# Supplementary material for: A single Musashi gene allele is sufficient to maintain mouse photoreceptor cells
Source: PLoS One. 2026 May 14;21(5):e0338576. doi: 10.1371/journal.pone.0338576 (PMC13175383; doi:10.1371/journal.pone.0338576)
Supplement: S1 File — Tables 1 and 2 list reagents (antibodies, and primers). Tables 4–6 contain the data used to prepare the charts for Figs 2, 3, and 4. (XLSX) [file pone.0338576.s010.xlsx]

## Sheet: Supplementary Table 1
Supplementary Table 1. Primers used in this work
A. Primers for genotyping (Figure 1A and Supplementary Figure 1)
Primer name	Sequence	Size	Comment
Msi1-Left-Fwd	5'- CGG ACT GGG AGA GGT TTC TT -3'	316 bp (Flox)/ 282 bp (Wild type)	“Left” denotes for "5’ loxP site" and “Right” denotes for "3’ loxP site."
Msi1-Left-Rev	5'- AGC TCC CCT GAT TCC TGG T -3'
Msi2-Right-Fwd	5'- GCT CGG CTG ACA AAG AAA GT -3'	594 bp (Flox)/ 487 bp (Wild type)
Msi2-Right-Rev	5'- TCT CCT TGT TGC GCT CAG TA -3'
Pde6g-Cre-ERT2-Fwd	5'- GGT CAG ATT CCA GTG TGT GGG -3'	715 bp(Cre)/ 514 bp (Wild type)	Both Cre recombinase allele and Wild type allele
Pde6g-Cre-ERT2-Rev1	5'- GTT TAG CTG GCC CAA ATG TTG -3'	715 bp	Cre recombinase allele
Pde6g-Cre-ERT2-Rev2	5′- CTT AGG TGG TCC TTT CCT GGG -3′	514 bp	Wild type allele
B. Primers for RT-PCR (Figure 2A and Supplementary Figure 3)
Species	Primer name	Sequence	Target Alternative Exon	Inclusion size	Skip size
mouse	Cc2d2a-Fwd	5’ – [FAM] TGG GGA GCC TAT GAG AGA AA – 3’	ex32	229 bp	208 bp
mouse	Cc2d2a-Rev	5’ – GTT GGG GTA GAC GTG AAG GA – 3’	ex32
mouse	Cep290-Fwd	5’ – [FAM] CGA AAT GAG GAG GCA GAA AA – 3’	ex8	260 bp	239 bp
mouse	Cep290-Rev	5’ – TGG TTC TGA ACT TCA ATC TTC TCA – 3’	ex8
mouse	Prom1-Fwd	5’ – [FAM] CCC CTA CTG AAG TGA ATC TGC – 3’	ex19	221 bp	203 bp
mouse	Prom1-Rev	5’ – CTT GTT GCT TGT TTG CTG GA – 3’	ex19
mouse	Ttc8-Fwd	5’ – [FAM] GGG CCT GGA GCT ATT TTA GA – 3’	ex2a	266 bp	236 bp
mouse	Ttc8-Rev	5’ – GCC AGG GAG CTT CAA AGA TG – 3’	ex2a

## Sheet: Supplementary Table 2
Supplementary Table 2. Antibodies and labeling reagents used for Western Blot (Figure 1B and Supplementary Figure 2) and Immunofluorescence (Figures 4-6 and Supplementary Figures 5-9)
A. Primary antibodies
Antibody	Host species	Clonality	Isotype	Species Reactivity	Vendor	Catalog number	Dilution for Western Blot	Dilution for Immunofluorescence
Anti-MSI1	Rabbit	Monoclonal	IgG	Mouse, Chicken, Human, Quail	Abcam	ab52865	1:1,000	1:500
Anti-MSI2	Rabbit	Monoclonal	IgG	Mouse, Rat, Human	Abcam	ab76148	1:1,000	1:500
Anti-β-tubulin (Anti-TUBB)	Mouse	Monoclonal	IgG1	Human, Mouse, Rat, Bovine	Sigma-Aldrich	T8328	1:10,000	-
Anti-Glial Fibrillary Acidic Protein (GFAP)	Rabbit	Polyclonal	IgG	Rat, Human	Sigma-Aldrich	G9269	-	1:400
Anti-GNAT1	Rabbit	Polyclonal	IgG	Human, Mouse, Rat, Zebrafish	Proteintech	55167-1-AP	-	1:500
B. Secondary antibodies
Antibody	Host species	Class	Isotype	Species Reactivity	Vendor	Catalog number	Dilution	Comment
Anti-rabbit IgG (H+L) Alexa-Fluor plus 488	Donkey	Polyclonal	IgG	Rabbit	ThermoFisher	A32790	1:1000	For Immunofluorescence
Anti-rabbit IgG (H+L) Alexa-Fluor plus 555	Donkey	Polyclonal	IgG	Rabbit	ThermoFisher	A32794	1:1000	For Immunofluorescence
Anti-rabbit IgG (H+L) Alexa-Fluor plus 647	Donkey	Polyclonal	IgG	Rabbit	ThermoFisher	A32795	1:3,000	For Western Blot
Anti-mouse IgG (H+L) Alexa-Fluor plus 555	Donkey	Polyclonal	IgG	Mouse	ThermoFisher	A32773	1:3,000	For Western Blot
C. Other labels
Name	Sugar Specificity	Color of Fluorescence	Conjugate	Vendor	Catalog number	Dilution for Immunofluorescence
Peanut Agglutinin (PNA), Rhodamine	Galactose	Red	Rhodamine	Vector Laboratories	RL-1072-5	1:1,000

## Sheet: Supplementary Table 3A
Supplementary Table 3. RT-PCR quantification data used in this work (Figure 2B)
A. Individual data of all 3 replicates
Groups	Genes	Genotypes	Alternative exon Inclusion	Alternative exon Skip	Relative Exon Inclusion {(Inclusion)/(Inclusion+Skip)}
Replicate 1	Cc2d2a	Msi1 Flox/WT, Msi2 WT/WT	8.1707e+06	1.08718e+06	0.882567
Replicate 1	Cc2d2a	Msi1 Flox/WT, Msi2 WT/WT, Pde6g-CreERT2	9.66135e+06	1.82015e+06	0.841471
Replicate 1	Cc2d2a	Msi1 Flox/Flox, Msi2 WT/WT	7.63204e+06	1.76961e+06	0.811776
Replicate 1	Cc2d2a	Msi1 Flox/Flox, Msi2 WT/WT, Pde6g-CreERT2	7.83674e+06	1.52005e+06	0.837546
Replicate 1	Cc2d2a	Msi1 WT/WT, Msi2 Flox/WT	4.3036e+06	1.28807e+06	0.769645
Replicate 1	Cc2d2a	Msi1 WT/WT, Msi2 Flox/WT, Pde6g-CreERT2	7.28274e+06	1.70961e+06	0.809882
Replicate 1	Cc2d2a	Msi1 WT/WT, Msi2 Flox/Flox	9.23172e+06	1.97007e+06	0.824129
Replicate 1	Cc2d2a	Msi1 WT/WT, Msi2 Flox/Flox, Pde6g-CreERT2	6.98103e+06	1.30782e+06	0.842219
Replicate 1	Cc2d2a	Msi1 Flox/WT, Msi2 Flox/WT	5.58198e+06	1.1404e+06	0.830357
Replicate 1	Cc2d2a	Msi1 Flox/WT, Msi2 Flox/WT, Pde6g-CreERT2	5.37839e+06	1.33557e+06	0.801075
Replicate 1	Cc2d2a	Msi1 Flox/Flox, Msi2 Flox/WT	8.00907e+06	2.26102e+06	0.779844
Replicate 1	Cc2d2a	Msi1 Flox/Flox, Msi2 Flox/WT, Pde6g-CreERT2	6.96128e+06	2.28666e+06	0.752738
Replicate 1	Cc2d2a	Msi1 Flox/WT, Msi2 Flox/Flox	4.6387e+06	934377	0.832341
Replicate 1	Cc2d2a	Msi1 Flox/WT, Msi2 Flox/Flox, Pde6g-CreERT2	4.30141e+06	1.25865e+06	0.773627
Replicate 1	Cc2d2a	Msi1 Flox/Flox, Msi2 Flox/Flox	5.05755e+06	1.14744e+06	0.815078
Replicate 1	Cc2d2a	Msi1 Flox/Flox, Msi2 Flox/Flox, Pde6g-CreERT2	2.55058e+06	5.63982e+06	0.311411
Replicate 1	Cep290	Msi1 Flox/WT, Msi2 WT/WT	1.41892e+07	756147	0.949406
Replicate 1	Cep290	Msi1 Flox/WT, Msi2 WT/WT, Pde6g-CreERT2	15601536	1.48401e+06	0.913142
Replicate 1	Cep290	Msi1 Flox/Flox, Msi2 WT/WT	1.37865e+07	949833	0.935545
Replicate 1	Cep290	Msi1 Flox/Flox, Msi2 WT/WT, Pde6g-CreERT2	1.34964e+07	1.59271e+06	0.894447
Replicate 1	Cep290	Msi1 WT/WT, Msi2 Flox/WT	1.04574e+07	1.1532e+06	0.900677
Replicate 1	Cep290	Msi1 WT/WT, Msi2 Flox/WT, Pde6g-CreERT2	1.28036e+07	1.07755e+06	0.922373
Replicate 1	Cep290	Msi1 WT/WT, Msi2 Flox/Flox	7.94914e+06	794780	0.909105
Replicate 1	Cep290	Msi1 WT/WT, Msi2 Flox/Flox, Pde6g-CreERT2	6.80176e+06	481491	0.933891
Replicate 1	Cep290	Msi1 Flox/WT, Msi2 Flox/WT	1.67241e+07	1.81367e+06	0.902164
Replicate 1	Cep290	Msi1 Flox/WT, Msi2 Flox/WT, Pde6g-CreERT2	1.51526e+07	1.77337e+06	0.895228
Replicate 1	Cep290	Msi1 Flox/Flox, Msi2 Flox/WT	1.96693e+07	1566193	0.926246
Replicate 1	Cep290	Msi1 Flox/Flox, Msi2 Flox/WT, Pde6g-CreERT2	1.5508e+07	1834389	0.894225
Replicate 1	Cep290	Msi1 Flox/WT, Msi2 Flox/Flox	1.19364e+07	1.16727e+06	0.91092
Replicate 1	Cep290	Msi1 Flox/WT, Msi2 Flox/Flox, Pde6g-CreERT2	13787083	1.50895e+06	0.90135
Replicate 1	Cep290	Msi1 Flox/Flox, Msi2 Flox/Flox	1.67738e+07	1.53476e+06	0.916172
Replicate 1	Cep290	Msi1 Flox/Flox, Msi2 Flox/Flox, Pde6g-CreERT2	9.63982e+06	7.90535e+06	0.549429
Replicate 1	Ttc8	Msi1 Flox/WT, Msi2 WT/WT	1.78325e+07	1949897	0.901433
Replicate 1	Ttc8	Msi1 Flox/WT, Msi2 WT/WT, Pde6g-CreERT2	1.47896e+07	3.01077e+06	0.830859
Replicate 1	Ttc8	Msi1 Flox/Flox, Msi2 WT/WT	1.36886e+07	2.39762e+06	0.850952
Replicate 1	Ttc8	Msi1 Flox/Flox, Msi2 WT/WT, Pde6g-CreERT2	1.29254e+07	3.44163e+06	0.789722
Replicate 1	Ttc8	Msi1 WT/WT, Msi2 Flox/WT	1.45369e+07	4.51572e+06	0.762986
Replicate 1	Ttc8	Msi1 WT/WT, Msi2 Flox/WT, Pde6g-CreERT2	2.37839e+07	4960865	0.827417
Replicate 1	Ttc8	Msi1 WT/WT, Msi2 Flox/Flox	17459587	4.32111e+06	0.801608
Replicate 1	Ttc8	Msi1 WT/WT, Msi2 Flox/Flox, Pde6g-CreERT2	17436230	3.21936e+06	0.844141
Replicate 1	Ttc8	Msi1 Flox/WT, Msi2 Flox/WT	17858341	2.72279e+06	0.867704
Replicate 1	Ttc8	Msi1 Flox/WT, Msi2 Flox/WT, Pde6g-CreERT2	1.95804e+07	3.92383e+06	0.833058
Replicate 1	Ttc8	Msi1 Flox/Flox, Msi2 Flox/WT	1.78225e+07	4.56464e+06	0.796104
Replicate 1	Ttc8	Msi1 Flox/Flox, Msi2 Flox/WT, Pde6g-CreERT2	1.28779e+07	3752452	0.774361
Replicate 1	Ttc8	Msi1 Flox/WT, Msi2 Flox/Flox	1.45089e+07	3306405	0.814407
Replicate 1	Ttc8	Msi1 Flox/WT, Msi2 Flox/Flox, Pde6g-CreERT2	10311580	3719689	0.7349
Replicate 1	Ttc8	Msi1 Flox/Flox, Msi2 Flox/Flox	17521329	4.43225e+06	0.798108
Replicate 1	Ttc8	Msi1 Flox/Flox, Msi2 Flox/Flox, Pde6g-CreERT2	2.88058e+06	1.28917e+07	0.182635
Replicate 1	Prom1	Msi1 Flox/WT, Msi2 WT/WT	2.0982e+06	62384.6	0.971126
Replicate 1	Prom1	Msi1 Flox/WT, Msi2 WT/WT, Pde6g-CreERT2	4.44255e+06	233469	0.950071
Replicate 1	Prom1	Msi1 Flox/Flox, Msi2 WT/WT	2.32163e+06	75474.9	0.968514
Replicate 1	Prom1	Msi1 Flox/Flox, Msi2 WT/WT, Pde6g-CreERT2	3.97965e+06	463096	0.895764
Replicate 1	Prom1	Msi1 WT/WT, Msi2 Flox/WT	2.55152e+06	397982	0.865068
Replicate 1	Prom1	Msi1 WT/WT, Msi2 Flox/WT, Pde6g-CreERT2	2.97812e+06	149613	0.952166
Replicate 1	Prom1	Msi1 WT/WT, Msi2 Flox/Flox	4.30072e+06	99654.2	0.977353
Replicate 1	Prom1	Msi1 WT/WT, Msi2 Flox/Flox, Pde6g-CreERT2	2.33386e+06	114994	0.953042
Replicate 1	Prom1	Msi1 Flox/WT, Msi2 Flox/WT	2.63061e+06	83073.2	0.969387
Replicate 1	Prom1	Msi1 Flox/WT, Msi2 Flox/WT, Pde6g-CreERT2	2.93628e+06	177782	0.94291
Replicate 1	Prom1	Msi1 Flox/Flox, Msi2 Flox/WT	1.75471e+06	57841.3	0.968088
Replicate 1	Prom1	Msi1 Flox/Flox, Msi2 Flox/WT, Pde6g-CreERT2	3.25404e+06	633495	0.837045
Replicate 1	Prom1	Msi1 Flox/WT, Msi2 Flox/Flox	2.4003e+06	76713.6	0.96903
Replicate 1	Prom1	Msi1 Flox/WT, Msi2 Flox/Flox, Pde6g-CreERT2	2.20874e+06	532489	0.805748
Replicate 1	Prom1	Msi1 Flox/Flox, Msi2 Flox/Flox	3.40403e+06	141358	0.960129
Replicate 1	Prom1	Msi1 Flox/Flox, Msi2 Flox/Flox, Pde6g-CreERT2	332599	2.56001e+06	0.114982
Replicate 2	Cc2d2a	Msi1 Flox/WT, Msi2 WT/WT	9.48555e+06	1.80869e+06	0.839857
Replicate 2	Cc2d2a	Msi1 Flox/WT, Msi2 WT/WT, Pde6g-CreERT2	3.30556e+06	874340	0.790823
Replicate 2	Cc2d2a	Msi1 Flox/Flox, Msi2 WT/WT	8.50447e+06	1.61815e+06	0.840145
Replicate 2	Cc2d2a	Msi1 Flox/Flox, Msi2 WT/WT, Pde6g-CreERT2	2.41664e+06	678335	0.780827
Replicate 2	Cc2d2a	Msi1 WT/WT, Msi2 Flox/WT	6.95701e+06	1.76407e+06	0.797724
Replicate 2	Cc2d2a	Msi1 WT/WT, Msi2 Flox/WT, Pde6g-CreERT2	3168261	653989	0.828899
Replicate 2	Cc2d2a	Msi1 WT/WT, Msi2 Flox/Flox	4195020	937637	0.817319
Replicate 2	Cc2d2a	Msi1 WT/WT, Msi2 Flox/Flox, Pde6g-CreERT2	8.04158e+06	2.22569e+06	0.783224
Replicate 2	Cc2d2a	Msi1 Flox/WT, Msi2 Flox/WT	7.93071e+06	1.13942e+06	0.874377
Replicate 2	Cc2d2a	Msi1 Flox/WT, Msi2 Flox/WT, Pde6g-CreERT2	6.07293e+06	1.65871e+06	0.785465
Replicate 2	Cc2d2a	Msi1 Flox/Flox, Msi2 Flox/WT	5.98986e+06	1.48876e+06	0.800931
Replicate 2	Cc2d2a	Msi1 Flox/Flox, Msi2 Flox/WT, Pde6g-CreERT2	5.32601e+06	1.56569e+06	0.772815
Replicate 2	Cc2d2a	Msi1 Flox/WT, Msi2 Flox/Flox	1.46027e+06	296106	0.831411
Replicate 2	Cc2d2a	Msi1 Flox/WT, Msi2 Flox/Flox, Pde6g-CreERT2	1.91427e+06	443468	0.811909
Replicate 2	Cc2d2a	Msi1 Flox/Flox, Msi2 Flox/Flox	6.41264e+06	1.60224e+06	0.800091
Replicate 2	Cc2d2a	Msi1 Flox/Flox, Msi2 Flox/Flox, Pde6g-CreERT2	2.10979e+06	2.50946e+06	0.456739
Replicate 2	Cep290	Msi1 Flox/WT, Msi2 WT/WT	1.80208e+07	1414198	0.927234
Replicate 2	Cep290	Msi1 Flox/WT, Msi2 WT/WT, Pde6g-CreERT2	1.02685e+07	809507	0.926927
Replicate 2	Cep290	Msi1 Flox/Flox, Msi2 WT/WT	1.18167e+07	959900	0.92487
Replicate 2	Cep290	Msi1 Flox/Flox, Msi2 WT/WT, Pde6g-CreERT2	2.01879e+07	1.62081e+06	0.925681
Replicate 2	Cep290	Msi1 WT/WT, Msi2 Flox/WT	27750673	2.69504e+06	0.91148
Replicate 2	Cep290	Msi1 WT/WT, Msi2 Flox/WT, Pde6g-CreERT2	1.08927e+07	952866	0.91956
Replicate 2	Cep290	Msi1 WT/WT, Msi2 Flox/Flox	1.58267e+07	1.11797e+06	0.934022
Replicate 2	Cep290	Msi1 WT/WT, Msi2 Flox/Flox, Pde6g-CreERT2	2.03342e+07	2.61459e+06	0.886068
Replicate 2	Cep290	Msi1 Flox/WT, Msi2 Flox/WT	1.33378e+07	767209	0.945607
Replicate 2	Cep290	Msi1 Flox/WT, Msi2 Flox/WT, Pde6g-CreERT2	3.9548e+06	524196	0.882966
Replicate 2	Cep290	Msi1 Flox/Flox, Msi2 Flox/WT	1.74391e+07	1.1628e+06	0.93749
Replicate 2	Cep290	Msi1 Flox/Flox, Msi2 Flox/WT, Pde6g-CreERT2	3.45742e+06	473596	0.879523
Replicate 2	Cep290	Msi1 Flox/WT, Msi2 Flox/Flox	4.35291e+06	533925	0.890742
Replicate 2	Cep290	Msi1 Flox/WT, Msi2 Flox/Flox, Pde6g-CreERT2	5.64585e+06	650350	0.896708
Replicate 2	Cep290	Msi1 Flox/Flox, Msi2 Flox/Flox	3.11965e+06	503503	0.861032
Replicate 2	Cep290	Msi1 Flox/Flox, Msi2 Flox/Flox, Pde6g-CreERT2	8.54144e+06	4.43924e+06	0.658012
Replicate 2	Ttc8	Msi1 Flox/WT, Msi2 WT/WT	7.40217e+06	1.36483e+06	0.844322
Replicate 2	Ttc8	Msi1 Flox/WT, Msi2 WT/WT, Pde6g-CreERT2	6.34658e+06	1.19236e+06	0.84184
Replicate 2	Ttc8	Msi1 Flox/Flox, Msi2 WT/WT	4.79362e+06	1.08928e+06	0.81484
Replicate 2	Ttc8	Msi1 Flox/Flox, Msi2 WT/WT, Pde6g-CreERT2	4.02037e+06	790535	0.835678
Replicate 2	Ttc8	Msi1 WT/WT, Msi2 Flox/WT	3.8145e+06	671348	0.850341
Replicate 2	Ttc8	Msi1 WT/WT, Msi2 Flox/WT, Pde6g-CreERT2	3.10055e+06	540692	0.851509
Replicate 2	Ttc8	Msi1 WT/WT, Msi2 Flox/Flox	2.2861e+06	452188	0.834865
Replicate 2	Ttc8	Msi1 WT/WT, Msi2 Flox/Flox, Pde6g-CreERT2	1.70536e+06	301686	0.849686
Replicate 2	Ttc8	Msi1 Flox/WT, Msi2 Flox/WT	6.35577e+06	875432	0.878937
Replicate 2	Ttc8	Msi1 Flox/WT, Msi2 Flox/WT, Pde6g-CreERT2	4.07546e+06	1.01342e+06	0.800855
Replicate 2	Ttc8	Msi1 Flox/Flox, Msi2 Flox/WT	4.33977e+06	828997	0.839614
Replicate 2	Ttc8	Msi1 Flox/Flox, Msi2 Flox/WT, Pde6g-CreERT2	3.86466e+06	1.35167e+06	0.740876
Replicate 2	Ttc8	Msi1 Flox/WT, Msi2 Flox/Flox	2.10898e+06	465240	0.81927
Replicate 2	Ttc8	Msi1 Flox/WT, Msi2 Flox/Flox, Pde6g-CreERT2	2.83156e+06	1.03872e+06	0.731616
Replicate 2	Ttc8	Msi1 Flox/Flox, Msi2 Flox/Flox	2.38666e+06	468023	0.836051
Replicate 2	Ttc8	Msi1 Flox/Flox, Msi2 Flox/Flox, Pde6g-CreERT2	1.53431e+06	4.20517e+06	0.267325
Replicate 2	Prom1	Msi1 Flox/WT, Msi2 WT/WT	2.43539e+06	106197	0.958216
Replicate 2	Prom1	Msi1 Flox/WT, Msi2 WT/WT, Pde6g-CreERT2	2.83306e+06	168494	0.943864
Replicate 2	Prom1	Msi1 Flox/Flox, Msi2 WT/WT	2.17339e+06	81318.3	0.963934
Replicate 2	Prom1	Msi1 Flox/Flox, Msi2 WT/WT, Pde6g-CreERT2	2.32115e+06	246696	0.903929
Replicate 2	Prom1	Msi1 WT/WT, Msi2 Flox/WT	2.55056e+06	106905	0.959772
Replicate 2	Prom1	Msi1 WT/WT, Msi2 Flox/WT, Pde6g-CreERT2	2.28578e+06	132777	0.945101
Replicate 2	Prom1	Msi1 WT/WT, Msi2 Flox/Flox	2.49198e+06	119043	0.954407
Replicate 2	Prom1	Msi1 WT/WT, Msi2 Flox/Flox, Pde6g-CreERT2	2.28189e+06	285172	0.888911
Replicate 2	Prom1	Msi1 Flox/WT, Msi2 Flox/WT	3.19873e+06	69831.1	0.978636
Replicate 2	Prom1	Msi1 Flox/WT, Msi2 Flox/WT, Pde6g-CreERT2	2.28363e+06	128365	0.946781
Replicate 2	Prom1	Msi1 Flox/Flox, Msi2 Flox/WT	2.36733e+06	94852	0.961476
Replicate 2	Prom1	Msi1 Flox/Flox, Msi2 Flox/WT, Pde6g-CreERT2	1.69469e+06	332941	0.835798
Replicate 2	Prom1	Msi1 Flox/WT, Msi2 Flox/Flox	1.48481e+06	63880	0.958752
Replicate 2	Prom1	Msi1 Flox/WT, Msi2 Flox/Flox, Pde6g-CreERT2	1.43842e+06	333972	0.81157
Replicate 2	Prom1	Msi1 Flox/Flox, Msi2 Flox/Flox	1.86847e+06	55678.4	0.971063
Replicate 2	Prom1	Msi1 Flox/Flox, Msi2 Flox/Flox, Pde6g-CreERT2	571994	1.99022e+06	0.223242
Replicate 3	Cc2d2a	Msi1 Flox/WT, Msi2 WT/WT	1.03215e+07	2.47123e+06	0.806825
Replicate 3	Cc2d2a	Msi1 Flox/WT, Msi2 WT/WT, Pde6g-CreERT2	1.32285e+07	2.51462e+06	0.840271
Replicate 3	Cc2d2a	Msi1 Flox/Flox, Msi2 WT/WT	1.12406e+07	3.07718e+06	0.78508
Replicate 3	Cc2d2a	Msi1 Flox/Flox, Msi2 WT/WT, Pde6g-CreERT2	8.43866e+06	2.31462e+06	0.784752
Replicate 3	Cc2d2a	Msi1 WT/WT, Msi2 Flox/WT	6.59481e+06	1.70097e+06	0.79496
Replicate 3	Cc2d2a	Msi1 WT/WT, Msi2 Flox/WT, Pde6g-CreERT2	6.4178e+06	1.56513e+06	0.803941
Replicate 3	Cc2d2a	Msi1 WT/WT, Msi2 Flox/Flox	4.86543e+06	1.29831e+06	0.789364
Replicate 3	Cc2d2a	Msi1 WT/WT, Msi2 Flox/Flox, Pde6g-CreERT2	3.95258e+06	1.31833e+06	0.749885
Replicate 3	Cc2d2a	Msi1 Flox/WT, Msi2 Flox/WT	1.69024e+07	3.70869e+06	0.820063
Replicate 3	Cc2d2a	Msi1 Flox/WT, Msi2 Flox/WT, Pde6g-CreERT2	5.69702e+06	1.39829e+06	0.802928
Replicate 3	Cc2d2a	Msi1 Flox/Flox, Msi2 Flox/WT	3.66813e+06	1.00839e+06	0.784371
Replicate 3	Cc2d2a	Msi1 Flox/Flox, Msi2 Flox/WT, Pde6g-CreERT2	3.18301e+06	1.16708e+06	0.731712
Replicate 3	Cc2d2a	Msi1 Flox/WT, Msi2 Flox/Flox	6.9561e+06	1.59894e+06	0.8131
Replicate 3	Cc2d2a	Msi1 Flox/WT, Msi2 Flox/Flox, Pde6g-CreERT2	6.25961e+06	2.00933e+06	0.757003
Replicate 3	Cc2d2a	Msi1 Flox/Flox, Msi2 Flox/Flox	4.04689e+06	1.07943e+06	0.789433
Replicate 3	Cc2d2a	Msi1 Flox/Flox, Msi2 Flox/Flox, Pde6g-CreERT2	4.79107e+06	1.02138e+07	0.3193
Replicate 3	Cep290	Msi1 Flox/WT, Msi2 WT/WT	1.33365e+07	1.14444e+06	0.920969
Replicate 3	Cep290	Msi1 Flox/WT, Msi2 WT/WT, Pde6g-CreERT2	1.195e+07	1.05462e+06	0.918904
Replicate 3	Cep290	Msi1 Flox/Flox, Msi2 WT/WT	8.64754e+06	967789	0.899349
Replicate 3	Cep290	Msi1 Flox/Flox, Msi2 WT/WT, Pde6g-CreERT2	5.92991e+06	587649	0.909836
Replicate 3	Cep290	Msi1 WT/WT, Msi2 Flox/WT	6.75592e+06	404427	0.943518
Replicate 3	Cep290	Msi1 WT/WT, Msi2 Flox/WT, Pde6g-CreERT2	9.00271e+06	1.25196e+06	0.877914
Replicate 3	Cep290	Msi1 WT/WT, Msi2 Flox/Flox	6.91061e+06	812458	0.894801
Replicate 3	Cep290	Msi1 WT/WT, Msi2 Flox/Flox, Pde6g-CreERT2	9.39883e+06	1.406e+06	0.869873
Replicate 3	Cep290	Msi1 Flox/WT, Msi2 Flox/WT	1.48298e+07	1466773	0.909995
Replicate 3	Cep290	Msi1 Flox/WT, Msi2 Flox/WT, Pde6g-CreERT2	4.80405e+06	655080	0.880003
Replicate 3	Cep290	Msi1 Flox/Flox, Msi2 Flox/WT	6.33313e+06	855081	0.881044
Replicate 3	Cep290	Msi1 Flox/Flox, Msi2 Flox/WT, Pde6g-CreERT2	4.93024e+06	747656	0.868322
Replicate 3	Cep290	Msi1 Flox/WT, Msi2 Flox/Flox	5.43218e+06	923152	0.854744
Replicate 3	Cep290	Msi1 Flox/WT, Msi2 Flox/Flox, Pde6g-CreERT2	4.98993e+06	628004	0.888214
Replicate 3	Cep290	Msi1 Flox/Flox, Msi2 Flox/Flox	1.04503e+07	658549	0.940719
Replicate 3	Cep290	Msi1 Flox/Flox, Msi2 Flox/Flox, Pde6g-CreERT2	7.29572e+06	5.27488e+06	0.580379
Replicate 3	Ttc8	Msi1 Flox/WT, Msi2 WT/WT	17439007	3.55454e+06	0.830684
Replicate 3	Ttc8	Msi1 Flox/WT, Msi2 WT/WT, Pde6g-CreERT2	15315466	2.69586e+06	0.850324
Replicate 3	Ttc8	Msi1 Flox/Flox, Msi2 WT/WT	15691915	3308044	0.825892
Replicate 3	Ttc8	Msi1 Flox/Flox, Msi2 WT/WT, Pde6g-CreERT2	1.75041e+07	3.64712e+06	0.827569
Replicate 3	Ttc8	Msi1 WT/WT, Msi2 Flox/WT	1.69338e+07	3402601	0.832684
Replicate 3	Ttc8	Msi1 WT/WT, Msi2 Flox/WT, Pde6g-CreERT2	13554657	1.9109e+06	0.876442
Replicate 3	Ttc8	Msi1 WT/WT, Msi2 Flox/Flox	12169101	2.48158e+06	0.830617
Replicate 3	Ttc8	Msi1 WT/WT, Msi2 Flox/Flox, Pde6g-CreERT2	8.88753e+06	2.74595e+06	0.763962
Replicate 3	Ttc8	Msi1 Flox/WT, Msi2 Flox/WT	16296174	2.98223e+06	0.845307
Replicate 3	Ttc8	Msi1 Flox/WT, Msi2 Flox/WT, Pde6g-CreERT2	6.5634e+06	1.29694e+06	0.835002
Replicate 3	Ttc8	Msi1 Flox/Flox, Msi2 Flox/WT	1.22301e+07	2.66972e+06	0.820822
Replicate 3	Ttc8	Msi1 Flox/Flox, Msi2 Flox/WT, Pde6g-CreERT2	9168278	1.71191e+06	0.842658
Replicate 3	Ttc8	Msi1 Flox/WT, Msi2 Flox/Flox	9624639	1.82875e+06	0.840331
Replicate 3	Ttc8	Msi1 Flox/WT, Msi2 Flox/Flox, Pde6g-CreERT2	6.39897e+06	1.97158e+06	0.764462
Replicate 3	Ttc8	Msi1 Flox/Flox, Msi2 Flox/Flox	1.25799e+07	2.36656e+06	0.841664
Replicate 3	Ttc8	Msi1 Flox/Flox, Msi2 Flox/Flox, Pde6g-CreERT2	2.3211e+06	1.08179e+07	0.176657
Replicate 3	Prom1	Msi1 Flox/WT, Msi2 WT/WT	3.24314e+06	115803	0.965524
Replicate 3	Prom1	Msi1 Flox/WT, Msi2 WT/WT, Pde6g-CreERT2	3.13241e+06	154942	0.952867
Replicate 3	Prom1	Msi1 Flox/Flox, Msi2 WT/WT	2.87378e+06	99388.2	0.966572
Replicate 3	Prom1	Msi1 Flox/Flox, Msi2 WT/WT, Pde6g-CreERT2	2.55081e+06	211778	0.923341
Replicate 3	Prom1	Msi1 WT/WT, Msi2 Flox/WT	2.4756e+06	87073.8	0.966022
Replicate 3	Prom1	Msi1 WT/WT, Msi2 Flox/WT, Pde6g-CreERT2	2.13713e+06	59737.4	0.972808
Replicate 3	Prom1	Msi1 WT/WT, Msi2 Flox/Flox	2.71274e+06	118070	0.958291
Replicate 3	Prom1	Msi1 WT/WT, Msi2 Flox/Flox, Pde6g-CreERT2	2.16446e+06	288007	0.882564
Replicate 3	Prom1	Msi1 Flox/WT, Msi2 Flox/WT	3.19374e+06	128241	0.961396
Replicate 3	Prom1	Msi1 Flox/WT, Msi2 Flox/WT, Pde6g-CreERT2	2.70193e+06	168592	0.941268
Replicate 3	Prom1	Msi1 Flox/Flox, Msi2 Flox/WT	2.17282e+06	69675.8	0.968929
Replicate 3	Prom1	Msi1 Flox/Flox, Msi2 Flox/WT, Pde6g-CreERT2	1.68226e+06	274529	0.859704
Replicate 3	Prom1	Msi1 Flox/WT, Msi2 Flox/Flox	2.20177e+06	45807.3	0.979619
Replicate 3	Prom1	Msi1 Flox/WT, Msi2 Flox/Flox, Pde6g-CreERT2	1.56862e+06	350505	0.817362
Replicate 3	Prom1	Msi1 Flox/Flox, Msi2 Flox/Flox	2.52388e+06	90350.3	0.965439
Replicate 3	Prom1	Msi1 Flox/Flox, Msi2 Flox/Flox, Pde6g-CreERT2	284459	2.0478e+06	0.121967

## Sheet: Supplementary Table 3B
Supplementary Table 3. RT-PCR quantification data used in this work (Figure 2B)
B. Average, Standard Deviation, and Standard Error of all 3 replicates
Genes	Genotypes	Average Relative Exon Inclusion	Standard Deviation	Standard Error
Cc2d2a	Msi1 Flox/WT, Msi2 WT/WT	0.843083	0.0379738	0.0268515
Cc2d2a	Msi1 Flox/WT, Msi2 WT/WT, Pde6g-CreERT2	0.824188	0.0289016	0.0204365
Cc2d2a	Msi1 Flox/Flox, Msi2 WT/WT	0.812334	0.0275369	0.0194715
Cc2d2a	Msi1 Flox/Flox, Msi2 WT/WT, Pde6g-CreERT2	0.801042	0.0316748	0.0223974
Cc2d2a	Msi1 WT/WT, Msi2 Flox/WT	0.787443	0.0154751	0.0109426
Cc2d2a	Msi1 WT/WT, Msi2 Flox/WT, Pde6g-CreERT2	0.814241	0.0130377	0.00921907
Cc2d2a	Msi1 WT/WT, Msi2 Flox/Flox	0.810271	0.0184232	0.0130272
Cc2d2a	Msi1 WT/WT, Msi2 Flox/Flox, Pde6g-CreERT2	0.791776	0.0467571	0.0330623
Cc2d2a	Msi1 Flox/WT, Msi2 Flox/WT	0.841599	0.0288491	0.0203994
Cc2d2a	Msi1 Flox/WT, Msi2 Flox/WT, Pde6g-CreERT2	0.796489	0.00959231	0.00678279
Cc2d2a	Msi1 Flox/Flox, Msi2 Flox/WT	0.788382	0.0111009	0.00784954
Cc2d2a	Msi1 Flox/Flox, Msi2 Flox/WT, Pde6g-CreERT2	0.752422	0.0205534	0.0145334
Cc2d2a	Msi1 Flox/WT, Msi2 Flox/Flox	0.825617	0.0108502	0.00767223
Cc2d2a	Msi1 Flox/WT, Msi2 Flox/Flox, Pde6g-CreERT2	0.780846	0.0281564	0.0199096
Cc2d2a	Msi1 Flox/Flox, Msi2 Flox/Flox	0.801534	0.012883	0.00910969
Cc2d2a	Msi1 Flox/Flox, Msi2 Flox/Flox, Pde6g-CreERT2	0.362483	0.0817233	0.0577871
Cep290	Msi1 Flox/WT, Msi2 WT/WT	0.932536	0.0149413	0.0105651
Cep290	Msi1 Flox/WT, Msi2 WT/WT, Pde6g-CreERT2	0.919658	0.00692311	0.00489538
Cep290	Msi1 Flox/Flox, Msi2 WT/WT	0.919921	0.0185982	0.0131509
Cep290	Msi1 Flox/Flox, Msi2 WT/WT, Pde6g-CreERT2	0.909988	0.0156177	0.0110434
Cep290	Msi1 WT/WT, Msi2 Flox/WT	0.918558	0.0222807	0.0157549
Cep290	Msi1 WT/WT, Msi2 Flox/WT, Pde6g-CreERT2	0.906615	0.0248962	0.0176043
Cep290	Msi1 WT/WT, Msi2 Flox/Flox	0.912643	0.0198484	0.0140349
Cep290	Msi1 WT/WT, Msi2 Flox/Flox, Pde6g-CreERT2	0.896611	0.0332854	0.0235364
Cep290	Msi1 Flox/WT, Msi2 Flox/WT	0.919255	0.023155	0.016373
Cep290	Msi1 Flox/WT, Msi2 Flox/WT, Pde6g-CreERT2	0.886066	0.00807186	0.00570766
Cep290	Msi1 Flox/Flox, Msi2 Flox/WT	0.914927	0.0298771	0.0211263
Cep290	Msi1 Flox/Flox, Msi2 Flox/WT, Pde6g-CreERT2	0.88069	0.0129911	0.0091861
Cep290	Msi1 Flox/WT, Msi2 Flox/Flox	0.885469	0.0284571	0.0201222
Cep290	Msi1 Flox/WT, Msi2 Flox/Flox, Pde6g-CreERT2	0.895424	0.00666132	0.00471027
Cep290	Msi1 Flox/Flox, Msi2 Flox/Flox	0.905974	0.0408104	0.0288573
Cep290	Msi1 Flox/Flox, Msi2 Flox/Flox, Pde6g-CreERT2	0.59594	0.0559391	0.0395549
Ttc8	Msi1 Flox/WT, Msi2 WT/WT	0.858813	0.0375346	0.026541
Ttc8	Msi1 Flox/WT, Msi2 WT/WT, Pde6g-CreERT2	0.841008	0.0097595	0.00690101
Ttc8	Msi1 Flox/Flox, Msi2 WT/WT	0.830561	0.0185035	0.013084
Ttc8	Msi1 Flox/Flox, Msi2 WT/WT, Pde6g-CreERT2	0.817657	0.0245293	0.0173448
Ttc8	Msi1 WT/WT, Msi2 Flox/WT	0.815337	0.0461887	0.0326603
Ttc8	Msi1 WT/WT, Msi2 Flox/WT, Pde6g-CreERT2	0.851789	0.0245135	0.0173336
Ttc8	Msi1 WT/WT, Msi2 Flox/Flox	0.822363	0.0180995	0.0127983
Ttc8	Msi1 WT/WT, Msi2 Flox/Flox, Pde6g-CreERT2	0.819263	0.0479725	0.0339217
Ttc8	Msi1 Flox/WT, Msi2 Flox/WT	0.863983	0.017121	0.0121064
Ttc8	Msi1 Flox/WT, Msi2 Flox/WT, Pde6g-CreERT2	0.822972	0.0191783	0.0135611
Ttc8	Msi1 Flox/Flox, Msi2 Flox/WT	0.818847	0.0218221	0.0154306
Ttc8	Msi1 Flox/Flox, Msi2 Flox/WT, Pde6g-CreERT2	0.785965	0.0518736	0.0366802
Ttc8	Msi1 Flox/WT, Msi2 Flox/Flox	0.824669	0.01378	0.00974396
Ttc8	Msi1 Flox/WT, Msi2 Flox/Flox, Pde6g-CreERT2	0.74366	0.0180902	0.0127917
Ttc8	Msi1 Flox/Flox, Msi2 Flox/Flox	0.825274	0.0236933	0.0167537
Ttc8	Msi1 Flox/Flox, Msi2 Flox/Flox, Pde6g-CreERT2	0.208873	0.0507096	0.0358571
Prom1	Msi1 Flox/WT, Msi2 WT/WT	0.964955	0.0064737	0.0045776
Prom1	Msi1 Flox/WT, Msi2 WT/WT, Pde6g-CreERT2	0.948934	0.00460794	0.00325831
Prom1	Msi1 Flox/Flox, Msi2 WT/WT	0.96634	0.00229883	0.00162551
Prom1	Msi1 Flox/Flox, Msi2 WT/WT, Pde6g-CreERT2	0.907678	0.0141656	0.0100166
Prom1	Msi1 WT/WT, Msi2 Flox/WT	0.930287	0.056568	0.0399996
Prom1	Msi1 WT/WT, Msi2 Flox/WT, Pde6g-CreERT2	0.956691	0.0143974	0.0101805
Prom1	Msi1 WT/WT, Msi2 Flox/Flox	0.963351	0.0122811	0.00868406
Prom1	Msi1 WT/WT, Msi2 Flox/Flox, Pde6g-CreERT2	0.908172	0.0389872	0.0275681
Prom1	Msi1 Flox/WT, Msi2 Flox/WT	0.969806	0.00862731	0.00610043
Prom1	Msi1 Flox/WT, Msi2 Flox/WT, Pde6g-CreERT2	0.943653	0.00283048	0.00200145
Prom1	Msi1 Flox/Flox, Msi2 Flox/WT	0.966165	0.00408186	0.00288631
Prom1	Msi1 Flox/Flox, Msi2 Flox/WT, Pde6g-CreERT2	0.844182	0.0134568	0.00951538
Prom1	Msi1 Flox/WT, Msi2 Flox/Flox	0.969134	0.0104339	0.00737786
Prom1	Msi1 Flox/WT, Msi2 Flox/Flox, Pde6g-CreERT2	0.81156	0.00580717	0.00410629
Prom1	Msi1 Flox/Flox, Msi2 Flox/Flox	0.965544	0.00546791	0.0038664
Prom1	Msi1 Flox/Flox, Msi2 Flox/Flox, Pde6g-CreERT2	0.153397	0.0605883	0.0428424

## Sheet: Supplementary Table 4A
Supplementary Table 4A. Average scotopic ERG traces (Supplementary Figure 4A)
Genotype	Day	Light Intensity	time	Standard Deviation	Standard Error	Mean electric potential (µV)	.group
Msi1(Flox/Flox),Msi2(Flox/WT)	0	-12	-20	0.955023	2.70121	1.5026	1
Msi1(Flox/Flox),Msi2(Flox/WT)	0	-12	-19	1.05175	2.9748	1.72833	1
Msi1(Flox/Flox),Msi2(Flox/WT)	0	-12	-18	1.15521	3.26744	1.96229	1
Msi1(Flox/Flox),Msi2(Flox/WT)	0	-12	-17	1.18802	3.36024	2.17765	1
Msi1(Flox/Flox),Msi2(Flox/WT)	0	-12	-16	1.0491	2.9673	1.98394	1
Msi1(Flox/Flox),Msi2(Flox/WT)	0	-12	-15	0.905771	2.56191	1.68819	1
Msi1(Flox/Flox),Msi2(Flox/WT)	0	-12	-14	1.56182	4.4175	3.0987	1
Msi1(Flox/Flox),Msi2(Flox/WT)	0	-12	-13	1.48589	4.20274	2.2537	1
Msi1(Flox/Flox),Msi2(Flox/WT)	0	-12	-12	1.27251	3.59919	2.26329	1
Msi1(Flox/Flox),Msi2(Flox/WT)	0	-12	-11	0.939979	2.65866	1.68746	1
Msi1(Flox/Flox),Msi2(Flox/WT)	0	-12	-10	0.770122	2.17823	0.43	1
Msi1(Flox/Flox),Msi2(Flox/WT)	0	-12	-9	0.474103	1.34097	0.396013	1
Msi1(Flox/Flox),Msi2(Flox/WT)	0	-12	-8	0.441384	1.24842	0.488269	1
Msi1(Flox/Flox),Msi2(Flox/WT)	0	-12	-7	0.303452	0.858292	0.37708	1
Msi1(Flox/Flox),Msi2(Flox/WT)	0	-12	-6	0.463823	1.31189	0.137498	1
Msi1(Flox/Flox),Msi2(Flox/WT)	0	-12	-5	0.537731	1.52093	0.286031	1
Msi1(Flox/Flox),Msi2(Flox/WT)	0	-12	-4	0.284312	0.804156	0.324061	1
Msi1(Flox/Flox),Msi2(Flox/WT)	0	-12	-3	0.229429	0.648923	0.056009	1
Msi1(Flox/Flox),Msi2(Flox/WT)	0	-12	-2	0.294405	0.832704	-0.134811	1
Msi1(Flox/Flox),Msi2(Flox/WT)	0	-12	-1	0.469305	1.3274	-0.268682	1
Msi1(Flox/Flox),Msi2(Flox/WT)	0	-12	0	0.605847	1.71359	0.0831961	1
Msi1(Flox/Flox),Msi2(Flox/WT)	0	-12	1	0.71446	2.0208	1.15024	1
Msi1(Flox/Flox),Msi2(Flox/WT)	0	-12	2	0.969425	2.74195	1.28995	1
Msi1(Flox/Flox),Msi2(Flox/WT)	0	-12	3	0.939723	2.65794	1.14763	1
Msi1(Flox/Flox),Msi2(Flox/WT)	0	-12	4	1.07693	3.04601	0.604598	1
Msi1(Flox/Flox),Msi2(Flox/WT)	0	-12	5	1.03603	2.93032	0.371416	1
Msi1(Flox/Flox),Msi2(Flox/WT)	0	-12	6	1.0011	2.83153	-0.167894	1
Msi1(Flox/Flox),Msi2(Flox/WT)	0	-12	7	1.07285	3.03449	-2.51243	1
Msi1(Flox/Flox),Msi2(Flox/WT)	0	-12	8	1.20254	3.40131	-5.48327	1
Msi1(Flox/Flox),Msi2(Flox/WT)	0	-12	9	1.52436	4.31155	-10.7069	1
Msi1(Flox/Flox),Msi2(Flox/WT)	0	-12	10	2.13844	6.04843	-17.4155	1
Msi1(Flox/Flox),Msi2(Flox/WT)	0	-12	11	2.97187	8.40573	-25.604	1
Msi1(Flox/Flox),Msi2(Flox/WT)	0	-12	12	3.95978	11.2	-35.3006	1
Msi1(Flox/Flox),Msi2(Flox/WT)	0	-12	13	4.75569	13.4511	-46.5338	1
Msi1(Flox/Flox),Msi2(Flox/WT)	0	-12	14	5.62366	15.9061	-57.9316	1
Msi1(Flox/Flox),Msi2(Flox/WT)	0	-12	15	6.7647	19.1335	-70.1958	1
Msi1(Flox/Flox),Msi2(Flox/WT)	0	-12	16	7.67561	21.7099	-83.9147	1
Msi1(Flox/Flox),Msi2(Flox/WT)	0	-12	17	8.75232	24.7553	-97.8375	1
Msi1(Flox/Flox),Msi2(Flox/WT)	0	-12	18	9.93516	28.1009	-112.13	1
Msi1(Flox/Flox),Msi2(Flox/WT)	0	-12	19	11.0755	31.3262	-126.917	1
Msi1(Flox/Flox),Msi2(Flox/WT)	0	-12	20	12.2934	34.771	-141.417	1
Msi1(Flox/Flox),Msi2(Flox/WT)	0	-12	21	13.0074	36.7905	-155.852	1
Msi1(Flox/Flox),Msi2(Flox/WT)	0	-12	22	13.6535	38.6179	-170.086	1
Msi1(Flox/Flox),Msi2(Flox/WT)	0	-12	23	14.2053	40.1787	-183.609	1
Msi1(Flox/Flox),Msi2(Flox/WT)	0	-12	24	14.949	42.282	-197.273	1
Msi1(Flox/Flox),Msi2(Flox/WT)	0	-12	25	17.1778	48.5862	-215.005	1
Msi1(Flox/Flox),Msi2(Flox/WT)	0	-12	26	19.0626	53.9171	-233.442	1
Msi1(Flox/Flox),Msi2(Flox/WT)	0	-12	27	17.3034	48.9415	-240.529	1
Msi1(Flox/Flox),Msi2(Flox/WT)	0	-12	28	14.7627	41.7551	-219.073	1
Msi1(Flox/Flox),Msi2(Flox/WT)	0	-12	29	23.3568	66.0631	-161.121	1
Msi1(Flox/Flox),Msi2(Flox/WT)	0	-12	30	36.6759	103.735	-75.6741	1
Msi1(Flox/Flox),Msi2(Flox/WT)	0	-12	31	44.0874	124.698	10.4149	1
Msi1(Flox/Flox),Msi2(Flox/WT)	0	-12	32	45.1307	127.649	74.0096	1
Msi1(Flox/Flox),Msi2(Flox/WT)	0	-12	33	42.005	118.808	102.446	1
Msi1(Flox/Flox),Msi2(Flox/WT)	0	-12	34	37.1513	105.08	104.191	1
Msi1(Flox/Flox),Msi2(Flox/WT)	0	-12	35	34.6676	98.0547	101.885	1
Msi1(Flox/Flox),Msi2(Flox/WT)	0	-12	36	46.1778	130.611	131.061	1
Msi1(Flox/Flox),Msi2(Flox/WT)	0	-12	37	66.6096	188.4	211.683	1
Msi1(Flox/Flox),Msi2(Flox/WT)	0	-12	38	80.5266	227.763	323.335	1
Msi1(Flox/Flox),Msi2(Flox/WT)	0	-12	39	82.2822	232.729	421.347	1
Msi1(Flox/Flox),Msi2(Flox/WT)	0	-12	40	74.6146	211.042	475.83	1
Msi1(Flox/Flox),Msi2(Flox/WT)	0	-12	41	63.3749	179.251	484.162	1
Msi1(Flox/Flox),Msi2(Flox/WT)	0	-12	42	53.2024	150.479	453.642	1
Msi1(Flox/Flox),Msi2(Flox/WT)	0	-12	43	45.8678	129.734	397.631	1
Msi1(Flox/Flox),Msi2(Flox/WT)	0	-12	44	40.2077	113.724	340.447	1
Msi1(Flox/Flox),Msi2(Flox/WT)	0	-12	45	36.0057	101.839	302.739	1
Msi1(Flox/Flox),Msi2(Flox/WT)	0	-12	46	34.6162	97.9094	295.594	1
Msi1(Flox/Flox),Msi2(Flox/WT)	0	-12	47	34.3427	97.1359	317.748	1
Msi1(Flox/Flox),Msi2(Flox/WT)	0	-12	48	32.6204	92.2645	354.217	1
Msi1(Flox/Flox),Msi2(Flox/WT)	0	-12	49	29.3548	83.028	383.576	1
Msi1(Flox/Flox),Msi2(Flox/WT)	0	-12	50	26.6344	75.3336	394.431	1
Msi1(Flox/Flox),Msi2(Flox/WT)	0	-12	51	25.1637	71.1737	387.959	1
Msi1(Flox/Flox),Msi2(Flox/WT)	0	-12	52	25.7202	72.7477	369.542	1
Msi1(Flox/Flox),Msi2(Flox/WT)	0	-12	53	26.9398	76.1972	347.353	1
Msi1(Flox/Flox),Msi2(Flox/WT)	0	-12	54	28.1869	79.7245	328.99	1
Msi1(Flox/Flox),Msi2(Flox/WT)	0	-12	55	29.3237	82.9398	319.703	1
Msi1(Flox/Flox),Msi2(Flox/WT)	0	-12	56	29.6427	83.8423	318.231	1
Msi1(Flox/Flox),Msi2(Flox/WT)	0	-12	57	29.1955	82.5773	323.121	1
Msi1(Flox/Flox),Msi2(Flox/WT)	0	-12	58	28.1879	79.7274	331.435	1
Msi1(Flox/Flox),Msi2(Flox/WT)	0	-12	59	27.1256	76.7229	338.306	1
Msi1(Flox/Flox),Msi2(Flox/WT)	0	-12	60	26.6418	75.3544	340.947	1
Msi1(Flox/Flox),Msi2(Flox/WT)	0	-12	61	26.6013	75.24	339.227	1
Msi1(Flox/Flox),Msi2(Flox/WT)	0	-12	62	26.8076	75.8232	333.411	1
Msi1(Flox/Flox),Msi2(Flox/WT)	0	-12	63	27.0495	76.5076	325.502	1
Msi1(Flox/Flox),Msi2(Flox/WT)	0	-12	64	27.167	76.84	317.657	1
Msi1(Flox/Flox),Msi2(Flox/WT)	0	-12	65	26.7846	75.7582	310.788	1
Msi1(Flox/Flox),Msi2(Flox/WT)	0	-12	66	25.8221	73.036	305.122	1
Msi1(Flox/Flox),Msi2(Flox/WT)	0	-12	67	24.6559	69.7373	301.862	1
Msi1(Flox/Flox),Msi2(Flox/WT)	0	-12	68	23.2757	65.8335	300.554	1
Msi1(Flox/Flox),Msi2(Flox/WT)	0	-12	69	22.1722	62.7123	300.486	1
Msi1(Flox/Flox),Msi2(Flox/WT)	0	-12	70	20.7411	58.6646	299.948	1
Msi1(Flox/Flox),Msi2(Flox/WT)	0	-12	71	19.828	56.0819	298.38	1
Msi1(Flox/Flox),Msi2(Flox/WT)	0	-12	72	19.3157	54.6332	294.892	1
Msi1(Flox/Flox),Msi2(Flox/WT)	0	-12	73	18.5774	52.5448	290.144	1
Msi1(Flox/Flox),Msi2(Flox/WT)	0	-12	74	18.0666	51.1	284.64	1
Msi1(Flox/Flox),Msi2(Flox/WT)	0	-12	75	17.1845	48.605	278.388	1
Msi1(Flox/Flox),Msi2(Flox/WT)	0	-12	76	16.7453	47.363	272.078	1
Msi1(Flox/Flox),Msi2(Flox/WT)	0	-12	77	16.4797	46.6116	265.202	1
Msi1(Flox/Flox),Msi2(Flox/WT)	0	-12	78	15.8402	44.8029	259.881	1
Msi1(Flox/Flox),Msi2(Flox/WT)	0	-12	79	15.4432	43.6799	255.045	1
Msi1(Flox/Flox),Msi2(Flox/WT)	0	-12	80	14.7833	41.8136	251.056	1
Msi1(Flox/Flox),Msi2(Flox/WT)	0	-12	81	14.2498	40.3046	248.812	1
Msi1(Flox/Flox),Msi2(Flox/WT)	0	-12	82	13.9433	39.4376	247.663	1
Msi1(Flox/Flox),Msi2(Flox/WT)	0	-12	83	14.2048	40.1774	245.664	1
Msi1(Flox/Flox),Msi2(Flox/WT)	0	-12	84	14.7162	41.6236	243.914	1
Msi1(Flox/Flox),Msi2(Flox/WT)	0	-12	85	14.9117	42.1767	241.387	1
Msi1(Flox/Flox),Msi2(Flox/WT)	0	-12	86	15.324	43.3427	237.442	1
Msi1(Flox/Flox),Msi2(Flox/WT)	0	-12	87	15.4615	43.7316	233.217	1
Msi1(Flox/Flox),Msi2(Flox/WT)	0	-12	88	15.6676	44.3147	229.31	1
Msi1(Flox/Flox),Msi2(Flox/WT)	0	-12	89	15.5173	43.8896	224.57	1
Msi1(Flox/Flox),Msi2(Flox/WT)	0	-12	90	15.309	43.3003	219.644	1
Msi1(Flox/Flox),Msi2(Flox/WT)	0	-12	91	15.1632	42.8881	215.99	1
Msi1(Flox/Flox),Msi2(Flox/WT)	0	-12	92	15.0257	42.499	213.303	1
Msi1(Flox/Flox),Msi2(Flox/WT)	0	-12	93	15.1022	42.7154	211.061	1
Msi1(Flox/Flox),Msi2(Flox/WT)	0	-12	94	15.1942	42.9758	209.795	1
Msi1(Flox/Flox),Msi2(Flox/WT)	0	-12	95	14.9256	42.2159	208.723	1
Msi1(Flox/Flox),Msi2(Flox/WT)	0	-12	96	14.7517	41.7242	206.322	1
Msi1(Flox/Flox),Msi2(Flox/WT)	0	-12	97	14.5585	41.1776	202.904	1
Msi1(Flox/Flox),Msi2(Flox/WT)	0	-12	98	14.5625	41.1891	198.953	1
Msi1(Flox/Flox),Msi2(Flox/WT)	0	-12	99	14.5238	41.0794	195.509	1
Msi1(Flox/Flox),Msi2(Flox/WT)	0	-12	100	14.6467	41.4271	192.005	1
Msi1(Flox/Flox),Msi2(Flox/WT)	0	-12	101	14.8515	42.0065	189.374	1
Msi1(Flox/Flox),Msi2(Flox/WT)	0	-12	102	15.0735	42.6342	185.446	1
Msi1(Flox/Flox),Msi2(Flox/WT)	0	-12	103	15.2097	43.0195	181.18	1
Msi1(Flox/Flox),Msi2(Flox/WT)	0	-12	104	15.4937	43.8229	177.234	1
Msi1(Flox/Flox),Msi2(Flox/WT)	0	-12	105	15.753	44.5563	174.21	1
Msi1(Flox/Flox),Msi2(Flox/WT)	0	-12	106	15.6269	44.1994	171.114	1
Msi1(Flox/Flox),Msi2(Flox/WT)	0	-12	107	15.3832	43.5102	167.934	1
Msi1(Flox/Flox),Msi2(Flox/WT)	0	-12	108	15.2524	43.1403	165.74	1
Msi1(Flox/Flox),Msi2(Flox/WT)	0	-12	109	15.0224	42.4897	163.01	1
Msi1(Flox/Flox),Msi2(Flox/WT)	0	-12	110	15.0641	42.6078	159.972	1
Msi1(Flox/Flox),Msi2(Flox/WT)	0	-12	111	15.3831	43.51	157.48	1
Msi1(Flox/Flox),Msi2(Flox/WT)	0	-12	112	15.4504	43.7004	154.575	1
Msi1(Flox/Flox),Msi2(Flox/WT)	0	-12	113	15.3581	43.4394	151.141	1
Msi1(Flox/Flox),Msi2(Flox/WT)	0	-12	114	15.722	44.4684	148.368	1
Msi1(Flox/Flox),Msi2(Flox/WT)	0	-12	115	15.8739	44.8982	145.73	1
Msi1(Flox/Flox),Msi2(Flox/WT)	0	-12	116	16.0392	45.3656	142.206	1
Msi1(Flox/Flox),Msi2(Flox/WT)	0	-12	117	16.3299	46.188	139.264	1
Msi1(Flox/Flox),Msi2(Flox/WT)	0	-12	118	16.5697	46.8663	136.888	1
Msi1(Flox/Flox),Msi2(Flox/WT)	0	-12	119	16.8037	47.528	133.994	1
Msi1(Flox/Flox),Msi2(Flox/WT)	0	-12	120	17.0177	48.1334	131.36	1
Msi1(Flox/Flox),Msi2(Flox/WT)	0	-12	121	17.2092	48.675	129.316	1
Msi1(Flox/Flox),Msi2(Flox/WT)	0	-12	122	17.0125	48.1187	126.62	1
Msi1(Flox/Flox),Msi2(Flox/WT)	0	-12	123	17.0585	48.2487	124.096	1
Msi1(Flox/Flox),Msi2(Flox/WT)	0	-12	124	17.0434	48.206	121.153	1
Msi1(Flox/Flox),Msi2(Flox/WT)	0	-12	125	17.1696	48.563	117.807	1
Msi1(Flox/Flox),Msi2(Flox/WT)	0	-12	126	17.6059	49.7969	114.323	1
Msi1(Flox/Flox),Msi2(Flox/WT)	0	-12	127	17.9899	50.883	111.437	1
Msi1(Flox/Flox),Msi2(Flox/WT)	0	-12	128	18.0242	50.9802	107.702	1
Msi1(Flox/Flox),Msi2(Flox/WT)	0	-12	129	18.3503	51.9024	104.462	1
Msi1(Flox/Flox),Msi2(Flox/WT)	0	-12	130	18.2253	51.5491	100.012	1
Msi1(Flox/Flox),Msi2(Flox/WT)	0	-12	131	18.0921	51.1721	95.7294	1
Msi1(Flox/Flox),Msi2(Flox/WT)	0	-12	132	17.5285	49.5781	90.9026	1
Msi1(Flox/Flox),Msi2(Flox/WT)	0	-12	133	17.8429	50.4675	87.5347	1
Msi1(Flox/Flox),Msi2(Flox/WT)	0	-12	134	18.1585	51.36	84.6544	1
Msi1(Flox/Flox),Msi2(Flox/WT)	0	-12	135	18.2577	51.6406	82.482	1
Msi1(Flox/Flox),Msi2(Flox/WT)	0	-12	136	18.3982	52.0378	80.1727	1
Msi1(Flox/Flox),Msi2(Flox/WT)	0	-12	137	18.5177	52.376	77.5737	1
Msi1(Flox/Flox),Msi2(Flox/WT)	0	-12	138	18.5574	52.4883	75.7637	1
Msi1(Flox/Flox),Msi2(Flox/WT)	0	-12	139	18.3785	51.9823	73.055	1
Msi1(Flox/Flox),Msi2(Flox/WT)	0	-12	140	18.3493	51.8996	70.6449	1
Msi1(Flox/Flox),Msi2(Flox/WT)	0	-12	141	18.2197	51.533	67.7275	1
Msi1(Flox/Flox),Msi2(Flox/WT)	0	-12	142	18.0524	51.06	64.707	1
Msi1(Flox/Flox),Msi2(Flox/WT)	0	-12	143	18.307	51.7801	62.3298	1
Msi1(Flox/Flox),Msi2(Flox/WT)	0	-12	144	18.4173	52.0921	60.0224	1
Msi1(Flox/Flox),Msi2(Flox/WT)	0	-12	145	18.5508	52.4696	58.4273	1
Msi1(Flox/Flox),Msi2(Flox/WT)	0	-12	146	18.8266	53.2496	56.2634	1
Msi1(Flox/Flox),Msi2(Flox/WT)	0	-12	147	18.7832	53.1268	53.6612	1
Msi1(Flox/Flox),Msi2(Flox/WT)	0	-12	148	18.8096	53.2016	51.4328	1
Msi1(Flox/Flox),Msi2(Flox/WT)	0	-12	149	18.818	53.2254	49.4096	1
Msi1(Flox/Flox),Msi2(Flox/WT)	0	-12	150	18.6488	52.7469	46.9603	1
Msi1(Flox/Flox),Msi2(Flox/WT)	0	-12	151	18.7885	53.142	45.6724	1
Msi1(Flox/Flox),Msi2(Flox/WT)	0	-12	152	18.5994	52.6069	44.2918	1
Msi1(Flox/Flox),Msi2(Flox/WT)	0	-12	153	18.2934	51.7414	42.1087	1
Msi1(Flox/Flox),Msi2(Flox/WT)	0	-12	154	18.0985	51.1902	40.1295	1
Msi1(Flox/Flox),Msi2(Flox/WT)	0	-12	155	18.0384	51.0204	38.7418	1
Msi1(Flox/Flox),Msi2(Flox/WT)	0	-12	156	17.6896	50.0337	36.8235	1
Msi1(Flox/Flox),Msi2(Flox/WT)	0	-12	157	17.5411	49.6138	35.6654	1
Msi1(Flox/Flox),Msi2(Flox/WT)	0	-12	158	17.4792	49.4387	34.8841	1
Msi1(Flox/Flox),Msi2(Flox/WT)	0	-12	159	17.4581	49.3788	33.5228	1
Msi1(Flox/Flox),Msi2(Flox/WT)	0	-12	160	17.7768	50.2805	32.0227	1
Msi1(Flox/Flox),Msi2(Flox/WT)	0	-12	161	17.8943	50.6128	31.0322	1
Msi1(Flox/Flox),Msi2(Flox/WT)	0	-12	162	17.8461	50.4765	30.165	1
Msi1(Flox/Flox),Msi2(Flox/WT)	0	-12	163	17.6055	49.7958	29.161	1
Msi1(Flox/Flox),Msi2(Flox/WT)	0	-12	164	17.5905	49.7536	28.2375	1
Msi1(Flox/Flox),Msi2(Flox/WT)	0	-12	165	17.2936	48.9137	27.8142	1
Msi1(Flox/Flox),Msi2(Flox/WT)	0	-12	166	17.2921	48.9095	26.899	1
Msi1(Flox/Flox),Msi2(Flox/WT)	0	-12	167	17.3397	49.0441	26.1612	1
Msi1(Flox/Flox),Msi2(Flox/WT)	0	-12	168	17.3759	49.1463	26.0988	1
Msi1(Flox/Flox),Msi2(Flox/WT)	0	-12	169	17.1387	48.4755	25.3855	1
Msi1(Flox/Flox),Msi2(Flox/WT)	0	-12	170	17.2763	48.8647	24.4312	1
Msi1(Flox/Flox),Msi2(Flox/WT)	0	-12	171	17.3638	49.1122	23.8862	1
Msi1(Flox/Flox),Msi2(Flox/WT)	0	-12	172	17.4718	49.4176	23.4021	1
Msi1(Flox/Flox),Msi2(Flox/WT)	0	-12	173	17.4998	49.4969	22.3518	1
Msi1(Flox/Flox),Msi2(Flox/WT)	0	-12	174	17.701	50.066	21.9608	1
Msi1(Flox/Flox),Msi2(Flox/WT)	0	-12	175	17.8422	50.4653	21.6399	1
Msi1(Flox/Flox),Msi2(Flox/WT)	0	-12	176	17.9981	50.9063	20.8961	1
Msi1(Flox/Flox),Msi2(Flox/WT)	0	-12	177	18.2712	51.6787	20.3394	1
Msi1(Flox/Flox),Msi2(Flox/WT)	0	-12	178	18.3872	52.007	20.3462	1
Msi1(Flox/Flox),Msi2(Flox/WT)	0	-12	179	18.1141	51.2344	20.7161	1
Msi1(Flox/Flox),Msi2(Flox/WT)	0	-12	180	17.8977	50.6222	20.5995	1
Msi1(Flox/Flox),Msi2(Flox/WT)	0	-12	181	18.0064	50.9299	21.4475	1
Msi1(Flox/Flox),Msi2(Flox/WT)	0	-12	182	18.0325	51.0037	22.3237	1
Msi1(Flox/Flox),Msi2(Flox/WT)	0	-12	183	18.3322	51.8514	22.6242	1
Msi1(Flox/Flox),Msi2(Flox/WT)	0	-12	184	18.1428	51.3155	22.8281	1
Msi1(Flox/Flox),Msi2(Flox/WT)	0	-12	185	17.7629	50.241	22.5211	1
Msi1(Flox/Flox),Msi2(Flox/WT)	0	-12	186	17.855	50.5016	22.3082	1
Msi1(Flox/Flox),Msi2(Flox/WT)	0	-12	187	18.0773	51.1304	21.3358	1
Msi1(Flox/Flox),Msi2(Flox/WT)	0	-12	188	18.3291	51.8427	21.1859	1
Msi1(Flox/Flox),Msi2(Flox/WT)	0	-12	189	18.6165	52.6554	21.4596	1
Msi1(Flox/Flox),Msi2(Flox/WT)	0	-12	190	18.5319	52.4162	19.9637	1
Msi1(Flox/Flox),Msi2(Flox/WT)	0	-12	191	18.5384	52.4345	20.1475	1
Msi1(Flox/Flox),Msi2(Flox/WT)	0	-12	192	18.1277	51.2729	18.9616	1
Msi1(Flox/Flox),Msi2(Flox/WT)	0	-12	193	17.7763	50.2791	17.4798	1
Msi1(Flox/Flox),Msi2(Flox/WT)	0	-12	194	17.5427	49.6183	16.363	1
Msi1(Flox/Flox),Msi2(Flox/WT)	0	-12	195	17.0147	48.1249	15.5849	1
Msi1(Flox/Flox),Msi2(Flox/WT)	0	-12	196	16.643	47.0736	15.3276	1
Msi1(Flox/Flox),Msi2(Flox/WT)	0	-12	197	16.5615	46.8431	15.8069	1
Msi1(Flox/Flox),Msi2(Flox/WT)	0	-12	198	16.2699	46.0181	15.224	1
Msi1(Flox/Flox),Msi2(Flox/WT)	0	-12	199	16.1446	45.6638	14.777	1
Msi1(Flox/Flox),Msi2(Flox/WT)	28	-12	-20	0.873502	2.47064	-1.52781	2
Msi1(Flox/Flox),Msi2(Flox/WT)	28	-12	-19	0.678842	1.92005	-1.31283	2
Msi1(Flox/Flox),Msi2(Flox/WT)	28	-12	-18	0.551445	1.55972	-0.93292	2
Msi1(Flox/Flox),Msi2(Flox/WT)	28	-12	-17	0.489522	1.38458	-0.739026	2
Msi1(Flox/Flox),Msi2(Flox/WT)	28	-12	-16	0.400372	1.13242	-0.529143	2
Msi1(Flox/Flox),Msi2(Flox/WT)	28	-12	-15	0.381409	1.07879	-0.332081	2
Msi1(Flox/Flox),Msi2(Flox/WT)	28	-12	-14	0.537333	1.51981	-1.00293	2
Msi1(Flox/Flox),Msi2(Flox/WT)	28	-12	-13	0.791205	2.23787	-0.665945	2
Msi1(Flox/Flox),Msi2(Flox/WT)	28	-12	-12	0.606523	1.71551	0.0959609	2
Msi1(Flox/Flox),Msi2(Flox/WT)	28	-12	-11	0.381805	1.07991	-0.34562	2
Msi1(Flox/Flox),Msi2(Flox/WT)	28	-12	-10	0.601784	1.7021	-0.116915	2
Msi1(Flox/Flox),Msi2(Flox/WT)	28	-12	-9	0.493733	1.39649	0.0429625	2
Msi1(Flox/Flox),Msi2(Flox/WT)	28	-12	-8	0.479973	1.35757	-0.189813	2
Msi1(Flox/Flox),Msi2(Flox/WT)	28	-12	-7	0.345595	0.977489	-0.0472964	2
Msi1(Flox/Flox),Msi2(Flox/WT)	28	-12	-6	0.330894	0.93591	-0.0952589	2
Msi1(Flox/Flox),Msi2(Flox/WT)	28	-12	-5	0.325707	0.921237	-0.204366	2
Msi1(Flox/Flox),Msi2(Flox/WT)	28	-12	-4	0.16253	0.459705	-0.52358	2
Msi1(Flox/Flox),Msi2(Flox/WT)	28	-12	-3	0.212341	0.600591	-0.0569012	2
Msi1(Flox/Flox),Msi2(Flox/WT)	28	-12	-2	0.401208	1.13479	0.373069	2
Msi1(Flox/Flox),Msi2(Flox/WT)	28	-12	-1	0.48974	1.38519	-0.0297313	2
Msi1(Flox/Flox),Msi2(Flox/WT)	28	-12	0	0.357935	1.01239	0.258808	2
Msi1(Flox/Flox),Msi2(Flox/WT)	28	-12	1	0.317154	0.897047	0.165398	2
Msi1(Flox/Flox),Msi2(Flox/WT)	28	-12	2	0.490345	1.3869	-0.0790979	2
Msi1(Flox/Flox),Msi2(Flox/WT)	28	-12	3	0.455031	1.28702	0.541474	2
Msi1(Flox/Flox),Msi2(Flox/WT)	28	-12	4	0.799137	2.2603	1.07306	2
Msi1(Flox/Flox),Msi2(Flox/WT)	28	-12	5	0.687012	1.94316	0.557737	2
Msi1(Flox/Flox),Msi2(Flox/WT)	28	-12	6	0.813237	2.30018	-0.622243	2
Msi1(Flox/Flox),Msi2(Flox/WT)	28	-12	7	1.14101	3.22727	-3.37465	2
Msi1(Flox/Flox),Msi2(Flox/WT)	28	-12	8	1.0461	2.95882	-7.46199	2
Msi1(Flox/Flox),Msi2(Flox/WT)	28	-12	9	1.42605	4.03347	-13.9987	2
Msi1(Flox/Flox),Msi2(Flox/WT)	28	-12	10	1.75064	4.95157	-21.886	2
Msi1(Flox/Flox),Msi2(Flox/WT)	28	-12	11	2.70357	7.64685	-33.094	2
Msi1(Flox/Flox),Msi2(Flox/WT)	28	-12	12	3.40423	9.62862	-45.5427	2
Msi1(Flox/Flox),Msi2(Flox/WT)	28	-12	13	4.21699	11.9274	-58.7876	2
Msi1(Flox/Flox),Msi2(Flox/WT)	28	-12	14	5.19663	14.6983	-72.6613	2
Msi1(Flox/Flox),Msi2(Flox/WT)	28	-12	15	6.46559	18.2874	-88.2418	2
Msi1(Flox/Flox),Msi2(Flox/WT)	28	-12	16	7.50561	21.2291	-104.069	2
Msi1(Flox/Flox),Msi2(Flox/WT)	28	-12	17	8.16145	23.0841	-119.071	2
Msi1(Flox/Flox),Msi2(Flox/WT)	28	-12	18	9.02616	25.5298	-134.561	2
Msi1(Flox/Flox),Msi2(Flox/WT)	28	-12	19	9.85252	27.8671	-149.143	2
Msi1(Flox/Flox),Msi2(Flox/WT)	28	-12	20	10.5957	29.969	-162.889	2
Msi1(Flox/Flox),Msi2(Flox/WT)	28	-12	21	11.5198	32.5829	-176.413	2
Msi1(Flox/Flox),Msi2(Flox/WT)	28	-12	22	13.0968	37.0433	-193.674	2
Msi1(Flox/Flox),Msi2(Flox/WT)	28	-12	23	15.1089	42.7344	-217.295	2
Msi1(Flox/Flox),Msi2(Flox/WT)	28	-12	24	14.1888	40.132	-238.247	2
Msi1(Flox/Flox),Msi2(Flox/WT)	28	-12	25	10.4405	29.5302	-231.885	2
Msi1(Flox/Flox),Msi2(Flox/WT)	28	-12	26	17.9911	50.8866	-174.401	2
Msi1(Flox/Flox),Msi2(Flox/WT)	28	-12	27	31.9762	90.4423	-68.3855	2
Msi1(Flox/Flox),Msi2(Flox/WT)	28	-12	28	34.1958	96.7203	44.846	2
Msi1(Flox/Flox),Msi2(Flox/WT)	28	-12	29	22.3434	63.1966	123.504	2
Msi1(Flox/Flox),Msi2(Flox/WT)	28	-12	30	6.27044	17.7355	151.313	2
Msi1(Flox/Flox),Msi2(Flox/WT)	28	-12	31	17.0763	48.2992	135.5	2
Msi1(Flox/Flox),Msi2(Flox/WT)	28	-12	32	19.1468	54.1554	118.617	2
Msi1(Flox/Flox),Msi2(Flox/WT)	28	-12	33	16.2539	45.9728	160.855	2
Msi1(Flox/Flox),Msi2(Flox/WT)	28	-12	34	40.6833	115.07	269.133	2
Msi1(Flox/Flox),Msi2(Flox/WT)	28	-12	35	46.9499	132.795	390.407	2
Msi1(Flox/Flox),Msi2(Flox/WT)	28	-12	36	32.0881	90.7589	474.704	2
Msi1(Flox/Flox),Msi2(Flox/WT)	28	-12	37	11.8958	33.6465	504.098	2
Msi1(Flox/Flox),Msi2(Flox/WT)	28	-12	38	26.3545	74.5418	483.792	2
Msi1(Flox/Flox),Msi2(Flox/WT)	28	-12	39	44.3212	125.359	429.689	2
Msi1(Flox/Flox),Msi2(Flox/WT)	28	-12	40	51.5891	145.916	365.926	2
Msi1(Flox/Flox),Msi2(Flox/WT)	28	-12	41	46.9945	132.92	317.959	2
Msi1(Flox/Flox),Msi2(Flox/WT)	28	-12	42	34.9244	98.7813	299.538	2
Msi1(Flox/Flox),Msi2(Flox/WT)	28	-12	43	22.7612	64.3784	308.529	2
Msi1(Flox/Flox),Msi2(Flox/WT)	28	-12	44	15.4944	43.8247	330.445	2
Msi1(Flox/Flox),Msi2(Flox/WT)	28	-12	45	12.1768	34.4412	351.201	2
Msi1(Flox/Flox),Msi2(Flox/WT)	28	-12	46	13.1714	37.2544	360.315	2
Msi1(Flox/Flox),Msi2(Flox/WT)	28	-12	47	19.3613	54.7621	356.194	2
Msi1(Flox/Flox),Msi2(Flox/WT)	28	-12	48	25.0485	70.8478	343.449	2
Msi1(Flox/Flox),Msi2(Flox/WT)	28	-12	49	27.7896	78.6008	327.552	2
Msi1(Flox/Flox),Msi2(Flox/WT)	28	-12	50	26.7692	75.7146	314.655	2
Msi1(Flox/Flox),Msi2(Flox/WT)	28	-12	51	23.7606	67.2052	307.813	2
Msi1(Flox/Flox),Msi2(Flox/WT)	28	-12	52	20.4458	57.8295	306.286	2
Msi1(Flox/Flox),Msi2(Flox/WT)	28	-12	53	17.7449	50.1902	308.442	2
Msi1(Flox/Flox),Msi2(Flox/WT)	28	-12	54	16.4767	46.6031	312.906	2
Msi1(Flox/Flox),Msi2(Flox/WT)	28	-12	55	16.5703	46.868	316.539	2
Msi1(Flox/Flox),Msi2(Flox/WT)	28	-12	56	17.6838	50.0174	316.643	2
Msi1(Flox/Flox),Msi2(Flox/WT)	28	-12	57	19.0473	53.8739	313.75	2
Msi1(Flox/Flox),Msi2(Flox/WT)	28	-12	58	20.3787	57.6397	308.381	2
Msi1(Flox/Flox),Msi2(Flox/WT)	28	-12	59	21.6054	61.1093	302.291	2
Msi1(Flox/Flox),Msi2(Flox/WT)	28	-12	60	22.0864	62.4697	294.989	2
Msi1(Flox/Flox),Msi2(Flox/WT)	28	-12	61	22.223	62.8561	287.466	2
Msi1(Flox/Flox),Msi2(Flox/WT)	28	-12	62	21.8322	61.7509	280.625	2
Msi1(Flox/Flox),Msi2(Flox/WT)	28	-12	63	21.2872	60.2092	275.039	2
Msi1(Flox/Flox),Msi2(Flox/WT)	28	-12	64	20.3671	57.6068	271.623	2
Msi1(Flox/Flox),Msi2(Flox/WT)	28	-12	65	19.3956	54.8592	269.292	2
Msi1(Flox/Flox),Msi2(Flox/WT)	28	-12	66	18.9416	53.5751	267.016	2
Msi1(Flox/Flox),Msi2(Flox/WT)	28	-12	67	18.8778	53.3946	264.993	2
Msi1(Flox/Flox),Msi2(Flox/WT)	28	-12	68	19.0408	53.8555	262.291	2
Msi1(Flox/Flox),Msi2(Flox/WT)	28	-12	69	19.1833	54.2584	258.589	2
Msi1(Flox/Flox),Msi2(Flox/WT)	28	-12	70	19.2282	54.3855	254.232	2
Msi1(Flox/Flox),Msi2(Flox/WT)	28	-12	71	19.3546	54.743	249.993	2
Msi1(Flox/Flox),Msi2(Flox/WT)	28	-12	72	19.2318	54.3958	244.971	2
Msi1(Flox/Flox),Msi2(Flox/WT)	28	-12	73	18.9673	53.6477	239.191	2
Msi1(Flox/Flox),Msi2(Flox/WT)	28	-12	74	18.6525	52.7572	234.563	2
Msi1(Flox/Flox),Msi2(Flox/WT)	28	-12	75	18.504	52.3373	230.044	2
Msi1(Flox/Flox),Msi2(Flox/WT)	28	-12	76	18.0403	51.0256	225.512	2
Msi1(Flox/Flox),Msi2(Flox/WT)	28	-12	77	17.6198	49.8362	221.591	2
Msi1(Flox/Flox),Msi2(Flox/WT)	28	-12	78	17.453	49.3644	217.318	2
Msi1(Flox/Flox),Msi2(Flox/WT)	28	-12	79	17.2723	48.8533	212.389	2
Msi1(Flox/Flox),Msi2(Flox/WT)	28	-12	80	17.1437	48.4898	207.729	2
Msi1(Flox/Flox),Msi2(Flox/WT)	28	-12	81	17.0516	48.2292	203.381	2
Msi1(Flox/Flox),Msi2(Flox/WT)	28	-12	82	17.4142	49.2548	198.532	2
Msi1(Flox/Flox),Msi2(Flox/WT)	28	-12	83	17.3782	49.1531	193.638	2
Msi1(Flox/Flox),Msi2(Flox/WT)	28	-12	84	17.5809	49.7262	189.114	2
Msi1(Flox/Flox),Msi2(Flox/WT)	28	-12	85	17.6562	49.9394	185.286	2
Msi1(Flox/Flox),Msi2(Flox/WT)	28	-12	86	17.4537	49.3665	183.037	2
Msi1(Flox/Flox),Msi2(Flox/WT)	28	-12	87	17.1885	48.6165	180.513	2
Msi1(Flox/Flox),Msi2(Flox/WT)	28	-12	88	16.532	46.7596	178.77	2
Msi1(Flox/Flox),Msi2(Flox/WT)	28	-12	89	15.9406	45.0869	176.888	2
Msi1(Flox/Flox),Msi2(Flox/WT)	28	-12	90	15.4293	43.6408	174.987	2
Msi1(Flox/Flox),Msi2(Flox/WT)	28	-12	91	15.4305	43.6441	173.84	2
Msi1(Flox/Flox),Msi2(Flox/WT)	28	-12	92	15.4121	43.592	171.696	2
Msi1(Flox/Flox),Msi2(Flox/WT)	28	-12	93	15.6645	44.306	168.966	2
Msi1(Flox/Flox),Msi2(Flox/WT)	28	-12	94	15.9499	45.1132	165.255	2
Msi1(Flox/Flox),Msi2(Flox/WT)	28	-12	95	16.3249	46.1738	161.431	2
Msi1(Flox/Flox),Msi2(Flox/WT)	28	-12	96	16.6239	47.0195	156.541	2
Msi1(Flox/Flox),Msi2(Flox/WT)	28	-12	97	16.895	47.7864	152.759	2
Msi1(Flox/Flox),Msi2(Flox/WT)	28	-12	98	17.1293	48.4489	148.963	2
Msi1(Flox/Flox),Msi2(Flox/WT)	28	-12	99	17.5157	49.5419	145.37	2
Msi1(Flox/Flox),Msi2(Flox/WT)	28	-12	100	17.9148	50.6708	141.908	2
Msi1(Flox/Flox),Msi2(Flox/WT)	28	-12	101	18.0671	51.1014	139.013	2
Msi1(Flox/Flox),Msi2(Flox/WT)	28	-12	102	18.1394	51.3059	135.778	2
Msi1(Flox/Flox),Msi2(Flox/WT)	28	-12	103	17.8456	50.4749	133.212	2
Msi1(Flox/Flox),Msi2(Flox/WT)	28	-12	104	17.5822	49.7301	130.627	2
Msi1(Flox/Flox),Msi2(Flox/WT)	28	-12	105	17.4333	49.3089	128.009	2
Msi1(Flox/Flox),Msi2(Flox/WT)	28	-12	106	17.4448	49.3414	124.667	2
Msi1(Flox/Flox),Msi2(Flox/WT)	28	-12	107	17.3149	48.9739	121.335	2
Msi1(Flox/Flox),Msi2(Flox/WT)	28	-12	108	17.4038	49.2253	117.438	2
Msi1(Flox/Flox),Msi2(Flox/WT)	28	-12	109	17.1528	48.5153	113.955	2
Msi1(Flox/Flox),Msi2(Flox/WT)	28	-12	110	16.9891	48.0525	110.853	2
Msi1(Flox/Flox),Msi2(Flox/WT)	28	-12	111	16.7651	47.4188	107.874	2
Msi1(Flox/Flox),Msi2(Flox/WT)	28	-12	112	16.8004	47.5186	104.83	2
Msi1(Flox/Flox),Msi2(Flox/WT)	28	-12	113	16.8701	47.7158	101.194	2
Msi1(Flox/Flox),Msi2(Flox/WT)	28	-12	114	16.928	47.8797	98.9105	2
Msi1(Flox/Flox),Msi2(Flox/WT)	28	-12	115	17.2984	48.9273	96.2917	2
Msi1(Flox/Flox),Msi2(Flox/WT)	28	-12	116	17.3034	48.9413	93.361	2
Msi1(Flox/Flox),Msi2(Flox/WT)	28	-12	117	17.3724	49.1365	90.9061	2
Msi1(Flox/Flox),Msi2(Flox/WT)	28	-12	118	17.3585	49.0972	87.7324	2
Msi1(Flox/Flox),Msi2(Flox/WT)	28	-12	119	17.1924	48.6274	84.74	2
Msi1(Flox/Flox),Msi2(Flox/WT)	28	-12	120	17.0124	48.1182	80.7105	2
Msi1(Flox/Flox),Msi2(Flox/WT)	28	-12	121	16.9089	47.8255	78.1922	2
Msi1(Flox/Flox),Msi2(Flox/WT)	28	-12	122	16.9317	47.8901	74.9122	2
Msi1(Flox/Flox),Msi2(Flox/WT)	28	-12	123	16.9685	47.9942	71.7899	2
Msi1(Flox/Flox),Msi2(Flox/WT)	28	-12	124	16.7687	47.4291	69.1236	2
Msi1(Flox/Flox),Msi2(Flox/WT)	28	-12	125	17.003	48.0919	65.9271	2
Msi1(Flox/Flox),Msi2(Flox/WT)	28	-12	126	16.8833	47.7531	63.7101	2
Msi1(Flox/Flox),Msi2(Flox/WT)	28	-12	127	16.94	47.9137	61.2702	2
Msi1(Flox/Flox),Msi2(Flox/WT)	28	-12	128	16.8138	47.5565	58.2763	2
Msi1(Flox/Flox),Msi2(Flox/WT)	28	-12	129	16.9174	47.8497	56.1024	2
Msi1(Flox/Flox),Msi2(Flox/WT)	28	-12	130	17.0794	48.3077	54.0759	2
Msi1(Flox/Flox),Msi2(Flox/WT)	28	-12	131	17.229	48.731	52.2358	2
Msi1(Flox/Flox),Msi2(Flox/WT)	28	-12	132	17.8501	50.4878	50.9885	2
Msi1(Flox/Flox),Msi2(Flox/WT)	28	-12	133	17.973	50.8352	49.5132	2
Msi1(Flox/Flox),Msi2(Flox/WT)	28	-12	134	17.7121	50.0975	47.0847	2
Msi1(Flox/Flox),Msi2(Flox/WT)	28	-12	135	17.8304	50.432	45.2223	2
Msi1(Flox/Flox),Msi2(Flox/WT)	28	-12	136	17.7048	50.0768	43.7934	2
Msi1(Flox/Flox),Msi2(Flox/WT)	28	-12	137	17.7897	50.3169	42.1954	2
Msi1(Flox/Flox),Msi2(Flox/WT)	28	-12	138	17.5938	49.7627	40.9237	2
Msi1(Flox/Flox),Msi2(Flox/WT)	28	-12	139	17.5204	49.5553	38.9234	2
Msi1(Flox/Flox),Msi2(Flox/WT)	28	-12	140	17.7406	50.1781	38.4844	2
Msi1(Flox/Flox),Msi2(Flox/WT)	28	-12	141	17.8772	50.5642	37.0535	2
Msi1(Flox/Flox),Msi2(Flox/WT)	28	-12	142	18.1395	51.3062	35.0538	2
Msi1(Flox/Flox),Msi2(Flox/WT)	28	-12	143	18.4654	52.2279	33.6341	2
Msi1(Flox/Flox),Msi2(Flox/WT)	28	-12	144	18.8978	53.4509	32.7626	2
Msi1(Flox/Flox),Msi2(Flox/WT)	28	-12	145	18.4587	52.209	29.9609	2
Msi1(Flox/Flox),Msi2(Flox/WT)	28	-12	146	18.4848	52.2829	28.2355	2
Msi1(Flox/Flox),Msi2(Flox/WT)	28	-12	147	18.4396	52.155	27.5132	2
Msi1(Flox/Flox),Msi2(Flox/WT)	28	-12	148	18.4835	52.2793	26.6444	2
Msi1(Flox/Flox),Msi2(Flox/WT)	28	-12	149	18.6285	52.6892	25.498	2
Msi1(Flox/Flox),Msi2(Flox/WT)	28	-12	150	18.7888	53.1427	24.3155	2
Msi1(Flox/Flox),Msi2(Flox/WT)	28	-12	151	18.8827	53.4083	23.6048	2
Msi1(Flox/Flox),Msi2(Flox/WT)	28	-12	152	18.8209	53.2337	22.7834	2
Msi1(Flox/Flox),Msi2(Flox/WT)	28	-12	153	18.8366	53.278	22.2308	2
Msi1(Flox/Flox),Msi2(Flox/WT)	28	-12	154	18.9968	53.7312	21.8747	2
Msi1(Flox/Flox),Msi2(Flox/WT)	28	-12	155	18.7145	52.9326	20.7821	2
Msi1(Flox/Flox),Msi2(Flox/WT)	28	-12	156	18.7669	53.0807	19.167	2
Msi1(Flox/Flox),Msi2(Flox/WT)	28	-12	157	18.3355	51.8605	18.2135	2
Msi1(Flox/Flox),Msi2(Flox/WT)	28	-12	158	18.8154	53.2179	17.6918	2
Msi1(Flox/Flox),Msi2(Flox/WT)	28	-12	159	18.7937	53.1567	17.1173	2
Msi1(Flox/Flox),Msi2(Flox/WT)	28	-12	160	18.8122	53.2089	16.7087	2
Msi1(Flox/Flox),Msi2(Flox/WT)	28	-12	161	18.761	53.0643	16.1601	2
Msi1(Flox/Flox),Msi2(Flox/WT)	28	-12	162	18.6954	52.8786	15.6325	2
Msi1(Flox/Flox),Msi2(Flox/WT)	28	-12	163	18.8101	53.203	14.4792	2
Msi1(Flox/Flox),Msi2(Flox/WT)	28	-12	164	19.0402	53.8538	14.6345	2
Msi1(Flox/Flox),Msi2(Flox/WT)	28	-12	165	19.2543	54.4595	15.2522	2
Msi1(Flox/Flox),Msi2(Flox/WT)	28	-12	166	19.4147	54.9132	15.7194	2
Msi1(Flox/Flox),Msi2(Flox/WT)	28	-12	167	19.7435	55.843	16.5969	2
Msi1(Flox/Flox),Msi2(Flox/WT)	28	-12	168	20.1654	57.0364	17.2186	2
Msi1(Flox/Flox),Msi2(Flox/WT)	28	-12	169	20.1012	56.8548	16.951	2
Msi1(Flox/Flox),Msi2(Flox/WT)	28	-12	170	20.3131	57.4541	17.1876	2
Msi1(Flox/Flox),Msi2(Flox/WT)	28	-12	171	20.3619	57.5921	17.3215	2
Msi1(Flox/Flox),Msi2(Flox/WT)	28	-12	172	20.5656	58.1684	16.7876	2
Msi1(Flox/Flox),Msi2(Flox/WT)	28	-12	173	20.4836	57.9362	15.3979	2
Msi1(Flox/Flox),Msi2(Flox/WT)	28	-12	174	20.5395	58.0943	15.7073	2
Msi1(Flox/Flox),Msi2(Flox/WT)	28	-12	175	20.8941	59.0973	15.7307	2
Msi1(Flox/Flox),Msi2(Flox/WT)	28	-12	176	20.6592	58.4329	15.4507	2
Msi1(Flox/Flox),Msi2(Flox/WT)	28	-12	177	20.6317	58.3552	15.0281	2
Msi1(Flox/Flox),Msi2(Flox/WT)	28	-12	178	21.2013	59.9664	15.1312	2
Msi1(Flox/Flox),Msi2(Flox/WT)	28	-12	179	21.4501	60.67	14.5941	2
Msi1(Flox/Flox),Msi2(Flox/WT)	28	-12	180	21.8413	61.7764	15.1454	2
Msi1(Flox/Flox),Msi2(Flox/WT)	28	-12	181	21.8715	61.8619	14.7402	2
Msi1(Flox/Flox),Msi2(Flox/WT)	28	-12	182	22.2924	63.0525	15.0961	2
Msi1(Flox/Flox),Msi2(Flox/WT)	28	-12	183	22.5371	63.7446	16.0084	2
Msi1(Flox/Flox),Msi2(Flox/WT)	28	-12	184	23.0577	65.217	17.3183	2
Msi1(Flox/Flox),Msi2(Flox/WT)	28	-12	185	23.5038	66.4789	18.1349	2
Msi1(Flox/Flox),Msi2(Flox/WT)	28	-12	186	23.6907	67.0075	18.9464	2
Msi1(Flox/Flox),Msi2(Flox/WT)	28	-12	187	24.046	68.0122	18.8826	2
Msi1(Flox/Flox),Msi2(Flox/WT)	28	-12	188	24.0478	68.0176	19.7318	2
Msi1(Flox/Flox),Msi2(Flox/WT)	28	-12	189	24.1704	68.3642	19.7414	2
Msi1(Flox/Flox),Msi2(Flox/WT)	28	-12	190	24.2277	68.5263	20.8719	2
Msi1(Flox/Flox),Msi2(Flox/WT)	28	-12	191	24.4998	69.2958	21.7069	2
Msi1(Flox/Flox),Msi2(Flox/WT)	28	-12	192	24.6684	69.7728	21.8023	2
Msi1(Flox/Flox),Msi2(Flox/WT)	28	-12	193	24.8487	70.2826	22.2524	2
Msi1(Flox/Flox),Msi2(Flox/WT)	28	-12	194	24.7011	69.8653	22.4865	2
Msi1(Flox/Flox),Msi2(Flox/WT)	28	-12	195	24.283	68.6826	21.8869	2
Msi1(Flox/Flox),Msi2(Flox/WT)	28	-12	196	24.2185	68.5003	21.0161	2
Msi1(Flox/Flox),Msi2(Flox/WT)	28	-12	197	24.4746	69.2247	20.8493	2
Msi1(Flox/Flox),Msi2(Flox/WT)	28	-12	198	24.859	70.312	20.6371	2
Msi1(Flox/Flox),Msi2(Flox/WT)	28	-12	199	25.0285	70.7914	20.4872	2
Msi1(Flox/Flox),Msi2(Flox/WT)	56	-12	-20	1.0655	3.0137	0.507507	3
Msi1(Flox/Flox),Msi2(Flox/WT)	56	-12	-19	1.01601	2.87371	0.527223	3
Msi1(Flox/Flox),Msi2(Flox/WT)	56	-12	-18	0.990789	2.80237	0.450648	3
Msi1(Flox/Flox),Msi2(Flox/WT)	56	-12	-17	1.05046	2.97116	0.514241	3
Msi1(Flox/Flox),Msi2(Flox/WT)	56	-12	-16	1.05145	2.97396	0.521989	3
Msi1(Flox/Flox),Msi2(Flox/WT)	56	-12	-15	0.978809	2.76849	0.498147	3
Msi1(Flox/Flox),Msi2(Flox/WT)	56	-12	-14	1.07143	3.03047	-0.236726	3
Msi1(Flox/Flox),Msi2(Flox/WT)	56	-12	-13	1.17606	3.32639	0.312614	3
Msi1(Flox/Flox),Msi2(Flox/WT)	56	-12	-12	1.36141	3.85064	0.488424	3
Msi1(Flox/Flox),Msi2(Flox/WT)	56	-12	-11	1.34147	3.79426	1.46998	3
Msi1(Flox/Flox),Msi2(Flox/WT)	56	-12	-10	0.858333	2.42773	0.996965	3
Msi1(Flox/Flox),Msi2(Flox/WT)	56	-12	-9	0.637327	1.80263	-0.0423726	3
Msi1(Flox/Flox),Msi2(Flox/WT)	56	-12	-8	0.709854	2.00777	-0.760741	3
Msi1(Flox/Flox),Msi2(Flox/WT)	56	-12	-7	0.610201	1.72591	-0.560863	3
Msi1(Flox/Flox),Msi2(Flox/WT)	56	-12	-6	0.727479	2.05762	-0.41506	3
Msi1(Flox/Flox),Msi2(Flox/WT)	56	-12	-5	0.59803	1.69148	-0.186383	3
Msi1(Flox/Flox),Msi2(Flox/WT)	56	-12	-4	0.261156	0.73866	-0.230069	3
Msi1(Flox/Flox),Msi2(Flox/WT)	56	-12	-3	0.561389	1.58785	0.912479	3
Msi1(Flox/Flox),Msi2(Flox/WT)	56	-12	-2	0.731784	2.0698	1.76006	3
Msi1(Flox/Flox),Msi2(Flox/WT)	56	-12	-1	1.25097	3.53827	1.49883	3
Msi1(Flox/Flox),Msi2(Flox/WT)	56	-12	0	1.61551	4.56934	2.1832	3
Msi1(Flox/Flox),Msi2(Flox/WT)	56	-12	1	1.58508	4.48328	0.841044	3
Msi1(Flox/Flox),Msi2(Flox/WT)	56	-12	2	1.82387	5.15868	0.434597	3
Msi1(Flox/Flox),Msi2(Flox/WT)	56	-12	3	1.79004	5.06299	-0.0328844	3
Msi1(Flox/Flox),Msi2(Flox/WT)	56	-12	4	1.57361	4.45083	0.0903819	3
Msi1(Flox/Flox),Msi2(Flox/WT)	56	-12	5	1.51514	4.28547	-0.0092457	3
Msi1(Flox/Flox),Msi2(Flox/WT)	56	-12	6	1.68723	4.7722	-0.961644	3
Msi1(Flox/Flox),Msi2(Flox/WT)	56	-12	7	1.86262	5.26827	-2.99871	3
Msi1(Flox/Flox),Msi2(Flox/WT)	56	-12	8	2.23187	6.31269	-7.1992	3
Msi1(Flox/Flox),Msi2(Flox/WT)	56	-12	9	2.29727	6.49766	-13.0017	3
Msi1(Flox/Flox),Msi2(Flox/WT)	56	-12	10	2.31083	6.53602	-20.2285	3
Msi1(Flox/Flox),Msi2(Flox/WT)	56	-12	11	2.57319	7.27807	-29.5113	3
Msi1(Flox/Flox),Msi2(Flox/WT)	56	-12	12	2.86581	8.10573	-40.0854	3
Msi1(Flox/Flox),Msi2(Flox/WT)	56	-12	13	3.21714	9.09945	-52.1293	3
Msi1(Flox/Flox),Msi2(Flox/WT)	56	-12	14	3.74641	10.5965	-65.5769	3
Msi1(Flox/Flox),Msi2(Flox/WT)	56	-12	15	4.41115	12.4766	-79.4436	3
Msi1(Flox/Flox),Msi2(Flox/WT)	56	-12	16	4.98274	14.0933	-93.896	3
Msi1(Flox/Flox),Msi2(Flox/WT)	56	-12	17	5.52922	15.639	-109.204	3
Msi1(Flox/Flox),Msi2(Flox/WT)	56	-12	18	6.331	17.9068	-125.137	3
Msi1(Flox/Flox),Msi2(Flox/WT)	56	-12	19	7.08232	20.0318	-141.813	3
Msi1(Flox/Flox),Msi2(Flox/WT)	56	-12	20	7.78173	22.01	-158.352	3
Msi1(Flox/Flox),Msi2(Flox/WT)	56	-12	21	8.6887	24.5753	-174.659	3
Msi1(Flox/Flox),Msi2(Flox/WT)	56	-12	22	9.06192	25.631	-189.886	3
Msi1(Flox/Flox),Msi2(Flox/WT)	56	-12	23	7.74322	21.9011	-199.424	3
Msi1(Flox/Flox),Msi2(Flox/WT)	56	-12	24	11.9236	33.725	-196.383	3
Msi1(Flox/Flox),Msi2(Flox/WT)	56	-12	25	27.4021	77.5048	-177.179	3
Msi1(Flox/Flox),Msi2(Flox/WT)	56	-12	26	44.8702	126.912	-147.194	3
Msi1(Flox/Flox),Msi2(Flox/WT)	56	-12	27	55.9328	158.202	-112.796	3
Msi1(Flox/Flox),Msi2(Flox/WT)	56	-12	28	54.439	153.977	-78.4208	3
Msi1(Flox/Flox),Msi2(Flox/WT)	56	-12	29	39.781	112.518	-44.0449	3
Msi1(Flox/Flox),Msi2(Flox/WT)	56	-12	30	22.1932	62.7718	-1.76311	3
Msi1(Flox/Flox),Msi2(Flox/WT)	56	-12	31	23.8506	67.4597	57.9633	3
Msi1(Flox/Flox),Msi2(Flox/WT)	56	-12	32	39.786	112.532	138.604	3
Msi1(Flox/Flox),Msi2(Flox/WT)	56	-12	33	49.4514	139.87	221.513	3
Msi1(Flox/Flox),Msi2(Flox/WT)	56	-12	34	58.9512	166.739	271.783	3
Msi1(Flox/Flox),Msi2(Flox/WT)	56	-12	35	60.4002	170.838	279.842	3
Msi1(Flox/Flox),Msi2(Flox/WT)	56	-12	36	46.0526	130.256	276	3
Msi1(Flox/Flox),Msi2(Flox/WT)	56	-12	37	31.1861	88.2077	285.104	3
Msi1(Flox/Flox),Msi2(Flox/WT)	56	-12	38	41.8906	118.484	307.339	3
Msi1(Flox/Flox),Msi2(Flox/WT)	56	-12	39	57.4519	162.499	337.106	3
Msi1(Flox/Flox),Msi2(Flox/WT)	56	-12	40	60.1042	170	366.194	3
Msi1(Flox/Flox),Msi2(Flox/WT)	56	-12	41	49.5351	140.106	383.548	3
Msi1(Flox/Flox),Msi2(Flox/WT)	56	-12	42	33.6063	95.0529	379.785	3
Msi1(Flox/Flox),Msi2(Flox/WT)	56	-12	43	21.0445	59.5229	354.796	3
Msi1(Flox/Flox),Msi2(Flox/WT)	56	-12	44	13.9971	39.5897	320.252	3
Msi1(Flox/Flox),Msi2(Flox/WT)	56	-12	45	11.9279	33.7371	293.263	3
Msi1(Flox/Flox),Msi2(Flox/WT)	56	-12	46	14.0807	39.8264	282.965	3
Msi1(Flox/Flox),Msi2(Flox/WT)	56	-12	47	19.375	54.8008	286.785	3
Msi1(Flox/Flox),Msi2(Flox/WT)	56	-12	48	23.5299	66.5527	297.808	3
Msi1(Flox/Flox),Msi2(Flox/WT)	56	-12	49	24.7574	70.0246	306.448	3
Msi1(Flox/Flox),Msi2(Flox/WT)	56	-12	50	23.4188	66.2382	309.484	3
Msi1(Flox/Flox),Msi2(Flox/WT)	56	-12	51	21.2709	60.1632	303.504	3
Msi1(Flox/Flox),Msi2(Flox/WT)	56	-12	52	19.1596	54.1915	291.92	3
Msi1(Flox/Flox),Msi2(Flox/WT)	56	-12	53	17.9006	50.6305	281.984	3
Msi1(Flox/Flox),Msi2(Flox/WT)	56	-12	54	17.1714	48.568	275.857	3
Msi1(Flox/Flox),Msi2(Flox/WT)	56	-12	55	17.2095	48.6758	274.907	3
Msi1(Flox/Flox),Msi2(Flox/WT)	56	-12	56	17.6526	49.9292	276.536	3
Msi1(Flox/Flox),Msi2(Flox/WT)	56	-12	57	18.1102	51.2235	277.3	3
Msi1(Flox/Flox),Msi2(Flox/WT)	56	-12	58	18.3746	51.9711	276.114	3
Msi1(Flox/Flox),Msi2(Flox/WT)	56	-12	59	18.6707	52.8088	273.079	3
Msi1(Flox/Flox),Msi2(Flox/WT)	56	-12	60	18.9269	53.5333	269.532	3
Msi1(Flox/Flox),Msi2(Flox/WT)	56	-12	61	19.2861	54.5493	265.457	3
Msi1(Flox/Flox),Msi2(Flox/WT)	56	-12	62	19.598	55.4316	261.57	3
Msi1(Flox/Flox),Msi2(Flox/WT)	56	-12	63	19.7678	55.9118	259.08	3
Msi1(Flox/Flox),Msi2(Flox/WT)	56	-12	64	20.082	56.8005	256.682	3
Msi1(Flox/Flox),Msi2(Flox/WT)	56	-12	65	19.8349	56.1016	254.92	3
Msi1(Flox/Flox),Msi2(Flox/WT)	56	-12	66	19.3483	54.7252	252.382	3
Msi1(Flox/Flox),Msi2(Flox/WT)	56	-12	67	18.832	53.265	248.509	3
Msi1(Flox/Flox),Msi2(Flox/WT)	56	-12	68	18.5223	52.3891	243.363	3
Msi1(Flox/Flox),Msi2(Flox/WT)	56	-12	69	18.5697	52.523	237.749	3
Msi1(Flox/Flox),Msi2(Flox/WT)	56	-12	70	18.4607	52.2147	230.819	3
Msi1(Flox/Flox),Msi2(Flox/WT)	56	-12	71	18.9995	53.7386	224.283	3
Msi1(Flox/Flox),Msi2(Flox/WT)	56	-12	72	19.3612	54.7617	218.844	3
Msi1(Flox/Flox),Msi2(Flox/WT)	56	-12	73	19.8985	56.2813	213.687	3
Msi1(Flox/Flox),Msi2(Flox/WT)	56	-12	74	20.515	58.0251	209.129	3
Msi1(Flox/Flox),Msi2(Flox/WT)	56	-12	75	21.1278	59.7585	206.469	3
Msi1(Flox/Flox),Msi2(Flox/WT)	56	-12	76	21.9013	61.9461	202.687	3
Msi1(Flox/Flox),Msi2(Flox/WT)	56	-12	77	22.418	63.4076	199.254	3
Msi1(Flox/Flox),Msi2(Flox/WT)	56	-12	78	22.6046	63.9356	196.468	3
Msi1(Flox/Flox),Msi2(Flox/WT)	56	-12	79	22.4931	63.6201	193.436	3
Msi1(Flox/Flox),Msi2(Flox/WT)	56	-12	80	21.9958	62.2137	190.374	3
Msi1(Flox/Flox),Msi2(Flox/WT)	56	-12	81	21.2832	60.1979	186.811	3
Msi1(Flox/Flox),Msi2(Flox/WT)	56	-12	82	20.6735	58.4734	183.427	3
Msi1(Flox/Flox),Msi2(Flox/WT)	56	-12	83	20.0545	56.7227	180.03	3
Msi1(Flox/Flox),Msi2(Flox/WT)	56	-12	84	19.452	55.0186	176.528	3
Msi1(Flox/Flox),Msi2(Flox/WT)	56	-12	85	19.3198	54.6446	171.643	3
Msi1(Flox/Flox),Msi2(Flox/WT)	56	-12	86	19.0627	53.9175	166.969	3
Msi1(Flox/Flox),Msi2(Flox/WT)	56	-12	87	18.2516	51.6235	162.157	3
Msi1(Flox/Flox),Msi2(Flox/WT)	56	-12	88	17.5437	49.621	157.95	3
Msi1(Flox/Flox),Msi2(Flox/WT)	56	-12	89	17.0344	48.1805	154.915	3
Msi1(Flox/Flox),Msi2(Flox/WT)	56	-12	90	16.6509	47.0958	151.578	3
Msi1(Flox/Flox),Msi2(Flox/WT)	56	-12	91	16.0335	45.3496	147.338	3
Msi1(Flox/Flox),Msi2(Flox/WT)	56	-12	92	15.4572	43.7196	144.121	3
Msi1(Flox/Flox),Msi2(Flox/WT)	56	-12	93	15.3056	43.2907	140.871	3
Msi1(Flox/Flox),Msi2(Flox/WT)	56	-12	94	14.7619	41.7529	136.757	3
Msi1(Flox/Flox),Msi2(Flox/WT)	56	-12	95	14.4524	40.8776	133.011	3
Msi1(Flox/Flox),Msi2(Flox/WT)	56	-12	96	14.3568	40.6072	129.624	3
Msi1(Flox/Flox),Msi2(Flox/WT)	56	-12	97	14.2414	40.2808	126.361	3
Msi1(Flox/Flox),Msi2(Flox/WT)	56	-12	98	14.2336	40.2587	123.581	3
Msi1(Flox/Flox),Msi2(Flox/WT)	56	-12	99	14.3582	40.6111	120.403	3
Msi1(Flox/Flox),Msi2(Flox/WT)	56	-12	100	14.441	40.8453	118.084	3
Msi1(Flox/Flox),Msi2(Flox/WT)	56	-12	101	14.4065	40.7478	116.186	3
Msi1(Flox/Flox),Msi2(Flox/WT)	56	-12	102	14.1705	40.0803	112.148	3
Msi1(Flox/Flox),Msi2(Flox/WT)	56	-12	103	14.4987	41.0084	108.526	3
Msi1(Flox/Flox),Msi2(Flox/WT)	56	-12	104	14.7834	41.8137	105.554	3
Msi1(Flox/Flox),Msi2(Flox/WT)	56	-12	105	14.8242	41.9292	102.573	3
Msi1(Flox/Flox),Msi2(Flox/WT)	56	-12	106	15.0276	42.5045	100.897	3
Msi1(Flox/Flox),Msi2(Flox/WT)	56	-12	107	14.9456	42.2726	98.5116	3
Msi1(Flox/Flox),Msi2(Flox/WT)	56	-12	108	14.3597	40.6154	95.8255	3
Msi1(Flox/Flox),Msi2(Flox/WT)	56	-12	109	14.3175	40.4959	93.8956	3
Msi1(Flox/Flox),Msi2(Flox/WT)	56	-12	110	13.3802	37.845	90.3337	3
Msi1(Flox/Flox),Msi2(Flox/WT)	56	-12	111	12.899	36.4839	87.5168	3
Msi1(Flox/Flox),Msi2(Flox/WT)	56	-12	112	12.3784	35.0115	83.7275	3
Msi1(Flox/Flox),Msi2(Flox/WT)	56	-12	113	12.2615	34.6808	80.6328	3
Msi1(Flox/Flox),Msi2(Flox/WT)	56	-12	114	12.0279	34.0199	76.9338	3
Msi1(Flox/Flox),Msi2(Flox/WT)	56	-12	115	11.9293	33.7412	74.3009	3
Msi1(Flox/Flox),Msi2(Flox/WT)	56	-12	116	11.6885	33.0601	71.4652	3
Msi1(Flox/Flox),Msi2(Flox/WT)	56	-12	117	11.7585	33.2581	69.2282	3
Msi1(Flox/Flox),Msi2(Flox/WT)	56	-12	118	11.5895	32.78	65.2785	3
Msi1(Flox/Flox),Msi2(Flox/WT)	56	-12	119	11.6414	32.9269	62.4121	3
Msi1(Flox/Flox),Msi2(Flox/WT)	56	-12	120	11.8105	33.4052	58.9862	3
Msi1(Flox/Flox),Msi2(Flox/WT)	56	-12	121	11.969	33.8535	54.8593	3
Msi1(Flox/Flox),Msi2(Flox/WT)	56	-12	122	11.8547	33.5301	52.2821	3
Msi1(Flox/Flox),Msi2(Flox/WT)	56	-12	123	11.6185	32.8621	49.161	3
Msi1(Flox/Flox),Msi2(Flox/WT)	56	-12	124	11.3138	32.0002	46.538	3
Msi1(Flox/Flox),Msi2(Flox/WT)	56	-12	125	10.6828	30.2155	43.6721	3
Msi1(Flox/Flox),Msi2(Flox/WT)	56	-12	126	10.3804	29.3602	41.3678	3
Msi1(Flox/Flox),Msi2(Flox/WT)	56	-12	127	9.78489	27.6759	39.7012	3
Msi1(Flox/Flox),Msi2(Flox/WT)	56	-12	128	10.2045	28.8626	37.2822	3
Msi1(Flox/Flox),Msi2(Flox/WT)	56	-12	129	9.9173	28.0504	35.2459	3
Msi1(Flox/Flox),Msi2(Flox/WT)	56	-12	130	10.105	28.5812	33.028	3
Msi1(Flox/Flox),Msi2(Flox/WT)	56	-12	131	10.3848	29.3727	30.5742	3
Msi1(Flox/Flox),Msi2(Flox/WT)	56	-12	132	10.4279	29.4945	28.9292	3
Msi1(Flox/Flox),Msi2(Flox/WT)	56	-12	133	10.5133	29.7362	27.9226	3
Msi1(Flox/Flox),Msi2(Flox/WT)	56	-12	134	10.5941	29.9646	25.6478	3
Msi1(Flox/Flox),Msi2(Flox/WT)	56	-12	135	10.68	30.2075	23.4474	3
Msi1(Flox/Flox),Msi2(Flox/WT)	56	-12	136	10.4516	29.5616	21.2907	3
Msi1(Flox/Flox),Msi2(Flox/WT)	56	-12	137	10.2278	28.9287	18.3401	3
Msi1(Flox/Flox),Msi2(Flox/WT)	56	-12	138	10.0499	28.4255	15.0121	3
Msi1(Flox/Flox),Msi2(Flox/WT)	56	-12	139	9.62035	27.2104	12.9235	3
Msi1(Flox/Flox),Msi2(Flox/WT)	56	-12	140	9.24831	26.1582	11.0794	3
Msi1(Flox/Flox),Msi2(Flox/WT)	56	-12	141	8.87481	25.1018	8.49729	3
Msi1(Flox/Flox),Msi2(Flox/WT)	56	-12	142	8.553	24.1915	7.29545	3
Msi1(Flox/Flox),Msi2(Flox/WT)	56	-12	143	8.28251	23.4265	5.57167	3
Msi1(Flox/Flox),Msi2(Flox/WT)	56	-12	144	7.93348	22.4393	4.3422	3
Msi1(Flox/Flox),Msi2(Flox/WT)	56	-12	145	7.16356	20.2616	3.06187	3
Msi1(Flox/Flox),Msi2(Flox/WT)	56	-12	146	7.14108	20.198	1.45878	3
Msi1(Flox/Flox),Msi2(Flox/WT)	56	-12	147	7.33274	20.7401	-1.44391	3
Msi1(Flox/Flox),Msi2(Flox/WT)	56	-12	148	7.69998	21.7788	-2.78885	3
Msi1(Flox/Flox),Msi2(Flox/WT)	56	-12	149	7.46582	21.1165	-4.42519	3
Msi1(Flox/Flox),Msi2(Flox/WT)	56	-12	150	7.0509	19.943	-5.50769	3
Msi1(Flox/Flox),Msi2(Flox/WT)	56	-12	151	6.95511	19.672	-6.92291	3
Msi1(Flox/Flox),Msi2(Flox/WT)	56	-12	152	7.06899	19.9941	-8.66429	3
Msi1(Flox/Flox),Msi2(Flox/WT)	56	-12	153	6.73158	19.0398	-11.1251	3
Msi1(Flox/Flox),Msi2(Flox/WT)	56	-12	154	6.45768	18.2651	-12.942	3
Msi1(Flox/Flox),Msi2(Flox/WT)	56	-12	155	6.0671	17.1604	-14.1516	3
Msi1(Flox/Flox),Msi2(Flox/WT)	56	-12	156	6.24786	17.6716	-14.9705	3
Msi1(Flox/Flox),Msi2(Flox/WT)	56	-12	157	5.90552	16.7033	-15.9997	3
Msi1(Flox/Flox),Msi2(Flox/WT)	56	-12	158	6.06322	17.1494	-16.5898	3
Msi1(Flox/Flox),Msi2(Flox/WT)	56	-12	159	5.92461	16.7573	-17.0733	3
Msi1(Flox/Flox),Msi2(Flox/WT)	56	-12	160	5.63072	15.9261	-17.8378	3
Msi1(Flox/Flox),Msi2(Flox/WT)	56	-12	161	5.28473	14.9475	-18.5973	3
Msi1(Flox/Flox),Msi2(Flox/WT)	56	-12	162	5.47766	15.4932	-18.9079	3
Msi1(Flox/Flox),Msi2(Flox/WT)	56	-12	163	5.43112	15.3615	-19.3025	3
Msi1(Flox/Flox),Msi2(Flox/WT)	56	-12	164	5.63789	15.9463	-20.5537	3
Msi1(Flox/Flox),Msi2(Flox/WT)	56	-12	165	5.70941	16.1487	-21.3196	3
Msi1(Flox/Flox),Msi2(Flox/WT)	56	-12	166	5.80548	16.4204	-22.6352	3
Msi1(Flox/Flox),Msi2(Flox/WT)	56	-12	167	5.8922	16.6657	-23.4821	3
Msi1(Flox/Flox),Msi2(Flox/WT)	56	-12	168	5.84948	16.5448	-24.1181	3
Msi1(Flox/Flox),Msi2(Flox/WT)	56	-12	169	6.60398	18.6789	-26.3303	3
Msi1(Flox/Flox),Msi2(Flox/WT)	56	-12	170	6.29614	17.8082	-26.8692	3
Msi1(Flox/Flox),Msi2(Flox/WT)	56	-12	171	6.45706	18.2633	-27.4607	3
Msi1(Flox/Flox),Msi2(Flox/WT)	56	-12	172	6.2932	17.7999	-27.5849	3
Msi1(Flox/Flox),Msi2(Flox/WT)	56	-12	173	6.21163	17.5692	-27.9856	3
Msi1(Flox/Flox),Msi2(Flox/WT)	56	-12	174	6.19093	17.5106	-27.8699	3
Msi1(Flox/Flox),Msi2(Flox/WT)	56	-12	175	6.3448	17.9458	-28.5568	3
Msi1(Flox/Flox),Msi2(Flox/WT)	56	-12	176	6.34595	17.949	-28.0781	3
Msi1(Flox/Flox),Msi2(Flox/WT)	56	-12	177	6.66262	18.8447	-27.8593	3
Msi1(Flox/Flox),Msi2(Flox/WT)	56	-12	178	6.64623	18.7984	-28.4686	3
Msi1(Flox/Flox),Msi2(Flox/WT)	56	-12	179	6.56958	18.5816	-29.2337	3
Msi1(Flox/Flox),Msi2(Flox/WT)	56	-12	180	6.60696	18.6873	-29.5015	3
Msi1(Flox/Flox),Msi2(Flox/WT)	56	-12	181	7.00452	19.8118	-29.0966	3
Msi1(Flox/Flox),Msi2(Flox/WT)	56	-12	182	6.93474	19.6144	-28.2245	3
Msi1(Flox/Flox),Msi2(Flox/WT)	56	-12	183	6.95255	19.6648	-27.5283	3
Msi1(Flox/Flox),Msi2(Flox/WT)	56	-12	184	7.20117	20.368	-28.4138	3
Msi1(Flox/Flox),Msi2(Flox/WT)	56	-12	185	7.37644	20.8637	-29.3521	3
Msi1(Flox/Flox),Msi2(Flox/WT)	56	-12	186	7.47612	21.1457	-31.0251	3
Msi1(Flox/Flox),Msi2(Flox/WT)	56	-12	187	7.84144	22.179	-32.2891	3
Msi1(Flox/Flox),Msi2(Flox/WT)	56	-12	188	7.94459	22.4707	-33.0279	3
Msi1(Flox/Flox),Msi2(Flox/WT)	56	-12	189	8.09352	22.8919	-33.4714	3
Msi1(Flox/Flox),Msi2(Flox/WT)	56	-12	190	8.11135	22.9424	-33.8103	3
Msi1(Flox/Flox),Msi2(Flox/WT)	56	-12	191	8.23149	23.2822	-33.5282	3
Msi1(Flox/Flox),Msi2(Flox/WT)	56	-12	192	8.67515	24.537	-33.3676	3
Msi1(Flox/Flox),Msi2(Flox/WT)	56	-12	193	8.79568	24.8779	-32.546	3
Msi1(Flox/Flox),Msi2(Flox/WT)	56	-12	194	9.09641	25.7285	-32.4257	3
Msi1(Flox/Flox),Msi2(Flox/WT)	56	-12	195	9.14836	25.8755	-32.1082	3
Msi1(Flox/Flox),Msi2(Flox/WT)	56	-12	196	9.21065	26.0516	-32.0256	3
Msi1(Flox/Flox),Msi2(Flox/WT)	56	-12	197	9.16381	25.9192	-32.5059	3
Msi1(Flox/Flox),Msi2(Flox/WT)	56	-12	198	9.32863	26.3853	-32.5633	3
Msi1(Flox/Flox),Msi2(Flox/WT)	56	-12	199	9.32046	26.3622	-32.6865	3
Msi1(Flox/Flox),Msi2(Flox/WT)	84	-12	-20	0.831939	2.35308	1.66696	4
Msi1(Flox/Flox),Msi2(Flox/WT)	84	-12	-19	0.736549	2.08328	1.24483	4
Msi1(Flox/Flox),Msi2(Flox/WT)	84	-12	-18	0.616938	1.74496	0.82231	4
Msi1(Flox/Flox),Msi2(Flox/WT)	84	-12	-17	0.590696	1.67074	0.592431	4
Msi1(Flox/Flox),Msi2(Flox/WT)	84	-12	-16	0.567711	1.60573	0.455651	4
Msi1(Flox/Flox),Msi2(Flox/WT)	84	-12	-15	0.499993	1.4142	0.354192	4
Msi1(Flox/Flox),Msi2(Flox/WT)	84	-12	-14	0.701976	1.98549	0.911452	4
Msi1(Flox/Flox),Msi2(Flox/WT)	84	-12	-13	0.599804	1.6965	0.144415	4
Msi1(Flox/Flox),Msi2(Flox/WT)	84	-12	-12	0.38602	1.09183	-0.251438	4
Msi1(Flox/Flox),Msi2(Flox/WT)	84	-12	-11	0.706006	1.99689	0.557802	4
Msi1(Flox/Flox),Msi2(Flox/WT)	84	-12	-10	0.563652	1.59425	0.567128	4
Msi1(Flox/Flox),Msi2(Flox/WT)	84	-12	-9	0.505551	1.42991	0.195795	4
Msi1(Flox/Flox),Msi2(Flox/WT)	84	-12	-8	0.464614	1.31413	-0.46982	4
Msi1(Flox/Flox),Msi2(Flox/WT)	84	-12	-7	0.450286	1.2736	0.0386879	4
Msi1(Flox/Flox),Msi2(Flox/WT)	84	-12	-6	0.310672	0.878713	-0.365081	4
Msi1(Flox/Flox),Msi2(Flox/WT)	84	-12	-5	0.247377	0.699688	-0.152669	4
Msi1(Flox/Flox),Msi2(Flox/WT)	84	-12	-4	0.238753	0.675296	0.604069	4
Msi1(Flox/Flox),Msi2(Flox/WT)	84	-12	-3	0.667499	1.88797	-0.163131	4
Msi1(Flox/Flox),Msi2(Flox/WT)	84	-12	-2	0.662412	1.87358	0.0485143	4
Msi1(Flox/Flox),Msi2(Flox/WT)	84	-12	-1	0.714669	2.02139	-0.0505968	4
Msi1(Flox/Flox),Msi2(Flox/WT)	84	-12	0	0.393162	1.11203	-0.3746	4
Msi1(Flox/Flox),Msi2(Flox/WT)	84	-12	1	0.792839	2.24249	-0.767653	4
Msi1(Flox/Flox),Msi2(Flox/WT)	84	-12	2	0.756516	2.13975	-0.974273	4
Msi1(Flox/Flox),Msi2(Flox/WT)	84	-12	3	0.613241	1.73451	-0.974682	4
Msi1(Flox/Flox),Msi2(Flox/WT)	84	-12	4	0.620817	1.75594	-0.403198	4
Msi1(Flox/Flox),Msi2(Flox/WT)	84	-12	5	0.859742	2.43172	-0.0705952	4
Msi1(Flox/Flox),Msi2(Flox/WT)	84	-12	6	0.70872	2.00456	-0.179819	4
Msi1(Flox/Flox),Msi2(Flox/WT)	84	-12	7	0.921879	2.60747	-2.01641	4
Msi1(Flox/Flox),Msi2(Flox/WT)	84	-12	8	1.0171	2.87679	-5.10002	4
Msi1(Flox/Flox),Msi2(Flox/WT)	84	-12	9	0.973706	2.75406	-11.007	4
Msi1(Flox/Flox),Msi2(Flox/WT)	84	-12	10	1.12757	3.18924	-17.4421	4
Msi1(Flox/Flox),Msi2(Flox/WT)	84	-12	11	1.60215	4.53157	-26.2892	4
Msi1(Flox/Flox),Msi2(Flox/WT)	84	-12	12	1.82715	5.16797	-34.4075	4
Msi1(Flox/Flox),Msi2(Flox/WT)	84	-12	13	2.44721	6.92175	-44.7847	4
Msi1(Flox/Flox),Msi2(Flox/WT)	84	-12	14	3.09806	8.76263	-55.4944	4
Msi1(Flox/Flox),Msi2(Flox/WT)	84	-12	15	3.66121	10.3555	-66.968	4
Msi1(Flox/Flox),Msi2(Flox/WT)	84	-12	16	4.40474	12.4585	-79.3419	4
Msi1(Flox/Flox),Msi2(Flox/WT)	84	-12	17	5.32774	15.0691	-92.3242	4
Msi1(Flox/Flox),Msi2(Flox/WT)	84	-12	18	5.92665	16.7631	-105.967	4
Msi1(Flox/Flox),Msi2(Flox/WT)	84	-12	19	6.70457	18.9634	-119.202	4
Msi1(Flox/Flox),Msi2(Flox/WT)	84	-12	20	7.59811	21.4907	-133.273	4
Msi1(Flox/Flox),Msi2(Flox/WT)	84	-12	21	8.37155	23.6783	-147.479	4
Msi1(Flox/Flox),Msi2(Flox/WT)	84	-12	22	8.81902	24.9439	-163.022	4
Msi1(Flox/Flox),Msi2(Flox/WT)	84	-12	23	9.15434	25.8924	-180.784	4
Msi1(Flox/Flox),Msi2(Flox/WT)	84	-12	24	10.4518	29.5621	-194.798	4
Msi1(Flox/Flox),Msi2(Flox/WT)	84	-12	25	13.9669	39.5044	-192.211	4
Msi1(Flox/Flox),Msi2(Flox/WT)	84	-12	26	23.2715	65.8219	-164.584	4
Msi1(Flox/Flox),Msi2(Flox/WT)	84	-12	27	36.8421	104.205	-111.368	4
Msi1(Flox/Flox),Msi2(Flox/WT)	84	-12	28	47.391	134.042	-48.3257	4
Msi1(Flox/Flox),Msi2(Flox/WT)	84	-12	29	48.564	137.36	3.74584	4
Msi1(Flox/Flox),Msi2(Flox/WT)	84	-12	30	39.0504	110.451	34.2884	4
Msi1(Flox/Flox),Msi2(Flox/WT)	84	-12	31	22.5584	63.8049	44.0637	4
Msi1(Flox/Flox),Msi2(Flox/WT)	84	-12	32	10.9788	31.0527	50.9537	4
Msi1(Flox/Flox),Msi2(Flox/WT)	84	-12	33	19.5022	55.1606	88.3638	4
Msi1(Flox/Flox),Msi2(Flox/WT)	84	-12	34	35.3513	99.9887	161.123	4
Msi1(Flox/Flox),Msi2(Flox/WT)	84	-12	35	45.4876	128.658	236.92	4
Msi1(Flox/Flox),Msi2(Flox/WT)	84	-12	36	47.1491	133.358	286.936	4
Msi1(Flox/Flox),Msi2(Flox/WT)	84	-12	37	40.6888	115.085	308.393	4
Msi1(Flox/Flox),Msi2(Flox/WT)	84	-12	38	30.2581	85.5827	307.484	4
Msi1(Flox/Flox),Msi2(Flox/WT)	84	-12	39	29.6429	83.8428	292.487	4
Msi1(Flox/Flox),Msi2(Flox/WT)	84	-12	40	41.7696	118.142	268.899	4
Msi1(Flox/Flox),Msi2(Flox/WT)	84	-12	41	49.0387	138.702	248.587	4
Msi1(Flox/Flox),Msi2(Flox/WT)	84	-12	42	47.1163	133.265	239.574	4
Msi1(Flox/Flox),Msi2(Flox/WT)	84	-12	43	38.0742	107.69	241.062	4
Msi1(Flox/Flox),Msi2(Flox/WT)	84	-12	44	27.3189	77.2696	245.036	4
Msi1(Flox/Flox),Msi2(Flox/WT)	84	-12	45	19.2401	54.4192	243.842	4
Msi1(Flox/Flox),Msi2(Flox/WT)	84	-12	46	18.3038	51.771	238.057	4
Msi1(Flox/Flox),Msi2(Flox/WT)	84	-12	47	21.6338	61.1897	229.344	4
Msi1(Flox/Flox),Msi2(Flox/WT)	84	-12	48	25.4619	72.017	221.111	4
Msi1(Flox/Flox),Msi2(Flox/WT)	84	-12	49	28.7303	81.2615	214.512	4
Msi1(Flox/Flox),Msi2(Flox/WT)	84	-12	50	29.4832	83.3911	211.457	4
Msi1(Flox/Flox),Msi2(Flox/WT)	84	-12	51	28.3065	80.0628	210.785	4
Msi1(Flox/Flox),Msi2(Flox/WT)	84	-12	52	25.5704	72.3241	211.381	4
Msi1(Flox/Flox),Msi2(Flox/WT)	84	-12	53	22.4957	63.6274	212.552	4
Msi1(Flox/Flox),Msi2(Flox/WT)	84	-12	54	20.8569	58.9922	212.421	4
Msi1(Flox/Flox),Msi2(Flox/WT)	84	-12	55	20.2626	57.3112	211.121	4
Msi1(Flox/Flox),Msi2(Flox/WT)	84	-12	56	20.8907	59.0879	209.535	4
Msi1(Flox/Flox),Msi2(Flox/WT)	84	-12	57	21.3906	60.5019	207.064	4
Msi1(Flox/Flox),Msi2(Flox/WT)	84	-12	58	22.0074	62.2463	203.972	4
Msi1(Flox/Flox),Msi2(Flox/WT)	84	-12	59	22.514	63.6791	200.724	4
Msi1(Flox/Flox),Msi2(Flox/WT)	84	-12	60	22.4082	63.38	198.427	4
Msi1(Flox/Flox),Msi2(Flox/WT)	84	-12	61	22.1568	62.669	194.925	4
Msi1(Flox/Flox),Msi2(Flox/WT)	84	-12	62	21.888	61.9087	192.446	4
Msi1(Flox/Flox),Msi2(Flox/WT)	84	-12	63	21.7233	61.4426	191.227	4
Msi1(Flox/Flox),Msi2(Flox/WT)	84	-12	64	21.4302	60.6138	189.473	4
Msi1(Flox/Flox),Msi2(Flox/WT)	84	-12	65	20.6322	58.3567	188.248	4
Msi1(Flox/Flox),Msi2(Flox/WT)	84	-12	66	20.1451	56.9789	187.434	4
Msi1(Flox/Flox),Msi2(Flox/WT)	84	-12	67	18.9106	53.4872	187.263	4
Msi1(Flox/Flox),Msi2(Flox/WT)	84	-12	68	18.2855	51.7192	186.17	4
Msi1(Flox/Flox),Msi2(Flox/WT)	84	-12	69	17.1796	48.5912	185.462	4
Msi1(Flox/Flox),Msi2(Flox/WT)	84	-12	70	16.4936	46.651	184.215	4
Msi1(Flox/Flox),Msi2(Flox/WT)	84	-12	71	16.0026	45.2621	181.721	4
Msi1(Flox/Flox),Msi2(Flox/WT)	84	-12	72	15.6109	44.1543	180.388	4
Msi1(Flox/Flox),Msi2(Flox/WT)	84	-12	73	15.1503	42.8515	178.069	4
Msi1(Flox/Flox),Msi2(Flox/WT)	84	-12	74	14.7914	41.8363	175.806	4
Msi1(Flox/Flox),Msi2(Flox/WT)	84	-12	75	14.4557	40.8869	172.964	4
Msi1(Flox/Flox),Msi2(Flox/WT)	84	-12	76	13.8263	39.1066	169.961	4
Msi1(Flox/Flox),Msi2(Flox/WT)	84	-12	77	13.1831	37.2874	166.643	4
Msi1(Flox/Flox),Msi2(Flox/WT)	84	-12	78	12.4059	35.0892	163.332	4
Msi1(Flox/Flox),Msi2(Flox/WT)	84	-12	79	11.4373	32.3494	159.317	4
Msi1(Flox/Flox),Msi2(Flox/WT)	84	-12	80	10.7196	30.3195	155.717	4
Msi1(Flox/Flox),Msi2(Flox/WT)	84	-12	81	9.90449	28.0141	151.43	4
Msi1(Flox/Flox),Msi2(Flox/WT)	84	-12	82	9.27667	26.2384	147.777	4
Msi1(Flox/Flox),Msi2(Flox/WT)	84	-12	83	8.67664	24.5412	143.69	4
Msi1(Flox/Flox),Msi2(Flox/WT)	84	-12	84	8.11699	22.9583	140.688	4
Msi1(Flox/Flox),Msi2(Flox/WT)	84	-12	85	7.66562	21.6816	136.93	4
Msi1(Flox/Flox),Msi2(Flox/WT)	84	-12	86	7.38689	20.8933	134.478	4
Msi1(Flox/Flox),Msi2(Flox/WT)	84	-12	87	6.92367	19.5831	131.961	4
Msi1(Flox/Flox),Msi2(Flox/WT)	84	-12	88	6.61984	18.7237	129.443	4
Msi1(Flox/Flox),Msi2(Flox/WT)	84	-12	89	6.6615	18.8416	127.457	4
Msi1(Flox/Flox),Msi2(Flox/WT)	84	-12	90	6.55547	18.5417	125.657	4
Msi1(Flox/Flox),Msi2(Flox/WT)	84	-12	91	6.35664	17.9793	123.721	4
Msi1(Flox/Flox),Msi2(Flox/WT)	84	-12	92	6.16528	17.4381	121.635	4
Msi1(Flox/Flox),Msi2(Flox/WT)	84	-12	93	6.0273	17.0478	119.298	4
Msi1(Flox/Flox),Msi2(Flox/WT)	84	-12	94	6.08392	17.2079	117.057	4
Msi1(Flox/Flox),Msi2(Flox/WT)	84	-12	95	6.16946	17.4499	114.118	4
Msi1(Flox/Flox),Msi2(Flox/WT)	84	-12	96	5.8834	16.6408	111.639	4
Msi1(Flox/Flox),Msi2(Flox/WT)	84	-12	97	5.84641	16.5361	108.411	4
Msi1(Flox/Flox),Msi2(Flox/WT)	84	-12	98	5.71997	16.1785	105.458	4
Msi1(Flox/Flox),Msi2(Flox/WT)	84	-12	99	5.67557	16.0529	102.61	4
Msi1(Flox/Flox),Msi2(Flox/WT)	84	-12	100	5.43831	15.3819	100.13	4
Msi1(Flox/Flox),Msi2(Flox/WT)	84	-12	101	5.21426	14.7481	98.0296	4
Msi1(Flox/Flox),Msi2(Flox/WT)	84	-12	102	5.10394	14.4361	95.9022	4
Msi1(Flox/Flox),Msi2(Flox/WT)	84	-12	103	5.03898	14.2524	93.6158	4
Msi1(Flox/Flox),Msi2(Flox/WT)	84	-12	104	5.07617	14.3576	91.2538	4
Msi1(Flox/Flox),Msi2(Flox/WT)	84	-12	105	5.33854	15.0997	88.3808	4
Msi1(Flox/Flox),Msi2(Flox/WT)	84	-12	106	5.27357	14.9159	86.0982	4
Msi1(Flox/Flox),Msi2(Flox/WT)	84	-12	107	5.24759	14.8424	83.7122	4
Msi1(Flox/Flox),Msi2(Flox/WT)	84	-12	108	5.27901	14.9313	81.1961	4
Msi1(Flox/Flox),Msi2(Flox/WT)	84	-12	109	5.32055	15.0488	79.0984	4
Msi1(Flox/Flox),Msi2(Flox/WT)	84	-12	110	5.29849	14.9864	77.2024	4
Msi1(Flox/Flox),Msi2(Flox/WT)	84	-12	111	5.45541	15.4302	74.4999	4
Msi1(Flox/Flox),Msi2(Flox/WT)	84	-12	112	5.59884	15.8359	72.2603	4
Msi1(Flox/Flox),Msi2(Flox/WT)	84	-12	113	5.46741	15.4642	70.7001	4
Msi1(Flox/Flox),Msi2(Flox/WT)	84	-12	114	5.36571	15.1765	67.3361	4
Msi1(Flox/Flox),Msi2(Flox/WT)	84	-12	115	5.4623	15.4497	64.1452	4
Msi1(Flox/Flox),Msi2(Flox/WT)	84	-12	116	5.58134	15.7864	61.6401	4
Msi1(Flox/Flox),Msi2(Flox/WT)	84	-12	117	5.66117	16.0122	59.4534	4
Msi1(Flox/Flox),Msi2(Flox/WT)	84	-12	118	5.84764	16.5396	57.2887	4
Msi1(Flox/Flox),Msi2(Flox/WT)	84	-12	119	5.98802	16.9367	55.6948	4
Msi1(Flox/Flox),Msi2(Flox/WT)	84	-12	120	5.99403	16.9537	53.2743	4
Msi1(Flox/Flox),Msi2(Flox/WT)	84	-12	121	5.93014	16.773	50.3568	4
Msi1(Flox/Flox),Msi2(Flox/WT)	84	-12	122	5.85416	16.5581	47.8206	4
Msi1(Flox/Flox),Msi2(Flox/WT)	84	-12	123	5.75934	16.2899	45.4525	4
Msi1(Flox/Flox),Msi2(Flox/WT)	84	-12	124	5.45817	15.438	42.84	4
Msi1(Flox/Flox),Msi2(Flox/WT)	84	-12	125	5.17471	14.6363	40.2216	4
Msi1(Flox/Flox),Msi2(Flox/WT)	84	-12	126	5.01852	14.1945	38.1074	4
Msi1(Flox/Flox),Msi2(Flox/WT)	84	-12	127	4.88974	13.8303	36.2536	4
Msi1(Flox/Flox),Msi2(Flox/WT)	84	-12	128	4.96222	14.0353	34.8322	4
Msi1(Flox/Flox),Msi2(Flox/WT)	84	-12	129	5.24555	14.8367	32.4885	4
Msi1(Flox/Flox),Msi2(Flox/WT)	84	-12	130	5.33331	15.0849	30.5119	4
Msi1(Flox/Flox),Msi2(Flox/WT)	84	-12	131	5.69319	16.1028	27.5808	4
Msi1(Flox/Flox),Msi2(Flox/WT)	84	-12	132	5.81241	16.44	25.5048	4
Msi1(Flox/Flox),Msi2(Flox/WT)	84	-12	133	5.98664	16.9328	23.2925	4
Msi1(Flox/Flox),Msi2(Flox/WT)	84	-12	134	5.92588	16.7609	21.9785	4
Msi1(Flox/Flox),Msi2(Flox/WT)	84	-12	135	5.84346	16.5278	19.1772	4
Msi1(Flox/Flox),Msi2(Flox/WT)	84	-12	136	5.79683	16.3959	17.4454	4
Msi1(Flox/Flox),Msi2(Flox/WT)	84	-12	137	5.77936	16.3465	16.0413	4
Msi1(Flox/Flox),Msi2(Flox/WT)	84	-12	138	5.80876	16.4297	14.7832	4
Msi1(Flox/Flox),Msi2(Flox/WT)	84	-12	139	5.89763	16.681	13.3313	4
Msi1(Flox/Flox),Msi2(Flox/WT)	84	-12	140	5.73902	16.2324	11.8668	4
Msi1(Flox/Flox),Msi2(Flox/WT)	84	-12	141	6.00958	16.9977	10.101	4
Msi1(Flox/Flox),Msi2(Flox/WT)	84	-12	142	6.11227	17.2881	8.06027	4
Msi1(Flox/Flox),Msi2(Flox/WT)	84	-12	143	5.94871	16.8255	5.71113	4
Msi1(Flox/Flox),Msi2(Flox/WT)	84	-12	144	5.77617	16.3375	3.17282	4
Msi1(Flox/Flox),Msi2(Flox/WT)	84	-12	145	5.59323	15.82	2.16447	4
Msi1(Flox/Flox),Msi2(Flox/WT)	84	-12	146	5.52829	15.6364	1.28327	4
Msi1(Flox/Flox),Msi2(Flox/WT)	84	-12	147	5.72784	16.2008	-0.552566	4
Msi1(Flox/Flox),Msi2(Flox/WT)	84	-12	148	5.77046	16.3213	-1.36218	4
Msi1(Flox/Flox),Msi2(Flox/WT)	84	-12	149	5.7987	16.4012	-3.04841	4
Msi1(Flox/Flox),Msi2(Flox/WT)	84	-12	150	5.93483	16.7862	-4.29436	4
Msi1(Flox/Flox),Msi2(Flox/WT)	84	-12	151	6.06004	17.1404	-5.38506	4
Msi1(Flox/Flox),Msi2(Flox/WT)	84	-12	152	6.01586	17.0154	-6.39842	4
Msi1(Flox/Flox),Msi2(Flox/WT)	84	-12	153	5.94034	16.8018	-7.52454	4
Msi1(Flox/Flox),Msi2(Flox/WT)	84	-12	154	5.90673	16.7068	-7.79549	4
Msi1(Flox/Flox),Msi2(Flox/WT)	84	-12	155	5.8705	16.6043	-7.93417	4
Msi1(Flox/Flox),Msi2(Flox/WT)	84	-12	156	5.73262	16.2143	-8.45229	4
Msi1(Flox/Flox),Msi2(Flox/WT)	84	-12	157	6.08367	17.2072	-9.54992	4
Msi1(Flox/Flox),Msi2(Flox/WT)	84	-12	158	6.05595	17.1288	-9.66552	4
Msi1(Flox/Flox),Msi2(Flox/WT)	84	-12	159	6.05968	17.1394	-10.5205	4
Msi1(Flox/Flox),Msi2(Flox/WT)	84	-12	160	6.44215	18.2212	-11.4253	4
Msi1(Flox/Flox),Msi2(Flox/WT)	84	-12	161	6.72483	19.0207	-12.6133	4
Msi1(Flox/Flox),Msi2(Flox/WT)	84	-12	162	7.14639	20.2131	-13.9675	4
Msi1(Flox/Flox),Msi2(Flox/WT)	84	-12	163	7.06417	19.9805	-14.8976	4
Msi1(Flox/Flox),Msi2(Flox/WT)	84	-12	164	6.76474	19.1336	-16.5119	4
Msi1(Flox/Flox),Msi2(Flox/WT)	84	-12	165	6.50846	18.4087	-17.8549	4
Msi1(Flox/Flox),Msi2(Flox/WT)	84	-12	166	6.60618	18.6851	-19.0587	4
Msi1(Flox/Flox),Msi2(Flox/WT)	84	-12	167	6.8021	19.2392	-19.4792	4
Msi1(Flox/Flox),Msi2(Flox/WT)	84	-12	168	6.90822	19.5394	-20.0794	4
Msi1(Flox/Flox),Msi2(Flox/WT)	84	-12	169	7.17752	20.3011	-20.1748	4
Msi1(Flox/Flox),Msi2(Flox/WT)	84	-12	170	7.20733	20.3854	-20.8273	4
Msi1(Flox/Flox),Msi2(Flox/WT)	84	-12	171	7.55246	21.3616	-21.7654	4
Msi1(Flox/Flox),Msi2(Flox/WT)	84	-12	172	7.57019	21.4117	-22.2196	4
Msi1(Flox/Flox),Msi2(Flox/WT)	84	-12	173	7.67056	21.6956	-22.6823	4
Msi1(Flox/Flox),Msi2(Flox/WT)	84	-12	174	7.69939	21.7772	-23.0659	4
Msi1(Flox/Flox),Msi2(Flox/WT)	84	-12	175	7.78316	22.0141	-23.79	4
Msi1(Flox/Flox),Msi2(Flox/WT)	84	-12	176	7.85654	22.2217	-24.3416	4
Msi1(Flox/Flox),Msi2(Flox/WT)	84	-12	177	7.877	22.2795	-24.8389	4
Msi1(Flox/Flox),Msi2(Flox/WT)	84	-12	178	7.93818	22.4526	-25.0947	4
Msi1(Flox/Flox),Msi2(Flox/WT)	84	-12	179	7.95816	22.5091	-25.1425	4
Msi1(Flox/Flox),Msi2(Flox/WT)	84	-12	180	7.92564	22.4171	-25.3535	4
Msi1(Flox/Flox),Msi2(Flox/WT)	84	-12	181	8.00381	22.6382	-25.5803	4
Msi1(Flox/Flox),Msi2(Flox/WT)	84	-12	182	8.01305	22.6643	-25.5519	4
Msi1(Flox/Flox),Msi2(Flox/WT)	84	-12	183	7.96519	22.529	-25.5433	4
Msi1(Flox/Flox),Msi2(Flox/WT)	84	-12	184	7.9272	22.4215	-25.725	4
Msi1(Flox/Flox),Msi2(Flox/WT)	84	-12	185	7.9565	22.5044	-26.039	4
Msi1(Flox/Flox),Msi2(Flox/WT)	84	-12	186	7.96002	22.5143	-25.6549	4
Msi1(Flox/Flox),Msi2(Flox/WT)	84	-12	187	8.02823	22.7073	-25.5305	4
Msi1(Flox/Flox),Msi2(Flox/WT)	84	-12	188	8.24036	23.3073	-25.2116	4
Msi1(Flox/Flox),Msi2(Flox/WT)	84	-12	189	8.45471	23.9135	-24.626	4
Msi1(Flox/Flox),Msi2(Flox/WT)	84	-12	190	8.71919	24.6616	-24.0949	4
Msi1(Flox/Flox),Msi2(Flox/WT)	84	-12	191	8.75371	24.7592	-24.0846	4
Msi1(Flox/Flox),Msi2(Flox/WT)	84	-12	192	8.70289	24.6155	-24.6034	4
Msi1(Flox/Flox),Msi2(Flox/WT)	84	-12	193	8.71513	24.6501	-24.4663	4
Msi1(Flox/Flox),Msi2(Flox/WT)	84	-12	194	8.84146	25.0074	-25.2284	4
Msi1(Flox/Flox),Msi2(Flox/WT)	84	-12	195	8.82187	24.952	-25.7227	4
Msi1(Flox/Flox),Msi2(Flox/WT)	84	-12	196	8.5994	24.3228	-26.1753	4
Msi1(Flox/Flox),Msi2(Flox/WT)	84	-12	197	8.53745	24.1476	-26.2472	4
Msi1(Flox/Flox),Msi2(Flox/WT)	84	-12	198	8.47553	23.9724	-26.0939	4
Msi1(Flox/Flox),Msi2(Flox/WT)	84	-12	199	8.22859	23.274	-25.8076	4
Msi1(Flox/Flox),Msi2(Flox/WT)	112	-12	-20	0.693601	1.9618	-1.74337	5
Msi1(Flox/Flox),Msi2(Flox/WT)	112	-12	-19	0.695416	1.96693	-1.78544	5
Msi1(Flox/Flox),Msi2(Flox/WT)	112	-12	-18	0.746287	2.11082	-1.76674	5
Msi1(Flox/Flox),Msi2(Flox/WT)	112	-12	-17	0.789429	2.23284	-1.84523	5
Msi1(Flox/Flox),Msi2(Flox/WT)	112	-12	-16	0.77233	2.18448	-1.65201	5
Msi1(Flox/Flox),Msi2(Flox/WT)	112	-12	-15	0.691795	1.95669	-1.53088	5
Msi1(Flox/Flox),Msi2(Flox/WT)	112	-12	-14	0.835805	2.36401	-2.15935	5
Msi1(Flox/Flox),Msi2(Flox/WT)	112	-12	-13	1.11789	3.16188	-2.21932	5
Msi1(Flox/Flox),Msi2(Flox/WT)	112	-12	-12	0.995915	2.81687	-1.98595	5
Msi1(Flox/Flox),Msi2(Flox/WT)	112	-12	-11	0.643252	1.81939	-1.6411	5
Msi1(Flox/Flox),Msi2(Flox/WT)	112	-12	-10	0.601162	1.70034	-0.313298	5
Msi1(Flox/Flox),Msi2(Flox/WT)	112	-12	-9	0.523198	1.47983	-0.866284	5
Msi1(Flox/Flox),Msi2(Flox/WT)	112	-12	-8	0.358045	1.01271	-0.191646	5
Msi1(Flox/Flox),Msi2(Flox/WT)	112	-12	-7	0.253183	0.716109	-0.592885	5
Msi1(Flox/Flox),Msi2(Flox/WT)	112	-12	-6	0.206963	0.585379	-0.656359	5
Msi1(Flox/Flox),Msi2(Flox/WT)	112	-12	-5	0.367423	1.03923	-0.328721	5
Msi1(Flox/Flox),Msi2(Flox/WT)	112	-12	-4	0.449044	1.27009	-0.146769	5
Msi1(Flox/Flox),Msi2(Flox/WT)	112	-12	-3	0.291019	0.823127	1.14564	5
Msi1(Flox/Flox),Msi2(Flox/WT)	112	-12	-2	0.450995	1.27561	0.503697	5
Msi1(Flox/Flox),Msi2(Flox/WT)	112	-12	-1	0.350082	0.99018	1.03427	5
Msi1(Flox/Flox),Msi2(Flox/WT)	112	-12	0	0.369214	1.04429	1.79593	5
Msi1(Flox/Flox),Msi2(Flox/WT)	112	-12	1	0.394337	1.11535	1.95727	5
Msi1(Flox/Flox),Msi2(Flox/WT)	112	-12	2	0.447928	1.26693	2.35245	5
Msi1(Flox/Flox),Msi2(Flox/WT)	112	-12	3	0.613773	1.73601	2.8326	5
Msi1(Flox/Flox),Msi2(Flox/WT)	112	-12	4	0.456072	1.28997	2.75909	5
Msi1(Flox/Flox),Msi2(Flox/WT)	112	-12	5	0.419485	1.18648	2.42516	5
Msi1(Flox/Flox),Msi2(Flox/WT)	112	-12	6	0.68776	1.94528	2.13572	5
Msi1(Flox/Flox),Msi2(Flox/WT)	112	-12	7	0.665065	1.88109	1.07058	5
Msi1(Flox/Flox),Msi2(Flox/WT)	112	-12	8	0.620639	1.75543	-2.90246	5
Msi1(Flox/Flox),Msi2(Flox/WT)	112	-12	9	0.867222	2.45287	-7.95834	5
Msi1(Flox/Flox),Msi2(Flox/WT)	112	-12	10	1.82646	5.16602	-15.2187	5
Msi1(Flox/Flox),Msi2(Flox/WT)	112	-12	11	2.65083	7.49767	-22.9971	5
Msi1(Flox/Flox),Msi2(Flox/WT)	112	-12	12	3.71216	10.4996	-31.9597	5
Msi1(Flox/Flox),Msi2(Flox/WT)	112	-12	13	4.58916	12.9801	-42.552	5
Msi1(Flox/Flox),Msi2(Flox/WT)	112	-12	14	5.47701	15.4913	-52.8235	5
Msi1(Flox/Flox),Msi2(Flox/WT)	112	-12	15	6.84008	19.3467	-65.1389	5
Msi1(Flox/Flox),Msi2(Flox/WT)	112	-12	16	8.30316	23.4849	-77.6415	5
Msi1(Flox/Flox),Msi2(Flox/WT)	112	-12	17	9.70821	27.459	-90.6641	5
Msi1(Flox/Flox),Msi2(Flox/WT)	112	-12	18	10.8366	30.6504	-103.605	5
Msi1(Flox/Flox),Msi2(Flox/WT)	112	-12	19	12.013	33.978	-116.377	5
Msi1(Flox/Flox),Msi2(Flox/WT)	112	-12	20	13.105	37.0667	-128.6	5
Msi1(Flox/Flox),Msi2(Flox/WT)	112	-12	21	14.2471	40.2968	-140.127	5
Msi1(Flox/Flox),Msi2(Flox/WT)	112	-12	22	15.8522	44.8369	-153.56	5
Msi1(Flox/Flox),Msi2(Flox/WT)	112	-12	23	18.0029	50.9199	-168.596	5
Msi1(Flox/Flox),Msi2(Flox/WT)	112	-12	24	20.1563	57.0106	-181.571	5
Msi1(Flox/Flox),Msi2(Flox/WT)	112	-12	25	20.0748	56.78	-177.425	5
Msi1(Flox/Flox),Msi2(Flox/WT)	112	-12	26	16.6845	47.1909	-143.549	5
Msi1(Flox/Flox),Msi2(Flox/WT)	112	-12	27	13.5378	38.2908	-78.1018	5
Msi1(Flox/Flox),Msi2(Flox/WT)	112	-12	28	13.4906	38.1573	-0.508029	5
Msi1(Flox/Flox),Msi2(Flox/WT)	112	-12	29	13.576	38.3987	59.4511	5
Msi1(Flox/Flox),Msi2(Flox/WT)	112	-12	30	12.8415	36.3213	84.9037	5
Msi1(Flox/Flox),Msi2(Flox/WT)	112	-12	31	10.9731	31.0366	81.1332	5
Msi1(Flox/Flox),Msi2(Flox/WT)	112	-12	32	9.80665	27.7374	72.6739	5
Msi1(Flox/Flox),Msi2(Flox/WT)	112	-12	33	22.7797	64.4306	93.6128	5
Msi1(Flox/Flox),Msi2(Flox/WT)	112	-12	34	36.9279	104.448	161.096	5
Msi1(Flox/Flox),Msi2(Flox/WT)	112	-12	35	42.3188	119.696	256.139	5
Msi1(Flox/Flox),Msi2(Flox/WT)	112	-12	36	39.341	111.273	329.312	5
Msi1(Flox/Flox),Msi2(Flox/WT)	112	-12	37	33.4958	94.7404	355.537	5
Msi1(Flox/Flox),Msi2(Flox/WT)	112	-12	38	28.0705	79.3953	337.833	5
Msi1(Flox/Flox),Msi2(Flox/WT)	112	-12	39	23.4287	66.2664	295.418	5
Msi1(Flox/Flox),Msi2(Flox/WT)	112	-12	40	19.6727	55.6428	250.841	5
Msi1(Flox/Flox),Msi2(Flox/WT)	112	-12	41	20.2455	57.2631	217.405	5
Msi1(Flox/Flox),Msi2(Flox/WT)	112	-12	42	26.9553	76.241	209.017	5
Msi1(Flox/Flox),Msi2(Flox/WT)	112	-12	43	32.51	91.9521	219.775	5
Msi1(Flox/Flox),Msi2(Flox/WT)	112	-12	44	33.7449	95.4451	238.337	5
Msi1(Flox/Flox),Msi2(Flox/WT)	112	-12	45	31.152	88.1113	250.718	5
Msi1(Flox/Flox),Msi2(Flox/WT)	112	-12	46	27.2089	76.9584	250.622	5
Msi1(Flox/Flox),Msi2(Flox/WT)	112	-12	47	24.4425	69.1339	243.668	5
Msi1(Flox/Flox),Msi2(Flox/WT)	112	-12	48	22.7303	64.291	229.832	5
Msi1(Flox/Flox),Msi2(Flox/WT)	112	-12	49	22.8143	64.5286	218.51	5
Msi1(Flox/Flox),Msi2(Flox/WT)	112	-12	50	24.7941	70.1283	213.572	5
Msi1(Flox/Flox),Msi2(Flox/WT)	112	-12	51	27.1712	76.8517	213.224	5
Msi1(Flox/Flox),Msi2(Flox/WT)	112	-12	52	28.8114	81.491	216.668	5
Msi1(Flox/Flox),Msi2(Flox/WT)	112	-12	53	29.2644	82.7722	220.007	5
Msi1(Flox/Flox),Msi2(Flox/WT)	112	-12	54	28.9306	81.8281	222.676	5
Msi1(Flox/Flox),Msi2(Flox/WT)	112	-12	55	28.1235	79.5454	223.329	5
Msi1(Flox/Flox),Msi2(Flox/WT)	112	-12	56	27.1667	76.8389	222.681	5
Msi1(Flox/Flox),Msi2(Flox/WT)	112	-12	57	26.7365	75.6222	222.091	5
Msi1(Flox/Flox),Msi2(Flox/WT)	112	-12	58	26.3442	74.5128	218.817	5
Msi1(Flox/Flox),Msi2(Flox/WT)	112	-12	59	26.1371	73.9269	216.448	5
Msi1(Flox/Flox),Msi2(Flox/WT)	112	-12	60	25.7309	72.7781	213.144	5
Msi1(Flox/Flox),Msi2(Flox/WT)	112	-12	61	25.5329	72.2179	210.595	5
Msi1(Flox/Flox),Msi2(Flox/WT)	112	-12	62	25.2033	71.2857	207.239	5
Msi1(Flox/Flox),Msi2(Flox/WT)	112	-12	63	25.0433	70.833	204.138	5
Msi1(Flox/Flox),Msi2(Flox/WT)	112	-12	64	24.9661	70.6147	201.459	5
Msi1(Flox/Flox),Msi2(Flox/WT)	112	-12	65	24.7505	70.0049	198.138	5
Msi1(Flox/Flox),Msi2(Flox/WT)	112	-12	66	24.3767	68.9478	195.888	5
Msi1(Flox/Flox),Msi2(Flox/WT)	112	-12	67	23.9745	67.8101	193.362	5
Msi1(Flox/Flox),Msi2(Flox/WT)	112	-12	68	23.87	67.5144	192.265	5
Msi1(Flox/Flox),Msi2(Flox/WT)	112	-12	69	23.6234	66.8172	190.079	5
Msi1(Flox/Flox),Msi2(Flox/WT)	112	-12	70	23.176	65.5515	185.899	5
Msi1(Flox/Flox),Msi2(Flox/WT)	112	-12	71	22.6523	64.0704	182.994	5
Msi1(Flox/Flox),Msi2(Flox/WT)	112	-12	72	21.9935	62.207	179.221	5
Msi1(Flox/Flox),Msi2(Flox/WT)	112	-12	73	21.5748	61.0227	176.55	5
Msi1(Flox/Flox),Msi2(Flox/WT)	112	-12	74	21.1981	59.9574	173.227	5
Msi1(Flox/Flox),Msi2(Flox/WT)	112	-12	75	20.8835	59.0675	169.318	5
Msi1(Flox/Flox),Msi2(Flox/WT)	112	-12	76	20.4471	57.8331	165.867	5
Msi1(Flox/Flox),Msi2(Flox/WT)	112	-12	77	20.0715	56.7707	162.626	5
Msi1(Flox/Flox),Msi2(Flox/WT)	112	-12	78	20.0683	56.7617	159.348	5
Msi1(Flox/Flox),Msi2(Flox/WT)	112	-12	79	19.8024	56.0097	155.418	5
Msi1(Flox/Flox),Msi2(Flox/WT)	112	-12	80	19.8554	56.1595	152.606	5
Msi1(Flox/Flox),Msi2(Flox/WT)	112	-12	81	19.6574	55.5995	149.105	5
Msi1(Flox/Flox),Msi2(Flox/WT)	112	-12	82	19.0898	53.9941	146.437	5
Msi1(Flox/Flox),Msi2(Flox/WT)	112	-12	83	18.5201	52.3828	144.955	5
Msi1(Flox/Flox),Msi2(Flox/WT)	112	-12	84	18.1411	51.3107	143.211	5
Msi1(Flox/Flox),Msi2(Flox/WT)	112	-12	85	18.0184	50.9637	141.547	5
Msi1(Flox/Flox),Msi2(Flox/WT)	112	-12	86	17.6491	49.9191	138.58	5
Msi1(Flox/Flox),Msi2(Flox/WT)	112	-12	87	17.371	49.1325	135.809	5
Msi1(Flox/Flox),Msi2(Flox/WT)	112	-12	88	17.1968	48.6399	133.862	5
Msi1(Flox/Flox),Msi2(Flox/WT)	112	-12	89	17.0146	48.1246	131.917	5
Msi1(Flox/Flox),Msi2(Flox/WT)	112	-12	90	17.1864	48.6104	131.041	5
Msi1(Flox/Flox),Msi2(Flox/WT)	112	-12	91	17.3598	49.101	129.651	5
Msi1(Flox/Flox),Msi2(Flox/WT)	112	-12	92	17.528	49.5767	128.57	5
Msi1(Flox/Flox),Msi2(Flox/WT)	112	-12	93	17.2663	48.8365	126.747	5
Msi1(Flox/Flox),Msi2(Flox/WT)	112	-12	94	17.1533	48.5169	125.916	5
Msi1(Flox/Flox),Msi2(Flox/WT)	112	-12	95	17.0499	48.2245	124.895	5
Msi1(Flox/Flox),Msi2(Flox/WT)	112	-12	96	16.6067	46.9708	122.997	5
Msi1(Flox/Flox),Msi2(Flox/WT)	112	-12	97	16.3315	46.1925	121.849	5
Msi1(Flox/Flox),Msi2(Flox/WT)	112	-12	98	15.9643	45.154	119.118	5
Msi1(Flox/Flox),Msi2(Flox/WT)	112	-12	99	15.595	44.1094	117.699	5
Msi1(Flox/Flox),Msi2(Flox/WT)	112	-12	100	14.9498	42.2843	115.352	5
Msi1(Flox/Flox),Msi2(Flox/WT)	112	-12	101	14.7219	41.6399	113.258	5
Msi1(Flox/Flox),Msi2(Flox/WT)	112	-12	102	14.807	41.8805	111.143	5
Msi1(Flox/Flox),Msi2(Flox/WT)	112	-12	103	14.7408	41.6934	107.293	5
Msi1(Flox/Flox),Msi2(Flox/WT)	112	-12	104	14.9677	42.3351	104.978	5
Msi1(Flox/Flox),Msi2(Flox/WT)	112	-12	105	14.9188	42.1968	101.99	5
Msi1(Flox/Flox),Msi2(Flox/WT)	112	-12	106	14.8754	42.0739	100.44	5
Msi1(Flox/Flox),Msi2(Flox/WT)	112	-12	107	14.9119	42.1771	98.0076	5
Msi1(Flox/Flox),Msi2(Flox/WT)	112	-12	108	14.9604	42.3143	95.7015	5
Msi1(Flox/Flox),Msi2(Flox/WT)	112	-12	109	14.9492	42.2827	94.2607	5
Msi1(Flox/Flox),Msi2(Flox/WT)	112	-12	110	14.4782	40.9505	92.5173	5
Msi1(Flox/Flox),Msi2(Flox/WT)	112	-12	111	14.1325	39.9727	90.9636	5
Msi1(Flox/Flox),Msi2(Flox/WT)	112	-12	112	13.6942	38.7331	89.0386	5
Msi1(Flox/Flox),Msi2(Flox/WT)	112	-12	113	13.4987	38.1801	85.4936	5
Msi1(Flox/Flox),Msi2(Flox/WT)	112	-12	114	13.6626	38.6437	82.3904	5
Msi1(Flox/Flox),Msi2(Flox/WT)	112	-12	115	13.431	37.9886	78.6216	5
Msi1(Flox/Flox),Msi2(Flox/WT)	112	-12	116	13.2657	37.521	76.8514	5
Msi1(Flox/Flox),Msi2(Flox/WT)	112	-12	117	13.0329	36.8626	74.6755	5
Msi1(Flox/Flox),Msi2(Flox/WT)	112	-12	118	13.1056	37.0682	72.7337	5
Msi1(Flox/Flox),Msi2(Flox/WT)	112	-12	119	13.2356	37.4359	69.9173	5
Msi1(Flox/Flox),Msi2(Flox/WT)	112	-12	120	13.2497	37.4757	67.7175	5
Msi1(Flox/Flox),Msi2(Flox/WT)	112	-12	121	13.441	38.0169	66.2927	5
Msi1(Flox/Flox),Msi2(Flox/WT)	112	-12	122	13.4339	37.9967	63.7851	5
Msi1(Flox/Flox),Msi2(Flox/WT)	112	-12	123	13.5641	38.365	62.7237	5
Msi1(Flox/Flox),Msi2(Flox/WT)	112	-12	124	13.6263	38.541	61.2383	5
Msi1(Flox/Flox),Msi2(Flox/WT)	112	-12	125	13.7082	38.7728	59.153	5
Msi1(Flox/Flox),Msi2(Flox/WT)	112	-12	126	13.7224	38.8127	57.4391	5
Msi1(Flox/Flox),Msi2(Flox/WT)	112	-12	127	13.3483	37.7547	55.4344	5
Msi1(Flox/Flox),Msi2(Flox/WT)	112	-12	128	13.4064	37.9191	54.2195	5
Msi1(Flox/Flox),Msi2(Flox/WT)	112	-12	129	13.1149	37.0946	53.0219	5
Msi1(Flox/Flox),Msi2(Flox/WT)	112	-12	130	13.0308	36.8567	51.8611	5
Msi1(Flox/Flox),Msi2(Flox/WT)	112	-12	131	13.1429	37.1737	49.9505	5
Msi1(Flox/Flox),Msi2(Flox/WT)	112	-12	132	13.0652	36.9538	47.6704	5
Msi1(Flox/Flox),Msi2(Flox/WT)	112	-12	133	13.0458	36.8991	46.8709	5
Msi1(Flox/Flox),Msi2(Flox/WT)	112	-12	134	12.8117	36.2369	45.6404	5
Msi1(Flox/Flox),Msi2(Flox/WT)	112	-12	135	13.1025	37.0595	45.2991	5
Msi1(Flox/Flox),Msi2(Flox/WT)	112	-12	136	13.2879	37.5838	43.4069	5
Msi1(Flox/Flox),Msi2(Flox/WT)	112	-12	137	13.8184	39.0844	41.2609	5
Msi1(Flox/Flox),Msi2(Flox/WT)	112	-12	138	14.1841	40.1186	40.3803	5
Msi1(Flox/Flox),Msi2(Flox/WT)	112	-12	139	14.1976	40.1569	39.1732	5
Msi1(Flox/Flox),Msi2(Flox/WT)	112	-12	140	14.5319	41.1025	39.7457	5
Msi1(Flox/Flox),Msi2(Flox/WT)	112	-12	141	14.8181	41.912	39.1568	5
Msi1(Flox/Flox),Msi2(Flox/WT)	112	-12	142	15.1879	42.9578	38.8889	5
Msi1(Flox/Flox),Msi2(Flox/WT)	112	-12	143	15.4062	43.5753	37.3658	5
Msi1(Flox/Flox),Msi2(Flox/WT)	112	-12	144	15.492	43.8179	36.1169	5
Msi1(Flox/Flox),Msi2(Flox/WT)	112	-12	145	15.7765	44.6226	36.0788	5
Msi1(Flox/Flox),Msi2(Flox/WT)	112	-12	146	15.7327	44.4987	35.2099	5
Msi1(Flox/Flox),Msi2(Flox/WT)	112	-12	147	16.0257	45.3276	35.1837	5
Msi1(Flox/Flox),Msi2(Flox/WT)	112	-12	148	16.2598	45.9896	33.8112	5
Msi1(Flox/Flox),Msi2(Flox/WT)	112	-12	149	16.2342	45.9174	33.1078	5
Msi1(Flox/Flox),Msi2(Flox/WT)	112	-12	150	16.27	46.0185	32.357	5
Msi1(Flox/Flox),Msi2(Flox/WT)	112	-12	151	16.5255	46.7412	31.3654	5
Msi1(Flox/Flox),Msi2(Flox/WT)	112	-12	152	17.0428	48.2044	30.4996	5
Msi1(Flox/Flox),Msi2(Flox/WT)	112	-12	153	17.3599	49.1013	29.0602	5
Msi1(Flox/Flox),Msi2(Flox/WT)	112	-12	154	17.8736	50.5541	28.9504	5
Msi1(Flox/Flox),Msi2(Flox/WT)	112	-12	155	18.0659	51.0982	28.1002	5
Msi1(Flox/Flox),Msi2(Flox/WT)	112	-12	156	18.2476	51.6119	27.7623	5
Msi1(Flox/Flox),Msi2(Flox/WT)	112	-12	157	18.5645	52.5084	27.9373	5
Msi1(Flox/Flox),Msi2(Flox/WT)	112	-12	158	18.805	53.1887	26.9851	5
Msi1(Flox/Flox),Msi2(Flox/WT)	112	-12	159	19.117	54.0712	25.8625	5
Msi1(Flox/Flox),Msi2(Flox/WT)	112	-12	160	19.04	53.8533	24.1292	5
Msi1(Flox/Flox),Msi2(Flox/WT)	112	-12	161	19.1385	54.1318	23.5011	5
Msi1(Flox/Flox),Msi2(Flox/WT)	112	-12	162	19.0715	53.9425	21.8266	5
Msi1(Flox/Flox),Msi2(Flox/WT)	112	-12	163	19.0419	53.8585	20.269	5
Msi1(Flox/Flox),Msi2(Flox/WT)	112	-12	164	19.4991	55.1519	19.8144	5
Msi1(Flox/Flox),Msi2(Flox/WT)	112	-12	165	19.5667	55.3429	18.4171	5
Msi1(Flox/Flox),Msi2(Flox/WT)	112	-12	166	19.5574	55.3166	17.7793	5
Msi1(Flox/Flox),Msi2(Flox/WT)	112	-12	167	19.5762	55.3699	16.4974	5
Msi1(Flox/Flox),Msi2(Flox/WT)	112	-12	168	19.9043	56.2979	15.5996	5
Msi1(Flox/Flox),Msi2(Flox/WT)	112	-12	169	20.0627	56.7459	14.2225	5
Msi1(Flox/Flox),Msi2(Flox/WT)	112	-12	170	19.5874	55.4015	13.3035	5
Msi1(Flox/Flox),Msi2(Flox/WT)	112	-12	171	19.6635	55.6169	12.1892	5
Msi1(Flox/Flox),Msi2(Flox/WT)	112	-12	172	19.2322	54.3968	10.9922	5
Msi1(Flox/Flox),Msi2(Flox/WT)	112	-12	173	18.834	53.2705	10.7979	5
Msi1(Flox/Flox),Msi2(Flox/WT)	112	-12	174	18.8969	53.4485	10.2461	5
Msi1(Flox/Flox),Msi2(Flox/WT)	112	-12	175	18.7934	53.1557	9.27231	5
Msi1(Flox/Flox),Msi2(Flox/WT)	112	-12	176	18.8083	53.1978	8.7946	5
Msi1(Flox/Flox),Msi2(Flox/WT)	112	-12	177	18.5794	52.5506	8.57851	5
Msi1(Flox/Flox),Msi2(Flox/WT)	112	-12	178	18.923	53.5223	8.58416	5
Msi1(Flox/Flox),Msi2(Flox/WT)	112	-12	179	18.8472	53.3078	8.69554	5
Msi1(Flox/Flox),Msi2(Flox/WT)	112	-12	180	18.9515	53.6029	9.06019	5
Msi1(Flox/Flox),Msi2(Flox/WT)	112	-12	181	19.316	54.6339	8.82888	5
Msi1(Flox/Flox),Msi2(Flox/WT)	112	-12	182	19.2369	54.4101	8.46579	5
Msi1(Flox/Flox),Msi2(Flox/WT)	112	-12	183	18.9109	53.488	8.94299	5
Msi1(Flox/Flox),Msi2(Flox/WT)	112	-12	184	18.7357	52.9926	9.11744	5
Msi1(Flox/Flox),Msi2(Flox/WT)	112	-12	185	18.7537	53.0435	9.4014	5
Msi1(Flox/Flox),Msi2(Flox/WT)	112	-12	186	18.7246	52.9612	8.21571	5
Msi1(Flox/Flox),Msi2(Flox/WT)	112	-12	187	18.3854	52.0018	7.6857	5
Msi1(Flox/Flox),Msi2(Flox/WT)	112	-12	188	18.1755	51.408	7.10265	5
Msi1(Flox/Flox),Msi2(Flox/WT)	112	-12	189	17.6504	49.9227	6.02499	5
Msi1(Flox/Flox),Msi2(Flox/WT)	112	-12	190	17.3314	49.0207	6.39302	5
Msi1(Flox/Flox),Msi2(Flox/WT)	112	-12	191	17.2918	48.9085	4.82723	5
Msi1(Flox/Flox),Msi2(Flox/WT)	112	-12	192	17.1647	48.5491	4.05564	5
Msi1(Flox/Flox),Msi2(Flox/WT)	112	-12	193	16.9868	48.046	2.4386	5
Msi1(Flox/Flox),Msi2(Flox/WT)	112	-12	194	16.6735	47.1599	1.8027	5
Msi1(Flox/Flox),Msi2(Flox/WT)	112	-12	195	16.5375	46.775	1.17273	5
Msi1(Flox/Flox),Msi2(Flox/WT)	112	-12	196	16.374	46.3126	-0.0576572	5
Msi1(Flox/Flox),Msi2(Flox/WT)	112	-12	197	16.3038	46.1141	0.0401841	5
Msi1(Flox/Flox),Msi2(Flox/WT)	112	-12	198	16.179	45.761	-1.20918	5
Msi1(Flox/Flox),Msi2(Flox/WT)	112	-12	199	15.7739	44.6153	-2.11793	5
Msi1(Flox/WT),Msi2(Flox/Flox)	0	-12	-20	1.02169	3.23088	-1.84877	6
Msi1(Flox/WT),Msi2(Flox/Flox)	0	-12	-19	0.902608	2.8543	-1.63915	6
Msi1(Flox/WT),Msi2(Flox/Flox)	0	-12	-18	0.828021	2.61843	-1.37442	6
Msi1(Flox/WT),Msi2(Flox/Flox)	0	-12	-17	0.719401	2.27495	-1.00961	6
Msi1(Flox/WT),Msi2(Flox/Flox)	0	-12	-16	0.63088	1.99502	-0.836073	6
Msi1(Flox/WT),Msi2(Flox/Flox)	0	-12	-15	0.575959	1.82134	-0.803571	6
Msi1(Flox/WT),Msi2(Flox/Flox)	0	-12	-14	0.801359	2.53412	-1.4298	6
Msi1(Flox/WT),Msi2(Flox/Flox)	0	-12	-13	1.01321	3.20407	-1.81978	6
Msi1(Flox/WT),Msi2(Flox/Flox)	0	-12	-12	1.10172	3.48393	-0.915185	6
Msi1(Flox/WT),Msi2(Flox/Flox)	0	-12	-11	0.64852	2.0508	0.243305	6
Msi1(Flox/WT),Msi2(Flox/Flox)	0	-12	-10	0.477105	1.50874	-0.431647	6
Msi1(Flox/WT),Msi2(Flox/Flox)	0	-12	-9	0.774087	2.44788	-0.468323	6
Msi1(Flox/WT),Msi2(Flox/Flox)	0	-12	-8	0.434299	1.37337	-0.690576	6
Msi1(Flox/WT),Msi2(Flox/Flox)	0	-12	-7	0.60253	1.90537	-1.07572	6
Msi1(Flox/WT),Msi2(Flox/Flox)	0	-12	-6	1.00445	3.17635	-0.756271	6
Msi1(Flox/WT),Msi2(Flox/Flox)	0	-12	-5	1.19928	3.79244	-0.457157	6
Msi1(Flox/WT),Msi2(Flox/Flox)	0	-12	-4	0.568816	1.79875	0.0409912	6
Msi1(Flox/WT),Msi2(Flox/Flox)	0	-12	-3	0.533312	1.68648	0.189932	6
Msi1(Flox/WT),Msi2(Flox/Flox)	0	-12	-2	0.490555	1.55127	0.100488	6
Msi1(Flox/WT),Msi2(Flox/Flox)	0	-12	-1	0.321233	1.01583	0.808963	6
Msi1(Flox/WT),Msi2(Flox/Flox)	0	-12	0	0.550448	1.74067	0.765612	6
Msi1(Flox/WT),Msi2(Flox/Flox)	0	-12	1	0.699743	2.21278	1.28978	6
Msi1(Flox/WT),Msi2(Flox/Flox)	0	-12	2	0.789883	2.49783	1.42545	6
Msi1(Flox/WT),Msi2(Flox/Flox)	0	-12	3	0.704191	2.22685	1.15897	6
Msi1(Flox/WT),Msi2(Flox/Flox)	0	-12	4	0.811415	2.56592	0.916816	6
Msi1(Flox/WT),Msi2(Flox/Flox)	0	-12	5	0.965408	3.05289	0.576583	6
Msi1(Flox/WT),Msi2(Flox/Flox)	0	-12	6	1.04444	3.30281	-0.692889	6
Msi1(Flox/WT),Msi2(Flox/Flox)	0	-12	7	0.975088	3.0835	-2.03189	6
Msi1(Flox/WT),Msi2(Flox/Flox)	0	-12	8	1.22883	3.88591	-5.5985	6
Msi1(Flox/WT),Msi2(Flox/Flox)	0	-12	9	1.5789	4.99293	-10.2987	6
Msi1(Flox/WT),Msi2(Flox/Flox)	0	-12	10	2.06225	6.52142	-17.4782	6
Msi1(Flox/WT),Msi2(Flox/Flox)	0	-12	11	2.50005	7.90585	-26.4584	6
Msi1(Flox/WT),Msi2(Flox/Flox)	0	-12	12	2.54382	8.04428	-38.7613	6
Msi1(Flox/WT),Msi2(Flox/Flox)	0	-12	13	3.2968	10.4254	-51.0765	6
Msi1(Flox/WT),Msi2(Flox/Flox)	0	-12	14	4.15	13.1235	-64.9993	6
Msi1(Flox/WT),Msi2(Flox/Flox)	0	-12	15	4.69564	14.8489	-79.2551	6
Msi1(Flox/WT),Msi2(Flox/Flox)	0	-12	16	5.18673	16.4019	-94.3385	6
Msi1(Flox/WT),Msi2(Flox/Flox)	0	-12	17	6.1013	19.294	-109.725	6
Msi1(Flox/WT),Msi2(Flox/Flox)	0	-12	18	7.03461	22.2454	-126.154	6
Msi1(Flox/WT),Msi2(Flox/Flox)	0	-12	19	7.34918	23.2401	-143.644	6
Msi1(Flox/WT),Msi2(Flox/Flox)	0	-12	20	8.13125	25.7133	-160.518	6
Msi1(Flox/WT),Msi2(Flox/Flox)	0	-12	21	8.58444	27.1464	-178.737	6
Msi1(Flox/WT),Msi2(Flox/Flox)	0	-12	22	9.52979	30.1359	-197.495	6
Msi1(Flox/WT),Msi2(Flox/Flox)	0	-12	23	10.4665	33.098	-216.051	6
Msi1(Flox/WT),Msi2(Flox/Flox)	0	-12	24	11.5016	36.3711	-232.924	6
Msi1(Flox/WT),Msi2(Flox/Flox)	0	-12	25	11.777	37.2421	-246.911	6
Msi1(Flox/WT),Msi2(Flox/Flox)	0	-12	26	10.5502	33.3625	-251.518	6
Msi1(Flox/WT),Msi2(Flox/Flox)	0	-12	27	8.57278	27.1095	-238.809	6
Msi1(Flox/WT),Msi2(Flox/Flox)	0	-12	28	11.5576	36.5482	-207.07	6
Msi1(Flox/WT),Msi2(Flox/Flox)	0	-12	29	19.3877	61.3092	-159.074	6
Msi1(Flox/WT),Msi2(Flox/Flox)	0	-12	30	26.0882	82.4982	-101.443	6
Msi1(Flox/WT),Msi2(Flox/Flox)	0	-12	31	28.1009	88.8628	-46.7554	6
Msi1(Flox/WT),Msi2(Flox/Flox)	0	-12	32	25.0589	79.2433	-4.78296	6
Msi1(Flox/WT),Msi2(Flox/Flox)	0	-12	33	18.5133	58.5441	20.7257	6
Msi1(Flox/WT),Msi2(Flox/Flox)	0	-12	34	14.0178	44.3282	35.8853	6
Msi1(Flox/WT),Msi2(Flox/Flox)	0	-12	35	11.8992	37.6286	60.7331	6
Msi1(Flox/WT),Msi2(Flox/Flox)	0	-12	36	10.6643	33.7236	119.2	6
Msi1(Flox/WT),Msi2(Flox/Flox)	0	-12	37	23.8182	75.3199	210.847	6
Msi1(Flox/WT),Msi2(Flox/Flox)	0	-12	38	37.8487	119.688	303.946	6
Msi1(Flox/WT),Msi2(Flox/Flox)	0	-12	39	42.6098	134.744	371.522	6
Msi1(Flox/WT),Msi2(Flox/Flox)	0	-12	40	37.2688	117.854	404.809	6
Msi1(Flox/WT),Msi2(Flox/Flox)	0	-12	41	27.8953	88.2128	406.258	6
Msi1(Flox/WT),Msi2(Flox/Flox)	0	-12	42	26.8508	84.9098	382.802	6
Msi1(Flox/WT),Msi2(Flox/Flox)	0	-12	43	31.246	98.8085	354.081	6
Msi1(Flox/WT),Msi2(Flox/Flox)	0	-12	44	29.8455	94.3798	340.285	6
Msi1(Flox/WT),Msi2(Flox/Flox)	0	-12	45	23.2453	73.5081	343.766	6
Msi1(Flox/WT),Msi2(Flox/Flox)	0	-12	46	18.3548	58.0429	354.181	6
Msi1(Flox/WT),Msi2(Flox/Flox)	0	-12	47	17.4552	55.1982	361.738	6
Msi1(Flox/WT),Msi2(Flox/Flox)	0	-12	48	16.8005	53.1279	361.137	6
Msi1(Flox/WT),Msi2(Flox/Flox)	0	-12	49	15.0464	47.5809	353.246	6
Msi1(Flox/WT),Msi2(Flox/Flox)	0	-12	50	12.7023	40.1681	341.507	6
Msi1(Flox/WT),Msi2(Flox/Flox)	0	-12	51	11.0801	35.0383	329.914	6
Msi1(Flox/WT),Msi2(Flox/Flox)	0	-12	52	9.35796	29.5925	323.382	6
Msi1(Flox/WT),Msi2(Flox/Flox)	0	-12	53	8.3497	26.4041	322.738	6
Msi1(Flox/WT),Msi2(Flox/Flox)	0	-12	54	8.70878	27.5396	325.828	6
Msi1(Flox/WT),Msi2(Flox/Flox)	0	-12	55	9.92997	31.4013	328.749	6
Msi1(Flox/WT),Msi2(Flox/Flox)	0	-12	56	11.0092	34.8141	329.769	6
Msi1(Flox/WT),Msi2(Flox/Flox)	0	-12	57	11.4764	36.2917	329.417	6
Msi1(Flox/WT),Msi2(Flox/Flox)	0	-12	58	11.4066	36.0708	328.851	6
Msi1(Flox/WT),Msi2(Flox/Flox)	0	-12	59	11.425	36.129	327.782	6
Msi1(Flox/WT),Msi2(Flox/Flox)	0	-12	60	11.4325	36.1526	328.759	6
Msi1(Flox/WT),Msi2(Flox/Flox)	0	-12	61	11.3256	35.8145	330.247	6
Msi1(Flox/WT),Msi2(Flox/Flox)	0	-12	62	11.3721	35.9617	330.686	6
Msi1(Flox/WT),Msi2(Flox/Flox)	0	-12	63	11.1486	35.2548	330.966	6
Msi1(Flox/WT),Msi2(Flox/Flox)	0	-12	64	11.2171	35.4716	330.222	6
Msi1(Flox/WT),Msi2(Flox/Flox)	0	-12	65	11.3766	35.9761	329.094	6
Msi1(Flox/WT),Msi2(Flox/Flox)	0	-12	66	11.4638	36.2518	325.821	6
Msi1(Flox/WT),Msi2(Flox/Flox)	0	-12	67	11.5418	36.4983	321.217	6
Msi1(Flox/WT),Msi2(Flox/Flox)	0	-12	68	11.4527	36.2166	317.092	6
Msi1(Flox/WT),Msi2(Flox/Flox)	0	-12	69	11.4294	36.1428	313.13	6
Msi1(Flox/WT),Msi2(Flox/Flox)	0	-12	70	11.2703	35.6398	311.829	6
Msi1(Flox/WT),Msi2(Flox/Flox)	0	-12	71	11.2661	35.6266	310.336	6
Msi1(Flox/WT),Msi2(Flox/Flox)	0	-12	72	11.2118	35.4549	309.113	6
Msi1(Flox/WT),Msi2(Flox/Flox)	0	-12	73	11.392	36.0248	306.835	6
Msi1(Flox/WT),Msi2(Flox/Flox)	0	-12	74	11.3322	35.8356	305.501	6
Msi1(Flox/WT),Msi2(Flox/Flox)	0	-12	75	11.0709	35.0093	302.96	6
Msi1(Flox/WT),Msi2(Flox/Flox)	0	-12	76	11.0539	34.9555	300.238	6
Msi1(Flox/WT),Msi2(Flox/Flox)	0	-12	77	10.939	34.5922	297.541	6
Msi1(Flox/WT),Msi2(Flox/Flox)	0	-12	78	10.8414	34.2835	293.614	6
Msi1(Flox/WT),Msi2(Flox/Flox)	0	-12	79	10.8073	34.1757	288.349	6
Msi1(Flox/WT),Msi2(Flox/Flox)	0	-12	80	10.8022	34.1596	283.04	6
Msi1(Flox/WT),Msi2(Flox/Flox)	0	-12	81	10.699	33.8331	279.168	6
Msi1(Flox/WT),Msi2(Flox/Flox)	0	-12	82	10.9087	34.4962	274.693	6
Msi1(Flox/WT),Msi2(Flox/Flox)	0	-12	83	11.121	35.1676	271.13	6
Msi1(Flox/WT),Msi2(Flox/Flox)	0	-12	84	11.3212	35.8009	267.53	6
Msi1(Flox/WT),Msi2(Flox/Flox)	0	-12	85	11.4194	36.1115	264.074	6
Msi1(Flox/WT),Msi2(Flox/Flox)	0	-12	86	11.743	37.1347	259.769	6
Msi1(Flox/WT),Msi2(Flox/Flox)	0	-12	87	11.7156	37.048	256.562	6
Msi1(Flox/WT),Msi2(Flox/Flox)	0	-12	88	11.9478	37.7821	253.676	6
Msi1(Flox/WT),Msi2(Flox/Flox)	0	-12	89	12.0904	38.2331	249.639	6
Msi1(Flox/WT),Msi2(Flox/Flox)	0	-12	90	12.3701	39.1175	244.96	6
Msi1(Flox/WT),Msi2(Flox/Flox)	0	-12	91	12.5283	39.618	240.997	6
Msi1(Flox/WT),Msi2(Flox/Flox)	0	-12	92	12.7062	40.1806	236.397	6
Msi1(Flox/WT),Msi2(Flox/Flox)	0	-12	93	12.9567	40.9727	231.937	6
Msi1(Flox/WT),Msi2(Flox/Flox)	0	-12	94	13.1845	41.6932	229.287	6
Msi1(Flox/WT),Msi2(Flox/Flox)	0	-12	95	13.5407	42.8194	226.761	6
Msi1(Flox/WT),Msi2(Flox/Flox)	0	-12	96	13.9346	44.0649	223.448	6
Msi1(Flox/WT),Msi2(Flox/Flox)	0	-12	97	14.0954	44.5736	219.72	6
Msi1(Flox/WT),Msi2(Flox/Flox)	0	-12	98	14.3846	45.4881	216.078	6
Msi1(Flox/WT),Msi2(Flox/Flox)	0	-12	99	14.559	46.0397	212.316	6
Msi1(Flox/WT),Msi2(Flox/Flox)	0	-12	100	14.6801	46.4227	208.735	6
Msi1(Flox/WT),Msi2(Flox/Flox)	0	-12	101	14.4756	45.7759	206.074	6
Msi1(Flox/WT),Msi2(Flox/Flox)	0	-12	102	14.4185	45.5954	202.449	6
Msi1(Flox/WT),Msi2(Flox/Flox)	0	-12	103	14.2895	45.1873	198.717	6
Msi1(Flox/WT),Msi2(Flox/Flox)	0	-12	104	14.346	45.3662	194.963	6
Msi1(Flox/WT),Msi2(Flox/Flox)	0	-12	105	14.4389	45.6599	191.255	6
Msi1(Flox/WT),Msi2(Flox/Flox)	0	-12	106	14.4467	45.6843	188.003	6
Msi1(Flox/WT),Msi2(Flox/Flox)	0	-12	107	14.2724	45.1333	185.474	6
Msi1(Flox/WT),Msi2(Flox/Flox)	0	-12	108	14.0747	44.5081	183.226	6
Msi1(Flox/WT),Msi2(Flox/Flox)	0	-12	109	14.1565	44.7669	180.241	6
Msi1(Flox/WT),Msi2(Flox/Flox)	0	-12	110	14.541	45.9827	176.489	6
Msi1(Flox/WT),Msi2(Flox/Flox)	0	-12	111	14.8082	46.8278	173.72	6
Msi1(Flox/WT),Msi2(Flox/Flox)	0	-12	112	14.9587	47.3035	171.801	6
Msi1(Flox/WT),Msi2(Flox/Flox)	0	-12	113	15.0449	47.5763	170.027	6
Msi1(Flox/WT),Msi2(Flox/Flox)	0	-12	114	14.9178	47.1741	167.893	6
Msi1(Flox/WT),Msi2(Flox/Flox)	0	-12	115	15.1265	47.8341	165.353	6
Msi1(Flox/WT),Msi2(Flox/Flox)	0	-12	116	15.1804	48.0045	161.203	6
Msi1(Flox/WT),Msi2(Flox/Flox)	0	-12	117	15.3305	48.4791	157.893	6
Msi1(Flox/WT),Msi2(Flox/Flox)	0	-12	118	15.4193	48.7601	154.842	6
Msi1(Flox/WT),Msi2(Flox/Flox)	0	-12	119	15.5343	49.1238	151.844	6
Msi1(Flox/WT),Msi2(Flox/Flox)	0	-12	120	15.5314	49.1145	148.748	6
Msi1(Flox/WT),Msi2(Flox/Flox)	0	-12	121	15.5468	49.1634	145.706	6
Msi1(Flox/WT),Msi2(Flox/Flox)	0	-12	122	15.5741	49.2496	143.537	6
Msi1(Flox/WT),Msi2(Flox/Flox)	0	-12	123	15.4542	48.8704	141.236	6
Msi1(Flox/WT),Msi2(Flox/Flox)	0	-12	124	15.315	48.4302	139.292	6
Msi1(Flox/WT),Msi2(Flox/Flox)	0	-12	125	15.3675	48.5964	136.439	6
Msi1(Flox/WT),Msi2(Flox/Flox)	0	-12	126	15.7613	49.8416	132.672	6
Msi1(Flox/WT),Msi2(Flox/Flox)	0	-12	127	15.8113	49.9998	128.983	6
Msi1(Flox/WT),Msi2(Flox/Flox)	0	-12	128	15.8308	50.0614	125.185	6
Msi1(Flox/WT),Msi2(Flox/Flox)	0	-12	129	15.8839	50.2293	121.012	6
Msi1(Flox/WT),Msi2(Flox/Flox)	0	-12	130	15.4588	48.8851	117.976	6
Msi1(Flox/WT),Msi2(Flox/Flox)	0	-12	131	15.3175	48.4381	115.419	6
Msi1(Flox/WT),Msi2(Flox/Flox)	0	-12	132	15.2099	48.0979	111.938	6
Msi1(Flox/WT),Msi2(Flox/Flox)	0	-12	133	15.2117	48.1035	108.513	6
Msi1(Flox/WT),Msi2(Flox/Flox)	0	-12	134	15.3602	48.5731	104.761	6
Msi1(Flox/WT),Msi2(Flox/Flox)	0	-12	135	15.183	48.013	101.834	6
Msi1(Flox/WT),Msi2(Flox/Flox)	0	-12	136	15.0834	47.698	98.1615	6
Msi1(Flox/WT),Msi2(Flox/Flox)	0	-12	137	14.8216	46.87	95.6884	6
Msi1(Flox/WT),Msi2(Flox/Flox)	0	-12	138	14.8089	46.83	92.5853	6
Msi1(Flox/WT),Msi2(Flox/Flox)	0	-12	139	14.7464	46.6321	89.6612	6
Msi1(Flox/WT),Msi2(Flox/Flox)	0	-12	140	14.5431	45.9893	86.584	6
Msi1(Flox/WT),Msi2(Flox/Flox)	0	-12	141	14.6529	46.3366	83.3349	6
Msi1(Flox/WT),Msi2(Flox/Flox)	0	-12	142	14.7476	46.6359	79.9351	6
Msi1(Flox/WT),Msi2(Flox/Flox)	0	-12	143	14.8265	46.8856	76.475	6
Msi1(Flox/WT),Msi2(Flox/Flox)	0	-12	144	14.5831	46.1159	74.7151	6
Msi1(Flox/WT),Msi2(Flox/Flox)	0	-12	145	14.3535	45.3899	71.8268	6
Msi1(Flox/WT),Msi2(Flox/Flox)	0	-12	146	13.9755	44.1943	69.8283	6
Msi1(Flox/WT),Msi2(Flox/Flox)	0	-12	147	13.8323	43.7417	68.3407	6
Msi1(Flox/WT),Msi2(Flox/Flox)	0	-12	148	14.1783	44.8356	65.5148	6
Msi1(Flox/WT),Msi2(Flox/Flox)	0	-12	149	14.0578	44.4546	63.3274	6
Msi1(Flox/WT),Msi2(Flox/Flox)	0	-12	150	14.1944	44.8866	61.4942	6
Msi1(Flox/WT),Msi2(Flox/Flox)	0	-12	151	14.155	44.7619	60.0038	6
Msi1(Flox/WT),Msi2(Flox/Flox)	0	-12	152	14.355	45.3946	58.1356	6
Msi1(Flox/WT),Msi2(Flox/Flox)	0	-12	153	14.6274	46.2559	56.4327	6
Msi1(Flox/WT),Msi2(Flox/Flox)	0	-12	154	14.7736	46.7182	54.5944	6
Msi1(Flox/WT),Msi2(Flox/Flox)	0	-12	155	15.0976	47.7428	52.7578	6
Msi1(Flox/WT),Msi2(Flox/Flox)	0	-12	156	15.1437	47.8886	51.3868	6
Msi1(Flox/WT),Msi2(Flox/Flox)	0	-12	157	15.134	47.8579	51.4583	6
Msi1(Flox/WT),Msi2(Flox/Flox)	0	-12	158	15.3232	48.4562	51.7825	6
Msi1(Flox/WT),Msi2(Flox/Flox)	0	-12	159	15.545	49.1578	50.8781	6
Msi1(Flox/WT),Msi2(Flox/Flox)	0	-12	160	15.8131	50.0054	49.8369	6
Msi1(Flox/WT),Msi2(Flox/Flox)	0	-12	161	16.1541	51.0836	49.4331	6
Msi1(Flox/WT),Msi2(Flox/Flox)	0	-12	162	16.3035	51.5561	49.3109	6
Msi1(Flox/WT),Msi2(Flox/Flox)	0	-12	163	16.6957	52.7963	48.41	6
Msi1(Flox/WT),Msi2(Flox/Flox)	0	-12	164	17.1147	54.1214	47.837	6
Msi1(Flox/WT),Msi2(Flox/Flox)	0	-12	165	17.388	54.9857	49.1371	6
Msi1(Flox/WT),Msi2(Flox/Flox)	0	-12	166	17.6877	55.9335	49.7852	6
Msi1(Flox/WT),Msi2(Flox/Flox)	0	-12	167	18.4194	58.2471	48.8992	6
Msi1(Flox/WT),Msi2(Flox/Flox)	0	-12	168	19.0145	60.1292	48.4169	6
Msi1(Flox/WT),Msi2(Flox/Flox)	0	-12	169	19.1804	60.6537	46.8313	6
Msi1(Flox/WT),Msi2(Flox/Flox)	0	-12	170	19.2018	60.7215	46.1868	6
Msi1(Flox/WT),Msi2(Flox/Flox)	0	-12	171	19.4019	61.3541	45.6691	6
Msi1(Flox/WT),Msi2(Flox/Flox)	0	-12	172	19.689	62.2622	44.9616	6
Msi1(Flox/WT),Msi2(Flox/Flox)	0	-12	173	20.0314	63.345	44.149	6
Msi1(Flox/WT),Msi2(Flox/Flox)	0	-12	174	20.3295	64.2876	44.5198	6
Msi1(Flox/WT),Msi2(Flox/Flox)	0	-12	175	20.3682	64.41	43.9447	6
Msi1(Flox/WT),Msi2(Flox/Flox)	0	-12	176	20.5606	65.0185	43.1817	6
Msi1(Flox/WT),Msi2(Flox/Flox)	0	-12	177	20.6018	65.1485	42.499	6
Msi1(Flox/WT),Msi2(Flox/Flox)	0	-12	178	20.6486	65.2966	41.3824	6
Msi1(Flox/WT),Msi2(Flox/Flox)	0	-12	179	20.3188	64.2536	39.8186	6
Msi1(Flox/WT),Msi2(Flox/Flox)	0	-12	180	19.8076	62.6371	38.8849	6
Msi1(Flox/WT),Msi2(Flox/Flox)	0	-12	181	19.5644	61.8681	38.1572	6
Msi1(Flox/WT),Msi2(Flox/Flox)	0	-12	182	19.2118	60.7531	38.3443	6
Msi1(Flox/WT),Msi2(Flox/Flox)	0	-12	183	18.8525	59.6168	37.1369	6
Msi1(Flox/WT),Msi2(Flox/Flox)	0	-12	184	18.9316	59.867	36.1185	6
Msi1(Flox/WT),Msi2(Flox/Flox)	0	-12	185	18.8413	59.5813	34.2061	6
Msi1(Flox/WT),Msi2(Flox/Flox)	0	-12	186	18.6477	58.9692	32.5023	6
Msi1(Flox/WT),Msi2(Flox/Flox)	0	-12	187	18.3646	58.074	31.7354	6
Msi1(Flox/WT),Msi2(Flox/Flox)	0	-12	188	18.1227	57.3089	30.7098	6
Msi1(Flox/WT),Msi2(Flox/Flox)	0	-12	189	18.1477	57.3881	29.4367	6
Msi1(Flox/WT),Msi2(Flox/Flox)	0	-12	190	18.149	57.3922	28.3871	6
Msi1(Flox/WT),Msi2(Flox/Flox)	0	-12	191	18.2895	57.8364	28.4135	6
Msi1(Flox/WT),Msi2(Flox/Flox)	0	-12	192	18.2963	57.8581	27.5169	6
Msi1(Flox/WT),Msi2(Flox/Flox)	0	-12	193	18.1643	57.4406	26.6306	6
Msi1(Flox/WT),Msi2(Flox/Flox)	0	-12	194	18.2777	57.7991	26.683	6
Msi1(Flox/WT),Msi2(Flox/Flox)	0	-12	195	18.2002	57.554	27.4628	6
Msi1(Flox/WT),Msi2(Flox/Flox)	0	-12	196	18.4392	58.3097	26.2578	6
Msi1(Flox/WT),Msi2(Flox/Flox)	0	-12	197	18.4068	58.2075	25.765	6
Msi1(Flox/WT),Msi2(Flox/Flox)	0	-12	198	18.0979	57.2305	25.8772	6
Msi1(Flox/WT),Msi2(Flox/Flox)	0	-12	199	17.8659	56.4971	26.117	6
Msi1(Flox/WT),Msi2(Flox/Flox)	28	-12	-20	1.2833	4.05815	0.111786	7
Msi1(Flox/WT),Msi2(Flox/Flox)	28	-12	-19	1.27493	4.03168	0.0162748	7
Msi1(Flox/WT),Msi2(Flox/Flox)	28	-12	-18	1.23147	3.89424	0.0746925	7
Msi1(Flox/WT),Msi2(Flox/Flox)	28	-12	-17	1.17124	3.7038	0.0940011	7
Msi1(Flox/WT),Msi2(Flox/Flox)	28	-12	-16	1.03894	3.28543	0.169979	7
Msi1(Flox/WT),Msi2(Flox/Flox)	28	-12	-15	0.888463	2.80957	0.183758	7
Msi1(Flox/WT),Msi2(Flox/Flox)	28	-12	-14	1.22543	3.87516	0.343464	7
Msi1(Flox/WT),Msi2(Flox/Flox)	28	-12	-13	1.36493	4.3163	-0.0053785	7
Msi1(Flox/WT),Msi2(Flox/Flox)	28	-12	-12	1.14076	3.60739	0.152577	7
Msi1(Flox/WT),Msi2(Flox/Flox)	28	-12	-11	0.870096	2.75148	0.276872	7
Msi1(Flox/WT),Msi2(Flox/Flox)	28	-12	-10	0.556018	1.75828	0.240611	7
Msi1(Flox/WT),Msi2(Flox/Flox)	28	-12	-9	0.469591	1.48498	0.0943998	7
Msi1(Flox/WT),Msi2(Flox/Flox)	28	-12	-8	0.29845	0.943783	0.127167	7
Msi1(Flox/WT),Msi2(Flox/Flox)	28	-12	-7	0.266068	0.841381	-0.107042	7
Msi1(Flox/WT),Msi2(Flox/Flox)	28	-12	-6	0.3524	1.11439	0.131196	7
Msi1(Flox/WT),Msi2(Flox/Flox)	28	-12	-5	0.324118	1.02495	-0.238495	7
Msi1(Flox/WT),Msi2(Flox/Flox)	28	-12	-4	0.295392	0.934111	0.407608	7
Msi1(Flox/WT),Msi2(Flox/Flox)	28	-12	-3	0.273571	0.865108	0.574725	7
Msi1(Flox/WT),Msi2(Flox/Flox)	28	-12	-2	0.338098	1.06916	0.255733	7
Msi1(Flox/WT),Msi2(Flox/Flox)	28	-12	-1	0.328789	1.03972	0.452218	7
Msi1(Flox/WT),Msi2(Flox/Flox)	28	-12	0	0.628365	1.98706	0.180273	7
Msi1(Flox/WT),Msi2(Flox/Flox)	28	-12	1	0.681418	2.15483	0.0447706	7
Msi1(Flox/WT),Msi2(Flox/Flox)	28	-12	2	1.00159	3.1673	0.0053903	7
Msi1(Flox/WT),Msi2(Flox/Flox)	28	-12	3	0.995619	3.14842	0.280168	7
Msi1(Flox/WT),Msi2(Flox/Flox)	28	-12	4	1.00012	3.16266	-0.0538674	7
Msi1(Flox/WT),Msi2(Flox/Flox)	28	-12	5	1.05355	3.33162	0.199882	7
Msi1(Flox/WT),Msi2(Flox/Flox)	28	-12	6	1.09268	3.45536	-0.78684	7
Msi1(Flox/WT),Msi2(Flox/Flox)	28	-12	7	0.857561	2.71185	-2.47559	7
Msi1(Flox/WT),Msi2(Flox/Flox)	28	-12	8	1.11471	3.52502	-6.7393	7
Msi1(Flox/WT),Msi2(Flox/Flox)	28	-12	9	1.43998	4.55362	-13.033	7
Msi1(Flox/WT),Msi2(Flox/Flox)	28	-12	10	1.72512	5.45531	-20.8532	7
Msi1(Flox/WT),Msi2(Flox/Flox)	28	-12	11	1.77647	5.61771	-30.7739	7
Msi1(Flox/WT),Msi2(Flox/Flox)	28	-12	12	2.17364	6.87365	-40.9205	7
Msi1(Flox/WT),Msi2(Flox/Flox)	28	-12	13	2.28325	7.22027	-52.4896	7
Msi1(Flox/WT),Msi2(Flox/Flox)	28	-12	14	2.48501	7.85829	-64.907	7
Msi1(Flox/WT),Msi2(Flox/Flox)	28	-12	15	3.00117	9.49054	-79.0687	7
Msi1(Flox/WT),Msi2(Flox/Flox)	28	-12	16	3.23546	10.2314	-93.3104	7
Msi1(Flox/WT),Msi2(Flox/Flox)	28	-12	17	3.79626	12.0048	-108.707	7
Msi1(Flox/WT),Msi2(Flox/Flox)	28	-12	18	4.2512	13.4435	-122.82	7
Msi1(Flox/WT),Msi2(Flox/Flox)	28	-12	19	4.11328	13.0073	-137.528	7
Msi1(Flox/WT),Msi2(Flox/Flox)	28	-12	20	4.54507	14.3728	-152.769	7
Msi1(Flox/WT),Msi2(Flox/Flox)	28	-12	21	4.58291	14.4924	-166.537	7
Msi1(Flox/WT),Msi2(Flox/Flox)	28	-12	22	4.80872	15.2065	-181.069	7
Msi1(Flox/WT),Msi2(Flox/Flox)	28	-12	23	5.16452	16.3317	-196.446	7
Msi1(Flox/WT),Msi2(Flox/Flox)	28	-12	24	5.5421	17.5257	-214.614	7
Msi1(Flox/WT),Msi2(Flox/Flox)	28	-12	25	5.62663	17.793	-233.461	7
Msi1(Flox/WT),Msi2(Flox/Flox)	28	-12	26	7.93394	25.0893	-235.821	7
Msi1(Flox/WT),Msi2(Flox/Flox)	28	-12	27	14.256	45.0816	-205.555	7
Msi1(Flox/WT),Msi2(Flox/Flox)	28	-12	28	23.4776	74.2426	-134.479	7
Msi1(Flox/WT),Msi2(Flox/Flox)	28	-12	29	31.2372	98.7806	-33.7492	7
Msi1(Flox/WT),Msi2(Flox/Flox)	28	-12	30	32.8775	103.968	68.9823	7
Msi1(Flox/WT),Msi2(Flox/Flox)	28	-12	31	28.3723	89.7211	137.452	7
Msi1(Flox/WT),Msi2(Flox/Flox)	28	-12	32	21.7576	68.8036	162.006	7
Msi1(Flox/WT),Msi2(Flox/Flox)	28	-12	33	15.39	48.6674	151.106	7
Msi1(Flox/WT),Msi2(Flox/Flox)	28	-12	34	14.7202	46.5493	133.149	7
Msi1(Flox/WT),Msi2(Flox/Flox)	28	-12	35	30.0373	94.9863	156.265	7
Msi1(Flox/WT),Msi2(Flox/Flox)	28	-12	36	43.982	139.083	242.865	7
Msi1(Flox/WT),Msi2(Flox/Flox)	28	-12	37	45.3483	143.404	365.636	7
Msi1(Flox/WT),Msi2(Flox/Flox)	28	-12	38	35.8742	113.444	463.526	7
Msi1(Flox/WT),Msi2(Flox/Flox)	28	-12	39	23.9997	75.8937	504.074	7
Msi1(Flox/WT),Msi2(Flox/Flox)	28	-12	40	17.3594	54.8953	491.119	7
Msi1(Flox/WT),Msi2(Flox/Flox)	28	-12	41	17.0696	53.9789	439.69	7
Msi1(Flox/WT),Msi2(Flox/Flox)	28	-12	42	16.7161	52.8609	370.225	7
Msi1(Flox/WT),Msi2(Flox/Flox)	28	-12	43	14.6722	46.3975	309.044	7
Msi1(Flox/WT),Msi2(Flox/Flox)	28	-12	44	13.822	43.7089	276.48	7
Msi1(Flox/WT),Msi2(Flox/Flox)	28	-12	45	15.7188	49.7071	281.446	7
Msi1(Flox/WT),Msi2(Flox/Flox)	28	-12	46	16.864	53.3288	308.838	7
Msi1(Flox/WT),Msi2(Flox/Flox)	28	-12	47	15.403	48.7084	338.329	7
Msi1(Flox/WT),Msi2(Flox/Flox)	28	-12	48	12.7235	40.2352	355.086	7
Msi1(Flox/WT),Msi2(Flox/Flox)	28	-12	49	10.8683	34.3687	353.659	7
Msi1(Flox/WT),Msi2(Flox/Flox)	28	-12	50	10.8949	34.4526	341.106	7
Msi1(Flox/WT),Msi2(Flox/Flox)	28	-12	51	11.763	37.1979	324.533	7
Msi1(Flox/WT),Msi2(Flox/Flox)	28	-12	52	12.3865	39.1697	309.326	7
Msi1(Flox/WT),Msi2(Flox/Flox)	28	-12	53	12.4096	39.2426	299.799	7
Msi1(Flox/WT),Msi2(Flox/Flox)	28	-12	54	11.8131	37.3562	298.297	7
Msi1(Flox/WT),Msi2(Flox/Flox)	28	-12	55	10.5563	33.3821	299.054	7
Msi1(Flox/WT),Msi2(Flox/Flox)	28	-12	56	9.95884	31.4926	300.608	7
Msi1(Flox/WT),Msi2(Flox/Flox)	28	-12	57	9.55856	30.2268	304.113	7
Msi1(Flox/WT),Msi2(Flox/Flox)	28	-12	58	9.31042	29.4421	305.536	7
Msi1(Flox/WT),Msi2(Flox/Flox)	28	-12	59	9.16894	28.9947	304.401	7
Msi1(Flox/WT),Msi2(Flox/Flox)	28	-12	60	9.17384	29.0102	300.492	7
Msi1(Flox/WT),Msi2(Flox/Flox)	28	-12	61	9.31593	29.4596	295.636	7
Msi1(Flox/WT),Msi2(Flox/Flox)	28	-12	62	9.02127	28.5278	290.353	7
Msi1(Flox/WT),Msi2(Flox/Flox)	28	-12	63	8.779	27.7616	285.012	7
Msi1(Flox/WT),Msi2(Flox/Flox)	28	-12	64	9.01037	28.4933	279.336	7
Msi1(Flox/WT),Msi2(Flox/Flox)	28	-12	65	9.20837	29.1194	274.687	7
Msi1(Flox/WT),Msi2(Flox/Flox)	28	-12	66	9.51931	30.1027	270.215	7
Msi1(Flox/WT),Msi2(Flox/Flox)	28	-12	67	9.71885	30.7337	266.166	7
Msi1(Flox/WT),Msi2(Flox/Flox)	28	-12	68	9.79958	30.989	264.105	7
Msi1(Flox/WT),Msi2(Flox/Flox)	28	-12	69	9.75396	30.8447	262.377	7
Msi1(Flox/WT),Msi2(Flox/Flox)	28	-12	70	9.68042	30.6122	258.966	7
Msi1(Flox/WT),Msi2(Flox/Flox)	28	-12	71	9.54185	30.174	254.299	7
Msi1(Flox/WT),Msi2(Flox/Flox)	28	-12	72	9.53205	30.143	249.428	7
Msi1(Flox/WT),Msi2(Flox/Flox)	28	-12	73	10.0558	31.7992	243.309	7
Msi1(Flox/WT),Msi2(Flox/Flox)	28	-12	74	10.4329	32.9918	238.786	7
Msi1(Flox/WT),Msi2(Flox/Flox)	28	-12	75	10.8047	34.1676	233.038	7
Msi1(Flox/WT),Msi2(Flox/Flox)	28	-12	76	11.8466	37.4621	227.293	7
Msi1(Flox/WT),Msi2(Flox/Flox)	28	-12	77	12.4435	39.3497	221.869	7
Msi1(Flox/WT),Msi2(Flox/Flox)	28	-12	78	13.313	42.0995	216.789	7
Msi1(Flox/WT),Msi2(Flox/Flox)	28	-12	79	14.0282	44.3612	213.106	7
Msi1(Flox/WT),Msi2(Flox/Flox)	28	-12	80	14.1834	44.8519	210.223	7
Msi1(Flox/WT),Msi2(Flox/Flox)	28	-12	81	14.3371	45.3378	207.159	7
Msi1(Flox/WT),Msi2(Flox/Flox)	28	-12	82	14.6325	46.2721	202.912	7
Msi1(Flox/WT),Msi2(Flox/Flox)	28	-12	83	14.6017	46.1745	198.945	7
Msi1(Flox/WT),Msi2(Flox/Flox)	28	-12	84	14.625	46.2485	194.551	7
Msi1(Flox/WT),Msi2(Flox/Flox)	28	-12	85	14.6219	46.2384	190.371	7
Msi1(Flox/WT),Msi2(Flox/Flox)	28	-12	86	14.6438	46.3076	185.875	7
Msi1(Flox/WT),Msi2(Flox/Flox)	28	-12	87	14.9295	47.2112	181.439	7
Msi1(Flox/WT),Msi2(Flox/Flox)	28	-12	88	15.0053	47.451	177.117	7
Msi1(Flox/WT),Msi2(Flox/Flox)	28	-12	89	14.9799	47.3706	172.243	7
Msi1(Flox/WT),Msi2(Flox/Flox)	28	-12	90	14.9368	47.2344	169.022	7
Msi1(Flox/WT),Msi2(Flox/Flox)	28	-12	91	15.0717	47.6608	166.177	7
Msi1(Flox/WT),Msi2(Flox/Flox)	28	-12	92	14.9442	47.2576	163.712	7
Msi1(Flox/WT),Msi2(Flox/Flox)	28	-12	93	14.7559	46.6622	162.259	7
Msi1(Flox/WT),Msi2(Flox/Flox)	28	-12	94	14.6719	46.3965	160.472	7
Msi1(Flox/WT),Msi2(Flox/Flox)	28	-12	95	14.7605	46.6768	158.027	7
Msi1(Flox/WT),Msi2(Flox/Flox)	28	-12	96	14.8374	46.9201	155.318	7
Msi1(Flox/WT),Msi2(Flox/Flox)	28	-12	97	14.5922	46.1447	152.66	7
Msi1(Flox/WT),Msi2(Flox/Flox)	28	-12	98	14.5858	46.1244	149.336	7
Msi1(Flox/WT),Msi2(Flox/Flox)	28	-12	99	14.7132	46.5272	144.849	7
Msi1(Flox/WT),Msi2(Flox/Flox)	28	-12	100	14.9512	47.2799	140.486	7
Msi1(Flox/WT),Msi2(Flox/Flox)	28	-12	101	14.8567	46.9811	136.78	7
Msi1(Flox/WT),Msi2(Flox/Flox)	28	-12	102	15.0368	47.5505	132.33	7
Msi1(Flox/WT),Msi2(Flox/Flox)	28	-12	103	15.2391	48.1902	128.376	7
Msi1(Flox/WT),Msi2(Flox/Flox)	28	-12	104	15.4062	48.7188	124.163	7
Msi1(Flox/WT),Msi2(Flox/Flox)	28	-12	105	15.4265	48.7829	120.611	7
Msi1(Flox/WT),Msi2(Flox/Flox)	28	-12	106	15.2645	48.2707	116.885	7
Msi1(Flox/WT),Msi2(Flox/Flox)	28	-12	107	15.1401	47.8772	113.915	7
Msi1(Flox/WT),Msi2(Flox/Flox)	28	-12	108	15.0064	47.4543	109.941	7
Msi1(Flox/WT),Msi2(Flox/Flox)	28	-12	109	14.7032	46.4956	106.919	7
Msi1(Flox/WT),Msi2(Flox/Flox)	28	-12	110	14.7561	46.6629	103.92	7
Msi1(Flox/WT),Msi2(Flox/Flox)	28	-12	111	14.6467	46.3169	100.544	7
Msi1(Flox/WT),Msi2(Flox/Flox)	28	-12	112	14.5383	45.9743	97.5385	7
Msi1(Flox/WT),Msi2(Flox/Flox)	28	-12	113	14.548	46.005	93.9057	7
Msi1(Flox/WT),Msi2(Flox/Flox)	28	-12	114	14.4548	45.7101	90.479	7
Msi1(Flox/WT),Msi2(Flox/Flox)	28	-12	115	14.3737	45.4538	86.6473	7
Msi1(Flox/WT),Msi2(Flox/Flox)	28	-12	116	14.4411	45.6667	84.2335	7
Msi1(Flox/WT),Msi2(Flox/Flox)	28	-12	117	14.5214	45.9208	81.8007	7
Msi1(Flox/WT),Msi2(Flox/Flox)	28	-12	118	14.5074	45.8765	79.7403	7
Msi1(Flox/WT),Msi2(Flox/Flox)	28	-12	119	14.258	45.0876	77.5596	7
Msi1(Flox/WT),Msi2(Flox/Flox)	28	-12	120	14.3721	45.4485	74.8321	7
Msi1(Flox/WT),Msi2(Flox/Flox)	28	-12	121	14.1676	44.8018	72.2146	7
Msi1(Flox/WT),Msi2(Flox/Flox)	28	-12	122	13.9318	44.0561	69.4748	7
Msi1(Flox/WT),Msi2(Flox/Flox)	28	-12	123	13.7826	43.5844	66.1763	7
Msi1(Flox/WT),Msi2(Flox/Flox)	28	-12	124	13.4713	42.6	63.551	7
Msi1(Flox/WT),Msi2(Flox/Flox)	28	-12	125	13.2588	41.928	60.2427	7
Msi1(Flox/WT),Msi2(Flox/Flox)	28	-12	126	13.1767	41.6685	56.2955	7
Msi1(Flox/WT),Msi2(Flox/Flox)	28	-12	127	13.19	41.7106	52.2824	7
Msi1(Flox/WT),Msi2(Flox/Flox)	28	-12	128	13.3003	42.0592	48.0516	7
Msi1(Flox/WT),Msi2(Flox/Flox)	28	-12	129	13.3955	42.3602	44.473	7
Msi1(Flox/WT),Msi2(Flox/Flox)	28	-12	130	13.3389	42.1812	41.2735	7
Msi1(Flox/WT),Msi2(Flox/Flox)	28	-12	131	13.2568	41.9216	37.9299	7
Msi1(Flox/WT),Msi2(Flox/Flox)	28	-12	132	13.3034	42.069	34.6493	7
Msi1(Flox/WT),Msi2(Flox/Flox)	28	-12	133	13.234	41.8495	32.0443	7
Msi1(Flox/WT),Msi2(Flox/Flox)	28	-12	134	13.1887	41.7064	29.5921	7
Msi1(Flox/WT),Msi2(Flox/Flox)	28	-12	135	13.0497	41.2666	28.209	7
Msi1(Flox/WT),Msi2(Flox/Flox)	28	-12	136	12.6718	40.0716	26.5503	7
Msi1(Flox/WT),Msi2(Flox/Flox)	28	-12	137	12.4217	39.2808	24.237	7
Msi1(Flox/WT),Msi2(Flox/Flox)	28	-12	138	12.2756	38.8189	21.9886	7
Msi1(Flox/WT),Msi2(Flox/Flox)	28	-12	139	12.1079	38.2886	19.2381	7
Msi1(Flox/WT),Msi2(Flox/Flox)	28	-12	140	12.1488	38.4178	16.5391	7
Msi1(Flox/WT),Msi2(Flox/Flox)	28	-12	141	11.9709	37.8553	14.0117	7
Msi1(Flox/WT),Msi2(Flox/Flox)	28	-12	142	11.7793	37.2496	11.4011	7
Msi1(Flox/WT),Msi2(Flox/Flox)	28	-12	143	11.7802	37.2521	8.75	7
Msi1(Flox/WT),Msi2(Flox/Flox)	28	-12	144	11.5539	36.5368	6.28667	7
Msi1(Flox/WT),Msi2(Flox/Flox)	28	-12	145	11.1524	35.2669	4.42513	7
Msi1(Flox/WT),Msi2(Flox/Flox)	28	-12	146	11.0739	35.0187	2.32751	7
Msi1(Flox/WT),Msi2(Flox/Flox)	28	-12	147	10.8178	34.209	1.17274	7
Msi1(Flox/WT),Msi2(Flox/Flox)	28	-12	148	10.4542	33.0592	0.401772	7
Msi1(Flox/WT),Msi2(Flox/Flox)	28	-12	149	10.0496	31.7796	-0.910835	7
Msi1(Flox/WT),Msi2(Flox/Flox)	28	-12	150	10.1374	32.0571	-2.8319	7
Msi1(Flox/WT),Msi2(Flox/Flox)	28	-12	151	10.1199	32.002	-4.56456	7
Msi1(Flox/WT),Msi2(Flox/Flox)	28	-12	152	9.90742	31.33	-6.10464	7
Msi1(Flox/WT),Msi2(Flox/Flox)	28	-12	153	9.78456	30.9415	-8.32407	7
Msi1(Flox/WT),Msi2(Flox/Flox)	28	-12	154	9.6502	30.5166	-10.1545	7
Msi1(Flox/WT),Msi2(Flox/Flox)	28	-12	155	9.45416	29.8967	-12.4989	7
Msi1(Flox/WT),Msi2(Flox/Flox)	28	-12	156	9.50228	30.0488	-14.8244	7
Msi1(Flox/WT),Msi2(Flox/Flox)	28	-12	157	9.45789	29.9085	-17.1521	7
Msi1(Flox/WT),Msi2(Flox/Flox)	28	-12	158	9.14491	28.9187	-19.2315	7
Msi1(Flox/WT),Msi2(Flox/Flox)	28	-12	159	9.02182	28.5295	-20.9532	7
Msi1(Flox/WT),Msi2(Flox/Flox)	28	-12	160	9.01362	28.5036	-22.442	7
Msi1(Flox/WT),Msi2(Flox/Flox)	28	-12	161	8.5369	26.9961	-22.6587	7
Msi1(Flox/WT),Msi2(Flox/Flox)	28	-12	162	8.38928	26.5292	-23.6318	7
Msi1(Flox/WT),Msi2(Flox/Flox)	28	-12	163	8.11355	25.6573	-24.3414	7
Msi1(Flox/WT),Msi2(Flox/Flox)	28	-12	164	8.22559	26.0116	-25.195	7
Msi1(Flox/WT),Msi2(Flox/Flox)	28	-12	165	7.94214	25.1153	-26.0708	7
Msi1(Flox/WT),Msi2(Flox/Flox)	28	-12	166	7.85636	24.844	-27.1499	7
Msi1(Flox/WT),Msi2(Flox/Flox)	28	-12	167	7.66923	24.2522	-28.6711	7
Msi1(Flox/WT),Msi2(Flox/Flox)	28	-12	168	7.44482	23.5426	-29.6212	7
Msi1(Flox/WT),Msi2(Flox/Flox)	28	-12	169	7.36368	23.286	-30.9222	7
Msi1(Flox/WT),Msi2(Flox/Flox)	28	-12	170	7.36686	23.296	-31.9826	7
Msi1(Flox/WT),Msi2(Flox/Flox)	28	-12	171	7.387	23.3597	-33.4476	7
Msi1(Flox/WT),Msi2(Flox/Flox)	28	-12	172	7.20863	22.7957	-34.5627	7
Msi1(Flox/WT),Msi2(Flox/Flox)	28	-12	173	7.14153	22.5835	-35.7726	7
Msi1(Flox/WT),Msi2(Flox/Flox)	28	-12	174	6.93054	21.9163	-36.3924	7
Msi1(Flox/WT),Msi2(Flox/Flox)	28	-12	175	6.55199	20.7192	-36.5099	7
Msi1(Flox/WT),Msi2(Flox/Flox)	28	-12	176	6.34554	20.0664	-37.0541	7
Msi1(Flox/WT),Msi2(Flox/Flox)	28	-12	177	6.06117	19.1671	-37.5806	7
Msi1(Flox/WT),Msi2(Flox/Flox)	28	-12	178	6.08445	19.2407	-37.5727	7
Msi1(Flox/WT),Msi2(Flox/Flox)	28	-12	179	5.66226	17.9056	-37.9818	7
Msi1(Flox/WT),Msi2(Flox/Flox)	28	-12	180	5.53539	17.5044	-37.228	7
Msi1(Flox/WT),Msi2(Flox/Flox)	28	-12	181	5.26678	16.655	-37.7776	7
Msi1(Flox/WT),Msi2(Flox/Flox)	28	-12	182	4.89886	15.4916	-38.4653	7
Msi1(Flox/WT),Msi2(Flox/Flox)	28	-12	183	4.71525	14.9109	-39.6505	7
Msi1(Flox/WT),Msi2(Flox/Flox)	28	-12	184	4.68647	14.8199	-40.9433	7
Msi1(Flox/WT),Msi2(Flox/Flox)	28	-12	185	4.88393	15.4444	-41.9835	7
Msi1(Flox/WT),Msi2(Flox/Flox)	28	-12	186	4.50179	14.2359	-42.5487	7
Msi1(Flox/WT),Msi2(Flox/Flox)	28	-12	187	4.56091	14.4229	-42.7367	7
Msi1(Flox/WT),Msi2(Flox/Flox)	28	-12	188	4.50662	14.2512	-43.3198	7
Msi1(Flox/WT),Msi2(Flox/Flox)	28	-12	189	4.51997	14.2934	-43.9288	7
Msi1(Flox/WT),Msi2(Flox/Flox)	28	-12	190	4.68942	14.8293	-43.956	7
Msi1(Flox/WT),Msi2(Flox/Flox)	28	-12	191	4.65766	14.7288	-44.5621	7
Msi1(Flox/WT),Msi2(Flox/Flox)	28	-12	192	4.78002	15.1158	-44.5133	7
Msi1(Flox/WT),Msi2(Flox/Flox)	28	-12	193	4.6425	14.6809	-44.1837	7
Msi1(Flox/WT),Msi2(Flox/Flox)	28	-12	194	4.85487	15.3524	-44.0838	7
Msi1(Flox/WT),Msi2(Flox/Flox)	28	-12	195	5.16646	16.3378	-44.0669	7
Msi1(Flox/WT),Msi2(Flox/Flox)	28	-12	196	5.1938	16.4242	-43.5478	7
Msi1(Flox/WT),Msi2(Flox/Flox)	28	-12	197	5.44435	17.2165	-43.957	7
Msi1(Flox/WT),Msi2(Flox/Flox)	28	-12	198	5.08639	16.0846	-43.2576	7
Msi1(Flox/WT),Msi2(Flox/Flox)	28	-12	199	5.12792	16.2159	-43.6356	7
Msi1(Flox/WT),Msi2(Flox/Flox)	56	-12	-20	1.27742	4.03957	0.814575	8
Msi1(Flox/WT),Msi2(Flox/Flox)	56	-12	-19	1.15457	3.65106	0.615325	8
Msi1(Flox/WT),Msi2(Flox/Flox)	56	-12	-18	1.05966	3.35093	0.49443	8
Msi1(Flox/WT),Msi2(Flox/Flox)	56	-12	-17	0.958324	3.03049	0.402637	8
Msi1(Flox/WT),Msi2(Flox/Flox)	56	-12	-16	0.888089	2.80838	0.388349	8
Msi1(Flox/WT),Msi2(Flox/Flox)	56	-12	-15	0.806814	2.55137	0.349807	8
Msi1(Flox/WT),Msi2(Flox/Flox)	56	-12	-14	1.07746	3.40724	-0.219322	8
Msi1(Flox/WT),Msi2(Flox/Flox)	56	-12	-13	1.04615	3.30822	0.193209	8
Msi1(Flox/WT),Msi2(Flox/Flox)	56	-12	-12	0.901093	2.8495	0.866044	8
Msi1(Flox/WT),Msi2(Flox/Flox)	56	-12	-11	0.704857	2.22895	0.590447	8
Msi1(Flox/WT),Msi2(Flox/Flox)	56	-12	-10	0.76605	2.42246	0.687487	8
Msi1(Flox/WT),Msi2(Flox/Flox)	56	-12	-9	0.650171	2.05602	-0.0190213	8
Msi1(Flox/WT),Msi2(Flox/Flox)	56	-12	-8	0.368966	1.16677	-0.0230419	8
Msi1(Flox/WT),Msi2(Flox/Flox)	56	-12	-7	0.34405	1.08798	0.413691	8
Msi1(Flox/WT),Msi2(Flox/Flox)	56	-12	-6	0.234849	0.742657	0.419362	8
Msi1(Flox/WT),Msi2(Flox/Flox)	56	-12	-5	0.34767	1.09943	0.166936	8
Msi1(Flox/WT),Msi2(Flox/Flox)	56	-12	-4	0.199981	0.632396	-0.250681	8
Msi1(Flox/WT),Msi2(Flox/Flox)	56	-12	-3	0.275772	0.872067	-0.0839166	8
Msi1(Flox/WT),Msi2(Flox/Flox)	56	-12	-2	0.2933	0.927495	0.133221	8
Msi1(Flox/WT),Msi2(Flox/Flox)	56	-12	-1	0.417134	1.31909	0.285125	8
Msi1(Flox/WT),Msi2(Flox/Flox)	56	-12	0	0.344249	1.08861	0.55386	8
Msi1(Flox/WT),Msi2(Flox/Flox)	56	-12	1	0.470388	1.4875	0.121656	8
Msi1(Flox/WT),Msi2(Flox/Flox)	56	-12	2	0.518968	1.64112	-0.10089	8
Msi1(Flox/WT),Msi2(Flox/Flox)	56	-12	3	0.686849	2.17201	0.308228	8
Msi1(Flox/WT),Msi2(Flox/Flox)	56	-12	4	0.903878	2.85831	0.248545	8
Msi1(Flox/WT),Msi2(Flox/Flox)	56	-12	5	0.888095	2.8084	-0.00634298	8
Msi1(Flox/WT),Msi2(Flox/Flox)	56	-12	6	0.881596	2.78785	0.680538	8
Msi1(Flox/WT),Msi2(Flox/Flox)	56	-12	7	1.24744	3.94474	-0.632857	8
Msi1(Flox/WT),Msi2(Flox/Flox)	56	-12	8	1.10427	3.492	-4.61631	8
Msi1(Flox/WT),Msi2(Flox/Flox)	56	-12	9	1.4063	4.4471	-10.5758	8
Msi1(Flox/WT),Msi2(Flox/Flox)	56	-12	10	1.57015	4.96525	-18.0594	8
Msi1(Flox/WT),Msi2(Flox/Flox)	56	-12	11	1.93141	6.10765	-25.7687	8
Msi1(Flox/WT),Msi2(Flox/Flox)	56	-12	12	2.2516	7.12018	-35.9093	8
Msi1(Flox/WT),Msi2(Flox/Flox)	56	-12	13	2.70102	8.54138	-47.1731	8
Msi1(Flox/WT),Msi2(Flox/Flox)	56	-12	14	3.0603	9.67752	-59.5648	8
Msi1(Flox/WT),Msi2(Flox/Flox)	56	-12	15	3.57772	11.3137	-73.9054	8
Msi1(Flox/WT),Msi2(Flox/Flox)	56	-12	16	4.25064	13.4417	-87.6772	8
Msi1(Flox/WT),Msi2(Flox/Flox)	56	-12	17	4.59876	14.5426	-101.652	8
Msi1(Flox/WT),Msi2(Flox/Flox)	56	-12	18	5.04737	15.9612	-117.292	8
Msi1(Flox/WT),Msi2(Flox/Flox)	56	-12	19	5.7577	18.2074	-132.695	8
Msi1(Flox/WT),Msi2(Flox/Flox)	56	-12	20	6.27961	19.8579	-147.306	8
Msi1(Flox/WT),Msi2(Flox/Flox)	56	-12	21	7.11744	22.5073	-162.306	8
Msi1(Flox/WT),Msi2(Flox/Flox)	56	-12	22	8.36751	26.4604	-177.208	8
Msi1(Flox/WT),Msi2(Flox/Flox)	56	-12	23	9.60669	30.379	-194.847	8
Msi1(Flox/WT),Msi2(Flox/Flox)	56	-12	24	10.975	34.706	-215.44	8
Msi1(Flox/WT),Msi2(Flox/Flox)	56	-12	25	13.0254	41.19	-230.287	8
Msi1(Flox/WT),Msi2(Flox/Flox)	56	-12	26	14.1842	44.8544	-221.838	8
Msi1(Flox/WT),Msi2(Flox/Flox)	56	-12	27	17.1613	54.2687	-177.33	8
Msi1(Flox/WT),Msi2(Flox/Flox)	56	-12	28	26.8826	85.0102	-96.1383	8
Msi1(Flox/WT),Msi2(Flox/Flox)	56	-12	29	37.6141	118.946	-7.27745	8
Msi1(Flox/WT),Msi2(Flox/Flox)	56	-12	30	41.7741	132.101	60.3891	8
Msi1(Flox/WT),Msi2(Flox/Flox)	56	-12	31	37.6427	119.037	92.6898	8
Msi1(Flox/WT),Msi2(Flox/Flox)	56	-12	32	26.061	82.4121	94.3145	8
Msi1(Flox/WT),Msi2(Flox/Flox)	56	-12	33	17.2136	54.4341	86.1118	8
Msi1(Flox/WT),Msi2(Flox/Flox)	56	-12	34	26.1501	82.694	117.328	8
Msi1(Flox/WT),Msi2(Flox/Flox)	56	-12	35	44.6736	141.27	207.477	8
Msi1(Flox/WT),Msi2(Flox/Flox)	56	-12	36	58.4752	184.915	310.036	8
Msi1(Flox/WT),Msi2(Flox/Flox)	56	-12	37	61.012	192.937	381.783	8
Msi1(Flox/WT),Msi2(Flox/Flox)	56	-12	38	53.4163	168.917	414.868	8
Msi1(Flox/WT),Msi2(Flox/Flox)	56	-12	39	39.7711	125.767	414.407	8
Msi1(Flox/WT),Msi2(Flox/Flox)	56	-12	40	26.4111	83.5191	383.346	8
Msi1(Flox/WT),Msi2(Flox/Flox)	56	-12	41	21.3476	67.5072	337.197	8
Msi1(Flox/WT),Msi2(Flox/Flox)	56	-12	42	20.8966	66.0808	297.219	8
Msi1(Flox/WT),Msi2(Flox/Flox)	56	-12	43	16.5296	52.2712	278.455	8
Msi1(Flox/WT),Msi2(Flox/Flox)	56	-12	44	10.6634	33.7206	280.103	8
Msi1(Flox/WT),Msi2(Flox/Flox)	56	-12	45	9.50112	30.0452	291.029	8
Msi1(Flox/WT),Msi2(Flox/Flox)	56	-12	46	11.6965	36.9875	301.596	8
Msi1(Flox/WT),Msi2(Flox/Flox)	56	-12	47	13.2184	41.8001	304.625	8
Msi1(Flox/WT),Msi2(Flox/Flox)	56	-12	48	12.9716	41.0197	300.321	8
Msi1(Flox/WT),Msi2(Flox/Flox)	56	-12	49	11.7005	37.0003	292.908	8
Msi1(Flox/WT),Msi2(Flox/Flox)	56	-12	50	10.7385	33.9582	283.851	8
Msi1(Flox/WT),Msi2(Flox/Flox)	56	-12	51	10.3487	32.7254	277.055	8
Msi1(Flox/WT),Msi2(Flox/Flox)	56	-12	52	10.2799	32.508	272.866	8
Msi1(Flox/WT),Msi2(Flox/Flox)	56	-12	53	10.1743	32.1739	272.323	8
Msi1(Flox/WT),Msi2(Flox/Flox)	56	-12	54	9.88007	31.2435	273.745	8
Msi1(Flox/WT),Msi2(Flox/Flox)	56	-12	55	9.44307	29.8616	274.325	8
Msi1(Flox/WT),Msi2(Flox/Flox)	56	-12	56	9.18153	29.0345	277.506	8
Msi1(Flox/WT),Msi2(Flox/Flox)	56	-12	57	9.54866	30.1955	279.366	8
Msi1(Flox/WT),Msi2(Flox/Flox)	56	-12	58	9.99874	31.6188	278.489	8
Msi1(Flox/WT),Msi2(Flox/Flox)	56	-12	59	10.2717	32.482	276.846	8
Msi1(Flox/WT),Msi2(Flox/Flox)	56	-12	60	10.5626	33.402	273.548	8
Msi1(Flox/WT),Msi2(Flox/Flox)	56	-12	61	10.3618	32.767	270.279	8
Msi1(Flox/WT),Msi2(Flox/Flox)	56	-12	62	10.1451	32.0816	265.324	8
Msi1(Flox/WT),Msi2(Flox/Flox)	56	-12	63	10.0179	31.6795	261.531	8
Msi1(Flox/WT),Msi2(Flox/Flox)	56	-12	64	10.188	32.2171	257.639	8
Msi1(Flox/WT),Msi2(Flox/Flox)	56	-12	65	10.2868	32.5296	254.461	8
Msi1(Flox/WT),Msi2(Flox/Flox)	56	-12	66	10.3549	32.7449	253.588	8
Msi1(Flox/WT),Msi2(Flox/Flox)	56	-12	67	10.4217	32.9564	252.854	8
Msi1(Flox/WT),Msi2(Flox/Flox)	56	-12	68	10.2689	32.4732	252.756	8
Msi1(Flox/WT),Msi2(Flox/Flox)	56	-12	69	10.7076	33.8603	252.18	8
Msi1(Flox/WT),Msi2(Flox/Flox)	56	-12	70	11.1212	35.1683	250.672	8
Msi1(Flox/WT),Msi2(Flox/Flox)	56	-12	71	11.3461	35.8796	248.202	8
Msi1(Flox/WT),Msi2(Flox/Flox)	56	-12	72	11.3913	36.0225	244.906	8
Msi1(Flox/WT),Msi2(Flox/Flox)	56	-12	73	11.3346	35.8432	240.731	8
Msi1(Flox/WT),Msi2(Flox/Flox)	56	-12	74	11.1904	35.3872	235.113	8
Msi1(Flox/WT),Msi2(Flox/Flox)	56	-12	75	11.1807	35.3564	228.928	8
Msi1(Flox/WT),Msi2(Flox/Flox)	56	-12	76	10.7818	34.095	222.368	8
Msi1(Flox/WT),Msi2(Flox/Flox)	56	-12	77	10.9133	34.511	215.242	8
Msi1(Flox/WT),Msi2(Flox/Flox)	56	-12	78	10.5285	33.2941	208.476	8
Msi1(Flox/WT),Msi2(Flox/Flox)	56	-12	79	10.4422	33.0211	202.588	8
Msi1(Flox/WT),Msi2(Flox/Flox)	56	-12	80	10.5271	33.2897	197.059	8
Msi1(Flox/WT),Msi2(Flox/Flox)	56	-12	81	10.5099	33.2353	191.171	8
Msi1(Flox/WT),Msi2(Flox/Flox)	56	-12	82	10.8349	34.263	186.243	8
Msi1(Flox/WT),Msi2(Flox/Flox)	56	-12	83	11.1399	35.2274	181.515	8
Msi1(Flox/WT),Msi2(Flox/Flox)	56	-12	84	11.0729	35.0157	175.459	8
Msi1(Flox/WT),Msi2(Flox/Flox)	56	-12	85	10.7047	33.8513	169.971	8
Msi1(Flox/WT),Msi2(Flox/Flox)	56	-12	86	10.4423	33.0215	165.131	8
Msi1(Flox/WT),Msi2(Flox/Flox)	56	-12	87	10.4007	32.8898	161.496	8
Msi1(Flox/WT),Msi2(Flox/Flox)	56	-12	88	10.0648	31.8277	157.207	8
Msi1(Flox/WT),Msi2(Flox/Flox)	56	-12	89	9.9383	31.4277	154.304	8
Msi1(Flox/WT),Msi2(Flox/Flox)	56	-12	90	9.75986	30.8634	152.278	8
Msi1(Flox/WT),Msi2(Flox/Flox)	56	-12	91	9.59509	30.3423	150.693	8
Msi1(Flox/WT),Msi2(Flox/Flox)	56	-12	92	9.4107	29.7592	149.22	8
Msi1(Flox/WT),Msi2(Flox/Flox)	56	-12	93	9.25554	29.2686	146.595	8
Msi1(Flox/WT),Msi2(Flox/Flox)	56	-12	94	9.11416	28.8215	145.456	8
Msi1(Flox/WT),Msi2(Flox/Flox)	56	-12	95	8.82931	27.9207	144.116	8
Msi1(Flox/WT),Msi2(Flox/Flox)	56	-12	96	8.69326	27.4905	142.272	8
Msi1(Flox/WT),Msi2(Flox/Flox)	56	-12	97	8.67933	27.4464	139.41	8
Msi1(Flox/WT),Msi2(Flox/Flox)	56	-12	98	8.7148	27.5586	135.577	8
Msi1(Flox/WT),Msi2(Flox/Flox)	56	-12	99	8.53491	26.9898	133.255	8
Msi1(Flox/WT),Msi2(Flox/Flox)	56	-12	100	8.32561	26.3279	129.802	8
Msi1(Flox/WT),Msi2(Flox/Flox)	56	-12	101	8.29562	26.233	126.416	8
Msi1(Flox/WT),Msi2(Flox/Flox)	56	-12	102	7.8689	24.8837	122.605	8
Msi1(Flox/WT),Msi2(Flox/Flox)	56	-12	103	7.6441	24.1728	119.082	8
Msi1(Flox/WT),Msi2(Flox/Flox)	56	-12	104	7.49065	23.6875	116.033	8
Msi1(Flox/WT),Msi2(Flox/Flox)	56	-12	105	7.50582	23.7355	112.255	8
Msi1(Flox/WT),Msi2(Flox/Flox)	56	-12	106	7.29243	23.0607	110.06	8
Msi1(Flox/WT),Msi2(Flox/Flox)	56	-12	107	7.04222	22.2695	107.138	8
Msi1(Flox/WT),Msi2(Flox/Flox)	56	-12	108	6.79743	21.4954	104.707	8
Msi1(Flox/WT),Msi2(Flox/Flox)	56	-12	109	6.83084	21.601	102.686	8
Msi1(Flox/WT),Msi2(Flox/Flox)	56	-12	110	6.8758	21.7432	100.632	8
Msi1(Flox/WT),Msi2(Flox/Flox)	56	-12	111	6.71477	21.234	97.9546	8
Msi1(Flox/WT),Msi2(Flox/Flox)	56	-12	112	6.66307	21.0705	94.9883	8
Msi1(Flox/WT),Msi2(Flox/Flox)	56	-12	113	6.65806	21.0546	92.2535	8
Msi1(Flox/WT),Msi2(Flox/Flox)	56	-12	114	6.81365	21.5466	89.199	8
Msi1(Flox/WT),Msi2(Flox/Flox)	56	-12	115	6.95105	21.9812	86.4602	8
Msi1(Flox/WT),Msi2(Flox/Flox)	56	-12	116	6.9745	22.0553	84.2829	8
Msi1(Flox/WT),Msi2(Flox/Flox)	56	-12	117	7.0605	22.3273	81.7609	8
Msi1(Flox/WT),Msi2(Flox/Flox)	56	-12	118	6.94161	21.9513	80.6669	8
Msi1(Flox/WT),Msi2(Flox/Flox)	56	-12	119	6.86045	21.6947	78.7295	8
Msi1(Flox/WT),Msi2(Flox/Flox)	56	-12	120	6.86423	21.7066	77.3364	8
Msi1(Flox/WT),Msi2(Flox/Flox)	56	-12	121	7.02328	22.2096	75.2094	8
Msi1(Flox/WT),Msi2(Flox/Flox)	56	-12	122	6.94985	21.9774	74.2511	8
Msi1(Flox/WT),Msi2(Flox/Flox)	56	-12	123	7.01191	22.1736	72.8692	8
Msi1(Flox/WT),Msi2(Flox/Flox)	56	-12	124	7.18332	22.7157	70.4605	8
Msi1(Flox/WT),Msi2(Flox/Flox)	56	-12	125	6.95039	21.9791	68.3026	8
Msi1(Flox/WT),Msi2(Flox/Flox)	56	-12	126	6.90661	21.8406	65.7227	8
Msi1(Flox/WT),Msi2(Flox/Flox)	56	-12	127	7.01672	22.1888	63.6418	8
Msi1(Flox/WT),Msi2(Flox/Flox)	56	-12	128	6.73318	21.2922	60.9801	8
Msi1(Flox/WT),Msi2(Flox/Flox)	56	-12	129	6.6776	21.1164	57.4263	8
Msi1(Flox/WT),Msi2(Flox/Flox)	56	-12	130	6.77953	21.4388	54.1347	8
Msi1(Flox/WT),Msi2(Flox/Flox)	56	-12	131	6.74433	21.3274	50.9161	8
Msi1(Flox/WT),Msi2(Flox/Flox)	56	-12	132	6.59058	20.8412	48.6412	8
Msi1(Flox/WT),Msi2(Flox/Flox)	56	-12	133	6.42873	20.3294	46.3795	8
Msi1(Flox/WT),Msi2(Flox/Flox)	56	-12	134	6.28348	19.8701	43.1855	8
Msi1(Flox/WT),Msi2(Flox/Flox)	56	-12	135	6.27938	19.8571	42.1951	8
Msi1(Flox/WT),Msi2(Flox/Flox)	56	-12	136	6.41703	20.2924	40.6832	8
Msi1(Flox/WT),Msi2(Flox/Flox)	56	-12	137	6.43401	20.3461	38.8123	8
Msi1(Flox/WT),Msi2(Flox/Flox)	56	-12	138	6.1339	19.3971	37.3414	8
Msi1(Flox/WT),Msi2(Flox/Flox)	56	-12	139	6.05458	19.1463	36.6654	8
Msi1(Flox/WT),Msi2(Flox/Flox)	56	-12	140	6.1124	19.3291	34.603	8
Msi1(Flox/WT),Msi2(Flox/Flox)	56	-12	141	6.35656	20.1012	32.5566	8
Msi1(Flox/WT),Msi2(Flox/Flox)	56	-12	142	6.04137	19.1045	31.4338	8
Msi1(Flox/WT),Msi2(Flox/Flox)	56	-12	143	6.29091	19.8936	29.5414	8
Msi1(Flox/WT),Msi2(Flox/Flox)	56	-12	144	6.1655	19.497	28.0305	8
Msi1(Flox/WT),Msi2(Flox/Flox)	56	-12	145	6.27611	19.8468	26.5477	8
Msi1(Flox/WT),Msi2(Flox/Flox)	56	-12	146	6.47064	20.462	25.3783	8
Msi1(Flox/WT),Msi2(Flox/Flox)	56	-12	147	6.52173	20.6235	23.7951	8
Msi1(Flox/WT),Msi2(Flox/Flox)	56	-12	148	6.69297	21.165	22.7918	8
Msi1(Flox/WT),Msi2(Flox/Flox)	56	-12	149	6.70184	21.1931	22.1373	8
Msi1(Flox/WT),Msi2(Flox/Flox)	56	-12	150	7.33816	23.2053	21.6794	8
Msi1(Flox/WT),Msi2(Flox/Flox)	56	-12	151	7.66735	24.2463	21.5333	8
Msi1(Flox/WT),Msi2(Flox/Flox)	56	-12	152	7.98926	25.2643	20.5824	8
Msi1(Flox/WT),Msi2(Flox/Flox)	56	-12	153	8.52044	26.944	20.4991	8
Msi1(Flox/WT),Msi2(Flox/Flox)	56	-12	154	9.04316	28.597	20.7123	8
Msi1(Flox/WT),Msi2(Flox/Flox)	56	-12	155	9.31695	29.4628	20.67	8
Msi1(Flox/WT),Msi2(Flox/Flox)	56	-12	156	9.36971	29.6296	20.0433	8
Msi1(Flox/WT),Msi2(Flox/Flox)	56	-12	157	9.6881	30.6365	19.3658	8
Msi1(Flox/WT),Msi2(Flox/Flox)	56	-12	158	9.99632	31.6111	17.5249	8
Msi1(Flox/WT),Msi2(Flox/Flox)	56	-12	159	10.2963	32.5598	16.55	8
Msi1(Flox/WT),Msi2(Flox/Flox)	56	-12	160	10.4959	33.1909	15.3728	8
Msi1(Flox/WT),Msi2(Flox/Flox)	56	-12	161	10.756	34.0136	13.9461	8
Msi1(Flox/WT),Msi2(Flox/Flox)	56	-12	162	10.7893	34.1186	12.8079	8
Msi1(Flox/WT),Msi2(Flox/Flox)	56	-12	163	10.8872	34.4282	10.9981	8
Msi1(Flox/WT),Msi2(Flox/Flox)	56	-12	164	11.4178	36.1061	8.86477	8
Msi1(Flox/WT),Msi2(Flox/Flox)	56	-12	165	11.3413	35.8643	7.53928	8
Msi1(Flox/WT),Msi2(Flox/Flox)	56	-12	166	11.5001	36.3666	7.10606	8
Msi1(Flox/WT),Msi2(Flox/Flox)	56	-12	167	11.8772	37.5591	6.34728	8
Msi1(Flox/WT),Msi2(Flox/Flox)	56	-12	168	11.7916	37.2884	6.1558	8
Msi1(Flox/WT),Msi2(Flox/Flox)	56	-12	169	12.2849	38.8483	5.01028	8
Msi1(Flox/WT),Msi2(Flox/Flox)	56	-12	170	12.3353	39.0076	4.98354	8
Msi1(Flox/WT),Msi2(Flox/Flox)	56	-12	171	12.7905	40.447	4.04462	8
Msi1(Flox/WT),Msi2(Flox/Flox)	56	-12	172	13.0168	41.1626	3.46277	8
Msi1(Flox/WT),Msi2(Flox/Flox)	56	-12	173	13.2218	41.811	2.88225	8
Msi1(Flox/WT),Msi2(Flox/Flox)	56	-12	174	13.7865	43.5969	1.56716	8
Msi1(Flox/WT),Msi2(Flox/Flox)	56	-12	175	13.7438	43.4616	0.696972	8
Msi1(Flox/WT),Msi2(Flox/Flox)	56	-12	176	13.9409	44.085	0.245117	8
Msi1(Flox/WT),Msi2(Flox/Flox)	56	-12	177	14.4297	45.6306	-0.882404	8
Msi1(Flox/WT),Msi2(Flox/Flox)	56	-12	178	14.3701	45.4422	-1.77467	8
Msi1(Flox/WT),Msi2(Flox/Flox)	56	-12	179	14.7649	46.6908	-2.95759	8
Msi1(Flox/WT),Msi2(Flox/Flox)	56	-12	180	15.3796	48.6347	-3.63187	8
Msi1(Flox/WT),Msi2(Flox/Flox)	56	-12	181	15.5999	49.3313	-4.05445	8
Msi1(Flox/WT),Msi2(Flox/Flox)	56	-12	182	15.7546	49.8206	-3.85944	8
Msi1(Flox/WT),Msi2(Flox/Flox)	56	-12	183	16.0642	50.7995	-4.30379	8
Msi1(Flox/WT),Msi2(Flox/Flox)	56	-12	184	16.4377	51.9806	-4.35082	8
Msi1(Flox/WT),Msi2(Flox/Flox)	56	-12	185	16.7206	52.875	-4.53325	8
Msi1(Flox/WT),Msi2(Flox/Flox)	56	-12	186	16.8955	53.4283	-4.4729	8
Msi1(Flox/WT),Msi2(Flox/Flox)	56	-12	187	17.2926	54.6838	-4.50717	8
Msi1(Flox/WT),Msi2(Flox/Flox)	56	-12	188	17.4328	55.1272	-4.64478	8
Msi1(Flox/WT),Msi2(Flox/Flox)	56	-12	189	17.5891	55.6217	-5.10722	8
Msi1(Flox/WT),Msi2(Flox/Flox)	56	-12	190	17.6699	55.8772	-6.75269	8
Msi1(Flox/WT),Msi2(Flox/Flox)	56	-12	191	17.954	56.7755	-7.22029	8
Msi1(Flox/WT),Msi2(Flox/Flox)	56	-12	192	17.7305	56.0688	-7.91859	8
Msi1(Flox/WT),Msi2(Flox/Flox)	56	-12	193	17.8674	56.5017	-8.45026	8
Msi1(Flox/WT),Msi2(Flox/Flox)	56	-12	194	18.0015	56.9257	-9.62646	8
Msi1(Flox/WT),Msi2(Flox/Flox)	56	-12	195	18.0408	57.0502	-10.2212	8
Msi1(Flox/WT),Msi2(Flox/Flox)	56	-12	196	18.2059	57.5722	-10.6035	8
Msi1(Flox/WT),Msi2(Flox/Flox)	56	-12	197	18.5278	58.5902	-10.2652	8
Msi1(Flox/WT),Msi2(Flox/Flox)	56	-12	198	19.1393	60.5239	-11.1233	8
Msi1(Flox/WT),Msi2(Flox/Flox)	56	-12	199	18.9279	59.8552	-10.8598	8
Msi1(Flox/WT),Msi2(Flox/Flox)	84	-12	-20	0.859369	2.71756	-1.79033	9
Msi1(Flox/WT),Msi2(Flox/Flox)	84	-12	-19	0.784082	2.47948	-1.8799	9
Msi1(Flox/WT),Msi2(Flox/Flox)	84	-12	-18	0.695961	2.20082	-1.74873	9
Msi1(Flox/WT),Msi2(Flox/Flox)	84	-12	-17	0.640022	2.02393	-1.65706	9
Msi1(Flox/WT),Msi2(Flox/Flox)	84	-12	-16	0.616105	1.9483	-1.41239	9
Msi1(Flox/WT),Msi2(Flox/Flox)	84	-12	-15	0.546731	1.72892	-1.14526	9
Msi1(Flox/WT),Msi2(Flox/Flox)	84	-12	-14	0.642286	2.03109	-1.24973	9
Msi1(Flox/WT),Msi2(Flox/Flox)	84	-12	-13	0.739179	2.33749	-1.81365	9
Msi1(Flox/WT),Msi2(Flox/Flox)	84	-12	-12	0.601592	1.9024	-1.04441	9
Msi1(Flox/WT),Msi2(Flox/Flox)	84	-12	-11	0.658519	2.08242	-1.51039	9
Msi1(Flox/WT),Msi2(Flox/Flox)	84	-12	-10	0.764203	2.41662	-0.973409	9
Msi1(Flox/WT),Msi2(Flox/Flox)	84	-12	-9	0.345075	1.09122	-0.279979	9
Msi1(Flox/WT),Msi2(Flox/Flox)	84	-12	-8	0.58521	1.8506	-0.324946	9
Msi1(Flox/WT),Msi2(Flox/Flox)	84	-12	-7	0.66851	2.11402	0.0914859	9
Msi1(Flox/WT),Msi2(Flox/Flox)	84	-12	-6	0.302026	0.955091	0.122697	9
Msi1(Flox/WT),Msi2(Flox/Flox)	84	-12	-5	0.289873	0.91666	0.383658	9
Msi1(Flox/WT),Msi2(Flox/Flox)	84	-12	-4	0.288265	0.911574	-0.0699696	9
Msi1(Flox/WT),Msi2(Flox/Flox)	84	-12	-3	0.58452	1.84841	-0.734466	9
Msi1(Flox/WT),Msi2(Flox/Flox)	84	-12	-2	0.764718	2.41825	-0.00416872	9
Msi1(Flox/WT),Msi2(Flox/Flox)	84	-12	-1	0.490942	1.55249	-0.0685116	9
Msi1(Flox/WT),Msi2(Flox/Flox)	84	-12	0	0.600859	1.90008	-0.0807345	9
Msi1(Flox/WT),Msi2(Flox/Flox)	84	-12	1	0.930694	2.94311	5.05e-05	9
Msi1(Flox/WT),Msi2(Flox/Flox)	84	-12	2	0.886078	2.80203	-0.710363	9
Msi1(Flox/WT),Msi2(Flox/Flox)	84	-12	3	1.06249	3.35989	-1.00451	9
Msi1(Flox/WT),Msi2(Flox/Flox)	84	-12	4	1.3934	4.40633	-1.4683	9
Msi1(Flox/WT),Msi2(Flox/Flox)	84	-12	5	1.55659	4.92237	-1.54875	9
Msi1(Flox/WT),Msi2(Flox/Flox)	84	-12	6	1.45731	4.60842	-2.09238	9
Msi1(Flox/WT),Msi2(Flox/Flox)	84	-12	7	1.6491	5.2149	-3.80168	9
Msi1(Flox/WT),Msi2(Flox/Flox)	84	-12	8	1.69298	5.35367	-6.59631	9
Msi1(Flox/WT),Msi2(Flox/Flox)	84	-12	9	1.79356	5.67173	-10.7337	9
Msi1(Flox/WT),Msi2(Flox/Flox)	84	-12	10	2.22351	7.03136	-16.7411	9
Msi1(Flox/WT),Msi2(Flox/Flox)	84	-12	11	2.65628	8.39988	-24.9371	9
Msi1(Flox/WT),Msi2(Flox/Flox)	84	-12	12	3.02111	9.55358	-33.2764	9
Msi1(Flox/WT),Msi2(Flox/Flox)	84	-12	13	3.81632	12.0683	-43.0074	9
Msi1(Flox/WT),Msi2(Flox/Flox)	84	-12	14	4.21785	13.338	-53.3389	9
Msi1(Flox/WT),Msi2(Flox/Flox)	84	-12	15	4.5839	14.4956	-64.8163	9
Msi1(Flox/WT),Msi2(Flox/Flox)	84	-12	16	4.98542	15.7653	-77.2654	9
Msi1(Flox/WT),Msi2(Flox/Flox)	84	-12	17	5.3728	16.9903	-89.9167	9
Msi1(Flox/WT),Msi2(Flox/Flox)	84	-12	18	6.38234	20.1827	-102.976	9
Msi1(Flox/WT),Msi2(Flox/Flox)	84	-12	19	6.94391	21.9586	-116.037	9
Msi1(Flox/WT),Msi2(Flox/Flox)	84	-12	20	7.85409	24.8368	-129.322	9
Msi1(Flox/WT),Msi2(Flox/Flox)	84	-12	21	9.02317	28.5338	-143.214	9
Msi1(Flox/WT),Msi2(Flox/Flox)	84	-12	22	10.6868	33.7947	-158.499	9
Msi1(Flox/WT),Msi2(Flox/Flox)	84	-12	23	11.7727	37.2286	-177.134	9
Msi1(Flox/WT),Msi2(Flox/Flox)	84	-12	24	9.75626	30.852	-184.718	9
Msi1(Flox/WT),Msi2(Flox/Flox)	84	-12	25	4.82734	15.2654	-165.709	9
Msi1(Flox/WT),Msi2(Flox/Flox)	84	-12	26	13.2274	41.8288	-111.881	9
Msi1(Flox/WT),Msi2(Flox/Flox)	84	-12	27	24.4121	77.1977	-32.9819	9
Msi1(Flox/WT),Msi2(Flox/Flox)	84	-12	28	27.5405	87.0908	42.1135	9
Msi1(Flox/WT),Msi2(Flox/Flox)	84	-12	29	22.1712	70.1114	88.6047	9
Msi1(Flox/WT),Msi2(Flox/Flox)	84	-12	30	16.5577	52.36	97.9644	9
Msi1(Flox/WT),Msi2(Flox/Flox)	84	-12	31	18.4527	58.3525	85.3647	9
Msi1(Flox/WT),Msi2(Flox/Flox)	84	-12	32	9.73532	30.7858	99.6015	9
Msi1(Flox/WT),Msi2(Flox/Flox)	84	-12	33	18.3284	57.9596	167.821	9
Msi1(Flox/WT),Msi2(Flox/Flox)	84	-12	34	39.7252	125.622	256.578	9
Msi1(Flox/WT),Msi2(Flox/Flox)	84	-12	35	43.011	136.013	326.906	9
Msi1(Flox/WT),Msi2(Flox/Flox)	84	-12	36	32.6755	103.329	368.657	9
Msi1(Flox/WT),Msi2(Flox/Flox)	84	-12	37	18.0696	57.141	378.757	9
Msi1(Flox/WT),Msi2(Flox/Flox)	84	-12	38	22.1594	70.0743	356.538	9
Msi1(Flox/WT),Msi2(Flox/Flox)	84	-12	39	31.8894	100.843	314.826	9
Msi1(Flox/WT),Msi2(Flox/Flox)	84	-12	40	31.0628	98.2292	277.321	9
Msi1(Flox/WT),Msi2(Flox/Flox)	84	-12	41	22.2605	70.3938	256.768	9
Msi1(Flox/WT),Msi2(Flox/Flox)	84	-12	42	15.0952	47.7352	248.719	9
Msi1(Flox/WT),Msi2(Flox/Flox)	84	-12	43	15.9682	50.4958	244.135	9
Msi1(Flox/WT),Msi2(Flox/Flox)	84	-12	44	16.6524	52.6596	242.369	9
Msi1(Flox/WT),Msi2(Flox/Flox)	84	-12	45	14.1731	44.8191	244.898	9
Msi1(Flox/WT),Msi2(Flox/Flox)	84	-12	46	9.71008	30.706	248.868	9
Msi1(Flox/WT),Msi2(Flox/Flox)	84	-12	47	7.09205	22.427	252.754	9
Msi1(Flox/WT),Msi2(Flox/Flox)	84	-12	48	8.20971	25.9614	255.098	9
Msi1(Flox/WT),Msi2(Flox/Flox)	84	-12	49	9.70698	30.6962	253.793	9
Msi1(Flox/WT),Msi2(Flox/Flox)	84	-12	50	10.3637	32.7728	250.645	9
Msi1(Flox/WT),Msi2(Flox/Flox)	84	-12	51	10.3836	32.8358	245.93	9
Msi1(Flox/WT),Msi2(Flox/Flox)	84	-12	52	9.91752	31.3619	241.499	9
Msi1(Flox/WT),Msi2(Flox/Flox)	84	-12	53	9.71943	30.7355	238.05	9
Msi1(Flox/WT),Msi2(Flox/Flox)	84	-12	54	9.37484	29.6459	235.946	9
Msi1(Flox/WT),Msi2(Flox/Flox)	84	-12	55	9.12141	28.8444	235.768	9
Msi1(Flox/WT),Msi2(Flox/Flox)	84	-12	56	9.2421	29.2261	236.643	9
Msi1(Flox/WT),Msi2(Flox/Flox)	84	-12	57	9.34169	29.541	237.133	9
Msi1(Flox/WT),Msi2(Flox/Flox)	84	-12	58	9.58456	30.309	237.552	9
Msi1(Flox/WT),Msi2(Flox/Flox)	84	-12	59	9.53679	30.158	236.467	9
Msi1(Flox/WT),Msi2(Flox/Flox)	84	-12	60	9.96847	31.5231	234.128	9
Msi1(Flox/WT),Msi2(Flox/Flox)	84	-12	61	10.1556	32.1149	231.273	9
Msi1(Flox/WT),Msi2(Flox/Flox)	84	-12	62	9.96105	31.4996	228.562	9
Msi1(Flox/WT),Msi2(Flox/Flox)	84	-12	63	9.64736	30.5076	224.997	9
Msi1(Flox/WT),Msi2(Flox/Flox)	84	-12	64	9.37411	29.6435	223.474	9
Msi1(Flox/WT),Msi2(Flox/Flox)	84	-12	65	8.9881	28.4229	221.474	9
Msi1(Flox/WT),Msi2(Flox/Flox)	84	-12	66	8.93722	28.262	218.527	9
Msi1(Flox/WT),Msi2(Flox/Flox)	84	-12	67	9.26166	29.2879	216.211	9
Msi1(Flox/WT),Msi2(Flox/Flox)	84	-12	68	9.24396	29.232	213.284	9
Msi1(Flox/WT),Msi2(Flox/Flox)	84	-12	69	9.42441	29.8026	210.558	9
Msi1(Flox/WT),Msi2(Flox/Flox)	84	-12	70	9.91059	31.34	207.231	9
Msi1(Flox/WT),Msi2(Flox/Flox)	84	-12	71	10.5446	33.3451	203.459	9
Msi1(Flox/WT),Msi2(Flox/Flox)	84	-12	72	11.0781	35.032	200.142	9
Msi1(Flox/WT),Msi2(Flox/Flox)	84	-12	73	11.7334	37.1043	195.107	9
Msi1(Flox/WT),Msi2(Flox/Flox)	84	-12	74	12.1292	38.3559	190.592	9
Msi1(Flox/WT),Msi2(Flox/Flox)	84	-12	75	12.0601	38.1374	185.838	9
Msi1(Flox/WT),Msi2(Flox/Flox)	84	-12	76	11.7828	37.2604	181.552	9
Msi1(Flox/WT),Msi2(Flox/Flox)	84	-12	77	11.67	36.9037	177.31	9
Msi1(Flox/WT),Msi2(Flox/Flox)	84	-12	78	11.3444	35.8743	172.606	9
Msi1(Flox/WT),Msi2(Flox/Flox)	84	-12	79	10.9085	34.4957	169.713	9
Msi1(Flox/WT),Msi2(Flox/Flox)	84	-12	80	10.6522	33.6852	165.282	9
Msi1(Flox/WT),Msi2(Flox/Flox)	84	-12	81	10.4083	32.9141	161.734	9
Msi1(Flox/WT),Msi2(Flox/Flox)	84	-12	82	10.0489	31.7775	158.282	9
Msi1(Flox/WT),Msi2(Flox/Flox)	84	-12	83	10.1057	31.9572	153.585	9
Msi1(Flox/WT),Msi2(Flox/Flox)	84	-12	84	9.87671	31.2329	149.935	9
Msi1(Flox/WT),Msi2(Flox/Flox)	84	-12	85	9.45533	29.9004	146.502	9
Msi1(Flox/WT),Msi2(Flox/Flox)	84	-12	86	9.23813	29.2135	143.412	9
Msi1(Flox/WT),Msi2(Flox/Flox)	84	-12	87	8.91424	28.1893	139.6	9
Msi1(Flox/WT),Msi2(Flox/Flox)	84	-12	88	8.55597	27.0563	137.193	9
Msi1(Flox/WT),Msi2(Flox/Flox)	84	-12	89	8.22278	26.0027	134.715	9
Msi1(Flox/WT),Msi2(Flox/Flox)	84	-12	90	7.97255	25.2114	132.024	9
Msi1(Flox/WT),Msi2(Flox/Flox)	84	-12	91	7.84447	24.8064	130.11	9
Msi1(Flox/WT),Msi2(Flox/Flox)	84	-12	92	7.45142	23.5635	128.785	9
Msi1(Flox/WT),Msi2(Flox/Flox)	84	-12	93	7.54545	23.8608	126.843	9
Msi1(Flox/WT),Msi2(Flox/Flox)	84	-12	94	7.72307	24.4225	123.631	9
Msi1(Flox/WT),Msi2(Flox/Flox)	84	-12	95	7.69221	24.3249	120.972	9
Msi1(Flox/WT),Msi2(Flox/Flox)	84	-12	96	7.65563	24.2092	118.231	9
Msi1(Flox/WT),Msi2(Flox/Flox)	84	-12	97	7.58302	23.9796	115.615	9
Msi1(Flox/WT),Msi2(Flox/Flox)	84	-12	98	7.50712	23.7396	112.764	9
Msi1(Flox/WT),Msi2(Flox/Flox)	84	-12	99	7.58312	23.9799	109.257	9
Msi1(Flox/WT),Msi2(Flox/Flox)	84	-12	100	7.68602	24.3053	106.142	9
Msi1(Flox/WT),Msi2(Flox/Flox)	84	-12	101	7.51238	23.7562	102.202	9
Msi1(Flox/WT),Msi2(Flox/Flox)	84	-12	102	6.98758	22.0967	98.6964	9
Msi1(Flox/WT),Msi2(Flox/Flox)	84	-12	103	6.82195	21.5729	96.5947	9
Msi1(Flox/WT),Msi2(Flox/Flox)	84	-12	104	6.52236	20.6255	93.4082	9
Msi1(Flox/WT),Msi2(Flox/Flox)	84	-12	105	6.42794	20.3269	91.3221	9
Msi1(Flox/WT),Msi2(Flox/Flox)	84	-12	106	6.43754	20.3573	88.6032	9
Msi1(Flox/WT),Msi2(Flox/Flox)	84	-12	107	6.57365	20.7877	86.9397	9
Msi1(Flox/WT),Msi2(Flox/Flox)	84	-12	108	6.62344	20.9452	83.9442	9
Msi1(Flox/WT),Msi2(Flox/Flox)	84	-12	109	6.50739	20.5782	81.1034	9
Msi1(Flox/WT),Msi2(Flox/Flox)	84	-12	110	6.62719	20.957	78.5511	9
Msi1(Flox/WT),Msi2(Flox/Flox)	84	-12	111	6.78945	21.4701	75.3693	9
Msi1(Flox/WT),Msi2(Flox/Flox)	84	-12	112	6.77331	21.4191	72.9882	9
Msi1(Flox/WT),Msi2(Flox/Flox)	84	-12	113	6.51688	20.6082	70.0308	9
Msi1(Flox/WT),Msi2(Flox/Flox)	84	-12	114	6.37986	20.1749	67.6626	9
Msi1(Flox/WT),Msi2(Flox/Flox)	84	-12	115	6.01204	19.0117	65.0999	9
Msi1(Flox/WT),Msi2(Flox/Flox)	84	-12	116	5.93241	18.7599	62.1738	9
Msi1(Flox/WT),Msi2(Flox/Flox)	84	-12	117	5.9548	18.8307	59.9373	9
Msi1(Flox/WT),Msi2(Flox/Flox)	84	-12	118	5.80931	18.3707	56.7875	9
Msi1(Flox/WT),Msi2(Flox/Flox)	84	-12	119	5.78237	18.2855	55.0186	9
Msi1(Flox/WT),Msi2(Flox/Flox)	84	-12	120	5.84053	18.4694	51.7597	9
Msi1(Flox/WT),Msi2(Flox/Flox)	84	-12	121	5.74899	18.1799	49.3797	9
Msi1(Flox/WT),Msi2(Flox/Flox)	84	-12	122	5.86543	18.5481	47.4031	9
Msi1(Flox/WT),Msi2(Flox/Flox)	84	-12	123	5.88309	18.604	44.3366	9
Msi1(Flox/WT),Msi2(Flox/Flox)	84	-12	124	5.80654	18.3619	41.3275	9
Msi1(Flox/WT),Msi2(Flox/Flox)	84	-12	125	5.65423	17.8802	38.5847	9
Msi1(Flox/WT),Msi2(Flox/Flox)	84	-12	126	5.59218	17.684	36.245	9
Msi1(Flox/WT),Msi2(Flox/Flox)	84	-12	127	5.48378	17.3412	33.3826	9
Msi1(Flox/WT),Msi2(Flox/Flox)	84	-12	128	5.46904	17.2946	31.0155	9
Msi1(Flox/WT),Msi2(Flox/Flox)	84	-12	129	5.29487	16.7439	29.1374	9
Msi1(Flox/WT),Msi2(Flox/Flox)	84	-12	130	4.92276	15.5671	26.9916	9
Msi1(Flox/WT),Msi2(Flox/Flox)	84	-12	131	4.85032	15.3381	25.3798	9
Msi1(Flox/WT),Msi2(Flox/Flox)	84	-12	132	4.45291	14.0813	23.2022	9
Msi1(Flox/WT),Msi2(Flox/Flox)	84	-12	133	4.22067	13.3469	21.9188	9
Msi1(Flox/WT),Msi2(Flox/Flox)	84	-12	134	4.07693	12.8924	20.331	9
Msi1(Flox/WT),Msi2(Flox/Flox)	84	-12	135	4.02822	12.7384	18.8303	9
Msi1(Flox/WT),Msi2(Flox/Flox)	84	-12	136	3.77205	11.9283	19.2382	9
Msi1(Flox/WT),Msi2(Flox/Flox)	84	-12	137	3.76136	11.8945	16.5071	9
Msi1(Flox/WT),Msi2(Flox/Flox)	84	-12	138	3.63528	11.4958	15.3828	9
Msi1(Flox/WT),Msi2(Flox/Flox)	84	-12	139	3.44017	10.8788	13.7851	9
Msi1(Flox/WT),Msi2(Flox/Flox)	84	-12	140	3.55089	11.2289	11.2576	9
Msi1(Flox/WT),Msi2(Flox/Flox)	84	-12	141	3.49037	11.0375	11.1897	9
Msi1(Flox/WT),Msi2(Flox/Flox)	84	-12	142	3.61569	11.4338	9.27703	9
Msi1(Flox/WT),Msi2(Flox/Flox)	84	-12	143	3.46206	10.948	8.55749	9
Msi1(Flox/WT),Msi2(Flox/Flox)	84	-12	144	3.53156	11.1678	7.35751	9
Msi1(Flox/WT),Msi2(Flox/Flox)	84	-12	145	3.32087	10.5015	6.25452	9
Msi1(Flox/WT),Msi2(Flox/Flox)	84	-12	146	3.37651	10.6775	5.97659	9
Msi1(Flox/WT),Msi2(Flox/Flox)	84	-12	147	3.69573	11.6869	4.51215	9
Msi1(Flox/WT),Msi2(Flox/Flox)	84	-12	148	3.98227	12.593	4.16986	9
Msi1(Flox/WT),Msi2(Flox/Flox)	84	-12	149	4.24797	13.4333	3.2813	9
Msi1(Flox/WT),Msi2(Flox/Flox)	84	-12	150	4.27132	13.5071	2.65063	9
Msi1(Flox/WT),Msi2(Flox/Flox)	84	-12	151	4.4369	14.0307	1.57541	9
Msi1(Flox/WT),Msi2(Flox/Flox)	84	-12	152	4.79832	15.1736	1.63256	9
Msi1(Flox/WT),Msi2(Flox/Flox)	84	-12	153	4.97152	15.7213	0.348501	9
Msi1(Flox/WT),Msi2(Flox/Flox)	84	-12	154	5.40379	17.0883	-1.09465	9
Msi1(Flox/WT),Msi2(Flox/Flox)	84	-12	155	5.52779	17.4804	-1.19152	9
Msi1(Flox/WT),Msi2(Flox/Flox)	84	-12	156	5.58042	17.6468	-1.8278	9
Msi1(Flox/WT),Msi2(Flox/Flox)	84	-12	157	5.70308	18.0347	-2.64049	9
Msi1(Flox/WT),Msi2(Flox/Flox)	84	-12	158	5.84439	18.4816	-2.67213	9
Msi1(Flox/WT),Msi2(Flox/Flox)	84	-12	159	5.95634	18.8356	-4.05885	9
Msi1(Flox/WT),Msi2(Flox/Flox)	84	-12	160	5.8004	18.3425	-5.41603	9
Msi1(Flox/WT),Msi2(Flox/Flox)	84	-12	161	5.95375	18.8274	-6.96624	9
Msi1(Flox/WT),Msi2(Flox/Flox)	84	-12	162	5.6893	17.9911	-7.05026	9
Msi1(Flox/WT),Msi2(Flox/Flox)	84	-12	163	5.90593	18.6762	-8.02509	9
Msi1(Flox/WT),Msi2(Flox/Flox)	84	-12	164	6.11272	19.3301	-8.49022	9
Msi1(Flox/WT),Msi2(Flox/Flox)	84	-12	165	6.14614	19.4358	-9.56805	9
Msi1(Flox/WT),Msi2(Flox/Flox)	84	-12	166	5.92191	18.7267	-10.7962	9
Msi1(Flox/WT),Msi2(Flox/Flox)	84	-12	167	5.79298	18.319	-11.8128	9
Msi1(Flox/WT),Msi2(Flox/Flox)	84	-12	168	6.04639	19.1204	-13.5334	9
Msi1(Flox/WT),Msi2(Flox/Flox)	84	-12	169	6.05122	19.1356	-14.2793	9
Msi1(Flox/WT),Msi2(Flox/Flox)	84	-12	170	6.16415	19.4927	-15.0732	9
Msi1(Flox/WT),Msi2(Flox/Flox)	84	-12	171	6.00783	18.9984	-15.4693	9
Msi1(Flox/WT),Msi2(Flox/Flox)	84	-12	172	5.96466	18.8619	-16.3719	9
Msi1(Flox/WT),Msi2(Flox/Flox)	84	-12	173	6.0908	19.2608	-17.6296	9
Msi1(Flox/WT),Msi2(Flox/Flox)	84	-12	174	5.98537	18.9274	-17.6504	9
Msi1(Flox/WT),Msi2(Flox/Flox)	84	-12	175	6.1113	19.3256	-19.2172	9
Msi1(Flox/WT),Msi2(Flox/Flox)	84	-12	176	5.83792	18.4611	-20.1488	9
Msi1(Flox/WT),Msi2(Flox/Flox)	84	-12	177	5.5249	17.4713	-21.622	9
Msi1(Flox/WT),Msi2(Flox/Flox)	84	-12	178	5.69259	18.0015	-22.3565	9
Msi1(Flox/WT),Msi2(Flox/Flox)	84	-12	179	5.69833	18.0197	-23.0615	9
Msi1(Flox/WT),Msi2(Flox/Flox)	84	-12	180	6.02365	19.0485	-23.8325	9
Msi1(Flox/WT),Msi2(Flox/Flox)	84	-12	181	6.23089	19.7038	-24.3532	9
Msi1(Flox/WT),Msi2(Flox/Flox)	84	-12	182	6.36215	20.1189	-24.6489	9
Msi1(Flox/WT),Msi2(Flox/Flox)	84	-12	183	6.39115	20.2106	-25.1488	9
Msi1(Flox/WT),Msi2(Flox/Flox)	84	-12	184	6.32962	20.016	-24.8391	9
Msi1(Flox/WT),Msi2(Flox/Flox)	84	-12	185	6.6377	20.9903	-24.9921	9
Msi1(Flox/WT),Msi2(Flox/Flox)	84	-12	186	6.72511	21.2667	-24.6816	9
Msi1(Flox/WT),Msi2(Flox/Flox)	84	-12	187	6.81722	21.5579	-25.5146	9
Msi1(Flox/WT),Msi2(Flox/Flox)	84	-12	188	6.834	21.611	-25.7827	9
Msi1(Flox/WT),Msi2(Flox/Flox)	84	-12	189	7.07765	22.3815	-28.345	9
Msi1(Flox/WT),Msi2(Flox/Flox)	84	-12	190	6.92232	21.8903	-28.6288	9
Msi1(Flox/WT),Msi2(Flox/Flox)	84	-12	191	6.79231	21.4792	-29.1145	9
Msi1(Flox/WT),Msi2(Flox/Flox)	84	-12	192	6.67507	21.1084	-30.0371	9
Msi1(Flox/WT),Msi2(Flox/Flox)	84	-12	193	6.31611	19.9733	-30.2351	9
Msi1(Flox/WT),Msi2(Flox/Flox)	84	-12	194	6.20022	19.6068	-31.3408	9
Msi1(Flox/WT),Msi2(Flox/Flox)	84	-12	195	6.2844	19.873	-31.4598	9
Msi1(Flox/WT),Msi2(Flox/Flox)	84	-12	196	6.38018	20.1759	-31.8866	9
Msi1(Flox/WT),Msi2(Flox/Flox)	84	-12	197	6.52773	20.6425	-31.9773	9
Msi1(Flox/WT),Msi2(Flox/Flox)	84	-12	198	6.65799	21.0544	-31.7902	9
Msi1(Flox/WT),Msi2(Flox/Flox)	84	-12	199	6.83518	21.6147	-32.3857	9
Msi1(Flox/WT),Msi2(Flox/Flox)	112	-12	-20	0.899765	2.84531	-1.00147	10
Msi1(Flox/WT),Msi2(Flox/Flox)	112	-12	-19	0.789962	2.49808	-0.877763	10
Msi1(Flox/WT),Msi2(Flox/Flox)	112	-12	-18	0.714564	2.25965	-0.814254	10
Msi1(Flox/WT),Msi2(Flox/Flox)	112	-12	-17	0.642287	2.03109	-0.675125	10
Msi1(Flox/WT),Msi2(Flox/Flox)	112	-12	-16	0.552531	1.74726	-0.465068	10
Msi1(Flox/WT),Msi2(Flox/Flox)	112	-12	-15	0.479162	1.51524	-0.353097	10
Msi1(Flox/WT),Msi2(Flox/Flox)	112	-12	-14	0.624276	1.97413	-0.816678	10
Msi1(Flox/WT),Msi2(Flox/Flox)	112	-12	-13	0.596372	1.88589	-0.545838	10
Msi1(Flox/WT),Msi2(Flox/Flox)	112	-12	-12	0.647242	2.04676	-0.58838	10
Msi1(Flox/WT),Msi2(Flox/Flox)	112	-12	-11	0.488232	1.54393	-0.122476	10
Msi1(Flox/WT),Msi2(Flox/Flox)	112	-12	-10	0.513556	1.62401	0.0553329	10
Msi1(Flox/WT),Msi2(Flox/Flox)	112	-12	-9	0.334676	1.05834	-0.100541	10
Msi1(Flox/WT),Msi2(Flox/Flox)	112	-12	-8	0.467264	1.47762	0.374973	10
Msi1(Flox/WT),Msi2(Flox/Flox)	112	-12	-7	0.258535	0.81756	0.634304	10
Msi1(Flox/WT),Msi2(Flox/Flox)	112	-12	-6	0.224646	0.710393	0.421764	10
Msi1(Flox/WT),Msi2(Flox/Flox)	112	-12	-5	0.194629	0.615469	0.204188	10
Msi1(Flox/WT),Msi2(Flox/Flox)	112	-12	-4	0.195665	0.618748	0.402846	10
Msi1(Flox/WT),Msi2(Flox/Flox)	112	-12	-3	0.0756302	0.239164	-0.0516021	10
[truncated: 2,402 more rows]

## Sheet: Supplementary Table 4B
Supplementary Table 4B. Average photopic ERG traces (Supplementary Figure 4A)
Genotype	Day	Light Intensity	time	Standard Deviation	Standard Error	Mean electric potential (µV)	.group
Msi1(Flox/Flox),Msi2(Flox/WT)	0	3	-20	0.617334	1.74609	-0.542671	1
Msi1(Flox/Flox),Msi2(Flox/WT)	0	3	-19	0.57635	1.63016	-0.519976	1
Msi1(Flox/Flox),Msi2(Flox/WT)	0	3	-18	0.517923	1.46491	-0.507206	1
Msi1(Flox/Flox),Msi2(Flox/WT)	0	3	-17	0.465922	1.31783	-0.469152	1
Msi1(Flox/Flox),Msi2(Flox/WT)	0	3	-16	0.414989	1.17377	-0.402929	1
Msi1(Flox/Flox),Msi2(Flox/WT)	0	3	-15	0.387596	1.09629	-0.284294	1
Msi1(Flox/Flox),Msi2(Flox/WT)	0	3	-14	0.565684	1.6	-0.76259	1
Msi1(Flox/Flox),Msi2(Flox/WT)	0	3	-13	0.45083	1.27514	-0.266965	1
Msi1(Flox/Flox),Msi2(Flox/WT)	0	3	-12	0.481177	1.36097	-0.204503	1
Msi1(Flox/Flox),Msi2(Flox/WT)	0	3	-11	0.363773	1.0289	-0.116413	1
Msi1(Flox/Flox),Msi2(Flox/WT)	0	3	-10	0.45972	1.30029	-0.131122	1
Msi1(Flox/Flox),Msi2(Flox/WT)	0	3	-9	0.334723	0.946739	-0.22417	1
Msi1(Flox/Flox),Msi2(Flox/WT)	0	3	-8	0.296196	0.837769	0.0701221	1
Msi1(Flox/Flox),Msi2(Flox/WT)	0	3	-7	0.162131	0.458577	-0.138667	1
Msi1(Flox/Flox),Msi2(Flox/WT)	0	3	-6	0.258786	0.731956	0.303103	1
Msi1(Flox/Flox),Msi2(Flox/WT)	0	3	-5	0.204764	0.57916	-0.0446319	1
Msi1(Flox/Flox),Msi2(Flox/WT)	0	3	-4	0.315652	0.892799	-0.396088	1
Msi1(Flox/Flox),Msi2(Flox/WT)	0	3	-3	0.343596	0.971835	-0.241097	1
Msi1(Flox/Flox),Msi2(Flox/WT)	0	3	-2	0.40768	1.15309	-0.424318	1
Msi1(Flox/Flox),Msi2(Flox/WT)	0	3	-1	0.533168	1.50803	-0.197292	1
Msi1(Flox/Flox),Msi2(Flox/WT)	0	3	0	0.608329	1.72061	-0.23844	1
Msi1(Flox/Flox),Msi2(Flox/WT)	0	3	1	0.7691	2.17534	-2.19873	1
Msi1(Flox/Flox),Msi2(Flox/WT)	0	3	2	0.920987	2.60495	-1.60431	1
Msi1(Flox/Flox),Msi2(Flox/WT)	0	3	3	0.959881	2.71495	-0.863092	1
Msi1(Flox/Flox),Msi2(Flox/WT)	0	3	4	0.948312	2.68223	-0.719025	1
Msi1(Flox/Flox),Msi2(Flox/WT)	0	3	5	0.896131	2.53464	-0.825233	1
Msi1(Flox/Flox),Msi2(Flox/WT)	0	3	6	0.931603	2.63497	-1.04542	1
Msi1(Flox/Flox),Msi2(Flox/WT)	0	3	7	0.97728	2.76417	-1.85857	1
Msi1(Flox/Flox),Msi2(Flox/WT)	0	3	8	1.09698	3.10274	-2.98278	1
Msi1(Flox/Flox),Msi2(Flox/WT)	0	3	9	1.26986	3.59169	-4.55658	1
Msi1(Flox/Flox),Msi2(Flox/WT)	0	3	10	1.34505	3.80439	-6.14105	1
Msi1(Flox/Flox),Msi2(Flox/WT)	0	3	11	1.54178	4.36082	-8.5016	1
Msi1(Flox/Flox),Msi2(Flox/WT)	0	3	12	2.01703	5.70501	-10.8002	1
Msi1(Flox/Flox),Msi2(Flox/WT)	0	3	13	2.3349	6.6041	-13.3813	1
Msi1(Flox/Flox),Msi2(Flox/WT)	0	3	14	2.64723	7.4875	-15.815	1
Msi1(Flox/Flox),Msi2(Flox/WT)	0	3	15	2.96693	8.39175	-17.6141	1
Msi1(Flox/Flox),Msi2(Flox/WT)	0	3	16	2.86308	8.09802	-19.1531	1
Msi1(Flox/Flox),Msi2(Flox/WT)	0	3	17	2.98489	8.44255	-19.8248	1
Msi1(Flox/Flox),Msi2(Flox/WT)	0	3	18	2.90978	8.23011	-20.1439	1
Msi1(Flox/Flox),Msi2(Flox/WT)	0	3	19	2.72311	7.70211	-20.7668	1
Msi1(Flox/Flox),Msi2(Flox/WT)	0	3	20	2.54085	7.18662	-19.8317	1
Msi1(Flox/Flox),Msi2(Flox/WT)	0	3	21	2.41545	6.83194	-19.0669	1
Msi1(Flox/Flox),Msi2(Flox/WT)	0	3	22	2.39558	6.77571	-18.2106	1
Msi1(Flox/Flox),Msi2(Flox/WT)	0	3	23	2.35851	6.67088	-17.3194	1
Msi1(Flox/Flox),Msi2(Flox/WT)	0	3	24	2.41875	6.84127	-16.2547	1
Msi1(Flox/Flox),Msi2(Flox/WT)	0	3	25	2.43529	6.88803	-13.4997	1
Msi1(Flox/Flox),Msi2(Flox/WT)	0	3	26	3.12107	8.82772	-8.8772	1
Msi1(Flox/Flox),Msi2(Flox/WT)	0	3	27	4.81578	13.6211	-0.317806	1
Msi1(Flox/Flox),Msi2(Flox/WT)	0	3	28	7.06543	19.9841	11.2427	1
Msi1(Flox/Flox),Msi2(Flox/WT)	0	3	29	9.1795	25.9635	24.2855	1
Msi1(Flox/Flox),Msi2(Flox/WT)	0	3	30	11.6442	32.9348	36.6332	1
Msi1(Flox/Flox),Msi2(Flox/WT)	0	3	31	13.8675	39.2234	47.4939	1
Msi1(Flox/Flox),Msi2(Flox/WT)	0	3	32	15.2344	43.0894	56.4117	1
Msi1(Flox/Flox),Msi2(Flox/WT)	0	3	33	16.1302	45.6232	61.7952	1
Msi1(Flox/Flox),Msi2(Flox/WT)	0	3	34	16.1701	45.736	64.7592	1
Msi1(Flox/Flox),Msi2(Flox/WT)	0	3	35	15.8385	44.7981	64.3963	1
Msi1(Flox/Flox),Msi2(Flox/WT)	0	3	36	14.9773	42.3623	61.9931	1
Msi1(Flox/Flox),Msi2(Flox/WT)	0	3	37	13.6207	38.5253	59.4128	1
Msi1(Flox/Flox),Msi2(Flox/WT)	0	3	38	12.0094	33.9677	55.401	1
Msi1(Flox/Flox),Msi2(Flox/WT)	0	3	39	10.4754	29.6288	50.8778	1
Msi1(Flox/Flox),Msi2(Flox/WT)	0	3	40	8.77104	24.8082	46.2713	1
Msi1(Flox/Flox),Msi2(Flox/WT)	0	3	41	7.28003	20.591	41.3392	1
Msi1(Flox/Flox),Msi2(Flox/WT)	0	3	42	5.57087	15.7568	38.1636	1
Msi1(Flox/Flox),Msi2(Flox/WT)	0	3	43	5.15133	14.5702	36.0624	1
Msi1(Flox/Flox),Msi2(Flox/WT)	0	3	44	6.00533	16.9856	38.1795	1
Msi1(Flox/Flox),Msi2(Flox/WT)	0	3	45	8.19742	23.1858	42.8683	1
Msi1(Flox/Flox),Msi2(Flox/WT)	0	3	46	10.3293	29.2157	51.0494	1
Msi1(Flox/Flox),Msi2(Flox/WT)	0	3	47	12.1904	34.4796	61.819	1
Msi1(Flox/Flox),Msi2(Flox/WT)	0	3	48	13.7931	39.0128	72.8259	1
Msi1(Flox/Flox),Msi2(Flox/WT)	0	3	49	15.0665	42.6145	83.0218	1
Msi1(Flox/Flox),Msi2(Flox/WT)	0	3	50	16.6278	47.0304	89.3384	1
Msi1(Flox/Flox),Msi2(Flox/WT)	0	3	51	17.3964	49.2044	92.4161	1
Msi1(Flox/Flox),Msi2(Flox/WT)	0	3	52	17.9254	50.7006	91.5638	1
Msi1(Flox/Flox),Msi2(Flox/WT)	0	3	53	17.691	50.0377	87.8077	1
Msi1(Flox/Flox),Msi2(Flox/WT)	0	3	54	17.1816	48.597	82.1285	1
Msi1(Flox/Flox),Msi2(Flox/WT)	0	3	55	15.9674	45.1626	74.6123	1
Msi1(Flox/Flox),Msi2(Flox/WT)	0	3	56	14.5857	41.2547	66.2484	1
Msi1(Flox/Flox),Msi2(Flox/WT)	0	3	57	13.0798	36.9952	57.7768	1
Msi1(Flox/Flox),Msi2(Flox/WT)	0	3	58	11.3145	32.0023	49.8039	1
Msi1(Flox/Flox),Msi2(Flox/WT)	0	3	59	9.56559	27.0556	42.5926	1
Msi1(Flox/Flox),Msi2(Flox/WT)	0	3	60	7.92996	22.4293	36.3429	1
Msi1(Flox/Flox),Msi2(Flox/WT)	0	3	61	6.36923	18.0149	30.8186	1
Msi1(Flox/Flox),Msi2(Flox/WT)	0	3	62	4.72144	13.3542	26.2894	1
Msi1(Flox/Flox),Msi2(Flox/WT)	0	3	63	3.49824	9.89452	22.4144	1
Msi1(Flox/Flox),Msi2(Flox/WT)	0	3	64	2.83698	8.02418	19.4882	1
Msi1(Flox/Flox),Msi2(Flox/WT)	0	3	65	2.56522	7.25553	17.3827	1
Msi1(Flox/Flox),Msi2(Flox/WT)	0	3	66	2.78859	7.88733	15.823	1
Msi1(Flox/Flox),Msi2(Flox/WT)	0	3	67	2.90367	8.21281	14.4896	1
Msi1(Flox/Flox),Msi2(Flox/WT)	0	3	68	3.2493	9.19041	13.419	1
Msi1(Flox/Flox),Msi2(Flox/WT)	0	3	69	3.4768	9.83388	12.9516	1
Msi1(Flox/Flox),Msi2(Flox/WT)	0	3	70	3.26413	9.23237	12.7678	1
Msi1(Flox/Flox),Msi2(Flox/WT)	0	3	71	2.97456	8.41334	12.901	1
Msi1(Flox/Flox),Msi2(Flox/WT)	0	3	72	2.73328	7.73088	12.9421	1
Msi1(Flox/Flox),Msi2(Flox/WT)	0	3	73	2.36831	6.6986	12.5975	1
Msi1(Flox/Flox),Msi2(Flox/WT)	0	3	74	2.19832	6.21779	12.3582	1
Msi1(Flox/Flox),Msi2(Flox/WT)	0	3	75	2.094	5.92272	11.7835	1
Msi1(Flox/Flox),Msi2(Flox/WT)	0	3	76	2.23513	6.32192	11.5636	1
Msi1(Flox/Flox),Msi2(Flox/WT)	0	3	77	2.27797	6.44308	11.3014	1
Msi1(Flox/Flox),Msi2(Flox/WT)	0	3	78	2.33251	6.59733	10.5567	1
Msi1(Flox/Flox),Msi2(Flox/WT)	0	3	79	2.53213	7.16196	9.15134	1
Msi1(Flox/Flox),Msi2(Flox/WT)	0	3	80	2.62116	7.41376	8.22539	1
Msi1(Flox/Flox),Msi2(Flox/WT)	0	3	81	2.7337	7.73208	7.10657	1
Msi1(Flox/Flox),Msi2(Flox/WT)	0	3	82	2.6839	7.59122	6.28912	1
Msi1(Flox/Flox),Msi2(Flox/WT)	0	3	83	2.70163	7.64136	4.99396	1
Msi1(Flox/Flox),Msi2(Flox/WT)	0	3	84	2.56085	7.24318	4.14047	1
Msi1(Flox/Flox),Msi2(Flox/WT)	0	3	85	2.53066	7.15778	2.37948	1
Msi1(Flox/Flox),Msi2(Flox/WT)	0	3	86	2.59798	7.34819	0.932854	1
Msi1(Flox/Flox),Msi2(Flox/WT)	0	3	87	2.49223	7.04908	0.0898797	1
Msi1(Flox/Flox),Msi2(Flox/WT)	0	3	88	2.3688	6.69999	-0.539316	1
Msi1(Flox/Flox),Msi2(Flox/WT)	0	3	89	2.0899	5.91114	-1.70602	1
Msi1(Flox/Flox),Msi2(Flox/WT)	0	3	90	2.09751	5.93265	-2.41808	1
Msi1(Flox/Flox),Msi2(Flox/WT)	0	3	91	2.01307	5.69383	-2.9134	1
Msi1(Flox/Flox),Msi2(Flox/WT)	0	3	92	1.94967	5.51451	-3.4904	1
Msi1(Flox/Flox),Msi2(Flox/WT)	0	3	93	1.87195	5.29467	-3.99787	1
Msi1(Flox/Flox),Msi2(Flox/WT)	0	3	94	1.83265	5.18352	-4.56994	1
Msi1(Flox/Flox),Msi2(Flox/WT)	0	3	95	2.04496	5.78402	-5.24677	1
Msi1(Flox/Flox),Msi2(Flox/WT)	0	3	96	2.08486	5.89686	-6.01003	1
Msi1(Flox/Flox),Msi2(Flox/WT)	0	3	97	2.15566	6.09712	-6.16504	1
Msi1(Flox/Flox),Msi2(Flox/WT)	0	3	98	2.29075	6.47921	-6.09155	1
Msi1(Flox/Flox),Msi2(Flox/WT)	0	3	99	2.205	6.23669	-6.07182	1
Msi1(Flox/Flox),Msi2(Flox/WT)	0	3	100	2.33774	6.61214	-6.03033	1
Msi1(Flox/Flox),Msi2(Flox/WT)	0	3	101	2.45874	6.95435	-5.80926	1
Msi1(Flox/Flox),Msi2(Flox/WT)	0	3	102	2.40186	6.79349	-6.19369	1
Msi1(Flox/Flox),Msi2(Flox/WT)	0	3	103	2.15652	6.09956	-6.2061	1
Msi1(Flox/Flox),Msi2(Flox/WT)	0	3	104	2.0666	5.84523	-5.61664	1
Msi1(Flox/Flox),Msi2(Flox/WT)	0	3	105	2.00417	5.66864	-5.79598	1
Msi1(Flox/Flox),Msi2(Flox/WT)	0	3	106	1.84833	5.22787	-6.26965	1
Msi1(Flox/Flox),Msi2(Flox/WT)	0	3	107	2.03054	5.74324	-6.26745	1
Msi1(Flox/Flox),Msi2(Flox/WT)	0	3	108	1.96398	5.55497	-6.37184	1
Msi1(Flox/Flox),Msi2(Flox/WT)	0	3	109	1.82648	5.16608	-7.06858	1
Msi1(Flox/Flox),Msi2(Flox/WT)	0	3	110	1.85127	5.23618	-7.33374	1
Msi1(Flox/Flox),Msi2(Flox/WT)	0	3	111	1.96914	5.56958	-7.51932	1
Msi1(Flox/Flox),Msi2(Flox/WT)	0	3	112	1.84324	5.21348	-8.59508	1
Msi1(Flox/Flox),Msi2(Flox/WT)	0	3	113	1.89228	5.35217	-9.09464	1
Msi1(Flox/Flox),Msi2(Flox/WT)	0	3	114	1.82893	5.173	-9.47835	1
Msi1(Flox/Flox),Msi2(Flox/WT)	0	3	115	1.82296	5.1561	-9.82543	1
Msi1(Flox/Flox),Msi2(Flox/WT)	0	3	116	1.84283	5.21232	-10.1426	1
Msi1(Flox/Flox),Msi2(Flox/WT)	0	3	117	1.85258	5.23989	-10.4102	1
Msi1(Flox/Flox),Msi2(Flox/WT)	0	3	118	1.76244	4.98493	-10.9142	1
Msi1(Flox/Flox),Msi2(Flox/WT)	0	3	119	1.76007	4.97823	-11.4184	1
Msi1(Flox/Flox),Msi2(Flox/WT)	0	3	120	1.79084	5.06527	-11.2902	1
Msi1(Flox/Flox),Msi2(Flox/WT)	0	3	121	1.90256	5.38125	-10.9732	1
Msi1(Flox/Flox),Msi2(Flox/WT)	0	3	122	1.77603	5.02337	-11.385	1
Msi1(Flox/Flox),Msi2(Flox/WT)	0	3	123	1.74207	4.92731	-11.8286	1
Msi1(Flox/Flox),Msi2(Flox/WT)	0	3	124	1.59784	4.51936	-12.0424	1
Msi1(Flox/Flox),Msi2(Flox/WT)	0	3	125	1.54065	4.35761	-11.8219	1
Msi1(Flox/Flox),Msi2(Flox/WT)	0	3	126	1.38966	3.93055	-11.8098	1
Msi1(Flox/Flox),Msi2(Flox/WT)	0	3	127	1.48262	4.19348	-11.4666	1
Msi1(Flox/Flox),Msi2(Flox/WT)	0	3	128	1.33298	3.77025	-11.6617	1
Msi1(Flox/Flox),Msi2(Flox/WT)	0	3	129	1.28973	3.64792	-12.2691	1
Msi1(Flox/Flox),Msi2(Flox/WT)	0	3	130	1.38334	3.91266	-12.1854	1
Msi1(Flox/Flox),Msi2(Flox/WT)	0	3	131	1.44953	4.09989	-11.988	1
Msi1(Flox/Flox),Msi2(Flox/WT)	0	3	132	1.45131	4.10494	-11.7368	1
Msi1(Flox/Flox),Msi2(Flox/WT)	0	3	133	1.16001	3.281	-11.6435	1
Msi1(Flox/Flox),Msi2(Flox/WT)	0	3	134	1.15173	3.25759	-11.4078	1
Msi1(Flox/Flox),Msi2(Flox/WT)	0	3	135	1.26341	3.57345	-11.2535	1
Msi1(Flox/Flox),Msi2(Flox/WT)	0	3	136	1.28559	3.63619	-11.4433	1
Msi1(Flox/Flox),Msi2(Flox/WT)	0	3	137	1.09932	3.10934	-11.526	1
Msi1(Flox/Flox),Msi2(Flox/WT)	0	3	138	1.10106	3.11427	-11.5264	1
Msi1(Flox/Flox),Msi2(Flox/WT)	0	3	139	1.01027	2.85748	-12.1223	1
Msi1(Flox/Flox),Msi2(Flox/WT)	0	3	140	1.08669	3.07361	-12.3599	1
Msi1(Flox/Flox),Msi2(Flox/WT)	0	3	141	1.127	3.18763	-12.5002	1
Msi1(Flox/Flox),Msi2(Flox/WT)	0	3	142	1.15007	3.25288	-12.7658	1
Msi1(Flox/Flox),Msi2(Flox/WT)	0	3	143	1.3248	3.74711	-12.5443	1
Msi1(Flox/Flox),Msi2(Flox/WT)	0	3	144	1.47059	4.15944	-12.6383	1
Msi1(Flox/Flox),Msi2(Flox/WT)	0	3	145	1.74077	4.92365	-12.5652	1
Msi1(Flox/Flox),Msi2(Flox/WT)	0	3	146	1.77102	5.00919	-13.5255	1
Msi1(Flox/Flox),Msi2(Flox/WT)	0	3	147	1.75388	4.96073	-14.0568	1
Msi1(Flox/Flox),Msi2(Flox/WT)	0	3	148	1.84214	5.21036	-13.7258	1
Msi1(Flox/Flox),Msi2(Flox/WT)	0	3	149	1.80109	5.09426	-13.9674	1
Msi1(Flox/Flox),Msi2(Flox/WT)	0	3	150	1.74049	4.92284	-14.1711	1
Msi1(Flox/Flox),Msi2(Flox/WT)	0	3	151	1.71275	4.84439	-14.4407	1
Msi1(Flox/Flox),Msi2(Flox/WT)	0	3	152	1.65504	4.68117	-15.029	1
Msi1(Flox/Flox),Msi2(Flox/WT)	0	3	153	1.69142	4.78407	-14.8327	1
Msi1(Flox/Flox),Msi2(Flox/WT)	0	3	154	1.76708	4.99806	-14.9157	1
Msi1(Flox/Flox),Msi2(Flox/WT)	0	3	155	1.77834	5.0299	-14.6639	1
Msi1(Flox/Flox),Msi2(Flox/WT)	0	3	156	1.64571	4.65477	-14.8947	1
Msi1(Flox/Flox),Msi2(Flox/WT)	0	3	157	1.67994	4.7516	-14.5429	1
Msi1(Flox/Flox),Msi2(Flox/WT)	0	3	158	1.77003	5.00639	-14.2488	1
Msi1(Flox/Flox),Msi2(Flox/WT)	0	3	159	1.63554	4.62601	-14.3617	1
Msi1(Flox/Flox),Msi2(Flox/WT)	0	3	160	1.58963	4.49615	-14.1371	1
Msi1(Flox/Flox),Msi2(Flox/WT)	0	3	161	1.59753	4.5185	-14.0151	1
Msi1(Flox/Flox),Msi2(Flox/WT)	0	3	162	1.37949	3.90179	-14.2211	1
Msi1(Flox/Flox),Msi2(Flox/WT)	0	3	163	1.44444	4.0855	-13.7065	1
Msi1(Flox/Flox),Msi2(Flox/WT)	0	3	164	1.46984	4.15734	-13.6877	1
Msi1(Flox/Flox),Msi2(Flox/WT)	0	3	165	1.3904	3.93266	-13.9093	1
Msi1(Flox/Flox),Msi2(Flox/WT)	0	3	166	1.35275	3.82616	-13.785	1
Msi1(Flox/Flox),Msi2(Flox/WT)	0	3	167	1.2625	3.57088	-13.7035	1
Msi1(Flox/Flox),Msi2(Flox/WT)	0	3	168	1.41907	4.01374	-13.7742	1
Msi1(Flox/Flox),Msi2(Flox/WT)	0	3	169	1.31952	3.73217	-14.1563	1
Msi1(Flox/Flox),Msi2(Flox/WT)	0	3	170	1.39139	3.93544	-13.7759	1
Msi1(Flox/Flox),Msi2(Flox/WT)	0	3	171	1.48161	4.19063	-13.5132	1
Msi1(Flox/Flox),Msi2(Flox/WT)	0	3	172	1.38964	3.9305	-13.4874	1
Msi1(Flox/Flox),Msi2(Flox/WT)	0	3	173	1.27623	3.60971	-13.5301	1
Msi1(Flox/Flox),Msi2(Flox/WT)	0	3	174	1.17282	3.31723	-13.6643	1
Msi1(Flox/Flox),Msi2(Flox/WT)	0	3	175	1.1645	3.29371	-13.5588	1
Msi1(Flox/Flox),Msi2(Flox/WT)	0	3	176	1.19421	3.37774	-13.4271	1
Msi1(Flox/Flox),Msi2(Flox/WT)	0	3	177	1.27308	3.60082	-13.0229	1
Msi1(Flox/Flox),Msi2(Flox/WT)	0	3	178	1.27811	3.61503	-12.9276	1
Msi1(Flox/Flox),Msi2(Flox/WT)	0	3	179	1.17651	3.32768	-13.4412	1
Msi1(Flox/Flox),Msi2(Flox/WT)	0	3	180	1.31759	3.72671	-13.261	1
Msi1(Flox/Flox),Msi2(Flox/WT)	0	3	181	1.35225	3.82475	-13.5766	1
Msi1(Flox/Flox),Msi2(Flox/WT)	0	3	182	1.39833	3.95508	-13.496	1
Msi1(Flox/Flox),Msi2(Flox/WT)	0	3	183	1.35453	3.8312	-13.7892	1
Msi1(Flox/Flox),Msi2(Flox/WT)	0	3	184	1.38044	3.90449	-13.7653	1
Msi1(Flox/Flox),Msi2(Flox/WT)	0	3	185	1.38441	3.91569	-13.9655	1
Msi1(Flox/Flox),Msi2(Flox/WT)	0	3	186	1.26322	3.57292	-14.2947	1
Msi1(Flox/Flox),Msi2(Flox/WT)	0	3	187	1.41548	4.00359	-13.7827	1
Msi1(Flox/Flox),Msi2(Flox/WT)	0	3	188	1.51247	4.2779	-13.7674	1
Msi1(Flox/Flox),Msi2(Flox/WT)	0	3	189	1.47672	4.1768	-13.7448	1
Msi1(Flox/Flox),Msi2(Flox/WT)	0	3	190	1.44019	4.07348	-13.6624	1
Msi1(Flox/Flox),Msi2(Flox/WT)	0	3	191	1.42719	4.03671	-13.7318	1
Msi1(Flox/Flox),Msi2(Flox/WT)	0	3	192	1.25184	3.54074	-13.6056	1
Msi1(Flox/Flox),Msi2(Flox/WT)	0	3	193	1.28937	3.64689	-13.4161	1
Msi1(Flox/Flox),Msi2(Flox/WT)	0	3	194	1.38928	3.92948	-12.6123	1
Msi1(Flox/Flox),Msi2(Flox/WT)	0	3	195	1.18996	3.36571	-13.1575	1
Msi1(Flox/Flox),Msi2(Flox/WT)	0	3	196	1.03244	2.92017	-13.382	1
Msi1(Flox/Flox),Msi2(Flox/WT)	0	3	197	1.04174	2.94648	-13.2193	1
Msi1(Flox/Flox),Msi2(Flox/WT)	0	3	198	0.973394	2.75318	-13.071	1
Msi1(Flox/Flox),Msi2(Flox/WT)	0	3	199	0.938855	2.65548	-12.872	1
Msi1(Flox/Flox),Msi2(Flox/WT)	28	3	-20	0.532769	1.5069	-0.285179	2
Msi1(Flox/Flox),Msi2(Flox/WT)	28	3	-19	0.472475	1.33636	-0.286825	2
Msi1(Flox/Flox),Msi2(Flox/WT)	28	3	-18	0.455755	1.28907	-0.250573	2
Msi1(Flox/Flox),Msi2(Flox/WT)	28	3	-17	0.430873	1.21869	-0.331006	2
Msi1(Flox/Flox),Msi2(Flox/WT)	28	3	-16	0.412095	1.16558	-0.431024	2
Msi1(Flox/Flox),Msi2(Flox/WT)	28	3	-15	0.405756	1.14765	-0.445257	2
Msi1(Flox/Flox),Msi2(Flox/WT)	28	3	-14	0.498653	1.4104	-0.197095	2
Msi1(Flox/Flox),Msi2(Flox/WT)	28	3	-13	0.445824	1.26098	-0.323337	2
Msi1(Flox/Flox),Msi2(Flox/WT)	28	3	-12	0.537484	1.52023	-0.346022	2
Msi1(Flox/Flox),Msi2(Flox/WT)	28	3	-11	0.47645	1.3476	-0.577023	2
Msi1(Flox/Flox),Msi2(Flox/WT)	28	3	-10	0.339935	0.961481	-0.665605	2
Msi1(Flox/Flox),Msi2(Flox/WT)	28	3	-9	0.359557	1.01698	-0.562457	2
Msi1(Flox/Flox),Msi2(Flox/WT)	28	3	-8	0.343468	0.971474	-0.232755	2
Msi1(Flox/Flox),Msi2(Flox/WT)	28	3	-7	0.145865	0.412569	-0.0553126	2
Msi1(Flox/Flox),Msi2(Flox/WT)	28	3	-6	0.183847	0.519998	0.126215	2
Msi1(Flox/Flox),Msi2(Flox/WT)	28	3	-5	0.321479	0.909279	0.371301	2
Msi1(Flox/Flox),Msi2(Flox/WT)	28	3	-4	0.141253	0.399524	0.200099	2
Msi1(Flox/Flox),Msi2(Flox/WT)	28	3	-3	0.198601	0.561729	0.0750192	2
Msi1(Flox/Flox),Msi2(Flox/WT)	28	3	-2	0.151511	0.428537	0.311265	2
Msi1(Flox/Flox),Msi2(Flox/WT)	28	3	-1	0.180391	0.510223	-0.0366666	2
Msi1(Flox/Flox),Msi2(Flox/WT)	28	3	0	0.33099	0.936182	0.202461	2
Msi1(Flox/Flox),Msi2(Flox/WT)	28	3	1	0.506025	1.43125	-2.79235	2
Msi1(Flox/Flox),Msi2(Flox/WT)	28	3	2	0.354784	1.00348	0.0157076	2
Msi1(Flox/Flox),Msi2(Flox/WT)	28	3	3	0.299008	0.845722	0.498773	2
Msi1(Flox/Flox),Msi2(Flox/WT)	28	3	4	0.313396	0.886418	-0.0824869	2
Msi1(Flox/Flox),Msi2(Flox/WT)	28	3	5	0.310862	0.879252	-0.383347	2
Msi1(Flox/Flox),Msi2(Flox/WT)	28	3	6	0.385522	1.09042	-0.940712	2
Msi1(Flox/Flox),Msi2(Flox/WT)	28	3	7	0.367842	1.04041	-2.03919	2
Msi1(Flox/Flox),Msi2(Flox/WT)	28	3	8	0.25482	0.72074	-3.25729	2
Msi1(Flox/Flox),Msi2(Flox/WT)	28	3	9	0.306956	0.868201	-4.79326	2
Msi1(Flox/Flox),Msi2(Flox/WT)	28	3	10	0.345153	0.97624	-6.47449	2
Msi1(Flox/Flox),Msi2(Flox/WT)	28	3	11	0.358846	1.01497	-8.60462	2
Msi1(Flox/Flox),Msi2(Flox/WT)	28	3	12	0.21127	0.597561	-10.7776	2
Msi1(Flox/Flox),Msi2(Flox/WT)	28	3	13	0.287149	0.812179	-13.1852	2
Msi1(Flox/Flox),Msi2(Flox/WT)	28	3	14	0.36099	1.02103	-15.1102	2
Msi1(Flox/Flox),Msi2(Flox/WT)	28	3	15	0.577649	1.63384	-16.0225	2
Msi1(Flox/Flox),Msi2(Flox/WT)	28	3	16	0.739739	2.0923	-17.0916	2
Msi1(Flox/Flox),Msi2(Flox/WT)	28	3	17	0.851488	2.40837	-17.1588	2
Msi1(Flox/Flox),Msi2(Flox/WT)	28	3	18	0.910952	2.57656	-16.3771	2
Msi1(Flox/Flox),Msi2(Flox/WT)	28	3	19	1.23439	3.49137	-15.7126	2
Msi1(Flox/Flox),Msi2(Flox/WT)	28	3	20	1.31196	3.71079	-14.5367	2
Msi1(Flox/Flox),Msi2(Flox/WT)	28	3	21	1.28195	3.6259	-13.2796	2
Msi1(Flox/Flox),Msi2(Flox/WT)	28	3	22	1.77178	5.01135	-11.2102	2
Msi1(Flox/Flox),Msi2(Flox/WT)	28	3	23	2.76058	7.8081	-7.8505	2
Msi1(Flox/Flox),Msi2(Flox/WT)	28	3	24	4.35008	12.3039	-2.18747	2
Msi1(Flox/Flox),Msi2(Flox/WT)	28	3	25	6.16318	17.4321	6.17111	2
Msi1(Flox/Flox),Msi2(Flox/WT)	28	3	26	7.29021	20.6198	17.8999	2
Msi1(Flox/Flox),Msi2(Flox/WT)	28	3	27	7.8788	22.2846	31.6108	2
Msi1(Flox/Flox),Msi2(Flox/WT)	28	3	28	7.45662	21.0905	44.9376	2
Msi1(Flox/Flox),Msi2(Flox/WT)	28	3	29	6.74964	19.0909	55.8895	2
Msi1(Flox/Flox),Msi2(Flox/WT)	28	3	30	5.80674	16.4239	64.3769	2
Msi1(Flox/Flox),Msi2(Flox/WT)	28	3	31	4.86618	13.7636	69.8645	2
Msi1(Flox/Flox),Msi2(Flox/WT)	28	3	32	4.33078	12.2493	72.558	2
Msi1(Flox/Flox),Msi2(Flox/WT)	28	3	33	3.95314	11.1812	71.6246	2
Msi1(Flox/Flox),Msi2(Flox/WT)	28	3	34	3.76064	10.6367	68.4484	2
Msi1(Flox/Flox),Msi2(Flox/WT)	28	3	35	3.66555	10.3678	64.0294	2
Msi1(Flox/Flox),Msi2(Flox/WT)	28	3	36	3.71273	10.5012	58.1536	2
Msi1(Flox/Flox),Msi2(Flox/WT)	28	3	37	3.65953	10.3507	53.7758	2
Msi1(Flox/Flox),Msi2(Flox/WT)	28	3	38	3.49489	9.88504	50.0814	2
Msi1(Flox/Flox),Msi2(Flox/WT)	28	3	39	4.74136	13.4106	49.0593	2
Msi1(Flox/Flox),Msi2(Flox/WT)	28	3	40	7.57878	21.436	50.0615	2
Msi1(Flox/Flox),Msi2(Flox/WT)	28	3	41	11.0175	31.1623	53.0194	2
Msi1(Flox/Flox),Msi2(Flox/WT)	28	3	42	13.336	37.7199	57.4046	2
Msi1(Flox/Flox),Msi2(Flox/WT)	28	3	43	14.337	40.5511	63.1835	2
Msi1(Flox/Flox),Msi2(Flox/WT)	28	3	44	13.906	39.3321	70.8863	2
Msi1(Flox/Flox),Msi2(Flox/WT)	28	3	45	12.5248	35.4256	78.9115	2
Msi1(Flox/Flox),Msi2(Flox/WT)	28	3	46	10.6973	30.2566	85.6241	2
Msi1(Flox/Flox),Msi2(Flox/WT)	28	3	47	9.20933	26.0479	91.1952	2
Msi1(Flox/Flox),Msi2(Flox/WT)	28	3	48	8.16751	23.1012	93.2027	2
Msi1(Flox/Flox),Msi2(Flox/WT)	28	3	49	7.63953	21.6079	92.8108	2
Msi1(Flox/Flox),Msi2(Flox/WT)	28	3	50	7.54542	21.3417	89.9732	2
Msi1(Flox/Flox),Msi2(Flox/WT)	28	3	51	7.53627	21.3158	84.6599	2
Msi1(Flox/Flox),Msi2(Flox/WT)	28	3	52	7.64617	21.6266	78.1853	2
Msi1(Flox/Flox),Msi2(Flox/WT)	28	3	53	7.45108	21.0748	70.4656	2
Msi1(Flox/Flox),Msi2(Flox/WT)	28	3	54	7.27195	20.5682	62.1841	2
Msi1(Flox/Flox),Msi2(Flox/WT)	28	3	55	6.98173	19.7473	54.5997	2
Msi1(Flox/Flox),Msi2(Flox/WT)	28	3	56	6.60369	18.6781	46.9896	2
Msi1(Flox/Flox),Msi2(Flox/WT)	28	3	57	6.39461	18.0867	40.3847	2
Msi1(Flox/Flox),Msi2(Flox/WT)	28	3	58	5.8815	16.6354	34.3621	2
Msi1(Flox/Flox),Msi2(Flox/WT)	28	3	59	5.67025	16.0379	28.994	2
Msi1(Flox/Flox),Msi2(Flox/WT)	28	3	60	5.48801	15.5224	24.8796	2
Msi1(Flox/Flox),Msi2(Flox/WT)	28	3	61	5.52328	15.6222	21.6653	2
Msi1(Flox/Flox),Msi2(Flox/WT)	28	3	62	5.48088	15.5023	19.9616	2
Msi1(Flox/Flox),Msi2(Flox/WT)	28	3	63	5.60538	15.8544	18.0461	2
Msi1(Flox/Flox),Msi2(Flox/WT)	28	3	64	5.55899	15.7232	16.9077	2
Msi1(Flox/Flox),Msi2(Flox/WT)	28	3	65	5.65359	15.9908	16.3693	2
Msi1(Flox/Flox),Msi2(Flox/WT)	28	3	66	5.69491	16.1076	16.2149	2
Msi1(Flox/Flox),Msi2(Flox/WT)	28	3	67	5.53531	15.6562	15.7592	2
Msi1(Flox/Flox),Msi2(Flox/WT)	28	3	68	5.38901	15.2424	15.7144	2
Msi1(Flox/Flox),Msi2(Flox/WT)	28	3	69	5.25465	14.8624	15.6291	2
Msi1(Flox/Flox),Msi2(Flox/WT)	28	3	70	5.19336	14.689	15.4498	2
Msi1(Flox/Flox),Msi2(Flox/WT)	28	3	71	5.00756	14.1635	15.5466	2
Msi1(Flox/Flox),Msi2(Flox/WT)	28	3	72	4.70589	13.3103	15.533	2
Msi1(Flox/Flox),Msi2(Flox/WT)	28	3	73	4.46959	12.6419	15.1376	2
Msi1(Flox/Flox),Msi2(Flox/WT)	28	3	74	4.24417	12.0043	14.776	2
Msi1(Flox/Flox),Msi2(Flox/WT)	28	3	75	4.11348	11.6347	14.2883	2
Msi1(Flox/Flox),Msi2(Flox/WT)	28	3	76	3.80847	10.772	13.5498	2
Msi1(Flox/Flox),Msi2(Flox/WT)	28	3	77	3.73475	10.5635	12.8771	2
Msi1(Flox/Flox),Msi2(Flox/WT)	28	3	78	3.46377	9.79702	12.1485	2
Msi1(Flox/Flox),Msi2(Flox/WT)	28	3	79	3.17319	8.97513	11.9458	2
Msi1(Flox/Flox),Msi2(Flox/WT)	28	3	80	3.04327	8.60766	10.7338	2
Msi1(Flox/Flox),Msi2(Flox/WT)	28	3	81	3.04552	8.61404	9.69356	2
Msi1(Flox/Flox),Msi2(Flox/WT)	28	3	82	2.90734	8.2232	8.90619	2
Msi1(Flox/Flox),Msi2(Flox/WT)	28	3	83	2.73011	7.7219	8.23381	2
Msi1(Flox/Flox),Msi2(Flox/WT)	28	3	84	2.83802	8.02712	6.93718	2
Msi1(Flox/Flox),Msi2(Flox/WT)	28	3	85	2.56703	7.26067	5.83756	2
Msi1(Flox/Flox),Msi2(Flox/WT)	28	3	86	2.40801	6.81087	5.20843	2
Msi1(Flox/Flox),Msi2(Flox/WT)	28	3	87	2.38092	6.73426	4.83518	2
Msi1(Flox/Flox),Msi2(Flox/WT)	28	3	88	2.39596	6.77681	4.10226	2
Msi1(Flox/Flox),Msi2(Flox/WT)	28	3	89	2.45748	6.95081	3.6694	2
Msi1(Flox/Flox),Msi2(Flox/WT)	28	3	90	2.40831	6.81174	3.07891	2
Msi1(Flox/Flox),Msi2(Flox/WT)	28	3	91	2.35679	6.666	2.84179	2
Msi1(Flox/Flox),Msi2(Flox/WT)	28	3	92	2.51819	7.12251	2.31245	2
Msi1(Flox/Flox),Msi2(Flox/WT)	28	3	93	2.54161	7.18876	1.60969	2
Msi1(Flox/Flox),Msi2(Flox/WT)	28	3	94	2.55708	7.23251	1.01522	2
Msi1(Flox/Flox),Msi2(Flox/WT)	28	3	95	2.44792	6.92375	0.103502	2
Msi1(Flox/Flox),Msi2(Flox/WT)	28	3	96	2.40753	6.80951	-0.558956	2
Msi1(Flox/Flox),Msi2(Flox/WT)	28	3	97	2.44717	6.92163	-0.849285	2
Msi1(Flox/Flox),Msi2(Flox/WT)	28	3	98	2.31953	6.56062	-1.31539	2
Msi1(Flox/Flox),Msi2(Flox/WT)	28	3	99	2.11288	5.97614	-1.36673	2
Msi1(Flox/Flox),Msi2(Flox/WT)	28	3	100	2.26747	6.41338	-1.5723	2
Msi1(Flox/Flox),Msi2(Flox/WT)	28	3	101	1.97681	5.59126	-2.28781	2
Msi1(Flox/Flox),Msi2(Flox/WT)	28	3	102	2.00866	5.68134	-2.72691	2
Msi1(Flox/Flox),Msi2(Flox/WT)	28	3	103	1.9315	5.4631	-3.11736	2
Msi1(Flox/Flox),Msi2(Flox/WT)	28	3	104	1.80859	5.11546	-3.16961	2
Msi1(Flox/Flox),Msi2(Flox/WT)	28	3	105	1.8634	5.27049	-3.71792	2
Msi1(Flox/Flox),Msi2(Flox/WT)	28	3	106	2.0702	5.85542	-3.19753	2
Msi1(Flox/Flox),Msi2(Flox/WT)	28	3	107	2.04705	5.78994	-3.45431	2
Msi1(Flox/Flox),Msi2(Flox/WT)	28	3	108	1.82718	5.16805	-3.85284	2
Msi1(Flox/Flox),Msi2(Flox/WT)	28	3	109	2.09252	5.91854	-4.29707	2
Msi1(Flox/Flox),Msi2(Flox/WT)	28	3	110	2.29488	6.49089	-5.1195	2
Msi1(Flox/Flox),Msi2(Flox/WT)	28	3	111	2.32928	6.5882	-5.20356	2
Msi1(Flox/Flox),Msi2(Flox/WT)	28	3	112	2.16695	6.12907	-5.8262	2
Msi1(Flox/Flox),Msi2(Flox/WT)	28	3	113	2.15274	6.08888	-5.85174	2
Msi1(Flox/Flox),Msi2(Flox/WT)	28	3	114	2.12454	6.00909	-5.97962	2
Msi1(Flox/Flox),Msi2(Flox/WT)	28	3	115	2.18199	6.1716	-6.25224	2
Msi1(Flox/Flox),Msi2(Flox/WT)	28	3	116	2.22966	6.30642	-6.01383	2
Msi1(Flox/Flox),Msi2(Flox/WT)	28	3	117	2.35236	6.65349	-5.99592	2
Msi1(Flox/Flox),Msi2(Flox/WT)	28	3	118	2.3552	6.66151	-5.78468	2
Msi1(Flox/Flox),Msi2(Flox/WT)	28	3	119	2.40782	6.81034	-5.39697	2
Msi1(Flox/Flox),Msi2(Flox/WT)	28	3	120	2.40285	6.79628	-6.14462	2
Msi1(Flox/Flox),Msi2(Flox/WT)	28	3	121	2.51947	7.12613	-6.07322	2
Msi1(Flox/Flox),Msi2(Flox/WT)	28	3	122	2.52312	7.13646	-6.49462	2
Msi1(Flox/Flox),Msi2(Flox/WT)	28	3	123	2.53257	7.16318	-5.89141	2
Msi1(Flox/Flox),Msi2(Flox/WT)	28	3	124	2.53451	7.16868	-6.12537	2
Msi1(Flox/Flox),Msi2(Flox/WT)	28	3	125	2.47333	6.99563	-6.72502	2
Msi1(Flox/Flox),Msi2(Flox/WT)	28	3	126	2.34031	6.61939	-6.71829	2
Msi1(Flox/Flox),Msi2(Flox/WT)	28	3	127	2.26349	6.4021	-7.87318	2
Msi1(Flox/Flox),Msi2(Flox/WT)	28	3	128	2.35953	6.67376	-7.76834	2
Msi1(Flox/Flox),Msi2(Flox/WT)	28	3	129	2.31708	6.55369	-8.35005	2
Msi1(Flox/Flox),Msi2(Flox/WT)	28	3	130	2.31501	6.54783	-8.50147	2
Msi1(Flox/Flox),Msi2(Flox/WT)	28	3	131	2.18928	6.19221	-8.97956	2
Msi1(Flox/Flox),Msi2(Flox/WT)	28	3	132	2.16332	6.1188	-9.19054	2
Msi1(Flox/Flox),Msi2(Flox/WT)	28	3	133	2.30522	6.52014	-9.21836	2
Msi1(Flox/Flox),Msi2(Flox/WT)	28	3	134	2.43277	6.88091	-9.66726	2
Msi1(Flox/Flox),Msi2(Flox/WT)	28	3	135	2.37781	6.72546	-10.0996	2
Msi1(Flox/Flox),Msi2(Flox/WT)	28	3	136	2.40489	6.80206	-10.1869	2
Msi1(Flox/Flox),Msi2(Flox/WT)	28	3	137	2.45643	6.94782	-10.3491	2
Msi1(Flox/Flox),Msi2(Flox/WT)	28	3	138	2.33082	6.59255	-9.81913	2
Msi1(Flox/Flox),Msi2(Flox/WT)	28	3	139	2.35959	6.67394	-10.1743	2
Msi1(Flox/Flox),Msi2(Flox/WT)	28	3	140	2.2824	6.45559	-9.81954	2
Msi1(Flox/Flox),Msi2(Flox/WT)	28	3	141	2.23513	6.32189	-10.0024	2
Msi1(Flox/Flox),Msi2(Flox/WT)	28	3	142	2.08952	5.91005	-9.55379	2
Msi1(Flox/Flox),Msi2(Flox/WT)	28	3	143	2.04947	5.79677	-8.48396	2
Msi1(Flox/Flox),Msi2(Flox/WT)	28	3	144	1.92043	5.43181	-8.64604	2
Msi1(Flox/Flox),Msi2(Flox/WT)	28	3	145	1.81814	5.14248	-8.47751	2
Msi1(Flox/Flox),Msi2(Flox/WT)	28	3	146	1.67969	4.75088	-8.19771	2
Msi1(Flox/Flox),Msi2(Flox/WT)	28	3	147	1.68401	4.7631	-8.51991	2
Msi1(Flox/Flox),Msi2(Flox/WT)	28	3	148	1.64512	4.65309	-8.45715	2
Msi1(Flox/Flox),Msi2(Flox/WT)	28	3	149	1.86712	5.28102	-8.51313	2
Msi1(Flox/Flox),Msi2(Flox/WT)	28	3	150	1.8635	5.27077	-8.67862	2
Msi1(Flox/Flox),Msi2(Flox/WT)	28	3	151	2.0368	5.76093	-9.009	2
Msi1(Flox/Flox),Msi2(Flox/WT)	28	3	152	1.98878	5.62511	-8.99771	2
Msi1(Flox/Flox),Msi2(Flox/WT)	28	3	153	1.9411	5.49026	-8.89255	2
Msi1(Flox/Flox),Msi2(Flox/WT)	28	3	154	1.83693	5.19562	-9.94303	2
Msi1(Flox/Flox),Msi2(Flox/WT)	28	3	155	2.10247	5.94669	-10.0053	2
Msi1(Flox/Flox),Msi2(Flox/WT)	28	3	156	2.3461	6.63577	-10.1897	2
Msi1(Flox/Flox),Msi2(Flox/WT)	28	3	157	2.29028	6.4779	-10.6042	2
Msi1(Flox/Flox),Msi2(Flox/WT)	28	3	158	2.14303	6.0614	-10.6437	2
Msi1(Flox/Flox),Msi2(Flox/WT)	28	3	159	2.29574	6.49333	-11.0585	2
Msi1(Flox/Flox),Msi2(Flox/WT)	28	3	160	2.26628	6.41002	-10.8717	2
Msi1(Flox/Flox),Msi2(Flox/WT)	28	3	161	2.24993	6.36377	-11.2909	2
Msi1(Flox/Flox),Msi2(Flox/WT)	28	3	162	2.26492	6.40615	-10.7923	2
Msi1(Flox/Flox),Msi2(Flox/WT)	28	3	163	2.2922	6.48333	-10.4032	2
Msi1(Flox/Flox),Msi2(Flox/WT)	28	3	164	2.04384	5.78086	-10.686	2
Msi1(Flox/Flox),Msi2(Flox/WT)	28	3	165	1.9712	5.57538	-10.4707	2
Msi1(Flox/Flox),Msi2(Flox/WT)	28	3	166	1.86458	5.27384	-10.3057	2
Msi1(Flox/Flox),Msi2(Flox/WT)	28	3	167	1.94026	5.48787	-9.9217	2
Msi1(Flox/Flox),Msi2(Flox/WT)	28	3	168	1.59957	4.52426	-9.50829	2
Msi1(Flox/Flox),Msi2(Flox/WT)	28	3	169	1.64601	4.65561	-8.98805	2
Msi1(Flox/Flox),Msi2(Flox/WT)	28	3	170	1.43824	4.06796	-8.4512	2
Msi1(Flox/Flox),Msi2(Flox/WT)	28	3	171	1.63991	4.63835	-8.2118	2
Msi1(Flox/Flox),Msi2(Flox/WT)	28	3	172	1.68563	4.76767	-7.77818	2
Msi1(Flox/Flox),Msi2(Flox/WT)	28	3	173	1.65996	4.69508	-7.68878	2
Msi1(Flox/Flox),Msi2(Flox/WT)	28	3	174	1.53405	4.33896	-7.501	2
Msi1(Flox/Flox),Msi2(Flox/WT)	28	3	175	1.63597	4.62722	-7.19287	2
Msi1(Flox/Flox),Msi2(Flox/WT)	28	3	176	1.6671	4.71527	-7.56637	2
Msi1(Flox/Flox),Msi2(Flox/WT)	28	3	177	1.75685	4.96911	-6.87665	2
Msi1(Flox/Flox),Msi2(Flox/WT)	28	3	178	1.49015	4.21479	-7.33773	2
Msi1(Flox/Flox),Msi2(Flox/WT)	28	3	179	1.40072	3.96183	-7.20357	2
Msi1(Flox/Flox),Msi2(Flox/WT)	28	3	180	1.40066	3.96167	-7.36562	2
Msi1(Flox/Flox),Msi2(Flox/WT)	28	3	181	1.28283	3.62838	-7.95185	2
Msi1(Flox/Flox),Msi2(Flox/WT)	28	3	182	1.28206	3.62622	-8.02556	2
Msi1(Flox/Flox),Msi2(Flox/WT)	28	3	183	1.29558	3.66446	-8.3861	2
Msi1(Flox/Flox),Msi2(Flox/WT)	28	3	184	1.47436	4.17013	-8.47388	2
Msi1(Flox/Flox),Msi2(Flox/WT)	28	3	185	1.45822	4.12447	-8.92826	2
Msi1(Flox/Flox),Msi2(Flox/WT)	28	3	186	1.50654	4.26114	-8.95483	2
Msi1(Flox/Flox),Msi2(Flox/WT)	28	3	187	1.55717	4.40434	-8.80031	2
Msi1(Flox/Flox),Msi2(Flox/WT)	28	3	188	1.5641	4.42393	-8.77368	2
Msi1(Flox/Flox),Msi2(Flox/WT)	28	3	189	1.73485	4.90688	-8.79796	2
Msi1(Flox/Flox),Msi2(Flox/WT)	28	3	190	1.57874	4.46535	-8.56632	2
Msi1(Flox/Flox),Msi2(Flox/WT)	28	3	191	1.71767	4.85829	-9.45808	2
Msi1(Flox/Flox),Msi2(Flox/WT)	28	3	192	1.51435	4.28323	-8.53798	2
Msi1(Flox/Flox),Msi2(Flox/WT)	28	3	193	1.51516	4.28552	-8.75463	2
Msi1(Flox/Flox),Msi2(Flox/WT)	28	3	194	1.62117	4.58535	-8.80034	2
Msi1(Flox/Flox),Msi2(Flox/WT)	28	3	195	1.68953	4.77871	-8.43416	2
Msi1(Flox/Flox),Msi2(Flox/WT)	28	3	196	1.64036	4.63964	-8.57003	2
Msi1(Flox/Flox),Msi2(Flox/WT)	28	3	197	1.64356	4.64869	-8.08859	2
Msi1(Flox/Flox),Msi2(Flox/WT)	28	3	198	1.61374	4.56434	-8.20074	2
Msi1(Flox/Flox),Msi2(Flox/WT)	28	3	199	1.55228	4.39052	-8.08425	2
Msi1(Flox/Flox),Msi2(Flox/WT)	56	3	-20	0.57402	1.62357	-0.454445	3
Msi1(Flox/Flox),Msi2(Flox/WT)	56	3	-19	0.526717	1.48978	-0.339915	3
Msi1(Flox/Flox),Msi2(Flox/WT)	56	3	-18	0.49009	1.38618	-0.141895	3
Msi1(Flox/Flox),Msi2(Flox/WT)	56	3	-17	0.450975	1.27555	0.0338145	3
Msi1(Flox/Flox),Msi2(Flox/WT)	56	3	-16	0.409491	1.15822	0.116146	3
Msi1(Flox/Flox),Msi2(Flox/WT)	56	3	-15	0.365672	1.03428	0.251889	3
Msi1(Flox/Flox),Msi2(Flox/WT)	56	3	-14	0.456502	1.29118	0.16413	3
Msi1(Flox/Flox),Msi2(Flox/WT)	56	3	-13	0.410333	1.1606	0.111898	3
Msi1(Flox/Flox),Msi2(Flox/WT)	56	3	-12	0.394449	1.11567	0.419423	3
Msi1(Flox/Flox),Msi2(Flox/WT)	56	3	-11	0.358808	1.01486	0.31448	3
Msi1(Flox/Flox),Msi2(Flox/WT)	56	3	-10	0.375632	1.06245	0.0964829	3
Msi1(Flox/Flox),Msi2(Flox/WT)	56	3	-9	0.424065	1.19944	0.404921	3
Msi1(Flox/Flox),Msi2(Flox/WT)	56	3	-8	0.295407	0.835537	0.336652	3
Msi1(Flox/Flox),Msi2(Flox/WT)	56	3	-7	0.119209	0.337173	0.325388	3
Msi1(Flox/Flox),Msi2(Flox/WT)	56	3	-6	0.357445	1.01101	-0.226009	3
Msi1(Flox/Flox),Msi2(Flox/WT)	56	3	-5	0.338737	0.958092	-0.304414	3
Msi1(Flox/Flox),Msi2(Flox/WT)	56	3	-4	0.0931475	0.263461	0.0632689	3
Msi1(Flox/Flox),Msi2(Flox/WT)	56	3	-3	0.391501	1.10733	0.0996927	3
Msi1(Flox/Flox),Msi2(Flox/WT)	56	3	-2	0.289159	0.817865	0.190782	3
Msi1(Flox/Flox),Msi2(Flox/WT)	56	3	-1	0.243642	0.689124	0.0641976	3
Msi1(Flox/Flox),Msi2(Flox/WT)	56	3	0	0.294148	0.831977	0.606016	3
Msi1(Flox/Flox),Msi2(Flox/WT)	56	3	1	0.515516	1.4581	-0.634766	3
Msi1(Flox/Flox),Msi2(Flox/WT)	56	3	2	0.721971	2.04204	1.07014	3
Msi1(Flox/Flox),Msi2(Flox/WT)	56	3	3	0.666478	1.88508	0.974596	3
Msi1(Flox/Flox),Msi2(Flox/WT)	56	3	4	0.695105	1.96605	1.15507	3
Msi1(Flox/Flox),Msi2(Flox/WT)	56	3	5	0.757467	2.14244	1.09205	3
Msi1(Flox/Flox),Msi2(Flox/WT)	56	3	6	0.713372	2.01772	0.292461	3
Msi1(Flox/Flox),Msi2(Flox/WT)	56	3	7	0.87333	2.47015	-0.776052	3
Msi1(Flox/Flox),Msi2(Flox/WT)	56	3	8	0.918993	2.5993	-1.58646	3
Msi1(Flox/Flox),Msi2(Flox/WT)	56	3	9	0.755332	2.1364	-3.14821	3
Msi1(Flox/Flox),Msi2(Flox/WT)	56	3	10	0.948565	2.68295	-5.20838	3
Msi1(Flox/Flox),Msi2(Flox/WT)	56	3	11	1.25234	3.54216	-7.49347	3
Msi1(Flox/Flox),Msi2(Flox/WT)	56	3	12	1.21902	3.44792	-9.82966	3
Msi1(Flox/Flox),Msi2(Flox/WT)	56	3	13	1.26318	3.57282	-12.1926	3
Msi1(Flox/Flox),Msi2(Flox/WT)	56	3	14	1.08211	3.06068	-13.8306	3
Msi1(Flox/Flox),Msi2(Flox/WT)	56	3	15	0.946046	2.67582	-14.821	3
Msi1(Flox/Flox),Msi2(Flox/WT)	56	3	16	0.836495	2.36596	-15.4557	3
Msi1(Flox/Flox),Msi2(Flox/WT)	56	3	17	1.00301	2.83693	-14.5688	3
Msi1(Flox/Flox),Msi2(Flox/WT)	56	3	18	1.20638	3.41217	-13.7953	3
Msi1(Flox/Flox),Msi2(Flox/WT)	56	3	19	1.49908	4.24004	-12.6762	3
Msi1(Flox/Flox),Msi2(Flox/WT)	56	3	20	1.8038	5.10192	-11.1979	3
Msi1(Flox/Flox),Msi2(Flox/WT)	56	3	21	2.31262	6.54107	-9.10517	3
Msi1(Flox/Flox),Msi2(Flox/WT)	56	3	22	3.14077	8.88344	-6.3509	3
Msi1(Flox/Flox),Msi2(Flox/WT)	56	3	23	4.48027	12.6721	-1.62407	3
Msi1(Flox/Flox),Msi2(Flox/WT)	56	3	24	6.30818	17.8422	4.34672	3
Msi1(Flox/Flox),Msi2(Flox/WT)	56	3	25	8.69145	24.5831	12.1467	3
Msi1(Flox/Flox),Msi2(Flox/WT)	56	3	26	10.4874	29.6628	19.9694	3
Msi1(Flox/Flox),Msi2(Flox/WT)	56	3	27	11.6869	33.0556	29.6866	3
Msi1(Flox/Flox),Msi2(Flox/WT)	56	3	28	11.4307	32.331	39.0709	3
Msi1(Flox/Flox),Msi2(Flox/WT)	56	3	29	10.4194	29.4705	47.7675	3
Msi1(Flox/Flox),Msi2(Flox/WT)	56	3	30	8.65614	24.4833	54.54	3
Msi1(Flox/Flox),Msi2(Flox/WT)	56	3	31	6.70706	18.9704	58.5851	3
Msi1(Flox/Flox),Msi2(Flox/WT)	56	3	32	5.42292	15.3383	60.7788	3
Msi1(Flox/Flox),Msi2(Flox/WT)	56	3	33	4.96375	14.0396	60.9099	3
Msi1(Flox/Flox),Msi2(Flox/WT)	56	3	34	5.13555	14.5255	59.7785	3
Msi1(Flox/Flox),Msi2(Flox/WT)	56	3	35	5.74977	16.2628	57.2967	3
Msi1(Flox/Flox),Msi2(Flox/WT)	56	3	36	5.82738	16.4823	54.6424	3
Msi1(Flox/Flox),Msi2(Flox/WT)	56	3	37	5.256	14.8662	53.0022	3
Msi1(Flox/Flox),Msi2(Flox/WT)	56	3	38	3.60125	10.1859	53.8955	3
Msi1(Flox/Flox),Msi2(Flox/WT)	56	3	39	2.1266	6.01494	57.1042	3
Msi1(Flox/Flox),Msi2(Flox/WT)	56	3	40	4.71083	13.3242	61.9554	3
Msi1(Flox/Flox),Msi2(Flox/WT)	56	3	41	8.55135	24.1869	66.0212	3
Msi1(Flox/Flox),Msi2(Flox/WT)	56	3	42	12.228	34.5859	68.9087	3
Msi1(Flox/Flox),Msi2(Flox/WT)	56	3	43	14.7065	41.5963	69.167	3
Msi1(Flox/Flox),Msi2(Flox/WT)	56	3	44	16.0888	45.5059	69.028	3
Msi1(Flox/Flox),Msi2(Flox/WT)	56	3	45	16.0295	45.3383	68.516	3
Msi1(Flox/Flox),Msi2(Flox/WT)	56	3	46	14.7	41.578	67.9116	3
Msi1(Flox/Flox),Msi2(Flox/WT)	56	3	47	12.8028	36.2118	67.5597	3
Msi1(Flox/Flox),Msi2(Flox/WT)	56	3	48	10.5191	29.7524	66.7477	3
Msi1(Flox/Flox),Msi2(Flox/WT)	56	3	49	8.82696	24.9664	65.3948	3
Msi1(Flox/Flox),Msi2(Flox/WT)	56	3	50	7.79786	22.0557	63.4324	3
Msi1(Flox/Flox),Msi2(Flox/WT)	56	3	51	7.92233	22.4077	60.8402	3
Msi1(Flox/Flox),Msi2(Flox/WT)	56	3	52	8.80696	24.9098	58.2188	3
Msi1(Flox/Flox),Msi2(Flox/WT)	56	3	53	9.9181	28.0526	54.5644	3
Msi1(Flox/Flox),Msi2(Flox/WT)	56	3	54	10.7776	30.4838	51.1957	3
Msi1(Flox/Flox),Msi2(Flox/WT)	56	3	55	11.3741	32.1708	46.9732	3
Msi1(Flox/Flox),Msi2(Flox/WT)	56	3	56	11.5575	32.6895	42.7908	3
Msi1(Flox/Flox),Msi2(Flox/WT)	56	3	57	11.2782	31.8997	39.2664	3
Msi1(Flox/Flox),Msi2(Flox/WT)	56	3	58	10.7545	30.4183	35.1579	3
Msi1(Flox/Flox),Msi2(Flox/WT)	56	3	59	9.87584	27.9331	32.0234	3
Msi1(Flox/Flox),Msi2(Flox/WT)	56	3	60	8.78465	24.8467	28.9754	3
Msi1(Flox/Flox),Msi2(Flox/WT)	56	3	61	7.74406	21.9035	26.3872	3
Msi1(Flox/Flox),Msi2(Flox/WT)	56	3	62	6.82797	19.3124	23.667	3
Msi1(Flox/Flox),Msi2(Flox/WT)	56	3	63	5.97868	16.9103	20.8451	3
Msi1(Flox/Flox),Msi2(Flox/WT)	56	3	64	5.41882	15.3267	17.9514	3
Msi1(Flox/Flox),Msi2(Flox/WT)	56	3	65	4.65121	13.1556	15.5038	3
Msi1(Flox/Flox),Msi2(Flox/WT)	56	3	66	4.17676	11.8136	13.1333	3
Msi1(Flox/Flox),Msi2(Flox/WT)	56	3	67	3.80221	10.7543	11.7245	3
Msi1(Flox/Flox),Msi2(Flox/WT)	56	3	68	3.57682	10.1168	9.94106	3
Msi1(Flox/Flox),Msi2(Flox/WT)	56	3	69	3.28055	9.2788	8.61297	3
Msi1(Flox/Flox),Msi2(Flox/WT)	56	3	70	3.06501	8.66917	7.60068	3
Msi1(Flox/Flox),Msi2(Flox/WT)	56	3	71	2.70123	7.64024	6.83743	3
Msi1(Flox/Flox),Msi2(Flox/WT)	56	3	72	2.37165	6.70805	6.04146	3
Msi1(Flox/Flox),Msi2(Flox/WT)	56	3	73	2.35046	6.6481	4.83464	3
Msi1(Flox/Flox),Msi2(Flox/WT)	56	3	74	2.28276	6.45661	4.31259	3
Msi1(Flox/Flox),Msi2(Flox/WT)	56	3	75	2.17814	6.16071	3.69373	3
Msi1(Flox/Flox),Msi2(Flox/WT)	56	3	76	2.14478	6.06634	2.7375	3
Msi1(Flox/Flox),Msi2(Flox/WT)	56	3	77	2.09719	5.93175	2.28729	3
Msi1(Flox/Flox),Msi2(Flox/WT)	56	3	78	2.12601	6.01328	1.83832	3
Msi1(Flox/Flox),Msi2(Flox/WT)	56	3	79	2.32179	6.56702	1.97486	3
Msi1(Flox/Flox),Msi2(Flox/WT)	56	3	80	2.50563	7.08698	1.85377	3
Msi1(Flox/Flox),Msi2(Flox/WT)	56	3	81	2.68574	7.59643	1.50473	3
Msi1(Flox/Flox),Msi2(Flox/WT)	56	3	82	2.9208	8.26127	1.67049	3
Msi1(Flox/Flox),Msi2(Flox/WT)	56	3	83	3.0429	8.60662	1.75193	3
Msi1(Flox/Flox),Msi2(Flox/WT)	56	3	84	3.46335	9.79583	2.18088	3
Msi1(Flox/Flox),Msi2(Flox/WT)	56	3	85	3.62562	10.2548	2.10204	3
Msi1(Flox/Flox),Msi2(Flox/WT)	56	3	86	3.96822	11.2238	2.51691	3
Msi1(Flox/Flox),Msi2(Flox/WT)	56	3	87	4.25012	12.0211	1.91803	3
Msi1(Flox/Flox),Msi2(Flox/WT)	56	3	88	4.25959	12.0479	1.24292	3
Msi1(Flox/Flox),Msi2(Flox/WT)	56	3	89	4.44803	12.5809	0.541957	3
Msi1(Flox/Flox),Msi2(Flox/WT)	56	3	90	4.39498	12.4309	-0.234645	3
Msi1(Flox/Flox),Msi2(Flox/WT)	56	3	91	4.57863	12.9503	-0.97557	3
Msi1(Flox/Flox),Msi2(Flox/WT)	56	3	92	4.40056	12.4467	-1.82966	3
Msi1(Flox/Flox),Msi2(Flox/WT)	56	3	93	4.13546	11.6969	-2.91316	3
Msi1(Flox/Flox),Msi2(Flox/WT)	56	3	94	3.9838	11.2679	-4.02556	3
Msi1(Flox/Flox),Msi2(Flox/WT)	56	3	95	3.70717	10.4855	-4.66884	3
Msi1(Flox/Flox),Msi2(Flox/WT)	56	3	96	3.58293	10.1341	-5.46956	3
Msi1(Flox/Flox),Msi2(Flox/WT)	56	3	97	3.1532	8.91859	-5.40692	3
Msi1(Flox/Flox),Msi2(Flox/WT)	56	3	98	3.17428	8.97823	-5.96306	3
Msi1(Flox/Flox),Msi2(Flox/WT)	56	3	99	2.93601	8.30428	-6.53694	3
Msi1(Flox/Flox),Msi2(Flox/WT)	56	3	100	2.78291	7.87125	-6.8322	3
Msi1(Flox/Flox),Msi2(Flox/WT)	56	3	101	2.73492	7.73552	-7.05305	3
Msi1(Flox/Flox),Msi2(Flox/WT)	56	3	102	2.93515	8.30186	-7.23064	3
Msi1(Flox/Flox),Msi2(Flox/WT)	56	3	103	2.82023	7.9768	-7.13681	3
Msi1(Flox/Flox),Msi2(Flox/WT)	56	3	104	3.04153	8.60275	-7.08423	3
Msi1(Flox/Flox),Msi2(Flox/WT)	56	3	105	3.04869	8.62299	-7.48638	3
Msi1(Flox/Flox),Msi2(Flox/WT)	56	3	106	3.04406	8.6099	-7.71239	3
Msi1(Flox/Flox),Msi2(Flox/WT)	56	3	107	3.18263	9.00184	-7.7369	3
Msi1(Flox/Flox),Msi2(Flox/WT)	56	3	108	3.30871	9.35845	-8.05738	3
Msi1(Flox/Flox),Msi2(Flox/WT)	56	3	109	3.238	9.15844	-8.61818	3
Msi1(Flox/Flox),Msi2(Flox/WT)	56	3	110	3.29961	9.33269	-9.04282	3
Msi1(Flox/Flox),Msi2(Flox/WT)	56	3	111	3.28721	9.29764	-9.33652	3
Msi1(Flox/Flox),Msi2(Flox/WT)	56	3	112	3.32754	9.41171	-9.50268	3
Msi1(Flox/Flox),Msi2(Flox/WT)	56	3	113	3.23298	9.14424	-9.59664	3
Msi1(Flox/Flox),Msi2(Flox/WT)	56	3	114	3.36299	9.51197	-9.38743	3
Msi1(Flox/Flox),Msi2(Flox/WT)	56	3	115	3.45661	9.77677	-9.04667	3
Msi1(Flox/Flox),Msi2(Flox/WT)	56	3	116	3.43934	9.72791	-8.89375	3
Msi1(Flox/Flox),Msi2(Flox/WT)	56	3	117	3.71188	10.4988	-8.49138	3
Msi1(Flox/Flox),Msi2(Flox/WT)	56	3	118	3.79823	10.743	-8.20414	3
Msi1(Flox/Flox),Msi2(Flox/WT)	56	3	119	3.82803	10.8273	-8.24617	3
Msi1(Flox/Flox),Msi2(Flox/WT)	56	3	120	3.86237	10.9244	-8.50312	3
Msi1(Flox/Flox),Msi2(Flox/WT)	56	3	121	3.94496	11.158	-8.89261	3
Msi1(Flox/Flox),Msi2(Flox/WT)	56	3	122	4.01263	11.3494	-9.43037	3
Msi1(Flox/Flox),Msi2(Flox/WT)	56	3	123	4.00733	11.3344	-9.82563	3
Msi1(Flox/Flox),Msi2(Flox/WT)	56	3	124	4.03747	11.4197	-10.1547	3
Msi1(Flox/Flox),Msi2(Flox/WT)	56	3	125	3.98841	11.2809	-10.2563	3
Msi1(Flox/Flox),Msi2(Flox/WT)	56	3	126	4.00631	11.3316	-10.7658	3
Msi1(Flox/Flox),Msi2(Flox/WT)	56	3	127	3.86366	10.9281	-11.1723	3
Msi1(Flox/Flox),Msi2(Flox/WT)	56	3	128	3.59768	10.1758	-11.1959	3
Msi1(Flox/Flox),Msi2(Flox/WT)	56	3	129	3.6485	10.3195	-11.4446	3
Msi1(Flox/Flox),Msi2(Flox/WT)	56	3	130	3.55238	10.0476	-11.383	3
Msi1(Flox/Flox),Msi2(Flox/WT)	56	3	131	3.39945	9.61509	-11.0446	3
Msi1(Flox/Flox),Msi2(Flox/WT)	56	3	132	3.27981	9.27669	-11.0182	3
Msi1(Flox/Flox),Msi2(Flox/WT)	56	3	133	3.21421	9.09115	-10.899	3
Msi1(Flox/Flox),Msi2(Flox/WT)	56	3	134	3.35278	9.4831	-10.4663	3
Msi1(Flox/Flox),Msi2(Flox/WT)	56	3	135	3.40516	9.63123	-10.392	3
Msi1(Flox/Flox),Msi2(Flox/WT)	56	3	136	3.42195	9.67873	-10.1367	3
Msi1(Flox/Flox),Msi2(Flox/WT)	56	3	137	3.57818	10.1206	-10.1171	3
Msi1(Flox/Flox),Msi2(Flox/WT)	56	3	138	3.50635	9.91744	-9.99473	3
Msi1(Flox/Flox),Msi2(Flox/WT)	56	3	139	3.55087	10.0434	-10.1453	3
Msi1(Flox/Flox),Msi2(Flox/WT)	56	3	140	3.7269	10.5413	-10.3347	3
Msi1(Flox/Flox),Msi2(Flox/WT)	56	3	141	3.52874	9.98079	-10.1085	3
Msi1(Flox/Flox),Msi2(Flox/WT)	56	3	142	3.46199	9.79199	-10.5066	3
Msi1(Flox/Flox),Msi2(Flox/WT)	56	3	143	3.41663	9.6637	-10.5338	3
Msi1(Flox/Flox),Msi2(Flox/WT)	56	3	144	3.27522	9.26372	-11.0794	3
Msi1(Flox/Flox),Msi2(Flox/WT)	56	3	145	3.19079	9.02491	-11.0005	3
Msi1(Flox/Flox),Msi2(Flox/WT)	56	3	146	3.26818	9.24381	-10.9682	3
Msi1(Flox/Flox),Msi2(Flox/WT)	56	3	147	3.25886	9.21744	-11.2213	3
Msi1(Flox/Flox),Msi2(Flox/WT)	56	3	148	3.21056	9.08083	-10.9856	3
Msi1(Flox/Flox),Msi2(Flox/WT)	56	3	149	3.14125	8.8848	-10.8302	3
Msi1(Flox/Flox),Msi2(Flox/WT)	56	3	150	3.25872	9.21705	-10.8687	3
Msi1(Flox/Flox),Msi2(Flox/WT)	56	3	151	3.21729	9.09987	-10.7718	3
Msi1(Flox/Flox),Msi2(Flox/WT)	56	3	152	3.25076	9.19454	-10.8575	3
Msi1(Flox/Flox),Msi2(Flox/WT)	56	3	153	3.16266	8.94535	-10.6581	3
Msi1(Flox/Flox),Msi2(Flox/WT)	56	3	154	3.23062	9.13756	-10.8782	3
Msi1(Flox/Flox),Msi2(Flox/WT)	56	3	155	3.16486	8.95157	-10.839	3
Msi1(Flox/Flox),Msi2(Flox/WT)	56	3	156	3.12497	8.83875	-11.1503	3
Msi1(Flox/Flox),Msi2(Flox/WT)	56	3	157	3.16625	8.9555	-11.4954	3
Msi1(Flox/Flox),Msi2(Flox/WT)	56	3	158	3.11605	8.81352	-11.4413	3
Msi1(Flox/Flox),Msi2(Flox/WT)	56	3	159	3.03455	8.583	-12.0315	3
Msi1(Flox/Flox),Msi2(Flox/WT)	56	3	160	2.92975	8.28659	-11.8476	3
Msi1(Flox/Flox),Msi2(Flox/WT)	56	3	161	2.78016	7.86347	-12.3548	3
Msi1(Flox/Flox),Msi2(Flox/WT)	56	3	162	2.78064	7.86482	-12.2885	3
Msi1(Flox/Flox),Msi2(Flox/WT)	56	3	163	2.55879	7.23734	-12.1472	3
Msi1(Flox/Flox),Msi2(Flox/WT)	56	3	164	2.6694	7.5502	-12.0175	3
Msi1(Flox/Flox),Msi2(Flox/WT)	56	3	165	2.58182	7.3025	-11.6563	3
Msi1(Flox/Flox),Msi2(Flox/WT)	56	3	166	2.54926	7.21041	-11.9036	3
Msi1(Flox/Flox),Msi2(Flox/WT)	56	3	167	2.49637	7.0608	-11.2039	3
Msi1(Flox/Flox),Msi2(Flox/WT)	56	3	168	2.55351	7.22241	-10.9657	3
Msi1(Flox/Flox),Msi2(Flox/WT)	56	3	169	2.55524	7.22732	-10.8201	3
Msi1(Flox/Flox),Msi2(Flox/WT)	56	3	170	2.42752	6.86607	-10.7274	3
Msi1(Flox/Flox),Msi2(Flox/WT)	56	3	171	2.31953	6.56063	-10.4504	3
Msi1(Flox/Flox),Msi2(Flox/WT)	56	3	172	2.32559	6.57777	-10.3733	3
Msi1(Flox/Flox),Msi2(Flox/WT)	56	3	173	2.48285	7.02257	-10.6085	3
Msi1(Flox/Flox),Msi2(Flox/WT)	56	3	174	2.39156	6.76435	-10.7204	3
Msi1(Flox/Flox),Msi2(Flox/WT)	56	3	175	2.4282	6.86799	-11.2268	3
Msi1(Flox/Flox),Msi2(Flox/WT)	56	3	176	2.40238	6.79496	-11.254	3
Msi1(Flox/Flox),Msi2(Flox/WT)	56	3	177	2.29643	6.49528	-11.3684	3
Msi1(Flox/Flox),Msi2(Flox/WT)	56	3	178	2.38057	6.73328	-11.6729	3
Msi1(Flox/Flox),Msi2(Flox/WT)	56	3	179	2.32688	6.58141	-10.8359	3
Msi1(Flox/Flox),Msi2(Flox/WT)	56	3	180	2.40088	6.79072	-10.883	3
Msi1(Flox/Flox),Msi2(Flox/WT)	56	3	181	2.46473	6.97132	-10.6093	3
Msi1(Flox/Flox),Msi2(Flox/WT)	56	3	182	2.36815	6.69813	-10.5633	3
Msi1(Flox/Flox),Msi2(Flox/WT)	56	3	183	2.33974	6.61778	-10.2374	3
Msi1(Flox/Flox),Msi2(Flox/WT)	56	3	184	2.61643	7.40039	-10.051	3
Msi1(Flox/Flox),Msi2(Flox/WT)	56	3	185	2.70096	7.63947	-9.40733	3
Msi1(Flox/Flox),Msi2(Flox/WT)	56	3	186	2.53691	7.17546	-9.4538	3
Msi1(Flox/Flox),Msi2(Flox/WT)	56	3	187	2.52745	7.14869	-9.2547	3
Msi1(Flox/Flox),Msi2(Flox/WT)	56	3	188	2.42101	6.84764	-9.69213	3
Msi1(Flox/Flox),Msi2(Flox/WT)	56	3	189	2.33284	6.59826	-9.8303	3
Msi1(Flox/Flox),Msi2(Flox/WT)	56	3	190	2.33792	6.61264	-9.74681	3
Msi1(Flox/Flox),Msi2(Flox/WT)	56	3	191	2.28547	6.46427	-10.1461	3
Msi1(Flox/Flox),Msi2(Flox/WT)	56	3	192	2.11888	5.9931	-10.0881	3
Msi1(Flox/Flox),Msi2(Flox/WT)	56	3	193	1.97517	5.58662	-10.3473	3
Msi1(Flox/Flox),Msi2(Flox/WT)	56	3	194	1.98682	5.61956	-10.3906	3
Msi1(Flox/Flox),Msi2(Flox/WT)	56	3	195	1.83012	5.17637	-10.2926	3
Msi1(Flox/Flox),Msi2(Flox/WT)	56	3	196	1.94341	5.49681	-10.6433	3
Msi1(Flox/Flox),Msi2(Flox/WT)	56	3	197	1.70617	4.82578	-10.3025	3
Msi1(Flox/Flox),Msi2(Flox/WT)	56	3	198	1.84986	5.23221	-10.1087	3
Msi1(Flox/Flox),Msi2(Flox/WT)	56	3	199	1.64656	4.65718	-10.0661	3
Msi1(Flox/Flox),Msi2(Flox/WT)	84	3	-20	0.287825	0.814093	-0.6859	4
Msi1(Flox/Flox),Msi2(Flox/WT)	84	3	-19	0.247802	0.700889	-0.670372	4
Msi1(Flox/Flox),Msi2(Flox/WT)	84	3	-18	0.229171	0.648194	-0.65493	4
Msi1(Flox/Flox),Msi2(Flox/WT)	84	3	-17	0.210938	0.596624	-0.672687	4
Msi1(Flox/Flox),Msi2(Flox/WT)	84	3	-16	0.190475	0.538744	-0.646387	4
Msi1(Flox/Flox),Msi2(Flox/WT)	84	3	-15	0.182416	0.515951	-0.591996	4
Msi1(Flox/Flox),Msi2(Flox/WT)	84	3	-14	0.25529	0.722069	-0.652224	4
Msi1(Flox/Flox),Msi2(Flox/WT)	84	3	-13	0.20629	0.583477	-0.614699	4
Msi1(Flox/Flox),Msi2(Flox/WT)	84	3	-12	0.25305	0.715733	-0.602908	4
Msi1(Flox/Flox),Msi2(Flox/WT)	84	3	-11	0.193548	0.547438	-0.700887	4
Msi1(Flox/Flox),Msi2(Flox/WT)	84	3	-10	0.150667	0.426151	-0.586364	4
Msi1(Flox/Flox),Msi2(Flox/WT)	84	3	-9	0.166513	0.470971	-0.394895	4
Msi1(Flox/Flox),Msi2(Flox/WT)	84	3	-8	0.176524	0.499286	-0.382198	4
Msi1(Flox/Flox),Msi2(Flox/WT)	84	3	-7	0.164449	0.465131	0.075031	4
Msi1(Flox/Flox),Msi2(Flox/WT)	84	3	-6	0.142916	0.404229	0.0514656	4
Msi1(Flox/Flox),Msi2(Flox/WT)	84	3	-5	0.054599	0.154429	-0.0226044	4
Msi1(Flox/Flox),Msi2(Flox/WT)	84	3	-4	0.122434	0.346295	0.0587348	4
Msi1(Flox/Flox),Msi2(Flox/WT)	84	3	-3	0.118742	0.335852	-0.0107222	4
Msi1(Flox/Flox),Msi2(Flox/WT)	84	3	-2	0.111853	0.316367	0.172309	4
Msi1(Flox/Flox),Msi2(Flox/WT)	84	3	-1	0.074608	0.211023	0.138742	4
Msi1(Flox/Flox),Msi2(Flox/WT)	84	3	0	0.141904	0.401365	0.181586	4
Msi1(Flox/Flox),Msi2(Flox/WT)	84	3	1	0.607003	1.71686	-1.03189	4
Msi1(Flox/Flox),Msi2(Flox/WT)	84	3	2	0.290848	0.822643	-0.601794	4
Msi1(Flox/Flox),Msi2(Flox/WT)	84	3	3	0.386148	1.09219	0.00123608	4
Msi1(Flox/Flox),Msi2(Flox/WT)	84	3	4	0.318375	0.900502	-0.137599	4
Msi1(Flox/Flox),Msi2(Flox/WT)	84	3	5	0.318788	0.901669	-0.195016	4
Msi1(Flox/Flox),Msi2(Flox/WT)	84	3	6	0.323101	0.913867	-0.684529	4
Msi1(Flox/Flox),Msi2(Flox/WT)	84	3	7	0.403569	1.14147	-1.25132	4
Msi1(Flox/Flox),Msi2(Flox/WT)	84	3	8	0.371597	1.05104	-1.93063	4
Msi1(Flox/Flox),Msi2(Flox/WT)	84	3	9	0.409052	1.15697	-3.44249	4
Msi1(Flox/Flox),Msi2(Flox/WT)	84	3	10	0.473752	1.33997	-4.74551	4
Msi1(Flox/Flox),Msi2(Flox/WT)	84	3	11	0.567804	1.60599	-6.51125	4
Msi1(Flox/Flox),Msi2(Flox/WT)	84	3	12	0.686391	1.94141	-8.22734	4
Msi1(Flox/Flox),Msi2(Flox/WT)	84	3	13	0.983012	2.78038	-10.0627	4
Msi1(Flox/Flox),Msi2(Flox/WT)	84	3	14	1.2275	3.47189	-11.4781	4
Msi1(Flox/Flox),Msi2(Flox/WT)	84	3	15	1.40481	3.97341	-12.5733	4
Msi1(Flox/Flox),Msi2(Flox/WT)	84	3	16	1.55712	4.40419	-13.5273	4
Msi1(Flox/Flox),Msi2(Flox/WT)	84	3	17	1.75386	4.96065	-13.9943	4
Msi1(Flox/Flox),Msi2(Flox/WT)	84	3	18	1.80917	5.1171	-14.0189	4
Msi1(Flox/Flox),Msi2(Flox/WT)	84	3	19	1.95632	5.53331	-13.8934	4
Msi1(Flox/Flox),Msi2(Flox/WT)	84	3	20	2.03147	5.74586	-13.2114	4
Msi1(Flox/Flox),Msi2(Flox/WT)	84	3	21	2.00913	5.68267	-12.5814	4
Msi1(Flox/Flox),Msi2(Flox/WT)	84	3	22	1.93193	5.46434	-11.8654	4
Msi1(Flox/Flox),Msi2(Flox/WT)	84	3	23	1.95709	5.5355	-10.9637	4
Msi1(Flox/Flox),Msi2(Flox/WT)	84	3	24	2.13832	6.04809	-9.40509	4
Msi1(Flox/Flox),Msi2(Flox/WT)	84	3	25	2.80153	7.92393	-6.68495	4
Msi1(Flox/Flox),Msi2(Flox/WT)	84	3	26	4.08972	11.5675	-2.80569	4
Msi1(Flox/Flox),Msi2(Flox/WT)	84	3	27	5.37255	15.1959	2.69094	4
Msi1(Flox/Flox),Msi2(Flox/WT)	84	3	28	6.15954	17.4218	9.34678	4
Msi1(Flox/Flox),Msi2(Flox/WT)	84	3	29	6.30202	17.8248	17.3998	4
Msi1(Flox/Flox),Msi2(Flox/WT)	84	3	30	5.89982	16.6872	26.3925	4
Msi1(Flox/Flox),Msi2(Flox/WT)	84	3	31	5.37164	15.1933	34.0177	4
Msi1(Flox/Flox),Msi2(Flox/WT)	84	3	32	5.15611	14.5837	39.7047	4
Msi1(Flox/Flox),Msi2(Flox/WT)	84	3	33	5.24787	14.8432	43.4224	4
Msi1(Flox/Flox),Msi2(Flox/WT)	84	3	34	5.72733	16.1993	45.2171	4
Msi1(Flox/Flox),Msi2(Flox/WT)	84	3	35	6.07657	17.1871	45.2998	4
Msi1(Flox/Flox),Msi2(Flox/WT)	84	3	36	6.28488	17.7763	43.9634	4
Msi1(Flox/Flox),Msi2(Flox/WT)	84	3	37	6.25274	17.6854	41.785	4
Msi1(Flox/Flox),Msi2(Flox/WT)	84	3	38	6.03566	17.0714	38.254	4
Msi1(Flox/Flox),Msi2(Flox/WT)	84	3	39	5.7388	16.2318	34.2796	4
Msi1(Flox/Flox),Msi2(Flox/WT)	84	3	40	5.25908	14.8749	30.7269	4
Msi1(Flox/Flox),Msi2(Flox/WT)	84	3	41	4.53123	12.8163	27.2859	4
Msi1(Flox/Flox),Msi2(Flox/WT)	84	3	42	3.70434	10.4774	24.7476	4
Msi1(Flox/Flox),Msi2(Flox/WT)	84	3	43	3.14822	8.90451	22.8821	4
Msi1(Flox/Flox),Msi2(Flox/WT)	84	3	44	3.84679	10.8804	21.9603	4
Msi1(Flox/Flox),Msi2(Flox/WT)	84	3	45	5.44109	15.3897	21.8768	4
Msi1(Flox/Flox),Msi2(Flox/WT)	84	3	46	6.97554	19.7298	23.5116	4
Msi1(Flox/Flox),Msi2(Flox/WT)	84	3	47	7.98047	22.5722	26.5463	4
Msi1(Flox/Flox),Msi2(Flox/WT)	84	3	48	8.41538	23.8023	30.3057	4
Msi1(Flox/Flox),Msi2(Flox/WT)	84	3	49	8.32564	23.5485	35.6271	4
Msi1(Flox/Flox),Msi2(Flox/WT)	84	3	50	8.05249	22.7759	41.0078	4
Msi1(Flox/Flox),Msi2(Flox/WT)	84	3	51	7.71611	21.8245	46.0214	4
Msi1(Flox/Flox),Msi2(Flox/WT)	84	3	52	7.84382	22.1857	50.4855	4
Msi1(Flox/Flox),Msi2(Flox/WT)	84	3	53	7.86935	22.2579	53.2019	4
Msi1(Flox/Flox),Msi2(Flox/WT)	84	3	54	7.90561	22.3605	54.2883	4
Msi1(Flox/Flox),Msi2(Flox/WT)	84	3	55	8.01264	22.6632	53.8773	4
Msi1(Flox/Flox),Msi2(Flox/WT)	84	3	56	7.77476	21.9904	51.6151	4
Msi1(Flox/Flox),Msi2(Flox/WT)	84	3	57	7.44151	21.0478	48.7971	4
Msi1(Flox/Flox),Msi2(Flox/WT)	84	3	58	7.04476	19.9256	44.6682	4
Msi1(Flox/Flox),Msi2(Flox/WT)	84	3	59	6.45686	18.2627	40.1171	4
Msi1(Flox/Flox),Msi2(Flox/WT)	84	3	60	5.91245	16.7229	35.6982	4
Msi1(Flox/Flox),Msi2(Flox/WT)	84	3	61	5.31979	15.0466	31.1311	4
Msi1(Flox/Flox),Msi2(Flox/WT)	84	3	62	4.57281	12.9339	26.8526	4
Msi1(Flox/Flox),Msi2(Flox/WT)	84	3	63	3.90035	11.0319	22.4109	4
Msi1(Flox/Flox),Msi2(Flox/WT)	84	3	64	3.37463	9.54489	18.6432	4
Msi1(Flox/Flox),Msi2(Flox/WT)	84	3	65	2.90513	8.21693	14.7128	4
Msi1(Flox/Flox),Msi2(Flox/WT)	84	3	66	2.5847	7.31064	11.5256	4
Msi1(Flox/Flox),Msi2(Flox/WT)	84	3	67	2.30244	6.51227	9.06378	4
Msi1(Flox/Flox),Msi2(Flox/WT)	84	3	68	2.05401	5.80961	7.09929	4
Msi1(Flox/Flox),Msi2(Flox/WT)	84	3	69	1.83748	5.19717	5.62972	4
Msi1(Flox/Flox),Msi2(Flox/WT)	84	3	70	1.8099	5.11916	4.61222	4
Msi1(Flox/Flox),Msi2(Flox/WT)	84	3	71	1.81801	5.14212	3.35018	4
Msi1(Flox/Flox),Msi2(Flox/WT)	84	3	72	1.77061	5.00805	2.37734	4
Msi1(Flox/Flox),Msi2(Flox/WT)	84	3	73	1.68108	4.75482	1.90221	4
Msi1(Flox/Flox),Msi2(Flox/WT)	84	3	74	1.66543	4.71054	1.7732	4
Msi1(Flox/Flox),Msi2(Flox/WT)	84	3	75	1.64385	4.64952	1.56314	4
Msi1(Flox/Flox),Msi2(Flox/WT)	84	3	76	1.60802	4.54817	1.792	4
Msi1(Flox/Flox),Msi2(Flox/WT)	84	3	77	1.61348	4.56361	2.05385	4
Msi1(Flox/Flox),Msi2(Flox/WT)	84	3	78	1.55839	4.4078	2.09716	4
Msi1(Flox/Flox),Msi2(Flox/WT)	84	3	79	1.63277	4.61817	2.2522	4
Msi1(Flox/Flox),Msi2(Flox/WT)	84	3	80	1.70457	4.82125	2.00048	4
Msi1(Flox/Flox),Msi2(Flox/WT)	84	3	81	1.74248	4.92849	2.31872	4
Msi1(Flox/Flox),Msi2(Flox/WT)	84	3	82	1.75399	4.96103	2.33291	4
Msi1(Flox/Flox),Msi2(Flox/WT)	84	3	83	1.86902	5.2864	2.33933	4
Msi1(Flox/Flox),Msi2(Flox/WT)	84	3	84	1.9553	5.53043	2.28987	4
Msi1(Flox/Flox),Msi2(Flox/WT)	84	3	85	2.00083	5.65921	2.00013	4
Msi1(Flox/Flox),Msi2(Flox/WT)	84	3	86	2.14119	6.0562	1.79996	4
Msi1(Flox/Flox),Msi2(Flox/WT)	84	3	87	2.1837	6.17642	1.87944	4
Msi1(Flox/Flox),Msi2(Flox/WT)	84	3	88	2.21117	6.25413	1.24172	4
Msi1(Flox/Flox),Msi2(Flox/WT)	84	3	89	2.28516	6.4634	0.702851	4
Msi1(Flox/Flox),Msi2(Flox/WT)	84	3	90	2.33927	6.61645	0.0705461	4
Msi1(Flox/Flox),Msi2(Flox/WT)	84	3	91	2.3362	6.60778	-0.316878	4
Msi1(Flox/Flox),Msi2(Flox/WT)	84	3	92	2.28553	6.46447	-0.957104	4
Msi1(Flox/Flox),Msi2(Flox/WT)	84	3	93	2.41333	6.82591	-1.60394	4
Msi1(Flox/Flox),Msi2(Flox/WT)	84	3	94	2.39698	6.77968	-2.40728	4
Msi1(Flox/Flox),Msi2(Flox/WT)	84	3	95	2.28238	6.45554	-3.09674	4
Msi1(Flox/Flox),Msi2(Flox/WT)	84	3	96	2.38819	6.75483	-3.80407	4
Msi1(Flox/Flox),Msi2(Flox/WT)	84	3	97	2.39039	6.76104	-4.04806	4
Msi1(Flox/Flox),Msi2(Flox/WT)	84	3	98	2.45038	6.93071	-4.61201	4
Msi1(Flox/Flox),Msi2(Flox/WT)	84	3	99	2.50597	7.08796	-5.09068	4
Msi1(Flox/Flox),Msi2(Flox/WT)	84	3	100	2.54715	7.20442	-5.54378	4
Msi1(Flox/Flox),Msi2(Flox/WT)	84	3	101	2.57997	7.29726	-5.80568	4
Msi1(Flox/Flox),Msi2(Flox/WT)	84	3	102	2.57218	7.27523	-6.19709	4
Msi1(Flox/Flox),Msi2(Flox/WT)	84	3	103	2.61996	7.41037	-6.11651	4
Msi1(Flox/Flox),Msi2(Flox/WT)	84	3	104	2.56934	7.2672	-6.23731	4
Msi1(Flox/Flox),Msi2(Flox/WT)	84	3	105	2.51266	7.10688	-6.51293	4
Msi1(Flox/Flox),Msi2(Flox/WT)	84	3	106	2.5609	7.24331	-6.81695	4
Msi1(Flox/Flox),Msi2(Flox/WT)	84	3	107	2.59602	7.34266	-6.67738	4
Msi1(Flox/Flox),Msi2(Flox/WT)	84	3	108	2.63471	7.45208	-6.48085	4
Msi1(Flox/Flox),Msi2(Flox/WT)	84	3	109	2.64237	7.47376	-6.47925	4
Msi1(Flox/Flox),Msi2(Flox/WT)	84	3	110	2.62609	7.4277	-6.45186	4
Msi1(Flox/Flox),Msi2(Flox/WT)	84	3	111	2.51759	7.12082	-6.30592	4
Msi1(Flox/Flox),Msi2(Flox/WT)	84	3	112	2.4906	7.04449	-6.64725	4
Msi1(Flox/Flox),Msi2(Flox/WT)	84	3	113	2.48228	7.02095	-6.58534	4
Msi1(Flox/Flox),Msi2(Flox/WT)	84	3	114	2.4563	6.94748	-6.71093	4
Msi1(Flox/Flox),Msi2(Flox/WT)	84	3	115	2.51237	7.10604	-7.15552	4
Msi1(Flox/Flox),Msi2(Flox/WT)	84	3	116	2.50026	7.07181	-7.38961	4
Msi1(Flox/Flox),Msi2(Flox/WT)	84	3	117	2.5566	7.23116	-7.56135	4
Msi1(Flox/Flox),Msi2(Flox/WT)	84	3	118	2.46946	6.98468	-7.63764	4
Msi1(Flox/Flox),Msi2(Flox/WT)	84	3	119	2.47231	6.99275	-7.87258	4
Msi1(Flox/Flox),Msi2(Flox/WT)	84	3	120	2.51836	7.123	-7.92298	4
Msi1(Flox/Flox),Msi2(Flox/WT)	84	3	121	2.55612	7.22979	-7.97247	4
Msi1(Flox/Flox),Msi2(Flox/WT)	84	3	122	2.58767	7.31903	-8.62288	4
Msi1(Flox/Flox),Msi2(Flox/WT)	84	3	123	2.601	7.35673	-8.7743	4
Msi1(Flox/Flox),Msi2(Flox/WT)	84	3	124	2.69572	7.62464	-9.00482	4
Msi1(Flox/Flox),Msi2(Flox/WT)	84	3	125	2.74815	7.77293	-9.05426	4
Msi1(Flox/Flox),Msi2(Flox/WT)	84	3	126	2.75753	7.79947	-9.02819	4
Msi1(Flox/Flox),Msi2(Flox/WT)	84	3	127	2.7638	7.8172	-9.04047	4
Msi1(Flox/Flox),Msi2(Flox/WT)	84	3	128	2.74772	7.77173	-9.14808	4
Msi1(Flox/Flox),Msi2(Flox/WT)	84	3	129	2.68804	7.60291	-9.53549	4
Msi1(Flox/Flox),Msi2(Flox/WT)	84	3	130	2.67887	7.577	-9.67851	4
Msi1(Flox/Flox),Msi2(Flox/WT)	84	3	131	2.70036	7.63776	-9.8368	4
Msi1(Flox/Flox),Msi2(Flox/WT)	84	3	132	2.73889	7.74674	-10.1925	4
Msi1(Flox/Flox),Msi2(Flox/WT)	84	3	133	2.78597	7.8799	-10.3971	4
Msi1(Flox/Flox),Msi2(Flox/WT)	84	3	134	2.84561	8.04859	-10.6269	4
Msi1(Flox/Flox),Msi2(Flox/WT)	84	3	135	2.84982	8.06051	-10.7536	4
Msi1(Flox/Flox),Msi2(Flox/WT)	84	3	136	2.87066	8.11946	-10.6848	4
Msi1(Flox/Flox),Msi2(Flox/WT)	84	3	137	2.92773	8.28087	-10.6283	4
Msi1(Flox/Flox),Msi2(Flox/WT)	84	3	138	2.93367	8.29767	-10.5598	4
Msi1(Flox/Flox),Msi2(Flox/WT)	84	3	139	2.83814	8.02748	-10.9178	4
Msi1(Flox/Flox),Msi2(Flox/WT)	84	3	140	2.83669	8.02336	-10.8039	4
Msi1(Flox/Flox),Msi2(Flox/WT)	84	3	141	2.81455	7.96076	-10.8933	4
Msi1(Flox/Flox),Msi2(Flox/WT)	84	3	142	2.88113	8.14907	-11.0035	4
Msi1(Flox/Flox),Msi2(Flox/WT)	84	3	143	2.89637	8.19216	-10.8987	4
Msi1(Flox/Flox),Msi2(Flox/WT)	84	3	144	2.74401	7.76124	-10.9026	4
Msi1(Flox/Flox),Msi2(Flox/WT)	84	3	145	2.75768	7.79989	-11.0261	4
Msi1(Flox/Flox),Msi2(Flox/WT)	84	3	146	2.62064	7.4123	-11.2412	4
Msi1(Flox/Flox),Msi2(Flox/WT)	84	3	147	2.62943	7.43716	-10.871	4
Msi1(Flox/Flox),Msi2(Flox/WT)	84	3	148	2.66503	7.53783	-10.4931	4
Msi1(Flox/Flox),Msi2(Flox/WT)	84	3	149	2.67713	7.57207	-10.3748	4
Msi1(Flox/Flox),Msi2(Flox/WT)	84	3	150	2.57508	7.28343	-10.0159	4
Msi1(Flox/Flox),Msi2(Flox/WT)	84	3	151	2.60773	7.37577	-9.7087	4
Msi1(Flox/Flox),Msi2(Flox/WT)	84	3	152	2.45189	6.935	-9.8522	4
Msi1(Flox/Flox),Msi2(Flox/WT)	84	3	153	2.50332	7.08047	-9.6801	4
Msi1(Flox/Flox),Msi2(Flox/WT)	84	3	154	2.49306	7.05143	-9.572	4
Msi1(Flox/Flox),Msi2(Flox/WT)	84	3	155	2.40311	6.79702	-9.34085	4
Msi1(Flox/Flox),Msi2(Flox/WT)	84	3	156	2.3922	6.76617	-9.33754	4
Msi1(Flox/Flox),Msi2(Flox/WT)	84	3	157	2.4562	6.94719	-9.292	4
Msi1(Flox/Flox),Msi2(Flox/WT)	84	3	158	2.58025	7.29804	-9.12205	4
Msi1(Flox/Flox),Msi2(Flox/WT)	84	3	159	2.59243	7.33249	-9.24779	4
Msi1(Flox/Flox),Msi2(Flox/WT)	84	3	160	2.65958	7.52241	-9.27863	4
Msi1(Flox/Flox),Msi2(Flox/WT)	84	3	161	2.65191	7.50075	-9.66135	4
Msi1(Flox/Flox),Msi2(Flox/WT)	84	3	162	2.67267	7.55944	-9.9108	4
Msi1(Flox/Flox),Msi2(Flox/WT)	84	3	163	2.74079	7.75213	-9.99785	4
Msi1(Flox/Flox),Msi2(Flox/WT)	84	3	164	2.77128	7.83837	-9.87278	4
Msi1(Flox/Flox),Msi2(Flox/WT)	84	3	165	2.7237	7.70379	-9.72393	4
Msi1(Flox/Flox),Msi2(Flox/WT)	84	3	166	2.70699	7.65654	-9.9567	4
Msi1(Flox/Flox),Msi2(Flox/WT)	84	3	167	2.7359	7.73831	-9.72771	4
Msi1(Flox/Flox),Msi2(Flox/WT)	84	3	168	2.72174	7.69825	-9.66527	4
Msi1(Flox/Flox),Msi2(Flox/WT)	84	3	169	2.78748	7.8842	-9.73363	4
Msi1(Flox/Flox),Msi2(Flox/WT)	84	3	170	2.81893	7.97314	-9.65474	4
Msi1(Flox/Flox),Msi2(Flox/WT)	84	3	171	2.84187	8.03803	-9.64637	4
Msi1(Flox/Flox),Msi2(Flox/WT)	84	3	172	2.7005	7.63818	-9.65941	4
Msi1(Flox/Flox),Msi2(Flox/WT)	84	3	173	2.66082	7.52594	-9.72291	4
Msi1(Flox/Flox),Msi2(Flox/WT)	84	3	174	2.61011	7.38251	-9.40259	4
Msi1(Flox/Flox),Msi2(Flox/WT)	84	3	175	2.59813	7.34861	-9.5194	4
Msi1(Flox/Flox),Msi2(Flox/WT)	84	3	176	2.72246	7.70027	-9.58933	4
Msi1(Flox/Flox),Msi2(Flox/WT)	84	3	177	2.71031	7.66591	-9.51957	4
Msi1(Flox/Flox),Msi2(Flox/WT)	84	3	178	2.64696	7.48673	-9.5973	4
Msi1(Flox/Flox),Msi2(Flox/WT)	84	3	179	2.68363	7.59045	-9.47252	4
Msi1(Flox/Flox),Msi2(Flox/WT)	84	3	180	2.62058	7.41213	-9.42335	4
Msi1(Flox/Flox),Msi2(Flox/WT)	84	3	181	2.60178	7.35894	-9.23604	4
Msi1(Flox/Flox),Msi2(Flox/WT)	84	3	182	2.6138	7.39294	-9.25416	4
Msi1(Flox/Flox),Msi2(Flox/WT)	84	3	183	2.64924	7.49317	-9.50234	4
Msi1(Flox/Flox),Msi2(Flox/WT)	84	3	184	2.56991	7.2688	-9.51824	4
Msi1(Flox/Flox),Msi2(Flox/WT)	84	3	185	2.52782	7.14974	-9.5021	4
Msi1(Flox/Flox),Msi2(Flox/WT)	84	3	186	2.45009	6.9299	-9.58315	4
Msi1(Flox/Flox),Msi2(Flox/WT)	84	3	187	2.40812	6.8112	-9.09909	4
Msi1(Flox/Flox),Msi2(Flox/WT)	84	3	188	2.31079	6.53591	-9.08644	4
Msi1(Flox/Flox),Msi2(Flox/WT)	84	3	189	2.22645	6.29736	-9.11683	4
Msi1(Flox/Flox),Msi2(Flox/WT)	84	3	190	2.1711	6.14078	-9.23662	4
Msi1(Flox/Flox),Msi2(Flox/WT)	84	3	191	2.21233	6.25743	-9.03254	4
Msi1(Flox/Flox),Msi2(Flox/WT)	84	3	192	2.16006	6.10958	-8.85875	4
Msi1(Flox/Flox),Msi2(Flox/WT)	84	3	193	2.19718	6.21456	-9.09498	4
Msi1(Flox/Flox),Msi2(Flox/WT)	84	3	194	2.15223	6.08742	-8.98078	4
Msi1(Flox/Flox),Msi2(Flox/WT)	84	3	195	2.07098	5.85761	-9.03537	4
Msi1(Flox/Flox),Msi2(Flox/WT)	84	3	196	2.16326	6.11862	-9.22102	4
Msi1(Flox/Flox),Msi2(Flox/WT)	84	3	197	2.05568	5.81435	-9.00274	4
Msi1(Flox/Flox),Msi2(Flox/WT)	84	3	198	2.13706	6.04453	-9.11985	4
Msi1(Flox/Flox),Msi2(Flox/WT)	84	3	199	2.11889	5.99313	-9.30057	4
Msi1(Flox/Flox),Msi2(Flox/WT)	112	3	-20	0.624266	1.76569	1.22641	5
Msi1(Flox/Flox),Msi2(Flox/WT)	112	3	-19	0.591263	1.67234	1.13003	5
Msi1(Flox/Flox),Msi2(Flox/WT)	112	3	-18	0.541867	1.53263	1.06697	5
Msi1(Flox/Flox),Msi2(Flox/WT)	112	3	-17	0.486996	1.37743	0.941132	5
Msi1(Flox/Flox),Msi2(Flox/WT)	112	3	-16	0.430592	1.2179	0.818511	5
Msi1(Flox/Flox),Msi2(Flox/WT)	112	3	-15	0.375604	1.06237	0.687439	5
Msi1(Flox/Flox),Msi2(Flox/WT)	112	3	-14	0.576753	1.6313	1.09547	5
Msi1(Flox/Flox),Msi2(Flox/WT)	112	3	-13	0.488566	1.38187	0.81058	5
Msi1(Flox/Flox),Msi2(Flox/WT)	112	3	-12	0.366534	1.03671	0.895153	5
Msi1(Flox/Flox),Msi2(Flox/WT)	112	3	-11	0.346733	0.98071	0.663209	5
Msi1(Flox/Flox),Msi2(Flox/WT)	112	3	-10	0.352691	0.997561	0.4199	5
Msi1(Flox/Flox),Msi2(Flox/WT)	112	3	-9	0.301457	0.852649	0.240329	5
Msi1(Flox/Flox),Msi2(Flox/WT)	112	3	-8	0.208925	0.59093	0.256157	5
Msi1(Flox/Flox),Msi2(Flox/WT)	112	3	-7	0.290509	0.821685	0.709963	5
Msi1(Flox/Flox),Msi2(Flox/WT)	112	3	-6	0.164543	0.465397	0.44868	5
Msi1(Flox/Flox),Msi2(Flox/WT)	112	3	-5	0.202794	0.573587	-0.205212	5
Msi1(Flox/Flox),Msi2(Flox/WT)	112	3	-4	0.162506	0.459635	-0.074002	5
Msi1(Flox/Flox),Msi2(Flox/WT)	112	3	-3	0.147119	0.416115	0.00191416	5
Msi1(Flox/Flox),Msi2(Flox/WT)	112	3	-2	0.158507	0.448325	0.272579	5
Msi1(Flox/Flox),Msi2(Flox/WT)	112	3	-1	0.270329	0.764606	-0.0924459	5
Msi1(Flox/Flox),Msi2(Flox/WT)	112	3	0	0.345717	0.977835	-0.172201	5
Msi1(Flox/Flox),Msi2(Flox/WT)	112	3	1	0.696888	1.9711	-1.58051	5
Msi1(Flox/Flox),Msi2(Flox/WT)	112	3	2	0.500038	1.41432	-0.617527	5
Msi1(Flox/Flox),Msi2(Flox/WT)	112	3	3	0.576732	1.63124	-0.510059	5
Msi1(Flox/Flox),Msi2(Flox/WT)	112	3	4	0.514284	1.45462	-1.27667	5
Msi1(Flox/Flox),Msi2(Flox/WT)	112	3	5	0.468434	1.32493	-1.33601	5
Msi1(Flox/Flox),Msi2(Flox/WT)	112	3	6	0.631054	1.78489	-1.79104	5
Msi1(Flox/Flox),Msi2(Flox/WT)	112	3	7	0.711102	2.0113	-2.16618	5
Msi1(Flox/Flox),Msi2(Flox/WT)	112	3	8	0.720247	2.03717	-3.09919	5
Msi1(Flox/Flox),Msi2(Flox/WT)	112	3	9	0.776017	2.19491	-4.47427	5
Msi1(Flox/Flox),Msi2(Flox/WT)	112	3	10	0.661224	1.87023	-5.92574	5
Msi1(Flox/Flox),Msi2(Flox/WT)	112	3	11	0.760808	2.15189	-8.27688	5
Msi1(Flox/Flox),Msi2(Flox/WT)	112	3	12	0.976317	2.76144	-10.0014	5
Msi1(Flox/Flox),Msi2(Flox/WT)	112	3	13	1.02612	2.90231	-11.8208	5
Msi1(Flox/Flox),Msi2(Flox/WT)	112	3	14	1.1273	3.1885	-12.9589	5
Msi1(Flox/Flox),Msi2(Flox/WT)	112	3	15	1.27188	3.59742	-13.9241	5
Msi1(Flox/Flox),Msi2(Flox/WT)	112	3	16	1.50451	4.2554	-14.8271	5
Msi1(Flox/Flox),Msi2(Flox/WT)	112	3	17	1.6055	4.54103	-14.8872	5
Msi1(Flox/Flox),Msi2(Flox/WT)	112	3	18	1.4842	4.19794	-14.5259	5
Msi1(Flox/Flox),Msi2(Flox/WT)	112	3	19	1.54381	4.36655	-14.2381	5
Msi1(Flox/Flox),Msi2(Flox/WT)	112	3	20	1.48761	4.20759	-13.5638	5
Msi1(Flox/Flox),Msi2(Flox/WT)	112	3	21	1.4989	4.23954	-12.5205	5
Msi1(Flox/Flox),Msi2(Flox/WT)	112	3	22	1.37871	3.89958	-10.772	5
Msi1(Flox/Flox),Msi2(Flox/WT)	112	3	23	1.34656	3.80866	-7.15562	5
Msi1(Flox/Flox),Msi2(Flox/WT)	112	3	24	1.82812	5.17069	-0.710742	5
Msi1(Flox/Flox),Msi2(Flox/WT)	112	3	25	2.69082	7.6108	9.91415	5
Msi1(Flox/Flox),Msi2(Flox/WT)	112	3	26	3.3998	9.61608	22.1965	5
Msi1(Flox/Flox),Msi2(Flox/WT)	112	3	27	3.83832	10.8564	34.1362	5
Msi1(Flox/Flox),Msi2(Flox/WT)	112	3	28	4.00013	11.3141	43.849	5
Msi1(Flox/Flox),Msi2(Flox/WT)	112	3	29	4.01911	11.3678	51.1671	5
Msi1(Flox/Flox),Msi2(Flox/WT)	112	3	30	4.04603	11.4439	55.8315	5
Msi1(Flox/Flox),Msi2(Flox/WT)	112	3	31	4.06832	11.507	57.4829	5
Msi1(Flox/Flox),Msi2(Flox/WT)	112	3	32	3.74211	10.5843	56.335	5
Msi1(Flox/Flox),Msi2(Flox/WT)	112	3	33	3.47984	9.84248	52.768	5
Msi1(Flox/Flox),Msi2(Flox/WT)	112	3	34	3.32415	9.40213	47.7884	5
Msi1(Flox/Flox),Msi2(Flox/WT)	112	3	35	3.11747	8.81755	42.0135	5
Msi1(Flox/Flox),Msi2(Flox/WT)	112	3	36	2.87962	8.14479	35.3983	5
Msi1(Flox/Flox),Msi2(Flox/WT)	112	3	37	2.49807	7.06561	29.4964	5
Msi1(Flox/Flox),Msi2(Flox/WT)	112	3	38	2.09136	5.91527	25.3668	5
Msi1(Flox/Flox),Msi2(Flox/WT)	112	3	39	1.95781	5.53752	24.1929	5
Msi1(Flox/Flox),Msi2(Flox/WT)	112	3	40	3.05922	8.65279	26.7458	5
Msi1(Flox/Flox),Msi2(Flox/WT)	112	3	41	4.47549	12.6586	33.4802	5
Msi1(Flox/Flox),Msi2(Flox/WT)	112	3	42	5.63846	15.948	43.874	5
Msi1(Flox/Flox),Msi2(Flox/WT)	112	3	43	6.3307	17.9059	54.9296	5
Msi1(Flox/Flox),Msi2(Flox/WT)	112	3	44	6.75718	19.1122	65.1162	5
Msi1(Flox/Flox),Msi2(Flox/WT)	112	3	45	6.78716	19.197	72.7703	5
Msi1(Flox/Flox),Msi2(Flox/WT)	112	3	46	6.46906	18.2973	76.9443	5
Msi1(Flox/Flox),Msi2(Flox/WT)	112	3	47	6.14462	17.3796	78.7882	5
Msi1(Flox/Flox),Msi2(Flox/WT)	112	3	48	5.86365	16.5849	77.6046	5
Msi1(Flox/Flox),Msi2(Flox/WT)	112	3	49	5.71631	16.1682	73.5466	5
Msi1(Flox/Flox),Msi2(Flox/WT)	112	3	50	5.43961	15.3855	67.7051	5
Msi1(Flox/Flox),Msi2(Flox/WT)	112	3	51	5.25319	14.8583	60.5706	5
Msi1(Flox/Flox),Msi2(Flox/WT)	112	3	52	5.22881	14.7893	53.3141	5
Msi1(Flox/Flox),Msi2(Flox/WT)	112	3	53	5.2671	14.8976	45.705	5
Msi1(Flox/Flox),Msi2(Flox/WT)	112	3	54	5.24118	14.8243	37.7518	5
Msi1(Flox/Flox),Msi2(Flox/WT)	112	3	55	4.97858	14.0816	29.9492	5
Msi1(Flox/Flox),Msi2(Flox/WT)	112	3	56	4.93363	13.9544	23.0785	5
Msi1(Flox/Flox),Msi2(Flox/WT)	112	3	57	4.78862	13.5443	17.445	5
Msi1(Flox/Flox),Msi2(Flox/WT)	112	3	58	4.64542	13.1392	12.4435	5
Msi1(Flox/Flox),Msi2(Flox/WT)	112	3	59	4.51742	12.7772	8.53502	5
Msi1(Flox/Flox),Msi2(Flox/WT)	112	3	60	4.40191	12.4505	5.62086	5
Msi1(Flox/Flox),Msi2(Flox/WT)	112	3	61	4.09225	11.5746	3.33899	5
Msi1(Flox/Flox),Msi2(Flox/WT)	112	3	62	3.88068	10.9762	2.16773	5
Msi1(Flox/Flox),Msi2(Flox/WT)	112	3	63	3.71752	10.5147	1.4396	5
Msi1(Flox/Flox),Msi2(Flox/WT)	112	3	64	3.60747	10.2035	1.53444	5
Msi1(Flox/Flox),Msi2(Flox/WT)	112	3	65	3.5209	9.95861	2.0937	5
Msi1(Flox/Flox),Msi2(Flox/WT)	112	3	66	3.56447	10.0818	2.62573	5
Msi1(Flox/Flox),Msi2(Flox/WT)	112	3	67	3.57294	10.1058	3.01487	5
Msi1(Flox/Flox),Msi2(Flox/WT)	112	3	68	3.72757	10.5432	2.98785	5
Msi1(Flox/Flox),Msi2(Flox/WT)	112	3	69	3.7255	10.5373	3.62544	5
Msi1(Flox/Flox),Msi2(Flox/WT)	112	3	70	3.82446	10.8172	3.38801	5
Msi1(Flox/Flox),Msi2(Flox/WT)	112	3	71	3.83869	10.8575	3.22088	5
Msi1(Flox/Flox),Msi2(Flox/WT)	112	3	72	3.83804	10.8556	3.1022	5
Msi1(Flox/Flox),Msi2(Flox/WT)	112	3	73	3.86469	10.931	2.40532	5
Msi1(Flox/Flox),Msi2(Flox/WT)	112	3	74	3.74692	10.5979	1.87945	5
Msi1(Flox/Flox),Msi2(Flox/WT)	112	3	75	3.69074	10.439	0.843785	5
Msi1(Flox/Flox),Msi2(Flox/WT)	112	3	76	3.4344	9.71395	0.551354	5
Msi1(Flox/Flox),Msi2(Flox/WT)	112	3	77	3.32887	9.41546	-0.0617402	5
Msi1(Flox/Flox),Msi2(Flox/WT)	112	3	78	3.20211	9.05694	-0.815107	5
Msi1(Flox/Flox),Msi2(Flox/WT)	112	3	79	2.96193	8.37762	-1.68721	5
Msi1(Flox/Flox),Msi2(Flox/WT)	112	3	80	2.78898	7.88844	-2.38482	5
Msi1(Flox/Flox),Msi2(Flox/WT)	112	3	81	2.67214	7.55795	-2.8166	5
Msi1(Flox/Flox),Msi2(Flox/WT)	112	3	82	2.61681	7.40145	-3.5929	5
Msi1(Flox/Flox),Msi2(Flox/WT)	112	3	83	2.6402	7.46762	-4.06365	5
Msi1(Flox/Flox),Msi2(Flox/WT)	112	3	84	2.58362	7.30757	-4.87511	5
Msi1(Flox/Flox),Msi2(Flox/WT)	112	3	85	2.52264	7.13511	-5.23397	5
Msi1(Flox/Flox),Msi2(Flox/WT)	112	3	86	2.46098	6.9607	-5.77097	5
Msi1(Flox/Flox),Msi2(Flox/WT)	112	3	87	2.2772	6.44089	-6.48752	5
Msi1(Flox/Flox),Msi2(Flox/WT)	112	3	88	2.17269	6.14529	-6.93919	5
Msi1(Flox/Flox),Msi2(Flox/WT)	112	3	89	2.16601	6.12639	-6.85121	5
Msi1(Flox/Flox),Msi2(Flox/WT)	112	3	90	2.15043	6.08232	-6.78902	5
Msi1(Flox/Flox),Msi2(Flox/WT)	112	3	91	2.16329	6.11871	-6.53062	5
Msi1(Flox/Flox),Msi2(Flox/WT)	112	3	92	2.11724	5.98845	-6.59965	5
Msi1(Flox/Flox),Msi2(Flox/WT)	112	3	93	2.19375	6.20485	-6.55473	5
Msi1(Flox/Flox),Msi2(Flox/WT)	112	3	94	2.24598	6.3526	-6.24612	5
Msi1(Flox/Flox),Msi2(Flox/WT)	112	3	95	2.27696	6.44023	-6.44623	5
Msi1(Flox/Flox),Msi2(Flox/WT)	112	3	96	2.30662	6.52412	-6.5484	5
Msi1(Flox/Flox),Msi2(Flox/WT)	112	3	97	2.5182	7.12255	-6.51102	5
Msi1(Flox/Flox),Msi2(Flox/WT)	112	3	98	2.426	6.86176	-6.34731	5
Msi1(Flox/Flox),Msi2(Flox/WT)	112	3	99	2.15421	6.09303	-7.51286	5
Msi1(Flox/Flox),Msi2(Flox/WT)	112	3	100	2.02747	5.73455	-7.93168	5
Msi1(Flox/Flox),Msi2(Flox/WT)	112	3	101	2.06776	5.84851	-8.2391	5
Msi1(Flox/Flox),Msi2(Flox/WT)	112	3	102	2.14032	6.05374	-8.4477	5
Msi1(Flox/Flox),Msi2(Flox/WT)	112	3	103	2.01532	5.7002	-8.86178	5
Msi1(Flox/Flox),Msi2(Flox/WT)	112	3	104	2.08338	5.8927	-9.44953	5
Msi1(Flox/Flox),Msi2(Flox/WT)	112	3	105	2.08196	5.88868	-9.97945	5
Msi1(Flox/Flox),Msi2(Flox/WT)	112	3	106	2.11039	5.96908	-9.9224	5
Msi1(Flox/Flox),Msi2(Flox/WT)	112	3	107	2.03953	5.76867	-10.2039	5
Msi1(Flox/Flox),Msi2(Flox/WT)	112	3	108	1.93771	5.48067	-10.3136	5
Msi1(Flox/Flox),Msi2(Flox/WT)	112	3	109	1.86593	5.27766	-10.5295	5
Msi1(Flox/Flox),Msi2(Flox/WT)	112	3	110	1.84728	5.2249	-10.685	5
Msi1(Flox/Flox),Msi2(Flox/WT)	112	3	111	1.84306	5.21296	-10.6931	5
Msi1(Flox/Flox),Msi2(Flox/WT)	112	3	112	1.7464	4.93956	-11.083	5
Msi1(Flox/Flox),Msi2(Flox/WT)	112	3	113	1.79957	5.08995	-10.7182	5
Msi1(Flox/Flox),Msi2(Flox/WT)	112	3	114	1.78758	5.05605	-10.3199	5
Msi1(Flox/Flox),Msi2(Flox/WT)	112	3	115	1.63401	4.62168	-10.4074	5
Msi1(Flox/Flox),Msi2(Flox/WT)	112	3	116	1.62079	4.58429	-10.5052	5
Msi1(Flox/Flox),Msi2(Flox/WT)	112	3	117	1.71129	4.84027	-10.3891	5
Msi1(Flox/Flox),Msi2(Flox/WT)	112	3	118	1.76994	5.00615	-10.0755	5
Msi1(Flox/Flox),Msi2(Flox/WT)	112	3	119	1.79514	5.07742	-10.1846	5
Msi1(Flox/Flox),Msi2(Flox/WT)	112	3	120	1.71237	4.8433	-10.2496	5
Msi1(Flox/Flox),Msi2(Flox/WT)	112	3	121	1.6735	4.73337	-10.0398	5
Msi1(Flox/Flox),Msi2(Flox/WT)	112	3	122	1.56996	4.44052	-10.1863	5
Msi1(Flox/Flox),Msi2(Flox/WT)	112	3	123	1.5911	4.50032	-10.4205	5
Msi1(Flox/Flox),Msi2(Flox/WT)	112	3	124	1.53189	4.33283	-10.3869	5
Msi1(Flox/Flox),Msi2(Flox/WT)	112	3	125	1.54394	4.36692	-10.3721	5
Msi1(Flox/Flox),Msi2(Flox/WT)	112	3	126	1.53365	4.33781	-10.5296	5
Msi1(Flox/Flox),Msi2(Flox/WT)	112	3	127	1.62864	4.60648	-10.6453	5
Msi1(Flox/Flox),Msi2(Flox/WT)	112	3	128	1.50906	4.26827	-11.1389	5
Msi1(Flox/Flox),Msi2(Flox/WT)	112	3	129	1.56147	4.41651	-11.292	5
Msi1(Flox/Flox),Msi2(Flox/WT)	112	3	130	1.57659	4.45928	-11.1367	5
Msi1(Flox/Flox),Msi2(Flox/WT)	112	3	131	1.60812	4.54846	-10.7228	5
Msi1(Flox/Flox),Msi2(Flox/WT)	112	3	132	1.53375	4.3381	-10.8138	5
Msi1(Flox/Flox),Msi2(Flox/WT)	112	3	133	1.50782	4.26476	-10.9139	5
Msi1(Flox/Flox),Msi2(Flox/WT)	112	3	134	1.49518	4.229	-11.1396	5
Msi1(Flox/Flox),Msi2(Flox/WT)	112	3	135	1.44979	4.10062	-11.4015	5
Msi1(Flox/Flox),Msi2(Flox/WT)	112	3	136	1.39446	3.94412	-11.4187	5
Msi1(Flox/Flox),Msi2(Flox/WT)	112	3	137	1.41378	3.99878	-11.5825	5
Msi1(Flox/Flox),Msi2(Flox/WT)	112	3	138	1.33244	3.76872	-11.4735	5
Msi1(Flox/Flox),Msi2(Flox/WT)	112	3	139	1.32419	3.74536	-11.285	5
Msi1(Flox/Flox),Msi2(Flox/WT)	112	3	140	1.35844	3.84225	-11.3346	5
Msi1(Flox/Flox),Msi2(Flox/WT)	112	3	141	1.33466	3.775	-11.3934	5
Msi1(Flox/Flox),Msi2(Flox/WT)	112	3	142	1.43729	4.06528	-11.1745	5
Msi1(Flox/Flox),Msi2(Flox/WT)	112	3	143	1.40883	3.98476	-11.191	5
Msi1(Flox/Flox),Msi2(Flox/WT)	112	3	144	1.50322	4.25174	-11.3184	5
Msi1(Flox/Flox),Msi2(Flox/WT)	112	3	145	1.4219	4.02174	-11.2265	5
Msi1(Flox/Flox),Msi2(Flox/WT)	112	3	146	1.58661	4.48762	-10.8145	5
Msi1(Flox/Flox),Msi2(Flox/WT)	112	3	147	1.68389	4.76276	-10.3373	5
Msi1(Flox/Flox),Msi2(Flox/WT)	112	3	148	1.65075	4.66904	-10.3447	5
Msi1(Flox/Flox),Msi2(Flox/WT)	112	3	149	1.70923	4.83443	-10.2867	5
Msi1(Flox/Flox),Msi2(Flox/WT)	112	3	150	1.7364	4.91129	-10.4575	5
Msi1(Flox/Flox),Msi2(Flox/WT)	112	3	151	1.62765	4.60369	-10.6027	5
Msi1(Flox/Flox),Msi2(Flox/WT)	112	3	152	1.6308	4.6126	-10.9073	5
Msi1(Flox/Flox),Msi2(Flox/WT)	112	3	153	1.65043	4.66811	-10.5659	5
Msi1(Flox/Flox),Msi2(Flox/WT)	112	3	154	1.65158	4.67138	-10.6384	5
Msi1(Flox/Flox),Msi2(Flox/WT)	112	3	155	1.59181	4.50232	-10.5713	5
Msi1(Flox/Flox),Msi2(Flox/WT)	112	3	156	1.51413	4.28261	-10.9066	5
Msi1(Flox/Flox),Msi2(Flox/WT)	112	3	157	1.48418	4.1979	-10.9493	5
Msi1(Flox/Flox),Msi2(Flox/WT)	112	3	158	1.52313	4.30807	-10.7364	5
Msi1(Flox/Flox),Msi2(Flox/WT)	112	3	159	1.53359	4.33766	-10.5452	5
Msi1(Flox/Flox),Msi2(Flox/WT)	112	3	160	1.5112	4.27431	-10.7517	5
Msi1(Flox/Flox),Msi2(Flox/WT)	112	3	161	1.4587	4.12581	-10.9497	5
Msi1(Flox/Flox),Msi2(Flox/WT)	112	3	162	1.34468	3.80332	-10.7451	5
Msi1(Flox/Flox),Msi2(Flox/WT)	112	3	163	1.43884	4.06964	-10.1532	5
Msi1(Flox/Flox),Msi2(Flox/WT)	112	3	164	1.41799	4.01067	-10.349	5
Msi1(Flox/Flox),Msi2(Flox/WT)	112	3	165	1.36244	3.85355	-10.1433	5
Msi1(Flox/Flox),Msi2(Flox/WT)	112	3	166	1.37128	3.87857	-10.4145	5
Msi1(Flox/Flox),Msi2(Flox/WT)	112	3	167	1.40281	3.96775	-10.5098	5
Msi1(Flox/Flox),Msi2(Flox/WT)	112	3	168	1.39702	3.95136	-10.3724	5
Msi1(Flox/Flox),Msi2(Flox/WT)	112	3	169	1.4248	4.02994	-10.2323	5
Msi1(Flox/Flox),Msi2(Flox/WT)	112	3	170	1.46718	4.14981	-10.2943	5
Msi1(Flox/Flox),Msi2(Flox/WT)	112	3	171	1.40476	3.97327	-10.2637	5
Msi1(Flox/Flox),Msi2(Flox/WT)	112	3	172	1.40927	3.98601	-10.1228	5
Msi1(Flox/Flox),Msi2(Flox/WT)	112	3	173	1.42561	4.03223	-10.5932	5
Msi1(Flox/Flox),Msi2(Flox/WT)	112	3	174	1.25724	3.55601	-11.0439	5
Msi1(Flox/Flox),Msi2(Flox/WT)	112	3	175	1.32325	3.74273	-11.5035	5
Msi1(Flox/Flox),Msi2(Flox/WT)	112	3	176	1.43892	4.06988	-11.4053	5
Msi1(Flox/Flox),Msi2(Flox/WT)	112	3	177	1.39374	3.9421	-11.3218	5
Msi1(Flox/Flox),Msi2(Flox/WT)	112	3	178	1.2348	3.49253	-11.4229	5
Msi1(Flox/Flox),Msi2(Flox/WT)	112	3	179	1.19547	3.38131	-11.201	5
Msi1(Flox/Flox),Msi2(Flox/WT)	112	3	180	1.25798	3.5581	-10.8677	5
Msi1(Flox/Flox),Msi2(Flox/WT)	112	3	181	1.27388	3.60309	-10.8851	5
Msi1(Flox/Flox),Msi2(Flox/WT)	112	3	182	1.27365	3.60244	-10.9131	5
Msi1(Flox/Flox),Msi2(Flox/WT)	112	3	183	1.31664	3.72401	-10.9468	5
Msi1(Flox/Flox),Msi2(Flox/WT)	112	3	184	1.2331	3.48773	-10.9999	5
Msi1(Flox/Flox),Msi2(Flox/WT)	112	3	185	1.12268	3.17542	-11.1907	5
Msi1(Flox/Flox),Msi2(Flox/WT)	112	3	186	1.22717	3.47097	-11.1675	5
Msi1(Flox/Flox),Msi2(Flox/WT)	112	3	187	1.34294	3.7984	-11.0447	5
Msi1(Flox/Flox),Msi2(Flox/WT)	112	3	188	1.2396	3.50611	-10.9872	5
Msi1(Flox/Flox),Msi2(Flox/WT)	112	3	189	1.18349	3.34743	-11.0885	5
Msi1(Flox/Flox),Msi2(Flox/WT)	112	3	190	1.22467	3.4639	-11.2565	5
Msi1(Flox/Flox),Msi2(Flox/WT)	112	3	191	1.2769	3.61162	-11.5232	5
Msi1(Flox/Flox),Msi2(Flox/WT)	112	3	192	1.21907	3.44806	-11.202	5
Msi1(Flox/Flox),Msi2(Flox/WT)	112	3	193	1.26824	3.58713	-11.2814	5
Msi1(Flox/Flox),Msi2(Flox/WT)	112	3	194	1.16042	3.28216	-11.3735	5
Msi1(Flox/Flox),Msi2(Flox/WT)	112	3	195	1.1651	3.2954	-11.6564	5
Msi1(Flox/Flox),Msi2(Flox/WT)	112	3	196	1.21222	3.42866	-11.3254	5
Msi1(Flox/Flox),Msi2(Flox/WT)	112	3	197	1.15826	3.27607	-10.8773	5
Msi1(Flox/Flox),Msi2(Flox/WT)	112	3	198	1.13344	3.20585	-10.935	5
Msi1(Flox/Flox),Msi2(Flox/WT)	112	3	199	1.1162	3.1571	-10.9917	5
Msi1(Flox/WT),Msi2(Flox/Flox)	0	3	-20	0.43442	1.37376	0.232957	6
Msi1(Flox/WT),Msi2(Flox/Flox)	0	3	-19	0.398388	1.25981	0.318671	6
Msi1(Flox/WT),Msi2(Flox/Flox)	0	3	-18	0.351285	1.11086	0.362673	6
Msi1(Flox/WT),Msi2(Flox/Flox)	0	3	-17	0.303475	0.959673	0.360006	6
Msi1(Flox/WT),Msi2(Flox/Flox)	0	3	-16	0.272038	0.860261	0.341996	6
Msi1(Flox/WT),Msi2(Flox/Flox)	0	3	-15	0.233336	0.737874	0.292742	6
Msi1(Flox/WT),Msi2(Flox/Flox)	0	3	-14	0.360375	1.13961	0.507997	6
Msi1(Flox/WT),Msi2(Flox/Flox)	0	3	-13	0.345992	1.09412	0.514145	6
Msi1(Flox/WT),Msi2(Flox/Flox)	0	3	-12	0.275127	0.870029	0.459571	6
Msi1(Flox/WT),Msi2(Flox/Flox)	0	3	-11	0.256191	0.810147	0.258432	6
Msi1(Flox/WT),Msi2(Flox/Flox)	0	3	-10	0.252462	0.798355	0.210253	6
Msi1(Flox/WT),Msi2(Flox/Flox)	0	3	-9	0.142852	0.451738	-0.193947	6
Msi1(Flox/WT),Msi2(Flox/Flox)	0	3	-8	0.172861	0.546635	-0.285109	6
Msi1(Flox/WT),Msi2(Flox/Flox)	0	3	-7	0.108062	0.341721	-0.0406195	6
Msi1(Flox/WT),Msi2(Flox/Flox)	0	3	-6	0.122502	0.387387	0.0051917	6
Msi1(Flox/WT),Msi2(Flox/Flox)	0	3	-5	0.132367	0.418581	-0.189184	6
Msi1(Flox/WT),Msi2(Flox/Flox)	0	3	-4	0.246688	0.780097	0.161933	6
Msi1(Flox/WT),Msi2(Flox/Flox)	0	3	-3	0.235085	0.743403	0.15522	6
Msi1(Flox/WT),Msi2(Flox/Flox)	0	3	-2	0.203042	0.642075	0.196038	6
Msi1(Flox/WT),Msi2(Flox/Flox)	0	3	-1	0.187911	0.594226	-0.127541	6
Msi1(Flox/WT),Msi2(Flox/Flox)	0	3	0	0.195589	0.618507	0.386889	6
Msi1(Flox/WT),Msi2(Flox/Flox)	0	3	1	0.55442	1.75323	-1.41391	6
Msi1(Flox/WT),Msi2(Flox/Flox)	0	3	2	0.606778	1.9188	0.343972	6
Msi1(Flox/WT),Msi2(Flox/Flox)	0	3	3	0.629636	1.99108	0.0990647	6
Msi1(Flox/WT),Msi2(Flox/Flox)	0	3	4	0.618505	1.95589	-0.480897	6
Msi1(Flox/WT),Msi2(Flox/Flox)	0	3	5	0.679779	2.14965	-0.68736	6
Msi1(Flox/WT),Msi2(Flox/Flox)	0	3	6	0.348394	1.10172	-0.616457	6
Msi1(Flox/WT),Msi2(Flox/Flox)	0	3	7	0.279679	0.884423	-1.09551	6
Msi1(Flox/WT),Msi2(Flox/Flox)	0	3	8	0.436865	1.38149	-2.28995	6
Msi1(Flox/WT),Msi2(Flox/Flox)	0	3	9	0.598688	1.89322	-4.05398	6
Msi1(Flox/WT),Msi2(Flox/Flox)	0	3	10	0.707559	2.2375	-6.01807	6
Msi1(Flox/WT),Msi2(Flox/Flox)	0	3	11	0.7672	2.4261	-8.39899	6
Msi1(Flox/WT),Msi2(Flox/Flox)	0	3	12	0.866044	2.73867	-11.1901	6
Msi1(Flox/WT),Msi2(Flox/Flox)	0	3	13	0.985062	3.11504	-14.112	6
Msi1(Flox/WT),Msi2(Flox/Flox)	0	3	14	1.21858	3.85348	-17.1646	6
Msi1(Flox/WT),Msi2(Flox/Flox)	0	3	15	1.4152	4.47527	-19.9868	6
Msi1(Flox/WT),Msi2(Flox/Flox)	0	3	16	1.58024	4.99715	-22.0019	6
Msi1(Flox/WT),Msi2(Flox/Flox)	0	3	17	1.71866	5.43488	-23.3878	6
Msi1(Flox/WT),Msi2(Flox/Flox)	0	3	18	1.81973	5.7545	-23.8734	6
Msi1(Flox/WT),Msi2(Flox/Flox)	0	3	19	1.65441	5.23172	-24.1626	6
Msi1(Flox/WT),Msi2(Flox/Flox)	0	3	20	1.6328	5.16337	-23.671	6
Msi1(Flox/WT),Msi2(Flox/Flox)	0	3	21	1.60899	5.08807	-22.9136	6
Msi1(Flox/WT),Msi2(Flox/Flox)	0	3	22	1.55019	4.90214	-21.6901	6
Msi1(Flox/WT),Msi2(Flox/Flox)	0	3	23	1.63115	5.15816	-20.3347	6
Msi1(Flox/WT),Msi2(Flox/Flox)	0	3	24	1.62103	5.12614	-18.8022	6
Msi1(Flox/WT),Msi2(Flox/Flox)	0	3	25	1.78375	5.6407	-16.2316	6
Msi1(Flox/WT),Msi2(Flox/Flox)	0	3	26	2.35542	7.4485	-11.9842	6
Msi1(Flox/WT),Msi2(Flox/Flox)	0	3	27	3.8997	12.3319	-4.62712	6
Msi1(Flox/WT),Msi2(Flox/Flox)	0	3	28	6.09278	19.2671	5.25316	6
Msi1(Flox/WT),Msi2(Flox/Flox)	0	3	29	8.22165	25.9991	17.3301	6
Msi1(Flox/WT),Msi2(Flox/Flox)	0	3	30	10.0042	31.6362	31.137	6
Msi1(Flox/WT),Msi2(Flox/Flox)	0	3	31	11.1672	35.3138	44.1416	6
Msi1(Flox/WT),Msi2(Flox/Flox)	0	3	32	11.6241	36.7586	55.5839	6
Msi1(Flox/WT),Msi2(Flox/Flox)	0	3	33	11.3095	35.7638	64.4472	6
Msi1(Flox/WT),Msi2(Flox/Flox)	0	3	34	10.4974	33.1958	70.1534	6
Msi1(Flox/WT),Msi2(Flox/Flox)	0	3	35	9.24481	29.2347	73.6566	6
Msi1(Flox/WT),Msi2(Flox/Flox)	0	3	36	7.8332	24.7707	74.4033	6
Msi1(Flox/WT),Msi2(Flox/Flox)	0	3	37	6.70078	21.1897	72.6918	6
Msi1(Flox/WT),Msi2(Flox/Flox)	0	3	38	5.7387	18.1474	69.0586	6
Msi1(Flox/WT),Msi2(Flox/Flox)	0	3	39	5.01939	15.8727	64.0494	6
Msi1(Flox/WT),Msi2(Flox/Flox)	0	3	40	4.23231	13.3837	58.4986	6
Msi1(Flox/WT),Msi2(Flox/Flox)	0	3	41	3.68044	11.6386	52.4831	6
Msi1(Flox/WT),Msi2(Flox/Flox)	0	3	42	3.31253	10.4751	47.2636	6
Msi1(Flox/WT),Msi2(Flox/Flox)	0	3	43	3.35156	10.5986	43.7121	6
Msi1(Flox/WT),Msi2(Flox/Flox)	0	3	44	4.09383	12.9458	42.3923	6
Msi1(Flox/WT),Msi2(Flox/Flox)	0	3	45	5.92851	18.7476	43.3512	6
Msi1(Flox/WT),Msi2(Flox/Flox)	0	3	46	8.77301	27.7427	47.6083	6
Msi1(Flox/WT),Msi2(Flox/Flox)	0	3	47	11.8847	37.5827	54.5578	6
Msi1(Flox/WT),Msi2(Flox/Flox)	0	3	48	14.6374	46.2875	62.558	6
Msi1(Flox/WT),Msi2(Flox/Flox)	0	3	49	16.1449	51.0546	70.9138	6
Msi1(Flox/WT),Msi2(Flox/Flox)	0	3	50	16.4204	51.926	78.594	6
Msi1(Flox/WT),Msi2(Flox/Flox)	0	3	51	15.4392	48.8231	84.4285	6
Msi1(Flox/WT),Msi2(Flox/Flox)	0	3	52	13.4798	42.6269	89.1213	6
Msi1(Flox/WT),Msi2(Flox/Flox)	0	3	53	10.8382	34.2734	91.245	6
Msi1(Flox/WT),Msi2(Flox/Flox)	0	3	54	8.24437	26.071	91.2936	6
Msi1(Flox/WT),Msi2(Flox/Flox)	0	3	55	6.27728	19.8505	89.6959	6
Msi1(Flox/WT),Msi2(Flox/Flox)	0	3	56	5.33499	16.8707	86.3835	6
Msi1(Flox/WT),Msi2(Flox/Flox)	0	3	57	5.34823	16.9126	81.7264	6
Msi1(Flox/WT),Msi2(Flox/Flox)	0	3	58	5.77073	18.2486	75.5247	6
Msi1(Flox/WT),Msi2(Flox/Flox)	0	3	59	6.16348	19.4906	69.4092	6
Msi1(Flox/WT),Msi2(Flox/Flox)	0	3	60	6.4632	20.4384	62.9451	6
Msi1(Flox/WT),Msi2(Flox/Flox)	0	3	61	6.6946	21.1702	55.8105	6
Msi1(Flox/WT),Msi2(Flox/Flox)	0	3	62	6.66834	21.0871	49.3871	6
Msi1(Flox/WT),Msi2(Flox/Flox)	0	3	63	6.4814	20.496	42.8762	6
Msi1(Flox/WT),Msi2(Flox/Flox)	0	3	64	6.10358	19.3012	36.4332	6
Msi1(Flox/WT),Msi2(Flox/Flox)	0	3	65	5.68336	17.9724	30.3611	6
Msi1(Flox/WT),Msi2(Flox/Flox)	0	3	66	5.334	16.8676	25.4097	6
Msi1(Flox/WT),Msi2(Flox/Flox)	0	3	67	4.79734	15.1705	20.7401	6
Msi1(Flox/WT),Msi2(Flox/Flox)	0	3	68	4.40921	13.9431	16.5982	6
Msi1(Flox/WT),Msi2(Flox/Flox)	0	3	69	3.84809	12.1687	13.2782	6
Msi1(Flox/WT),Msi2(Flox/Flox)	0	3	70	3.49217	11.0432	10.1606	6
Msi1(Flox/WT),Msi2(Flox/Flox)	0	3	71	3.17105	10.0278	7.8069	6
Msi1(Flox/WT),Msi2(Flox/Flox)	0	3	72	2.88207	9.11391	6.03113	6
Msi1(Flox/WT),Msi2(Flox/Flox)	0	3	73	2.56485	8.11077	5.18826	6
Msi1(Flox/WT),Msi2(Flox/Flox)	0	3	74	2.37087	7.49736	4.57334	6
Msi1(Flox/WT),Msi2(Flox/Flox)	0	3	75	2.33673	7.3894	4.61222	6
Msi1(Flox/WT),Msi2(Flox/Flox)	0	3	76	2.31016	7.30537	4.50164	6
Msi1(Flox/WT),Msi2(Flox/Flox)	0	3	77	2.40307	7.59917	4.967	6
Msi1(Flox/WT),Msi2(Flox/Flox)	0	3	78	2.5495	8.06222	4.67588	6
Msi1(Flox/WT),Msi2(Flox/Flox)	0	3	79	2.69536	8.52347	4.74823	6
Msi1(Flox/WT),Msi2(Flox/Flox)	0	3	80	2.97575	9.41015	5.24382	6
Msi1(Flox/WT),Msi2(Flox/Flox)	0	3	81	3.18176	10.0616	5.95711	6
Msi1(Flox/WT),Msi2(Flox/Flox)	0	3	82	3.3696	10.6556	6.74674	6
Msi1(Flox/WT),Msi2(Flox/Flox)	0	3	83	3.74262	11.8352	7.2768	6
Msi1(Flox/WT),Msi2(Flox/Flox)	0	3	84	4.08096	12.9051	7.73366	6
Msi1(Flox/WT),Msi2(Flox/Flox)	0	3	85	4.46806	14.1293	7.84008	6
Msi1(Flox/WT),Msi2(Flox/Flox)	0	3	86	4.79855	15.1743	7.87769	6
Msi1(Flox/WT),Msi2(Flox/Flox)	0	3	87	5.0186	15.8702	7.28921	6
Msi1(Flox/WT),Msi2(Flox/Flox)	0	3	88	5.17779	16.3736	6.50529	6
Msi1(Flox/WT),Msi2(Flox/Flox)	0	3	89	5.11965	16.1898	5.63308	6
Msi1(Flox/WT),Msi2(Flox/Flox)	0	3	90	4.99445	15.7938	4.68154	6
Msi1(Flox/WT),Msi2(Flox/Flox)	0	3	91	4.82904	15.2708	3.55395	6
Msi1(Flox/WT),Msi2(Flox/Flox)	0	3	92	4.74306	14.9989	2.29991	6
Msi1(Flox/WT),Msi2(Flox/Flox)	0	3	93	4.60165	14.5517	0.911328	6
Msi1(Flox/WT),Msi2(Flox/Flox)	0	3	94	4.37324	13.8294	-0.410963	6
Msi1(Flox/WT),Msi2(Flox/Flox)	0	3	95	4.25662	13.4606	-2.02518	6
Msi1(Flox/WT),Msi2(Flox/Flox)	0	3	96	4.0201	12.7127	-2.9175	6
Msi1(Flox/WT),Msi2(Flox/Flox)	0	3	97	3.81945	12.0782	-3.96368	6
Msi1(Flox/WT),Msi2(Flox/Flox)	0	3	98	3.6815	11.6419	-5.00987	6
Msi1(Flox/WT),Msi2(Flox/Flox)	0	3	99	3.55427	11.2396	-5.99581	6
Msi1(Flox/WT),Msi2(Flox/Flox)	0	3	100	3.43207	10.8532	-7.11545	6
Msi1(Flox/WT),Msi2(Flox/Flox)	0	3	101	3.376	10.6759	-7.65079	6
Msi1(Flox/WT),Msi2(Flox/Flox)	0	3	102	3.30636	10.4556	-8.14252	6
Msi1(Flox/WT),Msi2(Flox/Flox)	0	3	103	3.31325	10.4774	-8.68192	6
Msi1(Flox/WT),Msi2(Flox/Flox)	0	3	104	3.22144	10.1871	-8.92711	6
Msi1(Flox/WT),Msi2(Flox/Flox)	0	3	105	3.27718	10.3634	-9.09692	6
Msi1(Flox/WT),Msi2(Flox/Flox)	0	3	106	3.28226	10.3794	-9.02561	6
Msi1(Flox/WT),Msi2(Flox/Flox)	0	3	107	3.35162	10.5987	-9.47363	6
Msi1(Flox/WT),Msi2(Flox/Flox)	0	3	108	3.37058	10.6587	-9.83371	6
Msi1(Flox/WT),Msi2(Flox/Flox)	0	3	109	3.35355	10.6049	-9.77128	6
Msi1(Flox/WT),Msi2(Flox/Flox)	0	3	110	3.35872	10.6212	-9.84828	6
Msi1(Flox/WT),Msi2(Flox/Flox)	0	3	111	3.44987	10.9095	-9.67012	6
Msi1(Flox/WT),Msi2(Flox/Flox)	0	3	112	3.46118	10.9452	-9.89386	6
Msi1(Flox/WT),Msi2(Flox/Flox)	0	3	113	3.48409	11.0177	-10.0685	6
Msi1(Flox/WT),Msi2(Flox/Flox)	0	3	114	3.51386	11.1118	-10.1878	6
Msi1(Flox/WT),Msi2(Flox/Flox)	0	3	115	3.52876	11.1589	-10.4106	6
Msi1(Flox/WT),Msi2(Flox/Flox)	0	3	116	3.41704	10.8056	-10.4893	6
Msi1(Flox/WT),Msi2(Flox/Flox)	0	3	117	3.39013	10.7205	-10.7356	6
Msi1(Flox/WT),Msi2(Flox/Flox)	0	3	118	3.35563	10.6114	-10.8342	6
Msi1(Flox/WT),Msi2(Flox/Flox)	0	3	119	3.3618	10.631	-11.1967	6
Msi1(Flox/WT),Msi2(Flox/Flox)	0	3	120	3.33503	10.5463	-11.6781	6
Msi1(Flox/WT),Msi2(Flox/Flox)	0	3	121	3.26969	10.3397	-11.6554	6
Msi1(Flox/WT),Msi2(Flox/Flox)	0	3	122	3.25123	10.2813	-12.1138	6
Msi1(Flox/WT),Msi2(Flox/Flox)	0	3	123	3.23361	10.2256	-11.9416	6
Msi1(Flox/WT),Msi2(Flox/Flox)	0	3	124	3.26747	10.3326	-11.9786	6
Msi1(Flox/WT),Msi2(Flox/Flox)	0	3	125	3.29835	10.4303	-12.3715	6
Msi1(Flox/WT),Msi2(Flox/Flox)	0	3	126	3.22927	10.2119	-12.6057	6
Msi1(Flox/WT),Msi2(Flox/Flox)	0	3	127	3.33113	10.5339	-12.9253	6
Msi1(Flox/WT),Msi2(Flox/Flox)	0	3	128	3.26394	10.3215	-13.3514	6
Msi1(Flox/WT),Msi2(Flox/Flox)	0	3	129	3.34664	10.583	-13.9726	6
Msi1(Flox/WT),Msi2(Flox/Flox)	0	3	130	3.28302	10.3818	-14.2608	6
Msi1(Flox/WT),Msi2(Flox/Flox)	0	3	131	3.1667	10.014	-14.2302	6
Msi1(Flox/WT),Msi2(Flox/Flox)	0	3	132	3.1708	10.027	-13.9498	6
Msi1(Flox/WT),Msi2(Flox/Flox)	0	3	133	3.18871	10.0836	-13.617	6
Msi1(Flox/WT),Msi2(Flox/Flox)	0	3	134	3.2221	10.1892	-13.1141	6
Msi1(Flox/WT),Msi2(Flox/Flox)	0	3	135	3.1683	10.019	-13.4275	6
Msi1(Flox/WT),Msi2(Flox/Flox)	0	3	136	3.10696	9.82506	-13.726	6
Msi1(Flox/WT),Msi2(Flox/Flox)	0	3	137	3.02407	9.56294	-14.1548	6
Msi1(Flox/WT),Msi2(Flox/Flox)	0	3	138	3.0315	9.58643	-13.9094	6
Msi1(Flox/WT),Msi2(Flox/Flox)	0	3	139	3.12294	9.87562	-13.8169	6
Msi1(Flox/WT),Msi2(Flox/Flox)	0	3	140	3.17469	10.0392	-13.5939	6
Msi1(Flox/WT),Msi2(Flox/Flox)	0	3	141	3.16442	10.0068	-13.6381	6
Msi1(Flox/WT),Msi2(Flox/Flox)	0	3	142	3.20535	10.1362	-14.2667	6
Msi1(Flox/WT),Msi2(Flox/Flox)	0	3	143	3.28254	10.3803	-14.2997	6
Msi1(Flox/WT),Msi2(Flox/Flox)	0	3	144	3.35818	10.6195	-14.5972	6
Msi1(Flox/WT),Msi2(Flox/Flox)	0	3	145	3.51275	11.1083	-14.8297	6
Msi1(Flox/WT),Msi2(Flox/Flox)	0	3	146	3.57486	11.3047	-15.1308	6
Msi1(Flox/WT),Msi2(Flox/Flox)	0	3	147	3.59501	11.3684	-15.4773	6
Msi1(Flox/WT),Msi2(Flox/Flox)	0	3	148	3.52639	11.1514	-15.4859	6
Msi1(Flox/WT),Msi2(Flox/Flox)	0	3	149	3.49507	11.0524	-15.4626	6
Msi1(Flox/WT),Msi2(Flox/Flox)	0	3	150	3.39923	10.7493	-15.1205	6
Msi1(Flox/WT),Msi2(Flox/Flox)	0	3	151	3.37434	10.6706	-15.1155	6
Msi1(Flox/WT),Msi2(Flox/Flox)	0	3	152	3.2964	10.4241	-15.2121	6
Msi1(Flox/WT),Msi2(Flox/Flox)	0	3	153	3.35818	10.6195	-15.0133	6
Msi1(Flox/WT),Msi2(Flox/Flox)	0	3	154	3.44295	10.8876	-15.3688	6
Msi1(Flox/WT),Msi2(Flox/Flox)	0	3	155	3.36667	10.6464	-15.5838	6
Msi1(Flox/WT),Msi2(Flox/Flox)	0	3	156	3.27756	10.3645	-15.2646	6
Msi1(Flox/WT),Msi2(Flox/Flox)	0	3	157	3.33074	10.5327	-14.9135	6
Msi1(Flox/WT),Msi2(Flox/Flox)	0	3	158	3.2562	10.297	-14.7691	6
Msi1(Flox/WT),Msi2(Flox/Flox)	0	3	159	3.0866	9.76068	-15.0135	6
Msi1(Flox/WT),Msi2(Flox/Flox)	0	3	160	2.9401	9.29743	-15.0149	6
Msi1(Flox/WT),Msi2(Flox/Flox)	0	3	161	2.87315	9.0857	-15.2249	6
Msi1(Flox/WT),Msi2(Flox/Flox)	0	3	162	2.78568	8.80908	-15.0027	6
Msi1(Flox/WT),Msi2(Flox/Flox)	0	3	163	2.6832	8.48502	-14.9907	6
Msi1(Flox/WT),Msi2(Flox/Flox)	0	3	164	2.6168	8.27504	-14.6673	6
Msi1(Flox/WT),Msi2(Flox/Flox)	0	3	165	2.6334	8.32754	-13.9781	6
Msi1(Flox/WT),Msi2(Flox/Flox)	0	3	166	2.60801	8.24725	-13.9329	6
Msi1(Flox/WT),Msi2(Flox/Flox)	0	3	167	2.62263	8.29348	-13.9506	6
Msi1(Flox/WT),Msi2(Flox/Flox)	0	3	168	2.63313	8.32669	-14.2017	6
Msi1(Flox/WT),Msi2(Flox/Flox)	0	3	169	2.57842	8.15368	-14.6777	6
Msi1(Flox/WT),Msi2(Flox/Flox)	0	3	170	2.65033	8.38107	-14.2334	6
Msi1(Flox/WT),Msi2(Flox/Flox)	0	3	171	2.71115	8.5734	-14.0912	6
Msi1(Flox/WT),Msi2(Flox/Flox)	0	3	172	2.75728	8.7193	-14.2803	6
Msi1(Flox/WT),Msi2(Flox/Flox)	0	3	173	2.78401	8.8038	-14.5403	6
Msi1(Flox/WT),Msi2(Flox/Flox)	0	3	174	2.68035	8.47602	-14.8112	6
Msi1(Flox/WT),Msi2(Flox/Flox)	0	3	175	2.62005	8.28533	-14.7334	6
Msi1(Flox/WT),Msi2(Flox/Flox)	0	3	176	2.69792	8.53158	-14.5811	6
Msi1(Flox/WT),Msi2(Flox/Flox)	0	3	177	2.79871	8.85031	-14.6074	6
Msi1(Flox/WT),Msi2(Flox/Flox)	0	3	178	2.88473	9.12233	-14.733	6
Msi1(Flox/WT),Msi2(Flox/Flox)	0	3	179	3.03689	9.60349	-14.6725	6
Msi1(Flox/WT),Msi2(Flox/Flox)	0	3	180	3.02366	9.56166	-14.3104	6
Msi1(Flox/WT),Msi2(Flox/Flox)	0	3	181	2.96961	9.39072	-14.3916	6
Msi1(Flox/WT),Msi2(Flox/Flox)	0	3	182	2.78795	8.81627	-14.1749	6
Msi1(Flox/WT),Msi2(Flox/Flox)	0	3	183	2.74846	8.6914	-14.6086	6
Msi1(Flox/WT),Msi2(Flox/Flox)	0	3	184	2.74583	8.68308	-14.566	6
Msi1(Flox/WT),Msi2(Flox/Flox)	0	3	185	2.76289	8.73702	-14.4082	6
Msi1(Flox/WT),Msi2(Flox/Flox)	0	3	186	2.7979	8.84775	-14.4259	6
Msi1(Flox/WT),Msi2(Flox/Flox)	0	3	187	2.87868	9.10318	-14.327	6
Msi1(Flox/WT),Msi2(Flox/Flox)	0	3	188	2.82839	8.94417	-14.1585	6
Msi1(Flox/WT),Msi2(Flox/Flox)	0	3	189	2.80095	8.85739	-13.7783	6
Msi1(Flox/WT),Msi2(Flox/Flox)	0	3	190	2.77655	8.78021	-13.6984	6
Msi1(Flox/WT),Msi2(Flox/Flox)	0	3	191	2.66781	8.43636	-13.6093	6
Msi1(Flox/WT),Msi2(Flox/Flox)	0	3	192	2.64504	8.36435	-13.172	6
Msi1(Flox/WT),Msi2(Flox/Flox)	0	3	193	2.55807	8.08933	-13.3612	6
Msi1(Flox/WT),Msi2(Flox/Flox)	0	3	194	2.64088	8.35118	-13.5352	6
Msi1(Flox/WT),Msi2(Flox/Flox)	0	3	195	2.46717	7.80187	-13.4273	6
Msi1(Flox/WT),Msi2(Flox/Flox)	0	3	196	2.38993	7.55761	-13.5753	6
Msi1(Flox/WT),Msi2(Flox/Flox)	0	3	197	2.28772	7.2344	-13.5783	6
Msi1(Flox/WT),Msi2(Flox/Flox)	0	3	198	2.11488	6.68784	-13.8002	6
Msi1(Flox/WT),Msi2(Flox/Flox)	0	3	199	2.12288	6.71314	-13.6811	6
Msi1(Flox/WT),Msi2(Flox/Flox)	28	3	-20	0.381307	1.2058	-0.753172	7
Msi1(Flox/WT),Msi2(Flox/Flox)	28	3	-19	0.351125	1.11036	-0.766232	7
Msi1(Flox/WT),Msi2(Flox/Flox)	28	3	-18	0.323032	1.02152	-0.68975	7
Msi1(Flox/WT),Msi2(Flox/Flox)	28	3	-17	0.301268	0.952692	-0.677731	7
Msi1(Flox/WT),Msi2(Flox/Flox)	28	3	-16	0.276804	0.875331	-0.632039	7
Msi1(Flox/WT),Msi2(Flox/Flox)	28	3	-15	0.247762	0.783491	-0.511235	7
Msi1(Flox/WT),Msi2(Flox/Flox)	28	3	-14	0.306452	0.969086	-0.786614	7
Msi1(Flox/WT),Msi2(Flox/Flox)	28	3	-13	0.296916	0.938932	-0.779742	7
Msi1(Flox/WT),Msi2(Flox/Flox)	28	3	-12	0.322117	1.01862	-0.32321	7
Msi1(Flox/WT),Msi2(Flox/Flox)	28	3	-11	0.262806	0.831067	-0.490647	7
Msi1(Flox/WT),Msi2(Flox/Flox)	28	3	-10	0.262542	0.83023	-0.560802	7
Msi1(Flox/WT),Msi2(Flox/Flox)	28	3	-9	0.193337	0.611386	-0.126396	7
Msi1(Flox/WT),Msi2(Flox/Flox)	28	3	-8	0.152501	0.482252	-0.260321	7
Msi1(Flox/WT),Msi2(Flox/Flox)	28	3	-7	0.114258	0.361316	-0.0069126	7
Msi1(Flox/WT),Msi2(Flox/Flox)	28	3	-6	0.0583847	0.184629	-0.106737	7
Msi1(Flox/WT),Msi2(Flox/Flox)	28	3	-5	0.15619	0.493916	-0.0416596	7
Msi1(Flox/WT),Msi2(Flox/Flox)	28	3	-4	0.0997686	0.315496	-0.070262	7
Msi1(Flox/WT),Msi2(Flox/Flox)	28	3	-3	0.131766	0.41668	-0.0142069	7
Msi1(Flox/WT),Msi2(Flox/Flox)	28	3	-2	0.160304	0.506924	0.270986	7
Msi1(Flox/WT),Msi2(Flox/Flox)	28	3	-1	0.20914	0.66136	0.0831877	7
Msi1(Flox/WT),Msi2(Flox/Flox)	28	3	0	0.337925	1.06861	0.0527722	7
Msi1(Flox/WT),Msi2(Flox/Flox)	28	3	1	0.54702	1.72983	-1.60103	7
Msi1(Flox/WT),Msi2(Flox/Flox)	28	3	2	0.508072	1.60666	0.00332264	7
Msi1(Flox/WT),Msi2(Flox/Flox)	28	3	3	0.497837	1.5743	0.504421	7
Msi1(Flox/WT),Msi2(Flox/Flox)	28	3	4	0.429892	1.35944	0.535843	7
Msi1(Flox/WT),Msi2(Flox/Flox)	28	3	5	0.507532	1.60496	0.661216	7
Msi1(Flox/WT),Msi2(Flox/Flox)	28	3	6	0.615693	1.94699	0.101351	7
Msi1(Flox/WT),Msi2(Flox/Flox)	28	3	7	0.67211	2.1254	-0.628156	7
Msi1(Flox/WT),Msi2(Flox/Flox)	28	3	8	0.660314	2.0881	-1.58783	7
Msi1(Flox/WT),Msi2(Flox/Flox)	28	3	9	0.649964	2.05537	-3.3823	7
Msi1(Flox/WT),Msi2(Flox/Flox)	28	3	10	0.676696	2.1399	-5.12678	7
Msi1(Flox/WT),Msi2(Flox/Flox)	28	3	11	0.690694	2.18417	-7.26395	7
Msi1(Flox/WT),Msi2(Flox/Flox)	28	3	12	0.832434	2.63239	-9.58459	7
Msi1(Flox/WT),Msi2(Flox/Flox)	28	3	13	0.924409	2.92324	-12.2962	7
Msi1(Flox/WT),Msi2(Flox/Flox)	28	3	14	0.965561	3.05337	-14.6153	7
Msi1(Flox/WT),Msi2(Flox/Flox)	28	3	15	1.01592	3.21263	-16.0926	7
Msi1(Flox/WT),Msi2(Flox/Flox)	28	3	16	1.11089	3.51295	-17.7951	7
Msi1(Flox/WT),Msi2(Flox/Flox)	28	3	17	1.18198	3.73775	-18.7249	7
Msi1(Flox/WT),Msi2(Flox/Flox)	28	3	18	1.17656	3.72061	-18.8862	7
Msi1(Flox/WT),Msi2(Flox/Flox)	28	3	19	1.18567	3.74943	-18.6649	7
Msi1(Flox/WT),Msi2(Flox/Flox)	28	3	20	1.16837	3.6947	-18.0462	7
Msi1(Flox/WT),Msi2(Flox/Flox)	28	3	21	1.23504	3.90553	-16.9207	7
Msi1(Flox/WT),Msi2(Flox/Flox)	28	3	22	1.3701	4.33263	-15.6013	7
Msi1(Flox/WT),Msi2(Flox/Flox)	28	3	23	1.76802	5.59097	-14.2014	7
Msi1(Flox/WT),Msi2(Flox/Flox)	28	3	24	2.42672	7.67397	-12.1604	7
Msi1(Flox/WT),Msi2(Flox/Flox)	28	3	25	3.56611	11.277	-8.32129	7
Msi1(Flox/WT),Msi2(Flox/Flox)	28	3	26	5.23114	16.5423	-2.51541	7
Msi1(Flox/WT),Msi2(Flox/Flox)	28	3	27	7.20342	22.7792	5.64121	7
Msi1(Flox/WT),Msi2(Flox/Flox)	28	3	28	9.1674	28.9899	15.4017	7
Msi1(Flox/WT),Msi2(Flox/Flox)	28	3	29	10.8248	34.2311	26.0413	7
Msi1(Flox/WT),Msi2(Flox/Flox)	28	3	30	11.9184	37.6893	37.1022	7
Msi1(Flox/WT),Msi2(Flox/Flox)	28	3	31	12.1244	38.3407	47.2593	7
Msi1(Flox/WT),Msi2(Flox/Flox)	28	3	32	11.4219	36.1191	55.6974	7
Msi1(Flox/WT),Msi2(Flox/Flox)	28	3	33	9.87342	31.2225	61.7351	7
Msi1(Flox/WT),Msi2(Flox/Flox)	28	3	34	8.03228	25.4003	65.1875	7
Msi1(Flox/WT),Msi2(Flox/Flox)	28	3	35	6.27204	19.8339	66.1421	7
Msi1(Flox/WT),Msi2(Flox/Flox)	28	3	36	4.7795	15.1141	64.3755	7
Msi1(Flox/WT),Msi2(Flox/Flox)	28	3	37	3.71821	11.758	60.9949	7
Msi1(Flox/WT),Msi2(Flox/Flox)	28	3	38	2.95738	9.35205	56.6747	7
Msi1(Flox/WT),Msi2(Flox/Flox)	28	3	39	2.68577	8.49316	51.2977	7
Msi1(Flox/WT),Msi2(Flox/Flox)	28	3	40	2.78949	8.82114	46.264	7
Msi1(Flox/WT),Msi2(Flox/Flox)	28	3	41	3.23682	10.2357	42.3477	7
Msi1(Flox/WT),Msi2(Flox/Flox)	28	3	42	4.4396	14.0392	40.2835	7
Msi1(Flox/WT),Msi2(Flox/Flox)	28	3	43	6.47987	20.4911	39.7604	7
Msi1(Flox/WT),Msi2(Flox/Flox)	28	3	44	9.018	28.5174	40.7751	7
Msi1(Flox/WT),Msi2(Flox/Flox)	28	3	45	11.4732	36.2815	43.2945	7
Msi1(Flox/WT),Msi2(Flox/Flox)	28	3	46	13.6059	43.0258	46.6459	7
Msi1(Flox/WT),Msi2(Flox/Flox)	28	3	47	15.1465	47.8975	50.2739	7
Msi1(Flox/WT),Msi2(Flox/Flox)	28	3	48	15.8284	50.0538	53.602	7
Msi1(Flox/WT),Msi2(Flox/Flox)	28	3	49	15.86	50.1538	56.491	7
Msi1(Flox/WT),Msi2(Flox/Flox)	28	3	50	15.2797	48.3187	59.2633	7
Msi1(Flox/WT),Msi2(Flox/Flox)	28	3	51	14.003	44.2815	61.8569	7
Msi1(Flox/WT),Msi2(Flox/Flox)	28	3	52	12.1745	38.499	64.4347	7
Msi1(Flox/WT),Msi2(Flox/Flox)	28	3	53	9.92355	31.381	66.1076	7
Msi1(Flox/WT),Msi2(Flox/Flox)	28	3	54	7.63851	24.1551	66.9656	7
Msi1(Flox/WT),Msi2(Flox/Flox)	28	3	55	5.81368	18.3845	66.6542	7
Msi1(Flox/WT),Msi2(Flox/Flox)	28	3	56	5.13564	16.2403	64.2121	7
Msi1(Flox/WT),Msi2(Flox/Flox)	28	3	57	5.51988	17.4554	60.7268	7
Msi1(Flox/WT),Msi2(Flox/Flox)	28	3	58	6.29563	19.9085	56.1329	7
Msi1(Flox/WT),Msi2(Flox/Flox)	28	3	59	6.96485	22.0248	50.7962	7
Msi1(Flox/WT),Msi2(Flox/Flox)	28	3	60	7.33585	23.198	45.2002	7
Msi1(Flox/WT),Msi2(Flox/Flox)	28	3	61	7.38722	23.3604	39.4673	7
Msi1(Flox/WT),Msi2(Flox/Flox)	28	3	62	7.17462	22.6881	34.4091	7
Msi1(Flox/WT),Msi2(Flox/Flox)	28	3	63	6.68874	21.1516	29.0478	7
Msi1(Flox/WT),Msi2(Flox/Flox)	28	3	64	6.1128	19.3304	24.717	7
Msi1(Flox/WT),Msi2(Flox/Flox)	28	3	65	5.51573	17.4423	20.8739	7
Msi1(Flox/WT),Msi2(Flox/Flox)	28	3	66	5.00363	15.8229	17.3824	7
Msi1(Flox/WT),Msi2(Flox/Flox)	28	3	67	4.39438	13.8963	14.2656	7
Msi1(Flox/WT),Msi2(Flox/Flox)	28	3	68	3.94361	12.4708	11.1671	7
Msi1(Flox/WT),Msi2(Flox/Flox)	28	3	69	3.51376	11.1115	8.83604	7
Msi1(Flox/WT),Msi2(Flox/Flox)	28	3	70	3.00102	9.49006	7.0484	7
Msi1(Flox/WT),Msi2(Flox/Flox)	28	3	71	2.70165	8.54336	5.71412	7
Msi1(Flox/WT),Msi2(Flox/Flox)	28	3	72	2.37681	7.51612	4.82996	7
Msi1(Flox/WT),Msi2(Flox/Flox)	28	3	73	2.10719	6.66353	3.78895	7
Msi1(Flox/WT),Msi2(Flox/Flox)	28	3	74	1.88956	5.9753	2.99956	7
Msi1(Flox/WT),Msi2(Flox/Flox)	28	3	75	1.71704	5.42977	2.35437	7
Msi1(Flox/WT),Msi2(Flox/Flox)	28	3	76	1.47309	4.65831	1.9716	7
Msi1(Flox/WT),Msi2(Flox/Flox)	28	3	77	1.29841	4.10594	1.62485	7
Msi1(Flox/WT),Msi2(Flox/Flox)	28	3	78	1.15495	3.65226	1.24628	7
Msi1(Flox/WT),Msi2(Flox/Flox)	28	3	79	1.0788	3.41148	0.950496	7
Msi1(Flox/WT),Msi2(Flox/Flox)	28	3	80	0.988993	3.12747	0.289861	7
Msi1(Flox/WT),Msi2(Flox/Flox)	28	3	81	1.05193	3.32648	-0.00359527	7
Msi1(Flox/WT),Msi2(Flox/Flox)	28	3	82	1.02331	3.236	-0.309639	7
Msi1(Flox/WT),Msi2(Flox/Flox)	28	3	83	1.0626	3.36025	-1.04283	7
Msi1(Flox/WT),Msi2(Flox/Flox)	28	3	84	1.15152	3.64142	-1.20395	7
Msi1(Flox/WT),Msi2(Flox/Flox)	28	3	85	1.27314	4.02604	-1.76805	7
Msi1(Flox/WT),Msi2(Flox/Flox)	28	3	86	1.45123	4.58919	-2.26368	7
Msi1(Flox/WT),Msi2(Flox/Flox)	28	3	87	1.59596	5.04687	-2.59074	7
Msi1(Flox/WT),Msi2(Flox/Flox)	28	3	88	1.78166	5.6341	-2.90908	7
Msi1(Flox/WT),Msi2(Flox/Flox)	28	3	89	1.91125	6.04391	-3.05795	7
Msi1(Flox/WT),Msi2(Flox/Flox)	28	3	90	2.05329	6.49307	-3.4029	7
Msi1(Flox/WT),Msi2(Flox/Flox)	28	3	91	2.18983	6.92486	-3.21919	7
Msi1(Flox/WT),Msi2(Flox/Flox)	28	3	92	2.32768	7.36077	-3.38121	7
Msi1(Flox/WT),Msi2(Flox/Flox)	28	3	93	2.45677	7.769	-3.62012	7
Msi1(Flox/WT),Msi2(Flox/Flox)	28	3	94	2.5893	8.18807	-3.79851	7
Msi1(Flox/WT),Msi2(Flox/Flox)	28	3	95	2.75748	8.71993	-4.35164	7
Msi1(Flox/WT),Msi2(Flox/Flox)	28	3	96	2.80201	8.86073	-4.54879	7
Msi1(Flox/WT),Msi2(Flox/Flox)	28	3	97	2.81568	8.90397	-4.74101	7
Msi1(Flox/WT),Msi2(Flox/Flox)	28	3	98	2.81359	8.89734	-4.91582	7
Msi1(Flox/WT),Msi2(Flox/Flox)	28	3	99	2.75748	8.71992	-5.44782	7
Msi1(Flox/WT),Msi2(Flox/Flox)	28	3	100	2.68611	8.49423	-5.9837	7
Msi1(Flox/WT),Msi2(Flox/Flox)	28	3	101	2.60578	8.2402	-6.44108	7
Msi1(Flox/WT),Msi2(Flox/Flox)	28	3	102	2.52322	7.97911	-6.73093	7
Msi1(Flox/WT),Msi2(Flox/Flox)	28	3	103	2.44131	7.72011	-7.18119	7
Msi1(Flox/WT),Msi2(Flox/Flox)	28	3	104	2.33851	7.39502	-7.51806	7
Msi1(Flox/WT),Msi2(Flox/Flox)	28	3	105	2.29995	7.27308	-8.05466	7
Msi1(Flox/WT),Msi2(Flox/Flox)	28	3	106	2.19836	6.95183	-8.25361	7
Msi1(Flox/WT),Msi2(Flox/Flox)	28	3	107	2.13746	6.75923	-8.75894	7
Msi1(Flox/WT),Msi2(Flox/Flox)	28	3	108	2.08064	6.57955	-8.97827	7
Msi1(Flox/WT),Msi2(Flox/Flox)	28	3	109	2.00988	6.35581	-9.15494	7
Msi1(Flox/WT),Msi2(Flox/Flox)	28	3	110	2.01465	6.37087	-9.66967	7
Msi1(Flox/WT),Msi2(Flox/Flox)	28	3	111	2.00003	6.32464	-10.0745	7
Msi1(Flox/WT),Msi2(Flox/Flox)	28	3	112	2.04175	6.45658	-10.405	7
Msi1(Flox/WT),Msi2(Flox/Flox)	28	3	113	1.9686	6.22527	-10.6061	7
Msi1(Flox/WT),Msi2(Flox/Flox)	28	3	114	1.88855	5.97212	-10.7676	7
Msi1(Flox/WT),Msi2(Flox/Flox)	28	3	115	1.89852	6.00364	-10.9811	7
Msi1(Flox/WT),Msi2(Flox/Flox)	28	3	116	1.96953	6.22821	-11.085	7
Msi1(Flox/WT),Msi2(Flox/Flox)	28	3	117	2.03179	6.42508	-11.3649	7
Msi1(Flox/WT),Msi2(Flox/Flox)	28	3	118	2.05856	6.50975	-11.6077	7
Msi1(Flox/WT),Msi2(Flox/Flox)	28	3	119	1.98941	6.29108	-11.8347	7
Msi1(Flox/WT),Msi2(Flox/Flox)	28	3	120	1.97036	6.23083	-11.8649	7
Msi1(Flox/WT),Msi2(Flox/Flox)	28	3	121	1.94847	6.1616	-11.734	7
Msi1(Flox/WT),Msi2(Flox/Flox)	28	3	122	1.92358	6.08288	-11.6621	7
Msi1(Flox/WT),Msi2(Flox/Flox)	28	3	123	1.8685	5.90872	-11.646	7
Msi1(Flox/WT),Msi2(Flox/Flox)	28	3	124	1.91636	6.06005	-11.8074	7
Msi1(Flox/WT),Msi2(Flox/Flox)	28	3	125	1.96194	6.20419	-12.0427	7
Msi1(Flox/WT),Msi2(Flox/Flox)	28	3	126	1.97739	6.25305	-11.9568	7
Msi1(Flox/WT),Msi2(Flox/Flox)	28	3	127	1.9094	6.03806	-12.1374	7
Msi1(Flox/WT),Msi2(Flox/Flox)	28	3	128	1.87256	5.92154	-12.0513	7
Msi1(Flox/WT),Msi2(Flox/Flox)	28	3	129	1.95373	6.17825	-12.4841	7
Msi1(Flox/WT),Msi2(Flox/Flox)	28	3	130	1.98346	6.27225	-12.7436	7
Msi1(Flox/WT),Msi2(Flox/Flox)	28	3	131	2.0737	6.5576	-12.4489	7
Msi1(Flox/WT),Msi2(Flox/Flox)	28	3	132	2.13659	6.7565	-12.6459	7
Msi1(Flox/WT),Msi2(Flox/Flox)	28	3	133	2.20915	6.98594	-12.5502	7
Msi1(Flox/WT),Msi2(Flox/Flox)	28	3	134	2.27879	7.20617	-12.8044	7
Msi1(Flox/WT),Msi2(Flox/Flox)	28	3	135	2.36227	7.47014	-12.8175	7
Msi1(Flox/WT),Msi2(Flox/Flox)	28	3	136	2.37987	7.52582	-12.9363	7
Msi1(Flox/WT),Msi2(Flox/Flox)	28	3	137	2.39117	7.56155	-13.3104	7
Msi1(Flox/WT),Msi2(Flox/Flox)	28	3	138	2.53514	8.0168	-12.9402	7
Msi1(Flox/WT),Msi2(Flox/Flox)	28	3	139	2.61266	8.26195	-13.114	7
Msi1(Flox/WT),Msi2(Flox/Flox)	28	3	140	2.72739	8.62478	-13.3286	7
Msi1(Flox/WT),Msi2(Flox/Flox)	28	3	141	2.74053	8.66631	-13.2866	7
Msi1(Flox/WT),Msi2(Flox/Flox)	28	3	142	2.69735	8.52978	-13.3586	7
Msi1(Flox/WT),Msi2(Flox/Flox)	28	3	143	2.70629	8.55804	-13.4785	7
Msi1(Flox/WT),Msi2(Flox/Flox)	28	3	144	2.65955	8.41024	-13.5497	7
Msi1(Flox/WT),Msi2(Flox/Flox)	28	3	145	2.6458	8.36676	-13.5271	7
Msi1(Flox/WT),Msi2(Flox/Flox)	28	3	146	2.586	8.17766	-13.7537	7
Msi1(Flox/WT),Msi2(Flox/Flox)	28	3	147	2.55179	8.06947	-13.7696	7
Msi1(Flox/WT),Msi2(Flox/Flox)	28	3	148	2.5242	7.98222	-13.6733	7
Msi1(Flox/WT),Msi2(Flox/Flox)	28	3	149	2.45641	7.76786	-13.906	7
Msi1(Flox/WT),Msi2(Flox/Flox)	28	3	150	2.45214	7.75434	-13.8919	7
Msi1(Flox/WT),Msi2(Flox/Flox)	28	3	151	2.37533	7.51147	-13.757	7
Msi1(Flox/WT),Msi2(Flox/Flox)	28	3	152	2.34308	7.40946	-13.8252	7
Msi1(Flox/WT),Msi2(Flox/Flox)	28	3	153	2.36955	7.49317	-13.7759	7
Msi1(Flox/WT),Msi2(Flox/Flox)	28	3	154	2.39865	7.58519	-14.0666	7
Msi1(Flox/WT),Msi2(Flox/Flox)	28	3	155	2.4039	7.60179	-13.8931	7
Msi1(Flox/WT),Msi2(Flox/Flox)	28	3	156	2.43645	7.70473	-14.1372	7
Msi1(Flox/WT),Msi2(Flox/Flox)	28	3	157	2.46378	7.79116	-14.3237	7
Msi1(Flox/WT),Msi2(Flox/Flox)	28	3	158	2.47494	7.82644	-14.2209	7
Msi1(Flox/WT),Msi2(Flox/Flox)	28	3	159	2.54631	8.05214	-14.6238	7
Msi1(Flox/WT),Msi2(Flox/Flox)	28	3	160	2.55204	8.07026	-14.7288	7
Msi1(Flox/WT),Msi2(Flox/Flox)	28	3	161	2.56077	8.09787	-14.8501	7
Msi1(Flox/WT),Msi2(Flox/Flox)	28	3	162	2.58163	8.16383	-14.9536	7
Msi1(Flox/WT),Msi2(Flox/Flox)	28	3	163	2.52392	7.98135	-15.028	7
Msi1(Flox/WT),Msi2(Flox/Flox)	28	3	164	2.49934	7.9036	-15.2693	7
Msi1(Flox/WT),Msi2(Flox/Flox)	28	3	165	2.5049	7.92118	-15.1971	7
Msi1(Flox/WT),Msi2(Flox/Flox)	28	3	166	2.48424	7.85585	-15.4023	7
Msi1(Flox/WT),Msi2(Flox/Flox)	28	3	167	2.48435	7.85622	-15.3076	7
Msi1(Flox/WT),Msi2(Flox/Flox)	28	3	168	2.49593	7.89281	-15.0679	7
Msi1(Flox/WT),Msi2(Flox/Flox)	28	3	169	2.51565	7.9552	-15.0891	7
Msi1(Flox/WT),Msi2(Flox/Flox)	28	3	170	2.49838	7.90056	-15.0876	7
Msi1(Flox/WT),Msi2(Flox/Flox)	28	3	171	2.56349	8.10648	-15.3233	7
Msi1(Flox/WT),Msi2(Flox/Flox)	28	3	172	2.58831	8.18495	-15.4074	7
Msi1(Flox/WT),Msi2(Flox/Flox)	28	3	173	2.71578	8.58804	-15.4013	7
Msi1(Flox/WT),Msi2(Flox/Flox)	28	3	174	2.87476	9.0908	-15.5071	7
Msi1(Flox/WT),Msi2(Flox/Flox)	28	3	175	2.84249	8.98874	-15.3373	7
Msi1(Flox/WT),Msi2(Flox/Flox)	28	3	176	2.79941	8.8525	-15.4889	7
Msi1(Flox/WT),Msi2(Flox/Flox)	28	3	177	2.81078	8.88847	-15.3111	7
Msi1(Flox/WT),Msi2(Flox/Flox)	28	3	178	2.72902	8.62993	-15.1903	7
Msi1(Flox/WT),Msi2(Flox/Flox)	28	3	179	2.77175	8.76506	-15.0968	7
Msi1(Flox/WT),Msi2(Flox/Flox)	28	3	180	2.80422	8.86771	-14.9982	7
Msi1(Flox/WT),Msi2(Flox/Flox)	28	3	181	2.7609	8.73074	-15.0126	7
Msi1(Flox/WT),Msi2(Flox/Flox)	28	3	182	2.69898	8.53493	-14.7665	7
Msi1(Flox/WT),Msi2(Flox/Flox)	28	3	183	2.73942	8.6628	-14.7436	7
Msi1(Flox/WT),Msi2(Flox/Flox)	28	3	184	2.79892	8.85096	-14.7572	7
Msi1(Flox/WT),Msi2(Flox/Flox)	28	3	185	2.8301	8.94956	-14.5654	7
Msi1(Flox/WT),Msi2(Flox/Flox)	28	3	186	2.8452	8.99732	-14.2181	7
Msi1(Flox/WT),Msi2(Flox/Flox)	28	3	187	2.76544	8.7451	-14.04	7
Msi1(Flox/WT),Msi2(Flox/Flox)	28	3	188	2.76019	8.72847	-13.5922	7
Msi1(Flox/WT),Msi2(Flox/Flox)	28	3	189	2.80508	8.87043	-13.405	7
Msi1(Flox/WT),Msi2(Flox/Flox)	28	3	190	2.84745	9.00443	-13.2883	7
Msi1(Flox/WT),Msi2(Flox/Flox)	28	3	191	2.87118	9.07947	-13.3789	7
Msi1(Flox/WT),Msi2(Flox/Flox)	28	3	192	2.85997	9.04401	-13.3954	7
Msi1(Flox/WT),Msi2(Flox/Flox)	28	3	193	2.93962	9.29591	-13.403	7
Msi1(Flox/WT),Msi2(Flox/Flox)	28	3	194	2.92489	9.24933	-13.4977	7
Msi1(Flox/WT),Msi2(Flox/Flox)	28	3	195	2.90862	9.19785	-13.6513	7
Msi1(Flox/WT),Msi2(Flox/Flox)	28	3	196	2.99233	9.46259	-13.8179	7
Msi1(Flox/WT),Msi2(Flox/Flox)	28	3	197	3.02105	9.55339	-13.5986	7
Msi1(Flox/WT),Msi2(Flox/Flox)	28	3	198	2.99276	9.46394	-13.7649	7
Msi1(Flox/WT),Msi2(Flox/Flox)	28	3	199	2.95734	9.35193	-13.5267	7
Msi1(Flox/WT),Msi2(Flox/Flox)	56	3	-20	0.376493	1.19058	-1.33522	8
Msi1(Flox/WT),Msi2(Flox/Flox)	56	3	-19	0.353123	1.11667	-1.27412	8
Msi1(Flox/WT),Msi2(Flox/Flox)	56	3	-18	0.337443	1.06709	-1.21637	8
Msi1(Flox/WT),Msi2(Flox/Flox)	56	3	-17	0.327721	1.03634	-1.1864	8
Msi1(Flox/WT),Msi2(Flox/Flox)	56	3	-16	0.328792	1.03973	-1.14269	8
Msi1(Flox/WT),Msi2(Flox/Flox)	56	3	-15	0.330594	1.04543	-1.10585	8
Msi1(Flox/WT),Msi2(Flox/Flox)	56	3	-14	0.380487	1.20321	-1.15574	8
Msi1(Flox/WT),Msi2(Flox/Flox)	56	3	-13	0.332992	1.05301	-1.0879	8
Msi1(Flox/WT),Msi2(Flox/Flox)	56	3	-12	0.346383	1.09536	-1.19764	8
Msi1(Flox/WT),Msi2(Flox/Flox)	56	3	-11	0.452946	1.43234	-1.22095	8
Msi1(Flox/WT),Msi2(Flox/Flox)	56	3	-10	0.361862	1.14431	-0.996772	8
Msi1(Flox/WT),Msi2(Flox/Flox)	56	3	-9	0.336672	1.06465	-0.976126	8
Msi1(Flox/WT),Msi2(Flox/Flox)	56	3	-8	0.251067	0.793943	-0.840528	8
Msi1(Flox/WT),Msi2(Flox/Flox)	56	3	-7	0.197775	0.62542	-0.429621	8
Msi1(Flox/WT),Msi2(Flox/Flox)	56	3	-6	0.184295	0.582793	-0.31426	8
Msi1(Flox/WT),Msi2(Flox/Flox)	56	3	-5	0.111445	0.352419	0.0321415	8
Msi1(Flox/WT),Msi2(Flox/Flox)	56	3	-4	0.119505	0.377909	0.239464	8
Msi1(Flox/WT),Msi2(Flox/Flox)	56	3	-3	0.20918	0.661487	0.42002	8
Msi1(Flox/WT),Msi2(Flox/Flox)	56	3	-2	0.261524	0.827013	0.50453	8
Msi1(Flox/WT),Msi2(Flox/Flox)	56	3	-1	0.280395	0.886688	0.593169	8
Msi1(Flox/WT),Msi2(Flox/Flox)	56	3	0	0.211494	0.668803	0.740585	8
Msi1(Flox/WT),Msi2(Flox/Flox)	56	3	1	0.376344	1.1901	-0.672029	8
Msi1(Flox/WT),Msi2(Flox/Flox)	56	3	2	0.50297	1.59053	0.297333	8
Msi1(Flox/WT),Msi2(Flox/Flox)	56	3	3	0.56833	1.79722	1.04069	8
Msi1(Flox/WT),Msi2(Flox/Flox)	56	3	4	0.34603	1.09424	0.785068	8
Msi1(Flox/WT),Msi2(Flox/Flox)	56	3	5	0.374566	1.18448	0.666491	8
Msi1(Flox/WT),Msi2(Flox/Flox)	56	3	6	0.410091	1.29682	0.391507	8
Msi1(Flox/WT),Msi2(Flox/Flox)	56	3	7	0.382704	1.21022	0.180442	8
Msi1(Flox/WT),Msi2(Flox/Flox)	56	3	8	0.369817	1.16946	-0.512449	8
Msi1(Flox/WT),Msi2(Flox/Flox)	56	3	9	0.374928	1.18563	-1.8118	8
Msi1(Flox/WT),Msi2(Flox/Flox)	56	3	10	0.340527	1.07684	-3.14339	8
Msi1(Flox/WT),Msi2(Flox/Flox)	56	3	11	0.368379	1.16492	-5.13106	8
Msi1(Flox/WT),Msi2(Flox/Flox)	56	3	12	0.394806	1.24849	-7.48983	8
Msi1(Flox/WT),Msi2(Flox/Flox)	56	3	13	0.44985	1.42255	-9.55381	8
Msi1(Flox/WT),Msi2(Flox/Flox)	56	3	14	0.57776	1.82704	-11.5071	8
Msi1(Flox/WT),Msi2(Flox/Flox)	56	3	15	0.733445	2.31936	-12.6719	8
Msi1(Flox/WT),Msi2(Flox/Flox)	56	3	16	0.888168	2.80863	-13.3564	8
Msi1(Flox/WT),Msi2(Flox/Flox)	56	3	17	0.938346	2.96731	-13.7352	8
Msi1(Flox/WT),Msi2(Flox/Flox)	56	3	18	1.08344	3.42615	-13.6833	8
Msi1(Flox/WT),Msi2(Flox/Flox)	56	3	19	1.20019	3.79532	-13.5503	8
Msi1(Flox/WT),Msi2(Flox/Flox)	56	3	20	1.32216	4.18104	-12.7435	8
Msi1(Flox/WT),Msi2(Flox/Flox)	56	3	21	1.31981	4.1736	-11.7785	8
Msi1(Flox/WT),Msi2(Flox/Flox)	56	3	22	1.43319	4.53214	-10.4737	8
Msi1(Flox/WT),Msi2(Flox/Flox)	56	3	23	1.65864	5.24509	-8.65503	8
Msi1(Flox/WT),Msi2(Flox/Flox)	56	3	24	2.3342	7.38139	-5.62532	8
Msi1(Flox/WT),Msi2(Flox/Flox)	56	3	25	3.83186	12.1174	0.457501	8
Msi1(Flox/WT),Msi2(Flox/Flox)	56	3	26	5.68679	17.9832	9.02657	8
Msi1(Flox/WT),Msi2(Flox/Flox)	56	3	27	7.12907	22.5441	20.0798	8
Msi1(Flox/WT),Msi2(Flox/Flox)	56	3	28	7.72866	24.4402	32.0381	8
Msi1(Flox/WT),Msi2(Flox/Flox)	56	3	29	7.59341	24.0125	43.9099	8
Msi1(Flox/WT),Msi2(Flox/Flox)	56	3	30	6.88831	21.7827	55.1116	8
Msi1(Flox/WT),Msi2(Flox/Flox)	56	3	31	5.78023	18.2787	63.9486	8
Msi1(Flox/WT),Msi2(Flox/Flox)	56	3	32	4.3025	13.6057	69.1503	8
Msi1(Flox/WT),Msi2(Flox/Flox)	56	3	33	3.16295	10.0021	70.805	8
Msi1(Flox/WT),Msi2(Flox/Flox)	56	3	34	2.69183	8.51231	69.3904	8
Msi1(Flox/WT),Msi2(Flox/Flox)	56	3	35	2.84022	8.98157	66.3407	8
Msi1(Flox/WT),Msi2(Flox/Flox)	56	3	36	3.09932	9.8009	61.6954	8
Msi1(Flox/WT),Msi2(Flox/Flox)	56	3	37	3.48712	11.0273	56.9219	8
Msi1(Flox/WT),Msi2(Flox/Flox)	56	3	38	3.90627	12.3527	51.1631	8
Msi1(Flox/WT),Msi2(Flox/Flox)	56	3	39	4.06234	12.8462	45.4832	8
Msi1(Flox/WT),Msi2(Flox/Flox)	56	3	40	3.51529	11.1163	41.4309	8
Msi1(Flox/WT),Msi2(Flox/Flox)	56	3	41	2.38551	7.54366	39.8549	8
Msi1(Flox/WT),Msi2(Flox/Flox)	56	3	42	3.08648	9.76032	41.4162	8
Msi1(Flox/WT),Msi2(Flox/Flox)	56	3	43	5.77467	18.2611	44.8289	8
Msi1(Flox/WT),Msi2(Flox/Flox)	56	3	44	8.69903	27.5088	50.0432	8
Msi1(Flox/WT),Msi2(Flox/Flox)	56	3	45	10.7828	34.0983	55.9707	8
Msi1(Flox/WT),Msi2(Flox/Flox)	56	3	46	11.9362	37.7457	62.1132	8
Msi1(Flox/WT),Msi2(Flox/Flox)	56	3	47	11.8082	37.3408	68.3151	8
Msi1(Flox/WT),Msi2(Flox/Flox)	56	3	48	10.8378	34.2722	73.4627	8
Msi1(Flox/WT),Msi2(Flox/Flox)	56	3	49	9.25521	29.2676	78.0883	8
Msi1(Flox/WT),Msi2(Flox/Flox)	56	3	50	7.45277	23.5677	81.048	8
Msi1(Flox/WT),Msi2(Flox/Flox)	56	3	51	5.89856	18.6529	82.0106	8
Msi1(Flox/WT),Msi2(Flox/Flox)	56	3	52	4.81738	15.2339	81.4531	8
Msi1(Flox/WT),Msi2(Flox/Flox)	56	3	53	4.54277	14.3655	78.8412	8
Msi1(Flox/WT),Msi2(Flox/Flox)	56	3	54	5.00009	15.8117	75.0122	8
Msi1(Flox/WT),Msi2(Flox/Flox)	56	3	55	5.86505	18.5469	69.4169	8
Msi1(Flox/WT),Msi2(Flox/Flox)	56	3	56	6.64223	21.0046	63.2153	8
Msi1(Flox/WT),Msi2(Flox/Flox)	56	3	57	7.08834	22.4153	57.0788	8
Msi1(Flox/WT),Msi2(Flox/Flox)	56	3	58	7.19002	22.7368	50.0027	8
Msi1(Flox/WT),Msi2(Flox/Flox)	56	3	59	7.08608	22.4082	43.7527	8
Msi1(Flox/WT),Msi2(Flox/Flox)	56	3	60	6.75364	21.3569	37.7472	8
Msi1(Flox/WT),Msi2(Flox/Flox)	56	3	61	6.33904	20.0458	32.311	8
Msi1(Flox/WT),Msi2(Flox/Flox)	56	3	62	5.7726	18.2546	27.2926	8
Msi1(Flox/WT),Msi2(Flox/Flox)	56	3	63	4.8499	15.3367	23.1498	8
Msi1(Flox/WT),Msi2(Flox/Flox)	56	3	64	4.09426	12.9472	19.5784	8
Msi1(Flox/WT),Msi2(Flox/Flox)	56	3	65	3.33732	10.5535	16.7304	8
Msi1(Flox/WT),Msi2(Flox/Flox)	56	3	66	2.74749	8.68834	14.4074	8
Msi1(Flox/WT),Msi2(Flox/Flox)	56	3	67	2.23312	7.06174	12.6097	8
Msi1(Flox/WT),Msi2(Flox/Flox)	56	3	68	1.93685	6.12486	10.9928	8
Msi1(Flox/WT),Msi2(Flox/Flox)	56	3	69	1.74782	5.52711	9.64487	8
Msi1(Flox/WT),Msi2(Flox/Flox)	56	3	70	1.71189	5.41347	8.59664	8
Msi1(Flox/WT),Msi2(Flox/Flox)	56	3	71	1.78382	5.64094	7.58979	8
Msi1(Flox/WT),Msi2(Flox/Flox)	56	3	72	1.92627	6.09139	6.86902	8
Msi1(Flox/WT),Msi2(Flox/Flox)	56	3	73	1.84411	5.83158	6.19224	8
Msi1(Flox/WT),Msi2(Flox/Flox)	56	3	74	1.86881	5.9097	5.85591	8
Msi1(Flox/WT),Msi2(Flox/Flox)	56	3	75	1.84747	5.84222	5.4247	8
Msi1(Flox/WT),Msi2(Flox/Flox)	56	3	76	1.77707	5.6196	5.39348	8
Msi1(Flox/WT),Msi2(Flox/Flox)	56	3	77	1.74918	5.53139	4.95211	8
Msi1(Flox/WT),Msi2(Flox/Flox)	56	3	78	1.6874	5.33602	4.32151	8
Msi1(Flox/WT),Msi2(Flox/Flox)	56	3	79	1.58724	5.01931	3.84821	8
Msi1(Flox/WT),Msi2(Flox/Flox)	56	3	80	1.49537	4.72877	3.2423	8
Msi1(Flox/WT),Msi2(Flox/Flox)	56	3	81	1.44155	4.55857	2.83945	8
Msi1(Flox/WT),Msi2(Flox/Flox)	56	3	82	1.43288	4.53118	2.23836	8
Msi1(Flox/WT),Msi2(Flox/Flox)	56	3	83	1.41506	4.47482	1.64822	8
Msi1(Flox/WT),Msi2(Flox/Flox)	56	3	84	1.53421	4.85161	1.32943	8
Msi1(Flox/WT),Msi2(Flox/Flox)	56	3	85	1.55689	4.92331	0.340933	8
Msi1(Flox/WT),Msi2(Flox/Flox)	56	3	86	1.65801	5.2431	-0.0701505	8
Msi1(Flox/WT),Msi2(Flox/Flox)	56	3	87	1.74391	5.51472	-0.753463	8
Msi1(Flox/WT),Msi2(Flox/Flox)	56	3	88	1.84193	5.82468	-1.54179	8
Msi1(Flox/WT),Msi2(Flox/Flox)	56	3	89	1.98545	6.27854	-2.34086	8
Msi1(Flox/WT),Msi2(Flox/Flox)	56	3	90	1.97049	6.23123	-2.79752	8
Msi1(Flox/WT),Msi2(Flox/Flox)	56	3	91	1.8661	5.90112	-3.38348	8
Msi1(Flox/WT),Msi2(Flox/Flox)	56	3	92	1.74754	5.5262	-3.56977	8
Msi1(Flox/WT),Msi2(Flox/Flox)	56	3	93	1.664	5.26202	-3.90848	8
Msi1(Flox/WT),Msi2(Flox/Flox)	56	3	94	1.62319	5.13297	-4.15443	8
Msi1(Flox/WT),Msi2(Flox/Flox)	56	3	95	1.44556	4.57127	-4.61752	8
Msi1(Flox/WT),Msi2(Flox/Flox)	56	3	96	1.42684	4.51206	-4.58476	8
Msi1(Flox/WT),Msi2(Flox/Flox)	56	3	97	1.48755	4.70404	-4.75475	8
Msi1(Flox/WT),Msi2(Flox/Flox)	56	3	98	1.54437	4.88373	-4.8106	8
Msi1(Flox/WT),Msi2(Flox/Flox)	56	3	99	1.3935	4.40665	-4.96774	8
Msi1(Flox/WT),Msi2(Flox/Flox)	56	3	100	1.44268	4.56216	-4.92391	8
Msi1(Flox/WT),Msi2(Flox/Flox)	56	3	101	1.50943	4.77324	-5.09955	8
Msi1(Flox/WT),Msi2(Flox/Flox)	56	3	102	1.54207	4.87647	-5.37206	8
Msi1(Flox/WT),Msi2(Flox/Flox)	56	3	103	1.61796	5.11643	-5.95882	8
Msi1(Flox/WT),Msi2(Flox/Flox)	56	3	104	1.62179	5.12856	-6.10231	8
Msi1(Flox/WT),Msi2(Flox/Flox)	56	3	105	1.51354	4.78623	-6.40335	8
Msi1(Flox/WT),Msi2(Flox/Flox)	56	3	106	1.63327	5.16484	-6.8817	8
Msi1(Flox/WT),Msi2(Flox/Flox)	56	3	107	1.63791	5.17954	-7.17291	8
Msi1(Flox/WT),Msi2(Flox/Flox)	56	3	108	1.64408	5.19902	-7.54959	8
Msi1(Flox/WT),Msi2(Flox/Flox)	56	3	109	1.76792	5.59067	-7.27393	8
Msi1(Flox/WT),Msi2(Flox/Flox)	56	3	110	1.77709	5.61966	-7.37703	8
Msi1(Flox/WT),Msi2(Flox/Flox)	56	3	111	1.90474	6.02331	-7.32193	8
Msi1(Flox/WT),Msi2(Flox/Flox)	56	3	112	1.92852	6.09852	-7.64255	8
Msi1(Flox/WT),Msi2(Flox/Flox)	56	3	113	1.95134	6.17069	-7.43377	8
Msi1(Flox/WT),Msi2(Flox/Flox)	56	3	114	2.02649	6.40833	-7.52037	8
Msi1(Flox/WT),Msi2(Flox/Flox)	56	3	115	2.03514	6.43568	-7.48652	8
Msi1(Flox/WT),Msi2(Flox/Flox)	56	3	116	2.15652	6.8195	-7.28172	8
Msi1(Flox/WT),Msi2(Flox/Flox)	56	3	117	2.13225	6.74277	-7.50259	8
Msi1(Flox/WT),Msi2(Flox/Flox)	56	3	118	2.10325	6.65105	-7.66102	8
Msi1(Flox/WT),Msi2(Flox/Flox)	56	3	119	2.12039	6.70527	-7.98532	8
Msi1(Flox/WT),Msi2(Flox/Flox)	56	3	120	2.17844	6.88883	-8.34279	8
Msi1(Flox/WT),Msi2(Flox/Flox)	56	3	121	2.07778	6.57052	-8.4991	8
Msi1(Flox/WT),Msi2(Flox/Flox)	56	3	122	1.96588	6.21665	-8.80416	8
Msi1(Flox/WT),Msi2(Flox/Flox)	56	3	123	1.89709	5.99912	-8.60467	8
Msi1(Flox/WT),Msi2(Flox/Flox)	56	3	124	1.84105	5.82191	-8.31103	8
Msi1(Flox/WT),Msi2(Flox/Flox)	56	3	125	1.74252	5.51034	-8.32698	8
Msi1(Flox/WT),Msi2(Flox/Flox)	56	3	126	1.77216	5.60407	-7.85398	8
Msi1(Flox/WT),Msi2(Flox/Flox)	56	3	127	1.68083	5.31526	-7.94867	8
Msi1(Flox/WT),Msi2(Flox/Flox)	56	3	128	1.66257	5.25751	-7.98962	8
Msi1(Flox/WT),Msi2(Flox/Flox)	56	3	129	1.65881	5.24563	-8.52796	8
Msi1(Flox/WT),Msi2(Flox/Flox)	56	3	130	1.73646	5.49118	-8.56086	8
Msi1(Flox/WT),Msi2(Flox/Flox)	56	3	131	1.85823	5.87625	-8.56001	8
Msi1(Flox/WT),Msi2(Flox/Flox)	56	3	132	1.91251	6.04788	-8.77325	8
Msi1(Flox/WT),Msi2(Flox/Flox)	56	3	133	1.90079	6.01081	-8.56236	8
Msi1(Flox/WT),Msi2(Flox/Flox)	56	3	134	1.92202	6.07797	-9.04983	8
Msi1(Flox/WT),Msi2(Flox/Flox)	56	3	135	1.94471	6.14972	-9.42982	8
Msi1(Flox/WT),Msi2(Flox/Flox)	56	3	136	2.02543	6.40496	-9.40385	8
Msi1(Flox/WT),Msi2(Flox/Flox)	56	3	137	2.0386	6.44661	-9.54244	8
Msi1(Flox/WT),Msi2(Flox/Flox)	56	3	138	1.99114	6.29655	-9.59483	8
Msi1(Flox/WT),Msi2(Flox/Flox)	56	3	139	1.99901	6.32143	-10.0212	8
Msi1(Flox/WT),Msi2(Flox/Flox)	56	3	140	2.04194	6.45717	-10.4053	8
Msi1(Flox/WT),Msi2(Flox/Flox)	56	3	141	1.99391	6.30529	-10.6461	8
Msi1(Flox/WT),Msi2(Flox/Flox)	56	3	142	1.97054	6.23138	-10.6993	8
Msi1(Flox/WT),Msi2(Flox/Flox)	56	3	143	1.97084	6.23236	-10.3577	8
Msi1(Flox/WT),Msi2(Flox/Flox)	56	3	144	1.90944	6.03819	-10.2198	8
Msi1(Flox/WT),Msi2(Flox/Flox)	56	3	145	1.78064	5.63086	-10.0598	8
Msi1(Flox/WT),Msi2(Flox/Flox)	56	3	146	1.73884	5.49869	-9.87787	8
Msi1(Flox/WT),Msi2(Flox/Flox)	56	3	147	1.76504	5.58155	-9.45551	8
Msi1(Flox/WT),Msi2(Flox/Flox)	56	3	148	1.61169	5.0966	-9.07695	8
Msi1(Flox/WT),Msi2(Flox/Flox)	56	3	149	1.51095	4.77806	-8.66159	8
Msi1(Flox/WT),Msi2(Flox/Flox)	56	3	150	1.47957	4.67882	-8.69826	8
Msi1(Flox/WT),Msi2(Flox/Flox)	56	3	151	1.40931	4.45664	-8.76904	8
Msi1(Flox/WT),Msi2(Flox/Flox)	56	3	152	1.46725	4.63984	-8.74625	8
Msi1(Flox/WT),Msi2(Flox/Flox)	56	3	153	1.42016	4.49093	-8.66441	8
Msi1(Flox/WT),Msi2(Flox/Flox)	56	3	154	1.40439	4.44108	-8.79782	8
Msi1(Flox/WT),Msi2(Flox/Flox)	56	3	155	1.33168	4.21114	-9.26989	8
Msi1(Flox/WT),Msi2(Flox/Flox)	56	3	156	1.32542	4.19136	-9.61943	8
Msi1(Flox/WT),Msi2(Flox/Flox)	56	3	157	1.38088	4.36673	-9.57217	8
Msi1(Flox/WT),Msi2(Flox/Flox)	56	3	158	1.55457	4.91599	-9.95985	8
Msi1(Flox/WT),Msi2(Flox/Flox)	56	3	159	1.72172	5.44457	-10.5111	8
Msi1(Flox/WT),Msi2(Flox/Flox)	56	3	160	1.85174	5.85572	-10.3098	8
Msi1(Flox/WT),Msi2(Flox/Flox)	56	3	161	1.98669	6.28246	-10.4453	8
Msi1(Flox/WT),Msi2(Flox/Flox)	56	3	162	2.14786	6.79212	-10.7407	8
Msi1(Flox/WT),Msi2(Flox/Flox)	56	3	163	2.34344	7.41062	-10.7897	8
Msi1(Flox/WT),Msi2(Flox/Flox)	56	3	164	2.46299	7.78866	-10.9984	8
Msi1(Flox/WT),Msi2(Flox/Flox)	56	3	165	2.50444	7.91974	-10.7968	8
Msi1(Flox/WT),Msi2(Flox/Flox)	56	3	166	2.54921	8.06129	-11.099	8
Msi1(Flox/WT),Msi2(Flox/Flox)	56	3	167	2.65382	8.3921	-11.4431	8
Msi1(Flox/WT),Msi2(Flox/Flox)	56	3	168	2.60063	8.22393	-11.5639	8
Msi1(Flox/WT),Msi2(Flox/Flox)	56	3	169	2.73161	8.63811	-11.5548	8
Msi1(Flox/WT),Msi2(Flox/Flox)	56	3	170	2.72847	8.62817	-11.6748	8
Msi1(Flox/WT),Msi2(Flox/Flox)	56	3	171	2.68788	8.49982	-11.6965	8
Msi1(Flox/WT),Msi2(Flox/Flox)	56	3	172	2.66134	8.41589	-11.8157	8
Msi1(Flox/WT),Msi2(Flox/Flox)	56	3	173	2.64285	8.35744	-11.7298	8
Msi1(Flox/WT),Msi2(Flox/Flox)	56	3	174	2.76343	8.73872	-11.6209	8
Msi1(Flox/WT),Msi2(Flox/Flox)	56	3	175	2.81734	8.90922	-11.7456	8
Msi1(Flox/WT),Msi2(Flox/Flox)	56	3	176	2.94322	9.30729	-11.5426	8
Msi1(Flox/WT),Msi2(Flox/Flox)	56	3	177	2.95608	9.34794	-11.0301	8
Msi1(Flox/WT),Msi2(Flox/Flox)	56	3	178	3.04179	9.61899	-11.0282	8
Msi1(Flox/WT),Msi2(Flox/Flox)	56	3	179	3.22836	10.209	-10.8943	8
Msi1(Flox/WT),Msi2(Flox/Flox)	56	3	180	3.22022	10.1832	-10.5049	8
Msi1(Flox/WT),Msi2(Flox/Flox)	56	3	181	3.25732	10.3006	-10.2091	8
Msi1(Flox/WT),Msi2(Flox/Flox)	56	3	182	3.28321	10.3824	-9.98886	8
Msi1(Flox/WT),Msi2(Flox/Flox)	56	3	183	3.28072	10.3746	-9.82074	8
Msi1(Flox/WT),Msi2(Flox/Flox)	56	3	184	3.29793	10.429	-10.1399	8
Msi1(Flox/WT),Msi2(Flox/Flox)	56	3	185	3.40044	10.7531	-10.443	8
Msi1(Flox/WT),Msi2(Flox/Flox)	56	3	186	3.43286	10.8557	-10.7631	8
Msi1(Flox/WT),Msi2(Flox/Flox)	56	3	187	3.39289	10.7293	-10.663	8
Msi1(Flox/WT),Msi2(Flox/Flox)	56	3	188	3.48791	11.0297	-10.5509	8
Msi1(Flox/WT),Msi2(Flox/Flox)	56	3	189	3.42032	10.816	-10.9897	8
Msi1(Flox/WT),Msi2(Flox/Flox)	56	3	190	3.53924	11.192	-10.9419	8
Msi1(Flox/WT),Msi2(Flox/Flox)	56	3	191	3.64038	11.5119	-11.2934	8
Msi1(Flox/WT),Msi2(Flox/Flox)	56	3	192	3.75168	11.8638	-10.9968	8
Msi1(Flox/WT),Msi2(Flox/Flox)	56	3	193	3.80919	12.0457	-11.2244	8
Msi1(Flox/WT),Msi2(Flox/Flox)	56	3	194	3.87799	12.2633	-10.953	8
Msi1(Flox/WT),Msi2(Flox/Flox)	56	3	195	3.99057	12.6193	-11.1063	8
Msi1(Flox/WT),Msi2(Flox/Flox)	56	3	196	4.17829	13.2129	-11.3182	8
Msi1(Flox/WT),Msi2(Flox/Flox)	56	3	197	4.33117	13.6964	-11.0563	8
Msi1(Flox/WT),Msi2(Flox/Flox)	56	3	198	4.39579	13.9007	-10.8932	8
Msi1(Flox/WT),Msi2(Flox/Flox)	56	3	199	4.3411	13.7278	-10.848	8
Msi1(Flox/WT),Msi2(Flox/Flox)	84	3	-20	0.274784	0.868942	-0.81383	9
Msi1(Flox/WT),Msi2(Flox/Flox)	84	3	-19	0.273574	0.865117	-0.807322	9
Msi1(Flox/WT),Msi2(Flox/Flox)	84	3	-18	0.266082	0.841425	-0.706723	9
Msi1(Flox/WT),Msi2(Flox/Flox)	84	3	-17	0.256568	0.81134	-0.632163	9
Msi1(Flox/WT),Msi2(Flox/Flox)	84	3	-16	0.246545	0.779644	-0.591391	9
Msi1(Flox/WT),Msi2(Flox/Flox)	84	3	-15	0.227489	0.719385	-0.578064	9
Msi1(Flox/WT),Msi2(Flox/Flox)	84	3	-14	0.209641	0.662943	-0.738079	9
Msi1(Flox/WT),Msi2(Flox/Flox)	84	3	-13	0.414205	1.30983	-1.22255	9
Msi1(Flox/WT),Msi2(Flox/Flox)	84	3	-12	0.264969	0.837906	-0.590992	9
Msi1(Flox/WT),Msi2(Flox/Flox)	84	3	-11	0.330377	1.04474	-0.148174	9
Msi1(Flox/WT),Msi2(Flox/Flox)	84	3	-10	0.203841	0.644603	-0.390516	9
Msi1(Flox/WT),Msi2(Flox/Flox)	84	3	-9	0.240334	0.760002	-0.378078	9
Msi1(Flox/WT),Msi2(Flox/Flox)	84	3	-8	0.261782	0.827829	-0.468471	9
Msi1(Flox/WT),Msi2(Flox/Flox)	84	3	-7	0.219453	0.693971	-0.187697	9
Msi1(Flox/WT),Msi2(Flox/Flox)	84	3	-6	0.148506	0.469617	0.00175741	9
Msi1(Flox/WT),Msi2(Flox/Flox)	84	3	-5	0.233694	0.739006	0.0243458	9
Msi1(Flox/WT),Msi2(Flox/Flox)	84	3	-4	0.336173	1.06307	0.691062	9
Msi1(Flox/WT),Msi2(Flox/Flox)	84	3	-3	0.155428	0.491506	0.350166	9
Msi1(Flox/WT),Msi2(Flox/Flox)	84	3	-2	0.113611	0.359268	0.102674	9
Msi1(Flox/WT),Msi2(Flox/Flox)	84	3	-1	0.140075	0.442957	0.287731	9
Msi1(Flox/WT),Msi2(Flox/Flox)	84	3	0	0.182155	0.576026	0.3571	9
Msi1(Flox/WT),Msi2(Flox/Flox)	84	3	1	0.585097	1.85024	-1.61649	9
Msi1(Flox/WT),Msi2(Flox/Flox)	84	3	2	0.424787	1.34329	-0.472798	9
Msi1(Flox/WT),Msi2(Flox/Flox)	84	3	3	0.478344	1.51266	-0.220165	9
Msi1(Flox/WT),Msi2(Flox/Flox)	84	3	4	0.503914	1.59352	-0.51419	9
Msi1(Flox/WT),Msi2(Flox/Flox)	84	3	5	0.326502	1.03249	0.0826094	9
Msi1(Flox/WT),Msi2(Flox/Flox)	84	3	6	0.228004	0.721012	-0.0295928	9
Msi1(Flox/WT),Msi2(Flox/Flox)	84	3	7	0.254621	0.805182	-1.45863	9
Msi1(Flox/WT),Msi2(Flox/Flox)	84	3	8	0.313113	0.990152	-2.36499	9
Msi1(Flox/WT),Msi2(Flox/Flox)	84	3	9	0.326483	1.03243	-3.97726	9
Msi1(Flox/WT),Msi2(Flox/Flox)	84	3	10	0.2856	0.903146	-4.80355	9
Msi1(Flox/WT),Msi2(Flox/Flox)	84	3	11	0.285805	0.903793	-6.80587	9
Msi1(Flox/WT),Msi2(Flox/Flox)	84	3	12	0.618088	1.95457	-8.84373	9
Msi1(Flox/WT),Msi2(Flox/Flox)	84	3	13	0.675717	2.1368	-10.971	9
Msi1(Flox/WT),Msi2(Flox/Flox)	84	3	14	0.750892	2.37453	-12.7167	9
Msi1(Flox/WT),Msi2(Flox/Flox)	84	3	15	0.79069	2.50038	-13.3271	9
Msi1(Flox/WT),Msi2(Flox/Flox)	84	3	16	0.759532	2.40185	-13.8185	9
Msi1(Flox/WT),Msi2(Flox/Flox)	84	3	17	0.723958	2.28936	-13.7587	9
Msi1(Flox/WT),Msi2(Flox/Flox)	84	3	18	0.72881	2.3047	-13.7512	9
Msi1(Flox/WT),Msi2(Flox/Flox)	84	3	19	0.758981	2.40011	-13.2172	9
Msi1(Flox/WT),Msi2(Flox/Flox)	84	3	20	0.675769	2.13697	-12.6826	9
Msi1(Flox/WT),Msi2(Flox/Flox)	84	3	21	0.78872	2.49415	-11.2634	9
Msi1(Flox/WT),Msi2(Flox/Flox)	84	3	22	1.29482	4.09458	-8.56024	9
Msi1(Flox/WT),Msi2(Flox/Flox)	84	3	23	2.41813	7.6468	-4.47618	9
Msi1(Flox/WT),Msi2(Flox/Flox)	84	3	24	4.24585	13.4266	1.27605	9
Msi1(Flox/WT),Msi2(Flox/Flox)	84	3	25	6.28838	19.8856	9.08384	9
Msi1(Flox/WT),Msi2(Flox/Flox)	84	3	26	8.17945	25.8657	18.6905	9
Msi1(Flox/WT),Msi2(Flox/Flox)	84	3	27	9.54037	30.1693	28.3872	9
Msi1(Flox/WT),Msi2(Flox/Flox)	84	3	28	10.1247	32.017	37.3008	9
Msi1(Flox/WT),Msi2(Flox/Flox)	84	3	29	9.76766	30.888	45.2135	9
Msi1(Flox/WT),Msi2(Flox/Flox)	84	3	30	9.01467	28.5069	50.3815	9
Msi1(Flox/WT),Msi2(Flox/Flox)	84	3	31	7.9154	25.0307	53.0568	9
Msi1(Flox/WT),Msi2(Flox/Flox)	84	3	32	6.62898	20.9627	52.9818	9
Msi1(Flox/WT),Msi2(Flox/Flox)	84	3	33	5.64182	17.841	50.9045	9
Msi1(Flox/WT),Msi2(Flox/Flox)	84	3	34	4.93762	15.6141	47.8529	9
Msi1(Flox/WT),Msi2(Flox/Flox)	84	3	35	4.72521	14.9424	43.4397	9
Msi1(Flox/WT),Msi2(Flox/Flox)	84	3	36	4.80115	15.1826	38.5351	9
Msi1(Flox/WT),Msi2(Flox/Flox)	84	3	37	4.46304	14.1134	34.0228	9
Msi1(Flox/WT),Msi2(Flox/Flox)	84	3	38	3.44972	10.909	32.4749	9
Msi1(Flox/WT),Msi2(Flox/Flox)	84	3	39	3.76579	11.9085	33.5257	9
Msi1(Flox/WT),Msi2(Flox/Flox)	84	3	40	6.79326	21.4822	38.2329	9
Msi1(Flox/WT),Msi2(Flox/Flox)	84	3	41	9.83228	31.0924	43.4327	9
Msi1(Flox/WT),Msi2(Flox/Flox)	84	3	42	12.3307	38.9932	49.9064	9
Msi1(Flox/WT),Msi2(Flox/Flox)	84	3	43	13.6612	43.2006	54.1594	9
Msi1(Flox/WT),Msi2(Flox/Flox)	84	3	44	14.4796	45.7885	57.4874	9
Msi1(Flox/WT),Msi2(Flox/Flox)	84	3	45	14.6284	46.259	59.961	9
Msi1(Flox/WT),Msi2(Flox/Flox)	84	3	46	14.2054	44.9214	60.5891	9
Msi1(Flox/WT),Msi2(Flox/Flox)	84	3	47	13.2192	41.8029	60.3034	9
Msi1(Flox/WT),Msi2(Flox/Flox)	84	3	48	11.6944	36.981	59.5067	9
Msi1(Flox/WT),Msi2(Flox/Flox)	84	3	49	9.88278	31.2521	58.531	9
Msi1(Flox/WT),Msi2(Flox/Flox)	84	3	50	7.95849	25.167	56.5633	9
Msi1(Flox/WT),Msi2(Flox/Flox)	84	3	51	6.47307	20.4697	53.7078	9
Msi1(Flox/WT),Msi2(Flox/Flox)	84	3	52	5.70483	18.0403	50.0729	9
Msi1(Flox/WT),Msi2(Flox/Flox)	84	3	53	5.55047	17.5521	46.0675	9
Msi1(Flox/WT),Msi2(Flox/Flox)	84	3	54	5.87714	18.5851	41.5931	9
Msi1(Flox/WT),Msi2(Flox/Flox)	84	3	55	5.9377	18.7766	37.2119	9
Msi1(Flox/WT),Msi2(Flox/Flox)	84	3	56	6.44315	20.375	32.2427	9
Msi1(Flox/WT),Msi2(Flox/Flox)	84	3	57	6.41519	20.2866	27.412	9
Msi1(Flox/WT),Msi2(Flox/Flox)	84	3	58	6.21638	19.6579	23.0656	9
Msi1(Flox/WT),Msi2(Flox/Flox)	84	3	59	5.75506	18.1991	19.5451	9
Msi1(Flox/WT),Msi2(Flox/Flox)	84	3	60	5.27672	16.6865	16.5612	9
Msi1(Flox/WT),Msi2(Flox/Flox)	84	3	61	4.83454	15.2882	13.9138	9
Msi1(Flox/WT),Msi2(Flox/Flox)	84	3	62	4.55758	14.4123	12.1236	9
Msi1(Flox/WT),Msi2(Flox/Flox)	84	3	63	3.92556	12.4137	10.1799	9
Msi1(Flox/WT),Msi2(Flox/Flox)	84	3	64	3.21499	10.1667	7.39889	9
Msi1(Flox/WT),Msi2(Flox/Flox)	84	3	65	2.78781	8.81583	5.89027	9
Msi1(Flox/WT),Msi2(Flox/Flox)	84	3	66	2.31237	7.31237	4.47767	9
Msi1(Flox/WT),Msi2(Flox/Flox)	84	3	67	1.88042	5.94642	3.05297	9
Msi1(Flox/WT),Msi2(Flox/Flox)	84	3	68	1.83185	5.79283	1.97272	9
Msi1(Flox/WT),Msi2(Flox/Flox)	84	3	69	1.60107	5.06303	0.709115	9
Msi1(Flox/WT),Msi2(Flox/Flox)	84	3	70	1.34657	4.25822	0.0826206	9
Msi1(Flox/WT),Msi2(Flox/Flox)	84	3	71	1.24529	3.93796	-0.84155	9
Msi1(Flox/WT),Msi2(Flox/Flox)	84	3	72	1.38615	4.38339	-0.849101	9
Msi1(Flox/WT),Msi2(Flox/Flox)	84	3	73	1.53096	4.84132	-0.722604	9
Msi1(Flox/WT),Msi2(Flox/Flox)	84	3	74	1.56324	4.94341	-0.887779	9
Msi1(Flox/WT),Msi2(Flox/Flox)	84	3	75	1.62278	5.13169	-0.848747	9
Msi1(Flox/WT),Msi2(Flox/Flox)	84	3	76	1.63832	5.18083	-0.508028	9
Msi1(Flox/WT),Msi2(Flox/Flox)	84	3	77	1.61655	5.11198	0.0455987	9
Msi1(Flox/WT),Msi2(Flox/Flox)	84	3	78	1.72626	5.45891	0.298833	9
Msi1(Flox/WT),Msi2(Flox/Flox)	84	3	79	2.05413	6.49575	0.20045	9
Msi1(Flox/WT),Msi2(Flox/Flox)	84	3	80	2.28065	7.21205	-0.527473	9
Msi1(Flox/WT),Msi2(Flox/Flox)	84	3	81	2.48008	7.84271	-1.02917	9
Msi1(Flox/WT),Msi2(Flox/Flox)	84	3	82	2.59621	8.20994	-1.26366	9
Msi1(Flox/WT),Msi2(Flox/Flox)	84	3	83	2.64716	8.37105	-1.86596	9
Msi1(Flox/WT),Msi2(Flox/Flox)	84	3	84	2.78437	8.80494	-2.36263	9
Msi1(Flox/WT),Msi2(Flox/Flox)	84	3	85	2.86109	9.04757	-3.56789	9
Msi1(Flox/WT),Msi2(Flox/Flox)	84	3	86	2.78093	8.79408	-3.96012	9
Msi1(Flox/WT),Msi2(Flox/Flox)	84	3	87	2.55667	8.08491	-4.50902	9
Msi1(Flox/WT),Msi2(Flox/Flox)	84	3	88	2.39275	7.56655	-5.00173	9
Msi1(Flox/WT),Msi2(Flox/Flox)	84	3	89	2.32296	7.34583	-4.88988	9
Msi1(Flox/WT),Msi2(Flox/Flox)	84	3	90	2.12971	6.73472	-5.39242	9
Msi1(Flox/WT),Msi2(Flox/Flox)	84	3	91	2.05346	6.49362	-6.08663	9
Msi1(Flox/WT),Msi2(Flox/Flox)	84	3	92	1.89795	6.00185	-6.28129	9
Msi1(Flox/WT),Msi2(Flox/Flox)	84	3	93	1.85649	5.87073	-6.74383	9
Msi1(Flox/WT),Msi2(Flox/Flox)	84	3	94	1.84851	5.84549	-7.10854	9
Msi1(Flox/WT),Msi2(Flox/Flox)	84	3	95	1.96077	6.20051	-7.51618	9
Msi1(Flox/WT),Msi2(Flox/Flox)	84	3	96	1.95908	6.19515	-7.64605	9
Msi1(Flox/WT),Msi2(Flox/Flox)	84	3	97	1.96585	6.21657	-8.74806	9
Msi1(Flox/WT),Msi2(Flox/Flox)	84	3	98	2.04985	6.48218	-9.21154	9
Msi1(Flox/WT),Msi2(Flox/Flox)	84	3	99	1.94887	6.16288	-8.75552	9
Msi1(Flox/WT),Msi2(Flox/Flox)	84	3	100	2.00049	6.32611	-9.39709	9
Msi1(Flox/WT),Msi2(Flox/Flox)	84	3	101	1.95726	6.18939	-9.61621	9
Msi1(Flox/WT),Msi2(Flox/Flox)	84	3	102	1.91891	6.06814	-9.89465	9
Msi1(Flox/WT),Msi2(Flox/Flox)	84	3	103	1.79465	5.67519	-9.59296	9
Msi1(Flox/WT),Msi2(Flox/Flox)	84	3	104	1.5542	4.91482	-9.66362	9
Msi1(Flox/WT),Msi2(Flox/Flox)	84	3	105	1.55456	4.91596	-9.75883	9
Msi1(Flox/WT),Msi2(Flox/Flox)	84	3	106	1.72918	5.46814	-9.14254	9
Msi1(Flox/WT),Msi2(Flox/Flox)	84	3	107	1.51167	4.78031	-9.66005	9
Msi1(Flox/WT),Msi2(Flox/Flox)	84	3	108	1.43318	4.53212	-9.68744	9
Msi1(Flox/WT),Msi2(Flox/Flox)	84	3	109	1.4001	4.42752	-9.64568	9
Msi1(Flox/WT),Msi2(Flox/Flox)	84	3	110	1.38777	4.38852	-9.47719	9
Msi1(Flox/WT),Msi2(Flox/Flox)	84	3	111	1.39157	4.40054	-10.1466	9
Msi1(Flox/WT),Msi2(Flox/Flox)	84	3	112	1.54355	4.88112	-9.66721	9
Msi1(Flox/WT),Msi2(Flox/Flox)	84	3	113	1.59923	5.05722	-10.0822	9
Msi1(Flox/WT),Msi2(Flox/Flox)	84	3	114	1.36482	4.31595	-10.2834	9
Msi1(Flox/WT),Msi2(Flox/Flox)	84	3	115	1.42968	4.52104	-9.92732	9
Msi1(Flox/WT),Msi2(Flox/Flox)	84	3	116	1.39046	4.39703	-10.0026	9
Msi1(Flox/WT),Msi2(Flox/Flox)	84	3	117	1.49331	4.72226	-10.2479	9
Msi1(Flox/WT),Msi2(Flox/Flox)	84	3	118	1.59848	5.05483	-10.2792	9
Msi1(Flox/WT),Msi2(Flox/Flox)	84	3	119	1.52777	4.83124	-10.228	9
Msi1(Flox/WT),Msi2(Flox/Flox)	84	3	120	1.46397	4.62949	-10.244	9
Msi1(Flox/WT),Msi2(Flox/Flox)	84	3	121	1.4637	4.62863	-10.2574	9
Msi1(Flox/WT),Msi2(Flox/Flox)	84	3	122	1.54152	4.87471	-10.072	9
Msi1(Flox/WT),Msi2(Flox/Flox)	84	3	123	1.39895	4.42387	-9.75932	9
Msi1(Flox/WT),Msi2(Flox/Flox)	84	3	124	1.43534	4.53894	-9.87415	9
Msi1(Flox/WT),Msi2(Flox/Flox)	84	3	125	1.40696	4.4492	-9.96222	9
Msi1(Flox/WT),Msi2(Flox/Flox)	84	3	126	1.42001	4.49048	-10.4835	9
Msi1(Flox/WT),Msi2(Flox/Flox)	84	3	127	1.36762	4.32479	-10.2246	9
Msi1(Flox/WT),Msi2(Flox/Flox)	84	3	128	1.45597	4.60418	-9.72753	9
Msi1(Flox/WT),Msi2(Flox/Flox)	84	3	129	1.62159	5.12791	-9.87095	9
Msi1(Flox/WT),Msi2(Flox/Flox)	84	3	130	1.47311	4.65839	-10.3016	9
Msi1(Flox/WT),Msi2(Flox/Flox)	84	3	131	1.34134	4.24169	-10.5223	9
Msi1(Flox/WT),Msi2(Flox/Flox)	84	3	132	1.3742	4.3456	-10.8278	9
Msi1(Flox/WT),Msi2(Flox/Flox)	84	3	133	1.50715	4.76602	-10.4942	9
Msi1(Flox/WT),Msi2(Flox/Flox)	84	3	134	1.40917	4.45618	-10.9055	9
Msi1(Flox/WT),Msi2(Flox/Flox)	84	3	135	1.49768	4.73607	-10.9326	9
Msi1(Flox/WT),Msi2(Flox/Flox)	84	3	136	1.50192	4.74949	-11.1061	9
Msi1(Flox/WT),Msi2(Flox/Flox)	84	3	137	1.28683	4.0693	-11.1167	9
Msi1(Flox/WT),Msi2(Flox/Flox)	84	3	138	1.30757	4.13489	-11.0748	9
Msi1(Flox/WT),Msi2(Flox/Flox)	84	3	139	1.61022	5.09196	-10.8918	9
Msi1(Flox/WT),Msi2(Flox/Flox)	84	3	140	1.63383	5.16661	-11.2302	9
Msi1(Flox/WT),Msi2(Flox/Flox)	84	3	141	1.54841	4.89649	-11.3404	9
Msi1(Flox/WT),Msi2(Flox/Flox)	84	3	142	1.51796	4.80021	-11.4742	9
Msi1(Flox/WT),Msi2(Flox/Flox)	84	3	143	1.57112	4.96831	-10.9758	9
Msi1(Flox/WT),Msi2(Flox/Flox)	84	3	144	1.43688	4.54382	-11.4131	9
Msi1(Flox/WT),Msi2(Flox/Flox)	84	3	145	1.61309	5.10103	-10.9995	9
Msi1(Flox/WT),Msi2(Flox/Flox)	84	3	146	1.71133	5.41172	-11.4486	9
Msi1(Flox/WT),Msi2(Flox/Flox)	84	3	147	1.52532	4.82347	-11.9515	9
Msi1(Flox/WT),Msi2(Flox/Flox)	84	3	148	1.4419	4.55969	-11.7073	9
Msi1(Flox/WT),Msi2(Flox/Flox)	84	3	149	1.50788	4.76834	-11.4524	9
Msi1(Flox/WT),Msi2(Flox/Flox)	84	3	150	1.48072	4.68245	-11.0038	9
Msi1(Flox/WT),Msi2(Flox/Flox)	84	3	151	1.51837	4.80152	-11.0211	9
Msi1(Flox/WT),Msi2(Flox/Flox)	84	3	152	1.59445	5.0421	-11.1985	9
Msi1(Flox/WT),Msi2(Flox/Flox)	84	3	153	1.60023	5.06038	-10.8894	9
Msi1(Flox/WT),Msi2(Flox/Flox)	84	3	154	1.38215	4.37073	-11.1332	9
Msi1(Flox/WT),Msi2(Flox/Flox)	84	3	155	1.46612	4.63629	-10.9727	9
Msi1(Flox/WT),Msi2(Flox/Flox)	84	3	156	1.59495	5.04366	-10.6127	9
Msi1(Flox/WT),Msi2(Flox/Flox)	84	3	157	1.48711	4.70264	-10.9266	9
Msi1(Flox/WT),Msi2(Flox/Flox)	84	3	158	1.4703	4.64951	-10.8613	9
Msi1(Flox/WT),Msi2(Flox/Flox)	84	3	159	1.43874	4.54969	-11.0216	9
Msi1(Flox/WT),Msi2(Flox/Flox)	84	3	160	1.55919	4.93058	-10.6425	9
Msi1(Flox/WT),Msi2(Flox/Flox)	84	3	161	1.49579	4.73009	-10.7591	9
Msi1(Flox/WT),Msi2(Flox/Flox)	84	3	162	1.66411	5.26239	-10.4124	9
Msi1(Flox/WT),Msi2(Flox/Flox)	84	3	163	1.5531	4.91132	-10.3304	9
Msi1(Flox/WT),Msi2(Flox/Flox)	84	3	164	1.36167	4.30599	-10.9687	9
Msi1(Flox/WT),Msi2(Flox/Flox)	84	3	165	1.51175	4.78056	-10.5155	9
Msi1(Flox/WT),Msi2(Flox/Flox)	84	3	166	1.41581	4.47717	-10.7787	9
Msi1(Flox/WT),Msi2(Flox/Flox)	84	3	167	1.57812	4.99045	-10.8872	9
Msi1(Flox/WT),Msi2(Flox/Flox)	84	3	168	1.579	4.99323	-10.8883	9
Msi1(Flox/WT),Msi2(Flox/Flox)	84	3	169	1.74913	5.53123	-10.4273	9
Msi1(Flox/WT),Msi2(Flox/Flox)	84	3	170	1.65094	5.22073	-10.6466	9
Msi1(Flox/WT),Msi2(Flox/Flox)	84	3	171	1.40589	4.44581	-11.1146	9
Msi1(Flox/WT),Msi2(Flox/Flox)	84	3	172	1.75298	5.54342	-10.6994	9
Msi1(Flox/WT),Msi2(Flox/Flox)	84	3	173	1.6811	5.3161	-10.6004	9
Msi1(Flox/WT),Msi2(Flox/Flox)	84	3	174	1.60261	5.06788	-10.8316	9
Msi1(Flox/WT),Msi2(Flox/Flox)	84	3	175	1.54397	4.88245	-10.8962	9
Msi1(Flox/WT),Msi2(Flox/Flox)	84	3	176	1.59007	5.02823	-10.8921	9
Msi1(Flox/WT),Msi2(Flox/Flox)	84	3	177	1.48767	4.70443	-10.502	9
Msi1(Flox/WT),Msi2(Flox/Flox)	84	3	178	1.62187	5.12881	-10.1197	9
Msi1(Flox/WT),Msi2(Flox/Flox)	84	3	179	1.62828	5.14908	-10.1118	9
Msi1(Flox/WT),Msi2(Flox/Flox)	84	3	180	1.3733	4.34276	-10.8745	9
Msi1(Flox/WT),Msi2(Flox/Flox)	84	3	181	1.43145	4.52664	-10.7244	9
Msi1(Flox/WT),Msi2(Flox/Flox)	84	3	182	1.58608	5.01564	-10.0182	9
Msi1(Flox/WT),Msi2(Flox/Flox)	84	3	183	1.64542	5.20329	-9.53027	9
Msi1(Flox/WT),Msi2(Flox/Flox)	84	3	184	1.57183	4.97057	-9.28598	9
Msi1(Flox/WT),Msi2(Flox/Flox)	84	3	185	1.4939	4.72414	-9.76857	9
Msi1(Flox/WT),Msi2(Flox/Flox)	84	3	186	1.61573	5.10939	-9.69462	9
Msi1(Flox/WT),Msi2(Flox/Flox)	84	3	187	1.48336	4.6908	-9.31438	9
Msi1(Flox/WT),Msi2(Flox/Flox)	84	3	188	1.41671	4.48005	-9.17757	9
Msi1(Flox/WT),Msi2(Flox/Flox)	84	3	189	1.62066	5.12498	-8.77959	9
Msi1(Flox/WT),Msi2(Flox/Flox)	84	3	190	1.51413	4.7881	-8.99908	9
Msi1(Flox/WT),Msi2(Flox/Flox)	84	3	191	1.29152	4.08414	-9.69799	9
Msi1(Flox/WT),Msi2(Flox/Flox)	84	3	192	1.59022	5.02872	-9.43726	9
Msi1(Flox/WT),Msi2(Flox/Flox)	84	3	193	1.58558	5.01406	-9.33771	9
Msi1(Flox/WT),Msi2(Flox/Flox)	84	3	194	1.53221	4.84528	-9.28216	9
Msi1(Flox/WT),Msi2(Flox/Flox)	84	3	195	1.62539	5.13994	-8.89361	9
Msi1(Flox/WT),Msi2(Flox/Flox)	84	3	196	1.76105	5.56892	-8.49735	9
Msi1(Flox/WT),Msi2(Flox/Flox)	84	3	197	1.55219	4.90847	-8.42211	9
Msi1(Flox/WT),Msi2(Flox/Flox)	84	3	198	1.51185	4.78088	-8.55892	9
Msi1(Flox/WT),Msi2(Flox/Flox)	84	3	199	1.63901	5.183	-8.34199	9
Msi1(Flox/WT),Msi2(Flox/Flox)	112	3	-20	0.515834	1.63121	0.226985	10
Msi1(Flox/WT),Msi2(Flox/Flox)	112	3	-19	0.46717	1.47732	0.302613	10
Msi1(Flox/WT),Msi2(Flox/Flox)	112	3	-18	0.395194	1.24971	0.402373	10
Msi1(Flox/WT),Msi2(Flox/Flox)	112	3	-17	0.336319	1.06353	0.453681	10
Msi1(Flox/WT),Msi2(Flox/Flox)	112	3	-16	0.261952	0.828365	0.492376	10
Msi1(Flox/WT),Msi2(Flox/Flox)	112	3	-15	0.212375	0.671589	0.517164	10
Msi1(Flox/WT),Msi2(Flox/Flox)	112	3	-14	0.457855	1.44787	0.32993	10
Msi1(Flox/WT),Msi2(Flox/Flox)	112	3	-13	0.341972	1.08141	0.322095	10
Msi1(Flox/WT),Msi2(Flox/Flox)	112	3	-12	0.236085	0.746565	0.720089	10
Msi1(Flox/WT),Msi2(Flox/Flox)	112	3	-11	0.267882	0.847117	0.643157	10
Msi1(Flox/WT),Msi2(Flox/Flox)	112	3	-10	0.213625	0.675541	0.556539	10
Msi1(Flox/WT),Msi2(Flox/Flox)	112	3	-9	0.211506	0.668842	0.531173	10
Msi1(Flox/WT),Msi2(Flox/Flox)	112	3	-8	0.20793	0.657532	0.260811	10
Msi1(Flox/WT),Msi2(Flox/Flox)	112	3	-7	0.151245	0.478278	0.386104	10
Msi1(Flox/WT),Msi2(Flox/Flox)	112	3	-6	0.197347	0.624065	-0.00321295	10
Msi1(Flox/WT),Msi2(Flox/Flox)	112	3	-5	0.0874984	0.276694	-0.13339	10
Msi1(Flox/WT),Msi2(Flox/Flox)	112	3	-4	0.0786397	0.24868	-0.0682	10
Msi1(Flox/WT),Msi2(Flox/Flox)	112	3	-3	0.120315	0.38047	-0.363238	10
[truncated: 2,402 more rows]

## Sheet: Supplementary Table 5A
Supplementary Table 5A. Average A-wave amplitudes (Figure 3A)
Genotype	Day	Light Intensity(dB)	Light Flux (cd*s/m2)	Mean Amplitude (µV)	Standard Deviation	Standard Error
Msi1(Flox/Flox),Msi2(Flox/WT)	0	-12	0.151	-246.506	50.2245	17.757
Msi1(Flox/Flox),Msi2(Flox/WT)	14	-12	0.151	-270.645	17.1189	12.1049
Msi1(Flox/Flox),Msi2(Flox/WT)	28	-12	0.151	-245.142	38.0622	13.457
Msi1(Flox/Flox),Msi2(Flox/WT)	56	-12	0.151	-236.557	37.8404	13.3786
Msi1(Flox/Flox),Msi2(Flox/WT)	84	-12	0.151	-207.826	38.3939	13.5743
Msi1(Flox/Flox),Msi2(Flox/WT)	112	-12	0.151	-183.435	57.1258	20.197
Msi1(Flox/WT),Msi2(Flox/Flox)	0	-12	0.151	-264.353	21.887	6.92127
Msi1(Flox/WT),Msi2(Flox/Flox)	14	-12	0.151	-245.671	18.6134	7.59889
Msi1(Flox/WT),Msi2(Flox/Flox)	28	-12	0.151	-242.874	19.4285	6.14385
Msi1(Flox/WT),Msi2(Flox/Flox)	56	-12	0.151	-234.053	37.1557	11.7497
Msi1(Flox/WT),Msi2(Flox/Flox)	84	-12	0.151	-192.614	25.9899	8.21872
Msi1(Flox/WT),Msi2(Flox/Flox)	112	-12	0.151	-204.449	21.9711	6.94788
Msi1(Flox/Flox),Msi2(Flox/WT),Pde6g-CreERT2	0	-12	0.151	-250.29	21.0503	6.65669
Msi1(Flox/Flox),Msi2(Flox/WT),Pde6g-CreERT2	14	-12	0.151	-208.721	43.4709	15.3693
Msi1(Flox/Flox),Msi2(Flox/WT),Pde6g-CreERT2	28	-12	0.151	-251.118	18.3714	5.80956
Msi1(Flox/Flox),Msi2(Flox/WT),Pde6g-CreERT2	56	-12	0.151	-224.739	23.2354	7.34768
Msi1(Flox/Flox),Msi2(Flox/WT),Pde6g-CreERT2	84	-12	0.151	-212.735	30.4704	9.63558
Msi1(Flox/Flox),Msi2(Flox/WT),Pde6g-CreERT2	112	-12	0.151	-202.503	29.5811	9.35435
Msi1(Flox/WT),Msi2(Flox/Flox),Pde6g-CreERT2	0	-12	0.151	-228.958	47.025	16.6258
Msi1(Flox/WT),Msi2(Flox/Flox),Pde6g-CreERT2	14	-12	0.151	-183.472	28.6338	10.1236
Msi1(Flox/WT),Msi2(Flox/Flox),Pde6g-CreERT2	28	-12	0.151	-201.746	32.3022	11.4205
Msi1(Flox/WT),Msi2(Flox/Flox),Pde6g-CreERT2	56	-12	0.151	-188.451	35.5896	12.5828
Msi1(Flox/WT),Msi2(Flox/Flox),Pde6g-CreERT2	84	-12	0.151	-197.746	40.1856	14.2078
Msi1(Flox/WT),Msi2(Flox/Flox),Pde6g-CreERT2	112	-12	0.151	-200.658	44.5061	15.7353
Msi1(Flox/Flox),Msi2(Flox/WT)	0	3	4.88	-21.9939	6.278	2.21961
Msi1(Flox/Flox),Msi2(Flox/WT)	14	3	4.88	-23.2233	0.733297	0.51852
Msi1(Flox/Flox),Msi2(Flox/WT)	28	3	4.88	-17.6695	1.83766	0.649709
Msi1(Flox/Flox),Msi2(Flox/WT)	56	3	4.88	-16.5929	3.20393	1.13276
Msi1(Flox/Flox),Msi2(Flox/WT)	84	3	4.88	-14.4701	5.12434	1.81173
Msi1(Flox/Flox),Msi2(Flox/WT)	112	3	4.88	-15.8885	4.13534	1.46206
Msi1(Flox/WT),Msi2(Flox/Flox)	0	3	4.88	-24.379	5.32472	1.68383
Msi1(Flox/WT),Msi2(Flox/Flox)	14	3	4.88	-22.1429	3.46992	1.41659
Msi1(Flox/WT),Msi2(Flox/Flox)	28	3	4.88	-19.2101	3.89554	1.23188
Msi1(Flox/WT),Msi2(Flox/Flox)	56	3	4.88	-14.2888	3.40768	1.0776
Msi1(Flox/WT),Msi2(Flox/Flox)	84	3	4.88	-15.1631	2.37472	0.750954
Msi1(Flox/WT),Msi2(Flox/Flox)	112	3	4.88	-15.6019	2.93586	0.928401
Msi1(Flox/Flox),Msi2(Flox/WT),Pde6g-CreERT2	0	3	4.88	-23.8752	2.14132	0.677143
Msi1(Flox/Flox),Msi2(Flox/WT),Pde6g-CreERT2	14	3	4.88	-19.9544	3.19977	1.13129
Msi1(Flox/Flox),Msi2(Flox/WT),Pde6g-CreERT2	28	3	4.88	-17.8364	5.58885	1.76735
Msi1(Flox/Flox),Msi2(Flox/WT),Pde6g-CreERT2	56	3	4.88	-17.5521	3.18646	1.00765
Msi1(Flox/Flox),Msi2(Flox/WT),Pde6g-CreERT2	84	3	4.88	-13.9837	3.9456	1.24771
Msi1(Flox/Flox),Msi2(Flox/WT),Pde6g-CreERT2	112	3	4.88	-14.0213	3.39784	1.07449
Msi1(Flox/WT),Msi2(Flox/Flox),Pde6g-CreERT2	0	3	4.88	-20.725	4.04278	1.42934
Msi1(Flox/WT),Msi2(Flox/Flox),Pde6g-CreERT2	14	3	4.88	-19.8628	3.41995	1.20913
Msi1(Flox/WT),Msi2(Flox/Flox),Pde6g-CreERT2	28	3	4.88	-17.6986	3.14182	1.1108
Msi1(Flox/WT),Msi2(Flox/Flox),Pde6g-CreERT2	56	3	4.88	-16.7754	2.63652	0.932151
Msi1(Flox/WT),Msi2(Flox/Flox),Pde6g-CreERT2	84	3	4.88	-13.6256	2.53171	0.895095
Msi1(Flox/WT),Msi2(Flox/Flox),Pde6g-CreERT2	112	3	4.88	-16.455	3.25354	1.1503

## Sheet: Supplementary Table 5B
Supplementary Table 5B. Average B- wave amplitudes (Figure 3B)
Genotype	Day	Light Intensity(dB)	Light Flux (cd*s/m2)	Mean Amplitude (µV)	Standard Deviation	Standard Error
Msi1(Flox/Flox),Msi2(Flox/WT)	0	-12	0.151	766.038	203.257	71.862
Msi1(Flox/Flox),Msi2(Flox/WT)	14	-12	0.151	873.434	26.8808	19.0076
Msi1(Flox/Flox),Msi2(Flox/WT)	28	-12	0.151	794.896	99.0325	35.0133
Msi1(Flox/Flox),Msi2(Flox/WT)	56	-12	0.151	725.08	107.163	37.8879
Msi1(Flox/Flox),Msi2(Flox/WT)	84	-12	0.151	613.415	89.5336	31.6549
Msi1(Flox/Flox),Msi2(Flox/WT)	112	-12	0.151	547.671	147.192	52.0401
Msi1(Flox/WT),Msi2(Flox/Flox)	0	-12	0.151	740.042	50.5321	15.9797
Msi1(Flox/WT),Msi2(Flox/Flox)	14	-12	0.151	724.261	52.3381	21.3669
Msi1(Flox/WT),Msi2(Flox/Flox)	28	-12	0.151	767.869	64.9472	20.5381
Msi1(Flox/WT),Msi2(Flox/Flox)	56	-12	0.151	715.501	111.79	35.3512
Msi1(Flox/WT),Msi2(Flox/Flox)	84	-12	0.151	631.827	47.9315	15.1573
Msi1(Flox/WT),Msi2(Flox/Flox)	112	-12	0.151	566.541	84.6104	26.7562
Msi1(Flox/Flox),Msi2(Flox/WT),Pde6g-CreERT2	0	-12	0.151	773.949	64.4155	20.37
Msi1(Flox/Flox),Msi2(Flox/WT),Pde6g-CreERT2	14	-12	0.151	679.165	127.23	44.9828
Msi1(Flox/Flox),Msi2(Flox/WT),Pde6g-CreERT2	28	-12	0.151	774.877	108.335	34.2585
Msi1(Flox/Flox),Msi2(Flox/WT),Pde6g-CreERT2	56	-12	0.151	678.123	96.8856	30.6379
Msi1(Flox/Flox),Msi2(Flox/WT),Pde6g-CreERT2	84	-12	0.151	664.58	82.9708	26.2377
Msi1(Flox/Flox),Msi2(Flox/WT),Pde6g-CreERT2	112	-12	0.151	617.491	136.112	43.0425
Msi1(Flox/WT),Msi2(Flox/Flox),Pde6g-CreERT2	0	-12	0.151	736.506	74.8308	26.4567
Msi1(Flox/WT),Msi2(Flox/Flox),Pde6g-CreERT2	14	-12	0.151	605.827	97.5233	34.4797
Msi1(Flox/WT),Msi2(Flox/Flox),Pde6g-CreERT2	28	-12	0.151	625.77	140.12	49.5398
Msi1(Flox/WT),Msi2(Flox/Flox),Pde6g-CreERT2	56	-12	0.151	570.315	75.6179	26.7349
Msi1(Flox/WT),Msi2(Flox/Flox),Pde6g-CreERT2	84	-12	0.151	652.469	85.6629	30.2864
Msi1(Flox/WT),Msi2(Flox/Flox),Pde6g-CreERT2	112	-12	0.151	598.924	106.881	37.7882
Msi1(Flox/Flox),Msi2(Flox/WT)	0	3	4.88	121.705	50.4496	17.8366
Msi1(Flox/Flox),Msi2(Flox/WT)	14	3	4.88	150.099	4.48031	3.16806
Msi1(Flox/Flox),Msi2(Flox/WT)	28	3	4.88	122.187	23.3836	8.26735
Msi1(Flox/Flox),Msi2(Flox/WT)	56	3	4.88	113.431	27.1392	9.59516
Msi1(Flox/Flox),Msi2(Flox/WT)	84	3	4.88	77.2295	24.7245	8.74143
Msi1(Flox/Flox),Msi2(Flox/WT)	112	3	4.88	97.4464	21.0087	7.42771
Msi1(Flox/WT),Msi2(Flox/Flox)	0	3	4.88	134.624	35.1075	11.102
Msi1(Flox/WT),Msi2(Flox/Flox)	14	3	4.88	110.939	32.9081	13.4347
Msi1(Flox/WT),Msi2(Flox/Flox)	28	3	4.88	113.208	23.1842	7.33148
Msi1(Flox/WT),Msi2(Flox/Flox)	56	3	4.88	113.067	18.2741	5.77878
Msi1(Flox/WT),Msi2(Flox/Flox)	84	3	4.88	98.3068	31.7977	10.0553
Msi1(Flox/WT),Msi2(Flox/Flox)	112	3	4.88	96.0118	33.7044	10.6583
Msi1(Flox/Flox),Msi2(Flox/WT),Pde6g-CreERT2	0	3	4.88	115.085	24.1055	7.62283
Msi1(Flox/Flox),Msi2(Flox/WT),Pde6g-CreERT2	14	3	4.88	113.593	19.0946	6.75095
Msi1(Flox/Flox),Msi2(Flox/WT),Pde6g-CreERT2	28	3	4.88	114.71	24.7812	7.8365
Msi1(Flox/Flox),Msi2(Flox/WT),Pde6g-CreERT2	56	3	4.88	102.489	24.225	7.66061
Msi1(Flox/Flox),Msi2(Flox/WT),Pde6g-CreERT2	84	3	4.88	90.668	23.3921	7.39723
Msi1(Flox/Flox),Msi2(Flox/WT),Pde6g-CreERT2	112	3	4.88	89.1469	29.0562	9.18837
Msi1(Flox/WT),Msi2(Flox/Flox),Pde6g-CreERT2	0	3	4.88	143.532	15.4229	5.45281
Msi1(Flox/WT),Msi2(Flox/Flox),Pde6g-CreERT2	14	3	4.88	124.809	21.9529	7.76154
Msi1(Flox/WT),Msi2(Flox/Flox),Pde6g-CreERT2	28	3	4.88	131.708	23.9392	8.46378
Msi1(Flox/WT),Msi2(Flox/Flox),Pde6g-CreERT2	56	3	4.88	116.751	18.4018	6.50604
Msi1(Flox/WT),Msi2(Flox/Flox),Pde6g-CreERT2	84	3	4.88	117.751	26.4039	9.3352
Msi1(Flox/WT),Msi2(Flox/Flox),Pde6g-CreERT2	112	3	4.88	109.558	22.2787	7.8767

## Sheet: Supplementary Table 6A
Supplementary Table 6A. A-wave intensity reponse (Supplementary Figure 4B)
Genotype	Day	Light Intensity	Light Flux	Mean	StDev	StdErr	Median	Mad	.group
Msi1<sup>(Flox/Flox)</sup><br>Msi2<sup>(Flox/WT)</sup>	0	-40	0.000245	-4.74307	4.05266	1.43283	-4.08661	4.03839	1
Msi1<sup>(Flox/Flox)</sup><br>Msi2<sup>(Flox/WT)</sup>	0	-24	0.0097	-33.0143	9.27697	3.27991	-31.3311	11.237	2
Msi1<sup>(Flox/Flox)</sup><br>Msi2<sup>(Flox/WT)</sup>	0	-12	0.151	-246.506	50.2245	17.757	-245.375	60.487	3
Msi1<sup>(Flox/Flox)</sup><br>Msi2<sup>(Flox/WT)</sup>	0	-4	0.958	-351.968	43.0125	15.2072	-355.324	68.6483	4
Msi1<sup>(Flox/Flox)</sup><br>Msi2<sup>(Flox/WT)</sup>	14	-40	0.000245	-2.45311	1.70019	1.20222	-2.45311	1.78241	5
Msi1<sup>(Flox/Flox)</sup><br>Msi2<sup>(Flox/WT)</sup>	14	-24	0.0097	-37.4785	6.73569	4.76285	-37.4785	7.0614	6
Msi1<sup>(Flox/Flox)</sup><br>Msi2<sup>(Flox/WT)</sup>	14	-12	0.151	-270.645	17.1189	12.1049	-270.645	17.9467	7
Msi1<sup>(Flox/Flox)</sup><br>Msi2<sup>(Flox/WT)</sup>	14	-4	0.958	-361.604	9.52826	6.7375	-361.604	9.98901	8
Msi1<sup>(Flox/Flox)</sup><br>Msi2<sup>(Flox/WT)</sup>	28	-40	0.000245	-1.68332	1.75993	0.62223	-1.48782	2.14711	9
Msi1<sup>(Flox/Flox)</sup><br>Msi2<sup>(Flox/WT)</sup>	28	-24	0.0097	-43.2346	10.2779	3.63377	-43.3304	9.4788	10
Msi1<sup>(Flox/Flox)</sup><br>Msi2<sup>(Flox/WT)</sup>	28	-12	0.151	-245.142	38.0622	13.457	-261.346	22.4922	11
Msi1<sup>(Flox/Flox)</sup><br>Msi2<sup>(Flox/WT)</sup>	28	-4	0.958	-303.969	37.914	13.4046	-315.764	25.4058	12
Msi1<sup>(Flox/Flox)</sup><br>Msi2<sup>(Flox/WT)</sup>	56	-40	0.000245	-5.13945	3.85267	1.36212	-5.01964	5.60808	13
Msi1<sup>(Flox/Flox)</sup><br>Msi2<sup>(Flox/WT)</sup>	56	-24	0.0097	-33.2235	13.5013	4.77341	-33.4193	18.2138	14
Msi1<sup>(Flox/Flox)</sup><br>Msi2<sup>(Flox/WT)</sup>	56	-12	0.151	-236.557	37.8404	13.3786	-220.355	24.405	15
Msi1<sup>(Flox/Flox)</sup><br>Msi2<sup>(Flox/WT)</sup>	56	-4	0.958	-300.749	43.8306	15.4965	-308.552	36.8512	16
Msi1<sup>(Flox/Flox)</sup><br>Msi2<sup>(Flox/WT)</sup>	84	-40	0.000245	-1.7135	1.70919	0.60429	-1.65906	2.15328	17
Msi1<sup>(Flox/Flox)</sup><br>Msi2<sup>(Flox/WT)</sup>	84	-24	0.0097	-47.8704	10.9024	3.85458	-44.4442	10.1223	18
Msi1<sup>(Flox/Flox)</sup><br>Msi2<sup>(Flox/WT)</sup>	84	-12	0.151	-207.826	38.3939	13.5743	-208.113	43.648	19
Msi1<sup>(Flox/Flox)</sup><br>Msi2<sup>(Flox/WT)</sup>	84	-4	0.958	-251.093	52.0799	18.413	-252.663	51.7542	20
Msi1<sup>(Flox/Flox)</sup><br>Msi2<sup>(Flox/WT)</sup>	112	-40	0.000245	-6.26346	4.81852	1.7036	-6.44277	6.85004	21
Msi1<sup>(Flox/Flox)</sup><br>Msi2<sup>(Flox/WT)</sup>	112	-24	0.0097	-32.6454	12.9446	4.57662	-36.2051	14.2653	22
Msi1<sup>(Flox/Flox)</sup><br>Msi2<sup>(Flox/WT)</sup>	112	-12	0.151	-183.435	57.1258	20.197	-194.618	69.0183	23
Msi1<sup>(Flox/Flox)</sup><br>Msi2<sup>(Flox/WT)</sup>	112	-4	0.958	-236.007	71.3387	25.222	-258.211	89.2335	24
Msi1<sup>(Flox/WT)</sup><br>Msi2<sup>(Flox/Flox)</sup>	0	-40	0.000245	-9.12082	15.2701	4.82884	-3.55761	5.27451	25
Msi1<sup>(Flox/WT)</sup><br>Msi2<sup>(Flox/Flox)</sup>	0	-24	0.0097	-38.7605	10.7727	3.40664	-38.3449	5.80338	26
Msi1<sup>(Flox/WT)</sup><br>Msi2<sup>(Flox/Flox)</sup>	0	-12	0.151	-264.353	21.887	6.92127	-266.714	20.1683	27
Msi1<sup>(Flox/WT)</sup><br>Msi2<sup>(Flox/Flox)</sup>	0	-4	0.958	-377.004	45.754	14.4687	-380.192	46.0879	28
Msi1<sup>(Flox/WT)</sup><br>Msi2<sup>(Flox/Flox)</sup>	14	-40	0.000245	-3.98278	3.66951	1.49807	-4.47345	3.84166	29
Msi1<sup>(Flox/WT)</sup><br>Msi2<sup>(Flox/Flox)</sup>	14	-24	0.0097	-47.4209	10.9773	4.48147	-45.7282	5.90847	30
Msi1<sup>(Flox/WT)</sup><br>Msi2<sup>(Flox/Flox)</sup>	14	-12	0.151	-245.671	18.6134	7.59889	-244.242	23.6693	31
Msi1<sup>(Flox/WT)</sup><br>Msi2<sup>(Flox/Flox)</sup>	14	-4	0.958	-317.906	22.6405	9.24296	-319.505	10.5985	32
Msi1<sup>(Flox/WT)</sup><br>Msi2<sup>(Flox/Flox)</sup>	28	-40	0.000245	-3.19089	2.05082	0.648527	-3.46965	1.50499	33
Msi1<sup>(Flox/WT)</sup><br>Msi2<sup>(Flox/Flox)</sup>	28	-24	0.0097	-43.8065	17.6042	5.56694	-40.6693	19.362	34
Msi1<sup>(Flox/WT)</sup><br>Msi2<sup>(Flox/Flox)</sup>	28	-12	0.151	-242.874	19.4285	6.14385	-243.073	21.4894	35
Msi1<sup>(Flox/WT)</sup><br>Msi2<sup>(Flox/Flox)</sup>	28	-4	0.958	-311.123	21.3585	6.75416	-308.149	30.3438	36
Msi1<sup>(Flox/WT)</sup><br>Msi2<sup>(Flox/Flox)</sup>	56	-40	0.000245	-4.64593	6.4626	2.04365	-2.22643	2.79264	37
Msi1<sup>(Flox/WT)</sup><br>Msi2<sup>(Flox/Flox)</sup>	56	-24	0.0097	-39.8795	10.3459	3.27166	-38.0337	11.978	38
Msi1<sup>(Flox/WT)</sup><br>Msi2<sup>(Flox/Flox)</sup>	56	-12	0.151	-234.053	37.1557	11.7497	-235.671	40.8242	39
Msi1<sup>(Flox/WT)</sup><br>Msi2<sup>(Flox/Flox)</sup>	56	-4	0.958	-292.458	50.146	15.8576	-284.524	48.6843	40
Msi1<sup>(Flox/WT)</sup><br>Msi2<sup>(Flox/Flox)</sup>	84	-40	0.000245	-3.04946	2.2266	0.704112	-3.48038	2.69292	41
Msi1<sup>(Flox/WT)</sup><br>Msi2<sup>(Flox/Flox)</sup>	84	-24	0.0097	-33.8713	8.07979	2.55505	-33.3869	8.78134	42
Msi1<sup>(Flox/WT)</sup><br>Msi2<sup>(Flox/Flox)</sup>	84	-12	0.151	-192.614	25.9899	8.21872	-184.962	32.96	43
Msi1<sup>(Flox/WT)</sup><br>Msi2<sup>(Flox/Flox)</sup>	84	-4	0.958	-232.232	45.9398	14.5274	-227.746	51.6177	44
Msi1<sup>(Flox/WT)</sup><br>Msi2<sup>(Flox/Flox)</sup>	112	-40	0.000245	-4.20439	5.46763	1.72902	-1.50028	2.22431	45
Msi1<sup>(Flox/WT)</sup><br>Msi2<sup>(Flox/Flox)</sup>	112	-24	0.0097	-29.4749	5.78387	1.82902	-32.2034	1.67258	46
Msi1<sup>(Flox/WT)</sup><br>Msi2<sup>(Flox/Flox)</sup>	112	-12	0.151	-204.449	21.9711	6.94788	-205.842	14.5734	47
Msi1<sup>(Flox/WT)</sup><br>Msi2<sup>(Flox/Flox)</sup>	112	-4	0.958	-259.595	49.6814	15.7107	-264.065	35.5725	48
Msi1<sup>(Flox/Flox)</sup><br>Msi2<sup>(Flox/WT)</sup><br>Pde6g-Cre<sup>ERT2</sup>	0	-40	0.000245	-3.24806	3.06571	0.969463	-3.0876	2.91987	49
Msi1<sup>(Flox/Flox)</sup><br>Msi2<sup>(Flox/WT)</sup><br>Pde6g-Cre<sup>ERT2</sup>	0	-24	0.0097	-41.039	12.3299	3.89905	-39.4197	6.20574	50
Msi1<sup>(Flox/Flox)</sup><br>Msi2<sup>(Flox/WT)</sup><br>Pde6g-Cre<sup>ERT2</sup>	0	-12	0.151	-250.29	21.0503	6.65669	-245.704	23.028	51
Msi1<sup>(Flox/Flox)</sup><br>Msi2<sup>(Flox/WT)</sup><br>Pde6g-Cre<sup>ERT2</sup>	0	-4	0.958	-345.604	17.597	5.56467	-342.347	17.494	52
Msi1<sup>(Flox/Flox)</sup><br>Msi2<sup>(Flox/WT)</sup><br>Pde6g-Cre<sup>ERT2</sup>	14	-40	0.000245	-6.81175	12.1503	4.29579	-0.403212	0.597802	53
Msi1<sup>(Flox/Flox)</sup><br>Msi2<sup>(Flox/WT)</sup><br>Pde6g-Cre<sup>ERT2</sup>	14	-24	0.0097	-32.1585	7.7694	2.7469	-32.0775	4.8693	54
Msi1<sup>(Flox/Flox)</sup><br>Msi2<sup>(Flox/WT)</sup><br>Pde6g-Cre<sup>ERT2</sup>	14	-12	0.151	-208.721	43.4709	15.3693	-221.823	27.5838	55
Msi1<sup>(Flox/Flox)</sup><br>Msi2<sup>(Flox/WT)</sup><br>Pde6g-Cre<sup>ERT2</sup>	14	-4	0.958	-297.407	40.2322	14.2242	-302.339	36.5529	56
Msi1<sup>(Flox/Flox)</sup><br>Msi2<sup>(Flox/WT)</sup><br>Pde6g-Cre<sup>ERT2</sup>	28	-40	0.000245	-2.04465	4.02215	1.27191	-0.337285	0.500059	57
Msi1<sup>(Flox/Flox)</sup><br>Msi2<sup>(Flox/WT)</sup><br>Pde6g-Cre<sup>ERT2</sup>	28	-24	0.0097	-42.9035	9.12344	2.88508	-45.8389	10.7819	58
Msi1<sup>(Flox/Flox)</sup><br>Msi2<sup>(Flox/WT)</sup><br>Pde6g-Cre<sup>ERT2</sup>	28	-12	0.151	-251.118	18.3714	5.80956	-247.993	16.2846	59
Msi1<sup>(Flox/Flox)</sup><br>Msi2<sup>(Flox/WT)</sup><br>Pde6g-Cre<sup>ERT2</sup>	28	-4	0.958	-309.557	21.7671	6.88337	-310.076	18.6176	60
Msi1<sup>(Flox/Flox)</sup><br>Msi2<sup>(Flox/WT)</sup><br>Pde6g-Cre<sup>ERT2</sup>	56	-40	0.000245	-4.3615	5.40172	1.70818	-2.74741	3.8935	61
Msi1<sup>(Flox/Flox)</sup><br>Msi2<sup>(Flox/WT)</sup><br>Pde6g-Cre<sup>ERT2</sup>	56	-24	0.0097	-36.0184	11.5148	3.64129	-34.589	16.8044	62
Msi1<sup>(Flox/Flox)</sup><br>Msi2<sup>(Flox/WT)</sup><br>Pde6g-Cre<sup>ERT2</sup>	56	-12	0.151	-224.739	23.2354	7.34768	-229.936	25.7131	63
Msi1<sup>(Flox/Flox)</sup><br>Msi2<sup>(Flox/WT)</sup><br>Pde6g-Cre<sup>ERT2</sup>	56	-4	0.958	-306.935	36.9791	11.6938	-319.943	20.9815	64
Msi1<sup>(Flox/Flox)</sup><br>Msi2<sup>(Flox/WT)</sup><br>Pde6g-Cre<sup>ERT2</sup>	84	-40	0.000245	-7.63206	13.0523	4.12749	-1.69592	2.51438	65
Msi1<sup>(Flox/Flox)</sup><br>Msi2<sup>(Flox/WT)</sup><br>Pde6g-Cre<sup>ERT2</sup>	84	-24	0.0097	-30.6396	11.3935	3.60295	-32.0042	6.89201	66
Msi1<sup>(Flox/Flox)</sup><br>Msi2<sup>(Flox/WT)</sup><br>Pde6g-Cre<sup>ERT2</sup>	84	-12	0.151	-212.735	30.4704	9.63558	-214.935	25.658	67
Msi1<sup>(Flox/Flox)</sup><br>Msi2<sup>(Flox/WT)</sup><br>Pde6g-Cre<sup>ERT2</sup>	84	-4	0.958	-282.181	45.1975	14.2927	-273.851	54.3147	68
Msi1<sup>(Flox/Flox)</sup><br>Msi2<sup>(Flox/WT)</sup><br>Pde6g-Cre<sup>ERT2</sup>	112	-40	0.000245	-6.19415	4.93461	1.56046	-5.92278	4.81064	69
Msi1<sup>(Flox/Flox)</sup><br>Msi2<sup>(Flox/WT)</sup><br>Pde6g-Cre<sup>ERT2</sup>	112	-24	0.0097	-45.621	26.8647	8.49538	-38.2935	7.33776	70
Msi1<sup>(Flox/Flox)</sup><br>Msi2<sup>(Flox/WT)</sup><br>Pde6g-Cre<sup>ERT2</sup>	112	-12	0.151	-202.503	29.5811	9.35435	-197.165	41.6372	71
Msi1<sup>(Flox/Flox)</sup><br>Msi2<sup>(Flox/WT)</sup><br>Pde6g-Cre<sup>ERT2</sup>	112	-4	0.958	-263.699	36.58	11.5676	-261.163	31.0752	72
Msi1<sup>(Flox/WT)</sup><br>Msi2<sup>(Flox/Flox)</sup><br>Pde6g-Cre<sup>ERT2</sup>	0	-40	0.000245	-3.15718	3.50335	1.23862	-2.68907	3.98681	73
Msi1<sup>(Flox/WT)</sup><br>Msi2<sup>(Flox/Flox)</sup><br>Pde6g-Cre<sup>ERT2</sup>	0	-24	0.0097	-31.108	5.09718	1.80213	-30.5305	5.45124	74
Msi1<sup>(Flox/WT)</sup><br>Msi2<sup>(Flox/Flox)</sup><br>Pde6g-Cre<sup>ERT2</sup>	0	-12	0.151	-228.958	47.025	16.6258	-214.818	44.3266	75
Msi1<sup>(Flox/WT)</sup><br>Msi2<sup>(Flox/Flox)</sup><br>Pde6g-Cre<sup>ERT2</sup>	0	-4	0.958	-336.769	59.2254	20.9393	-325.083	62.642	76
Msi1<sup>(Flox/WT)</sup><br>Msi2<sup>(Flox/Flox)</sup><br>Pde6g-Cre<sup>ERT2</sup>	14	-40	0.000245	-6.89131	3.59168	1.26985	-8.21227	3.56763	77
Msi1<sup>(Flox/WT)</sup><br>Msi2<sup>(Flox/Flox)</sup><br>Pde6g-Cre<sup>ERT2</sup>	14	-24	0.0097	-24.3227	4.31222	1.5246	-24.7816	2.58241	78
Msi1<sup>(Flox/WT)</sup><br>Msi2<sup>(Flox/Flox)</sup><br>Pde6g-Cre<sup>ERT2</sup>	14	-12	0.151	-183.472	28.6338	10.1236	-197.957	17.3162	79
Msi1<sup>(Flox/WT)</sup><br>Msi2<sup>(Flox/Flox)</sup><br>Pde6g-Cre<sup>ERT2</sup>	14	-4	0.958	-256.957	32.706	11.5633	-261.448	38.7116	80
Msi1<sup>(Flox/WT)</sup><br>Msi2<sup>(Flox/Flox)</sup><br>Pde6g-Cre<sup>ERT2</sup>	28	-40	0.000245	-2.59126	2.71376	0.959459	-2.40798	3.57007	81
Msi1<sup>(Flox/WT)</sup><br>Msi2<sup>(Flox/Flox)</sup><br>Pde6g-Cre<sup>ERT2</sup>	28	-24	0.0097	-30.5363	8.70555	3.07788	-30.3124	11.9663	82
Msi1<sup>(Flox/WT)</sup><br>Msi2<sup>(Flox/Flox)</sup><br>Pde6g-Cre<sup>ERT2</sup>	28	-12	0.151	-201.746	32.3022	11.4205	-195.149	39.0444	83
Msi1<sup>(Flox/WT)</sup><br>Msi2<sup>(Flox/Flox)</sup><br>Pde6g-Cre<sup>ERT2</sup>	28	-4	0.958	-267.119	34.8401	12.3178	-269.043	17.9179	84
Msi1<sup>(Flox/WT)</sup><br>Msi2<sup>(Flox/Flox)</sup><br>Pde6g-Cre<sup>ERT2</sup>	56	-40	0.000245	-4.04883	3.10936	1.09933	-4.01035	2.63608	85
Msi1<sup>(Flox/WT)</sup><br>Msi2<sup>(Flox/Flox)</sup><br>Pde6g-Cre<sup>ERT2</sup>	56	-24	0.0097	-30.058	10.0135	3.54031	-28.0846	8.49948	86
Msi1<sup>(Flox/WT)</sup><br>Msi2<sup>(Flox/Flox)</sup><br>Pde6g-Cre<sup>ERT2</sup>	56	-12	0.151	-188.451	35.5896	12.5828	-197.402	41.2356	87
Msi1<sup>(Flox/WT)</sup><br>Msi2<sup>(Flox/Flox)</sup><br>Pde6g-Cre<sup>ERT2</sup>	56	-4	0.958	-255.142	44.4057	15.6998	-251.963	55.4009	88
Msi1<sup>(Flox/WT)</sup><br>Msi2<sup>(Flox/Flox)</sup><br>Pde6g-Cre<sup>ERT2</sup>	84	-40	0.000245	-2.99978	3.44061	1.21644	-1.51351	0.817854	89
Msi1<sup>(Flox/WT)</sup><br>Msi2<sup>(Flox/Flox)</sup><br>Pde6g-Cre<sup>ERT2</sup>	84	-24	0.0097	-39.8474	14.9597	5.28904	-36.4867	10.0129	90
Msi1<sup>(Flox/WT)</sup><br>Msi2<sup>(Flox/Flox)</sup><br>Pde6g-Cre<sup>ERT2</sup>	84	-12	0.151	-197.746	40.1856	14.2078	-192.785	36.8916	91
Msi1<sup>(Flox/WT)</sup><br>Msi2<sup>(Flox/Flox)</sup><br>Pde6g-Cre<sup>ERT2</sup>	84	-4	0.958	-256.488	44.7569	15.8239	-260.581	55.7575	92
Msi1<sup>(Flox/WT)</sup><br>Msi2<sup>(Flox/Flox)</sup><br>Pde6g-Cre<sup>ERT2</sup>	112	-40	0.000245	-2.09049	4.48589	1.586	0	0	93
Msi1<sup>(Flox/WT)</sup><br>Msi2<sup>(Flox/Flox)</sup><br>Pde6g-Cre<sup>ERT2</sup>	112	-24	0.0097	-28.8644	6.03924	2.13519	-30.6009	7.04369	94
Msi1<sup>(Flox/WT)</sup><br>Msi2<sup>(Flox/Flox)</sup><br>Pde6g-Cre<sup>ERT2</sup>	112	-12	0.151	-200.658	44.5061	15.7353	-193.058	44.009	95
Msi1<sup>(Flox/WT)</sup><br>Msi2<sup>(Flox/Flox)</sup><br>Pde6g-Cre<sup>ERT2</sup>	112	-4	0.958	-252.076	62.0846	21.9502	-241.158	54.635	96

## Sheet: Supplementary Table 6B
Supplementary Table 6B. B-wave intensity reponse (Supplementary Figure 4B)
Genotype	Day	Light Intensity	Light Flux	Mean	StDev	StdErr	Median	Mad	.group
Msi1<sup>(Flox/Flox)</sup><br>Msi2<sup>(Flox/WT)</sup>	0	-40	0.000245	121.021	28.9614	10.2394	126.588	26.1691	1
Msi1<sup>(Flox/Flox)</sup><br>Msi2<sup>(Flox/WT)</sup>	0	-24	0.0097	541.714	148.349	52.4493	569.267	165.489	2
Msi1<sup>(Flox/Flox)</sup><br>Msi2<sup>(Flox/WT)</sup>	0	-12	0.151	766.038	203.257	71.862	808.328	185.823	3
Msi1<sup>(Flox/Flox)</sup><br>Msi2<sup>(Flox/WT)</sup>	0	-4	0.958	861.563	191.087	67.5596	902.463	157.375	4
Msi1<sup>(Flox/Flox)</sup><br>Msi2<sup>(Flox/WT)</sup>	14	-40	0.000245	159.59	2.82546	1.9979	159.59	2.96209	5
Msi1<sup>(Flox/Flox)</sup><br>Msi2<sup>(Flox/WT)</sup>	14	-24	0.0097	610.067	30.1384	21.3111	610.067	31.5958	6
Msi1<sup>(Flox/Flox)</sup><br>Msi2<sup>(Flox/WT)</sup>	14	-12	0.151	873.434	26.8808	19.0076	873.434	28.1807	7
Msi1<sup>(Flox/Flox)</sup><br>Msi2<sup>(Flox/WT)</sup>	14	-4	0.958	1051.06	1.08258	0.7655	1051.06	1.13493	8
Msi1<sup>(Flox/Flox)</sup><br>Msi2<sup>(Flox/WT)</sup>	28	-40	0.000245	136.321	49.5722	17.5264	121.485	52.981	9
Msi1<sup>(Flox/Flox)</sup><br>Msi2<sup>(Flox/WT)</sup>	28	-24	0.0097	573.492	88.5507	31.3074	589.82	92.3102	10
Msi1<sup>(Flox/Flox)</sup><br>Msi2<sup>(Flox/WT)</sup>	28	-12	0.151	794.896	99.0325	35.0133	828.652	56.4696	11
Msi1<sup>(Flox/Flox)</sup><br>Msi2<sup>(Flox/WT)</sup>	28	-4	0.958	874.768	117.041	41.3801	901.456	60.6134	12
Msi1<sup>(Flox/Flox)</sup><br>Msi2<sup>(Flox/WT)</sup>	56	-40	0.000245	125.394	24.1481	8.53765	127.461	24.9885	13
Msi1<sup>(Flox/Flox)</sup><br>Msi2<sup>(Flox/WT)</sup>	56	-24	0.0097	473.938	81.8983	28.9554	467.341	73.3324	14
Msi1<sup>(Flox/Flox)</sup><br>Msi2<sup>(Flox/WT)</sup>	56	-12	0.151	725.08	107.163	37.8879	699.356	69.0342	15
Msi1<sup>(Flox/Flox)</sup><br>Msi2<sup>(Flox/WT)</sup>	56	-4	0.958	824.44	109.261	38.6296	843.689	123.585	16
Msi1<sup>(Flox/Flox)</sup><br>Msi2<sup>(Flox/WT)</sup>	84	-40	0.000245	107.889	36.6006	12.9403	98.1968	43.1323	17
Msi1<sup>(Flox/Flox)</sup><br>Msi2<sup>(Flox/WT)</sup>	84	-24	0.0097	441.2	70.2629	24.8417	443.418	62.5948	18
Msi1<sup>(Flox/Flox)</sup><br>Msi2<sup>(Flox/WT)</sup>	84	-12	0.151	613.415	89.5336	31.6549	622.139	90.4582	19
Msi1<sup>(Flox/Flox)</sup><br>Msi2<sup>(Flox/WT)</sup>	84	-4	0.958	684.874	118.713	41.9714	711.713	88.7152	20
Msi1<sup>(Flox/Flox)</sup><br>Msi2<sup>(Flox/WT)</sup>	112	-40	0.000245	74.8953	30.2787	10.7051	68.2921	34.0764	21
Msi1<sup>(Flox/Flox)</sup><br>Msi2<sup>(Flox/WT)</sup>	112	-24	0.0097	371.049	106.514	37.6582	402.185	133.574	22
Msi1<sup>(Flox/Flox)</sup><br>Msi2<sup>(Flox/WT)</sup>	112	-12	0.151	547.671	147.192	52.0401	557.347	137.361	23
Msi1<sup>(Flox/Flox)</sup><br>Msi2<sup>(Flox/WT)</sup>	112	-4	0.958	627.953	151.543	53.5786	645.293	147.061	24
Msi1<sup>(Flox/WT)</sup><br>Msi2<sup>(Flox/Flox)</sup>	0	-40	0.000245	129.587	42.8482	13.5498	118.947	23.9	25
Msi1<sup>(Flox/WT)</sup><br>Msi2<sup>(Flox/Flox)</sup>	0	-24	0.0097	541.437	51.5375	16.2976	528.481	70.0847	26
Msi1<sup>(Flox/WT)</sup><br>Msi2<sup>(Flox/Flox)</sup>	0	-12	0.151	740.042	50.5321	15.9797	746.943	63.6166	27
Msi1<sup>(Flox/WT)</sup><br>Msi2<sup>(Flox/Flox)</sup>	0	-4	0.958	916.468	66.1918	20.9317	923.434	65.2277	28
Msi1<sup>(Flox/WT)</sup><br>Msi2<sup>(Flox/Flox)</sup>	14	-40	0.000245	118.688	13.9725	5.70425	124.348	8.72982	29
Msi1<sup>(Flox/WT)</sup><br>Msi2<sup>(Flox/Flox)</sup>	14	-24	0.0097	520.21	78	31.8434	524.444	86.8996	30
Msi1<sup>(Flox/WT)</sup><br>Msi2<sup>(Flox/Flox)</sup>	14	-12	0.151	724.261	52.3381	21.3669	709.152	43.9738	31
Msi1<sup>(Flox/WT)</sup><br>Msi2<sup>(Flox/Flox)</sup>	14	-4	0.958	804.562	61.4346	25.0806	795.663	43.1855	32
Msi1<sup>(Flox/WT)</sup><br>Msi2<sup>(Flox/Flox)</sup>	28	-40	0.000245	111.175	13.8387	4.37617	113.057	10.8087	33
Msi1<sup>(Flox/WT)</sup><br>Msi2<sup>(Flox/Flox)</sup>	28	-24	0.0097	562.868	76.1141	24.0694	543.506	54.3353	34
Msi1<sup>(Flox/WT)</sup><br>Msi2<sup>(Flox/Flox)</sup>	28	-12	0.151	767.869	64.9472	20.5381	746.112	51.4112	35
Msi1<sup>(Flox/WT)</sup><br>Msi2<sup>(Flox/Flox)</sup>	28	-4	0.958	851.935	55.6405	17.5951	845.354	61.4947	36
Msi1<sup>(Flox/WT)</sup><br>Msi2<sup>(Flox/Flox)</sup>	56	-40	0.000245	113.856	34.2457	10.8295	109.103	40.6591	37
Msi1<sup>(Flox/WT)</sup><br>Msi2<sup>(Flox/Flox)</sup>	56	-24	0.0097	472.377	96.2993	30.4525	486.184	103.891	38
Msi1<sup>(Flox/WT)</sup><br>Msi2<sup>(Flox/Flox)</sup>	56	-12	0.151	715.501	111.79	35.3512	736.509	114.146	39
Msi1<sup>(Flox/WT)</sup><br>Msi2<sup>(Flox/Flox)</sup>	56	-4	0.958	808.681	108.319	34.2535	821.549	102.776	40
Msi1<sup>(Flox/WT)</sup><br>Msi2<sup>(Flox/Flox)</sup>	84	-40	0.000245	85.2249	19.0854	6.03534	83.1815	17.4479	41
Msi1<sup>(Flox/WT)</sup><br>Msi2<sup>(Flox/Flox)</sup>	84	-24	0.0097	432.529	53.1691	16.8136	432.491	78.2574	42
Msi1<sup>(Flox/WT)</sup><br>Msi2<sup>(Flox/Flox)</sup>	84	-12	0.151	631.827	47.9315	15.1573	626.381	58.1907	43
Msi1<sup>(Flox/WT)</sup><br>Msi2<sup>(Flox/Flox)</sup>	84	-4	0.958	645.119	124.27	39.2977	625.303	153.016	44
Msi1<sup>(Flox/WT)</sup><br>Msi2<sup>(Flox/Flox)</sup>	112	-40	0.000245	115.47	35.3433	11.1765	104.94	23.0028	45
Msi1<sup>(Flox/WT)</sup><br>Msi2<sup>(Flox/Flox)</sup>	112	-24	0.0097	407.641	66.8619	21.1436	401.261	78.7538	46
Msi1<sup>(Flox/WT)</sup><br>Msi2<sup>(Flox/Flox)</sup>	112	-12	0.151	566.541	84.6104	26.7562	566.141	102.68	47
Msi1<sup>(Flox/WT)</sup><br>Msi2<sup>(Flox/Flox)</sup>	112	-4	0.958	645.529	108.007	34.1549	683.159	110.258	48
Msi1<sup>(Flox/Flox)</sup><br>Msi2<sup>(Flox/WT)</sup><br>Pde6g-Cre<sup>ERT2</sup>	0	-40	0.000245	129.734	23.6614	7.48239	121.693	18.911	49
Msi1<sup>(Flox/Flox)</sup><br>Msi2<sup>(Flox/WT)</sup><br>Pde6g-Cre<sup>ERT2</sup>	0	-24	0.0097	522.081	54.3763	17.1953	494.749	45.063	50
Msi1<sup>(Flox/Flox)</sup><br>Msi2<sup>(Flox/WT)</sup><br>Pde6g-Cre<sup>ERT2</sup>	0	-12	0.151	773.949	64.4155	20.37	780.823	72.2991	51
Msi1<sup>(Flox/Flox)</sup><br>Msi2<sup>(Flox/WT)</sup><br>Pde6g-Cre<sup>ERT2</sup>	0	-4	0.958	908.245	65.2103	20.6213	899.495	63.8012	52
Msi1<sup>(Flox/Flox)</sup><br>Msi2<sup>(Flox/WT)</sup><br>Pde6g-Cre<sup>ERT2</sup>	14	-40	0.000245	106.244	35.9296	12.703	108.494	51.5549	53
Msi1<sup>(Flox/Flox)</sup><br>Msi2<sup>(Flox/WT)</sup><br>Pde6g-Cre<sup>ERT2</sup>	14	-24	0.0097	447.891	86.7709	30.6782	454.419	39.7791	54
Msi1<sup>(Flox/Flox)</sup><br>Msi2<sup>(Flox/WT)</sup><br>Pde6g-Cre<sup>ERT2</sup>	14	-12	0.151	679.165	127.23	44.9828	699.589	108.557	55
Msi1<sup>(Flox/Flox)</sup><br>Msi2<sup>(Flox/WT)</sup><br>Pde6g-Cre<sup>ERT2</sup>	14	-4	0.958	819.74	146.653	51.8495	811.92	108.796	56
Msi1<sup>(Flox/Flox)</sup><br>Msi2<sup>(Flox/WT)</sup><br>Pde6g-Cre<sup>ERT2</sup>	28	-40	0.000245	114.202	23.2317	7.34651	119.097	18.9907	57
Msi1<sup>(Flox/Flox)</sup><br>Msi2<sup>(Flox/WT)</sup><br>Pde6g-Cre<sup>ERT2</sup>	28	-24	0.0097	525.418	75.6342	23.9176	541.801	89.117	58
Msi1<sup>(Flox/Flox)</sup><br>Msi2<sup>(Flox/WT)</sup><br>Pde6g-Cre<sup>ERT2</sup>	28	-12	0.151	774.877	108.335	34.2585	776.691	120.024	59
Msi1<sup>(Flox/Flox)</sup><br>Msi2<sup>(Flox/WT)</sup><br>Pde6g-Cre<sup>ERT2</sup>	28	-4	0.958	856.409	101.492	32.0947	861.819	110.603	60
Msi1<sup>(Flox/Flox)</sup><br>Msi2<sup>(Flox/WT)</sup><br>Pde6g-Cre<sup>ERT2</sup>	56	-40	0.000245	109.649	26.5046	8.38149	114.455	17.4468	61
Msi1<sup>(Flox/Flox)</sup><br>Msi2<sup>(Flox/WT)</sup><br>Pde6g-Cre<sup>ERT2</sup>	56	-24	0.0097	453.113	87.4762	27.6624	467.612	104.202	62
Msi1<sup>(Flox/Flox)</sup><br>Msi2<sup>(Flox/WT)</sup><br>Pde6g-Cre<sup>ERT2</sup>	56	-12	0.151	678.123	96.8856	30.6379	679.148	88.7479	63
Msi1<sup>(Flox/Flox)</sup><br>Msi2<sup>(Flox/WT)</sup><br>Pde6g-Cre<sup>ERT2</sup>	56	-4	0.958	793.455	130.757	41.3491	805.236	138.358	64
Msi1<sup>(Flox/Flox)</sup><br>Msi2<sup>(Flox/WT)</sup><br>Pde6g-Cre<sup>ERT2</sup>	84	-40	0.000245	113.107	24.5367	7.75918	122.382	20.1378	65
Msi1<sup>(Flox/Flox)</sup><br>Msi2<sup>(Flox/WT)</sup><br>Pde6g-Cre<sup>ERT2</sup>	84	-24	0.0097	446.367	57.4945	18.1814	424.276	58.8982	66
Msi1<sup>(Flox/Flox)</sup><br>Msi2<sup>(Flox/WT)</sup><br>Pde6g-Cre<sup>ERT2</sup>	84	-12	0.151	664.58	82.9708	26.2377	675.256	123.163	67
Msi1<sup>(Flox/Flox)</sup><br>Msi2<sup>(Flox/WT)</sup><br>Pde6g-Cre<sup>ERT2</sup>	84	-4	0.958	749.855	105.226	33.2753	729.503	137.114	68
Msi1<sup>(Flox/Flox)</sup><br>Msi2<sup>(Flox/WT)</sup><br>Pde6g-Cre<sup>ERT2</sup>	112	-40	0.000245	95.1001	37.538	11.8705	82.4916	27.0103	69
Msi1<sup>(Flox/Flox)</sup><br>Msi2<sup>(Flox/WT)</sup><br>Pde6g-Cre<sup>ERT2</sup>	112	-24	0.0097	403.567	74.1003	23.4326	377.856	30.1008	70
Msi1<sup>(Flox/Flox)</sup><br>Msi2<sup>(Flox/WT)</sup><br>Pde6g-Cre<sup>ERT2</sup>	112	-12	0.151	617.491	136.112	43.0425	636.385	179.108	71
Msi1<sup>(Flox/Flox)</sup><br>Msi2<sup>(Flox/WT)</sup><br>Pde6g-Cre<sup>ERT2</sup>	112	-4	0.958	688.417	138.672	43.8518	740.786	138.378	72
Msi1<sup>(Flox/WT)</sup><br>Msi2<sup>(Flox/Flox)</sup><br>Pde6g-Cre<sup>ERT2</sup>	0	-40	0.000245	132.26	14.6808	5.19045	138.771	9.61743	73
Msi1<sup>(Flox/WT)</sup><br>Msi2<sup>(Flox/Flox)</sup><br>Pde6g-Cre<sup>ERT2</sup>	0	-24	0.0097	485.612	67.6139	23.9051	470.823	92.3516	74
Msi1<sup>(Flox/WT)</sup><br>Msi2<sup>(Flox/Flox)</sup><br>Pde6g-Cre<sup>ERT2</sup>	0	-12	0.151	736.506	74.8308	26.4567	741.877	76.8243	75
Msi1<sup>(Flox/WT)</sup><br>Msi2<sup>(Flox/Flox)</sup><br>Pde6g-Cre<sup>ERT2</sup>	0	-4	0.958	902.786	85.6855	30.2944	914.187	92.7593	76
Msi1<sup>(Flox/WT)</sup><br>Msi2<sup>(Flox/Flox)</sup><br>Pde6g-Cre<sup>ERT2</sup>	14	-40	0.000245	85.9508	11.462	4.05244	91.2776	4.59197	77
Msi1<sup>(Flox/WT)</sup><br>Msi2<sup>(Flox/Flox)</sup><br>Pde6g-Cre<sup>ERT2</sup>	14	-24	0.0097	394.158	60.3271	21.3288	404.233	73.0302	78
Msi1<sup>(Flox/WT)</sup><br>Msi2<sup>(Flox/Flox)</sup><br>Pde6g-Cre<sup>ERT2</sup>	14	-12	0.151	605.827	97.5233	34.4797	640.917	94.2636	79
Msi1<sup>(Flox/WT)</sup><br>Msi2<sup>(Flox/Flox)</sup><br>Pde6g-Cre<sup>ERT2</sup>	14	-4	0.958	682.583	114.533	40.4937	673.506	111.798	80
Msi1<sup>(Flox/WT)</sup><br>Msi2<sup>(Flox/Flox)</sup><br>Pde6g-Cre<sup>ERT2</sup>	28	-40	0.000245	119.123	21.1178	7.46628	122.93	28.7782	81
Msi1<sup>(Flox/WT)</sup><br>Msi2<sup>(Flox/Flox)</sup><br>Pde6g-Cre<sup>ERT2</sup>	28	-24	0.0097	441.414	102.056	36.0821	412.998	129.931	82
Msi1<sup>(Flox/WT)</sup><br>Msi2<sup>(Flox/Flox)</sup><br>Pde6g-Cre<sup>ERT2</sup>	28	-12	0.151	625.77	140.12	49.5398	607.617	198.836	83
Msi1<sup>(Flox/WT)</sup><br>Msi2<sup>(Flox/Flox)</sup><br>Pde6g-Cre<sup>ERT2</sup>	28	-4	0.958	719.725	140.106	49.5348	720.92	181.927	84
Msi1<sup>(Flox/WT)</sup><br>Msi2<sup>(Flox/Flox)</sup><br>Pde6g-Cre<sup>ERT2</sup>	56	-40	0.000245	100.419	28.6565	10.1316	99.8941	38.2417	85
Msi1<sup>(Flox/WT)</sup><br>Msi2<sup>(Flox/Flox)</sup><br>Pde6g-Cre<sup>ERT2</sup>	56	-24	0.0097	414.953	69.9017	24.714	414.005	71.392	86
Msi1<sup>(Flox/WT)</sup><br>Msi2<sup>(Flox/Flox)</sup><br>Pde6g-Cre<sup>ERT2</sup>	56	-12	0.151	570.315	75.6179	26.7349	577.878	87.9458	87
Msi1<sup>(Flox/WT)</sup><br>Msi2<sup>(Flox/Flox)</sup><br>Pde6g-Cre<sup>ERT2</sup>	56	-4	0.958	662.392	74.3116	26.2731	676.033	80.1913	88
Msi1<sup>(Flox/WT)</sup><br>Msi2<sup>(Flox/Flox)</sup><br>Pde6g-Cre<sup>ERT2</sup>	84	-40	0.000245	136.131	54.1195	19.1341	111.858	26.1902	89
Msi1<sup>(Flox/WT)</sup><br>Msi2<sup>(Flox/Flox)</sup><br>Pde6g-Cre<sup>ERT2</sup>	84	-24	0.0097	462.691	60.5423	21.4049	468.033	50.7149	90
Msi1<sup>(Flox/WT)</sup><br>Msi2<sup>(Flox/Flox)</sup><br>Pde6g-Cre<sup>ERT2</sup>	84	-12	0.151	652.469	85.6629	30.2864	644.56	55.2384	91
Msi1<sup>(Flox/WT)</sup><br>Msi2<sup>(Flox/Flox)</sup><br>Pde6g-Cre<sup>ERT2</sup>	84	-4	0.958	728.074	71.9173	25.4266	742.585	44.8178	92
Msi1<sup>(Flox/WT)</sup><br>Msi2<sup>(Flox/Flox)</sup><br>Pde6g-Cre<sup>ERT2</sup>	112	-40	0.000245	107.668	23.4437	8.2886	104.048	33.396	93
Msi1<sup>(Flox/WT)</sup><br>Msi2<sup>(Flox/Flox)</sup><br>Pde6g-Cre<sup>ERT2</sup>	112	-24	0.0097	436.614	76.4704	27.0364	421.705	82.2722	94
Msi1<sup>(Flox/WT)</sup><br>Msi2<sup>(Flox/Flox)</sup><br>Pde6g-Cre<sup>ERT2</sup>	112	-12	0.151	598.924	106.881	37.7882	562.886	109.774	95
Msi1<sup>(Flox/WT)</sup><br>Msi2<sup>(Flox/Flox)</sup><br>Pde6g-Cre<sup>ERT2</sup>	112	-4	0.958	678.146	116.251	41.1008	628.535	101.292	96
