# Supplementary material for: A single Musashi gene allele is sufficient to maintain mouse photoreceptor cells
Source: PLoS One. 2026 May 14;21(5):e0338576. doi: 10.1371/journal.pone.0338576 (PMC13175383; doi:10.1371/journal.pone.0338576)
Supplement: S2 File — (ZIP) [file pone.0338576.s011.zip]

Archive with 39 entries (38 files):
- Data/
- Data/Msi1FWT_Msi2FF_2_1.csv
- Data/Msi1FF_Msi2FWT_3_2.csv
- Data/Msi1FWT_Msi2FF_CRE_1_1.csv
- Data/Msi1FF_Msi2FWT_CRE_3_1.csv
- Data/Msi1FF_Msi2FWT_CRE_2_3.csv
- Data/Msi1FF_Msi2FWT_3_1.csv
- Data/Msi1FWT_Msi2FF_1_2.csv
- Data/Msi1FF_Msi2FWT_1_1.csv
- Data/Msi1FF_Msi2FWT_2_3.csv
- Data/Msi1FWT_Msi2FF_CRE_3_2.csv
- Data/Msi1FWT_Msi2FF_3_2.csv
- Data/Msi1FWT_Msi2FF_1_3.csv
- Data/Msi1FF_Msi2FWT_CRE_3_2.csv
- Data/Msi1FWT_Msi2FF_3_1.csv
- Data/Msi1FF_Msi2FWT_1_3.csv
- Data/Msi1FWT_Msi2FF_2_2.csv
- Data/Msi1FF_Msi2FWT_2_1.csv
- Data/Msi1FF_Msi2FWT_CRE_1_2.csv
- Data/Msi1FF_Msi2FWT_1_2.csv
- Data/Msi1FWT_Msi2FF_CRE_1_3.csv
- Data/Msi1FF_Msi2FWT_CRE_2_2.csv
- Data/Msi1FF_Msi2FWT_CRE_1_3.csv
- Data/Msi1FF_Msi2FWT_CRE_3_3.csv
- Data/Msi1FWT_Msi2FF_1_1.csv
- Data/Msi1FWT_Msi2FF_CRE_2_3.csv
- Data/Msi1FF_Msi2FWT_2_2.csv
- Data/Msi1FWT_Msi2FF_CRE_2_2.csv
- Data/Msi1FWT_Msi2FF_CRE_3_1.csv
- Data/Msi1FWT_Msi2FF_3_3.csv
- Data/Msi1FF_Msi2FWT_3_3.csv
- Data/Msi1FF_Msi2FWT_CRE_1_1.csv
- Data/Msi1FWT_Msi2FF_2_3.csv
- Data/Msi1FF_Msi2FWT_CRE_2_1.csv
- Data/Msi1FWT_Msi2FF_CRE_1_2.csv
- Data/Msi1FWT_Msi2FF_CRE_3_3.csv
- Data/Msi1FWT_Msi2FF_CRE_2_1.csv
- IHC_analysis_final.R
- Description.csv
