# Supplementary material for: A single Musashi gene allele is sufficient to maintain mouse photoreceptor cells
Source: PLoS One. 2026 May 14;21(5):e0338576. doi: 10.1371/journal.pone.0338576 (PMC13175383; doi:10.1371/journal.pone.0338576)
Supplement: S2 File — (ZIP) [file pone.0338576.s011.zip › Data/Msi1FWT_Msi2FF_2_1.csv]

Distance_(microns)	Gray_Value
0	69.465
0.149	65.767
0.298	72.98
0.447	71.346
0.596	75.29
0.745	78.963
0.894	78.442
1.043	81.528
1.192	84.984
1.342	84.833
1.491	87.369
1.64	81.844
1.789	85.106
1.938	76.219
2.087	76.026
2.236	81.993
2.385	86.87
2.534	90.697
2.683	88.427
2.832	84.717
2.981	72.934
3.13	77.4
3.279	76.563
3.428	79.945
3.577	81.751
3.726	87.894
3.876	85.107
4.025	74.616
4.174	72.034
4.323	69.353
4.472	74.298
4.621	72.017
4.77	67.763
4.919	75.116
5.068	79.915
5.217	79.524
5.366	82.203
5.515	78.506
5.664	79.239
5.813	71.208
5.962	74.921
6.111	77.594
6.26	88.537
6.41	91.036
6.559	90.817
6.708	86.516
6.857	92.635
7.006	92.764
7.155	90.493
7.304	95.852
7.453	100.741
7.602	108.803
7.751	100.66
7.9	96.186
8.049	94.985
8.198	89.434
8.347	97.756
8.496	95.872
8.645	110.827
8.794	120.746
8.944	138.112
9.093	151.172
9.242	162.019
9.391	163.789
9.54	167.909
9.689	191.599
9.838	209.602
9.987	227.628
10.136	250.088
10.285	266.149
10.434	272.541
10.583	290.129
10.732	313.411
10.881	327.473
11.03	355.791
11.179	362.242
11.328	364.94
11.477	380.363
11.627	387.436
11.776	406.515
11.925	431.171
12.074	433.528
12.223	454.941
12.372	496.96
12.521	542.411
12.67	612.609
12.819	676.304
12.968	726.436
13.117	784.287
13.266	830.826
13.415	900.447
13.564	991.029
13.713	1131.934
13.862	1233.76
14.011	1364.379
14.161	1441.075
14.31	1510.22
14.459	1599.549
14.608	1669.012
14.757	1714.854
14.906	1816.123
15.055	1863.765
15.204	1960.394
15.353	2129.843
15.502	2264.635
15.651	2418.24
15.8	2608.449
15.949	2755.377
16.098	2867.248
16.247	2954.669
16.396	3020.231
16.545	3106.673
16.695	3209.528
16.844	3250.826
16.993	3312.725
17.142	3311.266
17.291	3345.881
17.44	3361.393
17.589	3415.398
17.738	3451.07
17.887	3540.838
18.036	3597.68
18.185	3607.105
18.334	3689.407
18.483	3724.174
18.632	3697.019
18.781	3741.843
18.93	3700.278
19.079	3680.403
19.229	3718.898
19.378	3623.356
19.527	3560.514
19.676	3513.499
19.825	3449.866
19.974	3404.774
20.123	3331.579
20.272	3303.537
20.421	3328.828
20.57	3316.273
20.719	3271.341
20.868	3280.185
21.017	3221.999
21.166	3228.486
21.315	3219.037
21.464	3256.714
21.613	3207.088
21.763	3253.305
21.912	3228.466
22.061	3281.329
22.21	3257.065
22.359	3203.868
22.508	3128.604
22.657	3089.691
22.806	3056.8
22.955	3026.286
23.104	3100.346
23.253	3049.235
23.402	3029.35
23.551	3005.542
23.7	2973.988
23.849	2958.434
23.998	2957.319
24.147	2914.882
24.297	2967.831
24.446	2980.066
24.595	2991.711
24.744	3026.243
24.893	2989.138
25.042	2938.204
25.191	2933.106
25.34	2905.488
25.489	2934.71
25.638	2972.084
25.787	2950.099
25.936	2946.643
26.085	2980.221
26.234	2922.322
26.383	2939.306
26.532	2932.54
26.681	2898.618
26.831	2914.768
26.98	2934.637
27.129	2894.047
27.278	2952.806
27.427	2903.422
27.576	2883.311
27.725	2932.754
27.874	2898.86
28.023	2906.992
28.172	2931.496
28.321	2916.73
28.47	2975.938
28.619	2987.912
28.768	3003.646
28.917	3035.704
29.066	3045.858
29.215	2991.642
29.365	2938.991
29.514	2898.77
29.663	2825.043
29.812	2876.392
29.961	2845.969
30.11	2826.358
30.259	2837.417
30.408	2741.679
30.557	2679.824
30.706	2646.961
30.855	2547.333
31.004	2571.23
31.153	2591.085
31.302	2542.6
31.451	2572.667
31.6	2460.824
31.749	2356.027
31.899	2333.352
32.048	2221.171
32.197	2150.707
32.346	2171.133
32.495	2137.749
32.644	2085.148
32.793	2065.562
32.942	1928.717
33.091	1828.937
33.24	1782.605
33.389	1680.579
33.538	1669.2
33.687	1661.504
33.836	1580.874
33.985	1540.747
34.134	1492.879
34.283	1440.068
34.433	1407.063
34.582	1351.398
34.731	1294.507
34.88	1253.919
35.029	1221.354
35.178	1166.862
35.327	1165.228
35.476	1142.178
35.625	1144.851
35.774	1161.324
35.923	1160.124
36.072	1163.117
36.221	1157.103
36.37	1145.709
36.519	1109.437
36.668	1066.691
36.817	1019.622
36.966	1020.796
37.116	1008.764
37.265	1024.672
37.414	1012.816
37.563	1022.863
37.712	1036.411
37.861	1028.943
38.01	1013.091
38.159	989.973
38.308	970.048
38.457	936.53
38.606	940.289
38.755	926.279
38.904	948.522
39.053	930.015
39.202	923.632
39.351	924.565
39.5	918.818
39.65	917.77
39.799	940.363
39.948	962.865
40.097	963.246
40.246	965.46
40.395	961.47
40.544	956.664
40.693	951.348
40.842	938.412
40.991	932.523
41.14	932.105
41.289	910.883
41.438	927.857
41.587	911.612
41.736	919.923
41.885	933.214
42.034	944.249
42.184	939.607
42.333	946.08
42.482	924.549
42.631	921.561
42.78	880.713
42.929	864.642
43.078	846.471
43.227	860.837
43.376	853.276
43.525	868.793
43.674	883.076
43.823	879.478
43.972	885.371
44.121	900.5
44.27	890.66
44.419	907.032
44.568	925.578
44.718	936.593
44.867	937.323
45.016	934.754
45.165	934.564
45.314	910.771
45.463	902.371
45.612	850.761
45.761	855.988
45.91	863.96
46.059	889.305
46.208	880.969
46.357	874.126
46.506	872.237
46.655	885.291
46.804	922.389
46.953	936.963
47.102	935.846
47.252	918.777
47.401	922.275
47.55	903.876
47.699	905.224
47.848	910.262
47.997	911.55
48.146	893.354
48.295	881.627
48.444	863.653
48.593	842.182
48.742	853.444
48.891	860.666
49.04	886.208
49.189	906.334
49.338	895.842
49.487	895.586
49.636	891.715
49.786	869.381
49.935	843.157
50.084	826.252
50.233	818.628
50.382	800.974
50.531	809.229
50.68	784.334
50.829	798.92
50.978	786.194
51.127	778.183
51.276	767.253
51.425	797.44
51.574	823.523
51.723	843.71
51.872	848.451
52.021	858.545
52.17	880.669
52.32	886.209
52.469	893.799
52.618	915.65
52.767	921.01
52.916	922.85
53.065	953.049
53.214	968.727
53.363	991.604
53.512	993.175
53.661	985.366
53.81	1003.454
53.959	976.191
54.108	964.539
54.257	954.925
54.406	951.6
54.555	973.802
54.704	1026.587
54.854	1022.772
55.003	1022.253
55.152	986.035
55.301	938.25
55.45	877.923
55.599	842.637
55.748	832.328
55.897	823.475
56.046	852.473
56.195	833.11
56.344	888.451
56.493	878.635
56.642	881.91
56.791	874.211
56.94	884.269
57.089	854.864
57.238	878.229
57.388	889.901
57.537	917.922
57.686	901.647
57.835	923.235
57.984	921.397
58.133	936.315
58.282	950.454
58.431	971.469
58.58	967.957
58.729	971.119
58.878	941.174
59.027	919.486
59.176	881.575
59.325	847.041
59.474	810.146
59.623	782.749
59.772	767.094
59.921	754.71
60.071	751.109
60.22	746.385
60.369	770.575
60.518	803.688
60.667	852.861
60.816	891.401
60.965	946.6
61.114	1049.09
61.263	1099.17
61.412	1139.12
61.561	1156.79
61.71	1171.061
61.859	1153.224
62.008	1154.951
62.157	1172.468
62.306	1183.575
62.455	1219.622
62.605	1229.426
62.754	1247.431
62.903	1247.29
63.052	1241.431
63.201	1263.079
63.35	1263.641
63.499	1242.536
63.648	1252.477
63.797	1210.64
63.946	1195.67
64.095	1168.131
64.244	1155.114
64.393	1117.921
64.542	1089.472
64.691	1060.438
64.84	1009.549
64.989	1000.314
65.139	987.403
65.288	978.615
65.437	968.531
65.586	971.514
65.735	989.21
65.884	1008.229
66.033	1012.965
66.182	1049.885
66.331	1082.361
66.48	1138.862
66.629	1207.171
66.778	1227.222
66.927	1274.857
67.076	1321.875
67.225	1318.13
67.374	1347.933
67.523	1325.254
67.673	1305.699
67.822	1269.25
67.971	1224.93
68.12	1203.951
68.269	1179.836
68.418	1156.69
68.567	1118.159
68.716	1089.167
68.865	1059.702
69.014	1036.493
69.163	1033.857
69.312	1007.425
69.461	1017.15
69.61	1036.527
69.759	1056.632
69.908	1063.357
70.057	1082.255
70.207	1072.816
70.356	1069.467
70.505	1087.255
70.654	1079.233
70.803	1083.954
70.952	1067.044
71.101	1086.683
71.25	1042.066
71.399	1007.268
71.548	997.534
71.697	969.263
71.846	966.191
71.995	981.387
72.144	990.244
72.293	1010.178
72.442	1027.935
72.591	1053.562
72.741	1078.983
72.89	1085.804
73.039	1110.178
73.188	1135.132
73.337	1178.375
73.486	1206.116
73.635	1213.251
73.784	1244.599
73.933	1272.204
74.082	1288.112
74.231	1318.524
74.38	1313.342
74.529	1306.823
74.678	1312.735
74.827	1331.952
74.976	1342.124
75.125	1406.797
75.275	1418.263
75.424	1445.759
75.573	1443.752
75.722	1449.454
75.871	1436.664
76.02	1399.525
76.169	1413.553
76.318	1402.95
76.467	1378.848
76.616	1354.855
76.765	1359.962
76.914	1351.479
77.063	1355.411
77.212	1364.676
77.361	1343.271
77.51	1356.683
77.659	1393.055
77.809	1387.781
77.958	1416.359
78.107	1418.906
78.256	1446.191
78.405	1467.712
78.554	1424.457
78.703	1386.328
78.852	1343.45
79.001	1285.784
79.15	1258.556
79.299	1227.282
79.448	1188.355
79.597	1182.475
79.746	1169.109
79.895	1149.742
80.044	1133.882
80.193	1129.269
80.342	1118.733
80.492	1118.827
80.641	1085.45
80.79	1056.918
80.939	1070.477
81.088	1062.66
81.237	1044.695
81.386	1098.181
81.535	1091.03
81.684	1056.353
81.833	1046.467
81.982	1010.651
82.131	995.002
82.28	997.116
82.429	946.906
82.578	957.667
82.727	925.811
82.876	854.84
83.026	867.527
83.175	819.571
83.324	756.175
83.473	736.049
83.622	701.689
83.771	676.47
83.92	667.33
84.069	650.219
84.218	632.143
84.367	644.454
84.516	627.669
84.665	623.676
84.814	625.324
84.963	620.188
85.112	617.662
85.261	626.942
85.41	613.868
85.56	618.617
85.709	607.426
85.858	602.172
86.007	591.294
86.156	588.55
86.305	596.842
86.454	613.239
86.603	614.111
86.752	621.619
86.901	649.871
87.05	664.28
87.199	659.028
87.348	689.72
87.497	683.922
87.646	719.211
87.795	754.97
87.944	779.123
88.094	808.063
88.243	853.339
88.392	868.508
88.541	884.144
88.69	932.264
88.839	983.418
88.988	1046.419
89.137	1101.716
89.286	1112.981
89.435	1171.888
89.584	1221.633
89.733	1214.067
89.882	1271.182
90.031	1276.644
90.18	1298.291
90.329	1336.224
90.478	1382.308
90.628	1408.594
90.777	1465.008
90.926	1507.921
91.075	1550.585
91.224	1599.397
91.373	1640.778
91.522	1692.732
91.671	1745.75
91.82	1756.741
91.969	1777.712
92.118	1811.073
92.267	1804.96
92.416	1861.697
92.565	1881.039
92.714	1887.377
92.863	1950.279
93.012	1930.818
93.162	1945.606
93.311	1959.072
93.46	1942.584
93.609	1923.655
93.758	1951.595
93.907	1992.022
94.056	2020.399
94.205	2061.596
94.354	2054.439
94.503	2059.016
94.652	2079.356
94.801	2037.106
94.95	2063.364
95.099	2071.889
95.248	2077.714
95.397	2102.663
95.546	2119.591
95.696	2066.36
95.845	2097.701
95.994	2029.435
96.143	2003.925
96.292	2025.411
96.441	2012.12
96.59	2026.176
96.739	2044.238
96.888	2005.471
97.037	2036.31
97.186	2052.789
97.335	2055.61
97.484	2086.008
97.633	2085.022
97.782	2069.56
97.931	2100.308
98.08	2089.679
98.23	2074.544
98.379	2079.958
98.528	2124.504
98.677	2088.137
98.826	2102.094
98.975	2066.42
99.124	2010.41
99.273	1997.66
99.422	1929.09
99.571	1899.759
99.72	1899.793
99.869	1843.52
100.018	1826.248
100.167	1853.895
100.316	1821.622
100.465	1831.41
100.614	1847.941
100.764	1844.584
100.913	1847.85
101.062	1890.187
101.211	1905.673
101.36	1935.62
101.509	1963.589
101.658	1968.312
101.807	1980.802
101.956	1955.224
102.105	1943.06
102.254	1936.009
102.403	1921.577
102.552	1906.473
102.701	1918.105
102.85	1886.537
102.999	1869.372
103.148	1861.457
103.298	1865.38
103.447	1853.044
103.596	1895.42
103.745	1903.51
103.894	1924.04
104.043	1946.28
104.192	1915.73
104.341	1901.363
104.49	1887.826
104.639	1853.882
104.788	1887.131
104.937	1844.744
105.086	1826.47
105.235	1838.733
105.384	1815.972
105.533	1798.958
105.682	1820.233
105.831	1819.339
105.981	1828.598
106.13	1876.863
106.279	1898.539
106.428	1954.008
106.577	1957.843
106.726	1966.675
106.875	1987.989
107.024	2011.012
107.173	2011.93
107.322	2033.797
107.471	2064.508
107.62	2070.342
107.769	2082.136
107.918	2117.55
108.067	2094.573
108.216	2076.034
108.365	2085.858
108.515	2081.382
108.664	2079.152
108.813	2076.519
108.962	2069.963
109.111	2114.013
109.26	2082.194
109.409	2092.831
109.558	2121.305
109.707	2166.546
109.856	2212.027
110.005	2223.867
110.154	2190.488
110.303	2231.055
110.452	2246.694
110.601	2213.25
110.75	2228.55
110.899	2216.526
111.049	2206.113
111.198	2256.259
111.347	2319.938
111.496	2360.325
111.645	2431.905
111.794	2488.288
111.943	2526.749
112.092	2550.169
112.241	2537.359
112.39	2601.152
112.539	2652.802
112.688	2724.27
112.837	2822.361
112.986	2891.352
113.135	2933.906
113.284	3002.754
113.433	3062.352
113.583	3108.33
113.732	3137.494
113.881	3183.401
114.03	3207.381
114.179	3261.544
114.328	3237.54
114.477	3226.693
114.626	3261.209
114.775	3246.472
114.924	3278.392
115.073	3334.891
115.222	3323.043
115.371	3342.832
115.52	3362.22
115.669	3301.992
115.818	3291.368
115.967	3242.763
116.117	3148.075
116.266	3152.89
116.415	3067.948
116.564	2966.042
116.713	2921.753
116.862	2781.157
117.011	2688.758
117.16	2628.859
117.309	2552.574
117.458	2455.817
117.607	2360.136
117.756	2265.002
117.905	2210.241
118.054	2113.716
118.203	2047.375
118.352	2001.271
118.501	1939.393
118.651	1802.226
118.8	1745.359
118.949	1641.092
119.098	1589.599
119.247	1537.555
119.396	1450.885
119.545	1401.515
119.694	1355.562
119.843	1326.962
119.992	1251.105
120.141	1198.995
120.29	1066.095
120.439	998.126
120.588	930.809
120.737	882.086
120.886	840.52
121.035	790.577
121.185	737.515
121.334	686.1
121.483	645.922
121.632	631.993
121.781	605.675
121.93	569.07
122.079	569.241
122.228	555.013
122.377	540.054
122.526	512.395
122.675	469.383
122.824	451.185
122.973	441.153
123.122	430.104
123.271	410.149
123.42	403.36
123.569	383.944
123.719	357.795
123.868	316.883
124.017	306.774
124.166	288.991
124.315	273.516
124.464	271.967
124.613	267.578
124.762	263.963
124.911	260.648
125.06	254.124
125.209	249.602
125.358	253.307
125.507	247.166
125.656	248.164
125.805	234.773
125.954	236.55
126.103	245.089
126.253	253.666
126.402	252.109
126.551	260.811
126.7	265.651
126.849	275.941
126.998	286.913
127.147	288.135
127.296	296.616
127.445	303.438
127.594	301.34
127.743	300.721
127.892	306.15
128.041	308.335
128.19	303.843
128.339	301.279
128.488	290.467
128.637	298.743
128.786	301.635
128.936	311.957
129.085	321.395
129.234	305.787
129.383	307.059
129.532	296.543
129.681	278.991
129.83	277.143
129.979	260.847
130.128	264.265
130.277	262.23
130.426	267.901
130.575	256.293
130.724	260.826
130.873	250.346
131.022	268.653
131.171	267.972
131.32	262.956
131.47	253.592
131.619	243.768
131.768	240.01
131.917	234.627
132.066	231.117
132.215	220.291
132.364	225.295
132.513	224.845
132.662	233.265
132.811	241.236
132.96	252.82
133.109	257.478
133.258	269.829
133.407	276.96
133.556	289.248
133.705	298.526
133.854	313.694
134.004	307.869
134.153	309.723
134.302	285.192
134.451	296.111
134.6	302.174
134.749	323.2
134.898	332.45
135.047	348.936
135.196	349.882
135.345	356.966
135.494	354.015
135.643	354.13
135.792	343.739
135.941	345.941
136.09	327.086
136.239	330.924
136.388	306.3
136.538	315.213
136.687	306.988
136.836	314.635
136.985	312.16
137.134	318.074
137.283	326.129
137.432	315.103
137.581	314.025
137.73	312.404
137.879	306.172
138.028	297.323
138.177	282.667
138.326	284.005
138.475	283.029
138.624	282.277
138.773	285.438
138.922	299.907
139.072	303.662
139.221	294.588
139.37	273.547
139.519	256.883
139.668	255.532
139.817	258.761
139.966	260.15
140.115	267.399
140.264	255.428
140.413	252.807
140.562	247.09
140.711	242.633
140.86	232.902
141.009	237.624
141.158	235.974
141.307	232.245
141.456	237.716
141.606	223.954
141.755	229.078
141.904	228.936
142.053	217.59
142.202	208.714
142.351	202.828
142.5	200.693
142.649	195.6
142.798	191.791
142.947	196.138
143.096	206.273
143.245	208.253
143.394	225.001
143.543	229.775
143.692	222.385
143.841	216.598
143.99	221.054
144.14	241.137
144.289	241.537
144.438	236.837
144.587	224.426
144.736	230.629
144.885	231.171
145.034	238.283
145.183	241.838
145.332	232.763
145.481	216.508
145.63	216.783
145.779	217.584
145.928	240.646
146.077	246.2
146.226	252.057
146.375	250.074
146.524	259.898
146.674	252.582
146.823	256.582
146.972	250.089
147.121	257.806
147.27	255.54
147.419	253.215
147.568	255.301
147.717	266.4
147.866	278.143
148.015	282.452
148.164	278.198
148.313	289.42
148.462	282.769
148.611	297.423
148.76	287.598
148.909	299.409
149.058	308.744
149.208	311.482
149.357	302.46
149.506	309.534
149.655	302.142
149.804	300.886
149.953	306.803
150.102	311.13
150.251	301.803
150.4	319.47
150.549	330
150.698	317.107
150.847	302.164
150.996	302.013
151.145	292.153
151.294	280.239
151.443	254.641
151.592	263.478
151.742	250.714
151.891	250.61
152.04	249.422
152.189	256
152.338	237.345
152.487	251.69
152.636	253.005
152.785	265.724
152.934	271.822
153.083	270.364
153.232	271.832
153.381	292.319
153.53	316.164
153.679	331.031
153.828	347.592
153.977	350.11
154.126	354.968
154.275	358.425
154.425	355.446
154.574	352.916
154.723	368.713
154.872	361.85
155.021	357.877
155.17	366.651
155.319	348.911
155.468	370.358
155.617	383.098
155.766	394.075
155.915	414.895
156.064	443.138
156.213	470.985
156.362	504.435
156.511	524.281
156.66	541.375
156.809	574.348
156.959	592.691
157.108	625.537
157.257	625.63
157.406	662.136
157.555	705.279
157.704	743.798
157.853	751.295
158.002	788.749
158.151	823.245
158.3	845.802
158.449	893.574
158.598	948.191
158.747	1034.774
158.896	1142.263
159.045	1223.489
159.194	1256.483
159.343	1323.074
159.493	1340.325
159.642	1370.736
159.791	1448.851
159.94	1483.789
160.089	1547.747
160.238	1643.491
160.387	1656.408
160.536	1743.995
160.685	1808.104
160.834	1830.664
160.983	1923.787
161.132	2022.384
161.281	2032.53
161.43	2142.156
161.579	2252.682
161.728	2293.07
161.877	2399.905
162.027	2454.5
162.176	2491.578
162.325	2594.897
162.474	2617.058
162.623	2670.96
162.772	2738.414
162.921	2730.608
163.07	2744.265
163.219	2777.575
163.368	2740.882
163.517	2754.279
163.666	2798.663
163.815	2828.946
163.964	2916.656
164.113	2948.912
164.262	2959.811
164.411	3015.993
164.561	3065.926
164.71	3062.741
164.859	3091.42
165.008	3016.266
165.157	2962.795
165.306	2877.369
165.455	2792.943
165.604	2713.654
165.753	2660.188
165.902	2588.3
166.051	2517.524
166.2	2461.095
166.349	2400.952
166.498	2348.695
166.647	2269.788
166.796	2241.984
166.945	2212.21
167.095	2176.873
167.244	2151.816
167.393	2128.779
167.542	2138.824
167.691	2125.556
167.84	2136.424
167.989	2158.442
168.138	2141.931
168.287	2104.489
168.436	2053.564
168.585	2011.079
168.734	1985.184
168.883	1936.198
169.032	1920.685
169.181	1888.779
169.33	1846.846
169.479	1790.697
169.629	1732.525
169.778	1709.339
169.927	1660.772
170.076	1593.786
170.225	1557.552
170.374	1489.682
170.523	1443.552
170.672	1409.155
170.821	1388.902
170.97	1352.819
171.119	1342.045
171.268	1289.374
171.417	1257.89
171.566	1213.98
171.715	1187.486
171.864	1150.588
172.013	1132.321
172.163	1111.047
172.312	1088.25
172.461	1089.472
172.61	1032.531
172.759	994.6
172.908	953.436
173.057	935.288
173.206	883.397
173.355	852.116
173.504	819.445
173.653	799.281
173.802	762.682
173.951	706.512
174.1	673.499
174.249	613.743
174.398	593.08
174.547	565.68
174.697	527.784
174.846	507.317
174.995	471.221
175.144	430.841
175.293	430.324
175.442	401.871
175.591	372.884
175.74	354.638
175.889	320.252
176.038	307.506
176.187	296.281
176.336	279.562
176.485	253.527
176.634	241.405
176.783	213.26
176.932	207.605
177.081	195.871
177.23	181.995
177.38	167.133
177.529	156.724
177.678	140.531
177.827	130.896
177.976	115.237
178.125	96.128
178.274	86.163
178.423	74.5
178.572	60.15
178.721	54.55
178.87	47.253
179.019	44.2
179.168	42.89
179.317	41.137
179.466	37.984
179.615	33.994
179.764	29.675
179.914	25.206
180.063	22.96
180.212	21.764
180.361	19.315
180.51	21.602
180.659	21.557
180.808	26.192
180.957	23.251
181.106	18.366
181.255	19.345
181.404	17.257
181.553	15.835
181.702	15.31
181.851	14.51
182	16.524
182.149	16.721
182.298	17.825
182.448	18.749
182.597	16.553
182.746	16.83
182.895	15.81
183.044	14.855
183.193	13.736
183.342	15.651
183.491	17.45
183.64	17.158
183.789	13.297
183.938	14.018
184.087	14.427
184.236	14.292
184.385	13.561
184.534	14.476
184.683	15.282
184.832	14.484
184.982	15.202
185.131	13.668
185.28	13.923
185.429	13.044
185.578	13.258
185.727	15.328
185.876	13.494
