# Supplementary material for: A single Musashi gene allele is sufficient to maintain mouse photoreceptor cells
Source: PLoS One. 2026 May 14;21(5):e0338576. doi: 10.1371/journal.pone.0338576 (PMC13175383; doi:10.1371/journal.pone.0338576)
Supplement: S2 File — (ZIP) [file pone.0338576.s011.zip › Data/Msi1FF_Msi2FWT_3_2.csv]

Distance_(microns)	Gray_Value
0	89.797
0.148	84.478
0.296	84.497
0.444	83.886
0.592	79.904
0.739	85.699
0.887	90.147
1.035	91.264
1.183	90.234
1.331	86.719
1.479	79.364
1.627	73.836
1.775	70.703
1.923	67.036
2.07	66.44
2.218	67.614
2.366	65.757
2.514	63.877
2.662	66.94
2.81	70.028
2.958	70.192
3.106	68.259
3.253	70.091
3.401	74.182
3.549	75.269
3.697	80.368
3.845	85.323
3.993	90.98
4.141	99.248
4.289	106.009
4.437	114.846
4.584	127.004
4.732	140.885
4.88	159.411
5.028	178.844
5.176	203.769
5.324	234.101
5.472	262.343
5.62	283.946
5.768	307.232
5.915	342.133
6.063	384.124
6.211	429.804
6.359	472.01
6.507	508.513
6.655	536.803
6.803	560.461
6.951	583.802
7.098	615.619
7.246	640.544
7.394	668.429
7.542	692.556
7.69	698.579
7.838	683.057
7.986	674.163
8.134	680.26
8.282	697.961
8.429	734.983
8.577	782.588
8.725	831.079
8.873	891.258
9.021	944.88
9.169	993.297
9.317	1034.836
9.465	1067.105
9.613	1101.217
9.76	1148.561
9.908	1199.542
10.056	1254.532
10.204	1312.776
10.352	1366.633
10.5	1415.014
10.648	1441.934
10.796	1449.987
10.944	1476.083
11.091	1495.626
11.239	1526.764
11.387	1574.217
11.535	1632.176
11.683	1690.408
11.831	1733.365
11.979	1766.86
12.127	1796.308
12.274	1804.129
12.422	1809.9
12.57	1812.151
12.718	1818.567
12.866	1835.578
13.014	1843.194
13.162	1842.106
13.31	1842.682
13.458	1850.15
13.605	1858.271
13.753	1850.522
13.901	1867.881
14.049	1873.13
14.197	1862.401
14.345	1853.756
14.493	1840.006
14.641	1819.885
14.789	1809.128
14.936	1810.162
15.084	1807.875
15.232	1817.422
15.38	1829.776
15.528	1838.884
15.676	1847.82
15.824	1844.742
15.972	1872.891
16.12	1898.545
16.267	1907.997
16.415	1924.058
16.563	1953.055
16.711	1985.033
16.859	2005.915
17.007	2027.268
17.155	2049.585
17.303	2066.231
17.45	2081.086
17.598	2081.95
17.746	2083.075
17.894	2097.271
18.042	2099.989
18.19	2108.672
18.338	2115.677
18.486	2121.129
18.634	2121.395
18.781	2137.947
18.929	2164.426
19.077	2179.964
19.225	2180.206
19.373	2185.686
19.521	2181.767
19.669	2157.246
19.817	2139.685
19.965	2127.135
20.112	2133.674
20.26	2132.762
20.408	2113.688
20.556	2100.229
20.704	2099.966
20.852	2089.1
21	2086.596
21.148	2079.573
21.295	2036.395
21.443	1998.416
21.591	1969.932
21.739	1947.111
21.887	1954.4
22.035	1961.534
22.183	1967.136
22.331	1976.31
22.479	2002.598
22.626	2022.908
22.774	2028.162
22.922	2020.38
23.07	2001.365
23.218	1986.643
23.366	1954.694
23.514	1937.094
23.662	1914.473
23.81	1893.472
23.957	1882.557
24.105	1861.287
24.253	1832.005
24.401	1802.738
24.549	1791.914
24.697	1778.15
24.845	1779.271
24.993	1781.655
25.141	1777.764
25.288	1775.576
25.436	1777.618
25.584	1768.968
25.732	1746.724
25.88	1710.874
26.028	1683.826
26.176	1658.687
26.324	1646.972
26.471	1631.938
26.619	1615.385
26.767	1599.393
26.915	1566.011
27.063	1513.887
27.211	1451.892
27.359	1405.913
27.507	1364.157
27.655	1325.559
27.802	1304.227
27.95	1276.047
28.098	1247.485
28.246	1226.114
28.394	1222.321
28.542	1227.055
28.69	1231.998
28.838	1222.655
28.986	1202.901
29.133	1178.473
29.281	1163.806
29.429	1134.705
29.577	1125.505
29.725	1123.072
29.873	1124.1
30.021	1125.605
30.169	1125.854
30.317	1109.875
30.464	1093.138
30.612	1073.48
30.76	1061.04
30.908	1045.264
31.056	1037.61
31.204	1032.86
31.352	1030.096
31.5	1031.485
31.647	1035.598
31.795	1030.337
31.943	1026.085
32.091	1023.642
32.239	1024.52
32.387	1026.312
32.535	1017.942
32.683	1006.307
32.831	1003.764
32.978	1007.866
33.126	999.999
33.274	995.051
33.422	995.436
33.57	1001.569
33.718	1004.853
33.866	1006.301
34.014	1005.816
34.162	1012.142
34.309	1016.466
34.457	1021.436
34.605	1021.238
34.753	1010.849
34.901	992.577
35.049	965.601
35.197	939.192
35.345	913.433
35.492	895.706
35.64	875.363
35.788	852.715
35.936	841.097
36.084	830.779
36.232	822.423
36.38	802.639
36.528	784.579
36.676	768.364
36.823	760.565
36.971	751.98
37.119	741.249
37.267	746.667
37.415	743.137
37.563	736.066
37.711	735.162
37.859	739.668
38.007	747.963
38.154	749.212
38.302	753.633
38.45	750.306
38.598	748.094
38.746	756.215
38.894	758.277
39.042	754.331
39.19	743.28
39.338	727.419
39.485	718.824
39.633	709.739
39.781	698.872
39.929	697.869
40.077	706.407
40.225	716.169
40.373	715.454
40.521	710.007
40.668	705.321
40.816	708.201
40.964	714.185
41.112	723.258
41.26	731.774
41.408	732.25
41.556	737.08
41.704	733.726
41.852	726.242
41.999	723.114
42.147	710.18
42.295	706.445
42.443	697.368
42.591	684.681
42.739	676.632
42.887	668.411
43.035	656.954
43.183	646.648
43.33	641.704
43.478	641.906
43.626	635.721
43.774	636.651
43.922	635.653
44.07	635.845
44.218	633.89
44.366	627.849
44.514	618.761
44.661	612.755
44.809	613.632
44.957	616.638
45.105	624.041
45.253	636.813
45.401	648.812
45.549	656.046
45.697	672.352
45.844	683.46
45.992	701.278
46.14	734.021
46.288	752.83
46.436	753.674
46.584	755.594
46.732	746.434
46.88	731.879
47.028	718.357
47.175	709.166
47.323	705.08
47.471	694.433
47.619	694.7
47.767	683.87
47.915	683.555
48.063	686.265
48.211	695.367
48.359	708.867
48.506	727.367
48.654	749.213
48.802	757.654
48.95	756.348
49.098	742.38
49.246	738.862
49.394	737.514
49.542	726.214
49.689	729.814
49.837	732.873
49.985	718.11
50.133	702.642
50.281	675.06
50.429	664.274
50.577	672.071
50.725	672.229
50.873	682.865
51.02	700.265
51.168	715.882
51.316	723.455
51.464	722.642
51.612	722.859
51.76	717.412
51.908	708.908
52.056	701.57
52.204	704.16
52.351	703.97
52.499	709.708
52.647	724.602
52.795	723.842
52.943	723.876
53.091	721.704
53.239	719.196
53.387	725.556
53.535	737.481
53.682	761.06
53.83	784.363
53.978	816.896
54.126	842.006
54.274	852.439
54.422	853.889
54.57	844.992
54.718	829.938
54.865	804.553
55.013	796.316
55.161	786.839
55.309	775.443
55.457	781.528
55.605	782.374
55.753	778.914
55.901	776.899
56.049	785.425
56.196	807.948
56.344	841.903
56.492	878.129
56.64	893.312
56.788	901.077
56.936	900.499
57.084	897.63
57.232	904.873
57.38	907.552
57.527	893.949
57.675	879.368
57.823	873.666
57.971	859.956
58.119	846.805
58.267	832.762
58.415	809.205
58.563	792.883
58.711	782.561
58.858	775.57
59.006	755.243
59.154	745.691
59.302	739.106
59.45	738.931
59.598	741.318
59.746	749.901
59.894	762.012
60.041	764.034
60.189	758.284
60.337	746.903
60.485	738.446
60.633	730.691
60.781	741.96
60.929	748.15
61.077	753.331
61.225	759.461
61.372	752.915
61.52	731.509
61.668	710.814
61.816	691.409
61.964	679.875
62.112	662.668
62.26	635.648
62.408	602.636
62.556	570.1
62.703	553.66
62.851	542.009
62.999	532.426
63.147	526.467
63.295	524.571
63.443	527.25
63.591	529.871
63.739	530.265
63.886	536.106
64.034	548.954
64.182	557.809
64.33	564.34
64.478	585.151
64.626	613.931
64.774	645.832
64.922	687.819
65.07	730.843
65.217	750.74
65.365	771.174
65.513	796.101
65.661	819.792
65.809	846.636
65.957	863.09
66.105	881.424
66.253	895.802
66.401	901.304
66.548	900.589
66.696	907.287
66.844	904.194
66.992	896.694
67.14	894.403
67.288	890.923
67.436	890.806
67.584	891.002
67.732	877.66
67.879	873.956
68.027	868.044
68.175	849.022
68.323	850.489
68.471	854.417
68.619	863.8
68.767	883.819
68.915	896.851
69.062	895.538
69.21	894.904
69.358	898.891
69.506	908.652
69.654	911.714
69.802	917.137
69.95	923.097
70.098	938.053
70.246	944.72
70.393	941.888
70.541	938.966
70.689	927.381
70.837	908.804
70.985	895.402
71.133	895.177
71.281	905.111
71.429	903.994
71.577	888.839
71.724	874.847
71.872	859.078
72.02	852.139
72.168	850.606
72.316	849.654
72.464	856.2
72.612	875.739
72.76	886.189
72.908	881.295
73.055	879.486
73.203	868.915
73.351	858.331
73.499	844.887
73.647	828.913
73.795	817.353
73.943	806.415
74.091	802.99
74.238	807.556
74.386	808.456
74.534	825.575
74.682	822.939
74.83	812.85
74.978	801.582
75.126	776.868
75.274	755.241
75.422	741.433
75.569	728.335
75.717	724.506
75.865	709.03
76.013	699.227
76.161	700.057
76.309	702.229
76.457	696.387
76.605	695.257
76.753	700.291
76.9	708.703
77.048	715.453
77.196	719.787
77.344	728.883
77.492	735.035
77.64	731.779
77.788	721.767
77.936	716.99
78.083	707.996
78.231	699.779
78.379	694.925
78.527	700.107
78.675	717.851
78.823	733.923
78.971	747.413
79.119	755.604
79.267	750.742
79.414	746.518
79.562	737.601
79.71	729.883
79.858	722.497
80.006	713.757
80.154	720.846
80.302	728.663
80.45	731.142
80.598	729.376
80.745	724.963
80.893	724.831
81.041	728.934
81.189	731.798
81.337	751.658
81.485	777.245
81.633	800.846
81.781	814.872
81.929	825.248
82.076	835.723
82.224	831.816
82.372	820.757
82.52	811.446
82.668	816.679
82.816	830.216
82.964	834.854
83.112	837.385
83.259	837.047
83.407	828.38
83.555	820.895
83.703	814.092
83.851	808.602
83.999	811.675
84.147	819.391
84.295	834.839
84.443	846.409
84.59	856.542
84.738	858.507
84.886	845.72
85.034	834.047
85.182	817.045
85.33	802.458
85.478	792.846
85.626	783.756
85.774	784.779
85.921	785.347
86.069	797.441
86.217	815.836
86.365	827.131
86.513	831.854
86.661	810.87
86.809	792.914
86.957	770.172
87.104	743.531
87.252	727.344
87.4	726.475
87.548	723.577
87.696	731.298
87.844	732.096
87.992	732.3
88.14	745.223
88.288	750.702
88.435	759.149
88.583	766.828
88.731	776.359
88.879	788.455
89.027	803.56
89.175	835.203
89.323	865.177
89.471	887.386
89.619	904.021
89.766	918.589
89.914	919.253
90.062	921.343
90.21	922.26
90.358	912.507
90.506	917.813
90.654	912.669
90.802	908.157
90.95	892.709
91.097	879.073
91.245	858.281
91.393	837.363
91.541	810.757
91.689	793.6
91.837	774.278
91.985	758.388
92.133	750.06
92.28	735.015
92.428	714.437
92.576	699.017
92.724	701.829
92.872	717.977
93.02	736.535
93.168	749.136
93.316	756.339
93.464	758.707
93.611	761.242
93.759	763.22
93.907	752.933
94.055	727.891
94.203	713.056
94.351	700.738
94.499	695.816
94.647	693.894
94.795	688.063
94.942	686.717
95.09	688.6
95.238	690.774
95.386	697.825
95.534	693.717
95.682	689.095
95.83	684.383
95.978	672.036
96.126	658.121
96.273	642.622
96.421	638.218
96.569	646.211
96.717	652.642
96.865	657.003
97.013	664.883
97.161	673.185
97.309	683.446
97.456	682.606
97.604	678.394
97.752	666.673
97.9	662.589
98.048	658.957
98.196	664.238
98.344	674.743
98.492	693.492
98.64	683.024
98.787	676.704
98.935	675.856
99.083	662.897
99.231	654.429
99.379	643.57
99.527	621.319
99.675	606.535
99.823	591.558
99.971	578.858
100.118	571.233
100.266	558.909
100.414	539.849
100.562	529.154
100.71	514.336
100.858	509.434
101.006	505.783
101.154	496.449
101.301	488.518
101.449	479.429
101.597	467.693
101.745	457.156
101.893	455.229
102.041	458.011
102.189	449.594
102.337	445.942
102.485	441.036
102.632	427.356
102.78	411.732
102.928	405.66
103.076	399.453
103.224	387.367
103.372	379.266
103.52	368.838
103.668	362.757
103.816	359.251
103.963	355.152
104.111	348.913
104.259	347.408
104.407	348.317
104.555	340.995
104.703	341.863
104.851	339.75
104.999	339.935
105.147	348.414
105.294	356.21
105.442	364.032
105.59	377.535
105.738	383.364
105.886	385.984
106.034	393.732
106.182	402.471
106.33	411.03
106.477	421.799
106.625	435.646
106.773	446.714
106.921	455.37
107.069	468.484
107.217	484.486
107.365	505.985
107.513	523.495
107.661	534.632
107.808	546.227
107.956	562.286
108.104	577.607
108.252	595.274
108.4	601.116
108.548	613.521
108.696	614.264
108.844	620.435
108.992	627.147
109.139	622.285
109.287	607.987
109.435	596.617
109.583	590.643
109.731	578.413
109.879	564.941
110.027	566.647
110.175	569.28
110.323	559.663
110.47	557.488
110.618	566.486
110.766	577.685
110.914	591.041
111.062	604.288
111.21	610.524
111.358	624.428
111.506	638.609
111.653	656.404
111.801	666.773
111.949	675.343
112.097	688.778
112.245	700.76
112.393	703.46
112.541	699.309
112.689	706.801
112.837	726.385
112.984	736.734
113.132	758.522
113.28	784.817
113.428	806.33
113.576	830.827
113.724	862.002
113.872	897.719
114.02	921.861
114.168	946.708
114.315	965.854
114.463	983.307
114.611	1015.693
114.759	1064.05
114.907	1105.395
115.055	1149.994
115.203	1189.733
115.351	1218.673
115.498	1228.006
115.646	1234.297
115.794	1241.41
115.942	1258.858
116.09	1268.84
116.238	1284.987
116.386	1295.726
116.534	1304.475
116.682	1309.751
116.829	1313.943
116.977	1329.866
117.125	1347.661
117.273	1351.735
117.421	1343.024
117.569	1343.462
117.717	1362.276
117.865	1376.885
118.013	1395.602
118.16	1397.77
118.308	1409.241
118.456	1417.112
118.604	1433.41
118.752	1443.14
118.9	1450.496
119.048	1453.182
119.196	1476.807
119.344	1509.758
119.491	1548.241
119.639	1590.89
119.787	1600.888
119.935	1616.618
120.083	1652.459
120.231	1680.997
120.379	1686.993
120.527	1690.634
120.674	1702.307
120.822	1704.996
120.97	1701.203
121.118	1696.328
121.266	1696.165
121.414	1696.816
121.562	1699.807
121.71	1713.418
121.858	1710.428
122.005	1709.965
122.153	1687.272
122.301	1674.873
122.449	1688.546
122.597	1690.567
122.745	1684.951
122.893	1676.697
123.041	1669.734
123.189	1663.51
123.336	1650.644
123.484	1632.578
123.632	1617.222
123.78	1594.328
123.928	1566.787
124.076	1543.316
124.224	1523.642
124.372	1507.15
124.52	1487.366
124.667	1466.07
124.815	1436.82
124.963	1419.097
125.111	1410.727
125.259	1400.744
125.407	1399.166
125.555	1401.635
125.703	1412.741
125.85	1406.953
125.998	1403.172
126.146	1395.933
126.294	1397.101
126.442	1392.374
126.59	1408.289
126.738	1426.055
126.886	1440.128
127.034	1442.285
127.181	1450.956
127.329	1478.17
127.477	1492.896
127.625	1492.712
127.773	1475.708
127.921	1458.295
128.069	1436.798
128.217	1411.479
128.365	1388.075
128.512	1367.09
128.66	1346.17
128.808	1340.396
128.956	1326.856
129.104	1306.139
129.252	1282.504
129.4	1261.722
129.548	1253.271
129.695	1254.961
129.843	1268.793
129.991	1279.625
130.139	1291.793
130.287	1295.895
130.435	1303.601
130.583	1296.706
130.731	1301.799
130.879	1317.417
131.026	1324.817
131.174	1328.784
131.322	1340.82
131.47	1346.495
131.618	1341.205
131.766	1317.178
131.914	1310.776
132.062	1306.914
132.21	1289.019
132.357	1270.328
132.505	1263.975
132.653	1243.863
132.801	1233.898
132.949	1233.116
133.097	1234.612
133.245	1235.004
133.393	1239.995
133.541	1230.43
133.688	1239.246
133.836	1247.848
133.984	1261.272
134.132	1276.104
134.28	1282.41
134.428	1282.382
134.576	1268.094
134.724	1250.97
134.871	1247.634
135.019	1238.499
135.167	1225.894
135.315	1220.966
135.463	1206.533
135.611	1189.521
135.759	1168.655
135.907	1165.346
136.055	1148.019
136.202	1132.367
136.35	1123.455
136.498	1119.773
136.646	1114.65
136.794	1111.299
136.942	1105.205
137.09	1103.266
137.238	1103.135
137.386	1098.643
137.533	1111.344
137.681	1123.487
137.829	1150.59
137.977	1179.447
138.125	1202.248
138.273	1220.426
138.421	1228.315
138.569	1219.559
138.717	1222.804
138.864	1215.284
139.012	1219.837
139.16	1228.417
139.308	1228.819
139.456	1240.504
139.604	1246.444
139.752	1255.94
139.9	1278.356
140.047	1310.474
140.195	1335.693
140.343	1350.513
140.491	1360.614
140.639	1362.691
140.787	1381.346
140.935	1387.366
141.083	1407.513
141.231	1427.57
141.378	1444.655
141.526	1462.875
141.674	1467.187
141.822	1457.702
141.97	1431.374
142.118	1414.692
142.266	1408.696
142.414	1407.412
142.562	1403.735
142.709	1390.42
142.857	1377.007
143.005	1360.344
143.153	1340.107
143.301	1315.498
143.449	1300.249
143.597	1287.717
143.745	1284.641
143.893	1295.814
144.04	1296.824
144.188	1300.73
144.336	1318.254
144.484	1335.049
144.632	1354.225
144.78	1364.24
144.928	1374.026
145.076	1379.38
145.223	1396.776
145.371	1410.349
145.519	1401.453
145.667	1391.098
145.815	1396.375
145.963	1409.524
146.111	1434.002
146.259	1468.447
146.407	1517.733
146.554	1557.866
146.702	1605.884
146.85	1650.982
146.998	1681.292
147.146	1698.925
147.294	1723.861
147.442	1739.766
147.59	1749.522
147.738	1746.699
147.885	1745.103
148.033	1738.184
148.181	1734.232
148.329	1725.803
148.477	1716.089
148.625	1716.306
148.773	1731.78
148.921	1741.131
149.068	1742.759
149.216	1740.512
149.364	1743.102
149.512	1753.33
149.66	1765.002
149.808	1767.788
149.956	1765.581
150.104	1752.366
150.252	1760.028
150.399	1767.783
150.547	1771.541
150.695	1768.034
150.843	1771.29
150.991	1790.27
151.139	1798.722
151.287	1801.47
151.435	1801.597
151.583	1799.717
151.73	1820.099
151.878	1835.528
152.026	1832.887
152.174	1825.842
152.322	1831.178
152.47	1829.121
152.618	1826.322
152.766	1812.923
152.913	1809.73
153.061	1810.385
153.209	1811.049
153.357	1812.253
153.505	1832.109
153.653	1869.831
153.801	1894.728
153.949	1922.642
154.097	1952.84
154.244	1962.646
154.392	1965.142
154.54	1976.98
154.688	1974.061
154.836	1996.832
154.984	2009.21
155.132	2011.307
155.28	1992.92
155.428	1963.23
155.575	1944.713
155.723	1910.041
155.871	1879.988
156.019	1845.915
156.167	1813.359
156.315	1788.287
156.463	1770.176
156.611	1756.096
156.759	1742.446
156.906	1729.324
157.054	1712.858
157.202	1681.14
157.35	1622.465
157.498	1577.594
157.646	1535.149
157.794	1512.456
157.942	1512.238
158.089	1527.105
158.237	1526.806
158.385	1529.312
158.533	1538.062
158.681	1538.847
158.829	1546.11
158.977	1551.299
159.125	1551.479
159.273	1538.891
159.42	1532.782
159.568	1510.843
159.716	1493.245
159.864	1461.965
160.012	1435.946
160.16	1416.871
160.308	1372.138
160.456	1316.709
160.604	1268.789
160.751	1237.558
160.899	1206.945
161.047	1181.42
161.195	1168.207
161.343	1158.192
161.491	1153.71
161.639	1148.629
161.787	1139.983
161.935	1127.025
162.082	1123.175
162.23	1120.924
162.378	1108.421
162.526	1100.834
162.674	1099.607
162.822	1091.522
162.97	1071.459
163.118	1037.092
163.265	1006.289
163.413	980.299
163.561	962.972
163.709	955.369
163.857	954.21
164.005	949.524
164.153	939.632
164.301	928.456
164.449	904.064
164.596	861.242
164.744	817.207
164.892	779.526
165.04	755.863
165.188	732.066
165.336	718.995
165.484	699.234
165.632	679.281
165.78	652.618
165.927	622.941
166.075	606.632
166.223	582.652
166.371	559.508
166.519	537.444
166.667	518.886
166.815	491.46
166.963	480.899
167.111	476.704
167.258	473.558
167.406	466.655
167.554	469.164
167.702	470.963
167.85	457.197
167.998	448.829
168.146	438.716
168.294	431.217
168.441	416.544
168.589	403.83
168.737	393.281
168.885	384.984
169.033	372.76
169.181	356.53
169.329	341.949
169.477	324.276
169.625	308.864
169.772	294.334
169.92	281.332
170.068	268.241
170.216	252.456
170.364	243.392
170.512	234.093
170.66	220.487
170.808	214.083
170.956	211.297
171.103	216.098
171.251	214.409
171.399	207.52
171.547	197.694
171.695	186.779
171.843	178.157
171.991	169.583
172.139	162.146
172.286	153.7
172.434	144.824
172.582	139.378
172.73	133.389
172.878	126.477
173.026	120.836
173.174	120.065
173.322	115.95
173.47	116.265
173.617	119.354
173.765	122.778
173.913	124.988
174.061	129.431
174.209	129.202
174.357	127.717
174.505	124.165
174.653	120.124
174.801	116.475
174.948	112.585
175.096	106.821
175.244	103.786
175.392	102.844
175.54	102.459
175.688	97.119
175.836	97.544
175.984	102.768
176.132	107.852
176.279	106.554
176.427	107.533
176.575	105.527
176.723	111.212
176.871	113.197
177.019	114.758
177.167	114.867
177.315	120.53
177.462	121.05
177.61	120.052
177.758	120.41
177.906	116.14
178.054	114.843
178.202	117.366
178.35	119.722
178.498	119.44
178.646	116.689
178.793	113.837
178.941	113.169
179.089	112.134
179.237	110.518
179.385	113.391
179.533	121.774
179.681	121.488
179.829	128.288
179.977	133.698
180.124	136.269
180.272	140.248
180.42	141.736
180.568	146.137
180.716	153.775
180.864	155.883
181.012	161.14
181.16	168.383
181.307	172.506
181.455	176.006
181.603	179.311
181.751	183.937
181.899	185.108
182.047	183.224
182.195	179.898
182.343	176.851
182.491	176.317
182.638	179.994
182.786	175.603
182.934	172.322
183.082	165.006
183.23	158.16
183.378	161.679
183.526	161.254
183.674	159.878
183.822	158.2
183.969	156.136
184.117	151.9
184.265	153.635
184.413	149.826
184.561	149.929
184.709	149.268
184.857	145.361
185.005	140.407
185.153	138.192
185.3	130.972
185.448	125.913
185.596	121.652
185.744	126.067
185.892	126.535
186.04	123.856
186.188	124.635
186.336	123.127
186.483	120.517
186.631	119.522
186.779	118.256
186.927	120.43
187.075	118.653
187.223	120.482
187.371	121.697
187.519	119.96
187.667	121.571
187.814	121.806
187.962	119.424
188.11	119.649
188.258	118.393
188.406	119.299
188.554	123.785
188.702	124.78
188.85	116.609
188.998	112.267
189.145	108.774
189.293	109.662
189.441	114.64
189.589	119.503
189.737	121.328
189.885	125.373
190.033	126.406
190.181	126.753
190.329	124.867
190.476	124.966
190.624	121.661
190.772	123.524
190.92	126.308
191.068	128.658
191.216	132.158
191.364	130.507
191.512	128.933
191.659	126.232
191.807	125.494
191.955	126.423
192.103	129.196
192.251	131.089
192.399	131.155
192.547	130.209
192.695	133.7
192.843	137.317
192.99	138.7
193.138	140.165
193.286	141.003
193.434	140.841
193.582	139.335
193.73	139.905
193.878	143.042
194.026	144.684
194.174	143.398
194.321	143.08
194.469	141.049
194.617	142.982
194.765	141.594
194.913	142.867
195.061	143.75
195.209	142.75
195.357	140.586
195.505	137.372
195.652	139.566
195.8	142.544
195.948	142.068
196.096	142.327
196.244	138.465
196.392	140.42
196.54	142.757
196.688	144.622
196.835	152.051
196.983	161.574
197.131	168.161
197.279	175.056
197.427	178.141
197.575	174.775
197.723	166.613
197.871	161.484
198.019	155.104
198.166	157.06
198.314	159.757
198.462	161.855
198.61	162.442
198.758	164.993
198.906	171.288
199.054	173.597
199.202	171.186
199.35	169.636
199.497	168.634
199.645	165.991
199.793	169.445
199.941	172.151
200.089	173.342
200.237	172.105
200.385	171.364
200.533	168.737
200.68	165.864
200.828	168.115
200.976	166.59
201.124	164.362
201.272	164.361
201.42	164.264
201.568	162.574
201.716	156.119
201.864	149.961
202.011	152.007
202.159	156.512
202.307	155.16
202.455	150.452
202.603	148.271
202.751	144.883
202.899	140.49
203.047	137.639
203.195	139.893
203.342	138.178
203.49	134.485
203.638	134.655
203.786	132.183
203.934	126.798
204.082	125.638
204.23	129.969
204.378	134.657
204.526	136.389
204.673	136.688
204.821	135.398
204.969	135.782
205.117	135.476
205.265	132.312
205.413	131.501
205.561	133.931
205.709	133.533
205.856	134.236
206.004	135.953
206.152	136.859
206.3	133.858
206.448	129.438
206.596	128.929
206.744	125.645
206.892	125.549
207.04	125.426
207.187	127.647
207.335	132.253
207.483	137.776
207.631	142.35
207.779	147.644
207.927	151.292
208.075	153.604
208.223	151.999
208.371	151.076
208.518	153.59
208.666	156.84
208.814	158.112
208.962	156.982
209.11	155.367
209.258	150.057
209.406	147.755
209.554	150.004
209.701	152.562
209.849	149.265
209.997	148.104
210.145	151.547
210.293	153.933
210.441	161.086
210.589	165.579
210.737	167.487
210.885	172.612
211.032	174.72
211.18	178.365
211.328	181.614
211.476	181.006
211.624	179.613
211.772	177.905
211.92	179.749
212.068	184.956
212.216	191.513
212.363	202.086
212.511	212.468
212.659	220.187
212.807	222.495
212.955	225.798
213.103	232.824
213.251	235.772
213.399	238.545
213.547	242.662
213.694	249.733
213.842	257.135
213.99	264.457
214.138	272.569
214.286	281.736
214.434	289.213
214.582	299.89
214.73	306.891
214.877	319.855
215.025	328.848
215.173	328.25
215.321	326.004
215.469	324.723
215.617	319.254
215.765	313.121
215.913	312.391
216.061	312.476
216.208	314.406
216.356	316.157
216.504	318.647
216.652	318.964
216.8	318.25
216.948	318.053
217.096	313.074
217.244	308.687
217.392	301.521
217.539	296.884
217.687	294.328
217.835	294.661
217.983	295.306
218.131	293.713
218.279	293.643
218.427	287.128
218.575	287.193
218.723	283.929
218.87	290.878
219.018	289.871
219.166	287.328
219.314	286.787
219.462	288.532
219.61	288.268
219.758	286.385
219.906	287.891
220.053	289.096
220.201	287.147
220.349	286.527
220.497	285.966
220.645	288.667
220.793	291.065
220.941	294.721
221.089	299.17
221.237	304.146
221.384	309.466
221.532	311.498
221.68	317.066
221.828	320.729
221.976	320.606
222.124	311.973
222.272	306.506
222.42	308.271
222.568	304.777
222.715	302.057
222.863	293.933
223.011	289.42
223.159	287.093
223.307	285.363
223.455	285.359
223.603	286.344
223.751	288.096
223.898	289.909
224.046	295.38
224.194	294.353
224.342	302.62
224.49	311.728
224.638	325.732
224.786	333.783
224.934	341.072
225.082	347.82
225.229	346.326
225.377	349.503
225.525	355.858
225.673	360.676
225.821	363.38
225.969	369.151
226.117	375.834
226.265	379.448
226.413	391.675
226.56	399.157
226.708	409.157
226.856	422.358
227.004	441.699
227.152	460.572
227.3	486.469
227.448	509.043
227.596	526.209
227.744	548.859
227.891	578.966
228.039	614.532
228.187	649.763
228.335	690.698
228.483	714.888
228.631	730.765
228.779	744.768
228.927	759.248
229.074	786.081
229.222	804.48
229.37	827.998
229.518	860.92
229.666	898.731
229.814	946.112
229.962	998.786
230.11	1045.911
230.258	1096.412
230.405	1147.522
230.553	1190.17
230.701	1232.44
230.849	1266.788
230.997	1291.926
231.145	1302.974
231.293	1315.546
231.441	1325.469
231.589	1325.247
231.736	1330.273
231.884	1329.641
232.032	1316.84
232.18	1312.15
232.328	1314.099
232.476	1310.523
232.624	1314.941
232.772	1322.124
232.92	1335.42
233.067	1365.263
233.215	1385.754
233.363	1410.29
233.511	1438.731
233.659	1470.075
233.807	1494.037
233.955	1508.635
234.103	1531.286
234.25	1566.015
234.398	1603.565
234.546	1642.525
234.694	1680.297
234.842	1714.528
234.99	1733.776
235.138	1744.025
235.286	1733.604
235.434	1726.39
235.581	1722.624
235.729	1714.797
235.877	1727.95
236.025	1754.148
236.173	1766.341
236.321	1772.521
236.469	1783.581
236.617	1790.539
236.765	1813.559
236.912	1854.269
237.06	1875.931
237.208	1886.099
237.356	1897.05
237.504	1917.255
237.652	1955.957
237.8	1997.914
237.948	2051.891
238.095	2112.947
238.243	2167.939
238.391	2220.195
238.539	2259.911
238.687	2302.454
238.835	2334.35
238.983	2352.098
239.131	2342.302
239.279	2337.601
239.426	2351.96
239.574	2395.89
239.722	2450.267
239.87	2498.151
240.018	2538.674
240.166	2595.517
240.314	2633.645
240.462	2657.796
240.61	2679.044
240.757	2675.371
240.905	2687.141
241.053	2692.44
241.201	2688.314
241.349	2684.317
241.497	2686.765
241.645	2686.726
241.793	2687.776
241.941	2699.755
242.088	2691.662
242.236	2684.326
242.384	2703.402
242.532	2727.325
242.68	2748.386
242.828	2779.989
242.976	2817.502
243.124	2868.546
243.271	2940.267
243.419	3017.805
243.567	3085.876
243.715	3123.302
243.863	3123.194
244.011	3106.826
244.159	3075.959
244.307	3053.556
244.455	3041.516
244.602	3049.368
244.75	3053.806
244.898	3069.978
245.046	3096.136
245.194	3103.696
245.342	3117.6
245.49	3132.171
245.638	3133.368
245.786	3129.224
245.933	3123.591
246.081	3109.913
246.229	3108.418
246.377	3113.262
246.525	3115.749
246.673	3104.459
246.821	3077.431
246.969	3026.993
247.117	2972.397
247.264	2915.649
247.412	2862.733
247.56	2777.896
247.708	2669.754
247.856	2521.72
248.004	2372.606
248.152	2241.715
248.3	2130.906
248.447	2047.067
248.595	1966.97
248.743	1893.822
248.891	1826.842
249.039	1770.242
249.187	1724.101
249.335	1674.109
249.483	1663.422
249.631	1656.539
249.778	1669.658
249.926	1673.876
250.074	1666.898
250.222	1651.578
250.37	1617.638
250.518	1581.592
250.666	1544.696
250.814	1506.531
250.962	1451.876
251.109	1399.896
251.257	1355.82
251.405	1320.347
251.553	1289.661
251.701	1258.802
251.849	1218.739
251.997	1181.546
252.145	1146.139
252.292	1099.099
252.44	1053.787
252.588	1035.401
252.736	1015.809
252.884	992.477
253.032	962.831
253.18	932.327
253.328	897.578
253.476	863.88
253.623	848.47
253.771	833.576
253.919	817.845
254.067	812.278
254.215	792.105
254.363	774.187
254.511	754.338
254.659	736.53
254.807	708.76
254.954	686.484
255.102	672.61
255.25	644.272
255.398	623.935
255.546	609.975
255.694	600.603
255.842	581.49
255.99	561.63
256.138	535.496
256.285	520.276
256.433	512.348
256.581	502.229
256.729	492.535
256.877	471.863
257.025	449.547
257.173	433.441
257.321	419.034
257.468	408.42
257.616	397.17
257.764	381.511
257.912	363.235
258.06	343.977
258.208	330.055
258.356	317.533
258.504	308.214
258.652	296.624
258.799	291.795
258.947	292.073
259.095	291.213
259.243	291.056
259.391	286.016
259.539	288.844
259.687	290.298
259.835	291.861
259.983	293.649
260.13	296.216
260.278	307.758
260.426	318.698
260.574	328.847
260.722	340.029
260.87	353.201
261.018	372.991
261.166	399.79
261.314	422.348
261.461	447.092
261.609	461.138
261.757	470.899
261.905	469.366
262.053	471.993
262.201	482.348
262.349	497.199
262.497	498.578
262.644	499.812
262.792	487.109
262.94	470.548
263.088	462.217
263.236	453.689
263.384	445.551
263.532	426.908
263.68	399.1
263.828	375.621
263.975	353.808
264.123	336.292
264.271	319.623
264.419	311.861
264.567	312.069
264.715	307.015
264.863	308.076
265.011	315.819
265.159	321.897
265.306	327.87
265.454	332.866
265.602	335.876
265.75	334.416
265.898	328.838
266.046	318.41
266.194	311.096
266.342	304.523
266.49	291.76
266.637	281.994
266.785	268.959
266.933	260.326
267.081	249.897
267.229	233.854
267.377	211.786
267.525	184.025
267.673	155.316
267.82	133.446
267.968	117.888
268.116	106.125
268.264	92.986
268.412	79.808
268.56	65.643
268.708	50.857
268.856	38.71
269.004	30.688
269.151	26.494
269.299	23.568
269.447	22.269
269.595	20.148
269.743	17.825
269.891	16.77
270.039	16.262
270.187	14.896
270.335	14.139
270.482	13.454
270.63	12.426
270.778	13.125
270.926	12.943
271.074	11.931
271.222	11.381
271.37	10.274
271.518	10.098
271.665	9.843
271.813	9.999
271.961	10.516
272.109	9.65
272.257	8.66
272.405	8.968
272.553	8.794
272.701	8.883
272.849	9.262
272.996	9.121
273.144	9.6
273.292	9.292
273.44	9.53
273.588	9.413
273.736	8.875
273.884	9.092
274.032	8.963
274.18	8.398
274.327	7.856
274.475	8.188
274.623	8.741
274.771	8.622
274.919	8.457
275.067	8.544
275.215	8.862
275.363	8.859
275.51	8.067
275.658	7.907
275.806	8.325
275.954	8.543
276.102	8.222
276.25	8.802
276.398	9.309
276.546	8.664
276.694	8.946
276.841	8.653
276.989	8.34
277.137	8.611
277.285	8.882
277.433	8.762
277.581	8.238
277.729	8.149
277.877	8.506
278.025	8.537
278.172	8.368
278.32	9.005
278.468	9.432
278.616	9.265
278.764	8.699
278.912	8.434
279.06	8.377
279.208	8.093
279.356	8.209
279.503	8.557
279.651	8.25
279.799	8.136
