# Supplementary material for: A single Musashi gene allele is sufficient to maintain mouse photoreceptor cells
Source: PLoS One. 2026 May 14;21(5):e0338576. doi: 10.1371/journal.pone.0338576 (PMC13175383; doi:10.1371/journal.pone.0338576)
Supplement: S2 File — (ZIP) [file pone.0338576.s011.zip › Data/Msi1FWT_Msi2FF_CRE_1_1.csv]

Distance_(microns)	Gray_Value
0	34.888
0.149	34.941
0.298	37.708
0.447	33.782
0.596	34.339
0.745	37.173
0.894	35.143
1.043	36.693
1.192	39.118
1.342	35.287
1.491	45.039
1.64	42.242
1.789	41.854
1.938	41.386
2.087	42.245
2.236	46.282
2.385	48.254
2.534	52.447
2.683	51.299
2.832	52.918
2.981	56.101
3.13	57.573
3.279	60.549
3.428	59.171
3.577	62.619
3.726	65.834
3.876	64.915
4.025	66.517
4.174	60.168
4.323	59.023
4.472	62.341
4.621	63.411
4.77	62.974
4.919	70.305
5.068	72.025
5.217	73.012
5.366	75.336
5.515	83.446
5.664	81.637
5.813	86.993
5.962	88.191
6.111	90.136
6.26	92.424
6.41	90.879
6.559	92.874
6.708	90.442
6.857	89.157
7.006	94.416
7.155	86.656
7.304	86.883
7.453	84.076
7.602	90.726
7.751	90.633
7.9	93.376
8.049	94.253
8.198	97.858
8.347	97.57
8.496	107.139
8.645	100.058
8.794	113.713
8.944	117.268
9.093	121.964
9.242	130.482
9.391	140.397
9.54	146.424
9.689	164.965
9.838	169.689
9.987	177.56
10.136	193.904
10.285	197.721
10.434	209.912
10.583	235.913
10.732	248.728
10.881	288.936
11.03	294.404
11.179	313.579
11.328	346.18
11.477	380.975
11.627	426.133
11.776	458.798
11.925	489.885
12.074	525.708
12.223	544.702
12.372	576.219
12.521	584.825
12.67	616.989
12.819	640.149
12.968	696.81
13.117	734.878
13.266	786.735
13.415	847.157
13.564	913.804
13.713	941.585
13.862	985.52
14.011	1057.878
14.161	1064.599
14.31	1124.883
14.459	1131.031
14.608	1151.762
14.757	1208.253
14.906	1239.994
15.055	1245.098
15.204	1259.659
15.353	1279.016
15.502	1282.561
15.651	1304.569
15.8	1292.038
15.949	1303.929
16.098	1315.008
16.247	1331.976
16.396	1328.215
16.545	1335.953
16.695	1348.275
16.844	1354.137
16.993	1342.242
17.142	1344.957
17.291	1347.299
17.44	1369.068
17.589	1367.453
17.738	1372.392
17.887	1387.076
18.036	1386.287
18.185	1380.707
18.334	1395.971
18.483	1405.052
18.632	1407.079
18.781	1400.996
18.93	1371.164
19.079	1353.731
19.229	1348.1
19.378	1341.873
19.527	1331.773
19.676	1346.162
19.825	1304.992
19.974	1328.798
20.123	1317.583
20.272	1330.048
20.421	1373.607
20.57	1353.049
20.719	1347.977
20.868	1386.625
21.017	1351.04
21.166	1361.699
21.315	1376.556
21.464	1363.19
21.613	1369.493
21.763	1387.51
21.912	1406.803
22.061	1379.19
22.21	1418.997
22.359	1416.691
22.508	1425.033
22.657	1451.448
22.806	1446.88
22.955	1478.501
23.104	1484.01
23.253	1469.158
23.402	1517.016
23.551	1508.628
23.7	1518.642
23.849	1555.865
23.998	1576.857
24.147	1590.424
24.297	1640.5
24.446	1644.396
24.595	1660.099
24.744	1699.948
24.893	1681.43
25.042	1698.461
25.191	1740.788
25.34	1747.222
25.489	1754.799
25.638	1800.166
25.787	1784.833
25.936	1831.914
26.085	1876.81
26.234	1891.011
26.383	1920.156
26.532	1973.94
26.681	2009.591
26.831	2082.269
26.98	2113.771
27.129	2137.845
27.278	2216.375
27.427	2240.844
27.576	2250.632
27.725	2302.254
27.874	2349.25
28.023	2386.015
28.172	2452.33
28.321	2455.045
28.47	2500.536
28.619	2549.955
28.768	2560.157
28.917	2584.573
29.066	2640.352
29.215	2625.677
29.365	2647.276
29.514	2635.962
29.663	2616.273
29.812	2604.169
29.961	2616.158
30.11	2541.721
30.259	2572.983
30.408	2505.583
30.557	2472.592
30.706	2457.711
30.855	2477.682
31.004	2471.708
31.153	2465.237
31.302	2405.043
31.451	2374.719
31.6	2360.808
31.749	2333.214
31.899	2247.326
32.048	2180.647
32.197	2082.759
32.346	2018.965
32.495	1967.724
32.644	1878.077
32.793	1879.693
32.942	1856.872
33.091	1817.071
33.24	1793.125
33.389	1734.914
33.538	1698.36
33.687	1665.905
33.836	1638.318
33.985	1637.1
34.134	1590.389
34.283	1545.025
34.433	1541.196
34.582	1507.701
34.731	1520.12
34.88	1541.886
35.029	1491.105
35.178	1453.674
35.327	1460.126
35.476	1420.122
35.625	1408.589
35.774	1402.85
35.923	1377.042
36.072	1342.537
36.221	1315.906
36.37	1298.071
36.519	1330.096
36.668	1342.918
36.817	1343.068
36.966	1395.096
37.116	1430.738
37.265	1427.109
37.414	1480.571
37.563	1482.132
37.712	1477.577
37.861	1511.672
38.01	1531.145
38.159	1545.759
38.308	1583.507
38.457	1583.692
38.606	1586.676
38.755	1598.2
38.904	1551.401
39.053	1590.809
39.202	1586.969
39.351	1557.609
39.5	1562.413
39.65	1567.17
39.799	1555.698
39.948	1552.365
40.097	1506.932
40.246	1486.766
40.395	1505.339
40.544	1478.982
40.693	1474.352
40.842	1470.992
40.991	1454.366
41.14	1404.949
41.289	1440.879
41.438	1408.099
41.587	1427.441
41.736	1463.893
41.885	1461.469
42.034	1462.359
42.184	1451.245
42.333	1387.851
42.482	1381.307
42.631	1379.126
42.78	1347.227
42.929	1359.413
43.078	1332.071
43.227	1299.843
43.376	1304.312
43.525	1284.628
43.674	1249.363
43.823	1254.745
43.972	1234.939
44.121	1223.603
44.27	1253.391
44.419	1219.589
44.568	1227.908
44.718	1241.582
44.867	1205.154
45.016	1204.292
45.165	1174.565
45.314	1136.202
45.463	1105.569
45.612	1117.97
45.761	1109.337
45.91	1112.708
46.059	1119.046
46.208	1115.229
46.357	1127.291
46.506	1117.851
46.655	1113.504
46.804	1136.657
46.953	1124.457
47.102	1161.453
47.252	1166.003
47.401	1158.89
47.55	1195.707
47.699	1221.953
47.848	1213.215
47.997	1238.121
48.146	1260.39
48.295	1243.596
48.444	1269.348
48.593	1262.937
48.742	1260.707
48.891	1283.122
49.04	1282.137
49.189	1289.385
49.338	1310.01
49.487	1300.914
49.636	1336.812
49.786	1366.401
49.935	1335.907
50.084	1281.077
50.233	1271.025
50.382	1223.295
50.531	1211.599
50.68	1221.57
50.829	1216.954
50.978	1239.881
51.127	1282.456
51.276	1280.326
51.425	1309.216
51.574	1305.202
51.723	1263.708
51.872	1261.385
52.021	1262.344
52.17	1246.281
52.32	1272.668
52.469	1249.904
52.618	1235.726
52.767	1254.075
52.916	1236.42
53.065	1233.226
53.214	1246.678
53.363	1262.357
53.512	1278.743
53.661	1301.801
53.81	1291.295
53.959	1319.216
54.108	1327.327
54.257	1295.378
54.406	1286.175
54.555	1273.569
54.704	1257.375
54.854	1254.904
55.003	1244.183
55.152	1227.946
55.301	1233.542
55.45	1235.235
55.599	1206.568
55.748	1185.08
55.897	1152.844
56.046	1133.243
56.195	1128.611
56.344	1155.296
56.493	1121.744
56.642	1139.802
56.791	1154.807
56.94	1165.069
57.089	1178.115
57.238	1172.652
57.388	1217.87
57.537	1223.107
57.686	1211.851
57.835	1212.148
57.984	1215.429
58.133	1208.906
58.282	1207.092
58.431	1202.171
58.58	1226.401
58.729	1243.344
58.878	1235.737
59.027	1242.666
59.176	1273.229
59.325	1274.366
59.474	1273.753
59.623	1285.518
59.772	1294.644
59.921	1309.109
60.071	1325.351
60.22	1293.933
60.369	1276.198
60.518	1276.167
60.667	1261.654
60.816	1283.158
60.965	1281.663
61.114	1268.84
61.263	1283.991
61.412	1287.596
61.561	1304.937
61.71	1331.678
61.859	1326.56
62.008	1329.8
62.157	1344.73
62.306	1346.78
62.455	1325.714
62.605	1372.061
62.754	1359.114
62.903	1373.257
63.052	1400.585
63.201	1397.315
63.35	1420.687
63.499	1424.656
63.648	1380.552
63.797	1379.508
63.946	1373.324
64.095	1362.759
64.244	1351.76
64.393	1330.418
64.542	1318.246
64.691	1333.134
64.84	1323.816
64.989	1300.761
65.139	1302.296
65.288	1287.97
65.437	1272.41
65.586	1282.33
65.735	1283.468
65.884	1293.288
66.033	1285.312
66.182	1275.156
66.331	1275.76
66.48	1313.82
66.629	1290.595
66.778	1316.142
66.927	1313.965
67.076	1289.898
67.225	1299.737
67.374	1280.064
67.523	1287.036
67.673	1296.359
67.822	1279.597
67.971	1283.076
68.12	1285.164
68.269	1279.596
68.418	1288.555
68.567	1310.604
68.716	1325.412
68.865	1326.468
69.014	1335.278
69.163	1346.212
69.312	1383.35
69.461	1407.751
69.61	1458.269
69.759	1494.54
69.908	1519.064
70.057	1522.318
70.207	1530.684
70.356	1531.011
70.505	1500.171
70.654	1465.768
70.803	1420.394
70.952	1367.258
71.101	1360.368
71.25	1324.718
71.399	1298.419
71.548	1292.188
71.697	1274.271
71.846	1248.657
71.995	1280.143
72.144	1221.995
72.293	1226.015
72.442	1231.354
72.591	1228.004
72.741	1211.526
72.89	1225.531
73.039	1227.879
73.188	1256.881
73.337	1275.683
73.486	1286.901
73.635	1316.116
73.784	1326.646
73.933	1333.106
74.082	1381.551
74.231	1379.552
74.38	1353.382
74.529	1352.32
74.678	1340.567
74.827	1327.518
74.976	1341.167
75.125	1338.45
75.275	1345.9
75.424	1377.44
75.573	1367.444
75.722	1402.617
75.871	1411.98
76.02	1370.974
76.169	1384.498
76.318	1361.791
76.467	1346.35
76.616	1339.603
76.765	1338.918
76.914	1297.058
77.063	1246.79
77.212	1234.193
77.361	1186.857
77.51	1159.785
77.659	1126.747
77.809	1092.215
77.958	1096.037
78.107	1072.452
78.256	1073.767
78.405	1090.209
78.554	1096.842
78.703	1114.773
78.852	1148.928
79.001	1142.432
79.15	1126.167
79.299	1129.944
79.448	1109.932
79.597	1094.22
79.746	1091.029
79.895	1061.316
80.044	1077.993
80.193	1089.103
80.342	1082.777
80.492	1087.884
80.641	1084.538
80.79	1074.485
80.939	1045.279
81.088	1035.419
81.237	975.95
81.386	967.17
81.535	942.717
81.684	946.001
81.833	937.278
81.982	889.889
82.131	858.821
82.28	844.547
82.429	808.743
82.578	799.236
82.727	765.079
82.876	744.602
83.026	714.859
83.175	710.738
83.324	708.61
83.473	708.549
83.622	699.458
83.771	718.054
83.92	713.526
84.069	711.859
84.218	711.444
84.367	694.35
84.516	682.991
84.665	661.546
84.814	639.014
84.963	632.763
85.112	623.404
85.261	621.21
85.41	626.131
85.56	601.9
85.709	622.96
85.858	622.264
86.007	625.386
86.156	635.827
86.305	647.608
86.454	682.426
86.603	686.364
86.752	709.665
86.901	729.418
87.05	749.551
87.199	768.728
87.348	774.161
87.497	776.841
87.646	760.337
87.795	715.034
87.944	704.597
88.094	697.01
88.243	687.462
88.392	677.491
88.541	668.796
88.69	627.015
88.839	604.874
88.988	609.023
89.137	577.591
89.286	578.303
89.435	549.285
89.584	561.997
89.733	552.189
89.882	515.127
90.031	535.712
90.18	549.434
90.329	541.822
90.478	553.293
90.628	575.414
90.777	568.117
90.926	604.381
91.075	640.604
91.224	696.148
91.373	738.521
91.522	776.035
91.671	822.5
91.82	871.509
91.969	877.969
92.118	870.212
92.267	894.988
92.416	926.748
92.565	967.171
92.714	1000.824
92.863	1033.763
93.012	1041.45
93.162	1057.904
93.311	1077.141
93.46	1146.204
93.609	1179.728
93.758	1226.994
93.907	1263.981
94.056	1308.519
94.205	1350.698
94.354	1375.384
94.503	1430.153
94.652	1453.232
94.801	1500.328
94.95	1535.614
95.099	1596.119
95.248	1620.22
95.397	1657.478
95.546	1692.146
95.696	1696.951
95.845	1742.076
95.994	1775.334
96.143	1812.759
96.292	1832.044
96.441	1874.473
96.59	1901.311
96.739	1881.292
96.888	1914.312
97.037	1940.726
97.186	1928.21
97.335	1914.138
97.484	1919.649
97.633	1898.177
97.782	1939.484
97.931	1922.531
98.08	1938.007
98.23	1912.824
98.379	1897.234
98.528	1864.231
98.677	1871.204
98.826	1842.272
98.975	1842.135
99.124	1831.708
99.273	1784.601
99.422	1795.483
99.571	1811.573
99.72	1819.092
99.869	1804.375
100.018	1831.599
100.167	1869.288
100.316	1860.206
100.465	1858.798
100.614	1841.24
100.764	1851.949
100.913	1850.665
101.062	1858.797
101.211	1855.003
101.36	1874.755
101.509	1882.503
101.658	1895.058
101.807	1902.476
101.956	1907.311
102.105	1937.176
102.254	1959.047
102.403	1970.95
102.552	2005.878
102.701	2027.479
102.85	2017.223
102.999	2035.688
103.148	2053.825
103.298	2080.85
103.447	2116.317
103.596	2118.613
103.745	2125.061
103.894	2160.051
104.043	2179.325
104.192	2168.436
104.341	2216.447
104.49	2231.254
104.639	2259.908
104.788	2272.89
104.937	2282.227
105.086	2291.321
105.235	2299.915
105.384	2289.778
105.533	2307.612
105.682	2336.276
105.831	2326.836
105.981	2329.001
106.13	2358.125
106.279	2315.788
106.428	2336.741
106.577	2397.122
106.726	2369.192
106.875	2407.809
107.024	2417.319
107.173	2400.36
107.322	2443.541
107.471	2445.074
107.62	2413.5
107.769	2452.791
107.918	2379.854
108.067	2376.911
108.216	2390.584
108.365	2353.312
108.515	2355.816
108.664	2399.119
108.813	2377.676
108.962	2382.686
109.111	2408.49
109.26	2378.873
109.409	2417.106
109.558	2483.682
109.707	2479.475
109.856	2513.505
110.005	2529.816
110.154	2505.196
110.303	2529.936
110.452	2546.71
110.601	2543.66
110.75	2592.765
110.899	2590.512
111.049	2592.116
111.198	2625.607
111.347	2586.337
111.496	2556.951
111.645	2562.365
111.794	2547.879
111.943	2528.151
112.092	2575.678
112.241	2566.699
112.39	2600.44
112.539	2638.671
112.688	2622.205
112.837	2646.729
112.986	2624.58
113.135	2565.693
113.284	2552.561
113.433	2509.659
113.583	2431.471
113.732	2425.426
113.881	2371.464
114.03	2325.169
114.179	2314.313
114.328	2289.294
114.477	2266.099
114.626	2248.042
114.775	2251.891
114.924	2250.503
115.073	2250.088
115.222	2219.074
115.371	2186.949
115.52	2163.104
115.669	2130.787
115.818	2134.674
115.967	2120.467
116.117	2059.864
116.266	2049.777
116.415	2033.86
116.564	1999.86
116.713	1999.576
116.862	1993.897
117.011	1955.175
117.16	1942.009
117.309	1928.03
117.458	1921.262
117.607	1931.623
117.756	1922.894
117.905	1897.377
118.054	1858.72
118.203	1821.529
118.352	1817.809
118.501	1783.278
118.651	1765.984
118.8	1743.117
118.949	1735.519
119.098	1723.531
119.247	1725.792
119.396	1704.4
119.545	1674.211
119.694	1634.402
119.843	1577.85
119.992	1537.147
120.141	1529.408
120.29	1502.266
120.439	1506.565
120.588	1468.484
120.737	1422.956
120.886	1368.411
121.035	1342.039
121.185	1301.788
121.334	1292.216
121.483	1252.376
121.632	1235.565
121.781	1208.746
121.93	1182.528
122.079	1150.582
122.228	1121.417
122.377	1095.492
122.526	1081.47
122.675	1024.365
122.824	998.511
122.973	954.384
123.122	920.939
123.271	891.402
123.42	832.234
123.569	768.63
123.719	779.002
123.868	716.646
124.017	673.472
124.166	640.615
124.315	576.137
124.464	536.503
124.613	495.543
124.762	449.392
124.911	409.968
125.06	372.539
125.209	342.361
125.358	327.19
125.507	329.803
125.656	322.256
125.805	311.698
125.954	298.644
126.103	260.35
126.253	254.09
126.402	241.633
126.551	228.003
126.7	221.653
126.849	219.28
126.998	205.01
127.147	212.261
127.296	198.224
127.445	191.204
127.594	180.885
127.743	156.872
127.892	153.592
128.041	135.026
128.19	140.053
128.339	136.47
128.488	129.704
128.637	118.736
128.786	120.107
128.936	126.278
129.085	134.799
129.234	138.607
129.383	142.625
129.532	143.493
129.681	151.147
129.83	157.116
129.979	155.954
130.128	155.501
130.277	163.382
130.426	162.343
130.575	164.197
130.724	167.474
130.873	163.362
131.022	161.449
131.171	158.693
131.32	168.004
131.47	172.681
131.619	159.665
131.768	172.263
131.917	175.36
132.066	170.201
132.215	177.127
132.364	168.834
132.513	165.675
132.662	174.413
132.811	170.157
132.96	179.908
133.109	189.919
133.258	191.807
133.407	196.599
133.556	195.803
133.705	187.889
133.854	180.009
134.004	187.246
134.153	181.676
134.302	183.966
134.451	178.043
134.6	172.011
134.749	162.037
134.898	169.983
135.047	161.222
135.196	159.495
135.345	158.464
135.494	161.47
135.643	163.409
135.792	154.89
135.941	152.01
136.09	156.823
136.239	159.576
136.388	163.829
136.538	179.316
136.687	175.235
136.836	172.445
136.985	163.351
137.134	164.013
137.283	166.675
137.432	175.207
137.581	170.552
137.73	169.874
137.879	174.352
138.028	180.254
138.177	180.973
138.326	181.972
138.475	161.631
138.624	156.744
138.773	155.543
138.922	153.642
139.072	155.651
139.221	159.27
139.37	150.821
139.519	149.213
139.668	160.281
139.817	155.42
139.966	166.085
140.115	172.05
140.264	170.808
140.413	167.577
140.562	157.477
140.711	158.683
140.86	167.876
141.009	164.669
141.158	172.958
141.307	188.581
141.456	180.37
141.606	196.169
141.755	183.534
141.904	177.95
142.053	187.03
142.202	169.06
142.351	169.339
142.5	174.306
142.649	162.082
142.798	160.622
142.947	179.103
143.096	165.128
143.245	158.267
143.394	168.089
143.543	158.678
143.692	153.586
143.841	147.245
143.99	138.761
144.14	141.64
144.289	138.065
144.438	135.732
144.587	125.14
144.736	124.698
144.885	116.386
145.034	121.563
145.183	119.968
145.332	115.028
145.481	124.272
145.63	113.648
145.779	111.469
145.928	113.565
146.077	113.829
146.226	116.039
146.375	118.439
146.524	110.905
146.674	116.411
146.823	117.644
146.972	125.759
147.121	126.048
147.27	130.118
147.419	128.19
147.568	123.029
147.717	121.543
147.866	118.17
148.015	127.289
148.164	126.065
148.313	132.205
148.462	130.978
148.611	124.344
148.76	119.484
148.909	127.221
149.058	119.336
149.208	120.228
149.357	123.847
149.506	122.076
149.655	116.821
149.804	127.373
149.953	128.241
150.102	141.061
150.251	141.67
150.4	136.797
150.549	141.777
150.698	135.733
150.847	134.773
150.996	146.916
151.145	144.566
151.294	140.934
151.443	147.957
151.592	142.246
151.742	144.84
151.891	146.466
152.04	153.099
152.189	154.562
152.338	156.848
152.487	146.262
152.636	155.075
152.785	158.375
152.934	161.546
153.083	153.393
153.232	159.136
153.381	157.65
153.53	173.664
153.679	168.505
153.828	177.395
153.977	174.668
154.126	176.601
154.275	175.088
154.425	174.497
154.574	173.767
154.723	172.247
154.872	173.065
155.021	170.651
155.17	175.416
155.319	180.062
155.468	175.862
155.617	178.938
155.766	190.75
155.915	184.196
156.064	194.237
156.213	200.805
156.362	188.027
156.511	192.942
156.66	189.953
156.809	181.265
156.959	180.61
157.108	185.908
157.257	185.678
157.406	194.519
157.555	180.703
157.704	186.77
157.853	183.638
158.002	192.575
158.151	192.333
158.3	193.87
158.449	181.623
158.598	178.413
158.747	191.637
158.896	196.228
159.045	201.615
159.194	203.856
159.343	200.696
159.493	206.34
159.642	215.662
159.791	214.173
159.94	223.323
160.089	231.874
160.238	243.397
160.387	241.221
160.536	246.712
160.685	259.249
160.834	252.31
160.983	250.757
161.132	253.8
161.281	260.683
161.43	257.003
161.579	264.669
161.728	264.719
161.877	260.175
162.027	264.873
162.176	269.765
162.325	258.718
162.474	261.91
162.623	278.329
162.772	278.382
162.921	293.745
163.07	302.544
163.219	303.058
163.368	297.954
163.517	314.446
163.666	320.552
163.815	322.545
163.964	336.054
164.113	346.586
164.262	352.626
164.411	351.156
164.561	364.626
164.71	390.651
164.859	388.177
165.008	414.57
165.157	438.342
165.306	448.141
165.455	481.964
165.604	511.001
165.753	530.953
165.902	582.794
166.051	621.083
166.2	620.835
166.349	653.306
166.498	669.505
166.647	695.097
166.796	718.806
166.945	739.225
167.095	748.675
167.244	796.754
167.393	783.314
167.542	822.973
167.691	857.189
167.84	873.495
167.989	885.917
168.138	906.218
168.287	917.475
168.436	922.595
168.585	945.433
168.734	951.56
168.883	981.374
169.032	984.441
169.181	1000.234
169.33	1012.725
169.479	1003.656
169.629	1018.653
169.778	1056.054
169.927	1048.116
170.076	1052.233
170.225	1069.198
170.374	1082.378
170.523	1086.413
170.672	1103.768
170.821	1083.913
170.97	1096.562
171.119	1091.527
171.268	1055.135
171.417	1057.247
171.566	1040.566
171.715	1018.754
171.864	996.719
172.013	974.105
172.163	938.266
172.312	915.198
172.461	901.24
172.61	893.235
172.759	858.568
172.908	826.386
173.057	797.84
173.206	794.874
173.355	759.684
173.504	742.955
173.653	721.812
173.802	695.307
173.951	667.908
174.1	657.246
174.249	629.68
174.398	623.692
174.547	597.443
174.697	574.298
174.846	557.663
174.995	517.194
175.144	508.175
175.293	483.879
175.442	464.389
175.591	445.989
175.74	431.316
175.889	414.59
176.038	398.474
176.187	390.204
176.336	371.717
176.485	360.116
176.634	365.962
176.783	347.528
176.932	347.587
177.081	343.306
177.23	319.399
177.38	314.691
177.529	313.149
177.678	300.528
177.827	285.025
177.976	263.964
178.125	234.384
178.274	222.27
178.423	218.949
178.572	199.252
178.721	187.633
178.87	170.448
179.019	159.69
179.168	139.675
179.317	127.577
179.466	121.855
179.615	105.534
179.764	92.376
179.914	85.047
180.063	74.059
180.212	65.177
180.361	54.018
180.51	44.892
180.659	40.324
180.808	36.578
180.957	30.803
181.106	27.167
181.255	28.435
181.404	22.713
181.553	20.974
181.702	21.511
181.851	20.249
182	20.023
182.149	19.568
182.298	18.055
182.448	18.733
182.597	18.727
182.746	18.182
182.895	16.926
183.044	17.227
183.193	17.375
183.342	17.636
183.491	16.031
183.64	17.002
183.789	15.409
183.938	18.667
184.087	18.388
184.236	16.972
184.385	20.047
184.534	19.141
184.683	18.623
184.832	18.48
184.982	18.591
185.131	18.931
185.28	19.808
185.429	18.322
185.578	18.442
185.727	17.129
185.876	18.51
186.025	18.641
186.174	16.482
186.323	15.002
186.472	17.373
186.621	15.551
186.77	15.048
