# Supplementary material for: A single Musashi gene allele is sufficient to maintain mouse photoreceptor cells
Source: PLoS One. 2026 May 14;21(5):e0338576. doi: 10.1371/journal.pone.0338576 (PMC13175383; doi:10.1371/journal.pone.0338576)
Supplement: S2 File — (ZIP) [file pone.0338576.s011.zip › Data/Msi1FF_Msi2FWT_CRE_3_1.csv]

Distance_(microns)	Gray_Value
0	38.059
0.148	37.497
0.296	39.954
0.444	44.379
0.592	43.055
0.739	44.512
0.887	42.853
1.035	44.314
1.183	43.221
1.331	39.892
1.479	38.91
1.627	37.534
1.775	44.882
1.923	45.466
2.07	45.951
2.218	43.386
2.366	43.705
2.514	42.926
2.662	44.868
2.81	46.879
2.958	49.353
3.106	52.941
3.253	51.793
3.401	57.365
3.549	60.7
3.697	69.052
3.845	67.928
3.993	72.513
4.141	74.041
4.289	75.998
4.437	85.341
4.584	88.415
4.732	94.549
4.88	99.429
5.028	102.82
5.176	106.703
5.324	113.552
5.472	120.436
5.62	138.487
5.768	143.784
5.915	157.288
6.063	177.686
6.211	203.063
6.359	233.18
6.507	246.152
6.655	263.418
6.803	290.847
6.951	304.473
7.098	342.079
7.246	380.908
7.394	409.671
7.542	440.563
7.69	481.897
7.838	544.339
7.986	596.765
8.134	640.2
8.282	662.962
8.429	717.997
8.577	769.503
8.725	847.771
8.873	918.289
9.021	965.932
9.169	1023.248
9.317	1091.914
9.465	1154.067
9.613	1247.684
9.76	1295.603
9.908	1334.466
10.056	1391.57
10.204	1459.988
10.352	1520.403
10.5	1566.661
10.648	1612.963
10.796	1648.935
10.944	1689.129
11.091	1734.404
11.239	1774.238
11.387	1842.498
11.535	1869.785
11.683	1920.275
11.831	1945.468
11.979	1983.492
12.127	2020.862
12.274	2046.432
12.422	2072.036
12.57	2082.912
12.718	2080.718
12.866	2095.108
13.014	2099.337
13.162	2090.55
13.31	2106.842
13.458	2115.132
13.605	2111.342
13.753	2123.777
13.901	2126.555
14.049	2146.144
14.197	2169.102
14.345	2164.694
14.493	2161.706
14.641	2141.704
14.789	2154.351
14.936	2158.351
15.084	2161.607
15.232	2165.66
15.38	2182.896
15.528	2180.932
15.676	2198.832
15.824	2220.058
15.972	2218.55
16.12	2244.464
16.267	2270.401
16.415	2268.935
16.563	2290.382
16.711	2305.086
16.859	2331.036
17.007	2349.303
17.155	2364.876
17.303	2386.801
17.45	2399.792
17.598	2407.793
17.746	2421.674
17.894	2443.922
18.042	2479.514
18.19	2499.538
18.338	2520.405
18.486	2531.046
18.634	2586.448
18.781	2609.797
18.929	2640.805
19.077	2656.854
19.225	2693.875
19.373	2696.384
19.521	2719.571
19.669	2746.08
19.817	2778.252
19.965	2767.507
20.112	2796.153
20.26	2816.038
20.408	2876.144
20.556	2896.229
20.704	2924.113
20.852	2929.515
21	2911.517
21.148	2964.143
21.295	2957.865
21.443	2966.064
21.591	2958.206
21.739	2972.278
21.887	3005.612
22.035	3023.294
22.183	3042.756
22.331	3049.998
22.479	3050.096
22.626	3067.545
22.774	3084.437
22.922	3079.132
23.07	3063.069
23.218	3046.678
23.366	3059.44
23.514	3036.652
23.662	3042.917
23.81	3038.166
23.957	3018.797
24.105	2976.773
24.253	2961.126
24.401	2939.775
24.549	2943.986
24.697	2922.255
24.845	2880.757
24.993	2886.318
25.141	2849.17
25.288	2837.085
25.436	2817.495
25.584	2781.853
25.732	2746.915
25.88	2750.423
26.028	2761.141
26.176	2769.803
26.324	2781.338
26.471	2809.376
26.619	2847.206
26.767	2894.143
26.915	2899.188
27.063	2900.482
27.211	2878.84
27.359	2824.042
27.507	2785.876
27.655	2775.83
27.802	2751.41
27.95	2739.387
28.098	2717.418
28.246	2672.032
28.394	2614.533
28.542	2571.563
28.69	2483.628
28.838	2401.198
28.986	2290.821
29.133	2191.104
29.281	2099.211
29.429	2040.878
29.577	1953.278
29.725	1876.008
29.873	1814.209
30.021	1747.732
30.169	1686.977
30.317	1629.18
30.464	1556.787
30.612	1478.223
30.76	1412.239
30.908	1323.112
31.056	1275.012
31.204	1228.222
31.352	1164.693
31.5	1113.115
31.647	1084.033
31.795	1080.779
31.943	1047.197
32.091	1009.393
32.239	1010.581
32.387	1016.117
32.535	989.51
32.683	987.608
32.831	984.583
32.978	993.331
33.126	1023.386
33.274	1038.394
33.422	1043.472
33.57	1064.22
33.718	1074.549
33.866	1084.293
34.014	1110.38
34.162	1102.214
34.309	1103.632
34.457	1085.369
34.605	1084.036
34.753	1052.21
34.901	1053.162
35.049	1032.742
35.197	1012.188
35.345	990.748
35.492	972.122
35.64	950.188
35.788	936.278
35.936	942.768
36.084	927.742
36.232	939.271
36.38	938.3
36.528	947.256
36.676	934.911
36.823	941.154
36.971	945.069
37.119	948.562
37.267	955.332
37.415	948.453
37.563	945.725
37.711	918.826
37.859	916.615
38.007	906.743
38.154	887.851
38.302	901.412
38.45	900.932
38.598	900.899
38.746	917.096
38.894	932.103
39.042	941.927
39.19	928.958
39.338	925.195
39.485	908.602
39.633	902.01
39.781	882.7
39.929	879.316
40.077	846.829
40.225	849.919
40.373	854.552
40.521	831.265
40.668	828.514
40.816	841.138
40.964	847.234
41.112	847.665
41.26	839.237
41.408	841.276
41.556	854.051
41.704	858.83
41.852	857.562
41.999	851.588
42.147	859.596
42.295	847.9
42.443	856.718
42.591	856.592
42.739	857.909
42.887	856.954
43.035	861.608
43.183	859.643
43.33	864.157
43.478	855.68
43.626	839.946
43.774	841.523
43.922	816.416
44.07	802.229
44.218	791.786
44.366	787.187
44.514	789.912
44.661	793.328
44.809	797.193
44.957	810.019
45.105	829.888
45.253	843.33
45.401	835.475
45.549	832.255
45.697	842.266
45.844	851.317
45.992	863.515
46.14	877.209
46.288	898.507
46.436	923.495
46.584	959.542
46.732	1006.628
46.88	1060.515
47.028	1093.754
47.175	1103.314
47.323	1121.034
47.471	1145.917
47.619	1139.584
47.767	1136.834
47.915	1107.161
48.063	1065.43
48.211	1046.622
48.359	1015.521
48.506	997.569
48.654	968.758
48.802	929.173
48.95	924.612
49.098	900.495
49.246	878.022
49.394	865.66
49.542	854.48
49.689	851.171
49.837	869.275
49.985	866.663
50.133	870.284
50.281	880.006
50.429	865.395
50.577	858.575
50.725	854.898
50.873	874.478
51.02	866.304
51.168	867.36
51.316	868.977
51.464	865.074
51.612	856.616
51.76	879.431
51.908	902.813
52.056	945.145
52.204	952.3
52.351	965.532
52.499	979.281
52.647	960.064
52.795	945.874
52.943	921.168
53.091	902.802
53.239	903.816
53.387	898.25
53.535	896.355
53.682	890.985
53.83	886.71
53.978	876.307
54.126	868.93
54.274	850.862
54.422	855.845
54.57	868.458
54.718	860.591
54.865	860.627
55.013	855.091
55.161	835.093
55.309	829.701
55.457	819.003
55.605	816.485
55.753	832.57
55.901	824.682
56.049	837.687
56.196	833.536
56.344	843.39
56.492	839.637
56.64	858.145
56.788	886.469
56.936	889.786
57.084	900.433
57.232	884.88
57.38	878.489
57.527	863.241
57.675	862.294
57.823	835.537
57.971	829.49
58.119	822.352
58.267	814.258
58.415	835.398
58.563	816.978
58.711	832.777
58.858	825.091
59.006	835.44
59.154	840.621
59.302	839.296
59.45	863.801
59.598	854.299
59.746	863.725
59.894	857.399
60.041	876.156
60.189	859.33
60.337	859.77
60.485	853.984
60.633	842.815
60.781	832.055
60.929	850.857
61.077	859.042
61.225	886.238
61.372	888.098
61.52	890.997
61.668	910.48
61.816	920.662
61.964	921.431
62.112	941.919
62.26	938.45
62.408	941.835
62.556	950.35
62.703	955.834
62.851	969.176
62.999	979.531
63.147	999.555
63.295	1003.888
63.443	990.358
63.591	1009.009
63.739	1041.716
63.886	1019.023
64.034	1007.89
64.182	1001.393
64.33	996.264
64.478	985.812
64.626	981.261
64.774	979.67
64.922	974.826
65.07	985.405
65.217	995.151
65.365	1006.674
65.513	997.196
65.661	1000.903
65.809	1002.291
65.957	995.113
66.105	1009.978
66.253	1025.299
66.401	1042.784
66.548	1043.688
66.696	1040.027
66.844	1052.699
66.992	1056.003
67.14	1046.377
67.288	1026.034
67.436	1020.987
67.584	998.154
67.732	992.528
67.879	996.735
68.027	983.53
68.175	964.962
68.323	962.295
68.471	950.148
68.619	950.52
68.767	948.12
68.915	974.222
69.062	991.051
69.21	1015.568
69.358	1023.653
69.506	1042.808
69.654	1033.923
69.802	1017.005
69.95	1010.893
70.098	1014.035
70.246	1025.463
70.393	1021.492
70.541	1034.883
70.689	1024.143
70.837	998.594
70.985	1020.544
71.133	1040.472
71.281	1048.046
71.429	1032.283
71.577	1024.158
71.724	1025.681
71.872	1032.32
72.02	1016.183
72.168	1006.313
72.316	1006.365
72.464	1007.605
72.612	1007.595
72.76	1006.102
72.908	994.071
73.055	1007.689
73.203	1001.634
73.351	994.46
73.499	985.775
73.647	986.397
73.795	993.755
73.943	992.479
74.091	979.576
74.238	979.324
74.386	973.288
74.534	990.236
74.682	967.11
74.83	955.258
74.978	958.882
75.126	945.528
75.274	960.088
75.422	976.161
75.569	982.711
75.717	998.984
75.865	1014.941
76.013	1012.988
76.161	1012.978
76.309	1014.536
76.457	1013.311
76.605	1000.271
76.753	993.22
76.9	1015.785
77.048	1021.761
77.196	1023.97
77.344	1029.669
77.492	1030.586
77.64	1036.864
77.788	1030.609
77.936	1005.044
78.083	992.306
78.231	993.234
78.379	977.719
78.527	971.917
78.675	961.28
78.823	968.291
78.971	967.628
79.119	980.006
79.267	961.746
79.414	964.831
79.562	965.058
79.71	985.749
79.858	984.324
80.006	998.818
80.154	1010.714
80.302	1001.008
80.45	1015.404
80.598	1023.821
80.745	1021.094
80.893	1021.731
81.041	1027.269
81.189	1051.739
81.337	1054.928
81.485	1085.234
81.633	1071.93
81.781	1078.703
81.929	1070.845
82.076	1048.275
82.224	1039.762
82.372	1051.778
82.52	1044.933
82.668	1053.155
82.816	1068.927
82.964	1089.996
83.112	1101.775
83.259	1114.787
83.407	1144.24
83.555	1165.772
83.703	1185.74
83.851	1213.148
83.999	1261.06
84.147	1276.068
84.295	1289.143
84.443	1301.745
84.59	1303.927
84.738	1290.522
84.886	1263.17
85.034	1239.127
85.182	1194.328
85.33	1181.923
85.478	1169.667
85.626	1177.942
85.774	1182.218
85.921	1193.052
86.069	1177.436
86.217	1171.783
86.365	1165.444
86.513	1172.024
86.661	1155.855
86.809	1153.042
86.957	1164.951
87.104	1166.651
87.252	1196.142
87.4	1208.242
87.548	1204.189
87.696	1204.083
87.844	1180.103
87.992	1138.32
88.14	1096.845
88.288	1068.335
88.435	1051.902
88.583	1033.795
88.731	1016.338
88.879	1013.935
89.027	1007.184
89.175	1006.018
89.323	991.135
89.471	978.193
89.619	948.474
89.766	942.139
89.914	921.9
90.062	900.135
90.21	876.433
90.358	825.961
90.506	776.686
90.654	733.404
90.802	712.588
90.95	699.456
91.097	685.474
91.245	669.881
91.393	652.969
91.541	638.99
91.689	646.877
91.837	651.017
91.985	666.48
92.133	665.183
92.28	664.446
92.428	638.766
92.576	636.472
92.724	635.925
92.872	613.968
93.02	600.031
93.168	591.241
93.316	582.021
93.464	576.715
93.611	571.231
93.759	577.841
93.907	581.468
94.055	583.019
94.203	566.156
94.351	577.902
94.499	558.985
94.647	558.385
94.795	570.725
94.942	568.961
95.09	580.231
95.238	573.562
95.386	579.135
95.534	573.705
95.682	575.158
95.83	571.151
95.978	562.164
96.126	554.834
96.273	563.857
96.421	563.881
96.569	555.423
96.717	564.861
96.865	563.89
97.013	575.378
97.161	572.65
97.309	576.315
97.456	575.043
97.604	569.046
97.752	563.618
97.9	561.137
98.048	557.772
98.196	561.754
98.344	574.549
98.492	586.074
98.64	595.22
98.787	639.377
98.935	687.029
99.083	730.041
99.231	778.787
99.379	840.712
99.527	905.038
99.675	950.477
99.823	1033.726
99.971	1099.542
100.118	1160.433
100.266	1186.14
100.414	1208.391
100.562	1238.895
100.71	1299.693
100.858	1340.757
101.006	1394.078
101.154	1415.465
101.301	1448.272
101.449	1487.358
101.597	1511.132
101.745	1553.739
101.893	1615.172
102.041	1661.143
102.189	1676.076
102.337	1715.874
102.485	1726.317
102.632	1758.77
102.78	1796.449
102.928	1815.569
103.076	1835.845
103.224	1847.357
103.372	1840.164
103.52	1819.518
103.668	1790.433
103.816	1785.525
103.963	1765.647
104.111	1741.446
104.259	1739.518
104.407	1756.51
104.555	1766.709
104.703	1818.112
104.851	1869.49
104.999	1860.805
105.147	1875.509
105.294	1911.084
105.442	1935.059
105.59	1949.044
105.738	1976.265
105.886	1983.594
106.034	1980.805
106.182	1982.806
106.33	1995.19
106.477	1987.914
106.625	1968.912
106.773	1971.096
106.921	1994.98
107.069	2007.035
107.217	2050.962
107.365	2057.643
107.513	2040.383
107.661	2026.826
107.808	2022.303
107.956	2010.067
108.104	1980.064
108.252	1963.592
108.4	1935.065
108.548	1916.188
108.696	1894.825
108.844	1891.268
108.992	1863.768
109.139	1822.284
109.287	1839.134
109.435	1866.898
109.583	1856.471
109.731	1887.857
109.879	1880.547
110.027	1872.973
110.175	1843.545
110.323	1821.121
110.47	1792.561
110.618	1780.532
110.766	1791.978
110.914	1763.257
111.062	1756.593
111.21	1760.642
111.358	1768.691
111.506	1787.047
111.653	1785.522
111.801	1755.676
111.949	1758.745
112.097	1724.974
112.245	1717.9
112.393	1687.292
112.541	1667.007
112.689	1650.696
112.837	1619.452
112.984	1610.042
113.132	1607.558
113.28	1611.44
113.428	1614.625
113.576	1630.364
113.724	1657.046
113.872	1672.918
114.02	1685.217
114.168	1633.034
114.315	1591.639
114.463	1537.968
114.611	1501.263
114.759	1508.649
114.907	1487.318
115.055	1469.73
115.203	1475.089
115.351	1473.072
115.498	1483.568
115.646	1492.173
115.794	1492.676
115.942	1500.535
116.09	1508.86
116.238	1506.059
116.386	1540.114
116.534	1532.118
116.682	1522.268
116.829	1481.044
116.977	1450.366
117.125	1429.169
117.273	1405.921
117.421	1369.74
117.569	1355.81
117.717	1320.497
117.865	1328.007
118.013	1328.097
118.16	1323.737
118.308	1311.146
118.456	1297.409
118.604	1296.833
118.752	1260.552
118.9	1249.754
119.048	1243.058
119.196	1235.781
119.344	1223.879
119.491	1228.729
119.639	1231.663
119.787	1237.06
119.935	1237.947
120.083	1237.75
120.231	1241.058
120.379	1237.857
120.527	1237.179
120.674	1229.368
120.822	1246.113
120.97	1258.595
121.118	1259.308
121.266	1272.731
121.414	1281.006
121.562	1281.97
121.71	1288.112
121.858	1284.473
122.005	1305.375
122.153	1316.756
122.301	1330.417
122.449	1352.434
122.597	1383.968
122.745	1378.585
122.893	1408.539
123.041	1412.58
123.189	1413.137
123.336	1409.415
123.484	1402.239
123.632	1386.907
123.78	1380.911
123.928	1398.045
124.076	1397.785
124.224	1413.146
124.372	1433.056
124.52	1443.39
124.667	1466.46
124.815	1479.388
124.963	1498.225
125.111	1525.158
125.259	1556.777
125.407	1586.667
125.555	1612.933
125.703	1648.657
125.85	1698.373
125.998	1752.343
126.146	1782.22
126.294	1769.64
126.442	1786.57
126.59	1761.633
126.738	1762.904
126.886	1767.88
127.034	1775.791
127.181	1800.512
127.329	1776.544
127.477	1801.419
127.625	1799.705
127.773	1778.683
127.921	1784.905
128.069	1754.537
128.217	1741.569
128.365	1746.669
128.512	1782.775
128.66	1752.908
128.808	1734.424
128.956	1725.774
129.104	1697.723
129.252	1670.499
129.4	1662.406
129.548	1634.028
129.695	1612.401
129.843	1597.644
129.991	1627.327
130.139	1658.323
130.287	1697.575
130.435	1739.542
130.583	1763.691
130.731	1805.276
130.879	1855.112
131.026	1912.003
131.174	1944.726
131.322	1959.663
131.47	1983.836
131.618	2025.956
131.766	2101.27
131.914	2159.279
132.062	2180.053
132.21	2198.047
132.357	2201.091
132.505	2225.809
132.653	2234.507
132.801	2268.294
132.949	2284.322
133.097	2300.615
133.245	2344.984
133.393	2398.103
133.541	2471.045
133.688	2563.37
133.836	2621.425
133.984	2671.727
134.132	2710.359
134.28	2692.131
134.428	2743.157
134.576	2768.484
134.724	2810.291
134.871	2858.927
135.019	2933.781
135.167	2985.158
135.315	3053.181
135.463	3072.407
135.611	3064.809
135.759	3037.74
135.907	3038.029
136.055	2986.57
136.202	2974.809
136.35	2928.537
136.498	2916.462
136.646	2899.8
136.794	2867.124
136.942	2794.631
137.09	2732.064
137.238	2664.041
137.386	2616.795
137.533	2533.009
137.681	2443.869
137.829	2363.981
137.977	2301.559
138.125	2212
138.273	2189.817
138.421	2107.108
138.569	2037.929
138.717	1916.983
138.864	1825.094
139.012	1750.875
139.16	1661.967
139.308	1525.755
139.456	1364.46
139.604	1243.738
139.752	1178.667
139.9	1106.855
140.047	1062.297
140.195	971.324
140.343	888.865
140.491	822.168
140.639	758.928
140.787	697.225
140.935	606.565
141.083	553.325
141.231	505.678
141.378	470.878
141.526	449.794
141.674	440.094
141.822	409.567
141.97	380.03
142.118	349.372
142.266	320.215
142.414	312.361
142.562	276.267
142.709	257.658
142.857	223.916
143.005	210.187
143.153	198.845
143.301	183.983
143.449	172.75
143.597	169.402
143.745	158.619
143.893	144.846
144.04	138.407
144.188	133.051
144.336	122.971
144.484	121.119
144.632	115.379
144.78	109.54
144.928	114.485
145.076	111.655
145.223	123.535
145.371	131.618
145.519	124.688
145.667	133.062
145.815	132.265
145.963	136.048
146.111	136.424
146.259	130.481
146.407	123.408
146.554	127.268
146.702	125.342
146.85	129.646
146.998	131.056
147.146	137.59
147.294	136.221
147.442	134.291
147.59	139.672
147.738	140.486
147.885	144.879
148.033	149.147
148.181	144.937
148.329	147.071
148.477	148.332
148.625	147.985
148.773	147.759
148.921	148.746
149.068	145.143
149.216	148.523
149.364	146.327
149.512	140.824
149.66	135.963
149.808	138.288
149.956	137.369
150.104	138.004
150.252	142.205
150.399	142.83
150.547	139.651
150.695	131.786
150.843	134.381
150.991	126.912
151.139	128.643
151.287	132.258
151.435	136.602
151.583	134.297
151.73	138.185
151.878	136.376
152.026	138.158
152.174	138.964
152.322	135.414
152.47	131.31
152.618	127.877
152.766	125.09
152.913	119.673
153.061	120.349
153.209	123.115
153.357	122.185
153.505	123.785
153.653	116.712
153.801	119.368
153.949	120.821
154.097	118.958
154.244	120.944
154.392	119.943
154.54	111.53
154.688	116.734
154.836	110.131
154.984	117.391
155.132	112.752
155.28	112.016
155.428	123.88
155.575	123.39
155.723	124.476
155.871	133.448
156.019	131.764
156.167	131.051
156.315	123.077
156.463	123.473
156.611	121.765
156.759	117.931
156.906	110.828
157.054	113.379
157.202	117.354
157.35	114.095
157.498	110.482
157.646	107.647
157.794	106.131
157.942	108.685
158.089	104.774
158.237	107.467
158.385	107.13
158.533	110.98
158.681	111.466
158.829	113.739
158.977	118.015
159.125	113.364
159.273	120.509
159.42	116.725
159.568	115.48
159.716	105.928
159.864	104.48
160.012	105.862
160.16	108.764
160.308	108.09
160.456	110.666
160.604	109.745
160.751	115.247
160.899	116.927
161.047	111.796
161.195	111.178
161.343	105.511
161.491	105.379
161.639	103.416
161.787	99.806
161.935	105.24
162.082	101.444
162.23	106.351
162.378	94.265
162.526	99.118
162.674	92.242
162.822	89.929
162.97	89.8
163.118	87.064
163.265	81.705
163.413	85.429
163.561	80.19
163.709	84.557
163.857	85.858
164.005	92.909
164.153	96.628
164.301	97.319
164.449	98.647
164.596	100.219
164.744	100.74
164.892	101.928
165.04	99.498
165.188	101.022
165.336	101.826
165.484	105.323
165.632	105.881
165.78	108.452
165.927	113.979
166.075	115.983
166.223	116.28
166.371	115.392
166.519	118.045
166.667	120.794
166.815	117.303
166.963	116.968
167.111	118.991
167.258	114.35
167.406	109.925
167.554	113.919
167.702	107.133
167.85	116.184
167.998	116.322
168.146	112.02
168.294	114.391
168.441	108.475
168.589	104.912
168.737	98.425
168.885	102.119
169.033	94.985
169.181	92.145
169.329	91.719
169.477	90.332
169.625	95.919
169.772	96.376
169.92	99.382
170.068	102.866
170.216	100.923
170.364	103.57
170.512	108.06
170.66	112.007
170.808	115.974
170.956	115.049
171.103	118.14
171.251	125.092
171.399	136.371
171.547	134.846
171.695	141.398
171.843	135.926
171.991	129.388
172.139	129.128
172.286	128.4
172.434	122.195
172.582	126.6
172.73	124.588
172.878	128.106
173.026	135.518
173.174	145.81
173.322	148.99
173.47	160.732
173.617	158.537
173.765	157.096
173.913	144.895
174.061	139.784
174.209	134.882
174.357	129.971
174.505	128.626
174.653	126.398
174.801	128.646
174.948	123.344
175.096	119.629
175.244	121.154
175.392	120.675
175.54	117.81
175.688	119.506
175.836	119.082
175.984	121.672
176.132	118.242
176.279	125.374
176.427	117.954
176.575	123.427
176.723	122.143
176.871	128.301
177.019	130.123
177.167	132.301
177.315	136.326
177.462	133.588
177.61	132.673
177.758	128.588
177.906	121.373
178.054	117.103
178.202	111.88
178.35	109.837
178.498	110.708
178.646	115.509
178.793	111.162
178.941	108.433
179.089	117.097
179.237	117.589
179.385	121.872
179.533	124.551
179.681	129.02
179.829	131.727
179.977	135.883
180.124	140.605
180.272	142.478
180.42	139.365
180.568	141.27
180.716	141.715
180.864	146.564
181.012	142.615
181.16	145.957
181.307	141.139
181.455	140.614
181.603	134.156
181.751	135.517
181.899	139.834
182.047	140.025
182.195	139.789
182.343	144.596
182.491	140.84
182.638	149.48
182.786	152.042
182.934	156.715
183.082	155.941
183.23	160.983
183.378	161.643
183.526	171.676
183.674	179.242
183.822	184.241
183.969	193.265
184.117	203.71
184.265	213.785
184.413	217.947
184.561	229.778
184.709	231.877
184.857	239.595
185.005	247.207
185.153	254.166
185.3	267
185.448	277.421
185.596	296.611
185.744	304.442
185.892	337.809
186.04	356.357
186.188	376.847
186.336	390.116
186.483	409.882
186.631	429.028
186.779	474.838
186.927	511.247
187.075	537.984
187.223	565.943
187.371	599.109
187.519	646.73
187.667	695.979
187.814	725.244
187.962	763.619
188.11	785.228
188.258	840.47
188.406	904.188
188.554	987.344
188.702	1031.677
188.85	1099.284
188.998	1193.995
189.145	1278.063
189.293	1367.234
189.441	1453.025
189.589	1478.795
189.737	1509.963
189.885	1542.658
190.033	1568.265
190.181	1584.602
190.329	1597.045
190.476	1597.121
190.624	1598.465
190.772	1635.628
190.92	1678.781
191.068	1762.069
191.216	1812.128
191.364	1887.274
191.512	1980.382
191.659	2080.888
191.807	2136.124
191.955	2167.359
192.103	2165.505
192.251	2143.042
192.399	2117.497
192.547	2128.218
192.695	2114.219
192.843	2104.417
192.99	2078.256
193.138	2082.444
193.286	2089.342
193.434	2116.191
193.582	2119.622
193.73	2131.132
193.878	2107.616
194.026	2094.55
194.174	2097.484
194.321	2062.945
194.469	2021.085
194.617	1977.544
194.765	1957.963
194.913	1948.776
195.061	1923.146
195.209	1908.339
195.357	1858.282
195.505	1827.139
195.652	1795.042
195.8	1775.553
195.948	1724.669
196.096	1673.604
196.244	1614.98
196.392	1575.546
196.54	1571.091
196.688	1565.07
196.835	1548.456
196.983	1552.479
197.131	1536.378
197.279	1526.656
197.427	1493.234
197.575	1469.076
197.723	1451.01
197.871	1431.199
198.019	1442.91
198.166	1463.073
198.314	1492.607
198.462	1515.192
198.61	1531.696
198.758	1559.52
198.906	1570.124
199.054	1570.435
199.202	1572.773
199.35	1581.855
199.497	1601.789
199.645	1631.622
199.793	1640.209
199.941	1648.276
200.089	1630.64
200.237	1616.127
200.385	1611.414
200.533	1595.436
200.68	1591.199
200.828	1599.708
200.976	1613.075
201.124	1638.651
201.272	1654.144
201.42	1667.474
201.568	1656.274
201.716	1649.872
201.864	1636.517
202.011	1625.56
202.159	1611.963
202.307	1583.662
202.455	1595.338
202.603	1594.56
202.751	1607.276
202.899	1594.107
203.047	1618.329
203.195	1615.608
203.342	1625.66
203.49	1611.306
203.638	1587.441
203.786	1548.003
203.934	1529.669
204.082	1517.766
204.23	1503.711
204.378	1500.756
204.526	1467.015
204.673	1440.903
204.821	1412.655
204.969	1402.267
205.117	1411.202
205.265	1375.992
205.413	1333.54
205.561	1274.062
205.709	1241.46
205.856	1193.131
206.004	1163.416
206.152	1105.308
206.3	1027.253
206.448	982.969
206.596	944.941
206.744	910.879
206.892	870.273
207.04	840.195
207.187	801.416
207.335	759.938
207.483	749.479
207.631	711.045
207.779	671.087
207.927	656.175
208.075	635.546
208.223	622.364
208.371	595.035
208.518	572.443
208.666	537.718
208.814	515.271
208.962	503.152
209.11	481.85
209.258	469.555
209.406	443.103
209.554	429.178
209.701	409.683
209.849	395.147
209.997	385.374
210.145	381.885
210.293	379.407
210.441	372.698
210.589	374.63
210.737	380.581
210.885	376.993
211.032	373.211
211.18	369.954
211.328	353.753
211.476	340.061
211.624	335.516
211.772	329.415
211.92	327.747
212.068	321.679
212.216	309.78
212.363	303.084
212.511	303.44
212.659	310.275
212.807	303.574
212.955	306.913
213.103	306.505
213.251	297.794
213.399	297.28
213.547	288.164
213.694	287.703
213.842	281.753
213.99	274.806
214.138	269.625
214.286	270.451
214.434	278.878
214.582	277.417
214.73	273.669
214.877	263.732
215.025	258.906
215.173	246.136
215.321	245.63
215.469	237.463
215.617	235.56
215.765	239.684
215.913	247.401
216.061	250.386
216.208	261.081
216.356	257.759
216.504	259.41
216.652	252.075
216.8	229.01
216.948	210.041
217.096	196.134
217.244	184.378
217.392	174.762
217.539	163.716
217.687	148.16
217.835	132.214
217.983	102.741
218.131	78.699
218.279	67.642
218.427	50.311
218.575	35.976
218.723	27.009
218.87	24.388
219.018	22.077
219.166	20.866
219.314	19.831
219.462	19.555
