# Supplementary material for: A single Musashi gene allele is sufficient to maintain mouse photoreceptor cells
Source: PLoS One. 2026 May 14;21(5):e0338576. doi: 10.1371/journal.pone.0338576 (PMC13175383; doi:10.1371/journal.pone.0338576)
Supplement: S2 File — (ZIP) [file pone.0338576.s011.zip › Data/Msi1FF_Msi2FWT_CRE_2_3.csv]

Distance_(microns)	Gray_Value
0	56.72
0.148	57.316
0.296	59.418
0.444	56.647
0.592	59.49
0.739	56.786
0.887	59.158
1.035	58.807
1.183	57.028
1.331	57.983
1.479	55.912
1.627	59.473
1.775	59.421
1.923	53.176
2.07	52.615
2.218	58.648
2.366	61.344
2.514	59.773
2.662	59.532
2.81	58.371
2.958	57.954
3.106	59.213
3.253	64.515
3.401	62.381
3.549	66.176
3.697	67.397
3.845	64.852
3.993	70.974
4.141	70.125
4.289	73.367
4.437	65.275
4.584	68.005
4.732	65.852
4.88	74.166
5.028	65.213
5.176	72.661
5.324	69.168
5.472	67.762
5.62	68.413
5.768	70.609
5.915	67.723
6.063	70.154
6.211	70.891
6.359	66.282
6.507	68.786
6.655	66.464
6.803	71.375
6.951	65.062
7.098	63.23
7.246	65.078
7.394	69.64
7.542	69.354
7.69	69.802
7.838	70.037
7.986	67.218
8.134	63.402
8.282	64.462
8.429	64.983
8.577	64.089
8.725	60.729
8.873	63.526
9.021	60.83
9.169	62.84
9.317	63.452
9.465	55.957
9.613	51.929
9.76	57.904
9.908	63.319
10.056	65.277
10.204	66.532
10.352	62.497
10.5	66.603
10.648	68.6
10.796	68.311
10.944	66.052
11.091	68.279
11.239	71.427
11.387	71.674
11.535	76.265
11.683	81.332
11.831	81.358
11.979	80.055
12.127	84.261
12.274	92.411
12.422	94.378
12.57	108.518
12.718	117.598
12.866	126.85
13.014	129.021
13.162	138.759
13.31	154.577
13.458	171.541
13.605	176.862
13.753	189.707
13.901	212.511
14.049	244.335
14.197	272.238
14.345	294.271
14.493	320.481
14.641	341.775
14.789	375.731
14.936	419.738
15.084	466.895
15.232	506.518
15.38	534.277
15.528	571.81
15.676	618.034
15.824	687.347
15.972	760.403
16.12	845.469
16.267	877.239
16.415	935.036
16.563	990.989
16.711	1056.556
16.859	1113.743
17.007	1157.167
17.155	1204.771
17.303	1248.421
17.45	1284.798
17.598	1325.386
17.746	1354.4
17.894	1375.098
18.042	1384.952
18.19	1420.467
18.338	1439.604
18.486	1477.649
18.634	1500.193
18.781	1532.041
18.929	1559.745
19.077	1599.336
19.225	1626.796
19.373	1639.27
19.521	1663.404
19.669	1691.195
19.817	1702.369
19.965	1697.341
20.112	1702.848
20.26	1705.232
20.408	1710.48
20.556	1733.127
20.704	1729.741
20.852	1736.562
21	1748.799
21.148	1738.907
21.295	1754.227
21.443	1751.733
21.591	1755.013
21.739	1721.216
21.887	1716.362
22.035	1731.228
22.183	1731.468
22.331	1732.423
22.479	1734.967
22.626	1724.655
22.774	1712.066
22.922	1707.577
23.07	1687.125
23.218	1676.142
23.366	1683.63
23.514	1681.547
23.662	1665.816
23.81	1666.539
23.957	1651.222
24.105	1642.441
24.253	1643.117
24.401	1632.977
24.549	1643.656
24.697	1635.175
24.845	1632.428
24.993	1616.757
25.141	1630.389
25.288	1629.678
25.436	1613.74
25.584	1600.216
25.732	1621.185
25.88	1611.715
26.028	1620.569
26.176	1619.5
26.324	1622.061
26.471	1637.049
26.619	1634.296
26.767	1665.324
26.915	1644.388
27.063	1653.96
27.211	1647.84
27.359	1662.463
27.507	1689.106
27.655	1693.162
27.802	1697.145
27.95	1700.415
28.098	1702.675
28.246	1722.729
28.394	1721.481
28.542	1743.823
28.69	1747.854
28.838	1756.233
28.986	1759.588
29.133	1767.786
29.281	1781.212
29.429	1788.054
29.577	1798.591
29.725	1804.952
29.873	1820.379
30.021	1841.956
30.169	1852.889
30.317	1876.616
30.464	1860.63
30.612	1860.371
30.76	1890.459
30.908	1913.498
31.056	1926.936
31.204	1951.398
31.352	1958.396
31.5	1972.208
31.647	1995.89
31.795	2007.762
31.943	2041.181
32.091	2034.156
32.239	2058.202
32.387	2100.331
32.535	2119.123
32.683	2148.432
32.831	2196.281
32.978	2260.414
33.126	2275.281
33.274	2303.398
33.422	2312.318
33.57	2319.425
33.718	2358.761
33.866	2361.275
34.014	2355.112
34.162	2346.926
34.309	2359.106
34.457	2336.891
34.605	2364.585
34.753	2379.556
34.901	2381.207
35.049	2378.075
35.197	2393.443
35.345	2413.717
35.492	2408.863
35.64	2369.244
35.788	2325.603
35.936	2241.411
36.084	2158.907
36.232	2084.455
36.38	2023.98
36.528	1957.259
36.676	1887.588
36.823	1808.644
36.971	1704.873
37.119	1631.742
37.267	1554.914
37.415	1499.726
37.563	1414.445
37.711	1359.985
37.859	1305.158
38.007	1245.337
38.154	1217.907
38.302	1179.75
38.45	1138.186
38.598	1109.245
38.746	1081.432
38.894	1058.531
39.042	1030.118
39.19	1031.931
39.338	1023.517
39.485	997.69
39.633	984.443
39.781	979.483
39.929	972.626
40.077	955.769
40.225	953.539
40.373	955.072
40.521	939.558
40.668	934.551
40.816	916.741
40.964	907.388
41.112	895.691
41.26	875.777
41.408	880.137
41.556	870.96
41.704	871.827
41.852	854.7
41.999	859.277
42.147	854.237
42.295	855.98
42.443	843.327
42.591	841.847
42.739	834.49
42.887	857.004
43.035	834.027
43.183	835.791
43.33	845.517
43.478	833.424
43.626	857.197
43.774	885.061
43.922	902.431
44.07	912.864
44.218	903.438
44.366	901.325
44.514	908.618
44.661	884.651
44.809	907.058
44.957	888.912
45.105	870.048
45.253	867.305
45.401	844.508
45.549	854.765
45.697	849.408
45.844	846.678
45.992	849.588
46.14	844.671
46.288	844.257
46.436	832.697
46.584	844.82
46.732	841.176
46.88	834.445
47.028	835.845
47.175	840.648
47.323	839.617
47.471	849.567
47.619	856.96
47.767	870.399
47.915	884.192
48.063	870.355
48.211	851.184
48.359	833.003
48.506	803.689
48.654	786.661
48.802	772.95
48.95	776.429
49.098	774.258
49.246	764.301
49.394	746.436
49.542	755.908
49.689	754.65
49.837	768.602
49.985	752.144
50.133	753.599
50.281	747.834
50.429	732.09
50.577	741.735
50.725	753.97
50.873	758.018
51.02	773.539
51.168	766.878
51.316	789.003
51.464	795.434
51.612	831.099
51.76	859.297
51.908	852.942
52.056	858.196
52.204	882.631
52.351	865.899
52.499	874.123
52.647	853.988
52.795	870.972
52.943	862.117
53.091	863.404
53.239	856.382
53.387	860.996
53.535	846.62
53.682	829.021
53.83	811.458
53.978	811.409
54.126	817.343
54.274	820.747
54.422	796.007
54.57	795.987
54.718	805.011
54.865	812.928
55.013	829.165
55.161	813.102
55.309	807.289
55.457	792.505
55.605	799.352
55.753	793.668
55.901	815.278
56.049	833.308
56.196	844.994
56.344	850.671
56.492	838.107
56.64	846.98
56.788	860.236
56.936	847.382
57.084	837.215
57.232	815.591
57.38	800.757
57.527	791.236
57.675	772.072
57.823	760.914
57.971	766.096
58.119	756.785
58.267	768.017
58.415	788.905
58.563	785.184
58.711	784.07
58.858	788.768
59.006	785.783
59.154	788.768
59.302	795.169
59.45	787.161
59.598	782.115
59.746	767.3
59.894	749.142
60.041	770.166
60.189	766.49
60.337	759.574
60.485	768.961
60.633	772.858
60.781	809.308
60.929	823.248
61.077	853.369
61.225	875.779
61.372	897.682
61.52	918.155
61.668	927.718
61.816	918.125
61.964	921.928
62.112	917.101
62.26	915.16
62.408	911.934
62.556	908.296
62.703	898.716
62.851	910.405
62.999	886.281
63.147	864.05
63.295	861.146
63.443	851.562
63.591	869.837
63.739	842.55
63.886	848.638
64.034	844.697
64.182	848.679
64.33	845.234
64.478	846.55
64.626	837.318
64.774	833.044
64.922	841.445
65.07	851.96
65.217	833.992
65.365	831.443
65.513	835.171
65.661	843.496
65.809	869.844
65.957	884.783
66.105	885.894
66.253	886.215
66.401	892.609
66.548	908.327
66.696	916.958
66.844	934.869
66.992	944.091
67.14	951.682
67.288	952.626
67.436	957.127
67.584	949.134
67.732	926.428
67.879	904.972
68.027	888.073
68.175	874.25
68.323	873.137
68.471	864.205
68.619	849.161
68.767	847.232
68.915	834.725
69.062	836.979
69.21	854.459
69.358	868.253
69.506	891.58
69.654	887.586
69.802	902.053
69.95	906.63
70.098	904.37
70.246	908.309
70.393	906.566
70.541	917.199
70.689	920.296
70.837	937.739
70.985	930.371
71.133	945.787
71.281	952.593
71.429	971.659
71.577	977.739
71.724	996.078
71.872	1016.211
72.02	997.386
72.168	1011.605
72.316	980.34
72.464	973.206
72.612	973.561
72.76	956.933
72.908	946.975
73.055	937.267
73.203	934.706
73.351	924.231
73.499	929.09
73.647	919.915
73.795	906.217
73.943	898.665
74.091	890.677
74.238	888.086
74.386	897.125
74.534	895.41
74.682	895.085
74.83	899.473
74.978	888.188
75.126	890.32
75.274	905.185
75.422	935.594
75.569	941.269
75.717	934.997
75.865	928.913
76.013	939.571
76.161	950.256
76.309	964.878
76.457	950.74
76.605	947.188
76.753	965.69
76.9	969.629
77.048	944.864
77.196	926.245
77.344	928.897
77.492	937.229
77.64	939.234
77.788	952.359
77.936	953.091
78.083	954.896
78.231	938.957
78.379	953.839
78.527	961.904
78.675	955.576
78.823	962.51
78.971	953.985
79.119	944.254
79.267	927.562
79.414	923.181
79.562	931.779
79.71	923.745
79.858	933.923
80.006	934.772
80.154	933.073
80.302	919.772
80.45	922.768
80.598	896.31
80.745	892.358
80.893	864.054
81.041	850.986
81.189	849.238
81.337	859.967
81.485	857.603
81.633	860.725
81.781	891.861
81.929	902.07
82.076	917.3
82.224	919.482
82.372	913.521
82.52	919.184
82.668	913.29
82.816	901.655
82.964	908.484
83.112	884.937
83.259	898.106
83.407	877.368
83.555	878.031
83.703	881.303
83.851	882.492
83.999	873.799
84.147	878.368
84.295	903.611
84.443	913.911
84.59	936.384
84.738	960.753
84.886	974.753
85.034	983.063
85.182	996.523
85.33	1018.02
85.478	1050.354
85.626	1065.774
85.774	1060.905
85.921	1069.145
86.069	1075.449
86.217	1087.473
86.365	1066.981
86.513	1054.185
86.661	1065.686
86.809	1043.321
86.957	1058.402
87.104	1056.466
87.252	1038.72
87.4	1051.659
87.548	1053.094
87.696	1025.333
87.844	1003.634
87.992	996.543
88.14	980.435
88.288	963.917
88.435	951.752
88.583	959.168
88.731	949.471
88.879	935.348
89.027	929.581
89.175	904.247
89.323	905.844
89.471	900.404
89.619	913.747
89.766	919.164
89.914	914.842
90.062	941.59
90.21	925.071
90.358	930.302
90.506	936.947
90.654	933.358
90.802	926.376
90.95	934.804
91.097	953.584
91.245	966.02
91.393	981.789
91.541	971.022
91.689	949.622
91.837	950.428
91.985	975.781
92.133	993.114
92.28	994.236
92.428	1008.794
92.576	1014.561
92.724	1025.693
92.872	1032.457
93.02	1005.162
93.168	1017.22
93.316	1002.945
93.464	1004.928
93.611	1003.605
93.759	976.741
93.907	992.455
94.055	982.571
94.203	966.981
94.351	956.491
94.499	926.175
94.647	901.139
94.795	909.888
94.942	899.002
95.09	905.244
95.238	919.222
95.386	946.443
95.534	958.288
95.682	986.701
95.83	1016.964
95.978	1026.994
96.126	1030.744
96.273	1033.828
96.421	1016.491
96.569	990.078
96.717	975.461
96.865	925.233
97.013	906.552
97.161	885.762
97.309	875.968
97.456	849.191
97.604	844.157
97.752	834.727
97.9	834.683
98.048	809.404
98.196	776.253
98.344	739.563
98.492	705.609
98.64	668.452
98.787	636.568
98.935	604.547
99.083	576.88
99.231	557.801
99.379	541.904
99.527	531.257
99.675	519.363
99.823	510.539
99.971	497.002
100.118	465.398
100.266	453.481
100.414	436.553
100.562	418.96
100.71	401.433
100.858	375.703
101.006	362.197
101.154	353.45
101.301	348.874
101.449	327.024
101.597	327.103
101.745	325.447
101.893	332.832
102.041	319.153
102.189	320.357
102.337	313.545
102.485	302.143
102.632	294.577
102.78	283.316
102.928	288.225
103.076	279.14
103.224	281.769
103.372	274.445
103.52	271.851
103.668	279.296
103.816	282.389
103.963	275.307
104.111	283.007
104.259	297.761
104.407	286.645
104.555	287.498
104.703	297.192
104.851	297.723
104.999	314.21
105.147	323.648
105.294	326.971
105.442	343.808
105.59	354.364
105.738	356.061
105.886	370.667
106.034	376.383
106.182	389.15
106.33	412.862
106.477	425.372
106.625	452.366
106.773	483.043
106.921	508.713
107.069	544.984
107.217	585.764
107.365	599.841
107.513	644.198
107.661	676.834
107.808	696.913
107.956	737.356
108.104	759.036
108.252	798.925
108.4	839.911
108.548	861.491
108.696	866.278
108.844	889.883
108.992	907.341
109.139	927.463
109.287	926.201
109.435	951.579
109.583	966.491
109.731	981.652
109.879	990.601
110.027	1012.241
110.175	1030.157
110.323	1050.589
110.47	1069.039
110.618	1066.458
110.766	1085.807
110.914	1119.447
111.062	1137.786
111.21	1169.287
111.358	1193.33
111.506	1191.284
111.653	1219.947
111.801	1221.237
111.949	1206.524
112.097	1250.571
112.245	1261.566
112.393	1254.403
112.541	1266.487
112.689	1272.065
112.837	1289.519
112.984	1263.343
113.132	1265.846
113.28	1269.574
113.428	1258.13
113.576	1274.429
113.724	1266.041
113.872	1259.007
114.02	1253.512
114.168	1246.908
114.315	1226.997
114.463	1208.202
114.611	1210.147
114.759	1178.134
114.907	1172.865
115.055	1168.876
115.203	1180.703
115.351	1175.307
115.498	1193.038
115.646	1206.116
115.794	1220.732
115.942	1237.945
116.09	1250.958
116.238	1278.01
116.386	1260.439
116.534	1257.799
116.682	1261.441
116.829	1258.694
116.977	1270.902
117.125	1285.937
117.273	1295.415
117.421	1307.896
117.569	1337.257
117.717	1353.968
117.865	1386.989
118.013	1397.897
118.16	1425.047
118.308	1458.71
118.456	1447.383
118.604	1429.136
118.752	1433.276
118.9	1422.822
119.048	1431.265
119.196	1437.008
119.344	1444.254
119.491	1455.854
119.639	1449.195
119.787	1437.446
119.935	1465.84
120.083	1478.82
120.231	1490.411
120.379	1488.498
120.527	1504.328
120.674	1543.403
120.822	1547.202
120.97	1561.277
121.118	1546.969
121.266	1543.771
121.414	1586.373
121.562	1592.575
121.71	1626.367
121.858	1586.465
122.005	1597.359
122.153	1594.74
122.301	1617.338
122.449	1650.372
122.597	1682.64
122.745	1652.091
122.893	1628.765
123.041	1644.718
123.189	1629.747
123.336	1622.31
123.484	1602.069
123.632	1575.529
123.78	1551.391
123.928	1519.704
124.076	1517.089
124.224	1512.114
124.372	1508.652
124.52	1485.7
124.667	1487.405
124.815	1502.179
124.963	1533.591
125.111	1534.522
125.259	1530.499
125.407	1535.396
125.555	1532.006
125.703	1526.469
125.85	1528.769
125.998	1527.515
126.146	1502.925
126.294	1487.451
126.442	1492.691
126.59	1474.313
126.738	1459.279
126.886	1444.815
127.034	1414.711
127.181	1412.553
127.329	1385.679
127.477	1378.935
127.625	1363.227
127.773	1351.251
127.921	1329.389
128.069	1305.437
128.217	1288.869
128.365	1267.943
128.512	1222.498
128.66	1204.689
128.808	1195.394
128.956	1192.121
129.104	1194.234
129.252	1184.555
129.4	1185.712
129.548	1196.958
129.695	1183.315
129.843	1197.449
129.991	1182.936
130.139	1172.638
130.287	1166.504
130.435	1170.43
130.583	1179.979
130.731	1161.935
130.879	1163.985
131.026	1145.144
131.174	1129.823
131.322	1121.015
131.47	1114.07
131.618	1100.368
131.766	1104.837
131.914	1102.895
132.062	1113.571
132.21	1125.862
132.357	1128.597
132.505	1140.057
132.653	1170.525
132.801	1182.242
132.949	1226.099
133.097	1269.316
133.245	1306.593
133.393	1357.293
133.541	1354.13
133.688	1391.493
133.836	1413.36
133.984	1431.223
134.132	1430.736
134.28	1450.149
134.428	1461.906
134.576	1493.499
134.724	1516.249
134.871	1511.335
135.019	1510.131
135.167	1490.448
135.315	1474.277
135.463	1487.68
135.611	1485.836
135.759	1468.459
135.907	1490.988
136.055	1494.544
136.202	1495.569
136.35	1488.368
136.498	1502.907
136.646	1493.549
136.794	1483.271
136.942	1474.736
137.09	1467.015
137.238	1484.473
137.386	1469.417
137.533	1496.322
137.681	1532.643
137.829	1582.822
137.977	1639.06
138.125	1668.868
138.273	1733.582
138.421	1756.47
138.569	1743.898
138.717	1731.179
138.864	1686.534
139.012	1653.012
139.16	1635.793
139.308	1650.297
139.456	1624.878
139.604	1642.082
139.752	1678.776
139.9	1718.562
140.047	1736.819
140.195	1757.156
140.343	1762.963
140.491	1744.507
140.639	1745.297
140.787	1721.217
140.935	1714.168
141.083	1696.318
141.231	1696.378
141.378	1666.535
141.526	1673.689
141.674	1693.735
141.822	1696.602
141.97	1706.586
142.118	1713.379
142.266	1699.076
142.414	1713.753
142.562	1713.523
142.709	1726.76
142.857	1721.086
143.005	1713.893
143.153	1754.623
143.301	1750.273
143.449	1775.332
143.597	1826.719
143.745	1840.239
143.893	1891.955
144.04	1876.002
144.188	1902.345
144.336	1961.57
144.484	1977.704
144.632	1995.218
144.78	2005.142
144.928	2023.71
145.076	2037.291
145.223	2018.058
145.371	2006.483
145.519	1968.104
145.667	1949.261
145.815	1944.366
145.963	1935.987
146.111	1918.055
146.259	1916.042
146.407	1920.073
146.554	1933.946
146.702	1950.108
146.85	1929.546
146.998	1931.184
147.146	1901.736
147.294	1866.211
147.442	1876.663
147.59	1860.137
147.738	1862.977
147.885	1831.762
148.033	1817.844
148.181	1789.785
148.329	1747.576
148.477	1713.315
148.625	1697.963
148.773	1688.157
148.921	1658.254
149.068	1631.744
149.216	1588.479
149.364	1575.279
149.512	1564.68
149.66	1558.797
149.808	1530.635
149.956	1494.816
150.104	1483.196
150.252	1482.261
150.399	1478.897
150.547	1503.29
150.695	1521.459
150.843	1497.828
150.991	1501.891
151.139	1495.92
151.287	1510.451
151.435	1511.884
151.583	1446.737
151.73	1358.47
151.878	1252.547
152.026	1167.47
152.174	1096.117
152.322	1041.31
152.47	996.403
152.618	951.017
152.766	900.164
152.913	866.277
153.061	835.547
153.209	802.141
153.357	801.251
153.505	769.438
153.653	744.138
153.801	698.383
153.949	690.614
154.097	658.935
154.244	637.062
154.392	623.377
154.54	593.358
154.688	576.692
154.836	569.564
154.984	554.871
155.132	505.257
155.28	446.977
155.428	407.144
155.575	375.597
155.723	332.237
155.871	288.136
156.019	255.868
156.167	221.142
156.315	218.409
156.463	208.806
156.611	202.023
156.759	195.687
156.906	178.907
157.054	182.341
157.202	171.688
157.35	167.515
157.498	155.162
157.646	146.439
157.794	153.239
157.942	153.636
158.089	151.499
158.237	152.839
158.385	147.062
158.533	147.67
158.681	154.332
158.829	161.08
158.977	165.131
159.125	169.396
159.273	173.324
159.42	179.009
159.568	178.349
159.716	180.551
159.864	175.185
160.012	162.424
160.16	164.642
160.308	163.703
160.456	163.331
160.604	163.236
160.751	163.746
160.899	164.832
161.047	170.514
161.195	163.729
161.343	161.494
161.491	165.07
161.639	158.299
161.787	167.227
161.935	166.363
162.082	157.553
162.23	157.22
162.378	152.957
162.526	150.38
162.674	148.783
162.822	144.943
162.97	150.856
163.118	150.535
163.265	151.698
163.413	146.952
163.561	150.615
163.709	147.885
163.857	145.735
164.005	143.052
164.153	148.709
164.301	150.932
164.449	157.998
164.596	149.957
164.744	149.79
164.892	154.412
165.04	156.215
165.188	153.074
165.336	148.233
165.484	148.395
165.632	142.186
165.78	139.11
165.927	139.034
166.075	142.868
166.223	141.588
166.371	141.169
166.519	135.356
166.667	140.372
166.815	138.573
166.963	148.777
167.111	139.208
167.258	139.423
167.406	142.414
167.554	139.008
167.702	135.919
167.85	137.594
167.998	134.008
168.146	134.374
168.294	140.147
168.441	142.564
168.589	145.374
168.737	151.957
168.885	154.04
169.033	161.14
169.181	162.257
169.329	169.423
169.477	159.193
169.625	159.27
169.772	164.086
169.92	168.78
170.068	172.443
170.216	190.921
170.364	211.823
170.512	235.665
170.66	275.191
170.808	298.36
170.956	327.515
171.103	344.507
171.251	353.176
171.399	384.293
171.547	404.053
171.695	427.15
171.843	452.087
171.991	478.087
172.139	485.971
172.286	497.355
172.434	505.705
172.582	518.116
172.73	494.134
172.878	492.928
173.026	488.123
173.174	468.307
173.322	474.175
173.47	469.85
173.617	464.037
173.765	464.701
173.913	448.83
174.061	450.173
174.209	442.539
174.357	421.485
174.505	407.448
174.653	398.551
174.801	378.787
174.948	372.014
175.096	351.816
175.244	333.137
175.392	314.409
175.54	297.777
175.688	285.539
175.836	270.947
175.984	274.649
176.132	260.051
176.279	254.02
176.427	253.257
176.575	259.783
176.723	254.673
176.871	263.846
177.019	249.982
177.167	228.802
177.315	224.162
177.462	209.193
177.61	196.563
177.758	193.241
177.906	183.721
178.054	178.772
178.202	174.663
178.35	182.174
178.498	189.878
178.646	188.772
178.793	174.74
178.941	168.574
179.089	168.562
179.237	169.232
179.385	168.393
179.533	164.828
179.681	167.229
179.829	166.957
179.977	173.362
180.124	170.284
180.272	164.695
180.42	170.367
180.568	177.419
180.716	176.757
180.864	174.16
181.012	176.52
181.16	177.021
181.307	179.465
181.455	180.889
181.603	172.686
181.751	178.51
181.899	183.477
182.047	191.571
182.195	190.798
182.343	189.869
182.491	189.029
182.638	174.6
182.786	175.654
182.934	172.141
183.082	170.738
183.23	162.715
183.378	163.319
183.526	162.037
183.674	163.687
183.822	159.851
183.969	154.659
184.117	151.199
184.265	153.097
184.413	152.969
184.561	153.396
184.709	162.92
184.857	161.093
185.005	164.494
185.153	161.671
185.3	163.191
185.448	162.825
185.596	157.556
185.744	157.084
185.892	160.879
186.04	153.381
186.188	151.299
186.336	155.964
186.483	156.009
186.631	166.205
186.779	161.099
186.927	155.612
187.075	152.946
187.223	146.586
187.371	146.296
187.519	142.093
187.667	148.549
187.814	150.943
187.962	150.649
188.11	157.154
188.258	155.569
188.406	148.464
188.554	151.81
188.702	150.165
188.85	149.163
188.998	144.498
189.145	152.791
189.293	151.556
189.441	154.719
189.589	161.961
189.737	161.52
189.885	158.386
190.033	150.671
190.181	155.787
190.329	156.096
190.476	149.62
190.624	151.862
190.772	148.734
190.92	151.632
191.068	154.383
191.216	158.215
191.364	155.88
191.512	153.041
191.659	152.942
191.807	152.979
191.955	143.153
192.103	143.877
192.251	138.351
192.399	141.998
192.547	143.003
192.695	141.169
192.843	142.683
192.99	148.496
193.138	145.326
193.286	144.902
193.434	152.549
193.582	153.495
193.73	149.788
193.878	152.374
194.026	154.743
194.174	148.979
194.321	147.784
194.469	152.597
194.617	152.172
194.765	150.971
194.913	155.647
195.061	161.202
195.209	165.276
195.357	165.468
195.505	173.559
195.652	177.254
195.8	188.791
195.948	185.689
196.096	187.147
196.244	191.971
196.392	194.602
196.54	199.469
196.688	193.246
196.835	187.133
196.983	187.967
197.131	182.324
197.279	186.274
197.427	185.021
197.575	188.887
197.723	187.453
197.871	187.355
198.019	189.238
198.166	192.424
198.314	190.327
198.462	197.27
198.61	196.912
198.758	190.424
198.906	195.679
199.054	190.454
199.202	194.979
199.35	198.418
199.497	205.516
199.645	198.435
199.793	201.826
199.941	202.05
200.089	209.981
200.237	211.935
200.385	212.829
200.533	230.747
200.68	230.894
200.828	231.698
200.976	231.475
201.124	230.815
201.272	230.579
201.42	245.422
201.568	259.282
201.716	264.862
201.864	289.112
202.011	302.465
202.159	334.778
202.307	374.494
202.455	405.467
202.603	437.833
202.751	485.256
202.899	530.478
203.047	603.684
203.195	659.787
203.342	733.162
203.49	808.937
203.638	874.139
203.786	947.138
203.934	1030.579
204.082	1067.701
204.23	1125.53
204.378	1181.538
204.526	1247.883
204.673	1327.07
204.821	1363.428
204.969	1399.782
205.117	1448.197
205.265	1486.508
205.413	1561.545
205.561	1639.4
205.709	1775.804
205.856	1882.651
206.004	1956.161
206.152	2012.221
206.3	2004.615
206.448	2019.052
206.596	2066.282
206.744	2080.189
206.892	2108.826
207.04	2116.045
207.187	2134.278
207.335	2154.984
207.483	2155.48
207.631	2188.943
207.779	2203.979
207.927	2189.322
208.075	2225.794
208.223	2258.2
208.371	2264.949
208.518	2292.604
208.666	2281.997
208.814	2288.355
208.962	2281.151
209.11	2279.917
209.258	2288.045
209.406	2266.5
209.554	2242.249
209.701	2228.084
209.849	2200.432
209.997	2171.951
210.145	2114.562
210.293	2074.471
210.441	2024.196
210.589	1989.29
210.737	1970.251
210.885	1940.782
211.032	1892.183
211.18	1867.198
211.328	1802.286
211.476	1770.57
211.624	1739.211
211.772	1711.722
211.92	1676.479
212.068	1654.616
212.216	1609.876
212.363	1564.304
212.511	1492.681
212.659	1464.035
212.807	1423.112
212.955	1384.188
213.103	1379.712
213.251	1348.442
213.399	1307.795
213.547	1273.879
213.694	1263.109
213.842	1226.109
213.99	1218.449
214.138	1205.132
214.286	1190.785
214.434	1165.971
214.582	1134.377
214.73	1128.957
214.877	1128.07
215.025	1087.909
215.173	1066.179
215.321	1032.265
215.469	1003.948
215.617	1006.437
215.765	1005.887
215.913	1010.053
216.061	997.396
216.208	971.569
216.356	934.798
216.504	928.851
216.652	883.103
216.8	839.963
216.948	798.622
217.096	757.108
217.244	740.634
217.392	701.09
217.539	674.799
217.687	653.599
217.835	637.381
217.983	611.271
218.131	589.503
218.279	570.406
218.427	546.356
218.575	512.082
218.723	488.128
218.87	466.884
219.018	454.781
219.166	426.441
219.314	412.541
219.462	404.764
219.61	404.587
219.758	414.307
219.906	418.45
220.053	411.024
220.201	409.431
220.349	395.405
220.497	374.919
220.645	373.476
220.793	358.116
220.941	348.124
221.089	353.768
221.237	352.979
221.384	362.128
221.532	362.229
221.68	360.154
221.828	335.869
221.976	326.407
222.124	305.475
222.272	299.941
222.42	313.292
222.568	313.902
222.715	313.749
222.863	302.869
223.011	292.38
223.159	271.7
223.307	257.264
223.455	244.568
223.603	234.33
223.751	224.511
223.898	226.226
224.046	226.941
224.194	219.83
224.342	212.891
224.49	207.283
224.638	201.314
224.786	195.331
224.934	177.665
225.082	171.215
225.229	162.919
225.377	154.573
225.525	142.03
225.673	119.08
225.821	113.815
225.969	99.594
226.117	94.67
226.265	83.313
226.413	79.652
226.56	71.898
226.708	66.82
226.856	61.769
227.004	59.807
227.152	58.169
227.3	49.042
227.448	46.671
227.596	45.503
227.744	45.799
227.891	43.754
228.039	41.02
228.187	36.148
228.335	36.595
228.483	34.509
228.631	33.037
228.779	31.38
228.927	28.441
229.074	29.125
229.222	24.406
229.37	24.451
229.518	23.157
229.666	23.529
229.814	19.532
229.962	18.411
230.11	15.277
230.258	15.357
230.405	14.463
230.553	14.057
230.701	12.803
230.849	13.145
230.997	10.975
231.145	12.511
231.293	11.667
231.441	11.803
231.589	11.425
231.736	10.889
231.884	10.153
232.032	10.515
232.18	8.723
232.328	10.374
232.476	9.562
232.624	10.85
232.772	10.668
