# Supplementary material for: A single Musashi gene allele is sufficient to maintain mouse photoreceptor cells
Source: PLoS One. 2026 May 14;21(5):e0338576. doi: 10.1371/journal.pone.0338576 (PMC13175383; doi:10.1371/journal.pone.0338576)
Supplement: S2 File — (ZIP) [file pone.0338576.s011.zip › Data/Msi1FF_Msi2FWT_3_1.csv]

Distance_(microns)	Gray_Value
0	99.95
0.148	96.249
0.296	94.816
0.444	95.728
0.592	97.177
0.739	99.436
0.887	96.217
1.035	94.392
1.183	93.118
1.331	93.947
1.479	97.783
1.627	103.57
1.775	102.546
1.923	101.828
2.07	100.733
2.218	100.956
2.366	97.578
2.514	94.104
2.662	98.274
2.81	100.046
2.958	99.011
3.106	94.261
3.253	89.457
3.401	88.515
3.549	88.361
3.697	87.045
3.845	86.614
3.993	86.434
4.141	83.183
4.289	78.764
4.437	75.14
4.584	72.985
4.732	71.481
4.88	71.77
5.028	70.834
5.176	71.868
5.324	71.391
5.472	69.432
5.62	65.598
5.768	62.061
5.915	58.139
6.063	56.774
6.211	57
6.359	56.659
6.507	56.82
6.655	56.57
6.803	55.122
6.951	59.313
7.098	64.314
7.246	68.169
7.394	74.072
7.542	79.813
7.69	85.683
7.838	92.371
7.986	98.164
8.134	104.45
8.282	109.684
8.429	112.634
8.577	115.587
8.725	123.112
8.873	129.703
9.021	122.448
9.169	114.263
9.317	110.478
9.465	101.106
9.613	92.911
9.76	93.613
9.908	95.932
10.056	95.357
10.204	98.624
10.352	105.708
10.5	112.585
10.648	127.339
10.796	144.355
10.944	156.357
11.091	172.508
11.239	189.946
11.387	208.048
11.535	220.468
11.683	226.567
11.831	233.441
11.979	242.758
12.127	250.314
12.274	256.468
12.422	269.745
12.57	289.958
12.718	307
12.866	332.422
13.014	359.208
13.162	386.712
13.31	418.164
13.458	455.241
13.605	492.96
13.753	534.042
13.901	570.985
14.049	595.166
14.197	617.476
14.345	638.401
14.493	645.794
14.641	659.003
14.789	667.899
14.936	665.734
15.084	666.983
15.232	675.935
15.38	685.928
15.528	693.562
15.676	699.908
15.824	694.801
15.972	690.579
16.12	695.84
16.267	708.851
16.415	724.424
16.563	743.639
16.711	773.48
16.859	827.039
17.007	884.393
17.155	927.447
17.303	960.159
17.45	991.967
17.598	1038.908
17.746	1082.226
17.894	1112.549
18.042	1145.201
18.19	1167.383
18.338	1177.453
18.486	1194.276
18.634	1209.667
18.781	1227.1
18.929	1240.635
19.077	1258.108
19.225	1290.561
19.373	1312.84
19.521	1327.769
19.669	1349.336
19.817	1378.025
19.965	1404.099
20.112	1429.106
20.26	1458.012
20.408	1479.293
20.556	1521.733
20.704	1563.996
20.852	1589.674
21	1596.93
21.148	1604.978
21.295	1617.501
21.443	1611.704
21.591	1610.418
21.739	1615.558
21.887	1626.711
22.035	1650.379
22.183	1682.053
22.331	1719.5
22.479	1761.443
22.626	1806.936
22.774	1829.799
22.922	1842.057
23.07	1864.031
23.218	1885.17
23.366	1901.006
23.514	1936.352
23.662	1977.146
23.81	2030.833
23.957	2075.7
24.105	2120.074
24.253	2151.803
24.401	2189.802
24.549	2219.266
24.697	2235.317
24.845	2241.519
24.993	2233.297
25.141	2213.281
25.288	2173.772
25.436	2134.967
25.584	2089.911
25.732	2045.237
25.88	2019.523
26.028	2007.086
26.176	1994.757
26.324	1983.395
26.471	1988.921
26.619	1988.993
26.767	1994.778
26.915	1989.952
27.063	1984.798
27.211	1990.206
27.359	1991.069
27.507	1985.798
27.655	1976.409
27.802	1976.097
27.95	1975.657
28.098	1973.41
28.246	1971.192
28.394	1981.104
28.542	1997.559
28.69	2014.9
28.838	2014.46
28.986	2010.714
29.133	2019.06
29.281	2034.296
29.429	2043.408
29.577	2050.11
29.725	2064.646
29.873	2078.242
30.021	2108.256
30.169	2137.872
30.317	2163.399
30.464	2177.272
30.612	2202.246
30.76	2224.188
30.908	2233.893
31.056	2252.904
31.204	2284.262
31.352	2317.25
31.5	2335.752
31.647	2342.419
31.795	2324.429
31.943	2301.103
32.091	2265.353
32.239	2229.021
32.387	2205.041
32.535	2170.213
32.683	2116.704
32.831	2059.176
32.978	2014.554
33.126	1994.537
33.274	1989.572
33.422	1982.232
33.57	1961.747
33.718	1946.557
33.866	1939.379
34.014	1930.084
34.162	1913.137
34.309	1889.138
34.457	1845.154
34.605	1807.557
34.753	1789.625
34.901	1784.048
35.049	1774.192
35.197	1756.131
35.345	1746.527
35.492	1733.271
35.64	1717.747
35.788	1710.419
35.936	1699.005
36.084	1701.457
36.232	1699.573
36.38	1702.766
36.528	1695.33
36.676	1697.291
36.823	1696.228
36.971	1677.013
37.119	1646.765
37.267	1631.446
37.415	1614.617
37.563	1613.098
37.711	1621.011
37.859	1627.966
38.007	1621.851
38.154	1613.035
38.302	1607.049
38.45	1599.664
38.598	1578.907
38.746	1562.023
38.894	1539.845
39.042	1520.933
39.19	1502.809
39.338	1487.874
39.485	1476.038
39.633	1467.972
39.781	1453.699
39.929	1436.82
40.077	1428.188
40.225	1413.59
40.373	1382.751
40.521	1343.799
40.668	1309.59
40.816	1284.198
40.964	1264.265
41.112	1253.248
41.26	1254.293
41.408	1247.118
41.556	1246.036
41.704	1257.81
41.852	1262.883
41.999	1258.447
42.147	1250.435
42.295	1248.195
42.443	1233.006
42.591	1209.979
42.739	1187.318
42.887	1168.018
43.035	1153.481
43.183	1132.291
43.33	1110.232
43.478	1088.644
43.626	1074.85
43.774	1062.174
43.922	1051.956
44.07	1058.588
44.218	1055.313
44.366	1042.436
44.514	1033.274
44.661	1019.109
44.809	1004.749
44.957	1003.387
45.105	995.848
45.253	991.195
45.401	981.061
45.549	956.897
45.697	945.422
45.844	936.49
45.992	932.819
46.14	932.114
46.288	933.559
46.436	943.516
46.584	949.746
46.732	942.338
46.88	923.129
47.028	906.092
47.175	888.203
47.323	865.799
47.471	851.796
47.619	845.001
47.767	835.321
47.915	825.98
48.063	818.789
48.211	813.861
48.359	816.027
48.506	820.741
48.654	830.639
48.802	840.167
48.95	850.873
49.098	846.752
49.246	833.775
49.394	814.5
49.542	799.696
49.689	792.104
49.837	791.292
49.985	790.946
50.133	800.96
50.281	817.888
50.429	828.973
50.577	825.493
50.725	822.421
50.873	815.002
51.02	817.173
51.168	822.383
51.316	827.716
51.464	827.801
51.612	821.761
51.76	817.581
51.908	810.915
52.056	793.626
52.204	777.265
52.351	774.742
52.499	763.028
52.647	747.668
52.795	739.039
52.943	715.985
53.091	694.058
53.239	680.594
53.387	670.002
53.535	671.592
53.682	672.815
53.83	673.048
53.978	676.216
54.126	676.567
54.274	675.49
54.422	669.492
54.57	668.592
54.718	680.633
54.865	690.384
55.013	710.277
55.161	726.497
55.309	744.417
55.457	771.798
55.605	789.891
55.753	795.528
55.901	803.185
56.049	797.5
56.196	800.925
56.344	791.654
56.492	779.51
56.64	759.63
56.788	739.372
56.936	732.518
57.084	726.27
57.232	716.712
57.38	718.556
57.527	724.672
57.675	723.342
57.823	721.738
57.971	720.028
58.119	718.566
58.267	726.112
58.415	732.666
58.563	744.25
58.711	758.976
58.858	772.646
59.006	784.201
59.154	779.224
59.302	773.936
59.45	778.416
59.598	780.897
59.746	771.225
59.894	767.602
60.041	762.454
60.189	767.295
60.337	781.647
60.485	778.762
60.633	776.853
60.781	774.487
60.929	763.534
61.077	771.492
61.225	774.946
61.372	775.221
61.52	777.312
61.668	773.766
61.816	772.474
61.964	771.855
62.112	763.715
62.26	754.929
62.408	745.435
62.556	735.698
62.703	736.186
62.851	741.933
62.999	756.662
63.147	783.464
63.295	816.702
63.443	843.487
63.591	855.854
63.739	864.015
63.886	870.683
64.034	877.61
64.182	872.294
64.33	873.932
64.478	871.893
64.626	869.501
64.774	866.22
64.922	870.8
65.07	872.99
65.217	855.74
65.365	838.333
65.513	821.583
65.661	807.568
65.809	798.367
65.957	808.052
66.105	822.961
66.253	841.493
66.401	852.881
66.548	846.43
66.696	843.17
66.844	828.213
66.992	810.766
67.14	797.413
67.288	773.862
67.436	753.921
67.584	742.594
67.732	741.51
67.879	759.651
68.027	777.254
68.175	797.359
68.323	827.331
68.471	846.318
68.619	841.773
68.767	844.555
68.915	853.033
69.062	844.391
69.21	832.697
69.358	824.714
69.506	817.868
69.654	817.119
69.802	806.266
69.95	796.505
70.098	783.35
70.246	768.541
70.393	772.184
70.541	769.849
70.689	763.023
70.837	769.761
70.985	767.137
71.133	764.834
71.281	766.184
71.429	760.49
71.577	746.123
71.724	735.698
71.872	729.804
72.02	723.323
72.168	722.396
72.316	734.727
72.464	741.621
72.612	745.401
72.76	749.183
72.908	743.266
73.055	743.46
73.203	746.251
73.351	756.577
73.499	756.627
73.647	757.851
73.795	753.289
73.943	750.177
74.091	754.147
74.238	759.828
74.386	765.48
74.534	755.308
74.682	751.5
74.83	765.739
74.978	784.631
75.126	800.797
75.274	817.662
75.422	826.824
75.569	821.038
75.717	811.306
75.865	804.57
76.013	794.115
76.161	802.744
76.309	828.979
76.457	860.161
76.605	892.189
76.753	919.202
76.9	924.315
77.048	903.032
77.196	881.552
77.344	873.429
77.492	868.178
77.64	863.069
77.788	857.612
77.936	855.918
78.083	860.63
78.231	862.404
78.379	868.259
78.527	871.662
78.675	863.608
78.823	855.488
78.971	849.133
79.119	832.206
79.267	824.556
79.414	822.577
79.562	813.704
79.71	796.936
79.858	781.291
80.006	764.656
80.154	755.839
80.302	739.739
80.45	729.403
80.598	729.962
80.745	739.605
80.893	743.65
81.041	748.883
81.189	757.695
81.337	753.221
81.485	755.764
81.633	758.622
81.781	759.976
81.929	747.821
82.076	747.753
82.224	750.231
82.372	745.812
82.52	754.146
82.668	753.692
82.816	759.978
82.964	763.869
83.112	768.37
83.259	779.226
83.407	792.253
83.555	812.07
83.703	844.334
83.851	876.107
83.999	879.482
84.147	883.909
84.295	890.426
84.443	884.985
84.59	881.012
84.738	873.571
84.886	881.182
85.034	878.823
85.182	872.792
85.33	878.919
85.478	877.024
85.626	879.147
85.774	885.181
85.921	891.812
86.069	900.054
86.217	904.594
86.365	904.437
86.513	910.843
86.661	921.013
86.809	914.52
86.957	917.836
87.104	931.13
87.252	937.147
87.4	940.103
87.548	935.474
87.696	920.559
87.844	911.18
87.992	896.582
88.14	871.061
88.288	850.227
88.435	837.246
88.583	826.418
88.731	826.388
88.879	822.983
89.027	812.858
89.175	810.001
89.323	806.955
89.471	816.767
89.619	824.953
89.766	835.155
89.914	841.448
90.062	837.696
90.21	833.487
90.358	834.116
90.506	839.164
90.654	850.363
90.802	868.226
90.95	875.704
91.097	876.582
91.245	878.664
91.393	887.371
91.541	898.834
91.689	900.792
91.837	906.588
91.985	909.234
92.133	908.97
92.28	906.676
92.428	897.257
92.576	873.559
92.724	852.951
92.872	834.076
93.02	807.819
93.168	786.451
93.316	782.654
93.464	793.063
93.611	800.668
93.759	801.82
93.907	807.233
94.055	816.016
94.203	822.52
94.351	827.007
94.499	831.152
94.647	834.205
94.795	843.761
94.942	860.165
95.09	875.832
95.238	884.393
95.386	893.428
95.534	906.737
95.682	910.865
95.83	916.564
95.978	935.67
96.126	952.945
96.273	969.396
96.421	976.828
96.569	988.219
96.717	996.321
96.865	995.054
97.013	989.814
97.161	979.519
97.309	976.59
97.456	980.054
97.604	969.119
97.752	956.903
97.9	958.963
98.048	937.083
98.196	920.81
98.344	910.121
98.492	897.826
98.64	879.001
98.787	860.175
98.935	851.044
99.083	847.197
99.231	837.857
99.379	824.846
99.527	815.845
99.675	801.588
99.823	796.703
99.971	797.037
100.118	788.876
100.266	781.152
100.414	781.616
100.562	794.521
100.71	808.198
100.858	827.804
101.006	844.852
101.154	866.028
101.301	889.319
101.449	911.167
101.597	932.613
101.745	947.204
101.893	962.58
102.041	974.672
102.189	987.426
102.337	977.037
102.485	932.53
102.632	889.702
102.78	848.548
102.928	816.851
103.076	792.461
103.224	764.839
103.372	741.957
103.52	719.13
103.668	707.235
103.816	694.607
103.963	687.368
104.111	674.015
104.259	660.799
104.407	641.808
104.555	616.505
104.703	601.401
104.851	581.965
104.999	573.594
105.147	559.431
105.294	542.887
105.442	531.096
105.59	502.054
105.738	489.111
105.886	483.784
106.034	477.682
106.182	475.023
106.33	473.867
106.477	465.939
106.625	459.16
106.773	455.634
106.921	460.95
107.069	461.743
107.217	465.62
107.365	470.346
107.513	479.683
107.661	487.647
107.808	491.56
107.956	497.75
108.104	518.459
108.252	532.948
108.4	537.032
108.548	542.174
108.696	525.61
108.844	501.281
108.992	469.28
109.139	450.378
109.287	435.858
109.435	426.032
109.583	420.999
109.731	414.66
109.879	401.609
110.027	391.588
110.175	394.833
110.323	393.351
110.47	394.357
110.618	395.5
110.766	405.234
110.914	421.058
111.062	437.838
111.21	448.801
111.358	457.918
111.506	465.016
111.653	466.236
111.801	470.763
111.949	480.82
112.097	489.909
112.245	496.391
112.393	503.688
112.541	512.681
112.689	527.702
112.837	545.574
112.984	578.371
113.132	611.401
113.28	643.996
113.428	678.906
113.576	717.998
113.724	747.492
113.872	771.017
114.02	809.287
114.168	840.718
114.315	876.844
114.463	901.646
114.611	928.431
114.759	961.311
114.907	997.69
115.055	1016.121
115.203	1020.735
115.351	1023.597
115.498	1031.282
115.646	1027.833
115.794	1021.692
115.942	1030.361
116.09	1045.706
116.238	1059.444
116.386	1082.046
116.534	1091.935
116.682	1091.115
116.829	1088.686
116.977	1082.618
117.125	1075.708
117.273	1081.161
117.421	1082.85
117.569	1083.412
117.717	1094.847
117.865	1107.462
118.013	1100.148
118.16	1086.034
118.308	1077.257
118.456	1074.068
118.604	1070.634
118.752	1078.122
118.9	1073.26
119.048	1083.415
119.196	1082.794
119.344	1085.685
119.491	1102.973
119.639	1120.693
119.787	1134.701
119.935	1155.281
120.083	1165.283
120.231	1184.931
120.379	1206.361
120.527	1225.314
120.674	1230.254
120.822	1235.704
120.97	1251.575
121.118	1255.929
121.266	1264.919
121.414	1278.304
121.562	1284.809
121.71	1281.429
121.858	1286.595
122.005	1284.808
122.153	1284.399
122.301	1279.619
122.449	1268.697
122.597	1247.255
122.745	1236.003
122.893	1224.08
123.041	1228.777
123.189	1222.38
123.336	1221.008
123.484	1224.984
123.632	1233.091
123.78	1236.417
123.928	1228.206
124.076	1241.839
124.224	1263.988
124.372	1262.802
124.52	1273.88
124.667	1274.91
124.815	1269.761
124.963	1271.845
125.111	1280.285
125.259	1300.708
125.407	1319.118
125.555	1330.121
125.703	1332.851
125.85	1339.294
125.998	1330.945
126.146	1320.609
126.294	1317.741
126.442	1312.997
126.59	1305.457
126.738	1300.917
126.886	1304.904
127.034	1284.853
127.181	1262.322
127.329	1245.955
127.477	1225.46
127.625	1202.557
127.773	1180.538
127.921	1158.885
128.069	1127.77
128.217	1108.009
128.365	1101.487
128.512	1114.335
128.66	1112.968
128.808	1121.997
128.956	1126.928
129.104	1122.361
129.252	1121.612
129.4	1100.517
129.548	1078.317
129.695	1064.66
129.843	1062.748
129.991	1071.092
130.139	1088.315
130.287	1104.971
130.435	1114.908
130.583	1131.599
130.731	1142.655
130.879	1162.264
131.026	1181.25
131.174	1204.789
131.322	1223.784
131.47	1254.949
131.618	1294.26
131.766	1317.039
131.914	1348.864
132.062	1377.551
132.21	1385.704
132.357	1393.51
132.505	1393.35
132.653	1379.144
132.801	1371.709
132.949	1365.422
133.097	1335.284
133.245	1298.161
133.393	1272.261
133.541	1259.081
133.688	1248.291
133.836	1233.392
133.984	1212.944
134.132	1197.171
134.28	1197.31
134.428	1193.741
134.576	1196.45
134.724	1199.776
134.871	1202.098
135.019	1199.403
135.167	1201.384
135.315	1198.719
135.463	1209.396
135.611	1217.27
135.759	1217.917
135.907	1220.773
136.055	1215.069
136.202	1210.359
136.35	1202.362
136.498	1206.745
136.646	1208.803
136.794	1215.112
136.942	1209.849
137.09	1194.161
137.238	1190.19
137.386	1175.288
137.533	1157.897
137.681	1147.308
137.829	1131.331
137.977	1116.891
138.125	1104.659
138.273	1080.903
138.421	1064.807
138.569	1050.469
138.717	1055.246
138.864	1059.872
139.012	1053.797
139.16	1030.496
139.308	1010.668
139.456	1002.644
139.604	1003.125
139.752	1012.52
139.9	1023.569
140.047	1032.141
140.195	1041.11
140.343	1054.592
140.491	1055.955
140.639	1071.003
140.787	1068.963
140.935	1052.587
141.083	1041.442
141.231	1041.385
141.378	1041.518
141.526	1040.61
141.674	1035.057
141.822	1032.729
141.97	1035.422
142.118	1032.017
142.266	1025.469
142.414	1037.843
142.562	1056.303
142.709	1078.314
142.857	1097.237
143.005	1117.82
143.153	1144.529
143.301	1168.543
143.449	1198.205
143.597	1228.572
143.745	1241.195
143.893	1267.153
144.04	1282.434
144.188	1283.267
144.336	1292.273
144.484	1292.952
144.632	1282.828
144.78	1280.037
144.928	1280.811
145.076	1290.548
145.223	1302.92
145.371	1307.923
145.519	1311.476
145.667	1327.437
145.815	1347.131
145.963	1370.619
146.111	1411.424
146.259	1447.191
146.407	1465.652
146.554	1487.31
146.702	1515.454
146.85	1543.782
146.998	1573.849
147.146	1609.152
147.294	1632.773
147.442	1665.392
147.59	1718.545
147.738	1765.261
147.885	1807.499
148.033	1858.117
148.181	1909.507
148.329	1950.851
148.477	1972.942
148.625	1964.99
148.773	1955.06
148.921	1965.123
149.068	1966.144
149.216	1964.682
149.364	1940.752
149.512	1925.525
149.66	1908.141
149.808	1885.396
149.956	1862.336
150.104	1822.669
150.252	1788.745
150.399	1766.307
150.547	1748.654
150.695	1725.369
150.843	1708.651
150.991	1684.739
151.139	1658.897
151.287	1643.586
151.435	1642.532
151.583	1635.541
151.73	1622.688
151.878	1610.654
152.026	1611.57
152.174	1619.322
152.322	1628.049
152.47	1629.261
152.618	1640.252
152.766	1664.623
152.913	1690.917
153.061	1712.094
153.209	1718.917
153.357	1722.461
153.505	1710.939
153.653	1698.41
153.801	1705.347
153.949	1712.237
154.097	1719.418
154.244	1738.387
154.392	1758.615
154.54	1792.766
154.688	1825.345
154.836	1847.525
154.984	1858.382
155.132	1874.29
155.28	1881.798
155.428	1882.073
155.575	1871.642
155.723	1862.328
155.871	1846.841
156.019	1827.254
156.167	1811.764
156.315	1782.992
156.463	1766.164
156.611	1766.281
156.759	1764.764
156.906	1773.72
157.054	1794.726
157.202	1784.13
157.35	1757.305
157.498	1713.594
157.646	1675.815
157.794	1647.104
157.942	1620.247
158.089	1598.137
158.237	1595.668
158.385	1596.688
158.533	1589.535
158.681	1577.733
158.829	1577.759
158.977	1568.301
159.125	1561.267
159.273	1555.449
159.42	1556.405
159.568	1554.249
159.716	1540.483
159.864	1532.076
160.012	1510.764
160.16	1473.674
160.308	1442.345
160.456	1408.892
160.604	1354.935
160.751	1310.314
160.899	1254.009
161.047	1210.598
161.195	1186.288
161.343	1156.363
161.491	1115.735
161.639	1078.472
161.787	1037.965
161.935	980.877
162.082	926.035
162.23	879.013
162.378	836.256
162.526	804.885
162.674	770.387
162.822	744.303
162.97	712.719
163.118	681.655
163.265	668.136
163.413	654.962
163.561	636.846
163.709	609.023
163.857	585.81
164.005	558.746
164.153	532.508
164.301	518.192
164.449	507.368
164.596	486.626
164.744	476.291
164.892	466.411
165.04	458.56
165.188	462.344
165.336	466.896
165.484	464.203
165.632	456.292
165.78	443.275
165.927	434.221
166.075	418.773
166.223	394.325
166.371	378
166.519	369.737
166.667	359.323
166.815	347.932
166.963	341.955
167.111	335.157
167.258	327.555
167.406	324.261
167.554	322.035
167.702	322.655
167.85	315.121
167.998	308.996
168.146	299.229
168.294	283.048
168.441	273.461
168.589	260.03
168.737	246.982
168.885	237.694
169.033	228.915
169.181	221.293
169.329	212.83
169.477	204.678
169.625	194.954
169.772	180.075
169.92	166.938
170.068	158.452
170.216	153.468
170.364	148.954
170.512	148.541
170.66	144.859
170.808	146.984
170.956	149.054
171.103	149.18
171.251	151.575
171.399	156.316
171.547	159.209
171.695	162.348
171.843	164.953
171.991	165.284
172.139	160.652
172.286	156.831
172.434	155.428
172.582	153.02
172.73	149.172
172.878	146.269
173.026	145.759
173.174	145.394
173.322	142.067
173.47	145.44
173.617	146.736
173.765	143.69
173.913	141.815
174.061	140.468
174.209	143.009
174.357	144.232
174.505	142.277
174.653	144.268
174.801	143.908
174.948	149.698
175.096	155.612
175.244	162.546
175.392	170.774
175.54	179.869
175.688	181.373
175.836	184.988
175.984	184.98
176.132	181.846
176.279	183.557
176.427	179.568
176.575	175.742
176.723	172.703
176.871	175.61
177.019	179.779
177.167	180.376
177.315	181.312
177.462	184.745
177.61	183.723
177.758	183.086
177.906	180.553
178.054	180.626
178.202	186.782
178.35	186.634
178.498	184.621
178.646	181.657
178.793	182.049
178.941	174.161
179.089	167.492
179.237	168.544
179.385	165.826
179.533	169.89
179.681	166.833
179.829	166.988
179.977	173.292
180.124	166.788
180.272	159.217
180.42	158.496
180.568	152.508
180.716	147.556
180.864	141.82
181.012	142.42
181.16	140.261
181.307	136.72
181.455	138.2
181.603	139.565
181.751	145.613
181.899	148.467
182.047	148.143
182.195	150.811
182.343	146.611
182.491	145.6
182.638	152.542
182.786	151.851
182.934	156.244
183.082	162.316
183.23	165.987
183.378	163.038
183.526	158.451
183.674	158.479
183.822	153.936
183.969	157.394
184.117	161.917
184.265	160.396
184.413	162.184
184.561	164.326
184.709	164.839
184.857	162.369
185.005	161.531
185.153	165.346
185.3	165.39
185.448	163.239
185.596	167.245
185.744	169.283
185.892	168.366
186.04	165.415
186.188	165.105
186.336	160.524
186.483	158.098
186.631	159.564
186.779	159.874
186.927	156.542
187.075	154.022
187.223	147.159
187.371	139.708
187.519	139.067
187.667	133.717
187.814	129.541
187.962	128.956
188.11	131.117
188.258	130.607
188.406	125.367
188.554	117.276
188.702	112.82
188.85	108.837
188.998	103.934
189.145	102.319
189.293	99.354
189.441	100.408
189.589	103.402
189.737	104.656
189.885	103.599
190.033	99.921
190.181	97.107
190.329	97.541
190.476	96.958
190.624	95.476
190.772	96.623
190.92	99.731
191.068	104.832
191.216	108.94
191.364	107.875
191.512	104.24
191.659	104.328
191.807	103.736
191.955	104.606
192.103	104.113
192.251	106.303
192.399	110.075
192.547	107.224
192.695	109.511
192.843	108.939
192.99	107.378
193.138	106.823
193.286	108.999
193.434	109.25
193.582	113.308
193.73	114.658
193.878	113.721
194.026	108.237
194.174	101.967
194.321	100.953
194.469	100.372
194.617	100.43
194.765	104.712
194.913	104.105
195.061	106.002
195.209	110.607
195.357	115.409
195.505	115.095
195.652	112.769
195.8	112.525
195.948	115.496
196.096	120.427
196.244	122.443
196.392	123.183
196.54	123.741
196.688	122.287
196.835	119.764
196.983	118.763
197.131	117.359
197.279	117.942
197.427	120.929
197.575	121.455
197.723	118.321
197.871	114.972
198.019	115.723
198.166	118.451
198.314	117.908
198.462	116.311
198.61	117.72
198.758	119.896
198.906	121.62
199.054	127.881
199.202	134.351
199.35	138.424
199.497	143.877
199.645	144.655
199.793	145.338
199.941	149.084
200.089	155.954
200.237	161.064
200.385	169.228
200.533	172.085
200.68	174.715
200.828	180.986
200.976	187.218
201.124	189.742
201.272	193.96
201.42	198.803
201.568	200.491
201.716	205.936
201.864	219.997
202.011	232.732
202.159	244.391
202.307	257.154
202.455	270.187
202.603	281.831
202.751	286.222
202.899	282.712
203.047	277.096
203.195	274.175
203.342	267.629
203.49	268.656
203.638	275.502
203.786	290.072
203.934	308.664
204.082	325.1
204.23	339.901
204.378	346.846
204.526	356.233
204.673	361.147
204.821	359.763
204.969	357.763
205.117	355.803
205.265	354.261
205.413	347.389
205.561	343.321
205.709	339.875
205.856	339.484
206.004	332.278
206.152	330.718
206.3	334.652
206.448	337.574
206.596	332.596
206.744	327.645
206.892	327.343
207.04	323.602
207.187	320.855
207.335	314.425
207.483	301.932
207.631	291.623
207.779	285.175
207.927	279.84
208.075	277.396
208.223	273.173
208.371	277.174
208.518	283.78
208.666	287.323
208.814	293.849
208.962	299.676
209.11	295.548
209.258	288.703
209.406	272.173
209.554	260.787
209.701	254.306
209.849	250.905
209.997	249.676
210.145	246.605
210.293	244.079
210.441	243.949
210.589	237.399
210.737	228.986
210.885	226.184
211.032	221.339
211.18	219.984
211.328	215.285
211.476	211.636
211.624	205.592
211.772	199.432
211.92	196.311
212.068	193.979
212.216	191.616
212.363	183.811
212.511	175.003
212.659	167.691
212.807	159.335
212.955	157.978
213.103	160.997
213.251	158.52
213.399	153.871
213.547	151.184
213.694	149.734
213.842	144.858
213.99	141.772
214.138	140.07
214.286	138.603
214.434	140.571
214.582	143.678
214.73	149.15
214.877	150.319
215.025	151.348
215.173	151.149
215.321	153.023
215.469	151.147
215.617	154.459
215.765	159.54
215.913	162.914
216.061	162.898
216.208	159.641
216.356	159.986
216.504	159.632
216.652	163.961
216.8	164.168
216.948	158.296
217.096	153.649
217.244	155.096
217.392	151.823
217.539	151.096
217.687	152.701
217.835	152.204
217.983	150.98
218.131	154.778
218.279	156.719
218.427	158.407
218.575	160.632
218.723	164.578
218.87	167.999
219.018	178.8
219.166	185.217
219.314	188.462
219.462	194.903
219.61	200.108
219.758	204.825
219.906	210.211
220.053	212.771
220.201	219.531
220.349	220.279
220.497	218.404
220.645	219.193
220.793	215.204
220.941	210.036
221.089	209.394
221.237	214.536
221.384	219.831
221.532	224.025
221.68	227.82
221.828	223.653
221.976	221.348
222.124	215.741
222.272	213.902
222.42	217.686
222.568	227.534
222.715	235.989
222.863	244.489
223.011	250.871
223.159	260.908
223.307	267.437
223.455	268.28
223.603	268.2
223.751	274.825
223.898	281.249
224.046	285.764
224.194	294.263
224.342	305.3
224.49	307.897
224.638	311.431
224.786	305.597
224.934	302.869
225.082	297.955
225.229	294.837
225.377	292.962
225.525	292.815
225.673	292.079
225.821	293.814
225.969	293.918
226.117	287.432
226.265	289.438
226.413	292.848
226.56	298.251
226.708	303.494
226.856	298.547
227.004	289.316
227.152	286.838
227.3	287.606
227.448	293.59
227.596	296.715
227.744	299.273
227.891	301.933
228.039	304.692
228.187	315.612
228.335	323.567
228.483	332.052
228.631	346.487
228.779	363.836
228.927	386.471
229.074	410.214
229.222	438.3
229.37	451.905
229.518	455.066
229.666	461.881
229.814	470.568
229.962	468.507
230.11	464.858
230.258	468.311
230.405	468.235
230.553	471.211
230.701	472.919
230.849	466.814
230.997	469.803
231.145	475.995
231.293	487.331
231.441	494.636
231.589	498.315
231.736	492.134
231.884	479.163
232.032	465.892
232.18	450.472
232.328	440.204
232.476	440.021
232.624	444.436
232.772	447.335
232.92	451.607
233.067	462.708
233.215	461.49
233.363	459.422
233.511	458.992
233.659	462.426
233.807	458.292
233.955	453.589
234.103	453.111
234.25	459.184
234.398	463.07
234.546	460.108
234.694	466.316
234.842	472.841
234.99	479.575
235.138	490.321
235.286	505.841
235.434	517.685
235.581	530.725
235.729	545.859
235.877	560.031
236.025	573.518
236.173	590.589
236.321	608.065
236.469	630.112
236.617	648.568
236.765	670.126
236.912	682.612
237.06	697.533
237.208	709.538
237.356	720.866
237.504	733.373
237.652	754.451
237.8	769.708
237.948	781.513
238.095	792.594
238.243	802.372
238.391	820.092
238.539	834.869
238.687	849.422
238.835	856.684
238.983	867.481
239.131	878.087
239.279	887.287
239.426	890.196
239.574	908.05
239.722	931.078
239.87	955.041
240.018	983.623
240.166	1014.317
240.314	1038.905
240.462	1052.752
240.61	1052.821
240.757	1058.377
240.905	1055.681
241.053	1046.501
241.201	1030.32
241.349	1009.838
241.497	992.078
241.645	976.257
241.793	960.752
241.941	941.523
242.088	934.42
242.236	938.107
242.384	934.598
242.532	936.427
242.68	938.675
242.828	930.943
242.976	917.51
243.124	901.439
243.271	897.256
243.419	891.333
243.567	885.567
243.715	895.864
243.863	900.448
244.011	908.873
244.159	912.017
244.307	917.432
244.455	919.518
244.602	926.253
244.75	929.789
244.898	933.407
245.046	942.375
245.194	942.004
245.342	935.746
245.49	938.249
245.638	931.489
245.786	934.565
245.933	942.529
246.081	947.207
246.229	955.267
246.377	958.135
246.525	957.993
246.673	948.289
246.821	950.468
246.969	951.303
247.117	941.046
247.264	934.252
247.412	934.574
247.56	926.817
247.708	923.553
247.856	922.265
248.004	919.038
248.152	918.463
248.3	915.755
248.447	907.531
248.595	904.233
248.743	908.75
248.891	920.604
249.039	941.542
249.187	959.947
249.335	965.822
249.483	973.867
249.631	976.613
249.778	977.37
249.926	968.004
250.074	957.576
250.222	958.213
250.37	969.205
250.518	965.952
250.666	960.62
250.814	950.42
250.962	935.218
251.109	913.642
251.257	903.283
251.405	898.3
251.553	898.87
251.701	895.37
251.849	892.127
251.997	898.668
252.145	909.707
252.292	933.444
252.44	963.292
252.588	1004.422
252.736	1034.738
252.884	1046.651
253.032	1044.146
253.18	1029.385
253.328	1001.49
253.476	963.61
253.623	926.308
253.771	883.021
253.919	846.036
254.067	812.912
254.215	797.413
254.363	793.026
254.511	792.897
254.659	792.118
254.807	792.35
254.954	786.915
255.102	778.712
255.25	769.394
255.398	757.914
255.546	743.498
255.694	728.839
255.842	713.185
255.99	692.176
256.138	674.607
256.285	651.558
256.433	632.632
256.581	617.037
256.729	595.562
256.877	573.701
257.025	551.255
257.173	520.419
257.321	478.324
257.468	431.861
257.616	384.77
257.764	351.758
257.912	327.476
258.06	312.889
258.208	303.1
258.356	289.276
258.504	278.142
258.652	274.863
258.799	278.593
258.947	285.569
259.095	292.25
259.243	295.106
259.391	293.444
259.539	287.114
259.687	282.71
259.835	279.871
259.983	272.113
260.13	263.155
260.278	251.307
260.426	233.085
260.574	215.504
260.722	202.936
260.87	191.753
261.018	177.845
261.166	160.398
261.314	144.817
261.461	134.641
261.609	128.349
261.757	111.911
261.905	98.225
262.053	86.272
262.201	78.474
262.349	75.697
262.497	73.623
262.644	70.805
262.792	65.193
262.94	62.363
263.088	59.407
263.236	58.943
263.384	55.759
263.532	51.268
263.68	49.403
263.828	47.984
263.975	45.856
264.123	44.063
264.271	43.832
264.419	40.502
264.567	38.424
264.715	35.244
264.863	31.126
265.011	28.586
265.159	26.515
265.306	24.642
265.454	22.847
265.602	22.041
265.75	21.77
265.898	21.135
266.046	19.941
266.194	19.509
266.342	20.257
266.49	21.208
266.637	20.207
266.785	19.601
266.933	19.61
267.081	19.407
267.229	18.305
267.377	16.15
267.525	16.451
267.673	16.703
267.82	16.294
267.968	16.006
268.116	17.296
268.264	17.842
268.412	17.864
268.56	19.208
268.708	21.471
268.856	22.214
269.004	21.559
269.151	21.357
269.299	20.66
269.447	19.615
269.595	20.006
269.743	20.219
269.891	20.598
270.039	21.451
270.187	20.484
270.335	20.907
270.482	21.54
270.63	20.98
270.778	20.07
270.926	20.425
271.074	21.83
271.222	22.606
271.37	23.651
271.518	25.965
271.665	25.529
271.813	24.814
271.961	25.071
272.109	24.153
272.257	22.42
272.405	21.796
272.553	23.439
272.701	24.684
272.849	25.306
272.996	25.407
273.144	25.186
273.292	22.777
273.44	22.595
273.588	21.406
273.736	21.135
273.884	21.205
274.032	20.888
274.18	19.704
274.327	16.858
274.475	14.734
274.623	12.353
274.771	11.343
274.919	10.015
275.067	9.22
275.215	8.87
275.363	8.547
275.51	8.784
275.658	8.467
275.806	9.063
275.954	9.203
276.102	8.321
276.25	7.998
276.398	7.459
276.546	7.224
276.694	7.309
276.841	6.746
276.989	6.795
277.137	6.586
277.285	7.189
277.433	7.664
277.581	8.025
277.729	7.633
277.877	7.545
278.025	7.907
278.172	7.684
278.32	8.242
278.468	7.008
278.616	6.509
278.764	6.408
278.912	6.701
279.06	6.842
279.208	6.819
279.356	7.082
279.503	8.052
279.651	8.513
279.799	7.903
