# Supplementary material for: A single Musashi gene allele is sufficient to maintain mouse photoreceptor cells
Source: PLoS One. 2026 May 14;21(5):e0338576. doi: 10.1371/journal.pone.0338576 (PMC13175383; doi:10.1371/journal.pone.0338576)
Supplement: S2 File — (ZIP) [file pone.0338576.s011.zip › Data/Msi1FWT_Msi2FF_1_2.csv]

Distance_(microns)	Gray_Value
0	70.463
0.149	63.384
0.298	66.93
0.447	71.706
0.596	72.181
0.745	70.787
0.894	69.867
1.043	69.416
1.192	70.125
1.342	72.008
1.491	68.813
1.64	71.83
1.789	69.237
1.938	69.041
2.087	75.338
2.236	77.089
2.385	74.129
2.534	74.95
2.683	81.715
2.832	79.031
2.981	82.79
3.13	81.073
3.279	74.053
3.428	76.975
3.577	79.918
3.726	79.331
3.876	79.999
4.025	78.933
4.174	74.904
4.323	82.158
4.472	76.289
4.621	76.96
4.77	77.237
4.919	74.821
5.068	69.777
5.217	70.442
5.366	71.59
5.515	70.632
5.664	72.78
5.813	70.988
5.962	75.04
6.111	68.651
6.26	69.827
6.41	74.094
6.559	71.507
6.708	70.284
6.857	66.957
7.006	71.907
7.155	72.16
7.304	68.413
7.453	65.644
7.602	67.322
7.751	64.127
7.9	68.046
8.049	67.234
8.198	65.069
8.347	63.861
8.496	65.702
8.645	62.088
8.794	60.165
8.944	64.569
9.093	64.022
9.242	61.806
9.391	63.98
9.54	63.2
9.689	72.707
9.838	67.502
9.987	69.295
10.136	78.641
10.285	72.894
10.434	68.418
10.583	67.921
10.732	63.407
10.881	60.044
11.03	67.926
11.179	66.171
11.328	69.269
11.477	75.044
11.627	72.862
11.776	69.674
11.925	71.985
12.074	75.033
12.223	78.646
12.372	75.68
12.521	82.478
12.67	84.262
12.819	80.309
12.968	80.08
13.117	79.35
13.266	83.941
13.415	85.264
13.564	95.722
13.713	103.19
13.862	104.498
14.011	116.929
14.161	111.103
14.31	122.051
14.459	135.036
14.608	145.673
14.757	152.549
14.906	163.721
15.055	171.44
15.204	182.813
15.353	190.109
15.502	189.924
15.651	200.857
15.8	208.02
15.949	213.745
16.098	229.889
16.247	233.06
16.396	255.024
16.545	269.368
16.695	294.716
16.844	311.604
16.993	334.201
17.142	346.217
17.291	365.994
17.44	388.214
17.589	430.49
17.738	441.477
17.887	477.163
18.036	501.893
18.185	520.916
18.334	549.277
18.483	578.081
18.632	600.192
18.781	643.772
18.93	672.366
19.079	707.577
19.229	760.354
19.378	770.732
19.527	790.37
19.676	826.202
19.825	837.07
19.974	864.309
20.123	922.271
20.272	922.056
20.421	953.354
20.57	968.856
20.719	978.558
20.868	1010.903
21.017	1005.449
21.166	1042.071
21.315	1061.163
21.464	1078.852
21.613	1085.124
21.763	1115.466
21.912	1112.678
22.061	1130.354
22.21	1147
22.359	1136.186
22.508	1176.141
22.657	1193.34
22.806	1216.599
22.955	1246.372
23.104	1265.951
23.253	1235.417
23.402	1274.92
23.551	1253.422
23.7	1266.678
23.849	1299.584
23.998	1293.667
24.147	1292.716
24.297	1304.305
24.446	1314.151
24.595	1306.637
24.744	1313.483
24.893	1297.156
25.042	1311.788
25.191	1328.861
25.34	1338.173
25.489	1316.595
25.638	1363.368
25.787	1328.393
25.936	1339.559
26.085	1349.214
26.234	1343.87
26.383	1347.262
26.532	1364.684
26.681	1355.453
26.831	1392.545
26.98	1391.773
27.129	1409.162
27.278	1426.423
27.427	1411.535
27.576	1406.854
27.725	1432.009
27.874	1424.18
28.023	1422.674
28.172	1440.465
28.321	1411.51
28.47	1420.371
28.619	1423.116
28.768	1426.82
28.917	1424.544
29.066	1439.988
29.215	1403.042
29.365	1450.779
29.514	1454.329
29.663	1448.476
29.812	1476.083
29.961	1485.657
30.11	1472.307
30.259	1494.52
30.408	1486.832
30.557	1470.925
30.706	1480.308
30.855	1477.537
31.004	1460.253
31.153	1485.062
31.302	1452.791
31.451	1442.543
31.6	1483.298
31.749	1466.65
31.899	1469.438
32.048	1470.066
32.197	1463.101
32.346	1456.413
32.495	1440.08
32.644	1427.611
32.793	1436.371
32.942	1427.291
33.091	1389.925
33.24	1407.849
33.389	1381.569
33.538	1358.759
33.687	1388.489
33.836	1364.011
33.985	1354.9
34.134	1366.826
34.283	1334.998
34.433	1327.85
34.582	1322.469
34.731	1291.642
34.88	1297.927
35.029	1284.487
35.178	1297.521
35.327	1280.106
35.476	1279
35.625	1233.487
35.774	1223.881
35.923	1210.905
36.072	1193.872
36.221	1188.825
36.37	1185.304
36.519	1166.393
36.668	1176.442
36.817	1165.065
36.966	1149.324
37.116	1158.896
37.265	1192.275
37.414	1175.912
37.563	1189.77
37.712	1191.914
37.861	1197.751
38.01	1171.482
38.159	1163.836
38.308	1135.127
38.457	1093.867
38.606	1049.546
38.755	1021.981
38.904	999.347
39.053	958.899
39.202	958.372
39.351	946.797
39.5	933.943
39.65	887.305
39.799	855.705
39.948	830.732
40.097	780.149
40.246	763.973
40.395	746.56
40.544	699.07
40.693	688.544
40.842	665.1
40.991	642.716
41.14	630.391
41.289	608.279
41.438	590.734
41.587	586.736
41.736	564.058
41.885	552.576
42.034	542.431
42.184	538.46
42.333	537.71
42.482	548.44
42.631	544.056
42.78	558.166
42.929	590.296
43.078	597.699
43.227	626.481
43.376	647.492
43.525	649.193
43.674	660.887
43.823	658.262
43.972	651.196
44.121	660.587
44.27	638.568
44.419	634.275
44.568	618.43
44.718	587.772
44.867	569.448
45.016	565.47
45.165	529.235
45.314	508.094
45.463	490.713
45.612	465.147
45.761	442.744
45.91	441.234
46.059	418.251
46.208	415.601
46.357	421.511
46.506	404.441
46.655	410.141
46.804	418.956
46.953	403.84
47.102	416.891
47.252	422.742
47.401	426.63
47.55	428.958
47.699	437.022
47.848	440.723
47.997	460.78
48.146	462.322
48.295	469.987
48.444	476.779
48.593	476.704
48.742	488.61
48.891	480.952
49.04	474.977
49.189	473.491
49.338	451.031
49.487	454.094
49.636	432.6
49.786	427.903
49.935	430.476
50.084	425.609
50.233	414.676
50.382	417.611
50.531	413.465
50.68	413.792
50.829	404.423
50.978	395.5
51.127	385.974
51.276	388.171
51.425	402.368
51.574	383.741
51.723	394.889
51.872	393.881
52.021	377.369
52.17	379.697
52.32	380.959
52.469	380.884
52.618	385.608
52.767	392.569
52.916	389.194
53.065	404.297
53.214	400.092
53.363	396.902
53.512	408.757
53.661	420.616
53.81	428.769
53.959	433.33
54.108	430.606
54.257	424.693
54.406	411.143
54.555	418.903
54.704	420.526
54.854	400.486
55.003	391.783
55.152	389.634
55.301	385.059
55.45	384.979
55.599	370.877
55.748	379.987
55.897	355.591
56.046	350.262
56.195	348.243
56.344	345.716
56.493	348.974
56.642	343.905
56.791	352.46
56.94	346.255
57.089	351.747
57.238	361.628
57.388	367.663
57.537	372.29
57.686	364.099
57.835	375.615
57.984	369.88
58.133	394.319
58.282	417.572
58.431	426.571
58.58	431.85
58.729	431.121
58.878	421.277
59.027	416.43
59.176	403.907
59.325	410.84
59.474	416.41
59.623	393.783
59.772	406.983
59.921	396.521
60.071	400.222
60.22	401.072
60.369	403.283
60.518	411.9
60.667	421.857
60.816	430.648
60.965	426.102
61.114	425.624
61.263	436.975
61.412	421.387
61.561	427.945
61.71	423.596
61.859	409.301
62.008	419.855
62.157	426.737
62.306	426.553
62.455	428.369
62.605	418.391
62.754	403.1
62.903	403.738
63.052	393.937
63.201	372.336
63.35	391.521
63.499	383.832
63.648	371.915
63.797	384.008
63.946	389.794
64.095	377.284
64.244	376.863
64.393	347.509
64.542	356.292
64.691	340.79
64.84	328.537
64.989	336.864
65.139	330.638
65.288	327.025
65.437	341.019
65.586	343.299
65.735	344.632
65.884	356.801
66.033	360.283
66.182	368.904
66.331	371.825
66.48	385.596
66.629	402.087
66.778	403.865
66.927	408.519
67.076	407.009
67.225	414.767
67.374	415.466
67.523	406.694
67.673	423.14
67.822	408.625
67.971	395.083
68.12	404.899
68.269	412.746
68.418	418.058
68.567	421.694
68.716	428.797
68.865	420.123
69.014	413.069
69.163	393.952
69.312	393.471
69.461	357.469
69.61	352.059
69.759	335.393
69.908	330.61
70.057	334.273
70.207	337.964
70.356	320.224
70.505	333.75
70.654	331.549
70.803	335.84
70.952	363.448
71.101	354.732
71.25	359.737
71.399	373.285
71.548	397.309
71.697	395.767
71.846	399.913
71.995	402.905
72.144	401.104
72.293	403.872
72.442	414.284
72.591	403.713
72.741	414.848
72.89	408.04
73.039	394.004
73.188	394.87
73.337	385.363
73.486	391.425
73.635	390.282
73.784	380.851
73.933	393.194
74.082	404.623
74.231	400.555
74.38	393.102
74.529	386.952
74.678	397.993
74.827	407.91
74.976	401.36
75.125	395.394
75.275	402.464
75.424	400.817
75.573	399.102
75.722	406.286
75.871	395.011
76.02	401.199
76.169	400.021
76.318	403.105
76.467	419.03
76.616	421.707
76.765	430.876
76.914	438.828
77.063	432.474
77.212	440.34
77.361	449.559
77.51	451.851
77.659	466.607
77.809	476.115
77.958	478.819
78.107	477.009
78.256	481.815
78.405	489.176
78.554	487.149
78.703	505.383
78.852	492.003
79.001	493.428
79.15	489.67
79.299	502.101
79.448	494.735
79.597	494.71
79.746	478.265
79.895	463.046
80.044	449.277
80.193	434.304
80.342	427.823
80.492	417.202
80.641	408.908
80.79	400.414
80.939	415.803
81.088	402.029
81.237	414.531
81.386	419.469
81.535	430.939
81.684	433.973
81.833	445.327
81.982	450.854
82.131	449.491
82.28	437.498
82.429	433.741
82.578	449.431
82.727	465.686
82.876	469.797
83.026	479.282
83.175	484.127
83.324	487.725
83.473	508.404
83.622	510.102
83.771	529.849
83.92	528.782
84.069	542.039
84.218	544.392
84.367	537.911
84.516	534.231
84.665	543.667
84.814	542.334
84.963	537.136
85.112	539.1
85.261	526.401
85.41	555.696
85.56	563.457
85.709	543.925
85.858	564.106
86.007	563.967
86.156	551.78
86.305	535.583
86.454	533.296
86.603	526.352
86.752	507.721
86.901	510.534
87.05	505.42
87.199	516.792
87.348	512.621
87.497	515.545
87.646	511.079
87.795	508.724
87.944	508.561
88.094	490.949
88.243	491.356
88.392	481.387
88.541	486.861
88.69	482.367
88.839	469.576
88.988	486.902
89.137	480.905
89.286	472.364
89.435	481.73
89.584	482.07
89.733	493.182
89.882	503.699
90.031	509.637
90.18	534.655
90.329	542.453
90.478	544.028
90.628	570.202
90.777	584.58
90.926	590.89
91.075	624.224
91.224	641.597
91.373	639.596
91.522	654.23
91.671	644.449
91.82	640.623
91.969	650.436
92.118	624.835
92.267	616.407
92.416	595.082
92.565	573.087
92.714	556.616
92.863	537.781
93.012	521.07
93.162	508.075
93.311	496.396
93.46	487.444
93.609	474.861
93.758	464.695
93.907	455.039
94.056	444.493
94.205	447.677
94.354	453.705
94.503	454.652
94.652	447.795
94.801	428.071
94.95	432.511
95.099	426.538
95.248	431.918
95.397	419.747
95.546	420.507
95.696	404.75
95.845	401.319
95.994	401.675
96.143	391.63
96.292	386.146
96.441	377.685
96.59	368.007
96.739	366.733
96.888	357.895
97.037	345.124
97.186	359.285
97.335	339.774
97.484	342.782
97.633	331.36
97.782	321.379
97.931	316.937
98.08	301.888
98.23	305.204
98.379	311.661
98.528	297.577
98.677	300.604
98.826	299.2
98.975	298.674
99.124	300.4
99.273	297.745
99.422	299.633
99.571	297.544
99.72	290.535
99.869	288.162
100.018	283.413
100.167	298.21
100.316	287.595
100.465	283.955
100.614	289.99
100.764	282.623
100.913	289.722
101.062	293.645
101.211	293.417
101.36	304.693
101.509	303.123
101.658	304.96
101.807	325.095
101.956	332.73
102.105	352.469
102.254	362.181
102.403	375.353
102.552	375.318
102.701	388.954
102.85	373.56
102.999	380.391
103.148	397.758
103.298	409.069
103.447	414.523
103.596	441.454
103.745	445.118
103.894	457.033
104.043	453.004
104.192	458.093
104.341	466.682
104.49	479.367
104.639	488.749
104.788	494.622
104.937	504.977
105.086	523.219
105.235	555.015
105.384	571.484
105.533	591.397
105.682	608.719
105.831	616.349
105.981	610.721
106.13	650.581
106.279	659.287
106.428	685.217
106.577	699.906
106.726	709.255
106.875	746.967
107.024	771.319
107.173	765.688
107.322	773.417
107.471	805.549
107.62	809.769
107.769	836.482
107.918	850.365
108.067	864.089
108.216	872.082
108.365	873.499
108.515	879.622
108.664	881.592
108.813	888.458
108.962	877.562
109.111	880.647
109.26	862.468
109.409	867.02
109.558	872.958
109.707	889.059
109.856	884.14
110.005	885.734
110.154	864.006
110.303	855.442
110.452	870.661
110.601	867.493
110.75	868.252
110.899	883.918
111.049	874.377
111.198	914.504
111.347	929.015
111.496	921.195
111.645	944.888
111.794	954.965
111.943	943.032
112.092	956.022
112.241	958.152
112.39	951.731
112.539	967.049
112.688	989.583
112.837	992.491
112.986	1016.003
113.135	995.761
113.284	1005.725
113.433	1020.557
113.583	1008.15
113.732	1022.316
113.881	1019.215
114.03	1011.778
114.179	1017.05
114.328	977.116
114.477	982.045
114.626	997.718
114.775	1010.786
114.924	1033.633
115.073	1074.293
115.222	1086.634
115.371	1112.184
115.52	1131.418
115.669	1139.742
115.818	1158.755
115.967	1168.092
116.117	1173.44
116.266	1156.375
116.415	1179.254
116.564	1171.195
116.713	1187.56
116.862	1176.159
117.011	1162.351
117.16	1176.848
117.309	1152.088
117.458	1159.738
117.607	1158.774
117.756	1139.568
117.905	1144.974
118.054	1149.257
118.203	1131.427
118.352	1139.559
118.501	1155.707
118.651	1145.739
118.8	1145.59
118.949	1143.648
119.098	1131.576
119.247	1143.234
119.396	1157.712
119.545	1135.832
119.694	1151.405
119.843	1145.135
119.992	1136.148
120.141	1138.731
120.29	1129.65
120.439	1121.523
120.588	1132.223
120.737	1131.138
120.886	1117.123
121.035	1135.654
121.185	1142.005
121.334	1150.66
121.483	1164.754
121.632	1184.235
121.781	1223.873
121.93	1237.827
122.079	1264.12
122.228	1297.943
122.377	1303.543
122.526	1307.579
122.675	1356.369
122.824	1352.245
122.973	1375.578
123.122	1378.737
123.271	1388.918
123.42	1395.383
123.569	1400.545
123.719	1386.423
123.868	1387.651
124.017	1394.203
124.166	1379.881
124.315	1362.005
124.464	1387.595
124.613	1363.265
124.762	1352.529
124.911	1342.442
125.06	1337.596
125.209	1318.013
125.358	1321.679
125.507	1301.442
125.656	1300.305
125.805	1307.87
125.954	1306.106
126.103	1311.775
126.253	1296.724
126.402	1274.886
126.551	1274.065
126.7	1263.907
126.849	1260.425
126.998	1277.866
127.147	1265.157
127.296	1258.185
127.445	1264.356
127.594	1249.921
127.743	1246.426
127.892	1250.316
128.041	1223.467
128.19	1230.124
128.339	1213.557
128.488	1182.674
128.637	1172.871
128.786	1158.075
128.936	1126.602
129.085	1128.349
129.234	1124.038
129.383	1107.235
129.532	1110.551
129.681	1105.467
129.83	1102.984
129.979	1109.09
130.128	1104.503
130.277	1093.182
130.426	1109.084
130.575	1125.33
130.724	1147.173
130.873	1149.708
131.022	1160.748
131.171	1144.407
131.32	1170.036
131.47	1140.741
131.619	1136.513
131.768	1120.414
131.917	1109.632
132.066	1099.227
132.215	1095.806
132.364	1078.441
132.513	1073.612
132.662	1063.247
132.811	1041.912
132.96	1048.378
133.109	1018.316
133.258	1024.665
133.407	1028.53
133.556	1029.432
133.705	1044.384
133.854	1050.077
134.004	1017.095
134.153	1016.404
134.302	997.405
134.451	978.28
134.6	987.002
134.749	982.053
134.898	940.965
135.047	939.296
135.196	923.289
135.345	912.199
135.494	892.149
135.643	893.955
135.792	885.885
135.941	888.225
136.09	873.292
136.239	868.954
136.388	866.872
136.538	855.014
136.687	834.475
136.836	851.826
136.985	847.174
137.134	840.443
137.283	850.931
137.432	846.99
137.581	838.986
137.73	850.437
137.879	832.239
138.028	818.817
138.177	813.272
138.326	808.657
138.475	826.079
138.624	788.903
138.773	809.345
138.922	806.464
139.072	814.216
139.221	807.525
139.37	809.277
139.519	797.77
139.668	784.409
139.817	791.763
139.966	764.909
140.115	764.389
140.264	760.772
140.413	734.772
140.562	741.509
140.711	729.675
140.86	736.628
141.009	720.79
141.158	705.851
141.307	704.979
141.456	720.816
141.606	694.78
141.755	696.701
141.904	711.425
142.053	700.686
142.202	694.096
142.351	705.068
142.5	715.94
142.649	731.096
142.798	748.218
142.947	755.896
143.096	764.908
143.245	772.601
143.394	774.638
143.543	808.501
143.692	809.305
143.841	803.481
143.99	816.591
144.14	810.011
144.289	812.698
144.438	831.697
144.587	847.476
144.736	853.921
144.885	880.119
145.034	877.654
145.183	875.219
145.332	906.847
145.481	900.121
145.63	904.393
145.779	920.361
145.928	906.604
146.077	911.494
146.226	943.547
146.375	926.613
146.524	914.609
146.674	930.635
146.823	893.521
146.972	905.399
147.121	889.649
147.27	867.282
147.419	867.998
147.568	845.874
147.717	828.127
147.866	841.086
148.015	821.676
148.164	815.128
148.313	813.388
148.462	801.792
148.611	805.049
148.76	816.539
148.909	785.306
149.058	765.89
149.208	776.28
149.357	752.698
149.506	751.616
149.655	755.9
149.804	742.098
149.953	730.226
150.102	714.52
150.251	673.891
150.4	667.239
150.549	626.531
150.698	590.534
150.847	586.36
150.996	532.879
151.145	506.638
151.294	487.004
151.443	453.32
151.592	437.049
151.742	405.399
151.891	376.78
152.04	351.174
152.189	335.284
152.338	310.428
152.487	283.835
152.636	273.012
152.785	247.786
152.934	234.564
153.083	224.209
153.232	210.311
153.381	202.44
153.53	197.062
153.679	190.43
153.828	189.036
153.977	180.081
154.126	171.207
154.275	164.779
154.425	168.359
154.574	156.938
154.723	148.718
154.872	140.217
155.021	143.39
155.17	146.809
155.319	139.331
155.468	141.618
155.617	142.861
155.766	138.638
155.915	142.232
156.064	136.009
156.213	122.273
156.362	126.586
156.511	126.486
156.66	123.506
156.809	124.109
156.959	121.442
157.108	115.225
157.257	121.865
157.406	115.971
157.555	117.804
157.704	110.186
157.853	108.773
158.002	108.76
158.151	103.957
158.3	92.787
158.449	87.331
158.598	85.871
158.747	81.325
158.896	86.601
159.045	84.433
159.194	89.279
159.343	86.371
159.493	80.743
159.642	80.818
159.791	82.297
159.94	82.099
160.089	80.106
160.238	79.938
160.387	73.389
160.536	72.884
160.685	75.066
160.834	73.115
160.983	75.456
161.132	69.001
161.281	73.819
161.43	69.137
161.579	78.371
161.728	76.253
161.877	81.82
162.027	82.351
162.176	83.596
162.325	91.82
162.474	89.512
162.623	91.737
162.772	84.253
162.921	80.745
163.07	85.467
163.219	93.236
163.368	104.395
163.517	102.417
163.666	109.504
163.815	109.3
163.964	109.243
164.113	112.675
164.262	108.201
164.411	111.777
164.561	114.136
164.71	105.012
164.859	106.747
165.008	101.977
165.157	100.61
165.306	105.89
165.455	96.903
165.604	106.557
165.753	107.46
165.902	106.073
166.051	110.619
166.2	110.342
166.349	104.661
166.498	95.19
166.647	102.189
166.796	100.628
166.945	103.063
167.095	102.706
167.244	96.914
167.393	101.264
167.542	91.141
167.691	96.715
167.84	91.109
167.989	95.963
168.138	85.35
168.287	90.398
168.436	86.53
168.585	89.708
168.734	90.78
168.883	87.941
169.032	90.926
169.181	88.178
169.33	87.396
169.479	93.754
169.629	87.443
169.778	88.879
169.927	90.011
170.076	89.637
170.225	89.44
170.374	84.102
170.523	86.935
170.672	80.757
170.821	81.729
170.97	78.006
171.119	80.426
171.268	81.65
171.417	79.114
171.566	76.304
171.715	78.835
171.864	77.562
172.013	80.416
172.163	80.657
172.312	80.562
172.461	82.639
172.61	82.63
172.759	82.885
172.908	88.153
173.057	91.314
173.206	87.081
173.355	90.437
173.504	96.54
173.653	92.384
173.802	96.6
173.951	98.897
174.1	96.823
174.249	94.09
174.398	95.715
174.547	99.707
174.697	95.782
174.846	101.024
174.995	107.139
175.144	103.088
175.293	102.189
175.442	94.701
175.591	89.755
175.74	87.69
175.889	93.522
176.038	98.138
176.187	91.143
176.336	94.802
176.485	90.884
176.634	87.823
176.783	92.618
176.932	97.146
177.081	100.424
177.23	100.645
177.38	98.666
177.529	97.69
177.678	95.354
177.827	98.339
177.976	102.169
178.125	97.098
178.274	98.317
178.423	96.562
178.572	96.725
178.721	96.454
178.87	95.596
179.019	94.645
179.168	96.987
179.317	100.207
179.466	106.104
179.615	102.727
179.764	104.257
179.914	109.551
180.063	106.724
180.212	108.528
180.361	107.902
180.51	95.594
180.659	98.125
180.808	95.874
180.957	91.309
181.106	87.59
181.255	81.965
181.404	84.351
181.553	77.098
181.702	78.41
181.851	74.87
182	73.352
182.149	75.285
182.298	73.498
182.448	76.38
182.597	71.923
182.746	72.452
182.895	73.718
183.044	69.787
183.193	70.999
183.342	69.311
183.491	73.627
183.64	71.686
183.789	75.252
183.938	79.521
184.087	80.14
184.236	84.525
184.385	85.457
184.534	84.15
184.683	85.569
184.832	83.588
184.982	86.24
185.131	76.016
185.28	76.698
185.429	79.397
185.578	79.513
185.727	77.479
185.876	85.884
186.025	84.17
186.174	94.689
186.323	85.728
186.472	83.167
186.621	81.615
186.77	84.8
186.919	87.945
187.068	88.23
187.217	83.152
187.366	85.284
187.516	82.729
187.665	77.377
187.814	76.152
187.963	73.697
188.112	75.479
188.261	85.578
188.41	88.616
188.559	96.034
188.708	93.852
188.857	91.547
189.006	86.108
189.155	88.402
189.304	89.617
189.453	92.045
189.602	95.956
189.751	90.634
189.9	91.871
190.05	93.219
190.199	93.654
190.348	85.025
190.497	86.023
190.646	78.728
190.795	79.495
190.944	79.527
191.093	81.987
191.242	79.071
191.391	83.314
191.54	80.194
191.689	83.381
191.838	82.884
191.987	78.017
192.136	78.334
192.285	86.954
192.434	84.96
192.584	78.27
192.733	85.58
192.882	75.619
193.031	76.862
193.18	77.646
193.329	85.172
193.478	82.297
193.627	84.67
193.776	78.58
193.925	91.313
194.074	82.587
194.223	85.793
194.372	82.18
194.521	79.446
194.67	89.108
194.819	86.208
194.968	89.334
195.118	92.404
195.267	91.711
195.416	90.467
195.565	90.254
195.714	98.597
195.863	96.936
196.012	105.656
196.161	106.163
196.31	103.933
196.459	111.397
196.608	110.391
196.757	112.038
196.906	112.678
197.055	111.547
197.204	108.628
197.353	109.946
197.502	115.994
197.652	117.438
197.801	121.243
197.95	116.754
198.099	117.382
198.248	116.398
198.397	117.529
198.546	119.244
198.695	114.942
198.844	112.324
198.993	106.172
199.142	105.924
199.291	112.019
199.44	109.635
199.589	108.361
199.738	99.796
199.887	102.271
200.036	98.936
200.185	101.125
200.335	99.317
200.484	88.346
200.633	86.206
200.782	82.202
200.931	78.814
201.08	77.437
201.229	72.853
201.378	73.942
201.527	81.874
201.676	82.75
201.825	83.365
201.974	88.894
202.123	89.024
202.272	89.337
202.421	87.107
202.57	89.934
202.719	85.683
202.869	91.953
203.018	92.608
203.167	95.315
203.316	96.699
203.465	95.496
203.614	99.99
203.763	97.067
203.912	93.757
204.061	87.418
204.21	85.59
204.359	88.604
204.508	84.385
204.657	92.083
204.806	90.073
204.955	99.634
205.104	95.718
205.253	96.366
205.403	94.172
205.552	89.477
205.701	88.808
205.85	88.123
205.999	89.298
206.148	87.419
206.297	86.197
206.446	84.242
206.595	80.369
206.744	85.041
206.893	83.91
207.042	91.982
207.191	95.244
207.34	92.757
207.489	91.442
207.638	94.998
207.787	94.955
207.937	94.861
208.086	95.544
208.235	96.257
208.384	98.037
208.533	108.403
208.682	115.763
208.831	115.492
208.98	110.957
209.129	111.337
209.278	108.204
209.427	110.768
209.576	111.142
209.725	114.039
209.874	115.732
210.023	122.333
210.172	127.701
210.321	131.362
210.471	138.306
210.62	149.524
210.769	145.558
210.918	152.149
211.067	150.583
211.216	152.384
211.365	162.424
211.514	164.619
211.663	172.987
211.812	183.953
211.961	181.098
212.11	185.176
212.259	192.885
212.408	194.203
212.557	194.144
212.706	194.873
212.855	195.636
213.005	201.795
213.154	206.324
213.303	210.37
213.452	218.613
213.601	213.872
213.75	217.523
213.899	223.384
214.048	234.78
214.197	238.88
214.346	251.347
214.495	248.667
214.644	251.561
214.793	271.761
214.942	293.69
215.091	303.581
215.24	334.785
215.389	347.682
215.539	357.93
215.688	366.934
215.837	390.368
215.986	393.059
216.135	420.196
216.284	436.634
216.433	451.966
216.582	463.808
216.731	458.82
216.88	472.515
217.029	471.697
217.178	489.036
217.327	510.576
217.476	516.143
217.625	528.286
217.774	532.856
217.923	528.272
218.073	533.289
218.222	553.912
218.371	556.258
218.52	560.88
218.669	583.114
218.818	575.388
218.967	597.695
219.116	609.222
219.265	606.983
219.414	614.823
219.563	599.231
219.712	593.77
219.861	613.376
220.01	623.178
220.159	627.77
220.308	646.688
220.457	640.173
220.607	644.489
220.756	673.531
220.905	671.802
221.054	676.635
221.203	685.304
221.352	666.671
221.501	676.157
221.65	685.847
221.799	674.427
221.948	708.986
222.097	724.055
222.246	729.306
222.395	760.061
222.544	788.225
222.693	778.473
222.842	835.751
222.991	845.055
223.14	859.12
223.29	887.16
223.439	895.502
223.588	896.265
223.737	932.87
223.886	923.27
224.035	943.399
224.184	949.548
224.333	946.97
224.482	951.332
224.631	960.399
224.78	952.72
224.929	965.514
225.078	958.861
225.227	938.085
225.376	952.599
225.525	954.086
225.674	973.139
225.824	990.568
225.973	975.567
226.122	967.239
226.271	970.011
226.42	915.726
226.569	909.939
226.718	878.471
226.867	842.422
227.016	821.693
227.165	819.69
227.314	757.813
227.463	729.677
227.612	669.101
227.761	620.931
227.91	585.012
228.059	555.115
228.208	530.311
228.358	497.747
228.507	466.303
228.656	422.429
228.805	388.878
228.954	364.887
229.103	344.273
229.252	323.325
229.401	321.802
229.55	314.257
229.699	305.701
229.848	308.332
229.997	300.786
230.146	300.737
230.295	309.662
230.444	305.33
230.593	309.655
230.742	297.707
230.892	297.416
231.041	272.941
231.19	270.137
231.339	257.062
231.488	247.941
231.637	231.098
231.786	218.767
231.935	220.785
232.084	221.307
232.233	223.212
232.382	232.081
232.531	229.859
232.68	230.841
232.829	219.25
232.978	206.085
233.127	200.375
233.276	184.073
233.426	170.33
233.575	157.208
233.724	147.908
233.873	135.426
234.022	126.565
234.171	119.827
234.32	109.178
234.469	98.343
234.618	85.028
234.767	75.8
234.916	67.448
235.065	59.373
235.214	50.872
235.363	43.713
235.512	39.674
235.661	32.031
235.81	28.045
235.96	23.819
236.109	21.733
236.258	20.621
236.407	18.375
236.556	16.612
236.705	15.409
236.854	13.777
237.003	12.047
237.152	10.808
237.301	11.642
237.45	11.759
237.599	13.229
237.748	13.161
237.897	12.24
238.046	12.616
238.195	11.604
238.344	10.533
238.494	11.075
238.643	10.934
238.792	9.545
238.941	7.801
239.09	8.864
239.239	9.743
239.388	10.215
239.537	10.005
239.686	10.637
239.835	7.87
239.984	10.351
240.133	8.707
240.282	9.83
240.431	9.137
240.58	10.04
240.729	9.057
240.878	11.226
241.028	9.736
241.177	8.123
241.326	8.431
241.475	9.028
241.624	10.153
241.773	9.027
241.922	8.991
242.071	9.015
242.22	9.123
242.369	10.371
242.518	10.217
242.667	10.889
242.816	9.545
242.965	9.354
243.114	9.286
243.263	9.572
243.412	8.481
243.562	9.574
243.711	9.265
243.86	10.712
244.009	9.4
244.158	9.164
244.307	8.288
244.456	8.196
244.605	8.453
244.754	8.249
244.903	8.465
245.052	8.255
245.201	8.518
245.35	8.604
245.499	8.861
245.648	8.964
245.797	8.94
