# Supplementary material for: A single Musashi gene allele is sufficient to maintain mouse photoreceptor cells
Source: PLoS One. 2026 May 14;21(5):e0338576. doi: 10.1371/journal.pone.0338576 (PMC13175383; doi:10.1371/journal.pone.0338576)
Supplement: S2 File — (ZIP) [file pone.0338576.s011.zip › Data/Msi1FF_Msi2FWT_1_1.csv]

Distance_(microns)	Gray_Value
0	49.281
0.148	51.667
0.296	54.515
0.444	55.227
0.592	56.452
0.739	54.396
0.887	53.832
1.035	57.041
1.183	63.027
1.331	62.319
1.479	63.172
1.627	61.971
1.775	66.434
1.923	70.089
2.07	74.125
2.218	72.631
2.366	70.957
2.514	64.726
2.662	70.405
2.81	68.571
2.958	72.84
3.106	64.843
3.253	64.131
3.401	66.429
3.549	69.044
3.697	67.662
3.845	70.78
3.993	71.728
4.141	72.439
4.289	70.454
4.437	66.102
4.584	73.13
4.732	72.242
4.88	76.65
5.028	76.755
5.176	82.599
5.324	82.561
5.472	85.433
5.62	90.372
5.768	93.611
5.915	104.117
6.063	104.85
6.211	107.082
6.359	117.338
6.507	127.611
6.655	136.314
6.803	154.997
6.951	163.01
7.098	170.55
7.246	184.267
7.394	194.53
7.542	202.193
7.69	213.133
7.838	213.058
7.986	206.973
8.134	211.723
8.282	211.965
8.429	215.014
8.577	227.85
8.725	224.296
8.873	221.665
9.021	220.306
9.169	205.083
9.317	203.482
9.465	208.045
9.613	220.552
9.76	242.728
9.908	285.241
10.056	303.944
10.204	333.851
10.352	365.676
10.5	397.234
10.648	417.062
10.796	446.49
10.944	484.452
11.091	548.623
11.239	619.974
11.387	692.659
11.535	739.844
11.683	760.251
11.831	798.586
11.979	843.063
12.127	912.848
12.274	951.592
12.422	992.787
12.57	1029.984
12.718	1106.969
12.866	1174.321
13.014	1208.777
13.162	1268.313
13.31	1285.272
13.458	1308.181
13.605	1320.326
13.753	1321.392
13.901	1341.472
14.049	1377.176
14.197	1416.405
14.345	1470.242
14.493	1519.919
14.641	1582.989
14.789	1649.945
14.936	1691.81
15.084	1746.406
15.232	1791.036
15.38	1833.486
15.528	1888.696
15.676	1925.452
15.824	1938.049
15.972	1945.505
16.12	1943.257
16.267	1969.058
16.415	1984.563
16.563	2018.041
16.711	2053.032
16.859	2057.459
17.007	2112.641
17.155	2134.989
17.303	2154.108
17.45	2165.572
17.598	2173.676
17.746	2216.17
17.894	2220.368
18.042	2256.818
18.19	2271.396
18.338	2267.37
18.486	2302.155
18.634	2326.475
18.781	2346.757
18.929	2385.743
19.077	2412.969
19.225	2405.549
19.373	2417.325
19.521	2463.968
19.669	2480.102
19.817	2507.209
19.965	2512.038
20.112	2506.092
20.26	2506.293
20.408	2518.155
20.556	2577.736
20.704	2576.474
20.852	2593.222
21	2601.104
21.148	2609.059
21.295	2643.691
21.443	2680.103
21.591	2696.411
21.739	2691.179
21.887	2727.198
22.035	2746.539
22.183	2768.961
22.331	2781.843
22.479	2776.998
22.626	2783.152
22.774	2817.564
22.922	2872.279
23.07	2869.314
23.218	2890.699
23.366	2901.043
23.514	2932.901
23.662	2972.356
23.81	2995.597
23.957	3036.802
24.105	3029.573
24.253	3028.421
24.401	3019.815
24.549	3015.662
24.697	3029.982
24.845	3054.955
24.993	3078.628
25.141	3064.462
25.288	3073.031
25.436	3099.735
25.584	3129.137
25.732	3108.412
25.88	3123.877
26.028	3103.261
26.176	3118.323
26.324	3164.581
26.471	3188.516
26.619	3211.301
26.767	3195.958
26.915	3222.404
27.063	3214.149
27.211	3232.362
27.359	3256.451
27.507	3259.334
27.655	3266.06
27.802	3254.996
27.95	3237.55
28.098	3255.816
28.246	3264.126
28.394	3246.269
28.542	3228.489
28.69	3230.718
28.838	3174.568
28.986	3155.367
29.133	3151.995
29.281	3120.998
29.429	3072.287
29.577	3027.98
29.725	3004.326
29.873	2964.596
30.021	2893.972
30.169	2844.318
30.317	2814.505
30.464	2777.968
30.612	2752.167
30.76	2728.449
30.908	2736.365
31.056	2714.707
31.204	2678.33
31.352	2652.142
31.5	2589.382
31.647	2526.407
31.795	2465.641
31.943	2415.653
32.091	2384.937
32.239	2359.265
32.387	2307.49
32.535	2270.181
32.683	2213.883
32.831	2120.757
32.978	2057.077
33.126	2007.897
33.274	1954.56
33.422	1894.84
33.57	1855.794
33.718	1838.697
33.866	1814.905
34.014	1772.88
34.162	1732.642
34.309	1684.754
34.457	1607.05
34.605	1559.995
34.753	1505.487
34.901	1466.282
35.049	1441.528
35.197	1410.954
35.345	1400.404
35.492	1394.61
35.64	1356.81
35.788	1348.82
35.936	1343.256
36.084	1330.242
36.232	1337.93
36.38	1356.998
36.528	1365.083
36.676	1339.417
36.823	1334.239
36.971	1327.654
37.119	1322.285
37.267	1271.96
37.415	1254.165
37.563	1211.514
37.711	1179.913
37.859	1186.728
38.007	1177.311
38.154	1152.81
38.302	1152.425
38.45	1122.507
38.598	1091.44
38.746	1064.122
38.894	1041.941
39.042	1004.56
39.19	969.606
39.338	955.652
39.485	911.704
39.633	899.133
39.781	875.773
39.929	880.346
40.077	846.053
40.225	833.48
40.373	825.684
40.521	812.397
40.668	793.814
40.816	785.001
40.964	783.205
41.112	756.969
41.26	755.937
41.408	742.598
41.556	747.519
41.704	772.37
41.852	803.701
41.999	809.068
42.147	828.666
42.295	836.991
42.443	832.562
42.591	823.76
42.739	810.645
42.887	821.323
43.035	821.854
43.183	815.242
43.33	834.477
43.478	853.962
43.626	913.037
43.774	961.236
43.922	993.111
44.07	974.46
44.218	953.245
44.366	919.567
44.514	867.512
44.661	834.727
44.809	813.613
44.957	776.908
45.105	768.651
45.253	757.423
45.401	751.885
45.549	737.77
45.697	721.486
45.844	724.228
45.992	697.981
46.14	683.574
46.288	683.879
46.436	675.689
46.584	676.118
46.732	661.04
46.88	659.85
47.028	653.186
47.175	658.488
47.323	640.431
47.471	642.107
47.619	641.14
47.767	640.913
47.915	655.005
48.063	674.378
48.211	677.304
48.359	691.81
48.506	698.976
48.654	712.038
48.802	720.598
48.95	731.877
49.098	723.763
49.246	715.925
49.394	706.864
49.542	706.133
49.689	707.436
49.837	704.435
49.985	713.164
50.133	712.27
50.281	711.559
50.429	726.838
50.577	733.127
50.725	750.556
50.873	767.168
51.02	769.031
51.168	737.57
51.316	746.539
51.464	750.818
51.612	752.183
51.76	766.039
51.908	755.131
52.056	768.98
52.204	765.739
52.351	746.431
52.499	745.707
52.647	756.292
52.795	771.387
52.943	770.156
53.091	791.594
53.239	769.499
53.387	770.257
53.535	755.612
53.682	766.91
53.83	780.028
53.978	802.869
54.126	822.663
54.274	838.584
54.422	840.792
54.57	833.936
54.718	842.234
54.865	836.858
55.013	841.019
55.161	863.76
55.309	855.947
55.457	858.525
55.605	890.342
55.753	901.033
55.901	938.011
56.049	966.838
56.196	978.366
56.344	1018.533
56.492	1031.024
56.64	1054.968
56.788	1038.476
56.936	1023.356
57.084	1008.487
57.232	1002.285
57.38	1011.949
57.527	1011.503
57.675	1016.894
57.823	1010.531
57.971	1015.305
58.119	1051.096
58.267	1046.533
58.415	1065.567
58.563	1078.258
58.711	1080.675
58.858	1075.128
59.006	1087.009
59.154	1111.192
59.302	1079.189
59.45	1057.716
59.598	1046.963
59.746	1028.113
59.894	995.934
60.041	966.144
60.189	955.231
60.337	951.001
60.485	969.865
60.633	984.469
60.781	1004.889
60.929	988.556
61.077	1002.693
61.225	997.23
61.372	1000.051
61.52	1009.518
61.668	1005.572
61.816	984.909
61.964	967.826
62.112	965.25
62.26	967.07
62.408	946.951
62.556	948.476
62.703	923.446
62.851	922.281
62.999	920.405
63.147	909.092
63.295	900.167
63.443	915.494
63.591	884.446
63.739	875.807
63.886	863.162
64.034	879.907
64.182	878.408
64.33	881.083
64.478	876.991
64.626	884.936
64.774	890.805
64.922	891.673
65.07	888.025
65.217	903.141
65.365	912.273
65.513	928.375
65.661	929.68
65.809	949.496
65.957	970.809
66.105	981.008
66.253	993.744
66.401	1000.111
66.548	992.943
66.696	1016.276
66.844	1003.906
66.992	1014.569
67.14	1020.063
67.288	1026.757
67.436	1009.444
67.584	1004.058
67.732	1000.062
67.879	987.353
68.027	974.38
68.175	963.534
68.323	979.33
68.471	982.658
68.619	979.3
68.767	954.458
68.915	950.953
69.062	950.815
69.21	918.854
69.358	914.76
69.506	886.383
69.654	891.609
69.802	864.596
69.95	878.812
70.098	855.505
70.246	858.115
70.393	833.625
70.541	840.042
70.689	830.244
70.837	830.588
70.985	849.6
71.133	860.511
71.281	892.676
71.429	901.247
71.577	909.742
71.724	938.358
71.872	955.508
72.02	948.571
72.168	959.411
72.316	943.181
72.464	941.821
72.612	943.741
72.76	919.718
72.908	941.246
73.055	957.922
73.203	981.944
73.351	974.833
73.499	970.529
73.647	958.388
73.795	936.234
73.943	915.593
74.091	914.727
74.238	925.596
74.386	914.591
74.534	911.723
74.682	935.335
74.83	905.28
74.978	925.615
75.126	914.7
75.274	933.667
75.422	947.582
75.569	958.66
75.717	983.601
75.865	971.826
76.013	963.414
76.161	937.776
76.309	927.51
76.457	940.604
76.605	944.419
76.753	959.791
76.9	954.246
77.048	963.301
77.196	975.189
77.344	988.731
77.492	1003.143
77.64	1009.85
77.788	1029.119
77.936	1028.928
78.083	1043.414
78.231	1055.883
78.379	1071.182
78.527	1061.314
78.675	1032.256
78.823	1033.691
78.971	1018.398
79.119	1017.101
79.267	999.351
79.414	996.451
79.562	996.844
79.71	959.314
79.858	941.771
80.006	924.859
80.154	915.601
80.302	907.482
80.45	900.903
80.598	896.801
80.745	916.749
80.893	936.05
81.041	922.664
81.189	912.468
81.337	928.298
81.485	905.805
81.633	912.765
81.781	902.621
81.929	870.264
82.076	850.147
82.224	803.804
82.372	788.067
82.52	771.182
82.668	766.715
82.816	751.394
82.964	755.76
83.112	757.362
83.259	754.188
83.407	775.75
83.555	792.419
83.703	812.694
83.851	812.85
83.999	809.555
84.147	799.48
84.295	802.546
84.443	814.231
84.59	806.99
84.738	809.896
84.886	814.078
85.034	804.711
85.182	828.71
85.33	847.706
85.478	832.378
85.626	832.671
85.774	818.4
85.921	796.603
86.069	778.078
86.217	736.027
86.365	702.276
86.513	683.019
86.661	653.634
86.809	635.537
86.957	637.576
87.104	597.609
87.252	575.933
87.4	551.271
87.548	549.785
87.696	532.095
87.844	525.249
87.992	495.063
88.14	499.574
88.288	495.538
88.435	480.689
88.583	475.756
88.731	462.577
88.879	433.378
89.027	429.459
89.175	441.01
89.323	452.587
89.471	456.601
89.619	481.26
89.766	488.016
89.914	494.772
90.062	515.921
90.21	523.707
90.358	549.36
90.506	569.936
90.654	574.681
90.802	565.556
90.95	567.354
91.097	581.688
91.245	606.736
91.393	604.344
91.541	612.841
91.689	617.136
91.837	629.11
91.985	658.526
92.133	671.426
92.28	664.599
92.428	672.556
92.576	687.643
92.724	692.309
92.872	695.666
93.02	691.4
93.168	712.115
93.316	730.667
93.464	733.243
93.611	770.335
93.759	810.053
93.907	844.155
94.055	869.644
94.203	914.541
94.351	958.039
94.499	1002.79
94.647	1029.089
94.795	1057.22
94.942	1084.788
95.09	1124.3
95.238	1167.598
95.386	1254.009
95.534	1323.466
95.682	1367.547
95.83	1385.764
95.978	1423.169
96.126	1453.713
96.273	1491.104
96.421	1494.578
96.569	1534.549
96.717	1591.407
96.865	1606.122
97.013	1601.164
97.161	1632.002
97.309	1645.537
97.456	1654.135
97.604	1668.49
97.752	1671.683
97.9	1649.206
98.048	1627.713
98.196	1605.224
98.344	1569.927
98.492	1556.524
98.64	1548.698
98.787	1546.035
98.935	1594.124
99.083	1591.616
99.231	1596.314
99.379	1596.419
99.527	1568.384
99.675	1553.996
99.823	1527.401
99.971	1510.403
100.118	1515.557
100.266	1510.252
100.414	1517.612
100.562	1506.771
100.71	1516.186
100.858	1537.009
101.006	1547.481
101.154	1557.174
101.301	1568.197
101.449	1593.013
101.597	1620.478
101.745	1639.25
101.893	1673.791
102.041	1705.126
102.189	1737.988
102.337	1757.603
102.485	1792.292
102.632	1833.262
102.78	1860.547
102.928	1889.601
103.076	1893.972
103.224	1886.436
103.372	1893.434
103.52	1897.304
103.668	1914.945
103.816	1914.543
103.963	1860.797
104.111	1862.887
104.259	1846.338
104.407	1822.435
104.555	1786.983
104.703	1766.67
104.851	1758.821
104.999	1751.683
105.147	1747.978
105.294	1764.459
105.442	1747.88
105.59	1761.322
105.738	1754.857
105.886	1752.771
106.034	1763.789
106.182	1745.743
106.33	1732.917
106.477	1694.954
106.625	1681.681
106.773	1679.135
106.921	1668.182
107.069	1681.503
107.217	1663.991
107.365	1665.061
107.513	1670.344
107.661	1666.91
107.808	1645.59
107.956	1637.94
108.104	1608.949
108.252	1606.193
108.4	1614.725
108.548	1635.193
108.696	1638.03
108.844	1643.185
108.992	1622.636
109.139	1611.701
109.287	1593.379
109.435	1598.96
109.583	1603.95
109.731	1591.688
109.879	1594.67
110.027	1594.912
110.175	1580.541
110.323	1566.216
110.47	1535.905
110.618	1510.27
110.766	1486.713
110.914	1455
111.062	1433.711
111.21	1411.299
111.358	1388.64
111.506	1350.417
111.653	1324.888
111.801	1291.592
111.949	1278.735
112.097	1257.091
112.245	1250.297
112.393	1234.66
112.541	1237.366
112.689	1235.322
112.837	1248.604
112.984	1236.957
113.132	1254.771
113.28	1254.829
113.428	1261.658
113.576	1252.656
113.724	1239.535
113.872	1260.384
114.02	1265.532
114.168	1282.958
114.315	1285.068
114.463	1285.967
114.611	1279.589
114.759	1298.618
114.907	1295.64
115.055	1294.176
115.203	1276.178
115.351	1274.563
115.498	1274.92
115.646	1258.419
115.794	1262.244
115.942	1268.109
116.09	1257.541
116.238	1263.262
116.386	1244.701
116.534	1267.152
116.682	1251.457
116.829	1261.538
116.977	1257.519
117.125	1213.813
117.273	1199.35
117.421	1216.557
117.569	1244.235
117.717	1258.675
117.865	1261.457
118.013	1294.651
118.16	1312.744
118.308	1317.144
118.456	1319.513
118.604	1324.97
118.752	1331.78
118.9	1311.386
119.048	1328.472
119.196	1324.893
119.344	1333.525
119.491	1328.456
119.639	1347.758
119.787	1364.743
119.935	1394.431
120.083	1431.672
120.231	1463.462
120.379	1484.976
120.527	1537.817
120.674	1580.498
120.822	1625.438
120.97	1703.536
121.118	1731.423
121.266	1757.527
121.414	1759.253
121.562	1768.732
121.71	1787.152
121.858	1841.395
122.005	1859.704
122.153	1857.614
122.301	1859.164
122.449	1850.66
122.597	1880.774
122.745	1894.218
122.893	1913.485
123.041	1956.616
123.189	1973.391
123.336	1978.785
123.484	2014.733
123.632	2028.713
123.78	2019.93
123.928	2039.19
124.076	2043.876
124.224	2053.02
124.372	2073.722
124.52	2085.432
124.667	2126.942
124.815	2106.315
124.963	2122.985
125.111	2115.59
125.259	2099.461
125.407	2056.022
125.555	2035.696
125.703	2054.507
125.85	2055.581
125.998	2089.649
126.146	2109.237
126.294	2153.064
126.442	2145.265
126.59	2152.859
126.738	2183.294
126.886	2182.331
127.034	2186.595
127.181	2161.503
127.329	2164.077
127.477	2162.857
127.625	2189.804
127.773	2226.904
127.921	2238.771
128.069	2274.134
128.217	2289.014
128.365	2315.018
128.512	2336.987
128.66	2337.072
128.808	2322.371
128.956	2272.586
129.104	2247.985
129.252	2223.87
129.4	2171.702
129.548	2133.774
129.695	2057.403
129.843	1986.415
129.991	1968.721
130.139	1929.903
130.287	1888.542
130.435	1847.448
130.583	1782.413
130.731	1699.915
130.879	1613.479
131.026	1533.242
131.174	1485.203
131.322	1410.26
131.47	1341.538
131.618	1268.085
131.766	1213.069
131.914	1146.346
132.062	1087.46
132.21	1009.73
132.357	933.604
132.505	843.284
132.653	782.995
132.801	734.479
132.949	674.906
133.097	625.976
133.245	581.914
133.393	521.357
133.541	462.279
133.688	418.391
133.836	369.204
133.984	342.706
134.132	320.018
134.28	295.831
134.428	270.486
134.576	263.398
134.724	249.441
134.871	244.593
135.019	242.245
135.167	231.757
135.315	221.673
135.463	218.405
135.611	192.623
135.759	193.284
135.907	184.854
136.055	183.048
136.202	177.265
136.35	181.181
136.498	172.802
136.646	175.032
136.794	181.327
136.942	174.45
137.09	171.309
137.238	157.212
137.386	161.181
137.533	151.624
137.681	147.98
137.829	148.696
137.977	157.388
138.125	156.951
138.273	158.985
138.421	158.306
138.569	161.023
138.717	156.583
138.864	154.913
139.012	163.35
139.16	149.273
139.308	144.557
139.456	141.004
139.604	148.608
139.752	140.075
139.9	134.493
140.047	126.914
140.195	132.874
140.343	131.679
140.491	132.758
140.639	132.8
140.787	133.599
140.935	130.791
141.083	134.107
141.231	142.926
141.378	145.491
141.526	150.601
141.674	158.344
141.822	151.401
141.97	146.727
142.118	149.084
142.266	153.907
142.414	146.501
142.562	148.167
142.709	148.223
142.857	156.114
143.005	149.729
143.153	154.703
143.301	156.501
143.449	160.849
143.597	158.547
143.745	159.715
143.893	169.391
144.04	171.659
144.188	168.191
144.336	172.296
144.484	178.291
144.632	177.296
144.78	187.554
144.928	191.319
145.076	181.694
145.223	173.851
145.371	167.621
145.519	168.951
145.667	159.274
145.815	153.211
145.963	149.591
146.111	140.307
146.259	145.963
146.407	152.351
146.554	146.63
146.702	151.461
146.85	148.143
146.998	154.711
147.146	149.896
147.294	143.997
147.442	138.385
147.59	125.733
147.738	120.974
147.885	115.209
148.033	121.667
148.181	124.104
148.329	122.869
148.477	120.943
148.625	118.456
148.773	118.465
148.921	114.803
149.068	118.442
149.216	120.09
149.364	126.828
149.512	132.174
149.66	132.202
149.808	139.019
149.956	140.264
150.104	146.333
150.252	142.895
150.399	149.01
150.547	152.092
150.695	150.35
150.843	148.639
150.991	142.453
151.139	151.629
151.287	153.899
151.435	155.878
151.583	157.688
151.73	158.401
151.878	159.35
152.026	161.543
152.174	164.958
152.322	162.826
152.47	165.134
152.618	163.595
152.766	160.609
152.913	164.917
153.061	156.335
153.209	159.012
153.357	158.189
153.505	159.66
153.653	153.449
153.801	160.21
153.949	161.485
154.097	165.147
154.244	174.912
154.392	173.577
154.54	166.119
154.688	171.194
154.836	167.404
154.984	167.119
155.132	165.295
155.28	159.021
155.428	157.517
155.575	154.516
155.723	151.8
155.871	151.175
156.019	147.183
156.167	138.564
156.315	136.973
156.463	129.857
156.611	128.536
156.759	131.17
156.906	129.543
157.054	128.241
157.202	129.002
157.35	128.86
157.498	129.388
157.646	130.029
157.794	127.193
157.942	127.491
158.089	131.084
158.237	124.896
158.385	122.266
158.533	125.838
158.681	128.78
158.829	135.163
158.977	133.785
159.125	135.751
159.273	142.293
159.42	143.649
159.568	145.185
159.716	147.121
159.864	148.61
160.012	154.903
160.16	157.288
160.308	163.201
160.456	167.665
160.604	163.83
160.751	163.069
160.899	165.507
161.047	161.586
161.195	163.974
161.343	172.186
161.491	171.051
161.639	172.888
161.787	168.733
161.935	161.835
162.082	163.303
162.23	156.854
162.378	158.019
162.526	160.051
162.674	148.079
162.822	153.628
162.97	158.761
163.118	162.358
163.265	163.251
163.413	170.008
163.561	166.334
163.709	169.634
163.857	182.121
164.005	192.042
164.153	200.903
164.301	194.402
164.449	197.497
164.596	198.525
164.744	196.917
164.892	198.079
165.04	193.634
165.188	195.792
165.336	202.348
165.484	207.82
165.632	207.832
165.78	217.887
165.927	228.762
166.075	223.511
166.223	238.643
166.371	249.664
166.519	241.308
166.667	237.218
166.815	234.649
166.963	230.062
167.111	214.583
167.258	210.986
167.406	212.423
167.554	214.566
167.702	216.989
167.85	227.901
167.998	244.45
168.146	263.795
168.294	283.331
168.441	290.853
168.589	300.072
168.737	298.057
168.885	298.611
169.033	288.011
169.181	285.142
169.329	275.595
169.477	273.279
169.625	268.553
169.772	267.12
169.92	261.33
170.068	264.805
170.216	265.121
170.364	270.23
170.512	274.962
170.66	280.834
170.808	278.653
170.956	283.322
171.103	284.834
171.251	293.686
171.399	308.568
171.547	330.626
171.695	346.334
171.843	375.093
171.991	402.531
172.139	420.823
172.286	433.744
172.434	461.105
172.582	483.419
172.73	485.403
172.878	462.991
173.026	465.318
173.174	450.012
173.322	438.313
173.47	424.937
173.617	405.013
173.765	400.947
173.913	407.063
174.061	413.863
174.209	426.683
174.357	435.75
174.505	447.766
174.653	470.649
174.801	480.738
174.948	492.491
175.096	508.09
175.244	515.656
175.392	521.278
175.54	548.867
175.688	554.166
175.836	575.218
175.984	603.023
176.132	623.654
176.279	645.756
176.427	678.827
176.575	718.892
176.723	744.883
176.871	755.835
177.019	761.579
177.167	767.213
177.315	784.36
177.462	800.23
177.61	810.554
177.758	810.064
177.906	814.328
178.054	805.915
178.202	817.012
178.35	840.295
178.498	876.635
178.646	915.441
178.793	948.431
178.941	989.734
179.089	1025.937
179.237	1055.763
179.385	1065.866
179.533	1052.205
179.681	1038.094
179.829	1043.387
179.977	1071.87
180.124	1117.406
180.272	1168.478
180.42	1243.111
180.568	1294.546
180.716	1371.828
180.864	1424.566
181.012	1498.701
181.16	1536.916
181.307	1577.848
181.455	1592.469
181.603	1609.618
181.751	1617.742
181.899	1609.187
182.047	1598.811
182.195	1555.342
182.343	1564.476
182.491	1581.983
182.638	1569.351
182.786	1569.022
182.934	1568.956
183.082	1548.687
183.23	1544.974
183.378	1518.198
183.526	1519.399
183.674	1490.38
183.822	1471.197
183.969	1465.741
184.117	1462.405
184.265	1483.592
184.413	1479.573
184.561	1464.087
184.709	1439.434
184.857	1410.411
185.005	1407.882
185.153	1401.122
185.3	1377.716
185.448	1350.84
185.596	1352.754
185.744	1367.394
185.892	1353.978
186.04	1343.619
186.188	1322.912
186.336	1309.03
186.483	1271.457
186.631	1229.318
186.779	1165.995
186.927	1134.526
187.075	1073.527
187.223	1014.521
187.371	978.209
187.519	935.493
187.667	886.484
187.814	854.684
187.962	812.428
188.11	761.356
188.258	733.197
188.406	708.957
188.554	686.072
188.702	650.019
188.85	617.083
188.998	595.071
189.145	580.629
189.293	573.711
189.441	545.012
189.589	541.4
189.737	522.981
189.885	504.623
190.033	499.059
190.181	490.176
190.329	471.593
190.476	459.06
190.624	437.301
190.772	426.532
190.92	414.072
191.068	410.806
191.216	398.708
191.364	385.883
191.512	376.451
191.659	361.205
191.807	345.336
191.955	338.094
192.103	322.981
192.251	315.532
192.399	302.274
192.547	292.892
192.695	296.773
192.843	290.004
192.99	282.589
193.138	283.457
193.286	286.722
193.434	279.126
193.582	273.397
193.73	270.588
193.878	257.599
194.026	246.279
194.174	242.147
194.321	246.011
194.469	238.598
194.617	229.535
194.765	217.863
194.913	217.35
195.061	209.698
195.209	201.602
195.357	196.346
195.505	191.14
195.652	187.007
195.8	177.268
195.948	172.903
196.096	164.586
196.244	157.772
196.392	146.342
196.54	127.455
196.688	109.671
196.835	100.807
196.983	88.906
197.131	80.949
197.279	73.655
197.427	65.521
197.575	59.19
197.723	55.473
197.871	50.492
198.019	46.591
198.166	40.5
