# Supplementary material for: A single Musashi gene allele is sufficient to maintain mouse photoreceptor cells
Source: PLoS One. 2026 May 14;21(5):e0338576. doi: 10.1371/journal.pone.0338576 (PMC13175383; doi:10.1371/journal.pone.0338576)
Supplement: S2 File — (ZIP) [file pone.0338576.s011.zip › Data/Msi1FF_Msi2FWT_2_3.csv]

Distance_(microns)	Gray_Value
0	95.698
0.148	95.078
0.296	95.045
0.444	102.866
0.592	105.419
0.739	102.335
0.887	104.684
1.035	105.879
1.183	106.687
1.331	107.382
1.479	110.473
1.627	113.458
1.775	120.697
1.923	124.768
2.07	131.808
2.218	135.436
2.366	138.89
2.514	146.817
2.662	143.788
2.81	145.199
2.958	143.73
3.106	143.377
3.253	146.177
3.401	146.34
3.549	142.494
3.697	137.694
3.845	136.924
3.993	133.867
4.141	132.401
4.289	133.496
4.437	127.081
4.584	123.805
4.732	131.723
4.88	144.751
5.028	156.082
5.176	155.68
5.324	165.461
5.472	175.053
5.62	177.682
5.768	180.674
5.915	184.59
6.063	197.466
6.211	199.435
6.359	212.735
6.507	244.174
6.655	277.566
6.803	309.648
6.951	355.317
7.098	393.516
7.246	440.592
7.394	513.264
7.542	551.392
7.69	580.978
7.838	619.82
7.986	677.992
8.134	746.51
8.282	844.698
8.429	935.533
8.577	1021.658
8.725	1114.926
8.873	1208.448
9.021	1321.149
9.169	1440.171
9.317	1520.851
9.465	1591.72
9.613	1662.12
9.76	1768.646
9.908	1859.019
10.056	1963.045
10.204	2000.295
10.352	2074.997
10.5	2125.943
10.648	2180.865
10.796	2257.94
10.944	2286.135
11.091	2330.817
11.239	2380.116
11.387	2453.491
11.535	2496.024
11.683	2531.413
11.831	2558.945
11.979	2564.887
12.127	2589.046
12.274	2637.775
12.422	2671.91
12.57	2701.196
12.718	2692.328
12.866	2701.086
13.014	2713.354
13.162	2691.463
13.31	2705.591
13.458	2663.413
13.605	2641.418
13.753	2625.533
13.901	2612.781
14.049	2626.565
14.197	2611.656
14.345	2616.533
14.493	2596.405
14.641	2599.525
14.789	2608.586
14.936	2606.563
15.084	2603.849
15.232	2587.949
15.38	2552.989
15.528	2554.838
15.676	2569.857
15.824	2583.754
15.972	2574.486
16.12	2520.362
16.267	2511.659
16.415	2500.884
16.563	2505.671
16.711	2484.989
16.859	2476.78
17.007	2438.044
17.155	2393.266
17.303	2352.982
17.45	2363.254
17.598	2358.51
17.746	2329.398
17.894	2299.891
18.042	2299.086
18.19	2313.148
18.338	2317.233
18.486	2340.531
18.634	2305.981
18.781	2300.535
18.929	2307.625
19.077	2326.659
19.225	2355.099
19.373	2363.339
19.521	2368.913
19.669	2372.822
19.817	2387.899
19.965	2441.313
20.112	2467.077
20.26	2475.497
20.408	2498.051
20.556	2490.979
20.704	2511.379
20.852	2537.042
21	2568.01
21.148	2554.941
21.295	2558.459
21.443	2561.89
21.591	2583.778
21.739	2620.373
21.887	2660.2
22.035	2654.543
22.183	2632.469
22.331	2642.487
22.479	2677.938
22.626	2669.32
22.774	2674.751
22.922	2638.69
23.07	2629.481
23.218	2618.938
23.366	2633.007
23.514	2625.418
23.662	2612.7
23.81	2580.055
23.957	2568.83
24.105	2530.469
24.253	2534.327
24.401	2512.694
24.549	2457.329
24.697	2430.254
24.845	2388.239
24.993	2361.684
25.141	2349.762
25.288	2319.021
25.436	2292.616
25.584	2271.236
25.732	2290.754
25.88	2316.609
26.028	2330.83
26.176	2319.019
26.324	2280.9
26.471	2227.732
26.619	2209.417
26.767	2161.743
26.915	2139.444
27.063	2115.638
27.211	2108.906
27.359	2135.164
27.507	2179.458
27.655	2173.799
27.802	2170.484
27.95	2135.479
28.098	2100.163
28.246	2075.963
28.394	2038.39
28.542	1989.277
28.69	1942.057
28.838	1892.108
28.986	1824.825
29.133	1770.226
29.281	1714.355
29.429	1634.884
29.577	1552.787
29.725	1471.619
29.873	1443.128
30.021	1402.148
30.169	1386.487
30.317	1369.124
30.464	1362.925
30.612	1337.38
30.76	1309.175
30.908	1273.467
31.056	1232.612
31.204	1179.317
31.352	1150.575
31.5	1097.168
31.647	1080.066
31.795	1065.966
31.943	1055.884
32.091	1046.585
32.239	1027.509
32.387	1001.726
32.535	969.17
32.683	963.229
32.831	940.305
32.978	929.561
33.126	904.937
33.274	898.68
33.422	915.479
33.57	930.755
33.718	938.281
33.866	935.558
34.014	941.086
34.162	916.351
34.309	907.729
34.457	900.727
34.605	899.655
34.753	899.924
34.901	886.865
35.049	884.334
35.197	887.971
35.345	890.158
35.492	875.571
35.64	867.011
35.788	876.371
35.936	875.778
36.084	869.102
36.232	865.399
36.38	847.658
36.528	838.533
36.676	819.679
36.823	839.237
36.971	861.616
37.119	896.671
37.267	928.983
37.415	962.172
37.563	1020.679
37.711	1032.016
37.859	1066.536
38.007	1060.339
38.154	1043.323
38.302	1016.766
38.45	983.413
38.598	939.537
38.746	931.009
38.894	900.801
39.042	870.263
39.19	843.624
39.338	825.226
39.485	798.854
39.633	784.883
39.781	770.202
39.929	762.709
40.077	775.282
40.225	753.492
40.373	765.425
40.521	760.842
40.668	761.982
40.816	767.885
40.964	782.096
41.112	803.961
41.26	816.275
41.408	830.3
41.556	824.208
41.704	824.966
41.852	820.185
41.999	830.606
42.147	810.228
42.295	804.794
42.443	806.97
42.591	795.263
42.739	814.792
42.887	808.198
43.035	808.181
43.183	785.787
43.33	789.831
43.478	812.555
43.626	832.056
43.774	829.07
43.922	827.464
44.07	792.631
44.218	768.782
44.366	748.373
44.514	764.564
44.661	757.44
44.809	773.882
44.957	775.511
45.105	770.599
45.253	779.368
45.401	788.697
45.549	791.106
45.697	794.072
45.844	780.485
45.992	777.349
46.14	758.833
46.288	784.31
46.436	782.706
46.584	777.75
46.732	773.29
46.88	768.351
47.028	783.589
47.175	791.851
47.323	792.826
47.471	790.744
47.619	811.902
47.767	811.853
47.915	822.561
48.063	820.083
48.211	810.036
48.359	805.602
48.506	814.311
48.654	815.587
48.802	822.266
48.95	818.982
49.098	833.848
49.246	837.465
49.394	827.702
49.542	826.889
49.689	812.763
49.837	818.397
49.985	811.577
50.133	797.241
50.281	795.755
50.429	792.677
50.577	790.275
50.725	790.66
50.873	800.222
51.02	817.091
51.168	845.816
51.316	863.335
51.464	867.293
51.612	856.909
51.76	855.619
51.908	858.402
52.056	842.391
52.204	842.851
52.351	832.744
52.499	812.174
52.647	803.694
52.795	769.787
52.943	771.538
53.091	766.829
53.239	765.99
53.387	767.508
53.535	783.489
53.682	801.666
53.83	793.254
53.978	799.852
54.126	796.528
54.274	813.32
54.422	810.543
54.57	801.058
54.718	805.307
54.865	814.9
55.013	811.595
55.161	798.342
55.309	795.218
55.457	793.015
55.605	803.182
55.753	811.832
55.901	807.919
56.049	810.362
56.196	822.383
56.344	821.507
56.492	830.055
56.64	831.866
56.788	821.385
56.936	818.743
57.084	814.428
57.232	814.096
57.38	799.438
57.527	790.676
57.675	806.109
57.823	810.875
57.971	823.805
58.119	841.831
58.267	859.194
58.415	845.184
58.563	853.54
58.711	842.82
58.858	838.541
59.006	841.405
59.154	852.516
59.302	864.95
59.45	887.071
59.598	898.758
59.746	896.869
59.894	877.138
60.041	853.247
60.189	857.515
60.337	858.601
60.485	847.24
60.633	851.612
60.781	852.678
60.929	853.224
61.077	853.797
61.225	826.137
61.372	837.754
61.52	840.491
61.668	843.551
61.816	844.785
61.964	838.832
62.112	839.949
62.26	851.014
62.408	846.766
62.556	858.415
62.703	849.27
62.851	847.462
62.999	853.731
63.147	860.556
63.295	845.065
63.443	847.937
63.591	849.717
63.739	842.517
63.886	846.5
64.034	849.724
64.182	835.274
64.33	821.127
64.478	827.31
64.626	821.021
64.774	836.593
64.922	848.915
65.07	871.333
65.217	884.798
65.365	907.837
65.513	923.125
65.661	907.63
65.809	914.07
65.957	911.677
66.105	911.783
66.253	892.104
66.401	883.694
66.548	888.494
66.696	880.574
66.844	864.231
66.992	843.095
67.14	826.081
67.288	809.972
67.436	783.611
67.584	779.906
67.732	779.328
67.879	777.73
68.027	792.242
68.175	810.778
68.323	825.018
68.471	832.972
68.619	826.953
68.767	829.383
68.915	819.457
69.062	823.271
69.21	839.998
69.358	852.326
69.506	869.005
69.654	900.174
69.802	926.797
69.95	933.749
70.098	937.132
70.246	951.917
70.393	931.17
70.541	908.1
70.689	904.231
70.837	896.939
70.985	883.937
71.133	896.315
71.281	898.267
71.429	902.385
71.577	895.503
71.724	902.338
71.872	920.682
72.02	918.535
72.168	929.009
72.316	943.809
72.464	942.609
72.612	935.066
72.76	966.496
72.908	974.224
73.055	983.543
73.203	972.585
73.351	978.198
73.499	971.417
73.647	987.273
73.795	995.169
73.943	1008.955
74.091	1007.372
74.238	1037.98
74.386	1062.089
74.534	1072.044
74.682	1103.269
74.83	1105.718
74.978	1097.526
75.126	1076.498
75.274	1050.201
75.422	1013.032
75.569	992.903
75.717	979.321
75.865	960.732
76.013	950.393
76.161	931.057
76.309	913.665
76.457	937.484
76.605	932.967
76.753	944.621
76.9	949.371
77.048	957.531
77.196	984.298
77.344	980.185
77.492	974.828
77.64	949.887
77.788	956.393
77.936	950.167
78.083	948.663
78.231	941.993
78.379	934.493
78.527	936.49
78.675	935.97
78.823	944.241
78.971	931.301
79.119	929.614
79.267	912.468
79.414	909.144
79.562	894.554
79.71	876.651
79.858	876.467
80.006	879.552
80.154	865.992
80.302	866.172
80.45	874.119
80.598	869.929
80.745	858.559
80.893	856.589
81.041	859.849
81.189	847.167
81.337	831.014
81.485	820.791
81.633	827.591
81.781	807.338
81.929	828.241
82.076	841.718
82.224	870.948
82.372	904.854
82.52	936.738
82.668	934.639
82.816	936.78
82.964	923.101
83.112	925.898
83.259	920.506
83.407	909.606
83.555	900.949
83.703	879.701
83.851	869.916
83.999	871.128
84.147	865.683
84.295	841.618
84.443	840.903
84.59	844.398
84.738	855.035
84.886	880.375
85.034	912.184
85.182	941.117
85.33	946.379
85.478	958.882
85.626	956.835
85.774	937.044
85.921	942.033
86.069	942.06
86.217	927.544
86.365	936.758
86.513	926.376
86.661	907.763
86.809	889.134
86.957	857.058
87.104	814.548
87.252	780.667
87.4	765.492
87.548	742.358
87.696	714.05
87.844	683.415
87.992	667.687
88.14	642.206
88.288	643.918
88.435	627.235
88.583	609.526
88.731	589.804
88.879	591.671
89.027	573.132
89.175	555.11
89.323	539.507
89.471	523.888
89.619	502.188
89.766	479.898
89.914	473.002
90.062	453.105
90.21	451.346
90.358	447.529
90.506	428.773
90.654	427.416
90.802	418.359
90.95	409.319
91.097	391.848
91.245	379.865
91.393	359.114
91.541	367.261
91.689	375.127
91.837	370.123
91.985	364.413
92.133	351.839
92.28	351.592
92.428	349.425
92.576	357.831
92.724	361.174
92.872	367.601
93.02	356.921
93.168	346.282
93.316	342.737
93.464	343.694
93.611	333.006
93.759	328.1
93.907	317.038
94.055	311.816
94.203	333.11
94.351	341.025
94.499	351.266
94.647	356.961
94.795	380.899
94.942	394.417
95.09	411.288
95.238	426.856
95.386	427.244
95.534	435.959
95.682	439.2
95.83	463.099
95.978	476.263
96.126	500.562
96.273	508.27
96.421	515.091
96.569	545.474
96.717	569.934
96.865	610.254
97.013	625.171
97.161	626.788
97.309	653.388
97.456	677.342
97.604	698.599
97.752	705.798
97.9	729.183
98.048	736.999
98.196	770.431
98.344	796.319
98.492	821.721
98.64	822.52
98.787	822.488
98.935	836.952
99.083	844.531
99.231	859.67
99.379	878.886
99.527	888.145
99.675	877.771
99.823	899.12
99.971	939.469
100.118	976.957
100.266	988.704
100.414	1022.705
100.562	1028.843
100.71	1049.303
100.858	1089.241
101.006	1124.161
101.154	1151.726
101.301	1171.676
101.449	1203.512
101.597	1227.155
101.745	1247.458
101.893	1257.591
102.041	1260.921
102.189	1267.087
102.337	1278.37
102.485	1280.96
102.632	1306.962
102.78	1328.534
102.928	1356.793
103.076	1359.172
103.224	1389.264
103.372	1404.533
103.52	1406.051
103.668	1419.233
103.816	1433.344
103.963	1450.339
104.111	1511.156
104.259	1547.361
104.407	1571.712
104.555	1584.89
104.703	1600.928
104.851	1607.625
104.999	1640.662
105.147	1680.639
105.294	1700.369
105.442	1722.04
105.59	1710.28
105.738	1744.547
105.886	1779.08
106.034	1808.674
106.182	1840.63
106.33	1868.089
106.477	1882.516
106.625	1920.288
106.773	1947.511
106.921	1939.794
107.069	1931.847
107.217	1912.719
107.365	1888.728
107.513	1891.553
107.661	1862.262
107.808	1845.587
107.956	1819.412
108.104	1800.881
108.252	1772.313
108.4	1774.704
108.548	1789.745
108.696	1793.489
108.844	1819.453
108.992	1781.884
109.139	1768.461
109.287	1779.059
109.435	1797.896
109.583	1806.68
109.731	1799.637
109.879	1809.284
110.027	1798.244
110.175	1824.244
110.323	1835.411
110.47	1825.521
110.618	1794.911
110.766	1769.224
110.914	1743.837
111.062	1743.623
111.21	1740.343
111.358	1717.722
111.506	1700.655
111.653	1659.201
111.801	1643.304
111.949	1605.11
112.097	1558.505
112.245	1540.148
112.393	1497.72
112.541	1465.359
112.689	1475.541
112.837	1454.606
112.984	1449.822
113.132	1423.317
113.28	1416.872
113.428	1422.107
113.576	1428.819
113.724	1397.801
113.872	1380.995
114.02	1362.71
114.168	1345.462
114.315	1332.587
114.463	1359.2
114.611	1363.597
114.759	1344.328
114.907	1337.938
115.055	1342.265
115.203	1334.979
115.351	1326.396
115.498	1314.9
115.646	1276.59
115.794	1273.403
115.942	1241.86
116.09	1250.413
116.238	1232.43
116.386	1224.53
116.534	1254.697
116.682	1276.007
116.829	1293.91
116.977	1319.57
117.125	1316.163
117.273	1333.089
117.421	1332.032
117.569	1316.702
117.717	1315.205
117.865	1314.405
118.013	1311.901
118.16	1267.261
118.308	1275.71
118.456	1264.38
118.604	1265.946
118.752	1255.362
118.9	1239.105
119.048	1220.307
119.196	1192.6
119.344	1166.473
119.491	1164.765
119.639	1148.141
119.787	1110.917
119.935	1104.693
120.083	1076.828
120.231	1059.664
120.379	1051.9
120.527	1042.519
120.674	1039.367
120.822	1032.963
120.97	1027.099
121.118	1020.024
121.266	1039.273
121.414	1037.679
121.562	1054.97
121.71	1078.046
121.858	1083.194
122.005	1099.36
122.153	1119.575
122.301	1086.29
122.449	1078.572
122.597	1058.285
122.745	1062.232
122.893	1031.736
123.041	1031.63
123.189	1005.318
123.336	982.808
123.484	960.702
123.632	937.62
123.78	928.455
123.928	923.809
124.076	927.999
124.224	913.199
124.372	916.949
124.52	910.372
124.667	918.709
124.815	893.539
124.963	884.984
125.111	882.541
125.259	871.457
125.407	870.284
125.555	865.727
125.703	878.403
125.85	850.973
125.998	841.986
126.146	842.993
126.294	857.686
126.442	860.033
126.59	846.053
126.738	840.956
126.886	836.083
127.034	847.753
127.181	864.96
127.329	877.869
127.477	893.988
127.625	922.054
127.773	953.826
127.921	985.145
128.069	1018.367
128.217	1022.269
128.365	1059.905
128.512	1081.272
128.66	1088.73
128.808	1117.031
128.956	1128.302
129.104	1128.15
129.252	1144.818
129.4	1163.966
129.548	1190.261
129.695	1214.893
129.843	1240.936
129.991	1253.676
130.139	1249.06
130.287	1252.36
130.435	1257.483
130.583	1283.663
130.731	1274.616
130.879	1272.588
131.026	1248.359
131.174	1258.232
131.322	1245.764
131.47	1234.959
131.618	1243.591
131.766	1242.48
131.914	1251.562
132.062	1276.825
132.21	1267.673
132.357	1293.45
132.505	1310.284
132.653	1312.829
132.801	1334.213
132.949	1354.904
133.097	1391.578
133.245	1392.33
133.393	1404.12
133.541	1402.257
133.688	1398.011
133.836	1420.788
133.984	1411.372
134.132	1415.942
134.28	1411.176
134.428	1446.845
134.576	1489.687
134.724	1525.596
134.871	1558.479
135.019	1570.101
135.167	1581.833
135.315	1593.289
135.463	1586.351
135.611	1582.617
135.759	1577.614
135.907	1602.131
136.055	1585.375
136.202	1585.335
136.35	1609.559
136.498	1608.772
136.646	1629.533
136.794	1630.43
136.942	1625.375
137.09	1627.107
137.238	1640.615
137.386	1674.393
137.533	1679.601
137.681	1685.403
137.829	1716.401
137.977	1753.24
138.125	1790.886
138.273	1820.209
138.421	1833.552
138.569	1851.365
138.717	1870.394
138.864	1865.68
139.012	1867.177
139.16	1845.823
139.308	1844.201
139.456	1846.001
139.604	1865.502
139.752	1892.115
139.9	1912.576
140.047	1920.91
140.195	1922.62
140.343	1971.422
140.491	2019.997
140.639	2023.096
140.787	2026.682
140.935	2053.397
141.083	2027.76
141.231	2034.552
141.378	2030.071
141.526	2019.504
141.674	1969.307
141.822	1963.094
141.97	1923.617
142.118	1882.837
142.266	1828.537
142.414	1787.024
142.562	1749.514
142.709	1707.631
142.857	1701.599
143.005	1702.82
143.153	1666.29
143.301	1650.978
143.449	1646.182
143.597	1610.656
143.745	1580.96
143.893	1545.957
144.04	1501.888
144.188	1476.145
144.336	1469.325
144.484	1445.055
144.632	1427.232
144.78	1364.276
144.928	1325.593
145.076	1266.837
145.223	1182.712
145.371	1137.944
145.519	1084.383
145.667	1029.112
145.815	1002.307
145.963	963.036
146.111	935.848
146.259	886.566
146.407	837.659
146.554	804.3
146.702	759.063
146.85	716.337
146.998	705.204
147.146	662.288
147.294	633.115
147.442	587.497
147.59	564.596
147.738	527.687
147.885	499.649
148.033	475.951
148.181	455.282
148.329	421.621
148.477	399.499
148.625	373.963
148.773	343.734
148.921	314.768
149.068	297.249
149.216	267.736
149.364	243.683
149.512	227.784
149.66	204.225
149.808	181.248
149.956	162.478
150.104	158.199
150.252	144.739
150.399	130.769
150.547	122.125
150.695	117.699
150.843	116.102
150.991	113.206
151.139	113.113
151.287	107.787
151.435	105.048
151.583	103.349
151.73	103.176
151.878	100.87
152.026	98.174
152.174	95.902
152.322	92.573
152.47	95.887
152.618	92.995
152.766	92.979
152.913	90.144
153.061	91.171
153.209	89.232
153.357	88.14
153.505	85.49
153.653	82.101
153.801	78.068
153.949	74.143
154.097	74.45
154.244	77.677
154.392	78.131
154.54	82.372
154.688	82.696
154.836	84.494
154.984	89.005
155.132	90.453
155.28	96.037
155.428	94.958
155.575	98.442
155.723	101.777
155.871	96.55
156.019	100.107
156.167	102.733
156.315	104.543
156.463	107.339
156.611	113.085
156.759	117.582
156.906	120.497
157.054	118.421
157.202	121.798
157.35	123.308
157.498	122.859
157.646	122.863
157.794	117.62
157.942	117.158
158.089	107.135
158.237	112.927
158.385	109.871
158.533	114.589
158.681	114.54
158.829	120.145
158.977	117.143
159.125	116.094
159.273	121.834
159.42	121.216
159.568	118.917
159.716	118.079
159.864	117.881
160.012	112.039
160.16	117
160.308	109.589
160.456	111.273
160.604	104.402
160.751	102.242
160.899	104.664
161.047	103.727
161.195	107.314
161.343	105.603
161.491	106.799
161.639	106.801
161.787	110.442
161.935	106.737
162.082	118.488
162.23	108.065
162.378	108.893
162.526	101.087
162.674	105.002
162.822	99.389
162.97	102.116
163.118	98.706
163.265	99.753
163.413	93.584
163.561	95.884
163.709	95.607
163.857	98.904
164.005	96.63
164.153	96.648
164.301	98.686
164.449	98.654
164.596	100.761
164.744	101.606
164.892	102.567
165.04	103.385
165.188	104.395
165.336	103.673
165.484	101.615
165.632	98.814
165.78	95.372
165.927	97.604
166.075	97.99
166.223	99.768
166.371	94.716
166.519	93.842
166.667	98.955
166.815	99.612
166.963	98.752
167.111	99.402
167.258	92.235
167.406	100.651
167.554	100.814
167.702	101.718
167.85	101.093
167.998	103.621
168.146	113.485
168.294	113.686
168.441	120.427
168.589	121.672
168.737	131.87
168.885	134.939
169.033	144.461
169.181	164.14
169.329	172.502
169.477	188.731
169.625	191.636
169.772	216.948
169.92	231.027
170.068	239.44
170.216	254.476
170.364	259.829
170.512	269.808
170.66	264.634
170.808	255.057
170.956	259.01
171.103	261.564
171.251	266.885
171.399	271.65
171.547	282.389
171.695	299.777
171.843	301.642
171.991	313.987
172.139	314.805
172.286	317.227
172.434	324.778
172.582	331.08
172.73	344.165
172.878	357.003
173.026	372.148
173.174	386.683
173.322	397.308
173.47	406.409
173.617	404.808
173.765	410.737
173.913	418.743
174.061	422.816
174.209	415.885
174.357	422.891
174.505	418.737
174.653	412.987
174.801	409.53
174.948	411.013
175.096	412.565
175.244	412.292
175.392	403.538
175.54	403.578
175.688	400.797
175.836	395.843
175.984	393.463
176.132	397.482
176.279	393.004
176.427	391.327
176.575	384.892
176.723	385.068
176.871	381.024
177.019	369.08
177.167	355.241
177.315	351.527
177.462	345.454
177.61	342.838
177.758	327.314
177.906	321.918
178.054	316.621
178.202	318.618
178.35	320.909
178.498	318.466
178.646	302.05
178.793	296.09
178.941	285.134
179.089	263.018
179.237	252.598
179.385	231.893
179.533	219.057
179.681	204.401
179.829	190.713
179.977	174.727
180.124	160.718
180.272	156.409
180.42	140.867
180.568	135.681
180.716	127.635
180.864	112.622
181.012	115.096
181.16	115.253
181.307	110.3
181.455	107.53
181.603	108.348
181.751	102.018
181.899	100.842
182.047	99.932
182.195	99.812
182.343	98.203
182.491	93.273
182.638	94.03
182.786	95
182.934	94.384
183.082	94.783
183.23	92.925
183.378	91.254
183.526	88.233
183.674	85.153
183.822	86.155
183.969	81.851
184.117	80.359
184.265	79.478
184.413	76.229
184.561	72.121
184.709	69.039
184.857	71.197
185.005	66.455
185.153	68.51
185.3	66.484
185.448	69.841
185.596	62.312
185.744	65.913
185.892	67.317
186.04	65.624
186.188	63.131
186.336	66.008
186.483	68.125
186.631	67.354
186.779	64.282
186.927	63.658
187.075	63.533
187.223	66.438
187.371	61.924
187.519	68.622
187.667	67.835
187.814	71.618
187.962	70.744
188.11	70.63
188.258	74.556
188.406	75.045
188.554	77.828
188.702	78.704
188.85	80.174
188.998	85.719
189.145	86.264
189.293	85.208
189.441	88.463
189.589	93.114
189.737	98.426
189.885	98.794
190.033	100.374
190.181	103.571
190.329	105.672
190.476	106.429
190.624	108.086
190.772	112.636
190.92	115.023
191.068	125.594
191.216	129.804
191.364	140.663
191.512	144.28
191.659	149.57
191.807	154.13
191.955	157.356
192.103	164.882
192.251	159.676
192.399	161.369
192.547	152.482
192.695	152.225
192.843	148.132
192.99	152.655
193.138	153.341
193.286	145.598
193.434	148.661
193.582	158.338
193.73	156.579
193.878	153.21
194.026	155.731
194.174	157.212
194.321	159.393
194.469	158.087
194.617	156.941
194.765	157.083
194.913	159.991
195.061	155.363
195.209	162.185
195.357	160.594
195.505	162.533
195.652	162.425
195.8	167.63
195.948	166.126
196.096	168.853
196.244	169.596
196.392	169.827
196.54	161.193
196.688	155.32
196.835	147.24
196.983	142.687
197.131	140.424
197.279	136.335
197.427	133.793
197.575	133.768
197.723	133.222
197.871	130.904
198.019	133.188
198.166	130.54
198.314	132.732
198.462	135.368
198.61	134.817
198.758	138.493
198.906	141.879
199.054	144.989
199.202	147.405
199.35	146.274
199.497	147.101
199.645	146.602
199.793	150.98
199.941	159.281
200.089	164.869
200.237	166.087
200.385	165.952
200.533	166.803
200.68	180.978
200.828	184.642
200.976	193.175
201.124	206.088
201.272	221.781
201.42	220.948
201.568	233.277
201.716	239.324
201.864	245.618
202.011	257.96
202.159	261.495
202.307	265.91
202.455	275.852
202.603	276.717
202.751	281.629
202.899	280.574
203.047	286.39
203.195	290.694
203.342	301.978
203.49	303.601
203.638	320.135
203.786	328.975
203.934	344.366
204.082	353.09
204.23	370.488
204.378	378.126
204.526	402.292
204.673	420.194
204.821	437.18
204.969	456.916
205.117	458.845
205.265	464.29
205.413	471.703
205.561	473.778
205.709	483.189
205.856	481.283
206.004	485.994
206.152	495.101
206.3	507.736
206.448	523.05
206.596	525.285
206.744	538.452
206.892	526.028
207.04	529.601
207.187	528.457
207.335	541.24
207.483	547.81
207.631	569.906
207.779	591.247
207.927	616.719
208.075	659.694
208.223	695.359
208.371	723.108
208.518	759.136
208.666	798.188
208.814	852.703
208.962	907.256
209.11	992.964
209.258	1069.198
209.406	1155.505
209.554	1212.792
209.701	1312
209.849	1395.337
209.997	1458.428
210.145	1537.549
210.293	1581.971
210.441	1646.683
210.589	1740.305
210.737	1787.704
210.885	1828.086
211.032	1899.165
211.18	1985.464
211.328	2064.731
211.476	2123.802
211.624	2192.73
211.772	2221.278
211.92	2281.206
212.068	2316.37
212.216	2391.605
212.363	2434.576
212.511	2455.735
212.659	2489.856
212.807	2499.543
212.955	2502.946
213.103	2504.087
213.251	2515.134
213.399	2489.701
213.547	2452.481
213.694	2394.105
213.842	2342.074
213.99	2282.309
214.138	2206.744
214.286	2141.599
214.434	2071.974
214.582	2020.983
214.73	1960.575
214.877	1885.301
215.025	1819.975
215.173	1805.859
215.321	1760.107
215.469	1731.701
215.617	1683.545
215.765	1649.836
215.913	1609.191
216.061	1558.873
216.208	1541.553
216.356	1494.88
216.504	1455.836
216.652	1404.713
216.8	1360.76
216.948	1332.2
217.096	1290.047
217.244	1264.168
217.392	1233.033
217.539	1205.385
217.687	1179.551
217.835	1138.426
217.983	1114.495
218.131	1085.451
218.279	1059.393
218.427	1039.573
218.575	1029.358
218.723	1015.69
218.87	982.272
219.018	936.133
219.166	900.995
219.314	856.117
219.462	834.999
219.61	797.515
219.758	767.872
219.906	749.029
220.053	720.066
220.201	700.177
220.349	675.844
220.497	651.875
220.645	629.839
220.793	603.128
220.941	578.718
221.089	545.635
221.237	526.879
221.384	488.179
221.532	448.876
221.68	405.023
221.828	362.054
221.976	346.985
222.124	324.855
222.272	302.808
222.42	287.265
222.568	288.174
222.715	283.944
222.863	281.277
223.011	284.32
223.159	286.271
223.307	291.442
223.455	296.1
223.603	303.544
223.751	304.832
223.898	312.977
224.046	303.514
224.194	307.399
224.342	294.303
224.49	283.987
224.638	271.557
224.786	262.075
224.934	257.972
225.082	251.826
225.229	243.696
225.377	243.037
225.525	228.012
225.673	229.138
225.821	215.498
225.969	219.571
226.117	209.827
226.265	205.42
226.413	203.723
226.56	182.593
226.708	177.62
226.856	174.287
227.004	164.021
