# Supplementary material for: A single Musashi gene allele is sufficient to maintain mouse photoreceptor cells
Source: PLoS One. 2026 May 14;21(5):e0338576. doi: 10.1371/journal.pone.0338576 (PMC13175383; doi:10.1371/journal.pone.0338576)
Supplement: S2 File — (ZIP) [file pone.0338576.s011.zip › Data/Msi1FWT_Msi2FF_CRE_3_2.csv]

Distance_(microns)	Gray_Value
0	44.429
0.148	43.123
0.296	44.313
0.444	45.451
0.592	42.509
0.739	45.177
0.887	45.136
1.035	50.547
1.183	47.032
1.331	49.057
1.479	45.809
1.627	44.756
1.775	51.153
1.923	46.686
2.07	47.42
2.218	45.91
2.366	44.82
2.514	44.63
2.662	47.213
2.81	46.993
2.958	45.857
3.106	48.073
3.253	52.143
3.401	49.034
3.549	46.657
3.697	52.26
3.845	48.52
3.993	52.721
4.141	50.918
4.289	50.419
4.437	48.716
4.584	54.91
4.732	63.917
4.88	60.575
5.028	66.949
5.176	64.563
5.324	65.652
5.472	75.754
5.62	77.6
5.768	85.182
5.915	92.307
6.063	93.829
6.211	99.968
6.359	100.303
6.507	110.078
6.655	114.567
6.803	129.105
6.951	139.447
7.098	139.879
7.246	148.197
7.394	153.296
7.542	162.9
7.69	172.731
7.838	176.492
7.986	194.426
8.134	212.577
8.282	222.462
8.429	241.123
8.577	248.68
8.725	253.012
8.873	266.358
9.021	288.357
9.169	284.576
9.317	308.295
9.465	320.238
9.613	341.854
9.76	367.6
9.908	378.181
10.056	388.717
10.204	406.013
10.352	430.559
10.5	445.435
10.648	483.637
10.796	501.987
10.944	525.226
11.091	567.041
11.239	584.673
11.387	626.313
11.535	657.355
11.683	672.522
11.831	691.914
11.979	729.67
12.127	748.5
12.274	771.141
12.422	803.576
12.57	809.538
12.718	856.39
12.866	894.042
13.014	929.234
13.162	963.549
13.31	996.391
13.458	1025.783
13.605	1070.276
13.753	1077.734
13.901	1088.9
14.049	1117.015
14.197	1137.378
14.345	1142.413
14.493	1171.885
14.641	1207.527
14.789	1240.583
14.936	1257.668
15.084	1255.39
15.232	1272.808
15.38	1308.274
15.528	1300.346
15.676	1358.634
15.824	1367.379
15.972	1402.994
16.12	1451.892
16.267	1475.751
16.415	1515.355
16.563	1547.527
16.711	1571.169
16.859	1602.467
17.007	1613.531
17.155	1649.719
17.303	1693.203
17.45	1699.341
17.598	1711.155
17.746	1771.233
17.894	1801.417
18.042	1808.582
18.19	1837.869
18.338	1880.356
18.486	1894.703
18.634	1935.78
18.781	1968.73
18.929	1971.887
19.077	2008.08
19.225	2027.687
19.373	2064.617
19.521	2098.563
19.669	2133.189
19.817	2153.011
19.965	2204.468
20.112	2230.14
20.26	2258.053
20.408	2284.989
20.556	2323.884
20.704	2356.652
20.852	2378.541
21	2423.912
21.148	2457.577
21.295	2502.015
21.443	2507.93
21.591	2562.478
21.739	2589.499
21.887	2599.796
22.035	2622.7
22.183	2616.387
22.331	2640.76
22.479	2685.601
22.626	2682.324
22.774	2670.195
22.922	2698.481
23.07	2686.844
23.218	2719.049
23.366	2688.891
23.514	2718.724
23.662	2713.703
23.81	2735.548
23.957	2727.591
24.105	2728.715
24.253	2713.899
24.401	2696.97
24.549	2677.45
24.697	2659.198
24.845	2588.398
24.993	2576.536
25.141	2544.066
25.288	2489.953
25.436	2484.392
25.584	2445.594
25.732	2412.546
25.88	2366.682
26.028	2357.068
26.176	2336.2
26.324	2329.029
26.471	2296.201
26.619	2276.961
26.767	2223.975
26.915	2188.846
27.063	2177.124
27.211	2139.204
27.359	2116.141
27.507	2075.372
27.655	2066.532
27.802	2012.514
27.95	1961.043
28.098	1904.708
28.246	1831.317
28.394	1765.396
28.542	1677.591
28.69	1659.31
28.838	1587.865
28.986	1545.122
29.133	1522.012
29.281	1529.602
29.429	1495.089
29.577	1489.176
29.725	1450.853
29.873	1437.196
30.021	1402.146
30.169	1382.921
30.317	1355.562
30.464	1322.861
30.612	1296.929
30.76	1232.914
30.908	1203.565
31.056	1182.644
31.204	1188.771
31.352	1180.12
31.5	1142.23
31.647	1137.763
31.795	1138.839
31.943	1118.659
32.091	1115.835
32.239	1114.624
32.387	1091.679
32.535	1110.35
32.683	1101.677
32.831	1088.864
32.978	1108.845
33.126	1098.675
33.274	1077.526
33.422	1087.967
33.57	1088.396
33.718	1081.688
33.866	1097.153
34.014	1075.781
34.162	1075.856
34.309	1092.538
34.457	1082.29
34.605	1067.091
34.753	1042.922
34.901	1025.948
35.049	1018.544
35.197	1022.207
35.345	1004.893
35.492	1006.686
35.64	1028.266
35.788	1022.572
35.936	1033.7
36.084	1051.944
36.232	1034.807
36.38	1048.305
36.528	1062.955
36.676	1050.292
36.823	1039.843
36.971	1024.72
37.119	1023.639
37.267	1017.837
37.415	994.755
37.563	954.853
37.711	954.358
37.859	943.513
38.007	925.758
38.154	918.602
38.302	885.789
38.45	888.008
38.598	868.784
38.746	863.763
38.894	860.269
39.042	852.891
39.19	836.02
39.338	845.65
39.485	828.314
39.633	838.544
39.781	843.881
39.929	821.56
40.077	817.227
40.225	814.45
40.373	814.977
40.521	802.494
40.668	793.902
40.816	773.526
40.964	753.097
41.112	736.224
41.26	711.359
41.408	711.126
41.556	706.37
41.704	675.577
41.852	681.624
41.999	670.185
42.147	653.907
42.295	661.725
42.443	654.753
42.591	634.792
42.739	639.773
42.887	631.722
43.035	626.772
43.183	658.288
43.33	648.327
43.478	654.743
43.626	671.965
43.774	685.945
43.922	693.97
44.07	703.63
44.218	685.597
44.366	703.127
44.514	698.567
44.661	686.384
44.809	685.134
44.957	693.604
45.105	668.354
45.253	674.891
45.401	668.476
45.549	670.144
45.697	659.611
45.844	649.622
45.992	644.546
46.14	624.256
46.288	626.66
46.436	614.111
46.584	601.037
46.732	593.515
46.88	608.223
47.028	610.368
47.175	608.026
47.323	631.184
47.471	641.588
47.619	652.593
47.767	676.906
47.915	677.845
48.063	692.527
48.211	723.242
48.359	730.281
48.506	719.1
48.654	719.642
48.802	705.164
48.95	694.898
49.098	711.337
49.246	706.963
49.394	718.116
49.542	716.475
49.689	712.711
49.837	721.411
49.985	690.837
50.133	673.245
50.281	660.301
50.429	627.781
50.577	617.502
50.725	610.885
50.873	591.868
51.02	603.302
51.168	608.989
51.316	611.027
51.464	638.925
51.612	653.895
51.76	682.586
51.908	686.774
52.056	695.171
52.204	702.142
52.351	694.779
52.499	712.882
52.647	704.246
52.795	709.491
52.943	699.959
53.091	686.34
53.239	672.534
53.387	667.942
53.535	660.17
53.682	676.693
53.83	681.985
53.978	673.174
54.126	689.975
54.274	670.527
54.422	677.566
54.57	692.191
54.718	680.61
54.865	704.203
55.013	710.143
55.161	709.609
55.309	734.618
55.457	725.75
55.605	725.486
55.753	707.082
55.901	731.035
56.049	737.729
56.196	720.352
56.344	729.259
56.492	709.675
56.64	700.725
56.788	672.765
56.936	665.628
57.084	657.138
57.232	644.834
57.38	630.041
57.527	641.422
57.675	623.615
57.823	632.379
57.971	628.38
58.119	619.554
58.267	628.974
58.415	631.134
58.563	629.475
58.711	639.802
58.858	642.11
59.006	641.691
59.154	651.289
59.302	667.227
59.45	668.764
59.598	673.934
59.746	658.803
59.894	651.328
60.041	665.15
60.189	666.188
60.337	666.613
60.485	677.898
60.633	669.723
60.781	662.087
60.929	667.56
61.077	658.442
61.225	674.321
61.372	668.997
61.52	647.627
61.668	644.962
61.816	627.028
61.964	628.273
62.112	599.186
62.26	608.106
62.408	591.946
62.556	605.31
62.703	598.013
62.851	613.813
62.999	619.99
63.147	622.455
63.295	639.149
63.443	639.86
63.591	648.701
63.739	651.945
63.886	656.062
64.034	668.983
64.182	676.194
64.33	675.197
64.478	673.745
64.626	671.863
64.774	685.875
64.922	698.233
65.07	709.481
65.217	708.052
65.365	698.484
65.513	694.107
65.661	690.269
65.809	690.642
65.957	691.084
66.105	682.57
66.253	687.865
66.401	698.021
66.548	704.936
66.696	719.714
66.844	727.197
66.992	729.66
67.14	757.903
67.288	757.827
67.436	759.313
67.584	751.359
67.732	756.066
67.879	757.375
68.027	736.285
68.175	750.326
68.323	751.37
68.471	749.808
68.619	765.032
68.767	775.259
68.915	779.677
69.062	797.943
69.21	807.968
69.358	827.47
69.506	815.158
69.654	831.733
69.802	820.965
69.95	820.867
70.098	814.895
70.246	814.712
70.393	807.428
70.541	816.731
70.689	819.874
70.837	806.5
70.985	810.809
71.133	804.278
71.281	812.961
71.429	816.369
71.577	804.403
71.724	801.206
71.872	800.576
72.02	793.88
72.168	795.457
72.316	818.271
72.464	805.277
72.612	815.13
72.76	828.411
72.908	827.753
73.055	827.591
73.203	844.502
73.351	848.384
73.499	862.428
73.647	842.273
73.795	859.997
73.943	838.089
74.091	826.155
74.238	838.985
74.386	832.397
74.534	821.053
74.682	812.109
74.83	805.398
74.978	792.127
75.126	803.777
75.274	799.748
75.422	788.725
75.569	825.669
75.717	800.606
75.865	796.297
76.013	799.097
76.161	803.13
76.309	780.822
76.457	793.217
76.605	794.819
76.753	768.891
76.9	779.293
77.048	766.808
77.196	773.923
77.344	777.434
77.492	777.84
77.64	774.39
77.788	796.389
77.936	815.539
78.083	805.696
78.231	824.965
78.379	854.698
78.527	878.424
78.675	892.185
78.823	890.546
78.971	885.004
79.119	876.055
79.267	856.35
79.414	849.224
79.562	830.469
79.71	824.116
79.858	835.055
80.006	814.018
80.154	809.194
80.302	808.517
80.45	815.573
80.598	803.189
80.745	804.429
80.893	780.078
81.041	757.576
81.189	764.877
81.337	753.918
81.485	763.116
81.633	767.82
81.781	756.371
81.929	772.296
82.076	769.746
82.224	775.183
82.372	771.189
82.52	767.699
82.668	743.932
82.816	726.521
82.964	720.241
83.112	711.351
83.259	706.329
83.407	693.894
83.555	686.116
83.703	670.83
83.851	653.745
83.999	660.423
84.147	662.205
84.295	647.189
84.443	656.406
84.59	656.11
84.738	641.736
84.886	629.059
85.034	624.372
85.182	600.692
85.33	599.678
85.478	579.378
85.626	559.42
85.774	559.331
85.921	540.879
86.069	534.47
86.217	519.621
86.365	522.399
86.513	509.117
86.661	499.714
86.809	486.917
86.957	487.722
87.104	470.681
87.252	449.452
87.4	441.247
87.548	431.769
87.696	423.597
87.844	423.832
87.992	436.194
88.14	425.817
88.288	400.859
88.435	417.582
88.583	409.845
88.731	408.534
88.879	410.04
89.027	406.317
89.175	415.04
89.323	413.09
89.471	411.15
89.619	418.037
89.766	407.417
89.914	406.48
90.062	398.06
90.21	398.104
90.358	394.904
90.506	383.674
90.654	390.644
90.802	374.567
90.95	379.984
91.097	371.884
91.245	380.321
91.393	368.397
91.541	376.497
91.689	370.497
91.837	377.527
91.985	384.26
92.133	391.103
92.28	389.849
92.428	385.682
92.576	375.185
92.724	379.464
92.872	397.169
93.02	405.674
93.168	398.349
93.316	386.964
93.464	393.302
93.611	396.948
93.759	400.043
93.907	393.983
94.055	380.467
94.203	400.28
94.351	400.67
94.499	397.68
94.647	422.74
94.795	425.97
94.942	434.507
95.09	428.13
95.238	434.393
95.386	446.89
95.534	438.009
95.682	435.626
95.83	437.949
95.978	449.516
96.126	449.802
96.273	463.053
96.421	460.807
96.569	484.515
96.717	493.819
96.865	494.343
97.013	505.221
97.161	530.059
97.309	545.663
97.456	568.433
97.604	594.921
97.752	611.649
97.9	635.861
98.048	665.096
98.196	669.148
98.344	686.669
98.492	727.794
98.64	719.498
98.787	769.803
98.935	772.571
99.083	784.196
99.231	812.928
99.379	822.806
99.527	817.231
99.675	835.786
99.823	848.66
99.971	851.469
100.118	885.595
100.266	890.631
100.414	905.444
100.562	925.64
100.71	926.206
100.858	969.089
101.006	999.443
101.154	1008.98
101.301	1068.757
101.449	1067.46
101.597	1070.907
101.745	1102.843
101.893	1099.273
102.041	1141.87
102.189	1172.899
102.337	1165.453
102.485	1193.757
102.632	1213.997
102.78	1221.301
102.928	1225.609
103.076	1261.736
103.224	1266.363
103.372	1306.666
103.52	1341.688
103.668	1355.912
103.816	1368.381
103.963	1370.909
104.111	1349.934
104.259	1368.962
104.407	1361.427
104.555	1366.477
104.703	1381.163
104.851	1402.955
104.999	1411.275
105.147	1462.924
105.294	1456.3
105.442	1497.335
105.59	1520.138
105.738	1559.476
105.886	1564.913
106.034	1584.563
106.182	1576.446
106.33	1576.306
106.477	1568.467
106.625	1537.42
106.773	1559.317
106.921	1565.622
107.069	1554.486
107.217	1567.46
107.365	1593.401
107.513	1573.221
107.661	1584.265
107.808	1595.203
107.956	1594.96
108.104	1610.489
108.252	1598.821
108.4	1624.759
108.548	1633.327
108.696	1648.005
108.844	1659.233
108.992	1661.401
109.139	1671.149
109.287	1655.422
109.435	1662.451
109.583	1655.896
109.731	1682.278
109.879	1673.74
110.027	1674.389
110.175	1719.054
110.323	1709.76
110.47	1708.677
110.618	1724.993
110.766	1736.542
110.914	1728.122
111.062	1747.944
111.21	1721.031
111.358	1739.52
111.506	1764.866
111.653	1752.094
111.801	1753.3
111.949	1757.623
112.097	1750.312
112.245	1785.628
112.393	1801.974
112.541	1785.944
112.689	1832.004
112.837	1860.515
112.984	1849.072
113.132	1880.402
113.28	1891.049
113.428	1906.396
113.576	1933.986
113.724	1950.139
113.872	1945.633
114.02	1962.858
114.168	1958.246
114.315	1954.034
114.463	1948.425
114.611	1916.099
114.759	1906.143
114.907	1927.588
115.055	1905.572
115.203	1908.575
115.351	1917.861
115.498	1889.353
115.646	1909.861
115.794	1917.06
115.942	1894.168
116.09	1918.397
116.238	1885.972
116.386	1871.069
116.534	1854.285
116.682	1824.774
116.829	1818.55
116.977	1808.986
117.125	1782.581
117.273	1755.344
117.421	1770.13
117.569	1746.444
117.717	1745.391
117.865	1738.554
118.013	1748.627
118.16	1763.284
118.308	1769.884
118.456	1745.564
118.604	1743.721
118.752	1735.96
118.9	1725.138
119.048	1724.762
119.196	1722.927
119.344	1705.144
119.491	1708.376
119.639	1691.39
119.787	1678.555
119.935	1689.025
120.083	1664.781
120.231	1644.693
120.379	1646.932
120.527	1617.861
120.674	1599.971
120.822	1570.203
120.97	1549.392
121.118	1535.373
121.266	1534.063
121.414	1528.38
121.562	1523.229
121.71	1493.899
121.858	1467.519
122.005	1471.969
122.153	1432.932
122.301	1416.121
122.449	1421.998
122.597	1432.772
122.745	1416.943
122.893	1431.484
123.041	1424.878
123.189	1444.599
123.336	1475.047
123.484	1451.737
123.632	1474.723
123.78	1496.401
123.928	1488.994
124.076	1504.113
124.224	1545.725
124.372	1526.358
124.52	1557.12
124.667	1552.535
124.815	1561.239
124.963	1567.923
125.111	1577.923
125.259	1579.677
125.407	1579.364
125.555	1584.842
125.703	1560.696
125.85	1565.402
125.998	1542.317
126.146	1551.569
126.294	1532.964
126.442	1510.039
126.59	1498.387
126.738	1489.399
126.886	1474.641
127.034	1471.949
127.181	1477.219
127.329	1469.439
127.477	1485.243
127.625	1504.99
127.773	1485.64
127.921	1461.11
128.069	1444.954
128.217	1450.734
128.365	1428.713
128.512	1419.245
128.66	1395.065
128.808	1389.561
128.956	1383.9
129.104	1326.399
129.252	1306.695
129.4	1269.187
129.548	1239.069
129.695	1209.804
129.843	1191.025
129.991	1152.47
130.139	1142.899
130.287	1126.47
130.435	1107.725
130.583	1088.413
130.731	1080.31
130.879	1024.857
131.026	984.187
131.174	956.021
131.322	898.971
131.47	893.578
131.618	880.552
131.766	827.886
131.914	805.219
132.062	774.195
132.21	728.381
132.357	708.021
132.505	682.29
132.653	636.48
132.801	624.69
132.949	600.08
133.097	586.632
133.245	546.427
133.393	528.695
133.541	527.386
133.688	494.645
133.836	487.403
133.984	462.501
134.132	450.116
134.28	423.877
134.428	408.974
134.576	392.115
134.724	370.33
134.871	358.954
135.019	362.238
135.167	352.099
135.315	343.821
135.463	332.48
135.611	318.476
135.759	311.658
135.907	293.92
136.055	287.259
136.202	281.355
136.35	276.52
136.498	265.84
136.646	250.377
136.794	247.224
136.942	243.782
137.09	225.759
137.238	216.3
137.386	212.947
137.533	203.067
137.681	192.566
137.829	187.18
137.977	176.09
138.125	169.567
138.273	168.014
138.421	156.751
138.569	150.621
138.717	147.355
138.864	135.162
139.012	130.83
139.16	131.424
139.308	129.478
139.456	136.239
139.604	142.707
139.752	134.191
139.9	136.662
140.047	140.127
140.195	136.145
140.343	141.42
140.491	137.888
140.639	133.492
140.787	128.674
140.935	123.475
141.083	120.03
141.231	131.08
141.378	128.804
141.526	124.944
141.674	130.817
141.822	131.394
141.97	131.821
142.118	131.308
142.266	133.624
142.414	133.744
142.562	134.914
142.709	133.72
142.857	130.296
143.005	141.126
143.153	141.636
143.301	146.002
143.449	142.038
143.597	142.76
143.745	139.062
143.893	132.86
144.04	130.991
144.188	133.426
144.336	141.694
144.484	140.416
144.632	131.987
144.78	129.295
144.928	128.946
145.076	129.247
145.223	133.052
145.371	133.833
145.519	128.371
145.667	134.308
145.815	120.026
145.963	123.844
146.111	126.718
146.259	130.028
146.407	134.162
146.554	131.683
146.702	129.987
146.85	124.195
146.998	119.809
147.146	120.831
147.294	119.274
147.442	110.368
147.59	109.175
147.738	112.119
147.885	109.543
148.033	117.75
148.181	108.687
148.329	111.882
148.477	117.42
148.625	121.214
148.773	122.251
148.921	125.238
149.068	112.849
149.216	116.64
149.364	118.637
149.512	117.702
149.66	121.085
149.808	126.992
149.956	130.198
150.104	138.994
150.252	138.691
150.399	145.18
150.547	135.357
150.695	129.825
150.843	129.845
150.991	127.679
151.139	126.519
151.287	125.559
151.435	131.069
151.583	131.892
151.73	142.946
151.878	137.818
152.026	129.625
152.174	135.869
152.322	133.629
152.47	130.48
152.618	125.75
152.766	122.581
152.913	124.321
153.061	118.779
153.209	116.388
153.357	120.946
153.505	119.982
153.653	119.804
153.801	127.052
153.949	121.148
154.097	120.103
154.244	116.726
154.392	119.883
154.54	127.911
154.688	120.692
154.836	135.469
154.984	123.413
155.132	126.357
155.28	131.651
155.428	128.26
155.575	130.759
155.723	127.219
155.871	132.338
156.019	131.748
156.167	127.407
156.315	121.743
156.463	127.296
156.611	125.968
156.759	127.605
156.906	121.102
157.054	117.395
157.202	119.672
157.35	125.823
157.498	124.743
157.646	124.843
157.794	119.949
157.942	116.593
158.089	113.447
158.237	116.352
158.385	108.963
158.533	110.054
158.681	111.708
158.829	106.209
158.977	105.426
159.125	106.487
159.273	113.794
159.42	112.704
159.568	121.041
159.716	116.965
159.864	113.962
160.012	108.739
160.16	110.491
160.308	104.616
160.456	105.294
160.604	111.125
160.751	112.25
160.899	104.878
161.047	107.536
161.195	107.624
161.343	118.014
161.491	120.382
161.639	118.72
161.787	121.568
161.935	114.576
162.082	112.56
162.23	114.138
162.378	120.226
162.526	113.29
162.674	117.973
162.822	119.109
162.97	122.769
163.118	126.715
163.265	130.238
163.413	134.031
163.561	139.038
163.709	136.001
163.857	137.018
164.005	139.265
164.153	131.998
164.301	133.368
164.449	126.365
164.596	121.212
164.744	114.042
164.892	114.699
165.04	117.696
165.188	122
165.336	130.546
165.484	132.017
165.632	136.14
165.78	128.407
165.927	128.244
166.075	121.063
166.223	130.863
166.371	124.286
166.519	137.053
166.667	142.967
166.815	142.843
166.963	130.467
167.111	137.707
167.258	136.435
167.406	142.638
167.554	138.661
167.702	139.015
167.85	148.671
167.998	142.824
168.146	138.694
168.294	140.681
168.441	131.103
168.589	139.959
168.737	128.262
168.885	129.851
169.033	124.606
169.181	129.906
169.329	126.721
169.477	127.78
169.625	125.108
169.772	129.542
169.92	133.262
170.068	133.892
170.216	135.435
170.364	141.668
170.512	136.112
170.66	141.338
170.808	146.41
170.956	148.075
171.103	143.659
171.251	146.66
171.399	141.504
171.547	138.558
171.695	149.242
171.843	146.786
171.991	140.699
172.139	144.775
172.286	153.78
172.434	153.288
172.582	149.29
172.73	147.002
172.878	150.48
173.026	147.729
173.174	145.506
173.322	149.569
173.47	153.618
173.617	153.424
173.765	158.474
173.913	161.89
174.061	160.946
174.209	157.426
174.357	159.034
174.505	156.888
174.653	153.129
174.801	158.339
174.948	157.797
175.096	166.661
175.244	170.835
175.392	169.092
175.54	171.788
175.688	168.55
175.836	172.888
175.984	177.213
176.132	176.528
176.279	185.003
176.427	185.629
176.575	195.687
176.723	192.551
176.871	198.16
177.019	199.493
177.167	206.753
177.315	218.782
177.462	229.478
177.61	239.828
177.758	253.427
177.906	267.492
178.054	296.033
178.202	318.944
178.35	340.681
178.498	376.609
178.646	408.9
178.793	441.974
178.941	480.818
179.089	515.384
179.237	543.463
179.385	594.925
179.533	631.004
179.681	680.549
179.829	729.348
179.977	760.924
180.124	794.549
180.272	824.587
180.42	847.864
180.568	877.691
180.716	894.711
180.864	898.588
181.012	923.249
181.16	946.006
181.307	961.109
181.455	1013.418
181.603	1038.557
181.751	1061.382
181.899	1093.574
182.047	1115.582
182.195	1125.447
182.343	1140.882
182.491	1153.337
182.638	1144.898
182.786	1167.868
182.934	1150.181
183.082	1154.224
183.23	1133.748
183.378	1111.198
183.526	1084.907
183.674	1046.694
183.822	1006.007
183.969	969.615
184.117	920.21
184.265	890.808
184.413	844.09
184.561	822.678
184.709	796.17
184.857	778.985
185.005	767.533
185.153	770.186
185.3	788.143
185.448	808.81
185.596	825.533
185.744	841.01
185.892	853.703
186.04	875.433
186.188	910.77
186.336	930.582
186.483	964.614
186.631	987.005
186.779	1003.934
186.927	1006.783
187.075	1024.215
187.223	1009.23
187.371	1037.921
187.519	1038.252
187.667	1028.266
187.814	1055.526
187.962	1052.15
188.11	1035.471
188.258	1037.601
188.406	1011.185
188.554	995.055
188.702	975.688
188.85	935.307
188.998	911.824
189.145	879.273
189.293	862.842
189.441	832.932
189.589	806.951
189.737	794.527
189.885	759.549
190.033	728.45
190.181	714.285
190.329	679.17
190.476	649.759
190.624	619.1
190.772	577.362
190.92	546.11
191.068	512.911
191.216	473.215
191.364	453.566
191.512	424.75
191.659	384.358
191.807	371.822
191.955	350.216
192.103	332.883
192.251	321.716
192.399	300.293
192.547	293.7
192.695	275.439
192.843	266.456
192.99	256.189
193.138	253.783
193.286	246.937
193.434	237.78
193.582	241.966
193.73	239.098
193.878	230.981
194.026	231.197
194.174	227.902
194.321	218.982
194.469	207.426
194.617	190.471
194.765	175.4
194.913	157.549
195.061	134.145
195.209	128.447
195.357	101.249
195.505	90.555
195.652	86.994
195.8	84.801
195.948	77.728
196.096	75.188
196.244	70.829
196.392	66.419
196.54	63.576
196.688	57.463
196.835	48.386
196.983	45.102
197.131	32.299
197.279	33.042
197.427	28.275
197.575	26.518
197.723	25.301
197.871	22.735
198.019	20.164
198.166	17.551
198.314	17.124
198.462	15.511
198.61	13.674
198.758	13.944
198.906	12.227
199.054	12.464
199.202	14.047
199.35	16.35
199.497	18.089
199.645	15.466
199.793	16.742
199.941	18.085
200.089	15.651
200.237	15.884
200.385	13.951
200.533	12.084
200.68	10.843
200.828	13.422
200.976	12.795
201.124	11.661
201.272	11.32
201.42	12.802
201.568	10.762
201.716	12.751
201.864	11.921
202.011	13.75
202.159	10.533
202.307	10.982
202.455	12.758
202.603	11.281
202.751	12.24
202.899	11.529
203.047	12.075
203.195	11.264
203.342	10.16
203.49	9.922
203.638	12.581
203.786	12.643
203.934	12.112
204.082	14.973
204.23	16.851
204.378	18.103
204.526	16.781
204.673	14.706
204.821	11.497
204.969	13.152
205.117	10.573
205.265	13.244
205.413	11.001
205.561	12.528
205.709	13.885
205.856	12.352
206.004	10.61
206.152	10.54
