# Supplementary material for: A single Musashi gene allele is sufficient to maintain mouse photoreceptor cells
Source: PLoS One. 2026 May 14;21(5):e0338576. doi: 10.1371/journal.pone.0338576 (PMC13175383; doi:10.1371/journal.pone.0338576)
Supplement: S2 File — (ZIP) [file pone.0338576.s011.zip › Data/Msi1FWT_Msi2FF_3_2.csv]

Distance_(microns)	Gray_Value
0	54.46
0.149	55.655
0.298	55.743
0.447	54.015
0.596	56.463
0.745	50.927
0.894	52.895
1.043	52.349
1.192	51.79
1.342	50.938
1.491	53.403
1.64	50.24
1.789	49.17
1.938	50.065
2.087	46.076
2.236	47.278
2.385	47.076
2.534	47.894
2.683	48.142
2.832	54.094
2.981	49.637
3.13	51.678
3.279	51.595
3.428	52.816
3.577	59.774
3.726	58.749
3.876	61.09
4.025	67.381
4.174	68.36
4.323	77.414
4.472	84.208
4.621	87.422
4.77	97.286
4.919	112.167
5.068	124.408
5.217	144.305
5.366	159.283
5.515	189.769
5.664	206.534
5.813	232.497
5.962	281.409
6.111	308.388
6.26	358.85
6.41	408.586
6.559	461.225
6.708	487.691
6.857	542.578
7.006	572.981
7.155	609.91
7.304	641.423
7.453	673.76
7.602	718.886
7.751	791.267
7.9	852.323
8.049	955.106
8.198	1039.259
8.347	1119.572
8.496	1216.942
8.645	1288.625
8.794	1354.425
8.944	1457.623
9.093	1501.785
9.242	1564.171
9.391	1632.857
9.54	1713.339
9.689	1763.762
9.838	1855.108
9.987	1912.144
10.136	1974.233
10.285	2033.803
10.434	2071.14
10.583	2144.47
10.732	2213.88
10.881	2243.404
11.03	2291.714
11.179	2384
11.328	2387.364
11.477	2427.671
11.627	2459.075
11.776	2460.982
11.925	2481.339
12.074	2482.106
12.223	2510.59
12.372	2533.367
12.521	2543.614
12.67	2553.141
12.819	2582.702
12.968	2573.339
13.117	2596.813
13.266	2572.22
13.415	2574.587
13.564	2569.564
13.713	2574.818
13.862	2539.452
14.011	2510.012
14.161	2498.239
14.31	2460.592
14.459	2461.629
14.608	2407.769
14.757	2418.013
14.906	2405.752
15.055	2396.059
15.204	2407.935
15.353	2393.141
15.502	2383.587
15.651	2375.03
15.8	2393.389
15.949	2351.025
16.098	2354.858
16.247	2357.58
16.396	2300.878
16.545	2343.75
16.695	2334.679
16.844	2290.378
16.993	2309.187
17.142	2273.796
17.291	2256.294
17.44	2293.712
17.589	2294.796
17.738	2311.617
17.887	2305.192
18.036	2331.776
18.185	2330.014
18.334	2316.072
18.483	2298.53
18.632	2338.206
18.781	2331.836
18.93	2328.523
19.079	2328.836
19.229	2360.369
19.378	2351.329
19.527	2343.003
19.676	2348.515
19.825	2352.034
19.974	2365.926
20.123	2367.082
20.272	2373.474
20.421	2407.013
20.57	2383.522
20.719	2391.281
20.868	2436.775
21.017	2404.33
21.166	2397.36
21.315	2402.121
21.464	2383.912
21.613	2388.937
21.763	2385.101
21.912	2391.625
22.061	2379.168
22.21	2393.341
22.359	2349.587
22.508	2360.22
22.657	2369.983
22.806	2356.619
22.955	2357.812
23.104	2349.901
23.253	2328.353
23.402	2349.078
23.551	2353.445
23.7	2337.156
23.849	2341.434
23.998	2307.088
24.147	2342.419
24.297	2339.233
24.446	2308.42
24.595	2333.92
24.744	2310.079
24.893	2305.175
25.042	2295.538
25.191	2268.267
25.34	2257.716
25.489	2240.976
25.638	2215.494
25.787	2151.118
25.936	2126.013
26.085	2051.814
26.234	2003.632
26.383	1963.689
26.532	1882.077
26.681	1851.798
26.831	1841.648
26.98	1797.691
27.129	1796.456
27.278	1801.089
27.427	1776.738
27.576	1760.4
27.725	1734.333
27.874	1655.859
28.023	1639.08
28.172	1539.841
28.321	1451.064
28.47	1425.441
28.619	1357.922
28.768	1366.052
28.917	1361.543
29.066	1354.983
29.215	1340.433
29.365	1377.738
29.514	1397.873
29.663	1399.002
29.812	1407.647
29.961	1416.155
30.11	1427.051
30.259	1433.746
30.408	1441.69
30.557	1463.836
30.706	1506.463
30.855	1515.499
31.004	1562.046
31.153	1589.769
31.302	1569.225
31.451	1564.955
31.6	1560.667
31.749	1531.887
31.899	1553.191
32.048	1562.665
32.197	1585.129
32.346	1620.39
32.495	1686.921
32.644	1719.125
32.793	1764.474
32.942	1780.323
33.091	1795.174
33.24	1819.033
33.389	1787.738
33.538	1766.486
33.687	1752.151
33.836	1713.677
33.985	1709.634
34.134	1691.797
34.283	1647.94
34.433	1631.022
34.582	1570.702
34.731	1540.575
34.88	1508.241
35.029	1456.194
35.178	1429.036
35.327	1406.76
35.476	1364.373
35.625	1375.397
35.774	1398.668
35.923	1364.875
36.072	1348.936
36.221	1318.373
36.37	1266.179
36.519	1251.563
36.668	1218.055
36.817	1187.893
36.966	1194.917
37.116	1168.955
37.265	1134.85
37.414	1134.828
37.563	1141.005
37.712	1117.427
37.861	1124.033
38.01	1134.572
38.159	1107.848
38.308	1130.82
38.457	1145.203
38.606	1161.219
38.755	1179.156
38.904	1205.74
39.053	1190.263
39.202	1187.73
39.351	1144.883
39.5	1135.993
39.65	1089.823
39.799	1049.883
39.948	1035.752
40.097	998.362
40.246	966.896
40.395	974.79
40.544	963.181
40.693	951.518
40.842	970.655
40.991	979.469
41.14	967.282
41.289	970.42
41.438	966.132
41.587	970.25
41.736	980.725
41.885	982.213
42.034	1006.928
42.184	1007.413
42.333	1004.26
42.482	989.786
42.631	978.582
42.78	941.087
42.929	940.156
43.078	912.349
43.227	897.595
43.376	898.957
43.525	882.592
43.674	862.911
43.823	868.211
43.972	871.724
44.121	865.807
44.27	859.36
44.419	867.14
44.568	879.043
44.718	876.565
44.867	889.762
45.016	885.236
45.165	913.56
45.314	944.087
45.463	957.101
45.612	978.365
45.761	991.156
45.91	1002.156
46.059	1006.424
46.208	980.962
46.357	964.783
46.506	936.925
46.655	900.163
46.804	885.761
46.953	867.406
47.102	861.269
47.252	861.721
47.401	868.52
47.55	875.656
47.699	884.048
47.848	893.6
47.997	889.858
48.146	909.577
48.295	910.265
48.444	904.878
48.593	893.444
48.742	887.937
48.891	910.34
49.04	932.976
49.189	924.689
49.338	930.402
49.487	937.854
49.636	924.227
49.786	958.458
49.935	952.301
50.084	929.058
50.233	937.442
50.382	913.139
50.531	895.446
50.68	900.628
50.829	909.963
50.978	897.737
51.127	917.095
51.276	912.376
51.425	927.347
51.574	948.928
51.723	929.985
51.872	949.955
52.021	970.837
52.17	954.799
52.32	954.288
52.469	929.44
52.618	926.995
52.767	922.817
52.916	909.016
53.065	893.156
53.214	894.692
53.363	870.278
53.512	849.908
53.661	847.004
53.81	834.343
53.959	830.99
54.108	822.632
54.257	799.344
54.406	792.604
54.555	776.694
54.704	769.824
54.854	788.631
55.003	799.451
55.152	829.794
55.301	850.611
55.45	883.25
55.599	878.727
55.748	891.865
55.897	887.95
56.046	879.411
56.195	866.725
56.344	837.739
56.493	831.997
56.642	814.914
56.791	777.672
56.94	770.084
57.089	772.939
57.238	740.138
57.388	738.17
57.537	731.432
57.686	722.24
57.835	731.418
57.984	718.694
58.133	714.416
58.282	725.652
58.431	735.738
58.58	753.187
58.729	769.39
58.878	781.643
59.027	785.804
59.176	816.501
59.325	813.148
59.474	831.715
59.623	855.719
59.772	871.172
59.921	861.659
60.071	887.536
60.22	905.765
60.369	904.876
60.518	899.564
60.667	910.269
60.816	894.52
60.965	880.185
61.114	869.016
61.263	835.414
61.412	822.267
61.561	819.353
61.71	811.668
61.859	821.687
62.008	831.086
62.157	844.458
62.306	852.737
62.455	852.062
62.605	863.84
62.754	870.673
62.903	886.743
63.052	907.876
63.201	925.392
63.35	935.572
63.499	939.492
63.648	933.531
63.797	924.403
63.946	905.77
64.095	883.271
64.244	879.354
64.393	867.091
64.542	873.948
64.691	881.355
64.84	897.002
64.989	890.014
65.139	924.865
65.288	938.733
65.437	953.05
65.586	954.401
65.735	941.502
65.884	954.439
66.033	961.547
66.182	952.468
66.331	961.573
66.48	954.212
66.629	973.533
66.778	974.685
66.927	966.494
67.076	956.539
67.225	959.474
67.374	940.089
67.523	931.183
67.673	936.791
67.822	916.011
67.971	898.922
68.12	885.8
68.269	875.314
68.418	859.138
68.567	867.294
68.716	884.227
68.865	879.838
69.014	895.028
69.163	902.841
69.312	907.331
69.461	933.078
69.61	922.912
69.759	926
69.908	913.012
70.057	891.218
70.207	893.993
70.356	895.382
70.505	881.978
70.654	890.114
70.803	907.759
70.952	905.342
71.101	911.696
71.25	915.526
71.399	903.42
71.548	922.267
71.697	914.341
71.846	908.588
71.995	934.232
72.144	915.56
72.293	909.286
72.442	921.036
72.591	942.368
72.741	963.661
72.89	986.104
73.039	987.593
73.188	992.186
73.337	977.276
73.486	988.436
73.635	983.659
73.784	1010.516
73.933	998.846
74.082	1010.093
74.231	1029.557
74.38	1018.054
74.529	1009.885
74.678	970.661
74.827	948.214
74.976	941.597
75.125	936.37
75.275	919.033
75.424	915.766
75.573	917.859
75.722	902.943
75.871	898.599
76.02	897.122
76.169	874.408
76.318	861.851
76.467	848.507
76.616	848.989
76.765	848.015
76.914	859.613
77.063	863.976
77.212	854.782
77.361	865.535
77.51	856.125
77.659	855.181
77.809	857.367
77.958	865.884
78.107	859.324
78.256	849.078
78.405	868.888
78.554	865.832
78.703	870.626
78.852	875.913
79.001	881.39
79.15	911.067
79.299	873.327
79.448	884.673
79.597	890.879
79.746	897.715
79.895	889.175
80.044	921.014
80.193	918.89
80.342	913.536
80.492	923.99
80.641	910.349
80.79	903.082
80.939	911.674
81.088	929.84
81.237	948.516
81.386	944.038
81.535	934.764
81.684	929.222
81.833	955.954
81.982	949.674
82.131	964.363
82.28	976.069
82.429	971.142
82.578	978.344
82.727	977.281
82.876	983.73
83.026	1003.246
83.175	1001.719
83.324	1026.561
83.473	1032.75
83.622	1037.833
83.771	1046.662
83.92	1044.972
84.069	1025.02
84.218	1021.374
84.367	997.818
84.516	1003.122
84.665	997.79
84.814	1009.074
84.963	984.118
85.112	974.482
85.261	954.551
85.41	938.002
85.56	933.897
85.709	915.662
85.858	898.587
86.007	904.295
86.156	904.189
86.305	901.737
86.454	923.108
86.603	909.944
86.752	929.37
86.901	912.026
87.05	930.155
87.199	933.855
87.348	933.618
87.497	917.614
87.646	920.789
87.795	897.949
87.944	875.516
88.094	867.08
88.243	826.56
88.392	795.381
88.541	793.495
88.69	744.145
88.839	713.894
88.988	709.465
89.137	686.06
89.286	682.954
89.435	672.669
89.584	654.827
89.733	642.281
89.882	645.866
90.031	644.173
90.18	647.665
90.329	658.194
90.478	657.847
90.628	632.156
90.777	642.555
90.926	627.997
91.075	633.956
91.224	621.644
91.373	609.567
91.522	616.497
91.671	586.197
91.82	574.54
91.969	591.467
92.118	579.413
92.267	574.516
92.416	584.525
92.565	571.536
92.714	586.373
92.863	588.214
93.012	559.604
93.162	560.608
93.311	543.319
93.46	529.263
93.609	544.679
93.758	524.491
93.907	542.483
94.056	540.508
94.205	541.783
94.354	526.158
94.503	529.367
94.652	540.462
94.801	534.479
94.95	536.378
95.099	531.15
95.248	534.396
95.397	543.442
95.546	539.307
95.696	529.743
95.845	547.248
95.994	540.856
96.143	560.323
96.292	555.643
96.441	541.029
96.59	538.373
96.739	547.096
96.888	543.309
97.037	565.836
97.186	562.858
97.335	572.575
97.484	596.806
97.633	610.214
97.782	632.442
97.931	620.332
98.08	637.16
98.23	639.564
98.379	668.54
98.528	663.219
98.677	655.3
98.826	670.898
98.975	647.396
99.124	651.671
99.273	655.465
99.422	671.843
99.571	684.317
99.72	698.203
99.869	726.585
100.018	755.494
100.167	768.723
100.316	800.133
100.465	806.092
100.614	831.744
100.764	846.792
100.913	856.219
101.062	863.545
101.211	872.958
101.36	904.071
101.509	928.338
101.658	946.354
101.807	963.571
101.956	982.013
102.105	980.253
102.254	1018.091
102.403	1025.804
102.552	1039.515
102.701	1069.326
102.85	1082.979
102.999	1104.507
103.148	1133.839
103.298	1152.181
103.447	1148.963
103.596	1183.328
103.745	1171.382
103.894	1186.944
104.043	1216.622
104.192	1211.331
104.341	1222.604
104.49	1253.973
104.639	1256.639
104.788	1288.424
104.937	1292.833
105.086	1317.012
105.235	1364.897
105.384	1395.343
105.533	1437.314
105.682	1470.877
105.831	1495.767
105.981	1520.093
106.13	1537.456
106.279	1559.096
106.428	1567.482
106.577	1613.516
106.726	1606.994
106.875	1654.275
107.024	1647.209
107.173	1662.713
107.322	1681.174
107.471	1689.508
107.62	1674.482
107.769	1702.972
107.918	1717.905
108.067	1743.977
108.216	1799.685
108.365	1790.95
108.515	1829.881
108.664	1883.293
108.813	1874.307
108.962	1934.089
109.111	1977.573
109.26	2011.945
109.409	2045.614
109.558	2085.41
109.707	2062.649
109.856	2111.161
110.005	2113.61
110.154	2088.972
110.303	2099.743
110.452	2111.624
110.601	2107.817
110.75	2148.057
110.899	2160.697
111.049	2172.147
111.198	2229.178
111.347	2218.724
111.496	2254.283
111.645	2270.324
111.794	2216.619
111.943	2206.01
112.092	2247.957
112.241	2219.692
112.39	2270.052
112.539	2279.647
112.688	2275.597
112.837	2297.162
112.986	2281.664
113.135	2316.949
113.284	2317.078
113.433	2322.923
113.583	2338.685
113.732	2379.904
113.881	2377.485
114.03	2354.991
114.179	2380.574
114.328	2338.188
114.477	2328.494
114.626	2315.794
114.775	2271.23
114.924	2250.503
115.073	2205.185
115.222	2139.226
115.371	2148.037
115.52	2136.515
115.669	2110.556
115.818	2132.8
115.967	2110.395
116.117	2079.606
116.266	2084.612
116.415	2062.491
116.564	2070.339
116.713	2104.028
116.862	2102.93
117.011	2114.035
117.16	2126.797
117.309	2097.989
117.458	2128.533
117.607	2129.223
117.756	2044.903
117.905	2064.24
118.054	2060.9
118.203	2019.827
118.352	2024.324
118.501	1984.68
118.651	1952.753
118.8	1971.278
118.949	1903.322
119.098	1960.247
119.247	1947.065
119.396	1929.933
119.545	1953.005
119.694	1964.876
119.843	1945.46
119.992	1941.043
120.141	1975.395
120.29	1947.831
120.439	1969.281
120.588	1995.787
120.737	1976.609
120.886	1985.405
121.035	1977.484
121.185	2002.155
121.334	2026.939
121.483	2046.963
121.632	2000.417
121.781	2036.618
121.93	2021.379
122.079	1986.076
122.228	2007.346
122.377	1994.652
122.526	1985.928
122.675	2018.111
122.824	1984.123
122.973	1983.816
123.122	1980.665
123.271	1981.604
123.42	1965.076
123.569	1990.83
123.719	1971.304
123.868	2001.972
124.017	2008.569
124.166	2010.687
124.315	1985.894
124.464	1969.659
124.613	1940.192
124.762	1955.791
124.911	1927.577
125.06	1931.83
125.209	1910.556
125.358	1880.785
125.507	1859.588
125.656	1849.51
125.805	1847.696
125.954	1835.887
126.103	1834.182
126.253	1822.82
126.402	1813.965
126.551	1796.033
126.7	1751.764
126.849	1756.906
126.998	1749.767
127.147	1725.203
127.296	1727.737
127.445	1725.624
127.594	1717.431
127.743	1734.404
127.892	1727.818
128.041	1697.561
128.19	1732.718
128.339	1720.773
128.488	1721.559
128.637	1749.275
128.786	1755.34
128.936	1761.833
129.085	1816.525
129.234	1832.074
129.383	1859.736
129.532	1906.068
129.681	1888.306
129.83	1933.535
129.979	1971.053
130.128	1962.768
130.277	2045.867
130.426	2060.155
130.575	2029.606
130.724	2055.368
130.873	2010.912
131.022	1980.117
131.171	1983.238
131.32	1931.979
131.47	1927.967
131.619	1954.305
131.768	1884.419
131.917	1917.029
132.066	1892.87
132.215	1872.217
132.364	1910.914
132.513	1875.805
132.662	1851.166
132.811	1851.556
132.96	1855.227
133.109	1814.517
133.258	1835.481
133.407	1811.208
133.556	1766.659
133.705	1776.033
133.854	1764.51
134.004	1737.941
134.153	1754.835
134.302	1722.896
134.451	1744.573
134.6	1729.361
134.749	1699.922
134.898	1699.949
135.047	1695.364
135.196	1669.185
135.345	1659.047
135.494	1647.411
135.643	1604.599
135.792	1553.294
135.941	1546.768
136.09	1542.902
136.239	1486.423
136.388	1487.284
136.538	1442.763
136.687	1446.683
136.836	1435.73
136.985	1418.067
137.134	1421.827
137.283	1425.018
137.432	1409.544
137.581	1445.321
137.73	1428.015
137.879	1423.576
138.028	1411.146
138.177	1394.79
138.326	1405.331
138.475	1421.195
138.624	1385.479
138.773	1377.759
138.922	1388.777
139.072	1370.857
139.221	1396.401
139.37	1423.145
139.519	1399.382
139.668	1431.119
139.817	1410.103
139.966	1412.16
140.115	1430.07
140.264	1412.839
140.413	1396.754
140.562	1413.789
140.711	1396.538
140.86	1410.557
141.009	1402.665
141.158	1388.794
141.307	1383.229
141.456	1407.623
141.606	1395.734
141.755	1416.332
141.904	1417.316
142.053	1416.867
142.202	1402.278
142.351	1396.709
142.5	1379.829
142.649	1370.365
142.798	1353.235
142.947	1312.748
143.096	1289.495
143.245	1259.665
143.394	1248.914
143.543	1249.371
143.692	1230.153
143.841	1220.855
143.99	1243.944
144.14	1227.219
144.289	1211.988
144.438	1197.166
144.587	1201.695
144.736	1194.41
144.885	1172.788
145.034	1172.345
145.183	1150.149
145.332	1128.203
145.481	1103.5
145.63	1095.805
145.779	1056.412
145.928	1029.086
146.077	1041.217
146.226	1034.802
146.375	1029.476
146.524	1009.904
146.674	991.369
146.823	980.624
146.972	976.112
147.121	938.154
147.27	930.607
147.419	927.827
147.568	920.266
147.717	913.629
147.866	891.565
148.015	868.062
148.164	854.101
148.313	829.637
148.462	806.188
148.611	801.913
148.76	776.405
148.909	760.62
149.058	741.755
149.208	718.197
149.357	702.979
149.506	687.127
149.655	664.855
149.804	618.356
149.953	593.024
150.102	581.941
150.251	561.052
150.4	538.927
150.549	516.581
150.698	501.328
150.847	493.416
150.996	478.511
151.145	476.69
151.294	439.424
151.443	408.596
151.592	394.094
151.742	370.503
151.891	366.908
152.04	351.436
152.189	327.829
152.338	305.784
152.487	282.61
152.636	266.733
152.785	245.445
152.934	231.438
153.083	227.497
153.232	229.574
153.381	213.645
153.53	213.161
153.679	213.359
153.828	217.001
153.977	214.472
154.126	214.117
154.275	216.852
154.425	227.671
154.574	228.593
154.723	234.758
154.872	238.063
155.021	231.568
155.17	209.416
155.319	198.858
155.468	193.27
155.617	192.756
155.766	200.873
155.915	206.594
156.064	209.355
156.213	217.015
156.362	216.183
156.511	218.01
156.66	234.184
156.809	243.151
156.959	247.207
157.108	246.726
157.257	233.596
157.406	218.509
157.555	216.521
157.704	205.971
157.853	214.484
158.002	215.34
158.151	218.373
158.3	216.529
158.449	213.242
158.598	210.505
158.747	219.051
158.896	222.327
159.045	220.84
159.194	217.26
159.343	218.055
159.493	225.835
159.642	228.863
159.791	213.117
159.94	216.104
160.089	208.689
160.238	209.303
160.387	212.151
160.536	200.85
160.685	195.999
160.834	201.065
160.983	191.59
161.132	201.983
161.281	202.965
161.43	209.537
161.579	221.125
161.728	223.978
161.877	218.417
162.027	217.226
162.176	212.996
162.325	205.118
162.474	195.021
162.623	195.947
162.772	191.57
162.921	198.237
163.07	201.108
163.219	209.862
163.368	209.542
163.517	199.133
163.666	198.223
163.815	190.543
163.964	200.3
164.113	205.953
164.262	209.113
164.411	209.37
164.561	207.75
164.71	217.326
164.859	211.409
165.008	209.723
165.157	202.838
165.306	197.566
165.455	195.854
165.604	194.225
165.753	195.449
165.902	192.687
166.051	182.641
166.2	174.549
166.349	177.229
166.498	164.621
166.647	162.78
166.796	170.899
166.945	184.982
167.095	192.884
167.244	191.67
167.393	181.322
167.542	191.582
167.691	200.434
167.84	191.013
167.989	187.644
168.138	201.083
168.287	194.431
168.436	197.573
168.585	187.341
168.734	185.79
168.883	192.645
169.032	184.984
169.181	171.603
169.33	175.922
169.479	177.351
169.629	181.5
169.778	186.435
169.927	180.69
170.076	172.416
170.225	167.516
170.374	168.099
170.523	169.715
170.672	183.419
170.821	178.692
170.97	180.611
171.119	179.247
171.268	187.665
171.417	189.537
171.566	185.578
171.715	183.526
171.864	187.971
172.013	187.629
172.163	186.71
172.312	190.721
172.461	198.507
172.61	203.053
172.759	210.75
172.908	227.343
173.057	236.969
173.206	238.762
173.355	229.629
173.504	230.544
173.653	216.933
173.802	205.805
173.951	196.293
174.1	189.399
174.249	190.197
174.398	180.312
174.547	178.908
174.697	200.229
174.846	197.79
174.995	205.397
175.144	204.188
175.293	197.645
175.442	193.973
175.591	187.583
175.74	180.858
175.889	166.295
176.038	160.303
176.187	167.11
176.336	167.191
176.485	179.962
176.634	179.683
176.783	179.547
176.932	180.205
177.081	184.569
177.23	182.136
177.38	190.256
177.529	192.549
177.678	191.18
177.827	190.207
177.976	182.09
178.125	185.764
178.274	196.033
178.423	199.737
178.572	223.565
178.721	230.619
178.87	240.817
179.019	256.438
179.168	259.523
179.317	259.734
179.466	263.547
179.615	264.576
179.764	279.588
179.914	282.01
180.063	287.936
180.212	297.428
180.361	302.971
180.51	294.069
180.659	298.215
180.808	307.156
180.957	303.995
181.106	309.496
181.255	323.858
181.404	339.31
181.553	351.025
181.702	359.636
181.851	351.24
182	357.235
182.149	357.986
182.298	343.751
182.448	354.572
182.597	357.344
182.746	348.002
182.895	359.597
183.044	354.727
183.193	346.629
183.342	355.747
183.491	353.026
183.64	351.718
183.789	347.426
183.938	342.808
184.087	333.754
184.236	346.57
184.385	335.163
184.534	335.031
184.683	342.01
184.832	341.336
184.982	339.114
185.131	332.26
185.28	335.555
185.429	333.939
185.578	314.872
185.727	302.958
185.876	296.798
186.025	296.937
186.174	288.25
186.323	285.476
186.472	281.722
186.621	288.44
186.77	293.561
186.919	284.035
187.068	261.462
187.217	251.479
187.366	236.969
187.516	233.363
187.665	222.537
187.814	222.219
187.963	213.787
188.112	210.415
188.261	209.863
188.41	216.537
188.559	225.508
188.708	222.059
188.857	233.664
189.006	236.147
189.155	241.46
189.304	239.825
189.453	234.734
189.602	232.306
189.751	235.862
189.9	229.234
190.05	217.957
190.199	215.571
190.348	213.446
190.497	224.091
190.646	211.243
190.795	208.719
190.944	199.771
191.093	199.976
191.242	194.011
191.391	198.578
191.54	196.834
191.689	197.209
191.838	192.308
191.987	190.796
192.136	185.568
192.285	185.437
192.434	190.525
192.584	191.927
192.733	187.677
192.882	185.961
193.031	178.668
193.18	191.078
193.329	182.172
193.478	184.486
193.627	186.309
193.776	184.405
193.925	182.478
194.074	188.469
194.223	189.266
194.372	189.949
194.521	190.989
194.67	185.93
194.819	184.977
194.968	184.959
195.118	199.035
195.267	208.236
195.416	212.979
195.565	213.413
195.714	224.969
195.863	213.606
196.012	222.213
196.161	231.622
196.31	239.956
196.459	252.463
196.608	255.423
196.757	270.35
196.906	291.971
197.055	312.298
197.204	333.162
197.353	346.751
197.502	362.425
197.652	371.653
197.801	398.68
197.95	413.751
198.099	443.266
198.248	480.186
198.397	497.491
198.546	528.03
198.695	556.878
198.844	568.896
198.993	611.677
199.142	653.569
199.291	689.513
199.44	730.938
199.589	759.603
199.738	794.985
199.887	821.109
200.036	823.447
200.185	839.877
200.335	870.401
200.484	902.701
200.633	923.812
200.782	949.963
200.931	994.34
201.08	1032.872
201.229	1085.483
201.378	1129.461
201.527	1159.526
201.676	1200.06
201.825	1237.592
201.974	1286.347
202.123	1314.01
202.272	1359.476
202.421	1404.478
202.57	1441.714
202.719	1477.849
202.869	1500.191
203.018	1524.9
203.167	1531.936
203.316	1558.136
203.465	1567.934
203.614	1561.926
203.763	1562.258
203.912	1570.356
204.061	1555.711
204.21	1550.589
204.359	1527.577
204.508	1463.204
204.657	1464.396
204.806	1439.905
204.955	1392.79
205.104	1375.338
205.253	1334.29
205.403	1288.089
205.552	1296.084
205.701	1224.407
205.85	1169.326
205.999	1152.058
206.148	1135.38
206.297	1124.802
206.446	1118.427
206.595	1067.956
206.744	1045.478
206.893	1023.158
207.042	934.637
207.191	926.409
207.34	904.724
207.489	854.279
207.638	838.328
207.787	802.923
207.937	757.329
208.086	749.122
208.235	686.601
208.384	650.953
208.533	626.461
208.682	573.403
208.831	546.302
208.98	531.691
209.129	513.113
209.278	500.907
209.427	489.473
209.576	459.953
209.725	457.702
209.874	449.588
210.023	460.288
210.172	454.491
210.321	456.844
210.471	455.768
210.62	475.195
210.769	464.458
210.918	470.867
211.067	499.23
211.216	496.45
211.365	508.013
211.514	519.476
211.663	525.354
211.812	556.501
211.961	568.368
212.11	590.138
212.259	613.429
212.408	624.212
212.557	647.539
212.706	688.163
212.855	697.009
213.005	702.07
213.154	728.838
213.303	721.063
213.452	742.974
213.601	770.565
213.75	780.203
213.899	781.258
214.048	813.778
214.197	801.543
214.346	821.498
214.495	819.697
214.644	818.706
214.793	828.461
214.942	839.499
215.091	816.004
215.24	831.875
215.389	824.858
215.539	808.71
215.688	816.879
215.837	805.492
215.986	773.895
216.135	773.864
216.284	746.177
216.433	740.813
216.582	748.284
216.731	724.475
216.88	725.059
217.029	719.393
217.178	689.51
217.327	688.351
217.476	682.499
217.625	672.141
217.774	662.956
217.923	644.91
218.073	623.581
218.222	604.602
218.371	594.067
218.52	567.865
218.669	573.389
218.818	549.147
218.967	526.79
219.116	544.716
219.265	537.415
219.414	539.19
219.563	542.453
219.712	530.322
219.861	507.027
220.01	525.055
220.159	484.304
220.308	477.68
220.457	465.116
220.607	431.286
220.756	429.158
220.905	422.601
221.054	411.217
221.203	403.828
221.352	382.956
221.501	372.945
221.65	378.687
221.799	366.059
221.948	356.014
222.097	350.913
222.246	350.712
222.395	343.801
222.544	344.658
222.693	324.555
222.842	326.115
222.991	324.665
223.14	320.889
223.29	317.216
223.439	322.196
223.588	301.992
223.737	322.934
223.886	328.41
224.035	330.411
224.184	329.28
224.333	331.349
