# Supplementary material for: A single Musashi gene allele is sufficient to maintain mouse photoreceptor cells
Source: PLoS One. 2026 May 14;21(5):e0338576. doi: 10.1371/journal.pone.0338576 (PMC13175383; doi:10.1371/journal.pone.0338576)
Supplement: S2 File — (ZIP) [file pone.0338576.s011.zip › Data/Msi1FWT_Msi2FF_1_3.csv]

Distance_(microns)	Gray_Value
0	48.316
0.149	44.346
0.298	45.411
0.447	43.531
0.596	43.949
0.745	49.059
0.894	47.198
1.043	48.904
1.192	52.316
1.342	49.689
1.491	49.282
1.64	49.828
1.789	51.677
1.938	50.947
2.087	55.276
2.236	54.952
2.385	59.517
2.534	58.376
2.683	59.685
2.832	54.347
2.981	58.749
3.13	58.301
3.279	61.169
3.428	61.734
3.577	60.865
3.726	55.254
3.876	58.375
4.025	55.383
4.174	60.121
4.323	62.758
4.472	57.252
4.621	58.702
4.77	58.05
4.919	61.51
5.068	62.838
5.217	59.782
5.366	66.566
5.515	65.33
5.664	62.966
5.813	64.298
5.962	65.926
6.111	63.955
6.26	66.726
6.41	71.322
6.559	70.17
6.708	75.904
6.857	70.959
7.006	73.751
7.155	71.65
7.304	72.501
7.453	71.337
7.602	75.089
7.751	75.234
7.9	70.252
8.049	75.192
8.198	69.412
8.347	75.875
8.496	74.155
8.645	68.625
8.794	70.742
8.944	71.432
9.093	69.809
9.242	74.608
9.391	72.512
9.54	72.371
9.689	73.525
9.838	71.298
9.987	73.058
10.136	76.221
10.285	70.293
10.434	72.414
10.583	78.022
10.732	81.37
10.881	84.032
11.03	88.303
11.179	78.994
11.328	82.689
11.477	82.442
11.627	88.959
11.776	89.187
11.925	89.775
12.074	87.499
12.223	94.18
12.372	89.431
12.521	95.819
12.67	97.133
12.819	94.152
12.968	100.043
13.117	108.681
13.266	114.7
13.415	123.711
13.564	125.016
13.713	118.514
13.862	129.585
14.011	130.152
14.161	134.792
14.31	145.865
14.459	150.512
14.608	155.292
14.757	163.719
14.906	177.839
15.055	177.078
15.204	180.608
15.353	189.982
15.502	212.585
15.651	221.265
15.8	225.616
15.949	255.326
16.098	277.356
16.247	276.622
16.396	317.714
16.545	331.886
16.695	347.584
16.844	384.703
16.993	407.038
17.142	413.887
17.291	451.342
17.44	466.353
17.589	482.926
17.738	528.235
17.887	541.805
18.036	590.687
18.185	634.977
18.334	662.446
18.483	725.019
18.632	754.587
18.781	797.554
18.93	849.734
19.079	912.481
19.229	936.518
19.378	968.751
19.527	971.132
19.676	992.442
19.825	999.404
19.974	1047.446
20.123	1075.281
20.272	1122.893
20.421	1136.941
20.57	1155.16
20.719	1195.411
20.868	1193.67
21.017	1184.804
21.166	1203.965
21.315	1207.002
21.464	1210.729
21.613	1256.863
21.763	1247.097
21.912	1237.231
22.061	1274.438
22.21	1284.791
22.359	1300.209
22.508	1313.58
22.657	1312.835
22.806	1342.056
22.955	1352.177
23.104	1337.689
23.253	1362.264
23.402	1356.96
23.551	1375.315
23.7	1394.627
23.849	1416.342
23.998	1405.023
24.147	1438.925
24.297	1427.737
24.446	1430.575
24.595	1479.558
24.744	1462.943
24.893	1495.445
25.042	1518.607
25.191	1500.992
25.34	1531.193
25.489	1529.731
25.638	1528.963
25.787	1554.833
25.936	1564.221
26.085	1567.432
26.234	1584.443
26.383	1601.608
26.532	1611.576
26.681	1627.41
26.831	1621.885
26.98	1624.45
27.129	1631.228
27.278	1620.951
27.427	1605.448
27.576	1625.446
27.725	1609.576
27.874	1623.486
28.023	1634.637
28.172	1630.685
28.321	1654.974
28.47	1674.724
28.619	1634.793
28.768	1653.266
28.917	1681.822
29.066	1670.722
29.215	1668.655
29.365	1665.818
29.514	1675.967
29.663	1685.348
29.812	1672.943
29.961	1637.154
30.11	1671.502
30.259	1651.491
30.408	1627.892
30.557	1645.118
30.706	1616.958
30.855	1629.231
31.004	1641.481
31.153	1601.378
31.302	1629.444
31.451	1598.484
31.6	1567.528
31.749	1601.238
31.899	1597.093
32.048	1573.145
32.197	1589.123
32.346	1581.221
32.495	1571.399
32.644	1577.624
32.793	1551.952
32.942	1525.821
33.091	1513.577
33.24	1501.18
33.389	1480.87
33.538	1481.626
33.687	1487.719
33.836	1468.462
33.985	1471.458
34.134	1449.038
34.283	1452.016
34.433	1466.286
34.582	1443.944
34.731	1465.274
34.88	1464.128
35.029	1459.956
35.178	1451.516
35.327	1442.844
35.476	1438.012
35.625	1435.737
35.774	1429.705
35.923	1407.697
36.072	1415.182
36.221	1374.216
36.37	1362.115
36.519	1340.803
36.668	1337.589
36.817	1302.088
36.966	1284.027
37.116	1272.476
37.265	1259.375
37.414	1234.48
37.563	1212.963
37.712	1194.172
37.861	1167.268
38.01	1139.254
38.159	1102.716
38.308	1088.986
38.457	1060.075
38.606	1041.485
38.755	1025.737
38.904	1006.327
39.053	981.477
39.202	963.814
39.351	920.517
39.5	879.05
39.65	840.923
39.799	807.947
39.948	778.347
40.097	716.517
40.246	693.05
40.395	661.85
40.544	647.2
40.693	642.097
40.842	616.004
40.991	585.031
41.14	584.088
41.289	573.388
41.438	551.382
41.587	523.929
41.736	525.689
41.885	518.46
42.034	514.267
42.184	502.517
42.333	498.781
42.482	488.775
42.631	499.689
42.78	479.319
42.929	487.04
43.078	483.55
43.227	473.797
43.376	471.161
43.525	473.692
43.674	464.596
43.823	464.75
43.972	467.004
44.121	468.414
44.27	464.832
44.419	460.426
44.568	473.523
44.718	474.277
44.867	479.264
45.016	485.125
45.165	487.962
45.314	505.079
45.463	491.52
45.612	503.52
45.761	499.387
45.91	499.601
46.059	497.222
46.208	501.565
46.357	511.266
46.506	502.94
46.655	491.08
46.804	496.664
46.953	475.141
47.102	472.594
47.252	466.418
47.401	456.545
47.55	451.572
47.699	428.642
47.848	428.723
47.997	418.793
48.146	401.303
48.295	412.783
48.444	392.537
48.593	407.34
48.742	397.873
48.891	397.34
49.04	393.759
49.189	410.503
49.338	411.279
49.487	432.876
49.636	430.061
49.786	430.65
49.935	437.118
50.084	449.053
50.233	435.095
50.382	447.003
50.531	440.338
50.68	447.556
50.829	458.624
50.978	463.934
51.127	464.658
51.276	472.635
51.425	464.185
51.574	450.989
51.723	454.296
51.872	443.139
52.021	422.129
52.17	414.142
52.32	393.686
52.469	383.735
52.618	389.229
52.767	390.875
52.916	387.742
53.065	402.805
53.214	418.491
53.363	417.414
53.512	424.893
53.661	415.096
53.81	423.282
53.959	406.298
54.108	392.727
54.257	388.127
54.406	382.889
54.555	391.075
54.704	400.847
54.854	403.379
55.003	419.628
55.152	433.313
55.301	437.852
55.45	450.291
55.599	446.686
55.748	451.364
55.897	447.113
56.046	448.564
56.195	438.859
56.344	457.784
56.493	449.646
56.642	462.488
56.791	489.969
56.94	483.07
57.089	494.357
57.238	495.728
57.388	497.463
57.537	470.74
57.686	473.861
57.835	465.005
57.984	477.653
58.133	479.423
58.282	479.04
58.431	484.907
58.58	473.124
58.729	471.002
58.878	478.175
59.027	466.472
59.176	441.589
59.325	441.952
59.474	441.479
59.623	426.478
59.772	433.858
59.921	420.611
60.071	434.244
60.22	444.991
60.369	430.22
60.518	424.826
60.667	428.295
60.816	429.721
60.965	453.466
61.114	466.319
61.263	457.328
61.412	472.353
61.561	464.486
61.71	466.577
61.859	440.022
62.008	432.394
62.157	407.439
62.306	397.101
62.455	397.513
62.605	399.051
62.754	429.669
62.903	438.034
63.052	431.621
63.201	439.712
63.35	428.183
63.499	424.527
63.648	428.952
63.797	424.676
63.946	421.02
64.095	432.674
64.244	462.818
64.393	457.825
64.542	458.852
64.691	444.609
64.84	456.353
64.989	447.59
65.139	439.28
65.288	447.176
65.437	458.272
65.586	460.175
65.735	465.302
65.884	470.851
66.033	455.534
66.182	465.401
66.331	447.943
66.48	430.402
66.629	427.348
66.778	405.207
66.927	402.139
67.076	408.935
67.225	411.307
67.374	415.836
67.523	430.088
67.673	445.03
67.822	445.765
67.971	464.077
68.12	464.848
68.269	476.353
68.418	487.995
68.567	500.26
68.716	491.862
68.865	496.129
69.014	503.23
69.163	502.341
69.312	511.149
69.461	501.033
69.61	493.001
69.759	497.878
69.908	490.656
70.057	500.733
70.207	477.687
70.356	467.021
70.505	462.708
70.654	463.818
70.803	475.575
70.952	489.302
71.101	514.082
71.25	521.135
71.399	516.335
71.548	516.411
71.697	529.608
71.846	532.004
71.995	547.831
72.144	552.794
72.293	534.663
72.442	511.429
72.591	506.088
72.741	484.444
72.89	496.576
73.039	484.239
73.188	471.544
73.337	454.9
73.486	455.796
73.635	452.598
73.784	455.086
73.933	462.065
74.082	479.66
74.231	469.738
74.38	474.257
74.529	463.449
74.678	469.36
74.827	462.125
74.976	453.949
75.125	470.02
75.275	475.228
75.424	490.456
75.573	501.857
75.722	500.378
75.871	499.466
76.02	524.91
76.169	493.207
76.318	524.232
76.467	509.906
76.616	513.816
76.765	542.55
76.914	573.634
77.063	575.678
77.212	591.591
77.361	587.038
77.51	569.508
77.659	581.004
77.809	593.338
77.958	600.241
78.107	611.031
78.256	619.767
78.405	601.46
78.554	600.293
78.703	563.013
78.852	541.906
79.001	529.415
79.15	502.148
79.299	490.121
79.448	471.453
79.597	468.103
79.746	459.015
79.895	471.051
80.044	448.123
80.193	444.912
80.342	437.878
80.492	443.471
80.641	446.629
80.79	450.425
80.939	451.717
81.088	454.602
81.237	464.541
81.386	461.69
81.535	465.199
81.684	467.154
81.833	463.423
81.982	478.738
82.131	454.43
82.28	470.275
82.429	470.064
82.578	481.379
82.727	503.861
82.876	498.93
83.026	500.592
83.175	537.643
83.324	522.841
83.473	509.493
83.622	500.751
83.771	479.88
83.92	486.461
84.069	489.486
84.218	474.255
84.367	452.703
84.516	458.924
84.665	435.753
84.814	440.418
84.963	439.719
85.112	436.341
85.261	451.292
85.41	447.817
85.56	445.282
85.709	475.187
85.858	483.806
86.007	484.134
86.156	493.402
86.305	511.384
86.454	526.532
86.603	533.931
86.752	540.982
86.901	552.444
87.05	559.073
87.199	534.661
87.348	535.763
87.497	532.691
87.646	539.32
87.795	538.961
87.944	552.244
88.094	550.826
88.243	553.408
88.392	557.7
88.541	548.342
88.69	563.257
88.839	573.646
88.988	565.082
89.137	581.367
89.286	586.863
89.435	578.222
89.584	578.871
89.733	558.663
89.882	562.629
90.031	566.051
90.18	570.144
90.329	570.903
90.478	584.503
90.628	581.069
90.777	593.828
90.926	604.991
91.075	590.291
91.224	593.11
91.373	604.767
91.522	598.937
91.671	590.891
91.82	595.287
91.969	591.021
92.118	594.765
92.267	574.441
92.416	571.622
92.565	557.576
92.714	557.576
92.863	528.294
93.012	539.125
93.162	510.209
93.311	505.106
93.46	495.514
93.609	504.855
93.758	489.53
93.907	486.735
94.056	476.85
94.205	482.562
94.354	488.484
94.503	490.752
94.652	507.337
94.801	515.146
94.95	522.398
95.099	538.118
95.248	542.497
95.397	554.747
95.546	575.973
95.696	566.499
95.845	556.612
95.994	563.245
96.143	565.279
96.292	542.346
96.441	525.95
96.59	515.071
96.739	493.502
96.888	477.35
97.037	469.327
97.186	454.971
97.335	443.83
97.484	438.699
97.633	410.478
97.782	404.577
97.931	376.476
98.08	357.872
98.23	355.111
98.379	342.943
98.528	324.33
98.677	319.036
98.826	310.597
98.975	301.554
99.124	303.044
99.273	300.014
99.422	290.231
99.571	300.031
99.72	303.881
99.869	317.646
100.018	315.022
100.167	311.878
100.316	309.547
100.465	321.499
100.614	317.778
100.764	316.86
100.913	310.029
101.062	307.205
101.211	314.218
101.36	306.384
101.509	304.151
101.658	295.957
101.807	300.543
101.956	307.142
102.105	310.607
102.254	307.688
102.403	296.195
102.552	314.356
102.701	323.606
102.85	329.834
102.999	346.614
103.148	362.065
103.298	367.504
103.447	390.106
103.596	403.78
103.745	411.005
103.894	428.947
104.043	427.958
104.192	424.633
104.341	433.135
104.49	432.962
104.639	435.221
104.788	431.951
104.937	417.4
105.086	418.806
105.235	409.412
105.384	400.242
105.533	401.334
105.682	382.85
105.831	390.457
105.981	398.215
106.13	386.959
106.279	392.21
106.428	413.591
106.577	414.815
106.726	439.196
106.875	446.708
107.024	460.05
107.173	486.592
107.322	486.687
107.471	514.659
107.62	535.751
107.769	538.137
107.918	555.609
108.067	573.294
108.216	578.552
108.365	576.043
108.515	567.861
108.664	582.106
108.813	595.287
108.962	612.602
109.111	603.387
109.26	631.649
109.409	639.82
109.558	647.408
109.707	676.979
109.856	702.236
110.005	724.477
110.154	735.725
110.303	762.759
110.452	756.611
110.601	785.525
110.75	788.836
110.899	810.2
111.049	827.374
111.198	850.302
111.347	866.596
111.496	888.917
111.645	890.596
111.794	903.624
111.943	930.285
112.092	953.426
112.241	979.397
112.39	986.722
112.539	1000.743
112.688	1015.784
112.837	1040.645
112.986	1056.456
113.135	1041.304
113.284	1071.395
113.433	1074.463
113.583	1085.394
113.732	1086.745
113.881	1084.803
114.03	1098.213
114.179	1119.511
114.328	1127.156
114.477	1146.561
114.626	1160.66
114.775	1170.398
114.924	1188.677
115.073	1189.702
115.222	1170.744
115.371	1174.446
115.52	1173.602
115.669	1186.504
115.818	1149.126
115.967	1135.348
116.117	1164.35
116.266	1145.399
116.415	1143.242
116.564	1150.971
116.713	1149.61
116.862	1142.436
117.011	1157.722
117.16	1151.364
117.309	1151.747
117.458	1140.749
117.607	1153.582
117.756	1169.205
117.905	1191.751
118.054	1185.67
118.203	1203.14
118.352	1188.23
118.501	1152.909
118.651	1174.259
118.8	1168.789
118.949	1184.132
119.098	1167.116
119.247	1180.889
119.396	1150.123
119.545	1159.65
119.694	1163.503
119.843	1177.654
119.992	1179.388
120.141	1192.955
120.29	1189.776
120.439	1192.401
120.588	1200.875
120.737	1237.826
120.886	1268.38
121.035	1281.198
121.185	1298.193
121.334	1321.808
121.483	1319.82
121.632	1314.982
121.781	1324.481
121.93	1327.553
122.079	1355.205
122.228	1334.677
122.377	1309.999
122.526	1315.779
122.675	1298.548
122.824	1282.088
122.973	1284.278
123.122	1282.027
123.271	1275.784
123.42	1292.297
123.569	1280.457
123.719	1308.014
123.868	1319.735
124.017	1317.806
124.166	1333.78
124.315	1342.674
124.464	1337.728
124.613	1357.469
124.762	1353.147
124.911	1335.609
125.06	1347.208
125.209	1356.39
125.358	1386.709
125.507	1398.825
125.656	1409.114
125.805	1414.296
125.954	1414.976
126.103	1403.82
126.253	1363.647
126.402	1375.304
126.551	1362.638
126.7	1344.455
126.849	1359.982
126.998	1374.246
127.147	1373.491
127.296	1387.89
127.445	1373.099
127.594	1373.208
127.743	1344.96
127.892	1315.789
128.041	1313.101
128.19	1311.07
128.339	1278.787
128.488	1289.407
128.637	1272.413
128.786	1256.242
128.936	1274.475
129.085	1264.691
129.234	1274.52
129.383	1286.456
129.532	1278.423
129.681	1305.235
129.83	1294.294
129.979	1270.653
130.128	1262.498
130.277	1290.303
130.426	1274.629
130.575	1285.387
130.724	1291.186
130.873	1282.025
131.022	1300.943
131.171	1274.989
131.32	1247.301
131.47	1283.543
131.619	1269.831
131.768	1236.173
131.917	1238.515
132.066	1211.374
132.215	1187.585
132.364	1176.61
132.513	1163.352
132.662	1168.37
132.811	1161.622
132.96	1150.131
133.109	1125.599
133.258	1108.256
133.407	1090.001
133.556	1084.232
133.705	1086.679
133.854	1070.064
134.004	1075.751
134.153	1061.299
134.302	1045.5
134.451	1073.631
134.6	1057.438
134.749	1043.552
134.898	1059.823
135.047	1044.914
135.196	1050.805
135.345	1053.432
135.494	1044.856
135.643	1059.55
135.792	1069.847
135.941	1065.464
136.09	1030.035
136.239	1047.225
136.388	1031.966
136.538	1012.963
136.687	976.66
136.836	961.737
136.985	958.087
137.134	935.034
137.283	909.784
137.432	903.891
137.581	893.358
137.73	876.995
137.879	908.832
138.028	894.665
138.177	874.669
138.326	892.266
138.475	887.916
138.624	881.086
138.773	916.64
138.922	913.636
139.072	911.09
139.221	956.077
139.37	918.087
139.519	935.151
139.668	925.578
139.817	890.939
139.966	902.372
140.115	887.439
140.264	880.474
140.413	862.566
140.562	860.885
140.711	850.391
140.86	824.827
141.009	831.979
141.158	827.185
141.307	834.657
141.456	815.74
141.606	807.872
141.755	808.601
141.904	782.25
142.053	782.882
142.202	783.854
142.351	777.726
142.5	770.118
142.649	764.654
142.798	720.25
142.947	728.597
143.096	730.443
143.245	720.699
143.394	725.315
143.543	720.715
143.692	705.378
143.841	699.451
143.99	703.457
144.14	696.283
144.289	710.109
144.438	698.032
144.587	695.745
144.736	705.814
144.885	684.05
145.034	689.118
145.183	683.278
145.332	668.221
145.481	663.984
145.63	662.978
145.779	683.521
145.928	680.54
146.077	696.007
146.226	695.242
146.375	704.642
146.524	707.215
146.674	691.321
146.823	723.885
146.972	705.401
147.121	700.241
147.27	719.384
147.419	709.945
147.568	689.089
147.717	693.209
147.866	678.037
148.015	671.148
148.164	666.258
148.313	657.119
148.462	659.757
148.611	660.039
148.76	616.234
148.909	637.205
149.058	632.106
149.208	612.57
149.357	602.825
149.506	581.423
149.655	537.554
149.804	526.658
149.953	488.974
150.102	473.341
150.251	454.818
150.4	429.568
150.549	405.018
150.698	399.608
150.847	367.489
150.996	355.187
151.145	345.383
151.294	342.49
151.443	327.403
151.592	321.149
151.742	313.026
151.891	296.922
152.04	286.139
152.189	263.57
152.338	258.311
152.487	228.276
152.636	222.018
152.785	220.666
152.934	216.848
153.083	202.816
153.232	204.071
153.381	197.859
153.53	189.719
153.679	187.245
153.828	166.949
153.977	169.145
154.126	150.089
154.275	140.585
154.425	132.789
154.574	133.644
154.723	123.406
154.872	124.648
155.021	118.816
155.17	114.731
155.319	117.3
155.468	122.485
155.617	126.923
155.766	122.745
155.915	111.85
156.064	116.418
156.213	107.482
156.362	101.404
156.511	100.225
156.66	102.906
156.809	103.261
156.959	101.024
157.108	98.435
157.257	92.683
157.406	90.974
157.555	88.732
157.704	86.303
157.853	82.401
158.002	90.285
158.151	89.756
158.3	93.353
158.449	92.291
158.598	94.468
158.747	102.689
158.896	93.313
159.045	100.477
159.194	101.585
159.343	99.892
159.493	98.896
159.642	103.06
159.791	96.727
159.94	99.644
160.089	100.221
160.238	102.702
160.387	110.303
160.536	110.805
160.685	106.73
160.834	104.991
160.983	106.605
161.132	103.29
161.281	112.774
161.43	114.309
161.579	122.916
161.728	117.17
161.877	120.592
162.027	113.212
162.176	111.601
162.325	112.04
162.474	105.972
162.623	109.832
162.772	103.154
162.921	102.289
163.07	103.482
163.219	95.301
163.368	97.028
163.517	96.191
163.666	98.531
163.815	96.604
163.964	94.884
164.113	92.282
164.262	96.743
164.411	99.146
164.561	101.783
164.71	103.404
164.859	103.808
165.008	106.465
165.157	101.615
165.306	107.018
165.455	101.901
165.604	102.276
165.753	98.049
165.902	92.558
166.051	98.443
166.2	98.112
166.349	99.275
166.498	93.294
166.647	95.163
166.796	92.459
166.945	96.762
167.095	93.491
167.244	91.48
167.393	87.286
167.542	90.275
167.691	97.757
167.84	98.235
167.989	100.999
168.138	100.81
168.287	98.291
168.436	100.602
168.585	99.347
168.734	100.171
168.883	106.597
169.032	114.6
169.181	121.653
169.33	123.287
169.479	121.897
169.629	125.241
169.778	128.204
169.927	129.211
170.076	127.104
170.225	127.503
170.374	126.312
170.523	131.015
170.672	131.767
170.821	124.939
170.97	124.752
171.119	118.141
171.268	122.229
171.417	114.624
171.566	120.4
171.715	120.799
171.864	120.078
172.013	122.741
172.163	117.173
172.312	123.112
172.461	117.574
172.61	110.193
172.759	117.414
172.908	116.709
173.057	111.19
173.206	109.785
173.355	104.81
173.504	97.878
173.653	101.175
173.802	108.996
173.951	109.471
174.1	109.276
174.249	110.73
174.398	108.282
174.547	99.453
174.697	102.001
174.846	105.194
174.995	109.718
175.144	105.698
175.293	111.405
175.442	108.612
175.591	114.352
175.74	112.066
175.889	112.436
176.038	111.952
176.187	112.463
176.336	109.267
176.485	106.625
176.634	104.33
176.783	98.328
176.932	100.099
177.081	89.484
177.23	90.701
177.38	87.19
177.529	83.562
177.678	83.835
177.827	80.021
177.976	83.77
178.125	88.426
178.274	85.675
178.423	86.398
178.572	92.641
178.721	93.164
178.87	95.56
179.019	97.387
179.168	101.58
179.317	101.016
179.466	94.315
179.615	98.116
179.764	93.889
179.914	91.924
180.063	97.713
180.212	96.455
180.361	95.744
180.51	99.436
180.659	94.725
180.808	95.614
180.957	89.391
181.106	94.709
181.255	90.577
181.404	88.818
181.553	90.683
181.702	91.641
181.851	88.018
182	88.135
182.149	88.041
182.298	91.296
182.448	93.392
182.597	91.594
182.746	89.46
182.895	81.549
183.044	82.641
183.193	88.658
183.342	85.454
183.491	91.84
183.64	93.746
183.789	97.862
183.938	102.034
184.087	96.217
184.236	93.606
184.385	97.067
184.534	95.512
184.683	100.051
184.832	100.697
184.982	102.876
185.131	104.858
185.28	109.334
185.429	108.117
185.578	104.334
185.727	108.072
185.876	102.053
186.025	100.992
186.174	104.817
186.323	105.918
186.472	108.54
186.621	104.931
186.77	100.304
186.919	100.955
187.068	106.026
187.217	106.63
187.366	114.911
187.516	119.912
187.665	120.259
187.814	119.33
187.963	115.662
188.112	115.712
188.261	116.345
188.41	122.158
188.559	129.195
188.708	127.851
188.857	122.978
189.006	123.764
189.155	122.608
189.304	117.826
189.453	118.011
189.602	118.673
189.751	117.055
189.9	117.433
190.05	115.605
190.199	120.023
190.348	121.822
190.497	121.406
190.646	121.863
190.795	123.181
190.944	121.088
191.093	122.905
191.242	125.866
191.391	115.413
191.54	116.114
191.689	118.19
191.838	119.646
191.987	125.078
192.136	126.827
192.285	118.487
192.434	111.362
192.584	113.371
192.733	112.145
192.882	115.663
193.031	113.718
193.18	116.856
193.329	118.261
193.478	115.516
193.627	113.991
193.776	108.232
193.925	102.849
194.074	98.153
194.223	104.437
194.372	103.562
194.521	101.43
194.67	98.417
194.819	101.335
194.968	99.163
195.118	106.83
195.267	115.477
195.416	115.261
195.565	112.831
195.714	102.259
195.863	101.512
196.012	100.953
196.161	94.196
196.31	103.286
196.459	99.359
196.608	95.742
196.757	95.902
196.906	101.728
197.055	95.224
197.204	95.101
197.353	96.453
197.502	95.859
197.652	103.698
197.801	99.404
197.95	94.097
198.099	99.786
198.248	95.238
198.397	101.777
198.546	102.023
198.695	104.705
198.844	111.256
198.993	108.161
199.142	108.806
199.291	109.161
199.44	105.706
199.589	114.798
199.738	110.673
199.887	118.828
200.036	124.742
200.185	138.01
200.335	145.331
200.484	157.539
200.633	164.49
200.782	165.642
200.931	169.523
201.08	174.944
201.229	179.464
201.378	188.675
201.527	197.212
201.676	209.586
201.825	214.017
201.974	211.371
202.123	210.525
202.272	215.862
202.421	210.312
202.57	215.436
202.719	231.839
202.869	239.379
203.018	250.409
203.167	263.43
203.316	271.743
203.465	273.74
203.614	287.799
203.763	290.765
203.912	305.415
204.061	324.458
204.21	326.424
204.359	339.504
204.508	342.183
204.657	346.363
204.806	358.835
204.955	359.028
205.104	357.65
205.253	372.043
205.403	363.572
205.552	362.054
205.701	368.964
205.85	375.309
205.999	389.035
206.148	405.214
206.297	427.423
206.446	446.145
206.595	465.237
206.744	468.256
206.893	490.841
207.042	504.253
207.191	531.995
207.34	555.94
207.489	572.452
207.638	590.457
207.787	618.399
207.937	623.611
208.086	649.816
208.235	651.051
208.384	661.526
208.533	678.18
208.682	700.892
208.831	711.917
208.98	729.675
209.129	741.246
209.278	762.237
209.427	777.676
209.576	774.977
209.725	775.668
209.874	791.463
210.023	781.044
210.172	779.589
210.321	802.103
210.471	793.631
210.62	800.563
210.769	816.894
210.918	827.399
211.067	808.36
211.216	814.798
211.365	811.272
211.514	818.6
211.663	820.802
211.812	797.493
211.961	801.137
212.11	792.361
212.259	773.379
212.408	777.807
212.557	753.485
212.706	724.816
212.855	732.63
213.005	717.021
213.154	706.989
213.303	706.533
213.452	696.354
213.601	690.082
213.75	677.907
213.899	670.911
214.048	650.569
214.197	643.393
214.346	631.331
214.495	612.206
214.644	597.434
214.793	583.952
214.942	586.13
215.091	582.738
215.24	546.576
215.389	538.954
215.539	516.919
215.688	519.627
215.837	504.781
215.986	503.212
216.135	500.547
216.284	498.442
216.433	507.226
216.582	507.231
216.731	501.092
216.88	497.653
217.029	489.991
217.178	506.645
217.327	509.997
217.476	524.328
217.625	546.245
217.774	543.05
217.923	553.585
218.073	566.663
218.222	560.368
218.371	577.863
218.52	591.652
218.669	601.85
218.818	628.368
218.967	638.78
219.116	640.406
219.265	671.868
219.414	678.364
219.563	694.196
219.712	718.735
219.861	737.677
220.01	737.673
220.159	754.385
220.308	748.668
220.457	742.801
220.607	763.85
220.756	758.923
220.905	760.636
221.054	761.655
221.203	756.518
221.352	741.131
221.501	755.088
221.65	737.945
221.799	750.198
221.948	721.339
222.097	697.112
222.246	691.859
222.395	649.379
222.544	623.81
222.693	614.848
222.842	586.615
222.991	580.563
223.14	581.111
223.29	564.995
223.439	555.04
223.588	559.534
223.737	535.835
223.886	531.091
224.035	510.948
224.184	492.781
224.333	484.944
224.482	471.307
224.631	458.497
224.78	442.807
224.929	440.228
225.078	422.18
225.227	411.958
225.376	394.62
225.525	373.626
225.674	374.507
225.824	360.356
225.973	334.675
226.122	320.35
226.271	309.854
226.42	293.366
226.569	274.78
226.718	252.905
226.867	237.853
227.016	211.134
227.165	186.362
227.314	171.13
227.463	155.265
227.612	142.003
227.761	141.572
227.91	137.68
228.059	139.162
228.208	139.62
228.358	132.032
228.507	124.536
228.656	122.269
228.805	119.749
228.954	108.798
229.103	110.878
229.252	105.381
229.401	106.695
229.55	96.454
229.699	91.334
229.848	85.787
229.997	77.474
230.146	78.847
230.295	68.22
230.444	66.679
230.593	69.692
230.742	69.419
230.892	69.78
231.041	67.023
231.19	62.88
231.339	59.813
231.488	59.653
231.637	52.523
231.786	48.763
231.935	45.587
232.084	50.832
232.233	51.818
232.382	49.894
232.531	47.234
232.68	45.007
232.829	43.623
232.978	46.136
233.127	44.649
233.276	40.554
233.426	45.31
233.575	43.307
233.724	47.44
233.873	49.34
234.022	49.023
234.171	44.686
234.32	39.849
234.469	38.722
234.618	36.631
234.767	35.353
234.916	36.185
235.065	37.458
235.214	37.193
235.363	36.182
235.512	36.821
235.661	33.668
235.81	34.81
235.96	31.952
236.109	29.751
236.258	30.919
236.407	32.258
236.556	26.97
236.705	25.902
236.854	23.256
237.003	22.518
237.152	19.119
237.301	18.375
237.45	15.573
237.599	16.935
237.748	16.467
237.897	13.479
238.046	15.249
238.195	15.465
238.344	15.087
238.494	13.489
238.643	13.014
238.792	10.739
238.941	9.811
239.09	9.016
239.239	9.622
239.388	10.268
239.537	10.231
239.686	9.673
239.835	8.769
239.984	8.655
240.133	9.361
240.282	9.311
240.431	9.375
240.58	9.974
240.729	9.123
240.878	8.701
241.028	8.774
241.177	7.739
241.326	8.488
241.475	8.314
241.624	8.017
241.773	8.769
241.922	8.15
242.071	9.398
242.22	9.243
242.369	7.265
242.518	9.466
242.667	10.291
242.816	10.024
242.965	10.508
243.114	9.942
243.263	10.222
243.412	10.236
243.562	7.777
243.711	8.788
243.86	8.498
244.009	10.161
244.158	11.371
244.307	9.121
244.456	10.374
244.605	10.368
244.754	9.682
244.903	8.498
245.052	9.272
245.201	9.956
245.35	10.183
245.499	9.983
245.648	9.597
245.797	9.034
