# Supplementary material for: A single Musashi gene allele is sufficient to maintain mouse photoreceptor cells
Source: PLoS One. 2026 May 14;21(5):e0338576. doi: 10.1371/journal.pone.0338576 (PMC13175383; doi:10.1371/journal.pone.0338576)
Supplement: S2 File — (ZIP) [file pone.0338576.s011.zip › Data/Msi1FF_Msi2FWT_CRE_3_2.csv]

Distance_(microns)	Gray_Value
0	57.864
0.148	56.89
0.296	55.642
0.444	52.941
0.592	52.26
0.739	51.932
0.887	49.518
1.035	52.515
1.183	55.624
1.331	51.177
1.479	51.876
1.627	50.966
1.775	54.085
1.923	53.577
2.07	50.95
2.218	54.528
2.366	56.512
2.514	57.212
2.662	49.686
2.81	51.379
2.958	48.28
3.106	47.607
3.253	48.837
3.401	48.179
3.549	44.979
3.697	47.233
3.845	49.067
3.993	45.644
4.141	49.788
4.289	48.799
4.437	47.209
4.584	51.125
4.732	53.643
4.88	55.524
5.028	55.979
5.176	56.474
5.324	56.581
5.472	57.623
5.62	58.187
5.768	61.404
5.915	60.187
6.063	61.013
6.211	62.31
6.359	66.146
6.507	69.082
6.655	67.258
6.803	73.345
6.951	72.914
7.098	77.544
7.246	83.476
7.394	84.316
7.542	91.842
7.69	98.002
7.838	110.398
7.986	114.437
8.134	124.797
8.282	130.75
8.429	135.476
8.577	153.153
8.725	151.409
8.873	155.512
9.021	179.128
9.169	203.131
9.317	223.896
9.465	234.608
9.613	243.76
9.76	265.802
9.908	295.641
10.056	334.65
10.204	363.819
10.352	390.585
10.5	419.052
10.648	453.954
10.796	506.779
10.944	565.335
11.091	614.7
11.239	653.809
11.387	707.404
11.535	774.72
11.683	854.828
11.831	933.463
11.979	989.588
12.127	1039.096
12.274	1082.98
12.422	1136.715
12.57	1168.906
12.718	1196.235
12.866	1237.849
13.014	1262.884
13.162	1309.315
13.31	1360.883
13.458	1421.677
13.605	1478.025
13.753	1523.083
13.901	1589.27
14.049	1621.3
14.197	1655.457
14.345	1709.451
14.493	1754.736
14.641	1770.826
14.789	1798.721
14.936	1835.378
15.084	1886.686
15.232	1897.974
15.38	1932.34
15.528	1937
15.676	1974.612
15.824	1970.908
15.972	2016.608
16.12	2013.517
16.267	2014.183
16.415	2040.913
16.563	2034.35
16.711	2069.488
16.859	2067.588
17.007	2078.202
17.155	2084.623
17.303	2092.344
17.45	2087.668
17.598	2084.186
17.746	2072.548
17.894	2073.02
18.042	2072.942
18.19	2070.484
18.338	2072.429
18.486	2091.494
18.634	2092.927
18.781	2063.179
18.929	2109.088
19.077	2122.177
19.225	2137.383
19.373	2161.985
19.521	2185.831
19.669	2218.763
19.817	2220.242
19.965	2259.505
20.112	2302.347
20.26	2319.523
20.408	2355.202
20.556	2386.868
20.704	2412.417
20.852	2442.233
21	2488.026
21.148	2541.072
21.295	2538.775
21.443	2550.324
21.591	2576.927
21.739	2610.78
21.887	2615.156
22.035	2645.823
22.183	2689.156
22.331	2692.858
22.479	2717.577
22.626	2770.552
22.774	2804.028
22.922	2843.897
23.07	2834.132
23.218	2852.581
23.366	2877.143
23.514	2914.465
23.662	2899.003
23.81	2882.732
23.957	2904.81
24.105	2923.608
24.253	2951.077
24.401	2988.502
24.549	3018.167
24.697	3002.705
24.845	3010.706
24.993	3037.321
25.141	3092.116
25.288	3071.67
25.436	3079.118
25.584	3065.793
25.732	3103.365
25.88	3087.046
26.028	3111.013
26.176	3136.257
26.324	3138.458
26.471	3137.662
26.619	3142.879
26.767	3146.847
26.915	3140.524
27.063	3140.421
27.211	3120.374
27.359	3110.376
27.507	3106.249
27.655	3100.815
27.802	3082.944
27.95	3067.294
28.098	3074.2
28.246	3102.132
28.394	3100.37
28.542	3105.645
28.69	3109.994
28.838	3100.999
28.986	3076.267
29.133	3094.859
29.281	3087.644
29.429	3062.895
29.577	3007.559
29.725	2977.986
29.873	2978.06
30.021	2968.918
30.169	2948.315
30.317	2935.509
30.464	2904.5
30.612	2864.016
30.76	2827.639
30.908	2765.534
31.056	2701.53
31.204	2574.086
31.352	2457.315
31.5	2364.034
31.647	2285.947
31.795	2207.282
31.943	2118.749
32.091	2038.63
32.239	1956.065
32.387	1904.609
32.535	1826.413
32.683	1746.157
32.831	1671.032
32.978	1608.519
33.126	1523.018
33.274	1472.641
33.422	1401.464
33.57	1352.11
33.718	1311.033
33.866	1254.979
34.014	1229.229
34.162	1181.801
34.309	1151.666
34.457	1134.824
34.605	1106.052
34.753	1098.294
34.901	1095.382
35.049	1076.083
35.197	1065.474
35.345	1062.568
35.492	1062.445
35.64	1036.161
35.788	1030.477
35.936	998.6
36.084	1006.603
36.232	1020.036
36.38	994.802
36.528	998.25
36.676	1004.911
36.823	978.756
36.971	944.14
37.119	919.271
37.267	895.178
37.415	888.683
37.563	883.277
37.711	893.691
37.859	906.843
38.007	920.349
38.154	924.045
38.302	929.128
38.45	942.6
38.598	972.979
38.746	995.579
38.894	980.83
39.042	972.268
39.19	964.282
39.338	958.753
39.485	948.137
39.633	944.574
39.781	918.525
39.929	901.486
40.077	892.145
40.225	859.087
40.373	860.373
40.521	865.361
40.668	848.787
40.816	861.089
40.964	864.134
41.112	879.426
41.26	884.994
41.408	907.334
41.556	910.28
41.704	878.033
41.852	861.933
41.999	839.253
42.147	813.729
42.295	796.185
42.443	781.641
42.591	777.445
42.739	765.416
42.887	752.757
43.035	737.788
43.183	723.246
43.33	697.1
43.478	700.641
43.626	710.648
43.774	722.354
43.922	717.416
44.07	717.855
44.218	717.001
44.366	703.303
44.514	714.975
44.661	728.741
44.809	737.482
44.957	760.859
45.105	763.593
45.253	771.583
45.401	778.933
45.549	783.16
45.697	797.673
45.844	809.647
45.992	819.216
46.14	823.574
46.288	824.952
46.436	801.79
46.584	808.237
46.732	800.155
46.88	809.963
47.028	791.741
47.175	810.051
47.323	809.807
47.471	819.829
47.619	818.824
47.767	840.9
47.915	838.798
48.063	840.637
48.211	837.073
48.359	810.62
48.506	807.887
48.654	798.417
48.802	795.72
48.95	799.793
49.098	791.163
49.246	808.683
49.394	800.476
49.542	795.458
49.689	809.326
49.837	782.477
49.985	794.071
50.133	795.345
50.281	808.63
50.429	818.274
50.577	863.038
50.725	869.148
50.873	888.75
51.02	900.482
51.168	912.771
51.316	912.463
51.464	891.555
51.612	885.807
51.76	880.509
51.908	898.486
52.056	891.026
52.204	906.333
52.351	930.816
52.499	916.205
52.647	913.715
52.795	922.671
52.943	909.965
53.091	907.846
53.239	885.784
53.387	877.498
53.535	852.415
53.682	855.093
53.83	837.907
53.978	867.564
54.126	901.052
54.274	886.728
54.422	899.176
54.57	900.674
54.718	922.876
54.865	951.801
55.013	972.993
55.161	957.578
55.309	969.263
55.457	980.596
55.605	988.069
55.753	984.145
55.901	985.331
56.049	986.514
56.196	979.72
56.344	1002.552
56.492	991.078
56.64	982.5
56.788	951.303
56.936	933.087
57.084	934.827
57.232	958.444
57.38	946.721
57.527	939.818
57.675	931.372
57.823	938.714
57.971	930.052
58.119	907.593
58.267	889.698
58.415	879.776
58.563	860.4
58.711	872.235
58.858	884.78
59.006	886.463
59.154	867.851
59.302	869.97
59.45	879.002
59.598	858.574
59.746	852.319
59.894	850.937
60.041	850.636
60.189	865.237
60.337	873.286
60.485	888.262
60.633	929.865
60.781	932.875
60.929	932.341
61.077	919.597
61.225	909.51
61.372	908.318
61.52	892.526
61.668	917.043
61.816	899.63
61.964	882.027
62.112	873.361
62.26	858.182
62.408	838.675
62.556	834.351
62.703	822.67
62.851	824.165
62.999	836.246
63.147	874.624
63.295	900.076
63.443	892.384
63.591	921.772
63.739	930.136
63.886	950.779
64.034	972.328
64.182	968.171
64.33	952.716
64.478	923.636
64.626	921.762
64.774	898.821
64.922	888.946
65.07	857.029
65.217	834.33
65.365	828.953
65.513	828.954
65.661	832.804
65.809	862.334
65.957	877.061
66.105	900.584
66.253	926.722
66.401	937.646
66.548	956.361
66.696	979.326
66.844	957.484
66.992	953.709
67.14	939.943
67.288	943.254
67.436	925.736
67.584	926.315
67.732	911.394
67.879	923.857
68.027	911.949
68.175	904.092
68.323	918.044
68.471	929.122
68.619	930.183
68.767	938.676
68.915	939.473
69.062	954.61
69.21	950.167
69.358	929.354
69.506	923.921
69.654	896.58
69.802	901.715
69.95	898.973
70.098	909.738
70.246	927.376
70.393	916.514
70.541	930.735
70.689	941.993
70.837	951.744
70.985	959.966
71.133	970.206
71.281	980.208
71.429	989.578
71.577	1020.62
71.724	1039.44
71.872	1035.739
72.02	1045.311
72.168	1036.618
72.316	1019.342
72.464	1019.232
72.612	1022.61
72.76	994.31
72.908	984.634
73.055	960.221
73.203	965.037
73.351	959.289
73.499	968.431
73.647	944.632
73.795	940.214
73.943	932.592
74.091	941.551
74.238	936.306
74.386	940.566
74.534	932.419
74.682	913.329
74.83	912.992
74.978	898.272
75.126	908.705
75.274	914.898
75.422	908.544
75.569	949.626
75.717	956.164
75.865	955.052
76.013	956.273
76.161	944.481
76.309	925.212
76.457	942.943
76.605	952.181
76.753	970.281
76.9	971.6
77.048	967.24
77.196	969.543
77.344	951.502
77.492	956.428
77.64	938.904
77.788	922.74
77.936	903.058
78.083	904.346
78.231	901.344
78.379	912.085
78.527	917.346
78.675	919.37
78.823	919.374
78.971	907.672
79.119	935.382
79.267	974.691
79.414	1001.421
79.562	1039.183
79.71	1081.796
79.858	1111.102
80.006	1136.488
80.154	1153.527
80.302	1161.569
80.45	1155.42
80.598	1142.198
80.745	1129.933
80.893	1145.021
81.041	1176.758
81.189	1184.139
81.337	1196.157
81.485	1175.691
81.633	1167.801
81.781	1133.96
81.929	1110.287
82.076	1124.756
82.224	1120.806
82.372	1124.136
82.52	1141.589
82.668	1130.641
82.816	1138.313
82.964	1151.151
83.112	1124.707
83.259	1118.468
83.407	1102.377
83.555	1060.595
83.703	1020.63
83.851	983.318
83.999	962.188
84.147	936.282
84.295	943.676
84.443	932.263
84.59	943.404
84.738	965.418
84.886	959.038
85.034	980.271
85.182	992.724
85.33	990.064
85.478	987.31
85.626	1004.416
85.774	1019.122
85.921	1045.892
86.069	1084.471
86.217	1090.44
86.365	1096.705
86.513	1116.447
86.661	1119.012
86.809	1129.824
86.957	1117.223
87.104	1100.698
87.252	1063.727
87.4	1046.231
87.548	1015.259
87.696	971.047
87.844	948.045
87.992	931.956
88.14	929.7
88.288	914.921
88.435	917.296
88.583	884.17
88.731	880.191
88.879	852.864
89.027	823.412
89.175	812.516
89.323	756.659
89.471	693.153
89.619	645.83
89.766	607.847
89.914	582.724
90.062	546.881
90.21	546.771
90.358	512.251
90.506	492.831
90.654	461.084
90.802	453.928
90.95	437.854
91.097	423.314
91.245	429.79
91.393	439.67
91.541	431.24
91.689	430.026
91.837	414.852
91.985	409.525
92.133	398.658
92.28	383.548
92.428	382.241
92.576	392.388
92.724	374.977
92.872	362.13
93.02	365.147
93.168	356.087
93.316	348.96
93.464	329.683
93.611	342.186
93.759	337.07
93.907	338.396
94.055	349.163
94.203	344.563
94.351	366.193
94.499	362.682
94.647	371.574
94.795	364.065
94.942	378.78
95.09	401.221
95.238	411.139
95.386	438.284
95.534	463.778
95.682	490.571
95.83	528.695
95.978	561.065
96.126	616.086
96.273	666.096
96.421	707.74
96.569	767.407
96.717	804.928
96.865	855.649
97.013	870.206
97.161	885.569
97.309	886.789
97.456	878.045
97.604	863.622
97.752	852.362
97.9	829.571
98.048	828.169
98.196	836.194
98.344	834.565
98.492	826.364
98.64	838.309
98.787	857.541
98.935	880.122
99.083	891.421
99.231	910.356
99.379	934.718
99.527	958.484
99.675	969.196
99.823	981.489
99.971	979.241
100.118	1024.307
100.266	1057.799
100.414	1104.15
100.562	1124.387
100.71	1144.017
100.858	1150.713
101.006	1184.293
101.154	1237.586
101.301	1263.649
101.449	1300.956
101.597	1318.441
101.745	1373.782
101.893	1403.657
102.041	1439.921
102.189	1472.626
102.337	1498.327
102.485	1498.491
102.632	1532.209
102.78	1548.965
102.928	1583.928
103.076	1596.684
103.224	1620.834
103.372	1621.047
103.52	1642.037
103.668	1685.554
103.816	1736.714
103.963	1728.376
104.111	1755.898
104.259	1775.667
104.407	1764.236
104.555	1726.751
104.703	1696.04
104.851	1683.056
104.999	1666.738
105.147	1660.705
105.294	1660.597
105.442	1651.369
105.59	1653.294
105.738	1644.972
105.886	1645.658
106.034	1619.886
106.182	1609.935
106.33	1609.545
106.477	1582.15
106.625	1577.489
106.773	1565.458
106.921	1565.116
107.069	1545.171
107.217	1539.653
107.365	1523.502
107.513	1533.345
107.661	1540.987
107.808	1521.249
107.956	1498.854
108.104	1498.378
108.252	1491.153
108.4	1495.388
108.548	1490.547
108.696	1481.257
108.844	1490.962
108.992	1511.7
109.139	1536.189
109.287	1552.081
109.435	1594.656
109.583	1601.431
109.731	1594.763
109.879	1609.677
110.027	1620.112
110.175	1620.55
110.323	1618.285
110.47	1619.316
110.618	1650.394
110.766	1638.716
110.914	1647.634
111.062	1625.498
111.21	1607.736
111.358	1584.145
111.506	1546.8
111.653	1562.702
111.801	1550.408
111.949	1551.8
112.097	1526.038
112.245	1474.308
112.393	1463.297
112.541	1461.485
112.689	1446.727
112.837	1435.676
112.984	1400.557
113.132	1397.299
113.28	1369.438
113.428	1348.368
113.576	1337.734
113.724	1315.879
113.872	1304.061
114.02	1318.577
114.168	1330.106
114.315	1315.195
114.463	1300.964
114.611	1298.588
114.759	1278.727
114.907	1263.926
115.055	1251.545
115.203	1227.154
115.351	1197.803
115.498	1171.302
115.646	1157.505
115.794	1165.133
115.942	1137.565
116.09	1127.362
116.238	1095.271
116.386	1059.247
116.534	1049.47
116.682	1048.806
116.829	1048.332
116.977	1034.574
117.125	1008.35
117.273	962.3
117.421	916.63
117.569	912.36
117.717	901.21
117.865	890.26
118.013	888.547
118.16	871.348
118.308	856.935
118.456	831.819
118.604	819.823
118.752	836.777
118.9	833.794
119.048	863.378
119.196	869.155
119.344	886.076
119.491	900.49
119.639	911.011
119.787	919.328
119.935	918.119
120.083	928.964
120.231	927.528
120.379	940.809
120.527	954.719
120.674	937.434
120.822	917.909
120.97	936.784
121.118	941.619
121.266	962.95
121.414	982.519
121.562	999.651
121.71	1001.107
121.858	1008.135
122.005	1002.454
122.153	994.562
122.301	999.427
122.449	997.009
122.597	988.344
122.745	991.219
122.893	986.983
123.041	996.797
123.189	993.602
123.336	998.643
123.484	1013.747
123.632	1027.135
123.78	1045.949
123.928	1046.523
124.076	1045.597
124.224	1050.774
124.372	1067.854
124.52	1090.888
124.667	1121.901
124.815	1142.358
124.963	1166.125
125.111	1168.315
125.259	1164.551
125.407	1159.42
125.555	1152.609
125.703	1128.334
125.85	1125.483
125.998	1130.772
126.146	1122.114
126.294	1147.436
126.442	1166.952
126.59	1171.605
126.738	1183.719
126.886	1208.989
127.034	1242.552
127.181	1306.758
127.329	1355.415
127.477	1403.881
127.625	1428.429
127.773	1458.583
127.921	1435.358
128.069	1409.119
128.217	1372.477
128.365	1371.749
128.512	1382.43
128.66	1410.365
128.808	1426.509
128.956	1450.195
129.104	1460.972
129.252	1505.205
129.4	1532.528
129.548	1558.294
129.695	1570.701
129.843	1585.604
129.991	1555.436
130.139	1569.731
130.287	1576.433
130.435	1574.345
130.583	1617.097
130.731	1607.706
130.879	1652.908
131.026	1665.347
131.174	1662.568
131.322	1696.065
131.47	1727.832
131.618	1758.459
131.766	1784.516
131.914	1829.073
132.062	1873.51
132.21	1908.017
132.357	1958.877
132.505	1978.556
132.653	2012.048
132.801	2016.797
132.949	2052.376
133.097	2092.451
133.245	2118.307
133.393	2151.966
133.541	2161.031
133.688	2195.108
133.836	2208.652
133.984	2258.773
134.132	2328.714
134.28	2351.505
134.428	2382.789
134.576	2427.826
134.724	2450.3
134.871	2485.866
135.019	2477.636
135.167	2477.522
135.315	2471.285
135.463	2493.068
135.611	2525.678
135.759	2552.051
135.907	2555.994
136.055	2553.506
136.202	2543.081
136.35	2512.046
136.498	2491.585
136.646	2441.847
136.794	2407.843
136.942	2383.731
137.09	2352.086
137.238	2344.204
137.386	2319.285
137.533	2286.143
137.681	2230.984
137.829	2201.179
137.977	2140.23
138.125	2077.971
138.273	1955.784
138.421	1824.238
138.569	1713.695
138.717	1620.069
138.864	1523.19
139.012	1402.834
139.16	1259.128
139.308	1178.165
139.456	1062.62
139.604	952.825
139.752	834.073
139.9	716.805
140.047	625.21
140.195	568.011
140.343	507.94
140.491	461.952
140.639	408.246
140.787	357.716
140.935	312.27
141.083	275.353
141.231	248.923
141.378	227.124
141.526	199.047
141.674	177.578
141.822	177.279
141.97	171.352
142.118	173.505
142.266	164.141
142.414	159.93
142.562	149.91
142.709	150.416
142.857	148.102
143.005	144.974
143.153	147.287
143.301	143.476
143.449	146.093
143.597	140.246
143.745	135.922
143.893	132.688
144.04	128.371
144.188	118.42
144.336	120.92
144.484	122.88
144.632	124.954
144.78	133.481
144.928	134.698
145.076	136.521
145.223	128.708
145.371	129.165
145.519	133.526
145.667	132.78
145.815	136.714
145.963	132.301
146.111	137.409
146.259	135.356
146.407	139.243
146.554	129.596
146.702	127.764
146.85	118.929
146.998	119.874
147.146	116.618
147.294	117.86
147.442	121.438
147.59	115.293
147.738	123.647
147.885	107.378
148.033	112.833
148.181	113.477
148.329	109.379
148.477	113.32
148.625	112.764
148.773	115.889
148.921	115.13
149.068	116.861
149.216	123.412
149.364	126.144
149.512	130.735
149.66	133.519
149.808	128.31
149.956	135.451
150.104	133.416
150.252	132.023
150.399	126.103
150.547	129.644
150.695	132.588
150.843	128.595
150.991	133.549
151.139	139.626
151.287	141.553
151.435	137.102
151.583	143.114
151.73	147.12
151.878	148.456
152.026	152.771
152.174	151.674
152.322	150.58
152.47	146.923
152.618	144.399
152.766	141.429
152.913	133.26
153.061	141.37
153.209	135.063
153.357	132.517
153.505	125.274
153.653	126.472
153.801	126.641
153.949	121.848
154.097	116.824
154.244	114.43
154.392	108.333
154.54	108.492
154.688	103.502
154.836	99.783
154.984	104.37
155.132	100.033
155.28	100.633
155.428	109.61
155.575	113.03
155.723	112.12
155.871	116.383
156.019	114.888
156.167	115.668
156.315	115.502
156.463	117.132
156.611	124.612
156.759	127.083
156.906	126.246
157.054	135.333
157.202	129.476
157.35	138.882
157.498	138.492
157.646	143.144
157.794	144.597
157.942	145.036
158.089	143.853
158.237	149.979
158.385	149.235
158.533	143.329
158.681	143.514
158.829	138.721
158.977	132.975
159.125	129.156
159.273	127.787
159.42	130.454
159.568	129.316
159.716	125.406
159.864	126.935
160.012	120.768
160.16	117.628
160.308	117.704
160.456	115.974
160.604	113.78
160.751	113.454
160.899	110.43
161.047	108.702
161.195	97.151
161.343	96.937
161.491	95.306
161.639	96.705
161.787	99.734
161.935	94.141
162.082	90.514
162.23	97.139
162.378	91.739
162.526	94.604
162.674	90.404
162.822	96.886
162.97	98.592
163.118	96.489
163.265	93.197
163.413	98.048
163.561	97.353
163.709	97.824
163.857	101.592
164.005	95.877
164.153	99.088
164.301	98.573
164.449	96.368
164.596	100.97
164.744	106.032
164.892	101.157
165.04	105.875
165.188	108.354
165.336	112.083
165.484	115.227
165.632	119.168
165.78	122.792
165.927	124.05
166.075	129.648
166.223	124.192
166.371	127.309
166.519	130.544
166.667	125.068
166.815	132.669
166.963	129.744
167.111	130.552
167.258	128.193
167.406	127.225
167.554	130.949
167.702	132.857
167.85	135.424
167.998	142.161
168.146	142.149
168.294	149.654
168.441	163.322
168.589	163.529
168.737	175.367
168.885	190.635
169.033	200.064
169.181	221.273
169.329	249.116
169.477	279.836
169.625	316.588
169.772	334.821
169.92	359.991
170.068	377.35
170.216	387.955
170.364	397.64
170.512	411.634
170.66	414.228
170.808	413.299
170.956	415.046
171.103	425.794
171.251	441.581
171.399	442.608
171.547	462.063
171.695	470.539
171.843	470.638
171.991	493.577
172.139	525.213
172.286	540.685
172.434	561.031
172.582	577.466
172.73	598.144
172.878	608.905
173.026	607.41
173.174	603.264
173.322	597.449
173.47	599.034
173.617	611.418
173.765	605.265
173.913	609.466
174.061	609.288
174.209	615.576
174.357	613.901
174.505	603.279
174.653	587.603
174.801	578.711
174.948	575.709
175.096	578.037
175.244	563.468
175.392	553.872
175.54	540.32
175.688	515.418
175.836	505.215
175.984	477.506
176.132	468.917
176.279	466.613
176.427	453.566
176.575	457.396
176.723	447.153
176.871	425.966
177.019	406.836
177.167	384.736
177.315	364.612
177.462	346.287
177.61	313.395
177.758	281.257
177.906	246.652
178.054	220.08
178.202	197.705
178.35	184.28
178.498	176.032
178.646	167.254
178.793	160.48
178.941	158.686
179.089	149.881
179.237	146.107
179.385	142.576
179.533	147.168
179.681	144.383
179.829	145.553
179.977	142.572
180.124	139.592
180.272	135.639
180.42	126.968
180.568	120.675
180.716	116.731
180.864	113.527
181.012	111.487
181.16	110.701
181.307	110.215
181.455	114.799
181.603	110.78
181.751	112.747
181.899	111.721
182.047	115.084
182.195	123.572
182.343	127.264
182.491	126.108
182.638	128.693
182.786	127.088
182.934	133.429
183.082	142.614
183.23	146.521
183.378	151.47
183.526	168.292
183.674	165.668
183.822	181.314
183.969	190.576
184.117	197.538
184.265	205.591
184.413	215.958
184.561	218.678
184.709	237.301
184.857	250.111
185.005	257.698
185.153	271.331
185.3	280.811
185.448	302.881
185.596	317.706
185.744	321.754
185.892	358.245
186.04	380.265
186.188	416.663
186.336	464.547
186.483	521.371
186.631	552.462
186.779	590.922
186.927	647.393
187.075	714.368
187.223	807.32
187.371	892.072
187.519	964.093
187.667	1042.682
187.814	1142.36
187.962	1259.501
188.11	1381.316
188.258	1478.339
188.406	1569.755
188.554	1652.45
188.702	1756.656
188.85	1872.965
188.998	1983.774
189.145	2039.839
189.293	2141.775
189.441	2241.045
189.589	2358.399
189.737	2467.159
189.885	2559.942
190.033	2608.852
190.181	2720.296
190.329	2813.294
190.476	2978.549
190.624	3114.883
190.772	3213.048
190.92	3283.562
191.068	3331.323
191.216	3410.544
191.364	3456.365
191.512	3486.405
191.659	3514.41
191.807	3563.989
191.955	3595.051
192.103	3646.097
192.251	3679.345
192.399	3705.331
192.547	3690.429
192.695	3678.7
192.843	3686.547
192.99	3638.88
193.138	3633.003
193.286	3638.156
193.434	3636.366
193.582	3644.609
193.73	3669.552
193.878	3680.054
194.026	3702.068
194.174	3724.412
194.321	3703.233
194.469	3715.124
194.617	3697.887
194.765	3680.832
194.913	3673.756
195.061	3662.455
195.209	3637.3
195.357	3674.379
195.505	3696.731
195.652	3664.029
195.8	3641.054
195.948	3611.953
196.096	3573.238
196.244	3528.032
196.392	3469.295
196.54	3394.532
196.688	3324.965
196.835	3256.434
196.983	3189.167
197.131	3140.227
197.279	3049.64
197.427	2977.699
197.575	2875.583
197.723	2825.87
197.871	2759.904
198.019	2727.008
198.166	2681.399
198.314	2617.01
198.462	2587.67
198.61	2575.117
198.758	2528.182
198.906	2486.434
199.054	2424.812
199.202	2364.528
199.35	2342.31
199.497	2298.818
199.645	2265.68
199.793	2253.425
199.941	2205.738
200.089	2189.841
200.237	2175.388
200.385	2184.891
200.533	2198.595
200.68	2175.301
200.828	2132.825
200.976	2078.984
201.124	2035.845
201.272	1975.22
201.42	1908.198
201.568	1847.246
201.716	1789.55
201.864	1741.348
202.011	1716.243
202.159	1671.833
202.307	1611.633
202.455	1566.429
202.603	1480.711
202.751	1426.997
202.899	1377.82
203.047	1349.889
203.195	1291.788
203.342	1245.38
203.49	1187.758
203.638	1135.915
203.786	1079.693
203.934	1008.833
204.082	975.494
204.23	921.175
204.378	887.906
204.526	859.782
204.673	847.961
204.821	828.106
204.969	824.305
205.117	815.181
205.265	791.766
205.413	790.908
205.561	762.681
205.709	760.332
205.856	744.462
206.004	737.113
206.152	722.523
206.3	728.704
206.448	721.987
206.596	691.995
206.744	683.142
206.892	666.785
207.04	653.627
207.187	648.702
207.335	637.738
207.483	629.507
207.631	633.753
207.779	614.875
207.927	604.984
208.075	580.682
208.223	542.566
208.371	514.596
208.518	490.93
208.666	478.514
208.814	471.695
208.962	458.202
209.11	432.726
209.258	424.329
209.406	416.528
209.554	411.234
209.701	409.217
209.849	394.063
209.997	393.885
210.145	366.531
210.293	358.94
210.441	337.792
210.589	325.06
210.737	309.395
210.885	298.65
211.032	283.488
211.18	276.892
211.328	270.464
211.476	258.415
211.624	254.629
211.772	255.499
211.92	254.909
212.068	262.043
212.216	255.409
212.363	262.439
212.511	263.976
212.659	265.343
212.807	260.669
212.955	258.885
213.103	266.624
213.251	273.703
213.399	271.385
213.547	279.328
213.694	274.51
213.842	273.11
213.99	270.765
214.138	276.086
214.286	277.168
214.434	282.003
214.582	275.914
214.73	272.692
214.877	280.361
215.025	287.482
215.173	284.823
215.321	284.948
215.469	291.605
215.617	298.126
215.765	298.287
215.913	303.468
216.061	310.292
216.208	308.43
216.356	303.093
216.504	302.064
216.652	298.836
216.8	288.05
216.948	278.655
217.096	278.95
217.244	281.585
217.392	270.833
217.539	270.064
217.687	274.427
217.835	273.488
217.983	268.622
218.131	260.499
218.279	236.829
218.427	224.78
218.575	201.617
218.723	193.113
218.87	178.723
219.018	162.304
219.166	155.985
219.314	146.325
219.462	142.386
