# Supplementary material for: A single Musashi gene allele is sufficient to maintain mouse photoreceptor cells
Source: PLoS One. 2026 May 14;21(5):e0338576. doi: 10.1371/journal.pone.0338576 (PMC13175383; doi:10.1371/journal.pone.0338576)
Supplement: S2 File — (ZIP) [file pone.0338576.s011.zip › Data/Msi1FWT_Msi2FF_3_1.csv]

Distance_(microns)	Gray_Value
0	36.461
0.149	37.997
0.298	38.514
0.447	39.907
0.596	38.824
0.745	43.83
0.894	38.234
1.043	41.904
1.192	42.152
1.342	44.832
1.491	44.872
1.64	42.796
1.789	36.389
1.938	41.013
2.087	38.99
2.236	40.786
2.385	42.101
2.534	43.586
2.683	41.078
2.832	45.85
2.981	46.135
3.13	46.227
3.279	45.709
3.428	45.287
3.577	45.98
3.726	47.214
3.876	50.091
4.025	57.002
4.174	51.346
4.323	55.916
4.472	60.833
4.621	66.12
4.77	64.407
4.919	72.327
5.068	82.971
5.217	87.867
5.366	99.457
5.515	99.654
5.664	119.727
5.813	126.614
5.962	122.874
6.111	136.106
6.26	148.506
6.41	163.688
6.559	191.191
6.708	212.934
6.857	246.133
7.006	285.566
7.155	318.525
7.304	354.044
7.453	406.974
7.602	454.573
7.751	526.733
7.9	596.135
8.049	675.901
8.198	760.274
8.347	842.983
8.496	887.371
8.645	955.26
8.794	1006.318
8.944	1030.383
9.093	1107.775
9.242	1163.987
9.391	1218.038
9.54	1288.729
9.689	1333.84
9.838	1439.397
9.987	1511.921
10.136	1550.082
10.285	1653.706
10.434	1705.433
10.583	1748.504
10.732	1835.503
10.881	1919.401
11.03	1945.82
11.179	2026.671
11.328	2056.896
11.477	2082.625
11.627	2128.139
11.776	2145.284
11.925	2167.126
12.074	2189.687
12.223	2220.905
12.372	2250.18
12.521	2289.911
12.67	2296.613
12.819	2335.814
12.968	2381.969
13.117	2349.643
13.266	2351.018
13.415	2356.214
13.564	2346.66
13.713	2364.705
13.862	2373.878
14.011	2330.46
14.161	2327.162
14.31	2325.609
14.459	2308.892
14.608	2308.112
14.757	2271.172
14.906	2286.422
15.055	2289.436
15.204	2256.276
15.353	2279.019
15.502	2255.226
15.651	2266.503
15.8	2230.404
15.949	2234.768
16.098	2227.728
16.247	2227.605
16.396	2211.319
16.545	2198.619
16.695	2221.171
16.844	2192.28
16.993	2165.229
17.142	2169.549
17.291	2146.638
17.44	2134.964
17.589	2159.903
17.738	2129.382
17.887	2141.897
18.036	2148.031
18.185	2111.434
18.334	2130.918
18.483	2119.538
18.632	2112.058
18.781	2106.635
18.93	2089.179
19.079	2071.354
19.229	2091.079
19.378	2100.964
19.527	2087.135
19.676	2097.359
19.825	2062.381
19.974	2051.255
20.123	2071.363
20.272	2042.113
20.421	2036.948
20.57	2082.934
20.719	2075.749
20.868	2076.708
21.017	2091.516
21.166	2091.791
21.315	2130.9
21.464	2133.834
21.613	2111.72
21.763	2155.765
21.912	2152.501
22.061	2147.827
22.21	2179.869
22.359	2176.075
22.508	2182.637
22.657	2201.245
22.806	2199.141
22.955	2229.534
23.104	2224.77
23.253	2220.536
23.402	2230.046
23.551	2228.232
23.7	2224.738
23.849	2240.249
23.998	2285.226
24.147	2294.138
24.297	2306.601
24.446	2313.304
24.595	2325.497
24.744	2309.584
24.893	2310.237
25.042	2293.258
25.191	2295.278
25.34	2284.447
25.489	2255.964
25.638	2251.417
25.787	2152.196
25.936	2129.702
26.085	2098.139
26.234	2090.354
26.383	2057.07
26.532	2046.536
26.681	1983.829
26.831	1928.909
26.98	1840.101
27.129	1778.328
27.278	1760.327
27.427	1743.025
27.576	1739.831
27.725	1722.844
27.874	1703.78
28.023	1678.063
28.172	1632.629
28.321	1575.595
28.47	1541.291
28.619	1494.562
28.768	1457.045
28.917	1406.551
29.066	1368.74
29.215	1327.889
29.365	1298.455
29.514	1263.271
29.663	1241.31
29.812	1216.561
29.961	1193.563
30.11	1153.732
30.259	1126.367
30.408	1125.752
30.557	1093.808
30.706	1081.513
30.855	1079.472
31.004	1102.286
31.153	1130.86
31.302	1166.985
31.451	1189.144
31.6	1218.489
31.749	1204.344
31.899	1209.929
32.048	1201.007
32.197	1192.18
32.346	1193.245
32.495	1183.789
32.644	1145.107
32.793	1107.018
32.942	1090.929
33.091	1098.417
33.24	1084.752
33.389	1095.491
33.538	1055.201
33.687	1048.545
33.836	1014.786
33.985	974.023
34.134	966.56
34.283	947.888
34.433	930.532
34.582	921.63
34.731	906.46
34.88	899.563
35.029	899.47
35.178	877.683
35.327	880.206
35.476	872.75
35.625	865.453
35.774	864.888
35.923	874.78
36.072	866.133
36.221	875.538
36.37	892.794
36.519	886.433
36.668	888.503
36.817	863.058
36.966	836.966
37.116	826.591
37.265	803.716
37.414	797.501
37.563	814.946
37.712	788.034
37.861	786.513
38.01	786.994
38.159	791.634
38.308	801.588
38.457	789.793
38.606	785.744
38.755	780.055
38.904	775.412
39.053	753.283
39.202	767.574
39.351	751.673
39.5	753.3
39.65	745.15
39.799	751.78
39.948	747.33
40.097	754.78
40.246	744.697
40.395	732.134
40.544	734.832
40.693	730.571
40.842	742.61
40.991	753.553
41.14	756.925
41.289	747.128
41.438	718.174
41.587	729.526
41.736	727.54
41.885	741.728
42.034	731.393
42.184	719.778
42.333	722.643
42.482	732.388
42.631	742.783
42.78	740.835
42.929	743.738
43.078	764.158
43.227	735.429
43.376	734.003
43.525	732.373
43.674	718.654
43.823	742.981
43.972	764.595
44.121	796.154
44.27	819.297
44.419	847.103
44.568	843.929
44.718	850.262
44.867	870.705
45.016	852.021
45.165	865.268
45.314	842.552
45.463	827.127
45.612	825.889
45.761	821.107
45.91	800.206
46.059	801.905
46.208	781.343
46.357	775.705
46.506	755.812
46.655	752.696
46.804	745.11
46.953	751.331
47.102	738.295
47.252	731.236
47.401	725.734
47.55	704.711
47.699	694.017
47.848	707.043
47.997	696.053
48.146	699.166
48.295	706.836
48.444	702.549
48.593	703.299
48.742	682.149
48.891	688.65
49.04	669.212
49.189	674.694
49.338	664.069
49.487	635.655
49.636	614.674
49.786	612.049
49.935	619.208
50.084	599.144
50.233	609.202
50.382	613.163
50.531	599.95
50.68	604.391
50.829	595.689
50.978	596.473
51.127	594.938
51.276	609.92
51.425	597.116
51.574	603.423
51.723	611.249
51.872	615.702
52.021	641.245
52.17	656.522
52.32	659.452
52.469	687.753
52.618	722.498
52.767	733.123
52.916	772.095
53.065	792.164
53.214	781.939
53.363	801.828
53.512	778.863
53.661	764.497
53.81	745.878
53.959	702.518
54.108	718.399
54.257	732.164
54.406	738.694
54.555	752.482
54.704	779.433
54.854	787.792
55.003	796.291
55.152	825.691
55.301	823.954
55.45	837.951
55.599	813.547
55.748	813.37
55.897	818.21
56.046	805.044
56.195	807.402
56.344	793.884
56.493	792.313
56.642	810.382
56.791	803.357
56.94	794.465
57.089	783.707
57.238	804.51
57.388	774.034
57.537	767.468
57.686	732.932
57.835	710.37
57.984	709.334
58.133	684.021
58.282	673.599
58.431	672.6
58.58	668.273
58.729	667.266
58.878	682.806
59.027	670.789
59.176	686.838
59.325	669.408
59.474	687.97
59.623	672.624
59.772	674.736
59.921	647.021
60.071	638.416
60.22	629.135
60.369	640.61
60.518	653.448
60.667	675.763
60.816	678.676
60.965	694.246
61.114	690.987
61.263	713.161
61.412	722.715
61.561	713.325
61.71	728.193
61.859	724.88
62.008	725.468
62.157	713.531
62.306	698.09
62.455	688.113
62.605	662.712
62.754	643.798
62.903	634.721
63.052	632.427
63.201	632.608
63.35	629.042
63.499	610.057
63.648	625.946
63.797	623.094
63.946	636.709
64.095	636.234
64.244	633.019
64.393	648.198
64.542	631.025
64.691	643.512
64.84	651.789
64.989	669.086
65.139	671.187
65.288	699.754
65.437	722.924
65.586	757.262
65.735	756.598
65.884	764.121
66.033	791.32
66.182	777.289
66.331	769.715
66.48	758.421
66.629	762.694
66.778	759.227
66.927	737.679
67.076	714.59
67.225	710.275
67.374	672.19
67.523	650.438
67.673	643.236
67.822	641.214
67.971	615.93
68.12	604.78
68.269	589.977
68.418	597.608
68.567	613.711
68.716	629.628
68.865	627.285
69.014	630.092
69.163	668.594
69.312	670.386
69.461	713.026
69.61	728.271
69.759	767.331
69.908	813.91
70.057	854.706
70.207	871.345
70.356	891.759
70.505	916.34
70.654	902.298
70.803	902.326
70.952	880.881
71.101	862.933
71.25	848.691
71.399	812.312
71.548	814.965
71.697	826.652
71.846	799.949
71.995	816.466
72.144	798.717
72.293	764.26
72.442	754.081
72.591	762.478
72.741	750.823
72.89	769.996
73.039	746.885
73.188	762.848
73.337	767.85
73.486	745.083
73.635	772.446
73.784	777.868
73.933	785.206
74.082	788.284
74.231	783.892
74.38	784.271
74.529	761.729
74.678	771.251
74.827	755.489
74.976	750.117
75.125	744.797
75.275	729.867
75.424	732.631
75.573	720.255
75.722	722.356
75.871	728.09
76.02	713.544
76.169	717.304
76.318	723.166
76.467	707.575
76.616	734.161
76.765	749.966
76.914	758.095
77.063	757.921
77.212	777.44
77.361	783.033
77.51	802.843
77.659	803.233
77.809	795.147
77.958	797.538
78.107	818.648
78.256	841.215
78.405	851.906
78.554	867.216
78.703	852.538
78.852	860.069
79.001	839.798
79.15	830.973
79.299	843.732
79.448	822.173
79.597	831.409
79.746	845.754
79.895	826.966
80.044	826.32
80.193	806.016
80.342	790.383
80.492	787.863
80.641	801.886
80.79	790.313
80.939	829.75
81.088	821.727
81.237	827.642
81.386	858.853
81.535	879.635
81.684	901.116
81.833	902.434
81.982	901.462
82.131	899.631
82.28	884.849
82.429	860.049
82.578	839.345
82.727	822.911
82.876	792.968
83.026	780.674
83.175	761.514
83.324	721.526
83.473	712.56
83.622	696.16
83.771	685.024
83.92	690.845
84.069	671.242
84.218	657.569
84.367	664.996
84.516	634.39
84.665	627.294
84.814	613.127
84.963	599.193
85.112	601.486
85.261	590.839
85.41	582.622
85.56	573.355
85.709	588.658
85.858	598.503
86.007	595.738
86.156	608.39
86.305	566.409
86.454	541.241
86.603	552.57
86.752	525.915
86.901	526.338
87.05	522.581
87.199	506.072
87.348	500.847
87.497	474.751
87.646	459.363
87.795	464.324
87.944	451.059
88.094	434.417
88.243	443.879
88.392	440.619
88.541	426.89
88.69	426.893
88.839	418.97
88.988	411.111
89.137	430.868
89.286	447.538
89.435	467.036
89.584	487.918
89.733	495.32
89.882	511.493
90.031	533.278
90.18	529.754
90.329	539.686
90.478	566.105
90.628	566.14
90.777	595.66
90.926	607.549
91.075	603.438
91.224	638.724
91.373	648.816
91.522	650.616
91.671	658.802
91.82	641.31
91.969	660.17
92.118	700.057
92.267	699.654
92.416	742.718
92.565	776.512
92.714	777.342
92.863	822.279
93.012	848.154
93.162	839.361
93.311	900.717
93.46	935.504
93.609	949.333
93.758	1019.917
93.907	1037.873
94.056	1056.096
94.205	1103.648
94.354	1124.339
94.503	1161.647
94.652	1195.448
94.801	1200.599
94.95	1218.17
95.099	1250.991
95.248	1269.445
95.397	1292.847
95.546	1325.182
95.696	1335.821
95.845	1346.223
95.994	1374.958
96.143	1372.694
96.292	1389.746
96.441	1409.334
96.59	1429.334
96.739	1444.032
96.888	1459.443
97.037	1450.79
97.186	1474.531
97.335	1467.732
97.484	1443.219
97.633	1455.837
97.782	1429.126
97.931	1418.239
98.08	1432.986
98.23	1410.409
98.379	1403.669
98.528	1376.739
98.677	1358.579
98.826	1354.945
98.975	1331.04
99.124	1306.779
99.273	1319.865
99.422	1308.75
99.571	1291.006
99.72	1293.408
99.869	1278.334
100.018	1252.896
100.167	1274.79
100.316	1260.158
100.465	1240.613
100.614	1269.618
100.764	1276.272
100.913	1273.76
101.062	1282.685
101.211	1271.68
101.36	1264.599
101.509	1306.793
101.658	1320.847
101.807	1333.971
101.956	1359.175
102.105	1393.272
102.254	1431.833
102.403	1433.827
102.552	1425.409
102.701	1453.182
102.85	1474.745
102.999	1480.425
103.148	1487.961
103.298	1508.627
103.447	1534.847
103.596	1555.913
103.745	1573.978
103.894	1597.75
104.043	1654.609
104.192	1669.448
104.341	1688.083
104.49	1708.159
104.639	1726.948
104.788	1731.157
104.937	1757.007
105.086	1767.785
105.235	1757.477
105.384	1775.175
105.533	1785.26
105.682	1804.595
105.831	1825.73
105.981	1814.018
106.13	1859.464
106.279	1877.302
106.428	1897.493
106.577	1945.71
106.726	1951.381
106.875	1987.089
107.024	1971.463
107.173	1956.497
107.322	1934.746
107.471	1991.566
107.62	2007.47
107.769	2056.79
107.918	2062.781
108.067	2033.004
108.216	2077.131
108.365	2097.438
108.515	2087.54
108.664	2166.982
108.813	2207.095
108.962	2224.445
109.111	2274.641
109.26	2320.301
109.409	2352.814
109.558	2403.76
109.707	2368.651
109.856	2388.604
110.005	2436.146
110.154	2430.339
110.303	2468.215
110.452	2504.164
110.601	2514.956
110.75	2560.235
110.899	2613.879
111.049	2625.481
111.198	2654.887
111.347	2719.292
111.496	2678.134
111.645	2766.12
111.794	2769.532
111.943	2724.467
112.092	2802.637
112.241	2774.182
112.39	2695.174
112.539	2721.656
112.688	2671.347
112.837	2667.439
112.986	2660.604
113.135	2594.926
113.284	2588.619
113.433	2586.877
113.583	2528.872
113.732	2495.963
113.881	2476.508
114.03	2389.699
114.179	2409.65
114.328	2396.668
114.477	2366.511
114.626	2401.439
114.775	2360.726
114.924	2350.037
115.073	2343.528
115.222	2293.189
115.371	2231.733
115.52	2212.097
115.669	2160.58
115.818	2170.091
115.967	2155.095
116.117	2122.426
116.266	2089.056
116.415	2051.427
116.564	1959.258
116.713	1958.172
116.862	1900.871
117.011	1854.986
117.16	1809.61
117.309	1793.974
117.458	1756.752
117.607	1753.929
117.756	1738.354
117.905	1733.835
118.054	1766.541
118.203	1743.455
118.352	1755.886
118.501	1783.954
118.651	1758.325
118.8	1730.103
118.949	1727.478
119.098	1665.806
119.247	1678.972
119.396	1671.484
119.545	1621.388
119.694	1622.163
119.843	1635.758
119.992	1611.493
120.141	1608.351
120.29	1608.779
120.439	1573.822
120.588	1562.971
120.737	1545.276
120.886	1492.511
121.035	1490.03
121.185	1496.172
121.334	1480.97
121.483	1478.625
121.632	1455.868
121.781	1433.643
121.93	1445.204
122.079	1408.259
122.228	1388.886
122.377	1383.667
122.526	1384.162
122.675	1398.427
122.824	1396.002
122.973	1380.461
123.122	1360.318
123.271	1392.53
123.42	1359.943
123.569	1383.513
123.719	1405.099
123.868	1392.002
124.017	1440.938
124.166	1431.671
124.315	1408.318
124.464	1420.515
124.613	1415.178
124.762	1402.274
124.911	1418.571
125.06	1410.177
125.209	1427.852
125.358	1426.468
125.507	1414.714
125.656	1417.474
125.805	1409.523
125.954	1409.75
126.103	1427.573
126.253	1434.355
126.402	1420.85
126.551	1409.828
126.7	1387.604
126.849	1390.293
126.998	1376.025
127.147	1368.517
127.296	1327.659
127.445	1325.661
127.594	1334.751
127.743	1344.083
127.892	1348.392
128.041	1344.234
128.19	1338.696
128.339	1363.354
128.488	1326.2
128.637	1336.381
128.786	1334.105
128.936	1323.168
129.085	1338.684
129.234	1367.983
129.383	1374.989
129.532	1411.938
129.681	1425.144
129.83	1414.113
129.979	1416.474
130.128	1429.651
130.277	1419.858
130.426	1428.999
130.575	1426.026
130.724	1407.543
130.873	1406.81
131.022	1384.523
131.171	1379.323
131.32	1387.847
131.47	1394.942
131.619	1409.317
131.768	1456.958
131.917	1443.103
132.066	1490.431
132.215	1476.486
132.364	1476.931
132.513	1477.05
132.662	1486.509
132.811	1458.211
132.96	1489.019
133.109	1481.975
133.258	1471.823
133.407	1473.426
133.556	1459.969
133.705	1458.804
133.854	1445.593
134.004	1442.145
134.153	1439.963
134.302	1418.248
134.451	1445.137
134.6	1440.269
134.749	1407.264
134.898	1385.66
135.047	1367.455
135.196	1337.581
135.345	1322.346
135.494	1306.275
135.643	1311.517
135.792	1288.1
135.941	1305.443
136.09	1313.047
136.239	1293.584
136.388	1278.861
136.538	1286.915
136.687	1272.772
136.836	1246.176
136.985	1218.803
137.134	1183.377
137.283	1158.967
137.432	1151.484
137.581	1142.734
137.73	1122.017
137.879	1106.117
138.028	1093.047
138.177	1040.637
138.326	1047.186
138.475	1006.145
138.624	944.881
138.773	921.75
138.922	886.089
139.072	874.985
139.221	852.881
139.37	836.737
139.519	825.553
139.668	777.117
139.817	741.41
139.966	692.788
140.115	648.475
140.264	631.435
140.413	587.169
140.562	546.956
140.711	521.265
140.86	489.213
141.009	465.661
141.158	420.642
141.307	406.81
141.456	379.768
141.606	360.885
141.755	341.223
141.904	325.408
142.053	311.424
142.202	301.593
142.351	290.539
142.5	277.301
142.649	280.16
142.798	272.593
142.947	261.445
143.096	240.663
143.245	226.18
143.394	221.03
143.543	211.423
143.692	219.216
143.841	204.849
143.99	206.653
144.14	213.736
144.289	214.645
144.438	213.736
144.587	203.223
144.736	195.981
144.885	185.818
145.034	173.579
145.183	177.24
145.332	166.444
145.481	166.358
145.63	158.28
145.779	156.415
145.928	160.208
146.077	165.713
146.226	162.132
146.375	156.768
146.524	159.28
146.674	152.336
146.823	146.83
146.972	144.371
147.121	138.832
147.27	149.736
147.419	159.123
147.568	157.797
147.717	167.028
147.866	160.132
148.015	149.524
148.164	152.409
148.313	162.433
148.462	166.532
148.611	160.943
148.76	159.598
148.909	155.41
149.058	153.322
149.208	152.203
149.357	146.273
149.506	156.294
149.655	162.801
149.804	167.208
149.953	180.472
150.102	178.936
150.251	174.681
150.4	170.99
150.549	163.799
150.698	173.479
150.847	165.472
150.996	164.921
151.145	163.821
151.294	162.487
151.443	158.025
151.592	166.071
151.742	159.191
151.891	176.51
152.04	186.43
152.189	189.883
152.338	179.996
152.487	171.706
152.636	175.691
152.785	185.649
152.934	184.69
153.083	193.267
153.232	204.428
153.381	199.319
153.53	191.053
153.679	184.811
153.828	187.602
153.977	185.063
154.126	188.428
154.275	179.952
154.425	182.457
154.574	179.015
154.723	192.036
154.872	191.677
155.021	186.225
155.17	195.417
155.319	199.585
155.468	203.393
155.617	187.287
155.766	182.732
155.915	180.327
156.064	191.765
156.213	184.787
156.362	195.301
156.511	206.334
156.66	206.008
156.809	235.851
156.959	240.915
157.108	238.592
157.257	227.015
157.406	213.966
157.555	210.789
157.704	201.224
157.853	204.75
158.002	205.095
158.151	197.504
158.3	204.203
158.449	206.572
158.598	203.986
158.747	202.801
158.896	193.747
159.045	178.305
159.194	183.59
159.343	179.389
159.493	202.708
159.642	202.886
159.791	203.356
159.94	207.361
160.089	195.039
160.238	191.15
160.387	197.808
160.536	194.272
160.685	215.13
160.834	204.761
160.983	211.667
161.132	200.936
161.281	212.198
161.43	216.074
161.579	219.06
161.728	227.455
161.877	232.091
162.027	228.72
162.176	241.93
162.325	215.404
162.474	224.678
162.623	210.485
162.772	212.466
162.921	220.034
163.07	224.334
163.219	237.615
163.368	229.789
163.517	234.413
163.666	232.677
163.815	231.377
163.964	245.678
164.113	241.582
164.262	237.289
164.411	229.633
164.561	222.571
164.71	218.764
164.859	215.176
165.008	216.089
165.157	225.084
165.306	234.447
165.455	242.503
165.604	227.935
165.753	229.606
165.902	220.961
166.051	232.55
166.2	222.632
166.349	219.294
166.498	206.829
166.647	222.621
166.796	215.503
166.945	217.199
167.095	217.709
167.244	219.052
167.393	221.945
167.542	220.309
167.691	235.619
167.84	248.349
167.989	267.368
168.138	267.759
168.287	245.45
168.436	226.901
168.585	224.613
168.734	231.464
168.883	223.182
169.032	223.303
169.181	224.867
169.33	232.222
169.479	237.275
169.629	239.527
169.778	229.73
169.927	219.869
170.076	217.828
170.225	221.917
170.374	221.853
170.523	230.481
170.672	241.683
170.821	238.108
170.97	257.386
171.119	267.814
171.268	254.496
171.417	262.297
171.566	249.092
171.715	260.927
171.864	265.299
172.013	261.905
172.163	256.91
172.312	261.225
172.461	269.87
172.61	254.875
172.759	250.897
172.908	262.044
173.057	252.798
173.206	257.272
173.355	235.683
173.504	228.451
173.653	226.035
173.802	228.202
173.951	224.393
174.1	231.819
174.249	228.605
174.398	236.628
174.547	237.535
174.697	231.338
174.846	245.575
174.995	240.805
175.144	244.425
175.293	244.496
175.442	244.681
175.591	238.287
175.74	236.613
175.889	234.822
176.038	237.347
176.187	251.723
176.336	254.775
176.485	252.915
176.634	246.61
176.783	235.178
176.932	226.31
177.081	228.624
177.23	228.386
177.38	222.2
177.529	226.285
177.678	215.668
177.827	214.302
177.976	213.099
178.125	199.683
178.274	197.39
178.423	198.834
178.572	199.148
178.721	201.638
178.87	210.403
179.019	203.532
179.168	211.752
179.317	217.708
179.466	214.17
179.615	214.43
179.764	217.426
179.914	215.248
180.063	221.232
180.212	224.067
180.361	239.922
180.51	237.767
180.659	237.315
180.808	240.137
180.957	237.275
181.106	234.27
181.255	231.457
181.404	228.634
181.553	222.312
181.702	221.832
181.851	233.493
182	220.127
182.149	230.868
182.298	241.126
182.448	272.908
182.597	285.745
182.746	289.645
182.895	288.968
183.044	297.645
183.193	302.962
183.342	321.055
183.491	337.305
183.64	357.037
183.789	369.813
183.938	375.452
184.087	383.002
184.236	401.351
184.385	409.847
184.534	436.986
184.683	451.156
184.832	446.3
184.982	450.599
185.131	445.741
185.28	469.28
185.429	475.695
185.578	501.747
185.727	502.693
185.876	505.528
186.025	512.109
186.174	511.96
186.323	525.835
186.472	549.57
186.621	571.952
186.77	585.237
186.919	595.328
187.068	588.477
187.217	617.02
187.366	626.094
187.516	632.742
187.665	654.467
187.814	689.458
187.963	708.752
188.112	744.39
188.261	760.475
188.41	794.694
188.559	804.708
188.708	817.629
188.857	845.6
189.006	857.248
189.155	861.909
189.304	871.119
189.453	878.557
189.602	872.599
189.751	906.96
189.9	905.5
190.05	911.848
190.199	932.962
190.348	958.349
190.497	975.883
190.646	976.967
190.795	999.712
190.944	993.259
191.093	1006.902
191.242	995.055
191.391	995.038
191.54	1018.258
191.689	1026.285
191.838	1028.618
191.987	1033.396
192.136	1032.681
192.285	1047.824
192.434	1067.783
192.584	1086.962
192.733	1106.848
192.882	1141.81
193.031	1143.05
193.18	1159.34
193.329	1166.035
193.478	1161.544
193.627	1168.209
193.776	1168.391
193.925	1169.723
194.074	1168.495
194.223	1169.49
194.372	1147.777
194.521	1145.481
194.67	1171.066
194.819	1168.814
194.968	1171.465
195.118	1168.006
195.267	1159.411
195.416	1163.592
195.565	1145.565
195.714	1141.979
195.863	1130.429
196.012	1120.366
196.161	1123.664
196.31	1103.684
196.459	1099.345
196.608	1088.859
196.757	1070.234
196.906	1077.231
197.055	1075.788
197.204	1075.441
197.353	1068.948
197.502	1072.192
197.652	1068.655
197.801	1062.356
197.95	1072.098
198.099	1052.198
198.248	1027.146
198.397	1042.4
198.546	1007.93
198.695	1007.154
198.844	1006.991
198.993	984.762
199.142	979.917
199.291	986.547
199.44	963.67
199.589	964.93
199.738	956.633
199.887	942.233
200.036	963.906
200.185	965.803
200.335	970.198
200.484	988.794
200.633	991.22
200.782	984.094
200.931	990.657
201.08	991.266
201.229	984.663
201.378	961.829
201.527	953.342
201.676	951.752
201.825	941.465
201.974	930.654
202.123	931.427
202.272	902.794
202.421	873.04
202.57	848.003
202.719	836.294
202.869	805.044
203.018	787.286
203.167	766.899
203.316	750.476
203.465	739.218
203.614	718.001
203.763	706.811
203.912	684.435
204.061	691.885
204.21	662.898
204.359	653.151
204.508	658.447
204.657	664.9
204.806	662.33
204.955	666.656
205.104	649.374
205.253	657.317
205.403	657.967
205.552	671.646
205.701	674.4
205.85	657.829
205.999	646.412
206.148	665.139
206.297	672.471
206.446	679.754
206.595	671.217
206.744	684.268
206.893	667.814
207.042	678.884
207.191	663.421
207.34	656.078
207.489	665.867
207.638	671.934
207.787	663.794
207.937	668.988
208.086	670.082
208.235	659.843
208.384	667.81
208.533	664.951
208.682	667.88
208.831	670.225
208.98	679.269
209.129	669.737
209.278	687.178
209.427	685.323
209.576	673.984
209.725	664.275
209.874	653.392
210.023	637.121
210.172	605.913
210.321	600.035
210.471	581.3
210.62	577.633
210.769	571.398
210.918	562.87
211.067	550.967
211.216	540.016
211.365	479.755
211.514	476.255
211.663	466.764
211.812	458.343
211.961	437.992
212.11	420.804
212.259	384.912
212.408	379.977
212.557	355.807
212.706	350.229
212.855	349.978
213.005	341.711
213.154	341.31
213.303	351.103
213.452	346.136
213.601	338.148
213.75	330.513
213.899	312.078
214.048	310.53
214.197	312.361
214.346	298.55
214.495	282.305
214.644	281.327
214.793	256.708
214.942	250.498
215.091	236.742
215.24	234.723
215.389	238.603
215.539	234.797
215.688	220.247
215.837	210.266
215.986	211.038
216.135	201.862
216.284	197.49
216.433	185.788
216.582	178.272
216.731	177.55
216.88	161.588
217.029	162.923
217.178	161.218
217.327	147.79
217.476	139.869
217.625	137.704
217.774	123.233
217.923	116.265
218.073	110.39
218.222	97.367
218.371	98.666
218.52	88.148
218.669	84.261
218.818	84.336
218.967	74.378
219.116	68.681
219.265	59.633
219.414	53.975
219.563	50.295
219.712	47.701
219.861	40.821
220.01	35.83
220.159	35.977
220.308	29.483
220.457	30.799
220.607	26.034
220.756	23.86
220.905	21.06
221.054	17.946
221.203	17.822
221.352	19.222
221.501	16.265
221.65	15.155
221.799	15.453
221.948	15.847
222.097	14.875
222.246	14.596
222.395	13.663
222.544	13.031
222.693	13.851
222.842	12.022
222.991	12.647
223.14	11.225
223.29	11.846
223.439	8.547
223.588	10.362
223.737	9.65
223.886	9.498
224.035	10.232
224.184	10.626
224.333	9.124
