# Supplementary material for: A single Musashi gene allele is sufficient to maintain mouse photoreceptor cells
Source: PLoS One. 2026 May 14;21(5):e0338576. doi: 10.1371/journal.pone.0338576 (PMC13175383; doi:10.1371/journal.pone.0338576)
Supplement: S2 File — (ZIP) [file pone.0338576.s011.zip › Data/Msi1FF_Msi2FWT_1_3.csv]

Distance_(microns)	Gray_Value
0	65.002
0.148	61.459
0.296	59.608
0.444	55.612
0.592	59.307
0.739	58.541
0.887	58.552
1.035	56.872
1.183	64.223
1.331	66.141
1.479	77.681
1.627	76.49
1.775	81.587
1.923	86.976
2.07	86.756
2.218	91.952
2.366	92.115
2.514	100.294
2.662	100.946
2.81	102.055
2.958	99.261
3.106	90.083
3.253	87.268
3.401	88.547
3.549	77.989
3.697	79.127
3.845	82.74
3.993	80.532
4.141	79.805
4.289	76.924
4.437	73.307
4.584	71.813
4.732	72.639
4.88	74.998
5.028	71.498
5.176	67.817
5.324	64.49
5.472	62.483
5.62	69.506
5.768	67.373
5.915	66.752
6.063	63.365
6.211	63.794
6.359	66.356
6.507	67.011
6.655	70.552
6.803	65.631
6.951	71.996
7.098	74.394
7.246	81.476
7.394	79.682
7.542	82.186
7.69	81.123
7.838	80.593
7.986	81.63
8.134	85.614
8.282	85.811
8.429	87.878
8.577	91.757
8.725	85.98
8.873	97.19
9.021	109.56
9.169	112.873
9.317	123.153
9.465	134.957
9.613	144.12
9.76	160.179
9.908	155.971
10.056	164.626
10.204	164.055
10.352	169.593
10.5	159.195
10.648	154.49
10.796	156.169
10.944	141.066
11.091	146.264
11.239	153.529
11.387	147.521
11.535	163.223
11.683	172.281
11.831	187.513
11.979	199.395
12.127	214.628
12.274	233.042
12.422	236.44
12.57	239.457
12.718	237.942
12.866	239.486
13.014	257.237
13.162	261.678
13.31	268.587
13.458	285.82
13.605	297.594
13.753	327.928
13.901	358.515
14.049	378.616
14.197	406.349
14.345	429.153
14.493	461.128
14.641	506.841
14.789	552.594
14.936	595.29
15.084	666.603
15.232	714.553
15.38	792.843
15.528	857.482
15.676	930.172
15.824	1016.351
15.972	1083.27
16.12	1177.906
16.267	1269.159
16.415	1377.075
16.563	1445.094
16.711	1493.087
16.859	1533.427
17.007	1569.018
17.155	1605.749
17.303	1668.304
17.45	1764.215
17.598	1869.226
17.746	1945.76
17.894	2041.455
18.042	2113.842
18.19	2160.211
18.338	2179.45
18.486	2206.39
18.634	2231.809
18.781	2250.685
18.929	2280.541
19.077	2305.264
19.225	2375.144
19.373	2400.333
19.521	2411.363
19.669	2410.34
19.817	2467.089
19.965	2504.319
20.112	2528.439
20.26	2581.575
20.408	2618.221
20.556	2670.723
20.704	2735.788
20.852	2785.043
21	2851.015
21.148	2877.203
21.295	2884.762
21.443	2941.46
21.591	3021.034
21.739	3053.503
21.887	3046.572
22.035	3045.498
22.183	3047.603
22.331	3072.542
22.479	3107.591
22.626	3165.743
22.774	3177.493
22.922	3183.945
23.07	3193.72
23.218	3234.661
23.366	3283.716
23.514	3313.761
23.662	3300.926
23.81	3294.354
23.957	3281.637
24.105	3256.987
24.253	3259.71
24.401	3274.917
24.549	3276.96
24.697	3276.377
24.845	3289.771
24.993	3341.921
25.141	3382.532
25.288	3379.073
25.436	3410.078
25.584	3400.793
25.732	3404.675
25.88	3407.043
26.028	3406.691
26.176	3396.136
26.324	3396.778
26.471	3393.037
26.619	3425.553
26.767	3438.128
26.915	3449.294
27.063	3460.05
27.211	3463.248
27.359	3483.384
27.507	3487.446
27.655	3527.927
27.802	3526.088
27.95	3545.292
28.098	3596.893
28.246	3634.744
28.394	3651.095
28.542	3681.193
28.69	3695.047
28.838	3745.964
28.986	3752.557
29.133	3737.707
29.281	3752.861
29.429	3765.114
29.577	3778.257
29.725	3762.444
29.873	3745.683
30.021	3713.822
30.169	3645.031
30.317	3641.636
30.464	3583.724
30.612	3500.266
30.76	3463.725
30.908	3405.91
31.056	3322.464
31.204	3257.238
31.352	3215.525
31.5	3141.375
31.647	3079.635
31.795	3016.832
31.943	2974.595
32.091	2920.072
32.239	2888.291
32.387	2835.449
32.535	2780.977
32.683	2735.829
32.831	2676.887
32.978	2660.521
33.126	2623.453
33.274	2591.114
33.422	2595.218
33.57	2581.216
33.718	2574.195
33.866	2511.4
34.014	2477.005
34.162	2474.7
34.309	2443.115
34.457	2383.014
34.605	2356.384
34.753	2292.179
34.901	2228.317
35.049	2187.366
35.197	2124.911
35.345	2091.432
35.492	2053.001
35.64	2024.139
35.788	1965.819
35.936	1914.047
36.084	1839.781
36.232	1785.069
36.38	1709.157
36.528	1617.579
36.676	1566.51
36.823	1497.248
36.971	1424.687
37.119	1373.868
37.267	1292.049
37.415	1233.064
37.563	1198.208
37.711	1151.449
37.859	1131.42
38.007	1083.918
38.154	1075.93
38.302	1048.976
38.45	1034.76
38.598	1013.566
38.746	1016.203
38.894	1019.949
39.042	1033.209
39.19	1022.313
39.338	1018.527
39.485	1032.762
39.633	1030.201
39.781	1035.11
39.929	1031.202
40.077	1016.477
40.225	1000.649
40.373	1010.565
40.521	1021.054
40.668	1015.458
40.816	1013.665
40.964	1022.052
41.112	1021.415
41.26	1003.129
41.408	980.676
41.556	1001.503
41.704	1004.814
41.852	998.989
41.999	1000.488
42.147	982.41
42.295	978.591
42.443	968.177
42.591	962.985
42.739	933.907
42.887	912.996
43.035	908.95
43.183	894.593
43.33	889.003
43.478	871.063
43.626	854.399
43.774	842.539
43.922	831.729
44.07	823.626
44.218	819.666
44.366	801.137
44.514	796.021
44.661	781.591
44.809	790.571
44.957	788.688
45.105	786.969
45.253	819.123
45.401	829.274
45.549	845.906
45.697	861.968
45.844	841.666
45.992	839.924
46.14	839.396
46.288	846.554
46.436	839.749
46.584	826.76
46.732	813.368
46.88	793.937
47.028	795.115
47.175	788.086
47.323	783.774
47.471	782.802
47.619	775.368
47.767	785.426
47.915	778.682
48.063	767.281
48.211	774.613
48.359	793.888
48.506	801.177
48.654	813.102
48.802	816.381
48.95	817.183
49.098	812.236
49.246	817.685
49.394	817.824
49.542	815.979
49.689	818.388
49.837	835.58
49.985	848.939
50.133	880.051
50.281	915.61
50.429	935.115
50.577	955.418
50.725	983.24
50.873	991.165
51.02	999.944
51.168	987.786
51.316	979.095
51.464	982.037
51.612	979.219
51.76	995.568
51.908	1013.19
52.056	1039.649
52.204	1074.344
52.351	1084.53
52.499	1113.925
52.647	1108.46
52.795	1102.292
52.943	1074.394
53.091	1065.289
53.239	1050.188
53.387	1025.223
53.535	1025.898
53.682	1020.793
53.83	991.238
53.978	982.433
54.126	942.818
54.274	943.299
54.422	912.658
54.57	900.076
54.718	921.148
54.865	913.919
55.013	936.624
55.161	944.989
55.309	977.354
55.457	962.702
55.605	971.55
55.753	971.909
55.901	969.947
56.049	984.028
56.196	985.329
56.344	1014.91
56.492	1023.975
56.64	1043.196
56.788	1051.914
56.936	1050.688
57.084	1053.096
57.232	1027.734
57.38	1000.505
57.527	987.903
57.675	971.101
57.823	968.602
57.971	940.863
58.119	925.304
58.267	879.682
58.415	867.37
58.563	848.307
58.711	824.678
58.858	806.216
59.006	801.561
59.154	773.825
59.302	786.286
59.45	776.177
59.598	794.862
59.746	791.619
59.894	782.157
60.041	784.408
60.189	783.702
60.337	786.776
60.485	782.037
60.633	786.438
60.781	795.719
60.929	794.96
61.077	814.008
61.225	817.169
61.372	811.586
61.52	823.674
61.668	823.371
61.816	842.349
61.964	844.506
62.112	842.957
62.26	840.688
62.408	845.169
62.556	829.216
62.703	836.384
62.851	824.741
62.999	841.162
63.147	853.716
63.295	845.33
63.443	844.394
63.591	836.592
63.739	834.292
63.886	831.863
64.034	827.187
64.182	818.845
64.33	822.479
64.478	809.699
64.626	798.693
64.774	809.481
64.922	801.285
65.07	826.875
65.217	816.709
65.365	824.877
65.513	817.641
65.661	803.618
65.809	761.469
65.957	744.523
66.105	740.827
66.253	713.621
66.401	705.016
66.548	707.123
66.696	706.667
66.844	750.621
66.992	760.409
67.14	767.37
67.288	783.688
67.436	782.828
67.584	787.979
67.732	775.09
67.879	761.858
68.027	748.41
68.175	748.061
68.323	756.599
68.471	764.117
68.619	766.515
68.767	787.783
68.915	764.308
69.062	779.057
69.21	764.638
69.358	755.1
69.506	765.056
69.654	770.988
69.802	766.026
69.95	762.382
70.098	759.014
70.246	780.576
70.393	782.959
70.541	789.242
70.689	802.084
70.837	819.464
70.985	815.97
71.133	829.576
71.281	845.955
71.429	860.142
71.577	858.223
71.724	867.723
71.872	858.763
72.02	858.033
72.168	829.003
72.316	805.104
72.464	797.755
72.612	795.129
72.76	812.778
72.908	809.416
73.055	828.724
73.203	836.809
73.351	845.667
73.499	840.072
73.647	854.887
73.795	839.227
73.943	831.243
74.091	819.579
74.238	821.708
74.386	817.184
74.534	825.454
74.682	831.21
74.83	834.487
74.978	824.275
75.126	835.629
75.274	830.001
75.422	842.452
75.569	845.776
75.717	850.238
75.865	846.599
76.013	832.758
76.161	811.801
76.309	805.337
76.457	778.614
76.605	769.814
76.753	765.994
76.9	779.514
77.048	802.437
77.196	799.581
77.344	790.424
77.492	784.939
77.64	787.588
77.788	785.421
77.936	793.38
78.083	797.595
78.231	828.794
78.379	826.944
78.527	835.923
78.675	827.981
78.823	835.413
78.971	830.238
79.119	819.356
79.267	818.104
79.414	817.146
79.562	841.402
79.71	845.467
79.858	881.945
80.006	882.654
80.154	888.855
80.302	907.06
80.45	885.685
80.598	885.976
80.745	878.936
80.893	870.684
81.041	865.436
81.189	871.701
81.337	872.846
81.485	864.061
81.633	880.016
81.781	896.728
81.929	880.162
82.076	889.511
82.224	892.69
82.372	893.153
82.52	890.715
82.668	881.728
82.816	882.16
82.964	897.769
83.112	893.351
83.259	909.028
83.407	934.612
83.555	956.093
83.703	957.62
83.851	974.664
83.999	993.564
84.147	991.908
84.295	989.264
84.443	962.64
84.59	936.989
84.738	908.018
84.886	892.264
85.034	848.89
85.182	832.902
85.33	812.651
85.478	777.553
85.626	735.821
85.774	721.48
85.921	682.285
86.069	657.783
86.217	603.398
86.365	570.829
86.513	552.254
86.661	522.771
86.809	489.257
86.957	478.976
87.104	467.338
87.252	469.41
87.4	459.352
87.548	453.908
87.696	455.127
87.844	453.917
87.992	458.51
88.14	446.789
88.288	434.362
88.435	432.321
88.583	452.843
88.731	462.069
88.879	466.588
89.027	468.554
89.175	472.179
89.323	456.058
89.471	454.27
89.619	451.542
89.766	459.537
89.914	461.129
90.062	466.024
90.21	473.777
90.358	504.609
90.506	527.564
90.654	553.703
90.802	589.872
90.95	647.268
91.097	710.323
91.245	767.172
91.393	808.745
91.541	864.767
91.689	919.38
91.837	984.73
91.985	1051.323
92.133	1107.356
92.28	1158.729
92.428	1217.138
92.576	1243.148
92.724	1274.956
92.872	1347.246
93.02	1407.214
93.168	1501.314
93.316	1571.978
93.464	1617.552
93.611	1656.303
93.759	1706.231
93.907	1786.286
94.055	1846.741
94.203	1915.333
94.351	1938.365
94.499	1946.654
94.647	1972.596
94.795	1991.418
94.942	1973.327
95.09	1927.606
95.238	1907.982
95.386	1885.894
95.534	1900.58
95.682	1895.223
95.83	1912.979
95.978	1916.404
96.126	1913.539
96.273	1913.792
96.421	1879.042
96.569	1858.883
96.717	1851.339
96.865	1838.829
97.013	1824.986
97.161	1821.603
97.309	1794.076
97.456	1791.568
97.604	1799.924
97.752	1802.167
97.9	1803.609
98.048	1809.248
98.196	1826.318
98.344	1848.063
98.492	1841.92
98.64	1830.362
98.787	1822.743
98.935	1822.841
99.083	1819.346
99.231	1814.71
99.379	1805.901
99.527	1810.596
99.675	1794.681
99.823	1809.886
99.971	1812.201
100.118	1795.619
100.266	1795.018
100.414	1806.976
100.562	1813.525
100.71	1805.05
100.858	1793.177
101.006	1788.515
101.154	1771.159
101.301	1761.634
101.449	1766.368
101.597	1736.219
101.745	1738.7
101.893	1708.154
102.041	1703.198
102.189	1678.846
102.337	1648.16
102.485	1608.397
102.632	1579.048
102.78	1550.929
102.928	1536.01
103.076	1511.31
103.224	1489.582
103.372	1463.893
103.52	1464.231
103.668	1479.469
103.816	1496.691
103.963	1537.379
104.111	1541.594
104.259	1522.349
104.407	1505.442
104.555	1508.748
104.703	1505.13
104.851	1500.395
104.999	1500.974
105.147	1529.086
105.294	1546.685
105.442	1555.374
105.59	1560.672
105.738	1560.537
105.886	1573.225
106.034	1617.779
106.182	1620.717
106.33	1634.805
106.477	1606.79
106.625	1630.664
106.773	1598.336
106.921	1572.257
107.069	1563.239
107.217	1560.774
107.365	1548.602
107.513	1507.431
107.661	1501.082
107.808	1491.914
107.956	1461.81
108.104	1407.624
108.252	1388.384
108.4	1350.425
108.548	1328.222
108.696	1306.969
108.844	1300.669
108.992	1291.13
109.139	1294.968
109.287	1288.393
109.435	1311.985
109.583	1305.201
109.731	1309.916
109.879	1302.592
110.027	1306.141
110.175	1305.37
110.323	1340.974
110.47	1370.067
110.618	1386.606
110.766	1401.979
110.914	1416.572
111.062	1413.205
111.21	1426.288
111.358	1444.777
111.506	1478.849
111.653	1463.469
111.801	1440.264
111.949	1414.614
112.097	1427.268
112.245	1418.032
112.393	1436.12
112.541	1445.593
112.689	1451.299
112.837	1453.189
112.984	1484.002
113.132	1511.035
113.28	1511.325
113.428	1531.981
113.576	1548.211
113.724	1589.775
113.872	1617.739
114.02	1617.965
114.168	1635.065
114.315	1634.375
114.463	1655.914
114.611	1685.16
114.759	1723.09
114.907	1742.986
115.055	1784.86
115.203	1780.003
115.351	1814.566
115.498	1830.812
115.646	1858.175
115.794	1864.477
115.942	1861.84
116.09	1901.376
116.238	1930.698
116.386	1965.543
116.534	1984.177
116.682	1996.975
116.829	2026.43
116.977	2066.504
117.125	2112.556
117.273	2123.871
117.421	2108.419
117.569	2124.456
117.717	2079.432
117.865	2070.545
118.013	2089.435
118.16	2071.108
118.308	2027.508
118.456	2004.771
118.604	1984.699
118.752	1960.284
118.9	1946.945
119.048	1929.223
119.196	1925.688
119.344	1868.563
119.491	1859.558
119.639	1870.203
119.787	1882.127
119.935	1898.173
120.083	1894.666
120.231	1901.742
120.379	1954.738
120.527	1996.268
120.674	2015.874
120.822	2049.89
120.97	2087.15
121.118	2117.987
121.266	2151.094
121.414	2154.478
121.562	2147.501
121.71	2151.845
121.858	2144.045
122.005	2147.178
122.153	2147.184
122.301	2191.072
122.449	2211.322
122.597	2214.296
122.745	2250.304
122.893	2277.368
123.041	2300.565
123.189	2314.563
123.336	2303.944
123.484	2253.451
123.632	2240.511
123.78	2271.181
123.928	2314.105
124.076	2310.319
124.224	2298.233
124.372	2304.417
124.52	2335.742
124.667	2347.187
124.815	2390.861
124.963	2412.272
125.111	2391.263
125.259	2382.527
125.407	2363.995
125.555	2394.243
125.703	2405.858
125.85	2345.615
125.998	2242.088
126.146	2158.681
126.294	2087.601
126.442	1995.898
126.59	1880.834
126.738	1725.294
126.886	1593.287
127.034	1455.77
127.181	1337.876
127.329	1208.216
127.477	1109.599
127.625	987.229
127.773	892.088
127.921	815.095
128.069	739.399
128.217	666.318
128.365	611.381
128.512	541.35
128.66	504.496
128.808	458.328
128.956	423.314
129.104	397.52
129.252	352.928
129.4	327.867
129.548	313.32
129.695	292.95
129.843	281.416
129.991	271.216
130.139	259.062
130.287	241.822
130.435	240.596
130.583	224.803
130.731	228.169
130.879	217.931
131.026	216.611
131.174	221.917
131.322	213.993
131.47	207.419
131.618	205.053
131.766	208.199
131.914	192.621
132.062	184.353
132.21	186.161
132.357	180.69
132.505	179.489
132.653	181.418
132.801	184.82
132.949	188.438
133.097	200.765
133.245	200.955
133.393	197.386
133.541	192.253
133.688	201.724
133.836	206.964
133.984	210.845
134.132	201.424
134.28	209.309
134.428	212.467
134.576	215.499
134.724	211.753
134.871	213.838
135.019	213.677
135.167	216.948
135.315	209.056
135.463	220.438
135.611	224.376
135.759	226.057
135.907	215.885
136.055	220.26
136.202	219.401
136.35	217.195
136.498	215.183
136.646	214.971
136.794	212.375
136.942	201.992
137.09	189.71
137.238	184.654
137.386	180.375
137.533	182.13
137.681	178.205
137.829	175.386
137.977	169.398
138.125	174.379
138.273	169.884
138.421	170.776
138.569	165.558
138.717	157.233
138.864	154.465
139.012	159.467
139.16	162.669
139.308	160.637
139.456	164.299
139.604	168.925
139.752	167.703
139.9	168.082
140.047	166.46
140.195	166.324
140.343	164.182
140.491	161.334
140.639	164.585
140.787	162.006
140.935	163.724
141.083	164.909
141.231	163.6
141.378	157.155
141.526	148.04
141.674	149.602
141.822	152.43
141.97	155.675
142.118	152.229
142.266	153.465
142.414	155.827
142.562	155.893
142.709	159.639
142.857	164.739
143.005	164.458
143.153	170.89
143.301	171.793
143.449	171.464
143.597	173.332
143.745	182.877
143.893	202.192
144.04	210.694
144.188	223.979
144.336	237.474
144.484	246.509
144.632	256.645
144.78	263.15
144.928	272.138
145.076	295.433
145.223	297.088
145.371	287.637
145.519	293.472
145.667	303.964
145.815	318.434
145.963	333.501
146.111	340.64
146.259	350.576
146.407	346.376
146.554	353.942
146.702	366.405
146.85	391.871
146.998	392.364
147.146	410.712
147.294	415.171
147.442	421.097
147.59	421.275
147.738	416.198
147.885	415.946
148.033	410.255
148.181	425.016
148.329	447.202
148.477	453.499
148.625	448.762
148.773	453.028
148.921	453.091
149.068	468.434
149.216	465.433
149.364	482.362
149.512	477.371
149.66	465.296
149.808	454.371
149.956	442.593
150.104	456.488
150.252	438.593
150.399	428.005
150.547	421.49
150.695	404.374
150.843	412.319
150.991	392.014
151.139	379.448
151.287	371.03
151.435	355.218
151.583	353.616
151.73	344.882
151.878	347.504
152.026	342.222
152.174	348.663
152.322	354.425
152.47	375.493
152.618	391.525
152.766	408.53
152.913	423.708
153.061	429.578
153.209	432.869
153.357	445.089
153.505	439.42
153.653	435.954
153.801	439.914
153.949	432.465
154.097	418.369
154.244	408.305
154.392	392.918
154.54	383.358
154.688	374.941
154.836	362.684
154.984	359.971
155.132	372.547
155.28	364.507
155.428	363.112
155.575	344.503
155.723	332.932
155.871	328.054
156.019	337.752
156.167	324.704
156.315	316.706
156.463	297.892
156.611	290.76
156.759	289.619
156.906	276.274
157.054	281.022
157.202	280.497
157.35	269.771
157.498	274.733
157.646	269.48
157.794	264.14
157.942	261.046
158.089	252.432
158.237	243.202
158.385	247.308
158.533	250.085
158.681	249.644
158.829	254.023
158.977	264.126
159.125	267.949
159.273	268.503
159.42	264.986
159.568	257.143
159.716	263.406
159.864	262.91
160.012	269.148
160.16	271.136
160.308	283.3
160.456	284.79
160.604	285.878
160.751	290.738
160.899	293.706
161.047	311.403
161.195	318.989
161.343	328.521
161.491	333.902
161.639	343.711
161.787	357.452
161.935	366.211
162.082	375.192
162.23	381.49
162.378	374.857
162.526	373.782
162.674	381.993
162.822	384.741
162.97	400.389
163.118	408.474
163.265	423.379
163.413	435.04
163.561	445.107
163.709	431.236
163.857	438.006
164.005	444.492
164.153	426.468
164.301	409.52
164.449	406.56
164.596	384.516
164.744	365.516
164.892	353.605
165.04	339.387
165.188	345.973
165.336	334.565
165.484	327.27
165.632	329.849
165.78	333.898
165.927	320.589
166.075	318.012
166.223	314.235
166.371	317.628
166.519	325.745
166.667	338.428
166.815	357.951
166.963	363.218
167.111	381.639
167.258	395.291
167.406	407.143
167.554	428.005
167.702	454.853
167.85	494.855
167.998	527.464
168.146	558.739
168.294	594.973
168.441	633.695
168.589	673.504
168.737	739.553
168.885	799.712
169.033	893.297
169.181	938.473
169.329	991.175
169.477	1034.478
169.625	1092.272
169.772	1142.156
169.92	1172.84
170.068	1183.314
170.216	1210.384
170.364	1219.558
170.512	1231.162
170.66	1240.681
170.808	1242.894
170.956	1283.601
171.103	1324.077
171.251	1372.494
171.399	1416.38
171.547	1483.75
171.695	1533.264
171.843	1588.271
171.991	1637.61
172.139	1675.893
172.286	1699.935
172.434	1705.587
172.582	1728.652
172.73	1775.235
172.878	1828.88
173.026	1899.211
173.174	1973.553
173.322	2026.259
173.47	2094.781
173.617	2143.396
173.765	2176.969
173.913	2261.238
174.061	2320.27
174.209	2404.787
174.357	2515.769
174.505	2603.05
174.653	2672.208
174.801	2721.174
174.948	2733.112
175.096	2776.507
175.244	2828.779
175.392	2852.619
175.54	2823.167
175.688	2816.239
175.836	2789.554
175.984	2810.496
176.132	2805.178
176.279	2783.553
176.427	2785.845
176.575	2748.318
176.723	2672.68
176.871	2631.592
177.019	2605.617
177.167	2574.689
177.315	2525.475
177.462	2497.477
177.61	2479.189
177.758	2435.9
177.906	2423.779
178.054	2408.519
178.202	2381.519
178.35	2339.035
178.498	2342.504
178.646	2331.901
178.793	2307
178.941	2276.789
179.089	2236.792
179.237	2194.872
179.385	2143.142
179.533	2074.196
179.681	2030.213
179.829	1975.366
179.977	1909.5
180.124	1853.206
180.272	1790.302
180.42	1748.381
180.568	1688.34
180.716	1594.199
180.864	1521.211
181.012	1453.72
181.16	1387.929
181.307	1338.084
181.455	1290.6
181.603	1231.657
181.751	1164.476
181.899	1108.543
182.047	1052.206
182.195	1010.133
182.343	947.766
182.491	882.226
182.638	822.795
182.786	760.659
182.934	709.218
183.082	663.392
183.23	606.821
183.378	545.018
183.526	497.428
183.674	468.02
183.822	437.96
183.969	415.558
184.117	399.355
184.265	375.929
184.413	361.453
184.561	343.261
184.709	328.621
184.857	314.882
185.005	297.283
185.153	281.237
185.3	274.821
185.448	254.275
185.596	250.749
185.744	234.756
185.892	219.633
186.04	201.655
186.188	196.622
186.336	186.071
186.483	174.654
186.631	160.527
186.779	156.69
186.927	142.683
187.075	132.423
187.223	122.641
187.371	115.078
187.519	102.655
187.667	93.862
187.814	82.482
187.962	74.949
188.11	62.582
188.258	60.449
188.406	55.043
188.554	51.001
188.702	47.726
188.85	46.127
188.998	46.791
189.145	41.629
189.293	41.444
189.441	40.169
189.589	38.843
189.737	38.793
189.885	36.647
190.033	34.964
190.181	34.17
190.329	31.657
190.476	29.501
190.624	30.251
190.772	28.404
190.92	25.372
191.068	20.663
191.216	23.388
191.364	21.215
191.512	19.143
191.659	17.401
191.807	16.623
191.955	15.097
192.103	14.217
192.251	15.634
192.399	12.664
192.547	12.611
192.695	11.397
192.843	10.178
192.99	11.314
193.138	10.8
193.286	10.341
193.434	10.938
193.582	9.908
193.73	10.902
193.878	11.41
194.026	10.334
194.174	9.911
194.321	10.08
194.469	11.309
194.617	9.882
194.765	10.968
194.913	9.951
195.061	10.397
195.209	9.614
195.357	10.39
195.505	9.41
195.652	9.264
195.8	11.931
195.948	9.745
196.096	10.166
196.244	9.309
196.392	10.76
196.54	8.974
196.688	10.559
196.835	9.666
196.983	10.585
197.131	10.932
197.279	8.691
197.427	10.224
197.575	10.111
197.723	10.777
197.871	10.803
198.019	8.844
198.166	11.119
