# Supplementary material for: A single Musashi gene allele is sufficient to maintain mouse photoreceptor cells
Source: PLoS One. 2026 May 14;21(5):e0338576. doi: 10.1371/journal.pone.0338576 (PMC13175383; doi:10.1371/journal.pone.0338576)
Supplement: S2 File — (ZIP) [file pone.0338576.s011.zip › Data/Msi1FWT_Msi2FF_2_2.csv]

Distance_(microns)	Gray_Value
0	113.461
0.149	115.184
0.298	115.82
0.447	123.086
0.596	125.842
0.745	136.697
0.894	131.722
1.043	125.264
1.192	120.426
1.342	126.481
1.491	130.089
1.64	134.885
1.789	134.179
1.938	130.321
2.087	125.551
2.236	125.634
2.385	121.293
2.534	121.546
2.683	121.605
2.832	117.465
2.981	114.192
3.13	119.941
3.279	118.212
3.428	126.961
3.577	128.863
3.726	135.742
3.876	147.003
4.025	154.669
4.174	162.179
4.323	166.014
4.472	152.089
4.621	147.271
4.77	164.013
4.919	166.335
5.068	172.504
5.217	182.332
5.366	179.668
5.515	186.684
5.664	193.311
5.813	191.778
5.962	204.371
6.111	211.311
6.26	214.447
6.41	233.344
6.559	225.221
6.708	235.858
6.857	246.302
7.006	257.129
7.155	275.136
7.304	293.41
7.453	330.298
7.602	356.865
7.751	381.355
7.9	407.222
8.049	460.828
8.198	463.825
8.347	502.798
8.496	546.848
8.645	566.934
8.794	613.498
8.944	656.587
9.093	673.42
9.242	693.416
9.391	752.706
9.54	778.912
9.689	817.151
9.838	884.331
9.987	927.35
10.136	990.359
10.285	1068.44
10.434	1122.781
10.583	1183.896
10.732	1315.633
10.881	1377.351
11.03	1487.096
11.179	1610.974
11.328	1643.315
11.477	1735.122
11.627	1790.443
11.776	1865.617
11.925	2004.225
12.074	2107.689
12.223	2227.947
12.372	2396.295
12.521	2495.443
12.67	2619.241
12.819	2802.08
12.968	2823.022
13.117	2893.31
13.266	2907.122
13.415	2929.931
13.564	2957.393
13.713	3006.396
13.862	3080.17
14.011	3127.718
14.161	3212.559
14.31	3232.036
14.459	3288.601
14.608	3271.795
14.757	3280.413
14.906	3290.278
15.055	3289.302
15.204	3279.592
15.353	3312.069
15.502	3320.283
15.651	3335.4
15.8	3366.607
15.949	3345.851
16.098	3331.186
16.247	3337.852
16.396	3309.112
16.545	3280.425
16.695	3293.454
16.844	3246.854
16.993	3245.367
17.142	3266.327
17.291	3295.397
17.44	3268.412
17.589	3268.637
17.738	3248.406
17.887	3230.804
18.036	3172.293
18.185	3110.961
18.334	3072.533
18.483	3031.776
18.632	2986.373
18.781	2967.256
18.93	2933.146
19.079	2933.57
19.229	2896.64
19.378	2865.074
19.527	2875.787
19.676	2861.035
19.825	2833.003
19.974	2830.585
20.123	2837.06
20.272	2784.902
20.421	2776.13
20.57	2792.085
20.719	2762.356
20.868	2762.339
21.017	2754.781
21.166	2710.103
21.315	2739.019
21.464	2712.571
21.613	2701.917
21.763	2732.99
21.912	2695.479
22.061	2711.501
22.21	2724.55
22.359	2716.232
22.508	2704.201
22.657	2735.653
22.806	2711.668
22.955	2703.561
23.104	2734.699
23.253	2713.252
23.402	2769.981
23.551	2745.584
23.7	2762.303
23.849	2850.202
23.998	2907.089
24.147	2898.275
24.297	3007.801
24.446	2987.424
24.595	2995.545
24.744	3019.936
24.893	2988.944
25.042	2969.312
25.191	3011.52
25.34	2960.751
25.489	2976.012
25.638	2986.097
25.787	2920.326
25.936	2919.442
26.085	2908.288
26.234	2878.4
26.383	2951.946
26.532	2958.961
26.681	2951.104
26.831	2982.48
26.98	2962.747
27.129	2975.467
27.278	3023.528
27.427	2945.891
27.576	2953.958
27.725	2972.029
27.874	2876.022
28.023	2871.316
28.172	2888.118
28.321	2854.699
28.47	2862.841
28.619	2825.245
28.768	2793.677
28.917	2769.548
29.066	2685.283
29.215	2489.001
29.365	2431
29.514	2297.28
29.663	2267.462
29.812	2289.821
29.961	2249.353
30.11	2230.876
30.259	2167.871
30.408	2067.511
30.557	1991.654
30.706	1853.363
30.855	1698.463
31.004	1595.786
31.153	1500.866
31.302	1380.382
31.451	1335.335
31.6	1250.001
31.749	1169.688
31.899	1177.065
32.048	1172.869
32.197	1150.589
32.346	1118.503
32.495	1064.227
32.644	1032.147
32.793	1021.281
32.942	956.602
33.091	934.179
33.24	915.844
33.389	919.971
33.538	942.732
33.687	971.443
33.836	991.127
33.985	1017.155
34.134	1030.263
34.283	1072.737
34.433	1073.919
34.582	1039.276
34.731	1049.764
34.88	1043.922
35.029	1024.013
35.178	1008.585
35.327	972.853
35.476	931.324
35.625	903.596
35.774	864.237
35.923	865.068
36.072	841.303
36.221	830.344
36.37	855.413
36.519	862.874
36.668	849.699
36.817	855.967
36.966	825.529
37.116	832.031
37.265	788.822
37.414	798.294
37.563	829.532
37.712	840.541
37.861	848.326
38.01	850.515
38.159	817.62
38.308	799.765
38.457	786.023
38.606	785.325
38.755	797.627
38.904	842.665
39.053	838.29
39.202	841.795
39.351	848.234
39.5	881.496
39.65	916.637
39.799	967.322
39.948	987.291
40.097	979.419
40.246	982.047
40.395	955.979
40.544	946.713
40.693	952.018
40.842	956.693
40.991	908.525
41.14	858.596
41.289	818.231
41.438	759.939
41.587	702.537
41.736	684.636
41.885	664.984
42.034	694.109
42.184	715.27
42.333	781.151
42.482	788.76
42.631	805.924
42.78	790.576
42.929	774.15
43.078	772.088
43.227	787.61
43.376	767.354
43.525	766.709
43.674	805.87
43.823	826.271
43.972	872.872
44.121	920.607
44.27	918.941
44.419	912.202
44.568	916.053
44.718	860.411
44.867	826.905
45.016	806.906
45.165	771.4
45.314	802.04
45.463	804.951
45.612	818.565
45.761	877.915
45.91	876.953
46.059	890.643
46.208	892.417
46.357	874.91
46.506	861.777
46.655	854.308
46.804	864.338
46.953	882.545
47.102	881.429
47.252	906.019
47.401	930.496
47.55	965.489
47.699	973.299
47.848	985.509
47.997	958.512
48.146	940.616
48.295	909.892
48.444	875.822
48.593	866.308
48.742	878.191
48.891	895.588
49.04	903.634
49.189	945.084
49.338	945.347
49.487	921.926
49.636	904.189
49.786	893.338
49.935	907.931
50.084	889.06
50.233	878.046
50.382	878.552
50.531	858.217
50.68	861.003
50.829	907.075
50.978	920.767
51.127	952.259
51.276	977.152
51.425	1009.214
51.574	1028.432
51.723	1037.098
51.872	1060.67
52.021	1088.578
52.17	1125.776
52.32	1186.151
52.469	1168.45
52.618	1147.728
52.767	1116.43
52.916	1092.455
53.065	1056.533
53.214	1030.094
53.363	982.592
53.512	966.173
53.661	962.821
53.81	930.636
53.959	911.287
54.108	904.568
54.257	912.606
54.406	921.92
54.555	941.084
54.704	1002.898
54.854	1019.702
55.003	1078.399
55.152	1104.96
55.301	1099.151
55.45	1096.718
55.599	1073.015
55.748	1073.908
55.897	1082.899
56.046	1090.845
56.195	1109.406
56.344	1143.289
56.493	1161.666
56.642	1159.95
56.791	1186.959
56.94	1194.922
57.089	1181.502
57.238	1191.665
57.388	1172.332
57.537	1148.241
57.686	1089.194
57.835	1063.087
57.984	1082.37
58.133	1075.973
58.282	1103.839
58.431	1138.308
58.58	1153.354
58.729	1209.496
58.878	1249.219
59.027	1251.878
59.176	1278.597
59.325	1264.129
59.474	1211.008
59.623	1179.773
59.772	1176.912
59.921	1147.167
60.071	1150.463
60.22	1155.798
60.369	1107.183
60.518	1096.725
60.667	1028.853
60.816	990.338
60.965	951.876
61.114	923.941
61.263	906.31
61.412	911.468
61.561	927.695
61.71	916.803
61.859	895.931
62.008	874.722
62.157	850.48
62.306	846.332
62.455	870.029
62.605	903.217
62.754	954.701
62.903	984.625
63.052	1028.653
63.201	1039.547
63.35	1059.711
63.499	1059.752
63.648	1068.616
63.797	1092.57
63.946	1109.504
64.095	1142.894
64.244	1150.484
64.393	1209.051
64.542	1235.972
64.691	1234.659
64.84	1272.599
64.989	1320.636
65.139	1317.013
65.288	1326.576
65.437	1313.78
65.586	1317.426
65.735	1327.163
65.884	1323.426
66.033	1403.63
66.182	1449.243
66.331	1496.856
66.48	1576.456
66.629	1586.979
66.778	1575.075
66.927	1563.708
67.076	1557.788
67.225	1538.764
67.374	1488.69
67.523	1445.783
67.673	1418.923
67.822	1401.502
67.971	1400.298
68.12	1374.174
68.269	1354.72
68.418	1323.793
68.567	1314.449
68.716	1291.885
68.865	1265.144
69.014	1256.277
69.163	1245.523
69.312	1226.082
69.461	1235.924
69.61	1213.634
69.759	1248.153
69.908	1261.485
70.057	1299.157
70.207	1281.34
70.356	1297.665
70.505	1303.741
70.654	1357.734
70.803	1388.359
70.952	1414.658
71.101	1423.07
71.25	1426.919
71.399	1408.195
71.548	1430.194
71.697	1400.41
71.846	1398.842
71.995	1407.247
72.144	1409.276
72.293	1430.352
72.442	1432.871
72.591	1431.093
72.741	1430.739
72.89	1469.024
73.039	1447.04
73.188	1417.609
73.337	1381.764
73.486	1328.07
73.635	1330.152
73.784	1345.131
73.933	1356.603
74.082	1399.652
74.231	1463.318
74.38	1474.417
74.529	1515.339
74.678	1519.925
74.827	1481.401
74.976	1456.83
75.125	1404.399
75.275	1393.514
75.424	1401.85
75.573	1404.566
75.722	1429.751
75.871	1491.007
76.02	1489.312
76.169	1485.514
76.318	1477.816
76.467	1415.494
76.616	1391.493
76.765	1350.718
76.914	1301.076
77.063	1281.961
77.212	1277.749
77.361	1212.86
77.51	1209.931
77.659	1143.999
77.809	1149.067
77.958	1153.138
78.107	1123.083
78.256	1075.475
78.405	1107.563
78.554	1060.088
78.703	1066.443
78.852	1071.561
79.001	1071.739
79.15	1053.854
79.299	1047.693
79.448	1020.845
79.597	1012.334
79.746	976.406
79.895	924.254
80.044	910.27
80.193	880.029
80.342	885.144
80.492	850.423
80.641	827.532
80.79	790.635
80.939	784.838
81.088	745.357
81.237	729.446
81.386	731.219
81.535	698.078
81.684	713.531
81.833	680.581
81.982	649.421
82.131	667.628
82.28	657.798
82.429	654.655
82.578	664.185
82.727	654.411
82.876	648.835
83.026	644.74
83.175	635.94
83.324	634.915
83.473	654.799
83.622	632.216
83.771	628.187
83.92	630.328
84.069	592.52
84.218	616.145
84.367	615.727
84.516	622.269
84.665	629.748
84.814	661.356
84.963	675.085
85.112	714.373
85.261	727.796
85.41	739.082
85.56	739.312
85.709	761.622
85.858	781.895
86.007	825.572
86.156	850.152
86.305	888.318
86.454	966.649
86.603	1050.966
86.752	1123.144
86.901	1229.436
87.05	1315.64
87.199	1383.088
87.348	1473.726
87.497	1531.98
87.646	1589.979
87.795	1672.129
87.944	1716.631
88.094	1775.411
88.243	1861.784
88.392	1935.307
88.541	1963.279
88.69	2014.205
88.839	2006.118
88.988	2048.923
89.137	2075.764
89.286	2071.139
89.435	2097.028
89.584	2136.726
89.733	2110.861
89.882	2139.442
90.031	2123.62
90.18	2136.181
90.329	2143.988
90.478	2148.408
90.628	2151.522
90.777	2172.586
90.926	2162.479
91.075	2173.273
91.224	2147.245
91.373	2131.111
91.522	2118.387
91.671	2145.407
91.82	2177.407
91.969	2178.81
92.118	2191.739
92.267	2175.835
92.416	2237.073
92.565	2253.862
92.714	2250.247
92.863	2287.916
93.012	2314.145
93.162	2325.487
93.311	2320.352
93.46	2273.064
93.609	2239.874
93.758	2226.329
93.907	2165.573
94.056	2161.901
94.205	2121.692
94.354	2084.469
94.503	2092.497
94.652	2098.132
94.801	2073.092
94.95	2074.007
95.099	2086.086
95.248	2084.532
95.397	2086.328
95.546	2075.013
95.696	2075.156
95.845	2069.725
95.994	2083.703
96.143	2082.145
96.292	2097.813
96.441	2118.455
96.59	2121.493
96.739	2145.488
96.888	2144.399
97.037	2139.197
97.186	2112.188
97.335	2085.361
97.484	2060.535
97.633	2051.048
97.782	2013.105
97.931	1982.148
98.08	1953.479
98.23	1960.432
98.379	1959.161
98.528	1954.587
98.677	1960.449
98.826	1938.204
98.975	1910.45
99.124	1874.229
99.273	1844.171
99.422	1821.553
99.571	1832.961
99.72	1864.498
99.869	1842.846
100.018	1858.657
100.167	1874.588
100.316	1840.355
100.465	1832.493
100.614	1808.76
100.764	1803.117
100.913	1780.2
101.062	1798.363
101.211	1795.373
101.36	1822.203
101.509	1829.736
101.658	1813.062
101.807	1853.235
101.956	1896.671
102.105	1888.293
102.254	1934.955
102.403	1958.994
102.552	1889.299
102.701	1890.354
102.85	1844.11
102.999	1837.795
103.148	1846.827
103.298	1822.155
103.447	1798.443
103.596	1792.937
103.745	1789.668
103.894	1757.819
104.043	1722.197
104.192	1746.188
104.341	1728.216
104.49	1716.029
104.639	1678.256
104.788	1677.023
104.937	1688.59
105.086	1673.054
105.235	1670.944
105.384	1680.562
105.533	1644.605
105.682	1648.498
105.831	1618.008
105.981	1620.708
106.13	1626.737
106.279	1635.21
106.428	1625.144
106.577	1670.683
106.726	1651.443
106.875	1667.412
107.024	1703.858
107.173	1719.587
107.322	1721.843
107.471	1745.169
107.62	1741.418
107.769	1766.491
107.918	1766.303
108.067	1769.435
108.216	1804.467
108.365	1835.862
108.515	1871.487
108.664	1934.809
108.813	1963.268
108.962	2017.563
109.111	2045.585
109.26	2045.753
109.409	2025.334
109.558	2019.306
109.707	1973.514
109.856	1970.582
110.005	1931.89
110.154	1916.458
110.303	1965.419
110.452	2005.774
110.601	2054.208
110.75	2093.006
110.899	2141.57
111.049	2162.838
111.198	2253.259
111.347	2230.487
111.496	2218.723
111.645	2179.881
111.794	2145.58
111.943	2136.488
112.092	2148.199
112.241	2150.811
112.39	2179.91
112.539	2171.125
112.688	2182.331
112.837	2196.405
112.986	2232.873
113.135	2230.297
113.284	2311.402
113.433	2361.33
113.583	2380.917
113.732	2485.148
113.881	2496.094
114.03	2515.585
114.179	2556.207
114.328	2572.061
114.477	2585.092
114.626	2646.87
114.775	2655.177
114.924	2668.142
115.073	2727.781
115.222	2700.449
115.371	2684.776
115.52	2609.744
115.669	2522.538
115.818	2479.643
115.967	2397.74
116.117	2320.488
116.266	2293.841
116.415	2221.721
116.564	2179.159
116.713	2172.276
116.862	2114.193
117.011	2103.278
117.16	2079.552
117.309	2083.359
117.458	2065.951
117.607	2018.585
117.756	1968.483
117.905	1957.407
118.054	1876.464
118.203	1839.811
118.352	1833.242
118.501	1814.539
118.651	1786.165
118.8	1810.441
118.949	1777.696
119.098	1761.567
119.247	1749.323
119.396	1706.081
119.545	1662.366
119.694	1628.495
119.843	1577.513
119.992	1576.331
120.141	1577.423
120.29	1574.708
120.439	1599.167
120.588	1621.588
120.737	1572.33
120.886	1552.305
121.035	1495.532
121.185	1447.417
121.334	1360.425
121.483	1258.607
121.632	1190.832
121.781	1130.757
121.93	1077.906
122.079	1031.521
122.228	990.625
122.377	942.961
122.526	906.8
122.675	863.29
122.824	801.129
122.973	781.065
123.122	740.188
123.271	709.168
123.42	661.211
123.569	613.797
123.719	569.074
123.868	531.278
124.017	497.168
124.166	475.685
124.315	466.305
124.464	428.768
124.613	406.74
124.762	369.342
124.911	352.041
125.06	349.26
125.209	342.916
125.358	337.785
125.507	322.46
125.656	326.336
125.805	305.571
125.954	297.639
126.103	301.691
126.253	289.486
126.402	288.82
126.551	291.488
126.7	281.173
126.849	300.618
126.998	295.447
127.147	299.75
127.296	298.913
127.445	288.289
127.594	287.955
127.743	282.825
127.892	283.855
128.041	276.111
128.19	272.895
128.339	270.099
128.488	252.826
128.637	257.421
128.786	234.845
128.936	246.693
129.085	231.89
129.234	238.841
129.383	244.063
129.532	264.965
129.681	263.607
129.83	267.516
129.979	261.642
130.128	270.544
130.277	274.697
130.426	287.792
130.575	279.261
130.724	287.425
130.873	286.432
131.022	288.509
131.171	280.487
131.32	288.254
131.47	268.654
131.619	271.912
131.768	264.761
131.917	274.003
132.066	271.341
132.215	263.806
132.364	258.057
132.513	257.322
132.662	258.107
132.811	261.729
132.96	265.164
133.109	260.552
133.258	255.485
133.407	251.62
133.556	240.282
133.705	240.987
133.854	226.206
134.004	206.088
134.153	212.417
134.302	215.074
134.451	214.154
134.6	223.427
134.749	227.514
134.898	217.234
135.047	213.577
135.196	215.683
135.345	218.101
135.494	239.305
135.643	237.949
135.792	234.567
135.941	228.388
136.09	216.309
136.239	223.424
136.388	227.905
136.538	221.651
136.687	222.453
136.836	217.417
136.985	228.862
137.134	227.447
137.283	224.715
137.432	223.207
137.581	237.258
137.73	237.003
137.879	239.859
138.028	256.984
138.177	269.916
138.326	265.564
138.475	257.229
138.624	257.888
138.773	256.71
138.922	253.378
139.072	247.909
139.221	258.973
139.37	255.751
139.519	255.229
139.668	262.707
139.817	254.784
139.966	251.359
140.115	251.982
140.264	235.502
140.413	237.898
140.562	238.794
140.711	235.124
140.86	246.63
141.009	232.77
141.158	239.463
141.307	232.191
141.456	235.285
141.606	228.536
141.755	238.584
141.904	235.045
142.053	238.312
142.202	253.086
142.351	255.217
142.5	249.221
142.649	241.248
142.798	232.842
142.947	228.742
143.096	234.906
143.245	231.79
143.394	240.577
143.543	235.454
143.692	241.078
143.841	249.114
143.99	260.029
144.14	259.141
144.289	239.329
144.438	242.718
144.587	228.67
144.736	237.422
144.885	235.311
145.034	230.017
145.183	229.693
145.332	223.152
145.481	212.165
145.63	226.274
145.779	231.153
145.928	236.872
146.077	243.682
146.226	240.297
146.375	247.617
146.524	239.415
146.674	218.999
146.823	205.557
146.972	214.228
147.121	208.558
147.27	209.906
147.419	210.023
147.568	200.664
147.717	203.654
147.866	199.908
148.015	188.489
148.164	197.223
148.313	197.944
148.462	212.152
148.611	214.42
148.76	230.105
148.909	236.11
149.058	223.282
149.208	210.137
149.357	202.418
149.506	197.247
149.655	207.897
149.804	226.798
149.953	234.135
150.102	245.448
150.251	241.842
150.4	247.045
150.549	233.269
150.698	243.662
150.847	250.151
150.996	254.508
151.145	262.668
151.294	262.645
151.443	253.252
151.592	262.533
151.742	270.883
151.891	276.264
152.04	298.568
152.189	305.755
152.338	306.818
152.487	317.392
152.636	310.032
152.785	301.066
152.934	303.5
153.083	316.364
153.232	314.714
153.381	330.558
153.53	334.592
153.679	335.263
153.828	333.284
153.977	333.254
154.126	326.009
154.275	322.309
154.425	312.34
154.574	295.913
154.723	286.826
154.872	276.183
155.021	290.64
155.17	277.393
155.319	286.683
155.468	298.017
155.617	307.637
155.766	304.88
155.915	321.996
156.064	330.103
156.213	333.093
156.362	339.126
156.511	336.709
156.66	339.672
156.809	337.502
156.959	343.865
157.108	352.038
157.257	378.031
157.406	376.474
157.555	404.6
157.704	422.573
157.853	412.496
158.002	438.916
158.151	489.708
158.3	520.834
158.449	574.774
158.598	666.343
158.747	760.709
158.896	912.505
159.045	1040.508
159.194	1117.26
159.343	1267.219
159.493	1333.912
159.642	1398.554
159.791	1524.946
159.94	1576.082
160.089	1671.097
160.238	1767.713
160.387	1809.228
160.536	1865.257
160.685	1928.766
160.834	1915.578
160.983	2003.58
161.132	2074.725
161.281	2091.777
161.43	2203.019
161.579	2260.501
161.728	2275.936
161.877	2385.682
162.027	2412.587
162.176	2452.349
162.325	2615.22
162.474	2669.176
162.623	2791.264
162.772	2933.253
162.921	2982.881
163.07	3134.323
163.219	3236.942
163.368	3284.597
163.517	3424.792
163.666	3484.204
163.815	3526.999
163.964	3646.521
164.113	3789.173
164.262	3814.701
164.411	3952.493
164.561	3998.782
164.71	4013.977
164.859	4152.372
165.008	4186.264
165.157	4266.595
165.306	4408.187
165.455	4404.315
165.604	4411.34
165.753	4483.302
165.902	4467.383
166.051	4571.418
166.2	4665.867
166.349	4662.452
166.498	4752.083
166.647	4756.839
166.796	4764.01
166.945	4808.442
167.095	4829.094
167.244	4767.586
167.393	4855.658
167.542	4817.403
167.691	4799.698
167.84	4863.99
167.989	4783.125
168.138	4749.901
168.287	4761.22
168.436	4682.812
168.585	4650.791
168.734	4597.792
168.883	4522.558
169.032	4492.78
169.181	4376.979
169.33	4272.491
169.479	4164.477
169.629	4026.745
169.778	3920.874
169.927	3811.237
170.076	3772.456
170.225	3707.092
170.374	3602.974
170.523	3459.28
170.672	3351.019
170.821	3243.485
170.97	3133.961
171.119	3036.594
171.268	2911.676
171.417	2817.575
171.566	2764.738
171.715	2607.727
171.864	2520.286
172.013	2392.122
172.163	2288.404
172.312	2205.084
172.461	2099.093
172.61	2013.936
172.759	1921.579
172.908	1865.452
173.057	1768.225
173.206	1718.271
173.355	1672.838
173.504	1607.074
173.653	1578.358
173.802	1475.625
173.951	1408.562
174.1	1341.762
174.249	1278.239
174.398	1220.726
174.547	1186.16
174.697	1126.901
174.846	1093.475
174.995	1049.237
175.144	978.118
175.293	942.553
175.442	891.291
175.591	851.999
175.74	833.897
175.889	789.931
176.038	761.881
176.187	761.731
176.336	753.9
176.485	743.704
176.634	728.643
176.783	707.453
176.932	698.099
177.081	664.985
177.23	632.307
177.38	591.668
177.529	529.727
177.678	485.891
177.827	445.246
177.976	405.741
178.125	359.763
178.274	338.37
178.423	318.685
178.572	310.693
178.721	304.635
178.87	283.579
179.019	272.721
179.168	263.376
179.317	250.451
179.466	243.584
179.615	254.877
179.764	241.851
179.914	232.741
180.063	229.785
180.212	211.742
180.361	200.535
180.51	195.132
180.659	190.522
180.808	186.795
180.957	177.839
181.106	156.779
181.255	155.229
181.404	141.452
181.553	121.242
181.702	121.262
181.851	114.666
182	115.2
182.149	104.714
182.298	98.515
182.448	91.317
182.597	85.671
182.746	76.205
182.895	77.4
183.044	69.812
183.193	59.997
183.342	57.038
183.491	54.646
183.64	47.964
183.789	48.838
183.938	46.596
184.087	40.89
184.236	36.601
184.385	32.206
184.534	26.4
184.683	27.44
184.832	24.951
184.982	21.512
185.131	18.886
185.28	15.58
185.429	15.966
185.578	16.048
185.727	14.636
185.876	13.864
