# Supplementary material for: A single Musashi gene allele is sufficient to maintain mouse photoreceptor cells
Source: PLoS One. 2026 May 14;21(5):e0338576. doi: 10.1371/journal.pone.0338576 (PMC13175383; doi:10.1371/journal.pone.0338576)
Supplement: S2 File — (ZIP) [file pone.0338576.s011.zip › Data/Msi1FF_Msi2FWT_2_1.csv]

Distance_(microns)	Gray_Value
0	61.877
0.148	64.334
0.296	63.795
0.444	65.066
0.592	61.589
0.739	58.033
0.887	57.587
1.035	55.634
1.183	51.214
1.331	51.724
1.479	47.31
1.627	49.508
1.775	45.633
1.923	45.441
2.07	44.733
2.218	40.894
2.366	40.506
2.514	44.984
2.662	48.436
2.81	47.379
2.958	43.681
3.106	42.581
3.253	46.04
3.401	44.806
3.549	44.308
3.697	42.784
3.845	41.423
3.993	41.532
4.141	45.704
4.289	45.449
4.437	46.425
4.584	47.814
4.732	49.872
4.88	51.591
5.028	48.813
5.176	54.206
5.324	56.132
5.472	64.035
5.62	68.054
5.768	75.053
5.915	83.906
6.063	92.725
6.211	95.95
6.359	98.957
6.507	108.031
6.655	109.427
6.803	118.094
6.951	118.608
7.098	114.235
7.246	114.491
7.394	121.054
7.542	116.541
7.69	127.742
7.838	133.506
7.986	146.45
8.134	158.144
8.282	163.398
8.429	168.939
8.577	189.701
8.725	215.01
8.873	226.192
9.021	241.304
9.169	236.43
9.317	248.689
9.465	280.537
9.613	316.796
9.76	341.591
9.908	365.203
10.056	395.166
10.204	417.986
10.352	443.918
10.5	468.731
10.648	491.684
10.796	505.96
10.944	528.538
11.091	565.595
11.239	592.482
11.387	610.586
11.535	622.666
11.683	643.809
11.831	676.796
11.979	723.456
12.127	771.891
12.274	825.676
12.422	878.667
12.57	935.856
12.718	1001.507
12.866	1059.086
13.014	1129.361
13.162	1212.829
13.31	1254.938
13.458	1320.626
13.605	1412.831
13.753	1482.337
13.901	1549.532
14.049	1607.257
14.197	1661.875
14.345	1739.904
14.493	1824.557
14.641	1885.233
14.789	1943.452
14.936	2007.091
15.084	2039.316
15.232	2082.102
15.38	2144.694
15.528	2163.466
15.676	2171.863
15.824	2208.286
15.972	2248.494
16.12	2293.688
16.267	2352.572
16.415	2405.812
16.563	2429.876
16.711	2441.09
16.859	2446.905
17.007	2479.564
17.155	2501.041
17.303	2508.45
17.45	2510.309
17.598	2507.665
17.746	2515.261
17.894	2564.044
18.042	2591.917
18.19	2610.597
18.338	2635.197
18.486	2654.85
18.634	2667.157
18.781	2659.483
18.929	2682.72
19.077	2680.886
19.225	2651.703
19.373	2640.533
19.521	2621.813
19.669	2615.66
19.817	2594.456
19.965	2583.863
20.112	2574.116
20.26	2546.773
20.408	2554.622
20.556	2544.542
20.704	2549.38
20.852	2539.087
21	2531.795
21.148	2532.762
21.295	2554.123
21.443	2562.797
21.591	2589.654
21.739	2571.783
21.887	2584.261
22.035	2593.417
22.183	2595.653
22.331	2592.015
22.479	2596.297
22.626	2569.703
22.774	2593.397
22.922	2608.477
23.07	2622.991
23.218	2609.511
23.366	2570.644
23.514	2586.291
23.662	2609.234
23.81	2612.438
23.957	2639.703
24.105	2638.321
24.253	2640.378
24.401	2627.579
24.549	2633.487
24.697	2633.621
24.845	2628.265
24.993	2642.403
25.141	2625.329
25.288	2631.154
25.436	2618.329
25.584	2606.731
25.732	2621.129
25.88	2581.184
26.028	2583.792
26.176	2583.571
26.324	2567.415
26.471	2579.767
26.619	2583.855
26.767	2567.091
26.915	2565.853
27.063	2570.489
27.211	2601.377
27.359	2615.796
27.507	2602.29
27.655	2581.476
27.802	2595.396
27.95	2621.898
28.098	2638.754
28.246	2618.92
28.394	2643.246
28.542	2609.131
28.69	2578.686
28.838	2576.615
28.986	2549.255
29.133	2514.614
29.281	2472.917
29.429	2432.24
29.577	2411.805
29.725	2397.461
29.873	2362.563
30.021	2321.419
30.169	2315.815
30.317	2265.854
30.464	2257.371
30.612	2241.993
30.76	2207.853
30.908	2183.336
31.056	2144.943
31.204	2136.59
31.352	2099.569
31.5	2087.565
31.647	2030.174
31.795	2011.017
31.943	1969.643
32.091	1937.189
32.239	1933.8
32.387	1905.083
32.535	1896.852
32.683	1856.152
32.831	1832.311
32.978	1791.8
33.126	1747.099
33.274	1706.109
33.422	1641.79
33.57	1604.708
33.718	1573.804
33.866	1571.987
34.014	1548.756
34.162	1534.838
34.309	1495.35
34.457	1461.013
34.605	1427
34.753	1380.849
34.901	1331.704
35.049	1320.009
35.197	1294.225
35.345	1255.073
35.492	1240.269
35.64	1235.071
35.788	1224.877
35.936	1194.786
36.084	1187.607
36.232	1167.592
36.38	1149.997
36.528	1145.635
36.676	1124.174
36.823	1115.158
36.971	1087.261
37.119	1058.902
37.267	1043.424
37.415	1024.651
37.563	1026.936
37.711	1009.83
37.859	987.175
38.007	971.536
38.154	956.395
38.302	956.079
38.45	936.519
38.598	927.493
38.746	925.367
38.894	914.954
39.042	924.141
39.19	929.575
39.338	935.164
39.485	939.3
39.633	938.557
39.781	934.41
39.929	959.956
40.077	957.38
40.225	962.976
40.373	947.999
40.521	955.804
40.668	951.173
40.816	955.632
40.964	947.151
41.112	945.294
41.26	914.556
41.408	913.172
41.556	903.051
41.704	908.715
41.852	914.107
41.999	916.872
42.147	926.274
42.295	920.409
42.443	927.291
42.591	920.402
42.739	918.591
42.887	919.587
43.035	904.155
43.183	910.072
43.33	904.51
43.478	900.071
43.626	885.829
43.774	904.2
43.922	902.527
44.07	906.923
44.218	900.293
44.366	897.533
44.514	892.493
44.661	883.586
44.809	892.957
44.957	890.01
45.105	896.114
45.253	911.192
45.401	915.017
45.549	923.047
45.697	927.633
45.844	915.415
45.992	920.444
46.14	917.747
46.288	908.38
46.436	898.377
46.584	901.092
46.732	897.867
46.88	905.362
47.028	882.123
47.175	883.792
47.323	884.66
47.471	873.215
47.619	856.931
47.767	848.705
47.915	828.256
48.063	836.887
48.211	811.907
48.359	803.075
48.506	805.082
48.654	812.393
48.802	803.065
48.95	799.848
49.098	808.727
49.246	815.737
49.394	803.55
49.542	818.99
49.689	828.97
49.837	828.163
49.985	846.567
50.133	853.429
50.281	855.921
50.429	862.373
50.577	866.645
50.725	883.22
50.873	885.583
51.02	876.948
51.168	865.231
51.316	854.519
51.464	866.813
51.612	865.137
51.76	860.349
51.908	864.343
52.056	861.844
52.204	857.818
52.351	858.16
52.499	859.167
52.647	870.06
52.795	861.834
52.943	861.964
53.091	874.227
53.239	888.117
53.387	894.29
53.535	889.648
53.682	887.893
53.83	876.889
53.978	869.881
54.126	865.56
54.274	867.712
54.422	866.948
54.57	873.86
54.718	873.097
54.865	865.474
55.013	871.182
55.161	875.373
55.309	885.681
55.457	876.226
55.605	856.73
55.753	863.191
55.901	859.783
56.049	868.837
56.196	859.27
56.344	867.054
56.492	864.56
56.64	874.04
56.788	864.14
56.936	882.657
57.084	870.811
57.232	871.894
57.38	888.869
57.527	891.121
57.675	881.324
57.823	887.473
57.971	865.821
58.119	878.857
58.267	892.787
58.415	901.451
58.563	919.106
58.711	919.554
58.858	928.665
59.006	904.752
59.154	895.137
59.302	902.931
59.45	896.243
59.598	890.717
59.746	896.33
59.894	880.723
60.041	890.53
60.189	885.437
60.337	880.85
60.485	874.237
60.633	857.278
60.781	872.213
60.929	885.499
61.077	895.414
61.225	899.603
61.372	906.662
61.52	917.41
61.668	927.879
61.816	912.782
61.964	919.693
62.112	904.524
62.26	889.089
62.408	878.96
62.556	880.434
62.703	889.705
62.851	888.753
62.999	891.338
63.147	908.355
63.295	919.651
63.443	909.288
63.591	906.541
63.739	910.051
63.886	906.974
64.034	881.117
64.182	866.868
64.33	843.077
64.478	824.292
64.626	819.047
64.774	818.953
64.922	814.621
65.07	850.427
65.217	872.939
65.365	885.058
65.513	919.723
65.661	940.973
65.809	967.307
65.957	996.892
66.105	1002.756
66.253	987.047
66.401	983.521
66.548	972.456
66.696	973.575
66.844	963.012
66.992	952.568
67.14	959.104
67.288	941.444
67.436	940.697
67.584	947.877
67.732	938.184
67.879	947.219
68.027	954.334
68.175	964.309
68.323	965.808
68.471	970.406
68.619	995.648
68.767	992.663
68.915	996.266
69.062	996.947
69.21	1026.938
69.358	1026.555
69.506	1034.982
69.654	1028.01
69.802	1026.617
69.95	1018.941
70.098	1012.816
70.246	1010.043
70.393	1008.082
70.541	999.212
70.689	995.655
70.837	980.691
70.985	979.451
71.133	969.837
71.281	958.371
71.429	951.499
71.577	920.621
71.724	917.743
71.872	909.422
72.02	902.19
72.168	884.712
72.316	883.99
72.464	883.153
72.612	880.131
72.76	889.391
72.908	889.472
73.055	896.146
73.203	904.69
73.351	908.648
73.499	913.228
73.647	910.364
73.795	905.63
73.943	884.91
74.091	868.679
74.238	867.276
74.386	870.949
74.534	880.478
74.682	899.011
74.83	910.842
74.978	911.438
75.126	915.899
75.274	925.058
75.422	918.983
75.569	930.112
75.717	927.204
75.865	942.633
76.013	982.036
76.161	986.197
76.309	996.961
76.457	1009.955
76.605	1034.389
76.753	1026.644
76.9	1053.295
77.048	1053.515
77.196	1054.271
77.344	1058.297
77.492	1057.261
77.64	1069.771
77.788	1076.594
77.936	1065.577
78.083	1085.03
78.231	1077.377
78.379	1076.168
78.527	1051.207
78.675	1049.423
78.823	1051.062
78.971	1026.694
79.119	1022.013
79.267	1014.208
79.414	993.937
79.562	980.341
79.71	950.569
79.858	937.303
80.006	901.981
80.154	873.503
80.302	851.121
80.45	831.745
80.598	830.427
80.745	834.773
80.893	841.38
81.041	841.67
81.189	841.534
81.337	851.041
81.485	826.261
81.633	816.058
81.781	809.059
81.929	796.649
82.076	771.544
82.224	764.555
82.372	733.423
82.52	732.504
82.668	713.612
82.816	708.26
82.964	702.404
83.112	685.575
83.259	683.609
83.407	679.544
83.555	685.518
83.703	700.568
83.851	710.833
83.999	727.777
84.147	760.711
84.295	795.51
84.443	836.083
84.59	883.26
84.738	902.831
84.886	905.044
85.034	892.834
85.182	894.701
85.33	868.242
85.478	869.37
85.626	860.377
85.774	868.364
85.921	857.254
86.069	875.884
86.217	891.084
86.365	921.321
86.513	903.817
86.661	925.912
86.809	934.404
86.957	927.976
87.104	932.839
87.252	936.507
87.4	920.89
87.548	905.765
87.696	889.377
87.844	880.807
87.992	895.499
88.14	891.446
88.288	884.024
88.435	895.046
88.583	899.387
88.731	915.911
88.879	909.379
89.027	913.988
89.175	900.142
89.323	888.256
89.471	904.023
89.619	908.123
89.766	893.083
89.914	886.38
90.062	888
90.21	871.832
90.358	870.838
90.506	871.987
90.654	856.82
90.802	840.086
90.95	801.832
91.097	779.045
91.245	748.044
91.393	712.711
91.541	682.257
91.689	669.808
91.837	650.54
91.985	622.379
92.133	615.864
92.28	598.149
92.428	581.351
92.576	561.314
92.724	565.045
92.872	548.375
93.02	530.363
93.168	520.937
93.316	507.218
93.464	495.662
93.611	495.73
93.759	480.515
93.907	476.981
94.055	465.034
94.203	449.677
94.351	434.93
94.499	410.393
94.647	397.965
94.795	391.525
94.942	390.891
95.09	389.612
95.238	383.095
95.386	359.752
95.534	362.502
95.682	352.612
95.83	357.555
95.978	330.585
96.126	332.721
96.273	311.294
96.421	323.639
96.569	308.028
96.717	306.657
96.865	303.952
97.013	291.348
97.161	294.74
97.309	302.434
97.456	301.914
97.604	302.814
97.752	303.4
97.9	301.597
98.048	303.88
98.196	302.536
98.344	304.219
98.492	313.04
98.64	322.207
98.787	328.8
98.935	347.249
99.083	346.349
99.231	351.198
99.379	361.465
99.527	369.488
99.675	384.646
99.823	385.713
99.971	396.804
100.118	399.134
100.266	400.095
100.414	418.238
100.562	443.856
100.71	453.463
100.858	474.807
101.006	487.999
101.154	507.824
101.301	538.265
101.449	558.947
101.597	543.232
101.745	552.78
101.893	564.405
102.041	569.168
102.189	588.618
102.337	592.265
102.485	591.279
102.632	589.533
102.78	594.593
102.928	591.457
103.076	610.494
103.224	616.866
103.372	620.349
103.52	625.918
103.668	647.097
103.816	648.206
103.963	682.919
104.111	702.412
104.259	725.884
104.407	730.341
104.555	748.103
104.703	791.075
104.851	808.846
104.999	812.031
105.147	824.389
105.294	826.624
105.442	837.742
105.59	864.835
105.738	877.955
105.886	911.419
106.034	929.102
106.182	960.906
106.33	986.053
106.477	1009.83
106.625	1021.034
106.773	1026.215
106.921	1017.858
107.069	1018.854
107.217	1007.106
107.365	1014.945
107.513	1009.301
107.661	1024.121
107.808	1022.107
107.956	1028.944
108.104	1033.368
108.252	1040.337
108.4	1042.351
108.548	1079.286
108.696	1084.878
108.844	1088.942
108.992	1106.957
109.139	1102.3
109.287	1113.02
109.435	1128.76
109.583	1148.948
109.731	1182.991
109.879	1185.695
110.027	1219.902
110.175	1241.195
110.323	1266.427
110.47	1317.05
110.618	1352.502
110.766	1379.618
110.914	1403.401
111.062	1444.72
111.21	1454.129
111.358	1468.048
111.506	1481.502
111.653	1528.11
111.801	1570.102
111.949	1591.797
112.097	1639.535
112.245	1639.41
112.393	1702.052
112.541	1690.65
112.689	1701.772
112.837	1707.79
112.984	1718.917
113.132	1741.254
113.28	1747.101
113.428	1764.808
113.576	1755.742
113.724	1752.693
113.872	1743.911
114.02	1741.434
114.168	1752.107
114.315	1734.259
114.463	1710.549
114.611	1720.002
114.759	1740.528
114.907	1767.787
115.055	1801.745
115.203	1787.396
115.351	1786.328
115.498	1791.687
115.646	1811.479
115.794	1787.197
115.942	1763.529
116.09	1771.407
116.238	1739.47
116.386	1738.491
116.534	1758.809
116.682	1743.646
116.829	1720.234
116.977	1729.678
117.125	1742.492
117.273	1708.766
117.421	1713.729
117.569	1719.175
117.717	1693.048
117.865	1667.998
118.013	1663.168
118.16	1666.555
118.308	1645.068
118.456	1614.321
118.604	1575.459
118.752	1555.265
118.9	1524.24
119.048	1494.433
119.196	1486.748
119.344	1448.851
119.491	1435.776
119.639	1413.432
119.787	1410.262
119.935	1366.89
120.083	1360.288
120.231	1333.59
120.379	1308.688
120.527	1311.296
120.674	1290.257
120.822	1292.502
120.97	1268.378
121.118	1260.778
121.266	1246.109
121.414	1245.462
121.562	1244.653
121.71	1249.2
121.858	1249.334
122.005	1223.131
122.153	1209.373
122.301	1192.489
122.449	1201.089
122.597	1174.245
122.745	1179.225
122.893	1150.708
123.041	1139.301
123.189	1121.641
123.336	1125.882
123.484	1112.744
123.632	1107.26
123.78	1099.526
123.928	1086.231
124.076	1052.317
124.224	1032.672
124.372	1021.835
124.52	1004.378
124.667	997.793
124.815	987.155
124.963	990.473
125.111	974.972
125.259	970.37
125.407	957.975
125.555	947.103
125.703	944.8
125.85	935.591
125.998	908.738
126.146	931.602
126.294	936.103
126.442	946.621
126.59	951.149
126.738	955.203
126.886	954.429
127.034	936.922
127.181	940.906
127.329	933.643
127.477	927.713
127.625	932.914
127.773	941.324
127.921	934.314
128.069	912.946
128.217	926.776
128.365	931.772
128.512	922.402
128.66	925.792
128.808	924.085
128.956	945.891
129.104	949.431
129.252	957.743
129.4	966.439
129.548	981.091
129.695	996.388
129.843	1005.914
129.991	1042.413
130.139	1053.696
130.287	1060.578
130.435	1069.286
130.583	1079.835
130.731	1082.971
130.879	1095.72
131.026	1115.502
131.174	1121.651
131.322	1145.01
131.47	1159.996
131.618	1175.04
131.766	1195.055
131.914	1232.931
132.062	1249.916
132.21	1265.518
132.357	1296.863
132.505	1311.629
132.653	1323.507
132.801	1356.881
132.949	1371.962
133.097	1384.797
133.245	1403.522
133.393	1434.364
133.541	1430.995
133.688	1460.197
133.836	1496.435
133.984	1534.895
134.132	1546.127
134.28	1552.368
134.428	1556.67
134.576	1560.491
134.724	1559.583
134.871	1577.331
135.019	1609.736
135.167	1651.299
135.315	1706.947
135.463	1743.719
135.611	1737.587
135.759	1739.958
135.907	1747.606
136.055	1743.211
136.202	1737.549
136.35	1747.249
136.498	1755.874
136.646	1785.152
136.794	1832.487
136.942	1870.165
137.09	1904.27
137.238	1887.598
137.386	1897.26
137.533	1886.276
137.681	1899.195
137.829	1928.59
137.977	1930.962
138.125	1942.524
138.273	1983.002
138.421	1992.664
138.569	2038.926
138.717	2059.896
138.864	2081.531
139.012	2091.577
139.16	2084.723
139.308	2085.485
139.456	2091.444
139.604	2100.232
139.752	2097.508
139.9	2127.995
140.047	2171.658
140.195	2182.8
140.343	2193.523
140.491	2181.419
140.639	2196.155
140.787	2169.417
140.935	2198.773
141.083	2203.387
141.231	2217.17
141.378	2237.82
141.526	2247.146
141.674	2310.139
141.822	2383.579
141.97	2426.279
142.118	2458.558
142.266	2479.633
142.414	2514.874
142.562	2499.704
142.709	2511.892
142.857	2481.729
143.005	2425.999
143.153	2382.177
143.301	2296.847
143.449	2220.73
143.597	2123.175
143.745	2043.023
143.893	1951.324
144.04	1825.139
144.188	1739.234
144.336	1622.239
144.484	1513.154
144.632	1396.668
144.78	1318.715
144.928	1198.681
145.076	1068.558
145.223	941.998
145.371	838.708
145.519	763.304
145.667	696.038
145.815	610.504
145.963	553.206
146.111	487.642
146.259	448.395
146.407	392.794
146.554	359.887
146.702	319.253
146.85	283.842
146.998	243.343
147.146	224.701
147.294	208.653
147.442	190.795
147.59	183.96
147.738	168.061
147.885	163.423
148.033	156.475
148.181	155.162
148.329	152.074
148.477	150.892
148.625	140.914
148.773	133.463
148.921	129.908
149.068	123.994
149.216	116.242
149.364	116.509
149.512	106.464
149.66	110.646
149.808	109.2
149.956	106.135
150.104	98.87
150.252	93.445
150.399	90.553
150.547	83.608
150.695	81.82
150.843	79.965
150.991	82.837
151.139	78.819
151.287	76.688
151.435	79.267
151.583	80.385
151.73	75.334
151.878	75.744
152.026	70.263
152.174	73.533
152.322	71.732
152.47	74.829
152.618	74.958
152.766	76.834
152.913	75.98
153.061	81.517
153.209	78.102
153.357	79.016
153.505	78.344
153.653	86.102
153.801	90.397
153.949	93.101
154.097	90.176
154.244	90.53
154.392	89.997
154.54	86.722
154.688	87.049
154.836	83.873
154.984	89.174
155.132	84.725
155.28	90.069
155.428	92.389
155.575	87.685
155.723	93.865
155.871	87.284
156.019	92.664
156.167	95.167
156.315	92.897
156.463	101.282
156.611	96.562
156.759	97.04
156.906	95.37
157.054	92.191
157.202	92.632
157.35	89.639
157.498	91.546
157.646	93.568
157.794	91.894
157.942	89.527
158.089	94.513
158.237	90.779
158.385	84.846
158.533	86.158
158.681	89.654
158.829	83.196
158.977	84.733
159.125	87.514
159.273	82.431
159.42	88.435
159.568	84.129
159.716	89.186
159.864	90.39
160.012	88.278
160.16	85.753
160.308	81.532
160.456	86.96
160.604	81.549
160.751	85.437
160.899	79.316
161.047	83.631
161.195	82.321
161.343	81.237
161.491	83.861
161.639	89.244
161.787	87.954
161.935	90.317
162.082	87.647
162.23	89.3
162.378	90.732
162.526	93.566
162.674	92.186
162.822	89.467
162.97	92.734
163.118	94.448
163.265	93.472
163.413	89.639
163.561	91.896
163.709	94.664
163.857	97.254
164.005	96.538
164.153	92.175
164.301	93.733
164.449	88.957
164.596	89.591
164.744	89.49
164.892	84.982
165.04	81.934
165.188	80.589
165.336	83.464
165.484	81.463
165.632	83.431
165.78	87.263
165.927	84.387
166.075	80.797
166.223	81.086
166.371	82.509
166.519	78.592
166.667	71.445
166.815	70.375
166.963	68.061
167.111	65.374
167.258	64.467
167.406	68.027
167.554	66.373
167.702	64.149
167.85	66.719
167.998	66.732
168.146	69.062
168.294	72.22
168.441	76.329
168.589	74.032
168.737	77.029
168.885	76.795
169.033	73.002
169.181	76.168
169.329	74.494
169.477	76.477
169.625	75.23
169.772	81.132
169.92	80.658
170.068	83.401
170.216	88.287
170.364	90.453
170.512	93.142
170.66	94.022
170.808	97.705
170.956	97.682
171.103	101.139
171.251	105.006
171.399	103.846
171.547	102.613
171.695	102.59
171.843	103.423
171.991	98.928
172.139	99.796
172.286	106.374
172.434	104.736
172.582	113.608
172.73	106.93
172.878	108.465
173.026	108.284
173.174	102.673
173.322	103.888
173.47	102.7
173.617	94.629
173.765	89.822
173.913	88.304
174.061	84.746
174.209	85.919
174.357	81.662
174.505	87.269
174.653	83.855
174.801	84.622
174.948	85.515
175.096	87.578
175.244	88.048
175.392	88.708
175.54	94.457
175.688	92.324
175.836	92.117
175.984	86.576
176.132	91.453
176.279	92.849
176.427	96.882
176.575	90.861
176.723	92.274
176.871	89.894
177.019	88.58
177.167	88.409
177.315	84.599
177.462	88.018
177.61	92.981
177.758	87.144
177.906	89.12
178.054	83.79
178.202	88.706
178.35	84.862
178.498	89.415
178.646	85.555
178.793	88.821
178.941	87.821
179.089	86.035
179.237	84.922
179.385	81.445
179.533	86.896
179.681	85.903
179.829	87.046
179.977	90.55
180.124	93.2
180.272	91.313
180.42	90.132
180.568	85.225
180.716	86.118
180.864	87.784
181.012	84.797
181.16	88.573
181.307	89.326
181.455	88.578
181.603	88.9
181.751	87.215
181.899	87.13
182.047	85.732
182.195	84.328
182.343	82.73
182.491	82.472
182.638	78.322
182.786	77.928
182.934	80.868
183.082	76.831
183.23	82.92
183.378	87.84
183.526	89.296
183.674	89.451
183.822	93.841
183.969	91.094
184.117	94.916
184.265	93.693
184.413	95.939
184.561	98.942
184.709	94.558
184.857	94.967
185.005	95.847
185.153	94.806
185.3	90.745
185.448	85.444
185.596	87.95
185.744	78.906
185.892	85.832
186.04	81.284
186.188	85.674
186.336	88.354
186.483	90.576
186.631	91.733
186.779	91.472
186.927	93.182
187.075	89.945
187.223	97.012
187.371	102.781
187.519	99.806
187.667	104.997
187.814	107.236
187.962	106.841
188.11	101.686
188.258	98.608
188.406	98.234
188.554	105.298
188.702	102.628
188.85	106.839
188.998	106.429
189.145	109.65
189.293	110.88
189.441	110.907
189.589	113.329
189.737	111.612
189.885	108.348
190.033	105.92
190.181	110.123
190.329	105.872
190.476	109.568
190.624	108.928
190.772	109.365
190.92	107.25
191.068	106.935
191.216	105.799
191.364	110.051
191.512	109.433
191.659	114.857
191.807	112.439
191.955	114.618
192.103	113.412
192.251	115.149
192.399	115.343
192.547	110.91
192.695	114.247
192.843	110.547
192.99	109.381
193.138	111.143
193.286	113.245
193.434	117.885
193.582	118.274
193.73	120.19
193.878	119.576
194.026	123.385
194.174	119.831
194.321	120.415
194.469	123.99
194.617	122.568
194.765	123.613
194.913	124.801
195.061	125.913
195.209	124.374
195.357	122.546
195.505	118.102
195.652	119.123
195.8	119.71
195.948	116.43
196.096	118.421
196.244	111.861
196.392	112.822
196.54	112.086
196.688	113.778
196.835	119.557
196.983	116.9
197.131	117.116
197.279	119.716
197.427	122.439
197.575	118.548
197.723	121.804
197.871	122.048
198.019	125.007
198.166	122.632
198.314	117.811
198.462	119.839
198.61	122.595
198.758	122.227
198.906	123.975
199.054	129.568
199.202	130.853
199.35	130.52
199.497	128.731
199.645	130.729
199.793	132.41
199.941	130.621
200.089	132.529
200.237	132.447
200.385	135.101
200.533	134.211
200.68	132.468
200.828	134.111
200.976	136.021
201.124	136.421
201.272	144.078
201.42	146.976
201.568	154.076
201.716	157.328
201.864	174.127
202.011	186.74
202.159	201.483
202.307	216.629
202.455	241.375
202.603	256.572
202.751	278.544
202.899	297.749
203.047	312.044
203.195	332.799
203.342	348.278
203.49	362.19
203.638	383.091
203.786	396.275
203.934	426.752
204.082	450.44
204.23	471.285
204.378	498.349
204.526	532.494
204.673	546.895
204.821	563.216
204.969	592.725
205.117	615.166
205.265	631.113
205.413	643.48
205.561	675.427
205.709	698.657
205.856	733.385
206.004	786.928
206.152	818.727
206.3	873.797
206.448	923.993
206.596	967.35
206.744	1001.68
206.892	1038.48
207.04	1092.15
207.187	1124.713
207.335	1176.001
207.483	1218.627
207.631	1249.053
207.779	1277.436
207.927	1310.968
208.075	1305.954
208.223	1311.534
208.371	1318.18
208.518	1341.18
208.666	1349.646
208.814	1346.732
208.962	1339.781
209.11	1332.293
209.258	1332.555
209.406	1328.691
209.554	1324.456
209.701	1333.29
209.849	1330.049
209.997	1315.857
210.145	1320.549
210.293	1318.578
210.441	1311.03
210.589	1284.998
210.737	1284.45
210.885	1293.423
211.032	1281.395
211.18	1265.537
211.328	1266.705
211.476	1278.766
211.624	1277.978
211.772	1283.96
211.92	1265.735
212.068	1273.285
212.216	1255.159
212.363	1247.934
212.511	1230.449
212.659	1252.123
212.807	1271.091
212.955	1279.933
213.103	1274.677
213.251	1266.83
213.399	1249.505
213.547	1258.099
213.694	1260.761
213.842	1278.342
213.99	1293.383
214.138	1295.794
214.286	1291.776
214.434	1263.405
214.582	1229.416
214.73	1197.074
214.877	1182.262
215.025	1142.693
215.173	1101.161
215.321	1059.112
215.469	1045.994
215.617	1027.783
215.765	1023.048
215.913	1007.409
216.061	1011.08
216.208	1012.992
216.356	1001.523
216.504	997.217
216.652	967.289
216.8	948.838
216.948	908.363
217.096	892.968
217.244	864.783
217.392	816.615
217.539	789.639
217.687	738.961
217.835	695.349
217.983	648.372
218.131	617.728
218.279	585.853
218.427	562.325
218.575	540.187
218.723	520.989
218.87	488.224
219.018	474.829
219.166	458.833
219.314	447.559
219.462	429.464
219.61	421.473
219.758	413.122
219.906	406.175
220.053	397.547
220.201	386.613
220.349	389.951
220.497	386.541
220.645	385.332
220.793	376.999
220.941	378.379
221.089	374.08
221.237	374.787
221.384	367.301
221.532	368.898
221.68	364.538
221.828	349.735
221.976	338.116
222.124	320.773
222.272	312.327
222.42	292.527
222.568	277.417
222.715	265.085
222.863	252.986
223.011	243.648
223.159	231.453
223.307	221.461
223.455	209.899
223.603	203.901
223.751	199.709
223.898	194.161
224.046	182.537
224.194	180.573
224.342	172.333
224.49	169.372
224.638	165.478
224.786	160.007
224.934	153.853
225.082	153.129
225.229	145.4
225.377	140.612
225.525	141.923
225.673	137.441
225.821	132.933
225.969	135.397
226.117	129.309
226.265	127.261
226.413	121.283
226.56	114.601
226.708	114.42
226.856	108.609
227.004	101.184
