# Supplementary material for: A single Musashi gene allele is sufficient to maintain mouse photoreceptor cells
Source: PLoS One. 2026 May 14;21(5):e0338576. doi: 10.1371/journal.pone.0338576 (PMC13175383; doi:10.1371/journal.pone.0338576)
Supplement: S2 File — (ZIP) [file pone.0338576.s011.zip › Data/Msi1FF_Msi2FWT_CRE_1_2.csv]

Distance_(microns)	Gray_Value
0	28.896
0.148	29.535
0.296	29.594
0.444	29.134
0.592	28.126
0.739	31.489
0.887	29.482
1.035	29.414
1.183	29.284
1.331	30.417
1.479	26.199
1.627	28.609
1.775	28.951
1.923	29.362
2.07	27.435
2.218	27.451
2.366	28.35
2.514	28.735
2.662	30.854
2.81	31.96
2.958	29.816
3.106	29.122
3.253	31.18
3.401	28.993
3.549	30.831
3.697	28.644
3.845	28.258
3.993	29.845
4.141	34.919
4.289	32.511
4.437	34.175
4.584	34.371
4.732	34.978
4.88	34.542
5.028	37.728
5.176	39.815
5.324	38.462
5.472	38.883
5.62	41.749
5.768	43.998
5.915	44.987
6.063	43.619
6.211	44.591
6.359	43.21
6.507	46.546
6.655	44.548
6.803	43.425
6.951	44.449
7.098	45.092
7.246	49.722
7.394	48.706
7.542	52.876
7.69	54.916
7.838	55.224
7.986	48.057
8.134	50.463
8.282	58.498
8.429	61.364
8.577	60.87
8.725	64.919
8.873	75.515
9.021	79.648
9.169	84.46
9.317	95.38
9.465	96.719
9.613	99.575
9.76	109.968
9.908	122.09
10.056	132.316
10.204	142.08
10.352	154.202
10.5	160.801
10.648	177.77
10.796	199.972
10.944	225.35
11.091	242.989
11.239	274.935
11.387	308.948
11.535	337.909
11.683	396.04
11.831	452.168
11.979	497.369
12.127	553.133
12.274	601.644
12.422	658.859
12.57	711.112
12.718	768.977
12.866	820.146
13.014	887.288
13.162	968.77
13.31	1037.042
13.458	1109.797
13.605	1189.649
13.753	1273.248
13.901	1347.703
14.049	1419.119
14.197	1527.921
14.345	1626.513
14.493	1703.045
14.641	1746.874
14.789	1795.716
14.936	1854.883
15.084	1901.442
15.232	1914.66
15.38	1929.072
15.528	1914.56
15.676	1942.652
15.824	1955.857
15.972	1967.039
16.12	1963.947
16.267	1945.527
16.415	1940.927
16.563	1956.741
16.711	1974.994
16.859	1997.171
17.007	1988.105
17.155	1988.022
17.303	1986.765
17.45	2001.98
17.598	2025.678
17.746	2003.97
17.894	1994.875
18.042	1978.194
18.19	1995.329
18.338	2007.571
18.486	2030.202
18.634	2032.229
18.781	2057.885
18.929	2082.536
19.077	2108.706
19.225	2131.519
19.373	2112.839
19.521	2106.176
19.669	2065.849
19.817	2069.573
19.965	2096.295
20.112	2101.353
20.26	2107.301
20.408	2109.502
20.556	2102.75
20.704	2106.102
20.852	2118.439
21	2130.935
21.148	2116.001
21.295	2095.874
21.443	2099.114
21.591	2116.596
21.739	2132.066
21.887	2135.425
22.035	2122.994
22.183	2114.828
22.331	2115.873
22.479	2121.094
22.626	2128.555
22.774	2133.357
22.922	2113.375
23.07	2127.596
23.218	2149.39
23.366	2163.933
23.514	2186.923
23.662	2213.737
23.81	2219.863
23.957	2221.183
24.105	2225.823
24.253	2237.924
24.401	2248.053
24.549	2253.432
24.697	2243.048
24.845	2250.917
24.993	2284.613
25.141	2299.098
25.288	2311.384
25.436	2329.13
25.584	2328.368
25.732	2361.079
25.88	2387.927
26.028	2404.592
26.176	2407.38
26.324	2400.735
26.471	2404.686
26.619	2413.767
26.767	2438.328
26.915	2434.744
27.063	2415.188
27.211	2412.341
27.359	2391.611
27.507	2418.388
27.655	2408.588
27.802	2401.591
27.95	2382.797
28.098	2341.316
28.246	2344.815
28.394	2311.107
28.542	2298.706
28.69	2277.464
28.838	2242.106
28.986	2203.595
29.133	2200.416
29.281	2197.727
29.429	2168.497
29.577	2133.958
29.725	2119.232
29.873	2103.592
30.021	2102.589
30.169	2118.633
30.317	2107.643
30.464	2092.369
30.612	2070.637
30.76	2076.243
30.908	2096.512
31.056	2106.561
31.204	2103.31
31.352	2090.159
31.5	2085.11
31.647	2056.344
31.795	2040.511
31.943	1993.055
32.091	1906.499
32.239	1762.847
32.387	1640.324
32.535	1572.538
32.683	1525.497
32.831	1486.75
32.978	1472.828
33.126	1449.994
33.274	1425.343
33.422	1392.645
33.57	1378.707
33.718	1330.569
33.866	1295.73
34.014	1245.277
34.162	1223.217
34.309	1205.588
34.457	1184.411
34.605	1175.768
34.753	1145.225
34.901	1140.622
35.049	1135.454
35.197	1128.609
35.345	1113.144
35.492	1101.696
35.64	1084.711
35.788	1077.353
35.936	1064.044
36.084	1053.193
36.232	1050.187
36.38	1061.04
36.528	1030.936
36.676	1043.142
36.823	1038.525
36.971	1029.568
37.119	1038.668
37.267	1021.151
37.415	1028.749
37.563	1036.02
37.711	1036.848
37.859	1020.252
38.007	1046.829
38.154	1064.493
38.302	1056.711
38.45	1065.075
38.598	1067.765
38.746	1047.184
38.894	1035.629
39.042	1017.681
39.19	1012.666
39.338	1016.818
39.485	1011.087
39.633	1023.953
39.781	1007.873
39.929	995.347
40.077	978.77
40.225	983.673
40.373	968.946
40.521	963.876
40.668	954.082
40.816	937.652
40.964	938.911
41.112	936.142
41.26	919.523
41.408	915.677
41.556	922.714
41.704	919.922
41.852	920.43
41.999	938.174
42.147	938.427
42.295	955.565
42.443	955.664
42.591	966.456
42.739	970.331
42.887	980.22
43.035	969.642
43.183	973.18
43.33	993.994
43.478	991.014
43.626	986.477
43.774	997.323
43.922	1018.049
44.07	1019.752
44.218	1013.659
44.366	1017.805
44.514	1010.47
44.661	1004.237
44.809	1006.001
44.957	994.205
45.105	979.642
45.253	995.666
45.401	983.21
45.549	983.353
45.697	982.093
45.844	987.364
45.992	982.379
46.14	977.78
46.288	993.568
46.436	1011.97
46.584	1022.481
46.732	1035.766
46.88	1034.846
47.028	1030.075
47.175	1038.634
47.323	1028.813
47.471	1016.522
47.619	1017.078
47.767	1018.21
47.915	1020.716
48.063	1008.91
48.211	1006.433
48.359	982.436
48.506	979.713
48.654	981.936
48.802	978.936
48.95	980.996
49.098	991.386
49.246	992.188
49.394	1008.942
49.542	1036.635
49.689	1050.306
49.837	1048.12
49.985	1063.234
50.133	1071.408
50.281	1057.169
50.429	1070.215
50.577	1052.833
50.725	1059.868
50.873	1033.756
51.02	1016.927
51.168	1008.526
51.316	996.347
51.464	996.405
51.612	982.752
51.76	974.754
51.908	954.257
52.056	953.879
52.204	950.758
52.351	950.453
52.499	940.339
52.647	930.835
52.795	930.562
52.943	925.595
53.091	921.975
53.239	919.345
53.387	906.881
53.535	908.518
53.682	911.741
53.83	919.907
53.978	942.399
54.126	930.023
54.274	937.663
54.422	932.854
54.57	925.918
54.718	926.621
54.865	919.212
55.013	920.932
55.161	910.722
55.309	906.966
55.457	915.821
55.605	928.322
55.753	939.133
55.901	944.631
56.049	955.299
56.196	970.437
56.344	993.467
56.492	1018.249
56.64	1019.92
56.788	1022.698
56.936	1019.417
57.084	1021.938
57.232	1003.917
57.38	999.131
57.527	990.771
57.675	987.412
57.823	983.516
57.971	989.437
58.119	975.611
58.267	980.279
58.415	967.923
58.563	975.477
58.711	970.103
58.858	979.596
59.006	978.263
59.154	963.026
59.302	974.67
59.45	957.966
59.598	983.453
59.746	986.163
59.894	1001.205
60.041	992.247
60.189	1006.527
60.337	1006.676
60.485	1024.919
60.633	1034.225
60.781	1033.127
60.929	1057.623
61.077	1073.511
61.225	1071.276
61.372	1077.541
61.52	1082.233
61.668	1093.448
61.816	1080.127
61.964	1085.929
62.112	1081.624
62.26	1068.314
62.408	1074.828
62.556	1052.066
62.703	1045.69
62.851	1035.281
62.999	1046.769
63.147	1044.753
63.295	1054.614
63.443	1050.333
63.591	1056.867
63.739	1052.401
63.886	1050.208
64.034	1091.788
64.182	1085.451
64.33	1076.672
64.478	1081.622
64.626	1074.293
64.774	1052.509
64.922	1036.788
65.07	1020.781
65.217	1007.38
65.365	999.316
65.513	1003.075
65.661	1015.814
65.809	1017.135
65.957	1015.533
66.105	1007.044
66.253	1007.139
66.401	1023.523
66.548	1015.418
66.696	1030.82
66.844	1047.941
66.992	1070.457
67.14	1068.957
67.288	1087.31
67.436	1087.683
67.584	1103.673
67.732	1085.51
67.879	1096.419
68.027	1080.906
68.175	1086.36
68.323	1094.795
68.471	1111.561
68.619	1109.832
68.767	1118.061
68.915	1132.889
69.062	1144.515
69.21	1149.956
69.358	1148.463
69.506	1150.44
69.654	1157.017
69.802	1155.217
69.95	1144.258
70.098	1108.521
70.246	1099.678
70.393	1073.519
70.541	1064.254
70.689	1047.812
70.837	1043.138
70.985	1036.19
71.133	1057.906
71.281	1068.358
71.429	1071.874
71.577	1103.392
71.724	1104.016
71.872	1120.5
72.02	1127.927
72.168	1125.298
72.316	1141.103
72.464	1138.83
72.612	1126.411
72.76	1109.895
72.908	1108.994
73.055	1106.223
73.203	1102.156
73.351	1092.665
73.499	1068.367
73.647	1052.4
73.795	1030.275
73.943	1025.881
74.091	1031.631
74.238	1034.946
74.386	1024.63
74.534	1054.071
74.682	1076.806
74.83	1087.327
74.978	1094.454
75.126	1119.699
75.274	1120.668
75.422	1110.557
75.569	1121.137
75.717	1128.313
75.865	1124.7
76.013	1130.626
76.161	1112.313
76.309	1129.972
76.457	1129.773
76.605	1127.901
76.753	1105.956
76.9	1115.388
77.048	1089.856
77.196	1070.844
77.344	1080.445
77.492	1070.384
77.64	1050.659
77.788	1051.576
77.936	1054.37
78.083	1051.936
78.231	1070.88
78.379	1080.433
78.527	1107.963
78.675	1106.953
78.823	1105.477
78.971	1099.016
79.119	1110.087
79.267	1120.728
79.414	1127.01
79.562	1140.241
79.71	1127.929
79.858	1136.201
80.006	1128.67
80.154	1148.976
80.302	1158.883
80.45	1155.089
80.598	1153.559
80.745	1165.429
80.893	1165.452
81.041	1169.339
81.189	1146.996
81.337	1144.761
81.485	1145.203
81.633	1152.662
81.781	1172.634
81.929	1153.005
82.076	1140.304
82.224	1125.323
82.372	1124.692
82.52	1112.379
82.668	1122.386
82.816	1099.696
82.964	1093.25
83.112	1098.974
83.259	1081.538
83.407	1068.968
83.555	1038.696
83.703	1024.734
83.851	986.076
83.999	984.535
84.147	978.853
84.295	989.175
84.443	973.354
84.59	987.032
84.738	997.752
84.886	1010.512
85.034	1016.763
85.182	1036.956
85.33	1033.007
85.478	1018.584
85.626	1022.618
85.774	1026.318
85.921	1010.236
86.069	1006.455
86.217	993.994
86.365	991.236
86.513	998.315
86.661	1011.591
86.809	1012.423
86.957	1020.252
87.104	1016.981
87.252	1019.071
87.4	1019.885
87.548	1030.855
87.696	1021.655
87.844	1034.345
87.992	1025.772
88.14	1029.642
88.288	1029.776
88.435	1042.114
88.583	1055.913
88.731	1048.511
88.879	1034.066
89.027	1050.964
89.175	1056.129
89.323	1049.687
89.471	1055.196
89.619	1052.625
89.766	1050.258
89.914	1062.54
90.062	1053.246
90.21	1041.502
90.358	1022.898
90.506	1027.15
90.654	1018.117
90.802	1031.558
90.95	1033.365
91.097	1019.809
91.245	1030.867
91.393	1012.681
91.541	1019.922
91.689	1020.396
91.837	1022.035
91.985	1006.901
92.133	982.765
92.28	957.634
92.428	956.178
92.576	930.494
92.724	924.341
92.872	911.254
93.02	917.499
93.168	898.479
93.316	892.669
93.464	868.906
93.611	850.843
93.759	833.133
93.907	790.806
94.055	745.389
94.203	740.351
94.351	707.151
94.499	693.068
94.647	664.998
94.795	647.331
94.942	629.875
95.09	624.868
95.238	593.448
95.386	564.84
95.534	549.7
95.682	529.454
95.83	520.744
95.978	522.528
96.126	515.755
96.273	496.732
96.421	490.532
96.569	470.618
96.717	469.091
96.865	462.272
97.013	454.939
97.161	439.613
97.309	408.163
97.456	388.173
97.604	378.464
97.752	364.854
97.9	341.337
98.048	322.729
98.196	300.959
98.344	297.825
98.492	284.671
98.64	280.071
98.787	273.007
98.935	259.152
99.083	260.275
99.231	258.705
99.379	257.751
99.527	263.187
99.675	261.204
99.823	251.773
99.971	250.653
100.118	249.752
100.266	259.943
100.414	253.201
100.562	249.862
100.71	249.253
100.858	239.328
101.006	251.776
101.154	255.467
101.301	262.017
101.449	267.261
101.597	273.766
101.745	287.12
101.893	292.315
102.041	303.422
102.189	304.063
102.337	299.521
102.485	309.194
102.632	327.469
102.78	334.987
102.928	335.308
103.076	353.546
103.224	365.994
103.372	385.042
103.52	403.091
103.668	434.986
103.816	469.157
103.963	494.53
104.111	525.867
104.259	543.117
104.407	572.714
104.555	577.424
104.703	586.988
104.851	607.716
104.999	624.678
105.147	645.033
105.294	674.019
105.442	704.585
105.59	750.5
105.738	776.436
105.886	804.948
106.034	826.345
106.182	895.577
106.33	929.153
106.477	956.235
106.625	957.144
106.773	987.176
106.921	996.218
107.069	1030.98
107.217	1047.787
107.365	1051.469
107.513	1060.235
107.661	1077.74
107.808	1079.455
107.956	1112.884
108.104	1118.463
108.252	1136.162
108.4	1142.862
108.548	1160.334
108.696	1178.386
108.844	1192.385
108.992	1222.317
109.139	1220.819
109.287	1243.838
109.435	1251.486
109.583	1271.227
109.731	1280.692
109.879	1315.321
110.027	1335.57
110.175	1344.295
110.323	1363.181
110.47	1375.229
110.618	1382.885
110.766	1368.422
110.914	1385.237
111.062	1389.893
111.21	1390.988
111.358	1412.94
111.506	1422.609
111.653	1431.524
111.801	1438.939
111.949	1445.386
112.097	1469.672
112.245	1464.714
112.393	1471.126
112.541	1463.105
112.689	1468.394
112.837	1460.622
112.984	1480.891
113.132	1477.348
113.28	1448.127
113.428	1448.796
113.576	1450.238
113.724	1450.251
113.872	1451.92
114.02	1442.835
114.168	1455.134
114.315	1440.888
114.463	1423.34
114.611	1408.399
114.759	1394.015
114.907	1363.59
115.055	1374.166
115.203	1379.225
115.351	1396.564
115.498	1384.221
115.646	1364.973
115.794	1358.516
115.942	1343.128
116.09	1349.26
116.238	1350.433
116.386	1329.605
116.534	1314.964
116.682	1291.295
116.829	1273.328
116.977	1272.16
117.125	1264.626
117.273	1269.859
117.421	1291.661
117.569	1274.521
117.717	1271.847
117.865	1275.094
118.013	1269.15
118.16	1257.713
118.308	1261.296
118.456	1252.278
118.604	1234.564
118.752	1209.264
118.9	1207.193
119.048	1189.911
119.196	1150.324
119.344	1143.747
119.491	1136.023
119.639	1133.106
119.787	1122.392
119.935	1105.305
120.083	1087.072
120.231	1098.84
120.379	1083.763
120.527	1084.903
120.674	1075.806
120.822	1051.146
120.97	1024.426
121.118	1015.54
121.266	1010.95
121.414	1009.141
121.562	988.228
121.71	973.815
121.858	961.389
122.005	936.556
122.153	941.219
122.301	935.64
122.449	922.547
122.597	904.765
122.745	900.209
122.893	890.543
123.041	893.361
123.189	870.431
123.336	879.515
123.484	885.376
123.632	869.957
123.78	883.746
123.928	891.671
124.076	902.805
124.224	913.343
124.372	915.871
124.52	904.339
124.667	920.466
124.815	927.371
124.963	911.987
125.111	922.516
125.259	895.641
125.407	892.546
125.555	899.814
125.703	897.582
125.85	894.454
125.998	893.172
126.146	886.449
126.294	893.298
126.442	902.483
126.59	908.196
126.738	899.408
126.886	920.484
127.034	921.863
127.181	912.115
127.329	925.273
127.477	917.866
127.625	922.153
127.773	930.412
127.921	933.429
128.069	943.329
128.217	959.996
128.365	973.789
128.512	993.491
128.66	1000.579
128.808	1015.383
128.956	1017.191
129.104	1006.719
129.252	1004.107
129.4	1014.435
129.548	1019.713
129.695	1044.653
129.843	1041.779
129.991	1069.841
130.139	1069.737
130.287	1096.823
130.435	1133.386
130.583	1141.212
130.731	1161.875
130.879	1162.246
131.026	1146.087
131.174	1155.452
131.322	1172.703
131.47	1174.307
131.618	1171.268
131.766	1166.909
131.914	1158.22
132.062	1169.81
132.21	1192.192
132.357	1204.712
132.505	1204.127
132.653	1233.503
132.801	1262.343
132.949	1306.115
133.097	1308.691
133.245	1336.38
133.393	1368.771
133.541	1373.788
133.688	1409.903
133.836	1454.017
133.984	1482.698
134.132	1516.239
134.28	1563.68
134.428	1575.894
134.576	1606.117
134.724	1615.804
134.871	1623.513
135.019	1644.27
135.167	1643.936
135.315	1633.213
135.463	1643.206
135.611	1678.308
135.759	1711.163
135.907	1718.089
136.055	1738.814
136.202	1760.963
136.35	1810.444
136.498	1852.236
136.646	1900.188
136.794	1952.987
136.942	1986.628
137.09	2048.975
137.238	2104.477
137.386	2141.174
137.533	2163.202
137.681	2168.9
137.829	2137.154
137.977	2120.725
138.125	2118.815
138.273	2134.463
138.421	2102.963
138.569	2059.917
138.717	2005.044
138.864	1961.585
139.012	1913.885
139.16	1884.545
139.308	1816.361
139.456	1739.284
139.604	1665.734
139.752	1628.847
139.9	1591.913
140.047	1533.263
140.195	1478.119
140.343	1406.615
140.491	1335.682
140.639	1285.931
140.787	1245.031
140.935	1180.104
141.083	1119.98
141.231	1054.707
141.378	982.109
141.526	911.841
141.674	858.076
141.822	797.439
141.97	716.941
142.118	661.937
142.266	601.84
142.414	558.886
142.562	536.235
142.709	478.794
142.857	439.004
143.005	415.104
143.153	389.371
143.301	373.304
143.449	352.421
143.597	338.544
143.745	315.237
143.893	289.74
144.04	279.838
144.188	267.58
144.336	252.222
144.484	235.754
144.632	212.919
144.78	206.091
144.928	189.686
145.076	189.995
145.223	177.86
145.371	169.699
145.519	166.051
145.667	162.814
145.815	158.979
145.963	164.681
146.111	158.287
146.259	155.162
146.407	149.287
146.554	147.322
146.702	153.39
146.85	147.808
146.998	145.139
147.146	145.954
147.294	146.422
147.442	141.592
147.59	142.39
147.738	141.442
147.885	136.08
148.033	135.805
148.181	133.709
148.329	134.187
148.477	136.816
148.625	130.036
148.773	130.278
148.921	135.15
149.068	133.109
149.216	139.298
149.364	137.484
149.512	136.799
149.66	134.755
149.808	138.205
149.956	141.244
150.104	149.519
150.252	149.774
150.399	151.126
150.547	148.001
150.695	147.2
150.843	151.341
150.991	145.924
151.139	153.645
151.287	146.526
151.435	142.409
151.583	144.023
151.73	141.031
151.878	143.275
152.026	135.702
152.174	130.541
152.322	132.505
152.47	136.489
152.618	134.614
152.766	134.134
152.913	127.295
153.061	127.88
153.209	122.157
153.357	120.634
153.505	118.733
153.653	120.956
153.801	113.128
153.949	113.511
154.097	109.527
154.244	109.29
154.392	112.379
154.54	109.86
154.688	112.79
154.836	109.043
154.984	116.809
155.132	116.682
155.28	120.278
155.428	116.831
155.575	111.564
155.723	114.985
155.871	111.183
156.019	115.304
156.167	112.415
156.315	110.833
156.463	103.705
156.611	106.489
156.759	105.807
156.906	113.552
157.054	107.919
157.202	100.843
157.35	97.77
157.498	101.62
157.646	102.214
157.794	101.865
157.942	103.729
158.089	97.615
158.237	99.254
158.385	95.083
158.533	95.183
158.681	94.608
158.829	93.271
158.977	89.913
159.125	86.709
159.273	87.45
159.42	91.157
159.568	92.46
159.716	91.063
159.864	97.402
160.012	95.699
160.16	99.172
160.308	100.002
160.456	100.097
160.604	96.059
160.751	103.711
160.899	103.809
161.047	104.034
161.195	110.539
161.343	102.457
161.491	101.359
161.639	100.435
161.787	100.886
161.935	107.417
162.082	104.435
162.23	107.743
162.378	98.297
162.526	100.115
162.674	105.623
162.822	101.338
162.97	98.116
163.118	93.581
163.265	94.033
163.413	95.075
163.561	97.24
163.709	100.155
163.857	100.073
164.005	106.839
164.153	104.388
164.301	101.073
164.449	105.279
164.596	104.371
164.744	100.024
164.892	100.379
165.04	93.915
165.188	98.898
165.336	97.445
165.484	99.289
165.632	95.146
165.78	98.053
165.927	99.113
166.075	101.564
166.223	100.167
166.371	99.885
166.519	98.963
166.667	95.14
166.815	99.161
166.963	96.522
167.111	97.227
167.258	99.775
167.406	96.519
167.554	96.257
167.702	95.45
167.85	96.326
167.998	96.945
168.146	96.397
168.294	96.309
168.441	99.825
168.589	104.161
168.737	111.077
168.885	108.267
169.033	108.51
169.181	111.013
169.329	110.026
169.477	111.003
169.625	108.743
169.772	108.479
169.92	104.312
170.068	109.067
170.216	110.905
170.364	107.45
170.512	104.352
170.66	95.737
170.808	96.912
170.956	103.583
171.103	106.195
171.251	102.703
171.399	104.372
171.547	101.22
171.695	101.172
171.843	98
171.991	104.508
172.139	99.277
172.286	94.349
172.434	89.914
172.582	91.283
172.73	88.219
172.878	85.787
173.026	80.99
173.174	82.789
173.322	82.524
173.47	89.796
173.617	89.799
173.765	93.325
173.913	93.401
174.061	93.99
174.209	97.692
174.357	93.111
174.505	94.941
174.653	92.919
174.801	93.418
174.948	93.63
175.096	95.499
175.244	98.744
175.392	103.219
175.54	108.561
175.688	107.04
175.836	108.85
175.984	111.284
176.132	109.616
176.279	114.837
176.427	118.381
176.575	116.853
176.723	119.714
176.871	122.892
177.019	131.091
177.167	140.935
177.315	142.763
177.462	138.097
177.61	142.545
177.758	140.762
177.906	141.876
178.054	139.067
178.202	135.873
178.35	127.64
178.498	128.311
178.646	131.712
178.793	130.717
178.941	132.358
179.089	137.545
179.237	134.553
179.385	129.149
179.533	123.591
179.681	125.642
179.829	126.014
179.977	124.702
180.124	126.073
180.272	127.445
180.42	131.826
180.568	128.613
180.716	133.601
180.864	144.326
181.012	138.34
181.16	149.185
181.307	149.196
181.455	141.521
181.603	144.826
181.751	142.786
181.899	137.634
182.047	140.152
182.195	142.491
182.343	142.389
182.491	142.037
182.638	137.129
182.786	140.907
182.934	142.835
183.082	144.321
183.23	138.737
183.378	140.106
183.526	137.089
183.674	142.695
183.822	144.607
183.969	144.283
184.117	142.785
184.265	135.608
184.413	134.822
184.561	146.036
184.709	144.816
184.857	154.63
185.005	156.543
185.153	161.334
185.3	159.786
185.448	162.918
185.596	159.839
185.744	160.704
185.892	166.802
186.04	173.893
186.188	179.322
186.336	180.413
186.483	183.64
186.631	188.429
186.779	188.564
186.927	195.76
187.075	202.029
187.223	211.287
187.371	221.27
187.519	237.579
187.667	245.373
187.814	260.583
187.962	282.743
188.11	297.283
188.258	317.416
188.406	345.686
188.554	381.499
188.702	421.159
188.85	479.375
188.998	544.973
189.145	614.607
189.293	693.282
189.441	765.36
189.589	829.751
189.737	908.289
189.885	987.63
190.033	1065.484
190.181	1154.25
190.329	1254.252
190.476	1356.432
190.624	1483.898
190.772	1622.621
190.92	1759.21
191.068	1905.903
191.216	2015.005
191.364	2086.202
191.512	2208.123
191.659	2282.208
191.807	2358.735
191.955	2389.506
192.103	2426.974
192.251	2455.938
192.399	2478.168
192.547	2500.634
192.695	2492.573
192.843	2486.236
192.99	2493.915
193.138	2528.068
193.286	2546.134
193.434	2525.193
193.582	2526.044
193.73	2527.472
193.878	2562.513
194.026	2571.144
194.174	2579.065
194.321	2580.816
194.469	2564.614
194.617	2573.632
194.765	2590.229
194.913	2594.162
195.061	2554.325
195.209	2490.001
195.357	2436.741
195.505	2392.744
195.652	2361.813
195.8	2308.727
195.948	2223.499
196.096	2156.637
196.244	2104.475
196.392	2068.117
196.54	2033.248
196.688	1984.7
196.835	1908.888
196.983	1860.307
197.131	1799.328
197.279	1767.511
197.427	1707.615
197.575	1630.022
197.723	1536.919
197.871	1458.7
198.019	1387.66
198.166	1314.704
198.314	1238.34
198.462	1139.903
198.61	1032.773
198.758	983.462
198.906	941.165
199.054	899.734
199.202	843.934
199.35	765.596
199.497	711.359
199.645	683.951
199.793	657.809
199.941	644.924
200.089	607.053
200.237	569.041
200.385	529.757
200.533	516.158
200.68	501.416
200.828	480.741
200.976	455.708
201.124	427.199
201.272	398.456
201.42	388.897
201.568	378.175
201.716	358.652
201.864	334.412
202.011	313.861
202.159	307.323
202.307	299.905
202.455	286.051
202.603	274.613
202.751	262.948
202.899	252.72
203.047	251.603
203.195	247.859
203.342	240.176
203.49	230.346
203.638	223.782
203.786	214.452
203.934	210.898
204.082	208.241
204.23	204.961
204.378	193.892
204.526	181.889
204.673	173.706
204.821	167.25
204.969	158.808
205.117	149.438
205.265	141.079
205.413	127.612
205.561	119.667
205.709	114.003
205.856	104.879
206.004	96.821
206.152	90.007
206.3	84.116
206.448	78.918
206.596	73.165
206.744	69.529
206.892	65.303
207.04	65.891
207.187	60.799
207.335	61.003
207.483	57.161
207.631	55.215
207.779	51.285
207.927	48.709
208.075	50.487
208.223	49.132
208.371	41.91
208.518	41.127
208.666	39.432
208.814	40.383
208.962	38.031
209.11	37.757
209.258	35.132
209.406	33.057
209.554	31.083
209.701	30.545
209.849	27.94
209.997	24.358
210.145	21.967
210.293	21.561
210.441	18.989
210.589	17.18
210.737	16.755
210.885	14.269
211.032	12.034
211.18	14.255
211.328	12.692
211.476	11.499
211.624	11.77
211.772	10.443
211.92	10.757
212.068	11.457
212.216	11.164
212.363	11.141
212.511	12.142
212.659	11.244
212.807	8.746
212.955	9.712
213.103	10.637
213.251	10.376
213.399	11.041
213.547	11.563
213.694	10.615
213.842	10.833
213.99	10.758
214.138	11.327
