# Supplementary material for: A single Musashi gene allele is sufficient to maintain mouse photoreceptor cells
Source: PLoS One. 2026 May 14;21(5):e0338576. doi: 10.1371/journal.pone.0338576 (PMC13175383; doi:10.1371/journal.pone.0338576)
Supplement: S2 File — (ZIP) [file pone.0338576.s011.zip › Data/Msi1FF_Msi2FWT_1_2.csv]

Distance_(microns)	Gray_Value
0	72.483
0.148	76.549
0.296	80.784
0.444	77.796
0.592	80.768
0.739	78.37
0.887	89.028
1.035	92.243
1.183	96.307
1.331	100.918
1.479	107.239
1.627	112.323
1.775	114.374
1.923	125.051
2.07	128.485
2.218	132.201
2.366	129.939
2.514	139.017
2.662	148.792
2.81	158.74
2.958	177.295
3.106	188.726
3.253	217.501
3.401	239.753
3.549	248.516
3.697	255.523
3.845	251.296
3.993	244.022
4.141	222.906
4.289	208.052
4.437	183.989
4.584	168.821
4.732	154.856
4.88	149.458
5.028	144.19
5.176	140.342
5.324	138.068
5.472	133.48
5.62	137.752
5.768	136.034
5.915	147.805
6.063	148.718
6.211	149.048
6.359	153.635
6.507	164.852
6.655	174.682
6.803	174.369
6.951	178.823
7.098	185.177
7.246	189.392
7.394	184.123
7.542	174.617
7.69	179.358
7.838	169.555
7.986	177.813
8.134	193.749
8.282	206.631
8.429	222.802
8.577	232.247
8.725	254.892
8.873	266.49
9.021	292.011
9.169	303.452
9.317	329.138
9.465	349.361
9.613	382.298
9.76	427.461
9.908	463.738
10.056	497.361
10.204	513.431
10.352	530.934
10.5	522.92
10.648	516.646
10.796	531.805
10.944	557.174
11.091	585.283
11.239	619.882
11.387	641.435
11.535	660.344
11.683	682.432
11.831	706.365
11.979	736.166
12.127	771.376
12.274	826.313
12.422	857.766
12.57	927.426
12.718	998
12.866	1024.516
13.014	1073.229
13.162	1127.976
13.31	1160.205
13.458	1212.822
13.605	1253.785
13.753	1300.994
13.901	1380.944
14.049	1423.379
14.197	1517.575
14.345	1634.348
14.493	1737.391
14.641	1811.367
14.789	1858.236
14.936	1883.843
15.084	1948.136
15.232	1986.008
15.38	2058.594
15.528	2152.453
15.676	2185.726
15.824	2254.775
15.972	2336.931
16.12	2393.166
16.267	2449.125
16.415	2487.677
16.563	2508.056
16.711	2542.029
16.859	2585.436
17.007	2645.075
17.155	2686.808
17.303	2676.031
17.45	2708.591
17.598	2733.078
17.746	2745.883
17.894	2772.788
18.042	2781.85
18.19	2815.802
18.338	2812.16
18.486	2849.779
18.634	2847.644
18.781	2882.08
18.929	2898.485
19.077	2864.229
19.225	2854.313
19.373	2846.884
19.521	2880.035
19.669	2885.583
19.817	2910.17
19.965	2900.838
20.112	2911.68
20.26	2893.132
20.408	2909.884
20.556	2886.535
20.704	2881.21
20.852	2853.726
21	2830.441
21.148	2844.696
21.295	2866.773
21.443	2895.468
21.591	2889.042
21.739	2894.033
21.887	2915.384
22.035	2937.505
22.183	2967.886
22.331	2978.649
22.479	2995.812
22.626	3024.571
22.774	3026.291
22.922	3073.66
23.07	3103.146
23.218	3127.735
23.366	3162.431
23.514	3188.3
23.662	3239.271
23.81	3247.475
23.957	3269.256
24.105	3279.893
24.253	3290.607
24.401	3286.518
24.549	3307.549
24.697	3345.676
24.845	3372.844
24.993	3400.426
25.141	3440.53
25.288	3490.005
25.436	3521.4
25.584	3580.362
25.732	3599.827
25.88	3619.07
26.028	3662.243
26.176	3661.458
26.324	3713.147
26.471	3722.433
26.619	3710.918
26.767	3673.927
26.915	3688.739
27.063	3667.08
27.211	3628.489
27.359	3614.421
27.507	3591.543
27.655	3529.202
27.802	3499.658
27.95	3452.74
28.098	3399.406
28.246	3377.509
28.394	3333.218
28.542	3281.706
28.69	3169.651
28.838	3100.346
28.986	3052.611
29.133	2972.919
29.281	2910.927
29.429	2837.944
29.577	2787.174
29.725	2754.815
29.873	2776.929
30.021	2743.406
30.169	2713.02
30.317	2705.634
30.464	2679.904
30.612	2661.485
30.76	2641.95
30.908	2617.021
31.056	2581.613
31.204	2525.087
31.352	2470.229
31.5	2404.91
31.647	2385.138
31.795	2296.274
31.943	2252.653
32.091	2214.282
32.239	2163.115
32.387	2149.004
32.535	2143.06
32.683	2128.229
32.831	2096.438
32.978	2037.614
33.126	1969.557
33.274	1886.604
33.422	1780.427
33.57	1737.176
33.718	1654.103
33.866	1592.686
34.014	1559.539
34.162	1499.619
34.309	1447.825
34.457	1411.485
34.605	1389.708
34.753	1356.995
34.901	1329.985
35.049	1284.858
35.197	1276.582
35.345	1226.558
35.492	1226.137
35.64	1189.257
35.788	1167.359
35.936	1144.749
36.084	1161.851
36.232	1169.287
36.38	1185.573
36.528	1181.609
36.676	1174.478
36.823	1155.644
36.971	1157.177
37.119	1158.256
37.267	1136.182
37.415	1113.784
37.563	1109.514
37.711	1095.836
37.859	1075.511
38.007	1070.473
38.154	1054.315
38.302	1037.606
38.45	1016.225
38.598	1005.837
38.746	972.582
38.894	961.293
39.042	926.45
39.19	889.517
39.338	860.444
39.485	865.312
39.633	866.309
39.781	850.076
39.929	857.186
40.077	851.393
40.225	845.838
40.373	854.514
40.521	836.539
40.668	814.171
40.816	805.607
40.964	801.539
41.112	802.641
41.26	789.346
41.408	785.62
41.556	770.517
41.704	763.957
41.852	776.721
41.999	769.268
42.147	757.352
42.295	742.659
42.443	747.902
42.591	760.48
42.739	756.129
42.887	749.77
43.035	755.106
43.183	759.787
43.33	752.286
43.478	747.057
43.626	756.938
43.774	777.628
43.922	788.491
44.07	773.484
44.218	761.597
44.366	768.494
44.514	775.523
44.661	798.72
44.809	801.865
44.957	802.853
45.105	816.21
45.253	820.574
45.401	810.642
45.549	803.486
45.697	804.427
45.844	785.464
45.992	783.7
46.14	796.912
46.288	833.517
46.436	833.941
46.584	836.163
46.732	844.711
46.88	826.969
47.028	844.187
47.175	839.437
47.323	844.219
47.471	840.621
47.619	805.817
47.767	790.425
47.915	776.504
48.063	767.333
48.211	765.975
48.359	762.912
48.506	771.702
48.654	770.005
48.802	789.877
48.95	788.02
49.098	791.36
49.246	779.093
49.394	783.236
49.542	793.624
49.689	786.148
49.837	775.845
49.985	754.399
50.133	760.576
50.281	751.056
50.429	754.42
50.577	763.801
50.725	771.096
50.873	757.284
51.02	750.702
51.168	757.833
51.316	748.391
51.464	744.012
51.612	726.05
51.76	725.511
51.908	709.434
52.056	725.705
52.204	734.299
52.351	764.637
52.499	769.188
52.647	751.543
52.795	745.401
52.943	736.688
53.091	735.284
53.239	737.849
53.387	741.8
53.535	737.592
53.682	747.133
53.83	759.681
53.978	767.202
54.126	776.536
54.274	777.263
54.422	775.051
54.57	756.373
54.718	775.898
54.865	765.34
55.013	780.842
55.161	793.96
55.309	797.642
55.457	801.216
55.605	819.342
55.753	838.511
55.901	872.163
56.049	883.452
56.196	896.881
56.344	893.897
56.492	893.933
56.64	884.374
56.788	882.787
56.936	877.15
57.084	886.956
57.232	894.226
57.38	893.619
57.527	886.829
57.675	872.478
57.823	862.673
57.971	876.716
58.119	887.726
58.267	902.706
58.415	905.815
58.563	903.652
58.711	913.168
58.858	897.651
59.006	905.6
59.154	921.98
59.302	894.537
59.45	883.047
59.598	873.734
59.746	881.227
59.894	855.704
60.041	844.181
60.189	803.053
60.337	798.185
60.485	749.153
60.633	747.157
60.781	724.319
60.929	708.47
61.077	699.698
61.225	701.563
61.372	715.199
61.52	711.861
61.668	730.623
61.816	721.175
61.964	723.881
62.112	741.436
62.26	764.895
62.408	783.127
62.556	795.031
62.703	822.824
62.851	818.774
62.999	817.237
63.147	801.993
63.295	805.323
63.443	816.606
63.591	800.899
63.739	811.897
63.886	805.381
64.034	793.111
64.182	784.395
64.33	764.356
64.478	744.509
64.626	719.986
64.774	703.657
64.922	680.073
65.07	658.897
65.217	658.852
65.365	660.213
65.513	664.821
65.661	669.713
65.809	686.584
65.957	695.672
66.105	707.569
66.253	713.975
66.401	739.085
66.548	738.771
66.696	743.961
66.844	761.164
66.992	761.503
67.14	775.713
67.288	791.942
67.436	811.666
67.584	813.121
67.732	796.186
67.879	795.4
68.027	805.758
68.175	828.183
68.323	841.024
68.471	859.961
68.619	876.378
68.767	879.534
68.915	894.797
69.062	891.577
69.21	904.787
69.358	915.646
69.506	924.29
69.654	932.289
69.802	912.901
69.95	904.116
70.098	887.728
70.246	897.247
70.393	888.659
70.541	847.761
70.689	855.003
70.837	841.488
70.985	848.843
71.133	851.681
71.281	857.402
71.429	873.547
71.577	860.725
71.724	848.946
71.872	837.367
72.02	835.701
72.168	832.795
72.316	844.909
72.464	860.979
72.612	871.742
72.76	879.343
72.908	867.2
73.055	864.443
73.203	850.55
73.351	852.917
73.499	843.43
73.647	860.67
73.795	861.747
73.943	848.11
74.091	844.54
74.238	847.881
74.386	837.804
74.534	845.117
74.682	868.697
74.83	884.687
74.978	902.187
75.126	915.74
75.274	919.977
75.422	922.553
75.569	916.777
75.717	928.584
75.865	909.411
76.013	916.005
76.161	932.329
76.309	923.073
76.457	931.617
76.605	955.774
76.753	964.779
76.9	965.954
77.048	962.049
77.196	963.87
77.344	964.719
77.492	986.467
77.64	1002.648
77.788	971.783
77.936	954.322
78.083	935.746
78.231	894.799
78.379	876.609
78.527	862.132
78.675	864.085
78.823	853.122
78.971	851.249
79.119	849.869
79.267	838.001
79.414	843.273
79.562	833.694
79.71	863.552
79.858	853.957
80.006	882.156
80.154	894.457
80.302	903.457
80.45	907.024
80.598	872.818
80.745	875.272
80.893	873.529
81.041	872.79
81.189	852.084
81.337	857.291
81.485	866.667
81.633	878.96
81.781	888.3
81.929	861.887
82.076	851.037
82.224	839.581
82.372	844.941
82.52	836.715
82.668	830.52
82.816	810.493
82.964	782.6
83.112	770.344
83.259	781.397
83.407	763.464
83.555	765.507
83.703	754.867
83.851	753.346
83.999	719.854
84.147	690.325
84.295	659.756
84.443	612.564
84.59	586.262
84.738	565.416
84.886	543.797
85.034	527.981
85.182	517.55
85.33	504.456
85.478	497.918
85.626	490.934
85.774	472.06
85.921	434.886
86.069	403.725
86.217	394.192
86.365	371.148
86.513	345.975
86.661	336.402
86.809	315.806
86.957	302.236
87.104	301.993
87.252	300.853
87.4	294.024
87.548	315.292
87.696	335.241
87.844	334.133
87.992	349.341
88.14	361.083
88.288	371.828
88.435	373.049
88.583	393.507
88.731	401.263
88.879	415.227
89.027	435.943
89.175	447.8
89.323	476.473
89.471	498.136
89.619	527.146
89.766	543.505
89.914	549.064
90.062	566.672
90.21	588.311
90.358	580.092
90.506	609.604
90.654	645.026
90.802	691.048
90.95	713.336
91.097	767.003
91.245	815.837
91.393	865.387
91.541	899.731
91.689	925.721
91.837	942.488
91.985	971.685
92.133	1014.915
92.28	1039.62
92.428	1071.396
92.576	1092.291
92.724	1123.79
92.872	1149.738
93.02	1176.484
93.168	1222.339
93.316	1248.905
93.464	1285.014
93.611	1325.74
93.759	1360.846
93.907	1416.502
94.055	1424.471
94.203	1452.06
94.351	1479.066
94.499	1484.386
94.647	1492.314
94.795	1482.802
94.942	1482.664
95.09	1478.825
95.238	1467.227
95.386	1459.182
95.534	1453.153
95.682	1445.877
95.83	1463.043
95.978	1480.289
96.126	1485.538
96.273	1473.804
96.421	1490.017
96.569	1495.993
96.717	1503.046
96.865	1515.467
97.013	1504.497
97.161	1507.78
97.309	1524.97
97.456	1515.633
97.604	1528.756
97.752	1545.319
97.9	1567.219
98.048	1562.806
98.196	1582.185
98.344	1546.639
98.492	1544.848
98.64	1524.345
98.787	1528.561
98.935	1534.024
99.083	1542.424
99.231	1545.776
99.379	1542.163
99.527	1537.503
99.675	1553.193
99.823	1568.194
99.971	1563.914
100.118	1548.881
100.266	1549.568
100.414	1534.439
100.562	1519.322
100.71	1526.628
100.858	1553.095
101.006	1576.748
101.154	1586.741
101.301	1590.364
101.449	1611.007
101.597	1585.886
101.745	1569.227
101.893	1541.892
102.041	1492.337
102.189	1455.848
102.337	1420.606
102.485	1388.484
102.632	1366.822
102.78	1335.604
102.928	1301.15
103.076	1299.183
103.224	1278.693
103.372	1260.529
103.52	1240.192
103.668	1229.658
103.816	1209.067
103.963	1168.235
104.111	1133.362
104.259	1118.936
104.407	1110.496
104.555	1099.123
104.703	1113.877
104.851	1110.614
104.999	1101.744
105.147	1092.208
105.294	1083.834
105.442	1061.473
105.59	1066.461
105.738	1077.557
105.886	1057.495
106.034	1049.027
106.182	1046.199
106.33	1066.83
106.477	1083.983
106.625	1116.693
106.773	1144.573
106.921	1160.613
107.069	1156.886
107.217	1175.642
107.365	1190.298
107.513	1192.932
107.661	1196.037
107.808	1175.262
107.956	1151.646
108.104	1155.495
108.252	1154.736
108.4	1158.924
108.548	1160.162
108.696	1162.321
108.844	1163.869
108.992	1156.629
109.139	1157.807
109.287	1167.034
109.435	1173.705
109.583	1158.992
109.731	1140.203
109.879	1105.195
110.027	1120.252
110.175	1098.922
110.323	1074.239
110.47	1060.729
110.618	1046.609
110.766	1076.562
110.914	1095.876
111.062	1139.054
111.21	1122.292
111.358	1114.919
111.506	1120.242
111.653	1141.346
111.801	1137.543
111.949	1147.193
112.097	1139.797
112.245	1140.139
112.393	1164.599
112.541	1165.656
112.689	1175.093
112.837	1174.603
112.984	1197.543
113.132	1243.24
113.28	1284.926
113.428	1319.364
113.576	1371.556
113.724	1380.987
113.872	1375.896
114.02	1381.891
114.168	1406.133
114.315	1420.728
114.463	1434.326
114.611	1437.289
114.759	1454.403
114.907	1465.224
115.055	1465.508
115.203	1418.239
115.351	1386.829
115.498	1355.297
115.646	1363.23
115.794	1345.282
115.942	1373.391
116.09	1387.294
116.238	1413.467
116.386	1457.469
116.534	1489.608
116.682	1496.398
116.829	1500.514
116.977	1484.163
117.125	1488.719
117.273	1500.485
117.421	1531.974
117.569	1549.767
117.717	1576.169
117.865	1585.459
118.013	1593.778
118.16	1607.053
118.308	1620.153
118.456	1661.27
118.604	1674.304
118.752	1693.464
118.9	1681.428
119.048	1671.048
119.196	1663.706
119.344	1650.799
119.491	1645.846
119.639	1641.503
119.787	1666.737
119.935	1684.624
120.083	1712.901
120.231	1732.758
120.379	1751.962
120.527	1758.779
120.674	1790.309
120.822	1831.489
120.97	1890.393
121.118	1924.306
121.266	1944.46
121.414	1960.15
121.562	2017.923
121.71	2084.742
121.858	2127.11
122.005	2174.81
122.153	2196.301
122.301	2205.242
122.449	2214.709
122.597	2230.027
122.745	2274.981
122.893	2291.041
123.041	2324.663
123.189	2393.598
123.336	2426.987
123.484	2501.936
123.632	2516.738
123.78	2494.687
123.928	2497.402
124.076	2513.615
124.224	2523.174
124.372	2505.11
124.52	2525.623
124.667	2505.726
124.815	2465.058
124.963	2462.221
125.111	2461.51
125.259	2460.755
125.407	2405.089
125.555	2346.007
125.703	2309.271
125.85	2247.571
125.998	2185.325
126.146	2108.476
126.294	2025.46
126.442	1970.937
126.59	1895.695
126.738	1836.433
126.886	1777.612
127.034	1694.51
127.181	1585.314
127.329	1511.356
127.477	1424.96
127.625	1320.552
127.773	1240.092
127.921	1126.087
128.069	1015.661
128.217	936.732
128.365	849.643
128.512	777.747
128.66	690.414
128.808	624.205
128.956	570.283
129.104	518.343
129.252	510.397
129.4	462.105
129.548	431.905
129.695	411.359
129.843	363.543
129.991	339.568
130.139	330.445
130.287	304.714
130.435	276.827
130.583	247.46
130.731	230.6
130.879	223.06
131.026	211.636
131.174	211.085
131.322	205.54
131.47	204.191
131.618	202.549
131.766	204.131
131.914	187.409
132.062	181.287
132.21	191.212
132.357	190.309
132.505	169.147
132.653	154.935
132.801	155.037
132.949	152.829
133.097	148.664
133.245	145.889
133.393	138.257
133.541	144.632
133.688	137.627
133.836	140.141
133.984	143.426
134.132	140.644
134.28	137.162
134.428	132.11
134.576	124.455
134.724	132.67
134.871	135.027
135.019	137.696
135.167	144.423
135.315	144.893
135.463	157.762
135.611	166.795
135.759	167.675
135.907	165.813
136.055	173.394
136.202	177.791
136.35	169.825
136.498	159.612
136.646	165.476
136.794	156.103
136.942	152.554
137.09	151.128
137.238	148.932
137.386	150.239
137.533	154.836
137.681	151.99
137.829	157.961
137.977	161.752
138.125	155.716
138.273	162.553
138.421	162.547
138.569	157.875
138.717	161.979
138.864	164.43
139.012	160.554
139.16	158.758
139.308	164.082
139.456	168.973
139.604	171.327
139.752	169.994
139.9	170.958
140.047	167.228
140.195	161.715
140.343	160.599
140.491	155.942
140.639	152.293
140.787	152.349
140.935	151.707
141.083	151.989
141.231	155.171
141.378	148.736
141.526	148.174
141.674	142.519
141.822	150.871
141.97	155.502
142.118	156.68
142.266	163.984
142.414	169.045
142.562	164.457
142.709	160.714
142.857	160.132
143.005	160.648
143.153	160.255
143.301	154.869
143.449	150.042
143.597	142.729
143.745	137.056
143.893	141.243
144.04	142.337
144.188	128.931
144.336	127.842
144.484	123.584
144.632	126.712
144.78	122.117
144.928	124.798
145.076	126.816
145.223	134.934
145.371	134.529
145.519	142.902
145.667	144.961
145.815	143.11
145.963	143.072
146.111	143.788
146.259	148.714
146.407	148.709
146.554	155.239
146.702	153.167
146.85	158.564
146.998	167.665
147.146	166.183
147.294	159.507
147.442	166.038
147.59	170.385
147.738	171.233
147.885	171.055
148.033	177.096
148.181	179.515
148.329	183.906
148.477	186.214
148.625	190.696
148.773	193.061
148.921	188.656
149.068	190.775
149.216	181.501
149.364	177.643
149.512	171.139
149.66	178.011
149.808	172.314
149.956	169.213
150.104	162.976
150.252	156.232
150.399	156.786
150.547	156.6
150.695	152.406
150.843	150.007
150.991	146.637
151.139	149.2
151.287	148.692
151.435	139.492
151.583	134.888
151.73	135.875
151.878	125.851
152.026	126.401
152.174	123.514
152.322	123.657
152.47	116.774
152.618	116.751
152.766	121.481
152.913	122.972
153.061	121.879
153.209	120.986
153.357	120.177
153.505	118.237
153.653	115.929
153.801	111.525
153.949	101.242
154.097	107.248
154.244	101.048
154.392	103.728
154.54	102.974
154.688	100.127
154.836	101.01
154.984	105.787
155.132	105.83
155.28	110.536
155.428	111.696
155.575	107.712
155.723	105.812
155.871	108.195
156.019	106.875
156.167	119.879
156.315	121.35
156.463	119.62
156.611	119.151
156.759	122.012
156.906	116.076
157.054	118.303
157.202	121.047
157.35	118.171
157.498	115.071
157.646	114.261
157.794	98.978
157.942	105.651
158.089	103.345
158.237	106.692
158.385	106.203
158.533	110.038
158.681	103.827
158.829	105.269
158.977	105.771
159.125	110.149
159.273	115.042
159.42	114.367
159.568	119.043
159.716	118.806
159.864	123.232
160.012	125.815
160.16	125.691
160.308	126.804
160.456	125.204
160.604	127.434
160.751	128.218
160.899	134.45
161.047	137.273
161.195	139.329
161.343	144.384
161.491	143.74
161.639	150.472
161.787	150.882
161.935	164.816
162.082	175.794
162.23	190.553
162.378	198.032
162.526	205.361
162.674	216.667
162.822	220.836
162.97	217.918
163.118	219.155
163.265	221.683
163.413	229.991
163.561	229.949
163.709	229.084
163.857	226.515
164.005	231.954
164.153	233.058
164.301	244.585
164.449	247.669
164.596	249.307
164.744	252.108
164.892	261.256
165.04	258.293
165.188	268.565
165.336	273.726
165.484	290.475
165.632	300.899
165.78	309.467
165.927	326.395
166.075	356.486
166.223	378.573
166.371	392.161
166.519	410.352
166.667	422.431
166.815	430.511
166.963	440.178
167.111	434.354
167.258	447.035
167.406	456.195
167.554	473.018
167.702	473.225
167.85	482.51
167.998	493.044
168.146	507.814
168.294	513.42
168.441	523.247
168.589	531.894
168.737	547.41
168.885	559.01
169.033	584.152
169.181	599.441
169.329	607.677
169.477	616.373
169.625	614.2
169.772	627.872
169.92	635.922
170.068	621.338
170.216	631.906
170.364	652.008
170.512	664.047
170.66	674.486
170.808	677.379
170.956	700.175
171.103	717.667
171.251	763.24
171.399	836.074
171.547	915.316
171.695	993.287
171.843	1061.033
171.991	1116.738
172.139	1178.653
172.286	1236.885
172.434	1282.083
172.582	1333.383
172.73	1379.697
172.878	1402.375
173.026	1428.309
173.174	1471.883
173.322	1522.081
173.47	1510.378
173.617	1524.426
173.765	1525.858
173.913	1527.869
174.061	1539.806
174.209	1542.997
174.357	1539.137
174.505	1524.465
174.653	1518.985
174.801	1540.903
174.948	1550.375
175.096	1572.991
175.244	1567.97
175.392	1556.224
175.54	1545.323
175.688	1511.986
175.836	1477.712
175.984	1457.862
176.132	1424.749
176.279	1384.151
176.427	1358.463
176.575	1364.872
176.723	1359.631
176.871	1344.196
177.019	1340.764
177.167	1334.443
177.315	1338.397
177.462	1325.372
177.61	1313.564
177.758	1316.216
177.906	1310.748
178.054	1309.197
178.202	1324.783
178.35	1340.618
178.498	1368.131
178.646	1357.11
178.793	1351.278
178.941	1348.073
179.089	1384.881
179.237	1405.742
179.385	1421.237
179.533	1439.438
179.681	1460.588
179.829	1413.597
179.977	1417.198
180.124	1399.727
180.272	1366.315
180.42	1324.34
180.568	1274.188
180.716	1249.333
180.864	1233.807
181.012	1223.337
181.16	1187.936
181.307	1149.615
181.455	1127.998
181.603	1109.568
181.751	1101.054
181.899	1077.837
182.047	1065.258
182.195	1069.606
182.343	1058.79
182.491	1059.007
182.638	1067.604
182.786	1066.005
182.934	1052.392
183.082	1032.866
183.23	1046.032
183.378	1019.437
183.526	1004.538
183.674	967.706
183.822	920.157
183.969	902.681
184.117	874.422
184.265	856.503
184.413	851.197
184.561	820.057
184.709	807.726
184.857	788.306
185.005	770.955
185.153	753.298
185.3	735.158
185.448	707.014
185.596	685.11
185.744	659.071
185.892	637.12
186.04	619.031
186.188	612.716
186.336	586.575
186.483	572.657
186.631	555.708
186.779	532.004
186.927	514.291
187.075	497.555
187.223	474.775
187.371	454.559
187.519	424.423
187.667	394.93
187.814	357.91
187.962	320.533
188.11	290.259
188.258	247.232
188.406	227.004
188.554	208.72
188.702	187.763
188.85	170.946
188.998	157.065
189.145	140.576
189.293	127.053
189.441	115.673
189.589	101.673
189.737	89.57
189.885	78.027
190.033	68.333
190.181	63.663
190.329	56.829
190.476	51.764
190.624	45.971
190.772	40.426
190.92	39.081
191.068	32.242
191.216	30.973
191.364	25.631
191.512	23.142
191.659	21.437
191.807	19.805
191.955	15.649
192.103	16.364
192.251	14.902
192.399	12.6
192.547	14.358
192.695	12.134
192.843	12.629
192.99	11.501
193.138	10.859
193.286	10.394
193.434	12.616
193.582	12.488
193.73	12.053
193.878	10.472
194.026	11.422
194.174	10.792
194.321	11.899
194.469	10.412
194.617	12.672
194.765	10.715
194.913	12.178
195.061	10.488
195.209	10.947
195.357	10.326
195.505	12.385
195.652	10.618
195.8	12.174
195.948	11.53
196.096	10.672
196.244	10.454
196.392	9.225
196.54	10.952
196.688	10.393
196.835	10.618
196.983	10.315
197.131	9.009
197.279	9.637
197.427	10.845
197.575	9.491
197.723	9.984
197.871	10.04
198.019	9.915
198.166	9.651
