# Supplementary material for: A single Musashi gene allele is sufficient to maintain mouse photoreceptor cells
Source: PLoS One. 2026 May 14;21(5):e0338576. doi: 10.1371/journal.pone.0338576 (PMC13175383; doi:10.1371/journal.pone.0338576)
Supplement: S2 File — (ZIP) [file pone.0338576.s011.zip › Data/Msi1FWT_Msi2FF_CRE_1_3.csv]

Distance_(microns)	Gray_Value
0	57.813
0.149	59.344
0.298	56.676
0.447	54.757
0.596	59
0.745	56.013
0.894	55.777
1.043	60.967
1.192	63.307
1.342	64.003
1.491	64.37
1.64	68.266
1.789	68.574
1.938	73.466
2.087	69.104
2.236	70.096
2.385	64.034
2.534	59.559
2.683	64.084
2.832	67.894
2.981	60.687
3.13	65.784
3.279	63.364
3.428	63.864
3.577	68.617
3.726	64.088
3.876	68.238
4.025	64.791
4.174	73.084
4.323	79.764
4.472	89.961
4.621	77.848
4.77	76.628
4.919	77.161
5.068	71.571
5.217	74.654
5.366	77.801
5.515	74.9
5.664	84.677
5.813	85.166
5.962	91.926
6.111	97.492
6.26	104.882
6.41	111.275
6.559	122.992
6.708	121.755
6.857	129.748
7.006	140.088
7.155	164.075
7.304	174.021
7.453	203.561
7.602	226.009
7.751	264.261
7.9	302.823
8.049	328.832
8.198	373.087
8.347	406.396
8.496	436.738
8.645	481.894
8.794	520.033
8.944	544.973
9.093	593.47
9.242	633.18
9.391	652.073
9.54	743.816
9.689	782.339
9.838	830.876
9.987	888.041
10.136	931.821
10.285	974.761
10.434	1011.484
10.583	1015.651
10.732	1068.121
10.881	1115.101
11.03	1147.791
11.179	1193.437
11.328	1214.128
11.477	1225.888
11.627	1261.849
11.776	1284.943
11.925	1303.871
12.074	1305.965
12.223	1333.966
12.372	1354.008
12.521	1376.668
12.67	1385.668
12.819	1376.268
12.968	1374.929
13.117	1393.299
13.266	1372.996
13.415	1364.953
13.564	1351.337
13.713	1344.96
13.862	1328.18
14.011	1327.906
14.161	1288.183
14.31	1282.603
14.459	1268.339
14.608	1263.909
14.757	1283.003
14.906	1288.879
15.055	1292.228
15.204	1294.094
15.353	1286.843
15.502	1309.938
15.651	1315.291
15.8	1319
15.949	1309.013
16.098	1310.962
16.247	1325.947
16.396	1329.515
16.545	1359.78
16.695	1361.281
16.844	1374.79
16.993	1401.798
17.142	1378.207
17.291	1413.968
17.44	1402.972
17.589	1393.729
17.738	1402.843
17.887	1411.15
18.036	1429.464
18.185	1446.225
18.334	1468.31
18.483	1466.882
18.632	1523.865
18.781	1484.927
18.93	1526.287
19.079	1552.196
19.229	1543.879
19.378	1560.731
19.527	1608.201
19.676	1608.602
19.825	1624.877
19.974	1677.851
20.123	1661.415
20.272	1708.906
20.421	1735.063
20.57	1722.524
20.719	1774.459
20.868	1764.808
21.017	1796.477
21.166	1836.256
21.315	1822.735
21.464	1817.694
21.613	1864.483
21.763	1863.799
21.912	1857.292
22.061	1895.729
22.21	1901.416
22.359	1892.23
22.508	1952.75
22.657	1900.404
22.806	1947.311
22.955	1978.964
23.104	1992.622
23.253	2022.82
23.402	2068.895
23.551	2076.006
23.7	2141.591
23.849	2206.592
23.998	2223.203
24.147	2297.618
24.297	2353.533
24.446	2357.125
24.595	2410.748
24.744	2457.716
24.893	2424.382
25.042	2490.284
25.191	2565.243
25.34	2581.059
25.489	2681.325
25.638	2719.081
25.787	2736.01
25.936	2787.22
26.085	2787.589
26.234	2755.412
26.383	2792.362
26.532	2707.038
26.681	2658.438
26.831	2711.848
26.98	2650.098
27.129	2610.145
27.278	2575.645
27.427	2423.372
27.576	2311.165
27.725	2193.269
27.874	2020.666
28.023	1959.583
28.172	1871.397
28.321	1770.217
28.47	1697.468
28.619	1614.858
28.768	1574.379
28.917	1508.906
29.066	1426.833
29.215	1406.491
29.365	1380.718
29.514	1337.052
29.663	1314.667
29.812	1290.571
29.961	1234.568
30.11	1211.649
30.259	1168.807
30.408	1168.228
30.557	1146.942
30.706	1128.003
30.855	1171.218
31.004	1167.915
31.153	1164.713
31.302	1186.614
31.451	1156.342
31.6	1136.03
31.749	1132.671
31.899	1133.372
32.048	1133.14
32.197	1172.838
32.346	1174.889
32.495	1176.717
32.644	1219.411
32.793	1198.336
32.942	1210.017
33.091	1266.551
33.24	1253.506
33.389	1277.144
33.538	1301.555
33.687	1271.223
33.836	1310.394
33.985	1300.895
34.134	1291.206
34.283	1298.694
34.433	1300.632
34.582	1292.46
34.731	1308.938
34.88	1270.519
35.029	1249.524
35.178	1240.998
35.327	1230.076
35.476	1225.277
35.625	1239.665
35.774	1238.21
35.923	1223.184
36.072	1231.055
36.221	1206.996
36.37	1207.661
36.519	1204.059
36.668	1191.52
36.817	1186.857
36.966	1199.598
37.116	1173.163
37.265	1165.791
37.414	1161.918
37.563	1144.576
37.712	1153.19
37.861	1170.441
38.01	1162.198
38.159	1150.073
38.308	1148.59
38.457	1109.308
38.606	1091.572
38.755	1090.636
38.904	1089.223
39.053	1105.367
39.202	1112.881
39.351	1129.115
39.5	1160.605
39.65	1141.523
39.799	1110.617
39.948	1109.537
40.097	1068.38
40.246	1061.044
40.395	1034.751
40.544	1009.445
40.693	1029.205
40.842	1020.245
40.991	998.209
41.14	1016.812
41.289	1025.882
41.438	1031.332
41.587	1058.988
41.736	1086.771
41.885	1103.225
42.034	1124.254
42.184	1128.654
42.333	1159.88
42.482	1148.886
42.631	1156.115
42.78	1161.565
42.929	1202.268
43.078	1164.85
43.227	1167.373
43.376	1163.262
43.525	1132.011
43.674	1147.06
43.823	1134.546
43.972	1152.052
44.121	1170.144
44.27	1166.773
44.419	1156.112
44.568	1160.554
44.718	1155.799
44.867	1156.791
45.016	1169.592
45.165	1186.348
45.314	1194.426
45.463	1233.811
45.612	1224.189
45.761	1215.314
45.91	1187.126
46.059	1165.267
46.208	1138.368
46.357	1120.66
46.506	1096.728
46.655	1106.442
46.804	1055.917
46.953	1054.435
47.102	1034.062
47.252	1034.473
47.401	1009.967
47.55	1025.511
47.699	1027.722
47.848	1030.646
47.997	1057.334
48.146	1047.191
48.295	1075.292
48.444	1089.385
48.593	1099.632
48.742	1149.986
48.891	1187.336
49.04	1212.383
49.189	1239.427
49.338	1216.76
49.487	1213.107
49.636	1215.447
49.786	1181.456
49.935	1124.97
50.084	1121.106
50.233	1085.156
50.382	1049.582
50.531	1060.182
50.68	1059.387
50.829	1116.997
50.978	1142.829
51.127	1155.585
51.276	1170.487
51.425	1196.663
51.574	1195.109
51.723	1200.361
51.872	1197.166
52.021	1201.531
52.17	1207.95
52.32	1210.328
52.469	1196.817
52.618	1202.905
52.767	1197.23
52.916	1186.535
53.065	1190.663
53.214	1206.962
53.363	1161.436
53.512	1148.031
53.661	1107.363
53.81	1063.764
53.959	1069.536
54.108	1042.827
54.257	1045.007
54.406	1057.435
54.555	1040.205
54.704	1051.25
54.854	1083.73
55.003	1094.698
55.152	1154.405
55.301	1206.135
55.45	1250.819
55.599	1276.296
55.748	1279.203
55.897	1260.657
56.046	1283.171
56.195	1290.531
56.344	1230.588
56.493	1215.935
56.642	1187.264
56.791	1175.421
56.94	1187.254
57.089	1179.494
57.238	1194.927
57.388	1179.667
57.537	1181.526
57.686	1160.269
57.835	1158.759
57.984	1143.835
58.133	1125.401
58.282	1134.1
58.431	1119.746
58.58	1117.542
58.729	1121.368
58.878	1092.04
59.027	1085.576
59.176	1070.051
59.325	1078.493
59.474	1068.892
59.623	1057.421
59.772	1062.37
59.921	1072.719
60.071	1072.671
60.22	1063.592
60.369	1095.367
60.518	1081.982
60.667	1068.497
60.816	1085.129
60.965	1077.331
61.114	1090.926
61.263	1103.444
61.412	1105.615
61.561	1127.183
61.71	1156.985
61.859	1164.159
62.008	1168.607
62.157	1188.309
62.306	1155.593
62.455	1146.571
62.605	1152.519
62.754	1126.213
62.903	1127.657
63.052	1123.578
63.201	1127.506
63.35	1131.497
63.499	1144.705
63.648	1167.809
63.797	1168.453
63.946	1179.167
64.095	1155.132
64.244	1158.503
64.393	1129.383
64.542	1146.618
64.691	1159.632
64.84	1155.026
64.989	1161.823
65.139	1160.97
65.288	1150.953
65.437	1146.797
65.586	1141.714
65.735	1146.914
65.884	1156.641
66.033	1146.248
66.182	1141.125
66.331	1160.682
66.48	1152.439
66.629	1144.882
66.778	1156.803
66.927	1154.066
67.076	1203.516
67.225	1203.34
67.374	1209.867
67.523	1210.793
67.673	1241.41
67.822	1243.63
67.971	1252.644
68.12	1253.127
68.269	1227.587
68.418	1213.657
68.567	1187.697
68.716	1145.364
68.865	1138.28
69.014	1126.05
69.163	1087.17
69.312	1085.554
69.461	1078.79
69.61	1037.787
69.759	1031.65
69.908	1002.247
70.057	981.334
70.207	982.737
70.356	963.03
70.505	967.23
70.654	976.43
70.803	961.364
70.952	972.364
71.101	983.738
71.25	993.148
71.399	989.935
71.548	1025.298
71.697	1025.115
71.846	1067.678
71.995	1103.722
72.144	1126.629
72.293	1163.586
72.442	1217.32
72.591	1213.037
72.741	1229.885
72.89	1201.658
73.039	1183.746
73.188	1189.823
73.337	1168.73
73.486	1145.074
73.635	1181.298
73.784	1159.379
73.933	1140.543
74.082	1126.24
74.231	1075.134
74.38	1059.311
74.529	1071.592
74.678	1057.043
74.827	1060.591
74.976	1055.642
75.125	1036.446
75.275	1053.297
75.424	1030.598
75.573	982.245
75.722	977.143
75.871	973.29
76.02	933.811
76.169	929.248
76.318	911.852
76.467	896.903
76.616	888.76
76.765	864.819
76.914	860.452
77.063	855.148
77.212	852.818
77.361	880.141
77.51	918.688
77.659	890.861
77.809	881.961
77.958	887.588
78.107	858.372
78.256	841.473
78.405	836.417
78.554	811.368
78.703	797.459
78.852	794.664
79.001	778.318
79.15	778.896
79.299	769.822
79.448	739.974
79.597	715.662
79.746	695.768
79.895	669.193
80.044	653.938
80.193	657.354
80.342	639.638
80.492	635.539
80.641	620.056
80.79	617.233
80.939	609.076
81.088	581.537
81.237	569.707
81.386	576.321
81.535	573.479
81.684	590.328
81.833	571.098
81.982	581.874
82.131	594.021
82.28	610.277
82.429	612.196
82.578	619.629
82.727	629.083
82.876	668.805
83.026	681.794
83.175	670.649
83.324	691.371
83.473	710.103
83.622	695.052
83.771	697.997
83.92	672.214
84.069	639.836
84.218	649.951
84.367	653.089
84.516	663.727
84.665	679.118
84.814	670.303
84.963	676.001
85.112	673.944
85.261	661.778
85.41	669.325
85.56	662.239
85.709	673.59
85.858	686.48
86.007	682.324
86.156	685.295
86.305	673.9
86.454	685.025
86.603	673.744
86.752	678.91
86.901	675.848
87.05	678.751
87.199	677.133
87.348	671.212
87.497	667.617
87.646	663.772
87.795	660.161
87.944	680.083
88.094	685.122
88.243	698.217
88.392	723.736
88.541	752.261
88.69	750.019
88.839	765.946
88.988	757.237
89.137	755.187
89.286	730.038
89.435	715.915
89.584	706.649
89.733	726.569
89.882	745.074
90.031	772.555
90.18	811.087
90.329	822.185
90.478	864.304
90.628	882.225
90.777	916.217
90.926	956.925
91.075	987.518
91.224	1031.947
91.373	1093.935
91.522	1102.149
91.671	1100.584
91.82	1115.615
91.969	1102.66
92.118	1102.425
92.267	1098.336
92.416	1093.707
92.565	1133.405
92.714	1144.376
92.863	1164.224
93.012	1195.755
93.162	1249.79
93.311	1282.711
93.46	1313.762
93.609	1337.039
93.758	1331.62
93.907	1341.57
94.056	1336.831
94.205	1329.301
94.354	1327.682
94.503	1295.833
94.652	1281.6
94.801	1267.947
94.95	1266.937
95.099	1298.538
95.248	1317.995
95.397	1335.589
95.546	1362.986
95.696	1398.54
95.845	1440.08
95.994	1472.083
96.143	1501.826
96.292	1542.276
96.441	1583.589
96.59	1612.213
96.739	1631.672
96.888	1654.912
97.037	1636.276
97.186	1673.545
97.335	1723.372
97.484	1740.808
97.633	1776.832
97.782	1818.945
97.931	1867.165
98.08	1882.308
98.23	1872.811
98.379	1855.967
98.528	1877.066
98.677	1902.885
98.826	1903.268
98.975	1930.387
99.124	1941.127
99.273	1988.576
99.422	2001.965
99.571	2026.318
99.72	2027.644
99.869	2056.793
100.018	2067.729
100.167	2066.274
100.316	2076.277
100.465	2084.939
100.614	2087.868
100.764	2081.094
100.913	2116.593
101.062	2086.178
101.211	2098.064
101.36	2071.383
101.509	2029.661
101.658	2033.85
101.807	2039.056
101.956	2041.547
102.105	2065.019
102.254	2069.348
102.403	2081.79
102.552	2103.285
102.701	2116.96
102.85	2122.769
102.999	2141.247
103.148	2147.839
103.298	2150.761
103.447	2162.06
103.596	2148.245
103.745	2159.913
103.894	2171.425
104.043	2137.357
104.192	2135.315
104.341	2143.75
104.49	2149.982
104.639	2172.42
104.788	2160.938
104.937	2157.67
105.086	2168.951
105.235	2185.696
105.384	2192.681
105.533	2219.789
105.682	2177.901
105.831	2159.173
105.981	2147.001
106.13	2129.613
106.279	2130.115
106.428	2145.576
106.577	2173.868
106.726	2185.623
106.875	2209.238
107.024	2206.922
107.173	2247.381
107.322	2272.045
107.471	2281.303
107.62	2297.435
107.769	2305.39
107.918	2287.875
108.067	2330.743
108.216	2310.908
108.365	2309.263
108.515	2325.315
108.664	2318.533
108.813	2295.958
108.962	2288.073
109.111	2260.365
109.26	2258.09
109.409	2226.236
109.558	2199.897
109.707	2195.969
109.856	2151.351
110.005	2116.036
110.154	2111.961
110.303	2079.073
110.452	2077.102
110.601	2103.071
110.75	2089.456
110.899	2074.188
111.049	2067.983
111.198	2050.928
111.347	2051.334
111.496	2032.734
111.645	2021.773
111.794	1971.596
111.943	1963.558
112.092	1962.338
112.241	1927.79
112.39	1912.716
112.539	1887.459
112.688	1857.869
112.837	1848.979
112.986	1845.139
113.135	1837.715
113.284	1812.118
113.433	1794.588
113.583	1777.908
113.732	1767.295
113.881	1786.183
114.03	1763.52
114.179	1727.258
114.328	1685.126
114.477	1632.473
114.626	1600.318
114.775	1600.569
114.924	1537.936
115.073	1523.143
115.222	1513.819
115.371	1491.283
115.52	1462.023
115.669	1405.22
115.818	1379.513
115.967	1367.346
116.117	1384.388
116.266	1342.135
116.415	1339.544
116.564	1329.254
116.713	1326.901
116.862	1315.334
117.011	1295.193
117.16	1282.357
117.309	1272.291
117.458	1276.464
117.607	1293.651
117.756	1272.151
117.905	1264.93
118.054	1276.73
118.203	1254.57
118.352	1238.393
118.501	1265.76
118.651	1244.958
118.8	1249.346
118.949	1237.161
119.098	1244.795
119.247	1234.623
119.396	1251.735
119.545	1266.169
119.694	1259.773
119.843	1279.892
119.992	1296.609
120.141	1317.808
120.29	1354.437
120.439	1368.973
120.588	1410.286
120.737	1423.632
120.886	1412.136
121.035	1435.094
121.185	1459.216
121.334	1457.655
121.483	1453.5
121.632	1464.872
121.781	1420.091
121.93	1422.043
122.079	1349.764
122.228	1303.798
122.377	1262.859
122.526	1177.366
122.675	1138.536
122.824	1111.193
122.973	1034.704
123.122	1015.535
123.271	990.611
123.42	942.611
123.569	914.347
123.719	881.893
123.868	836.68
124.017	791.069
124.166	765.819
124.315	715.825
124.464	697.445
124.613	630.948
124.762	597.785
124.911	573.375
125.06	514.548
125.209	497.754
125.358	480.901
125.507	441.634
125.656	440.703
125.805	417.7
125.954	394.391
126.103	377.725
126.253	354.949
126.402	336.439
126.551	310.99
126.7	299.967
126.849	284.448
126.998	283.245
127.147	271.016
127.296	268.41
127.445	261.424
127.594	247.528
127.743	232.612
127.892	221.569
128.041	204.944
128.19	204.867
128.339	198.879
128.488	193.949
128.637	183.451
128.786	174.724
128.936	175.253
129.085	167.792
129.234	170.258
129.383	159.642
129.532	162.788
129.681	152.541
129.83	148.531
129.979	148.42
130.128	152.404
130.277	145.743
130.426	157.462
130.575	159.669
130.724	153.16
130.873	153.994
131.022	149.395
131.171	141.812
131.32	147.239
131.47	130.433
131.619	143.452
131.768	143.599
131.917	138.77
132.066	146.467
132.215	151.907
132.364	155.211
132.513	156.084
132.662	148.665
132.811	142.06
132.96	143.679
133.109	145.711
133.258	139.87
133.407	139.949
133.556	139.675
133.705	140.264
133.854	142.253
134.004	138.487
134.153	136.87
134.302	148.393
134.451	146.413
134.6	133.976
134.749	139.316
134.898	143.192
135.047	140.241
135.196	139.028
135.345	137.931
135.494	136.044
135.643	141.854
135.792	135.224
135.941	141.861
136.09	143.567
136.239	139.731
136.388	142.397
136.538	145.281
136.687	151.777
136.836	164.717
136.985	176.384
137.134	177.447
137.283	168.711
137.432	153.478
137.581	157.648
137.73	160.423
137.879	146.318
138.028	142.99
138.177	141.555
138.326	142.286
138.475	141.468
138.624	146.883
138.773	140.865
138.922	141.172
139.072	135.279
139.221	125.086
139.37	129.856
139.519	120.969
139.668	127.796
139.817	127.186
139.966	128.467
140.115	129.939
140.264	130.494
140.413	128.092
140.562	138.754
140.711	129.069
140.86	130.277
141.009	136.829
141.158	147.341
141.307	144.958
141.456	137.378
141.606	142.082
141.755	144.699
141.904	142.093
142.053	138.706
142.202	132.603
142.351	139.928
142.5	143.662
142.649	145.268
142.798	152.452
142.947	143.142
143.096	138.875
143.245	146.162
143.394	144.015
143.543	147.645
143.692	138.62
143.841	138.859
143.99	139.148
144.14	134.183
144.289	132.045
144.438	132.587
144.587	122.65
144.736	111.215
144.885	110.533
145.034	111.188
145.183	106.776
145.332	108.547
145.481	108.795
145.63	102.447
145.779	113.655
145.928	106.577
146.077	105.737
146.226	107.72
146.375	99.88
146.524	94.097
146.674	95.496
146.823	91.33
146.972	92.383
147.121	99.782
147.27	96.404
147.419	92.27
147.568	92.862
147.717	89.981
147.866	93.6
148.015	94.359
148.164	94.075
148.313	95.494
148.462	96.382
148.611	101.43
148.76	112.922
148.909	114.667
149.058	110.025
149.208	111.33
149.357	107.335
149.506	101.99
149.655	99.387
149.804	98.675
149.953	93.053
150.102	97.024
150.251	102.631
150.4	99.842
150.549	97.623
150.698	100.01
150.847	103.687
150.996	103.094
151.145	94.607
151.294	101.708
151.443	96.028
151.592	89.308
151.742	86.222
151.891	94.365
152.04	95.627
152.189	91.516
152.338	90.342
152.487	87.158
152.636	93.867
152.785	88.9
152.934	97.766
153.083	94.801
153.232	91.653
153.381	93.201
153.53	91.086
153.679	88.078
153.828	92.782
153.977	91.434
154.126	86.299
154.275	89.167
154.425	92.275
154.574	95.629
154.723	98.41
154.872	93.394
155.021	100.418
155.17	106.556
155.319	107.194
155.468	106.941
155.617	108.908
155.766	109.155
155.915	113.615
156.064	121.879
156.213	119.006
156.362	120.906
156.511	126.753
156.66	122.499
156.809	124.056
156.959	126.152
157.108	130.442
157.257	131.301
157.406	127.701
157.555	126.104
157.704	124.457
157.853	124.576
158.002	128.478
158.151	129.173
158.3	134.688
158.449	135.614
158.598	144.626
158.747	137.337
158.896	138.926
159.045	142.308
159.194	137.766
159.343	140.957
159.493	140.635
159.642	140.956
159.791	139.531
159.94	140.052
160.089	140.443
160.238	146.597
160.387	151.232
160.536	156.152
160.685	157.063
160.834	155.127
160.983	155.098
161.132	154.352
161.281	159.533
161.43	155.607
161.579	167.44
161.728	172.077
161.877	178.621
162.027	189.581
162.176	194.202
162.325	191.949
162.474	196.539
162.623	194.849
162.772	209.396
162.921	217.319
163.07	221.832
163.219	228.352
163.368	234.865
163.517	238.832
163.666	259.862
163.815	275.795
163.964	289.331
164.113	304.804
164.262	321.614
164.411	332.96
164.561	349.886
164.71	360.902
164.859	362.258
165.008	382.868
165.157	417.461
165.306	433.587
165.455	468.39
165.604	489.049
165.753	511.048
165.902	548.821
166.051	586.871
166.2	634.076
166.349	668.582
166.498	693.271
166.647	713.161
166.796	732.12
166.945	764.679
167.095	789.038
167.244	822.197
167.393	837.31
167.542	879.269
167.691	909.845
167.84	922.317
167.989	969.727
168.138	965.476
168.287	980.518
168.436	996.028
168.585	1010.163
168.734	996.393
168.883	1030.219
169.032	1028.758
169.181	1024.718
169.33	1028.78
169.479	1018.663
169.629	1046.079
169.778	1038.295
169.927	1035.671
170.076	1050.774
170.225	1057.921
170.374	1063.953
170.523	1072.373
170.672	1056.369
170.821	1035.599
170.97	1018.572
171.119	1012.192
171.268	987.269
171.417	987.299
171.566	973.696
171.715	958.339
171.864	967.963
172.013	933.706
172.163	919.543
172.312	915.844
172.461	883.345
172.61	898.822
172.759	877.649
172.908	851.487
173.057	836.727
173.206	804.651
173.355	797.356
173.504	791.724
173.653	769.121
173.802	751.869
173.951	743.014
174.1	703.855
174.249	687.243
174.398	682.251
174.547	662.493
174.697	642.495
174.846	642.71
174.995	618.032
175.144	612.955
175.293	589.863
175.442	574.739
175.591	555.118
175.74	520.294
175.889	501.732
176.038	482.12
176.187	441.241
176.336	413.675
176.485	400.7
176.634	370.474
176.783	356.679
176.932	340.588
177.081	303.847
177.23	306.815
177.38	284.524
177.529	247.502
177.678	239.564
177.827	207.616
177.976	190.998
178.125	179.622
178.274	155.448
178.423	134.382
178.572	118.135
178.721	105.385
178.87	96.775
179.019	87.998
179.168	72.641
179.317	69.19
179.466	60.486
179.615	50.656
179.764	47.039
179.914	43.529
180.063	39.759
180.212	36.819
180.361	31.756
180.51	30.159
180.659	28.442
180.808	26.475
180.957	26.039
181.106	24.902
181.255	20.422
181.404	20.472
181.553	22.368
181.702	21.567
181.851	21.303
182	23.065
182.149	26.973
182.298	29.355
182.448	26.25
182.597	23.759
182.746	25.281
182.895	20.379
183.044	19.167
183.193	17.431
183.342	16.682
183.491	16.367
183.64	16.855
183.789	16.392
183.938	14.81
184.087	15.388
184.236	17.131
184.385	15.506
184.534	15.961
184.683	14.947
184.832	16.129
184.982	14.828
185.131	14.54
185.28	15.091
185.429	14.727
185.578	15.067
185.727	16.693
185.876	15.172
186.025	14.265
186.174	14.252
186.323	14.788
186.472	14.192
186.621	13.976
186.77	14.091
