# Supplementary material for: A single Musashi gene allele is sufficient to maintain mouse photoreceptor cells
Source: PLoS One. 2026 May 14;21(5):e0338576. doi: 10.1371/journal.pone.0338576 (PMC13175383; doi:10.1371/journal.pone.0338576)
Supplement: S2 File — (ZIP) [file pone.0338576.s011.zip › Data/Msi1FF_Msi2FWT_CRE_2_2.csv]

Distance_(microns)	Gray_Value
0	55.354
0.148	54.716
0.296	53.308
0.444	59.733
0.592	61.754
0.739	62.542
0.887	59.044
1.035	57.14
1.183	58.258
1.331	60.82
1.479	57.929
1.627	55.488
1.775	56.987
1.923	61.703
2.07	57.749
2.218	58.391
2.366	56.364
2.514	57.553
2.662	50.723
2.81	53.045
2.958	51.61
3.106	55.535
3.253	52.881
3.401	54.03
3.549	55.049
3.697	56.554
3.845	54.1
3.993	58.799
4.141	57.655
4.289	56.544
4.437	61.061
4.584	62.564
4.732	59.123
4.88	63.176
5.028	57.633
5.176	54.436
5.324	55.701
5.472	62.353
5.62	62.981
5.768	60.599
5.915	61.56
6.063	58.718
6.211	58.506
6.359	58.314
6.507	58.421
6.655	60.078
6.803	52.794
6.951	61.167
7.098	58.724
7.246	58.597
7.394	58.773
7.542	62.02
7.69	58.768
7.838	60.347
7.986	59.369
8.134	62.988
8.282	57.064
8.429	57.36
8.577	55.742
8.725	56.475
8.873	58.987
9.021	61.062
9.169	59.427
9.317	57.145
9.465	56.21
9.613	60.042
9.76	61.604
9.908	60.096
10.056	63.542
10.204	59.786
10.352	66.843
10.5	77.847
10.648	80.325
10.796	84.995
10.944	91.793
11.091	97.48
11.239	107.625
11.387	112.033
11.535	119.171
11.683	121.896
11.831	116.121
11.979	132.62
12.127	145.758
12.274	167.123
12.422	200.623
12.57	219.058
12.718	246.773
12.866	278.951
13.014	307.742
13.162	360.617
13.31	399.238
13.458	426.72
13.605	449.673
13.753	467.829
13.901	514.948
14.049	544.86
14.197	575.043
14.345	603.292
14.493	650.614
14.641	731.183
14.789	787.719
14.936	855.553
15.084	897.917
15.232	956.441
15.38	1051.305
15.528	1141.835
15.676	1209.959
15.824	1267
15.972	1309.135
16.12	1343.808
16.267	1394.801
16.415	1439.424
16.563	1501.574
16.711	1515.861
16.859	1534.854
17.007	1594.79
17.155	1641.272
17.303	1677.038
17.45	1724.884
17.598	1750.104
17.746	1770.393
17.894	1815.839
18.042	1810.042
18.19	1830.002
18.338	1841.699
18.486	1823.735
18.634	1808.888
18.781	1802.804
18.929	1785.01
19.077	1747.906
19.225	1744.565
19.373	1743.251
19.521	1719.486
19.669	1719.019
19.817	1689.95
19.965	1677.324
20.112	1654.591
20.26	1646.954
20.408	1628.378
20.556	1610.865
20.704	1599.51
20.852	1586.592
21	1594.577
21.148	1597.226
21.295	1594.665
21.443	1597.463
21.591	1603.692
21.739	1587.491
21.887	1583.947
22.035	1579.76
22.183	1588.487
22.331	1585.034
22.479	1581.151
22.626	1573.741
22.774	1558.175
22.922	1568.755
23.07	1557.056
23.218	1549.533
23.366	1561.611
23.514	1557.188
23.662	1555.663
23.81	1561.58
23.957	1558.204
24.105	1552.702
24.253	1555.2
24.401	1558.398
24.549	1543.8
24.697	1548.204
24.845	1522.003
24.993	1556.144
25.141	1557.462
25.288	1568.88
25.436	1567.105
25.584	1583.724
25.732	1580.406
25.88	1584.191
26.028	1601.933
26.176	1617.608
26.324	1601.08
26.471	1624.002
26.619	1653.5
26.767	1661.846
26.915	1656.308
27.063	1655.363
27.211	1659.905
27.359	1668.457
27.507	1687.306
27.655	1695.131
27.802	1696.604
27.95	1675.449
28.098	1689.604
28.246	1701.91
28.394	1729.438
28.542	1740.254
28.69	1711.126
28.838	1734.204
28.986	1724.783
29.133	1765.805
29.281	1755.793
29.429	1763.705
29.577	1745.05
29.725	1739.428
29.873	1751.04
30.021	1743.449
30.169	1756.19
30.317	1745.361
30.464	1739.799
30.612	1746.27
30.76	1747.998
30.908	1775.832
31.056	1779.62
31.204	1776.268
31.352	1793.752
31.5	1831.175
31.647	1858.502
31.795	1858.046
31.943	1880.323
32.091	1904.166
32.239	1913.773
32.387	1940.07
32.535	1995.994
32.683	2047.463
32.831	2097.539
32.978	2135.249
33.126	2183.338
33.274	2227.611
33.422	2263.543
33.57	2274.18
33.718	2282.479
33.866	2275.047
34.014	2254.732
34.162	2212.52
34.309	2153.638
34.457	2099.406
34.605	2041.595
34.753	1967.393
34.901	1854.721
35.049	1769.538
35.197	1687.702
35.345	1596.979
35.492	1566.593
35.64	1524.087
35.788	1452.167
35.936	1369.371
36.084	1317.051
36.232	1239.437
36.38	1196.363
36.528	1130.198
36.676	1074.798
36.823	1012.547
36.971	977.24
37.119	943.029
37.267	901.704
37.415	885.522
37.563	861.183
37.711	851.951
37.859	842.425
38.007	843.086
38.154	858.598
38.302	865.659
38.45	893.109
38.598	902.108
38.746	909.651
38.894	937.167
39.042	960.899
39.19	978.032
39.338	1007.365
39.485	1029.82
39.633	1022.422
39.781	1043.43
39.929	1050.52
40.077	1049.841
40.225	1063.948
40.373	1072.539
40.521	1074.34
40.668	1061.257
40.816	1052.431
40.964	1048.61
41.112	1028.022
41.26	1028.318
41.408	1015.017
41.556	998.373
41.704	1005.715
41.852	1037.034
41.999	1039.246
42.147	1052.003
42.295	1064.171
42.443	1045.408
42.591	1039.302
42.739	1017.21
42.887	1001.42
43.035	985.404
43.183	953.041
43.33	939.066
43.478	937.535
43.626	937.824
43.774	977.393
43.922	974.612
44.07	977.857
44.218	986.906
44.366	986.364
44.514	970.101
44.661	961.421
44.809	951.298
44.957	932.001
45.105	920.765
45.253	909.088
45.401	897.518
45.549	897.867
45.697	893.752
45.844	904.336
45.992	909.778
46.14	925.732
46.288	925.97
46.436	931.818
46.584	922.05
46.732	931.597
46.88	914.079
47.028	919.448
47.175	922.761
47.323	913.91
47.471	925.033
47.619	929.379
47.767	952.818
47.915	972.023
48.063	966.293
48.211	943.94
48.359	940.804
48.506	907.858
48.654	880.872
48.802	892.526
48.95	890.109
49.098	884.675
49.246	883.477
49.394	897.432
49.542	904.827
49.689	927.935
49.837	907.124
49.985	908.112
50.133	910.957
50.281	894.388
50.429	893.234
50.577	906.387
50.725	887.959
50.873	871.985
51.02	887.278
51.168	891.851
51.316	892.027
51.464	895.812
51.612	902.219
51.76	918.869
51.908	923.859
52.056	945.243
52.204	965.783
52.351	981.69
52.499	977.197
52.647	985.86
52.795	983.765
52.943	1013.853
53.091	1001.741
53.239	966.416
53.387	950.241
53.535	914.999
53.682	896.12
53.83	879.237
53.978	879.993
54.126	873.009
54.274	863.982
54.422	876.931
54.57	892.163
54.718	900.646
54.865	915.062
55.013	936.14
55.161	963.76
55.309	970.041
55.457	994.464
55.605	988.558
55.753	996.755
55.901	991.955
56.049	972.862
56.196	951.401
56.344	939.833
56.492	915.331
56.64	906.912
56.788	874.36
56.936	866.632
57.084	874.143
57.232	871.811
57.38	880.191
57.527	872.684
57.675	878.166
57.823	873.972
57.971	863.837
58.119	866.676
58.267	871.765
58.415	838.498
58.563	830.222
58.711	823.422
58.858	813.445
59.006	814.068
59.154	809.021
59.302	813.638
59.45	823.454
59.598	822.454
59.746	849.443
59.894	854.06
60.041	892.391
60.189	917.202
60.337	922.629
60.485	921.67
60.633	909.758
60.781	911.765
60.929	907.015
61.077	897.53
61.225	887.718
61.372	883.287
61.52	865.499
61.668	876.011
61.816	861.019
61.964	858.901
62.112	842.261
62.26	833.794
62.408	830.371
62.556	810.457
62.703	810.066
62.851	788.392
62.999	785.639
63.147	781.125
63.295	777.327
63.443	785.937
63.591	779.048
63.739	790.038
63.886	804.175
64.034	822.166
64.182	838.19
64.33	855.254
64.478	867.39
64.626	881.422
64.774	895.247
64.922	909.492
65.07	896.01
65.217	890.718
65.365	890.503
65.513	891.811
65.661	897.002
65.809	882.745
65.957	882.344
66.105	862.176
66.253	857.366
66.401	879.552
66.548	880.938
66.696	902.784
66.844	942.598
66.992	952.572
67.14	966.175
67.288	978.595
67.436	967.282
67.584	942.506
67.732	930.793
67.879	918.683
68.027	936.222
68.175	950.063
68.323	957.614
68.471	944.462
68.619	961.75
68.767	948.802
68.915	954.933
69.062	958.601
69.21	957.278
69.358	957.637
69.506	965.759
69.654	981.858
69.802	998.488
69.95	1041.31
70.098	1052.422
70.246	1064.102
70.393	1053.486
70.541	1052.51
70.689	1030.917
70.837	1029.18
70.985	995.277
71.133	979.111
71.281	999.265
71.429	982.008
71.577	978.324
71.724	983.856
71.872	977.257
72.02	981.095
72.168	960.123
72.316	962.208
72.464	961.103
72.612	966.185
72.76	959.072
72.908	951.254
73.055	947.98
73.203	950.943
73.351	961.773
73.499	955.669
73.647	953.931
73.795	975.221
73.943	981.563
74.091	985.467
74.238	997.901
74.386	988.968
74.534	977.085
74.682	960.846
74.83	931.937
74.978	934.051
75.126	929.741
75.274	939.403
75.422	939.751
75.569	945.347
75.717	969.239
75.865	1007.648
76.013	1000.74
76.161	997.725
76.309	996.206
76.457	995.979
76.605	1006.519
76.753	1001.079
76.9	992.733
77.048	995.463
77.196	968.786
77.344	960.803
77.492	978.778
77.64	966.73
77.788	966.348
77.936	977.799
78.083	965.884
78.231	972.862
78.379	979.057
78.527	979.498
78.675	964.848
78.823	950.118
78.971	945.948
79.119	942.314
79.267	913.6
79.414	913.896
79.562	906.896
79.71	915.939
79.858	913.104
80.006	913.719
80.154	906.366
80.302	923.104
80.45	916.009
80.598	925.053
80.745	948.048
80.893	958.176
81.041	957.033
81.189	959.125
81.337	977.132
81.485	1006.024
81.633	1009.504
81.781	1040.567
81.929	1042.396
82.076	1033.816
82.224	1032.745
82.372	1039.116
82.52	1023.557
82.668	1018.729
82.816	1022.653
82.964	1017.231
83.112	1016.319
83.259	1034.46
83.407	1047.081
83.555	1072.841
83.703	1087.607
83.851	1084.941
83.999	1091.39
84.147	1087.35
84.295	1066.69
84.443	1059.56
84.59	1029.156
84.738	1006.201
84.886	1004.189
85.034	988.844
85.182	988.42
85.33	994.821
85.478	982.083
85.626	968.248
85.774	966.646
85.921	948.417
86.069	947.121
86.217	935.771
86.365	919.082
86.513	909.269
86.661	909.606
86.809	897.213
86.957	879.46
87.104	874.03
87.252	849.272
87.4	839.358
87.548	839.711
87.696	832.274
87.844	835.46
87.992	832.4
88.14	828.795
88.288	835.47
88.435	843.029
88.583	849.894
88.731	864.936
88.879	866.074
89.027	886.683
89.175	894.411
89.323	907.329
89.471	911.817
89.619	918.525
89.766	913.932
89.914	889.58
90.062	880.911
90.21	844.522
90.358	824.953
90.506	784.627
90.654	750.891
90.802	745.228
90.95	729.435
91.097	733.361
91.245	722.138
91.393	727.409
91.541	739.899
91.689	744.012
91.837	756.139
91.985	735.068
92.133	743.578
92.28	741.698
92.428	721.051
92.576	722
92.724	716.843
92.872	739.879
93.02	730.911
93.168	711.74
93.316	707.039
93.464	674.698
93.611	662.573
93.759	631.752
93.907	607.331
94.055	585.728
94.203	575.071
94.351	566.637
94.499	529.727
94.647	515.76
94.795	511.216
94.942	486.442
95.09	468.935
95.238	445.196
95.386	418.211
95.534	406.689
95.682	386.764
95.83	378.396
95.978	367.058
96.126	354.843
96.273	343.885
96.421	339.849
96.569	331.88
96.717	330.714
96.865	325.678
97.013	323.242
97.161	315.09
97.309	312.111
97.456	314.428
97.604	312.015
97.752	307.913
97.9	311.309
98.048	310.891
98.196	310.786
98.344	320.838
98.492	322.437
98.64	311.269
98.787	310.106
98.935	294.499
99.083	287.579
99.231	287.338
99.379	288.175
99.527	281.924
99.675	284.744
99.823	286.283
99.971	277.202
100.118	281.694
100.266	296.755
100.414	312.377
100.562	331.689
100.71	358.673
100.858	375.355
101.006	400.697
101.154	432.956
101.301	462.808
101.449	484.188
101.597	504.808
101.745	511.187
101.893	532.84
102.041	538.08
102.189	564.856
102.337	587.579
102.485	594.399
102.632	608.012
102.78	613.931
102.928	628.834
103.076	660.861
103.224	689.43
103.372	705.543
103.52	726.014
103.668	751.573
103.816	784.951
103.963	823.007
104.111	872.922
104.259	928.861
104.407	975.183
104.555	1034.151
104.703	1085.896
104.851	1136.274
104.999	1173.089
105.147	1215.727
105.294	1251.925
105.442	1301.036
105.59	1336.014
105.738	1353.366
105.886	1369.979
106.034	1394.696
106.182	1435.721
106.33	1460.458
106.477	1484.21
106.625	1505.971
106.773	1543.458
106.921	1579.213
107.069	1619.459
107.217	1629.957
107.365	1644.338
107.513	1689.823
107.661	1710.274
107.808	1745.972
107.956	1769.214
108.104	1785.255
108.252	1772.495
108.4	1771.3
108.548	1765.982
108.696	1766.61
108.844	1773.986
108.992	1772.758
109.139	1771.309
109.287	1773.845
109.435	1773.827
109.583	1772.604
109.731	1739.465
109.879	1730.122
110.027	1730.862
110.175	1731.892
110.323	1719.686
110.47	1712.943
110.618	1690.57
110.766	1685.001
110.914	1690.779
111.062	1720.354
111.21	1709.761
111.358	1708.613
111.506	1715.75
111.653	1705.165
111.801	1703.191
111.949	1687.359
112.097	1677.246
112.245	1670.134
112.393	1652.039
112.541	1649.6
112.689	1651.467
112.837	1657.938
112.984	1647.598
113.132	1648.68
113.28	1656.262
113.428	1648.688
113.576	1686.053
113.724	1669.829
113.872	1666.011
114.02	1672.466
114.168	1691.366
114.315	1711.379
114.463	1704.624
114.611	1682.166
114.759	1684.985
114.907	1687.057
115.055	1687.836
115.203	1661.048
115.351	1659.426
115.498	1613.842
115.646	1585.865
115.794	1583.354
115.942	1584.947
116.09	1561.783
116.238	1562.999
116.386	1537.425
116.534	1526.836
116.682	1533.749
116.829	1512.986
116.977	1512.846
117.125	1521.239
117.273	1533.219
117.421	1509.519
117.569	1519.462
117.717	1528.364
117.865	1516.894
118.013	1513.238
118.16	1494.362
118.308	1496.229
118.456	1504.963
118.604	1483.544
118.752	1457.598
118.9	1444.417
119.048	1450.354
119.196	1435.958
119.344	1440.825
119.491	1403.693
119.639	1399.406
119.787	1393.557
119.935	1394.445
120.083	1388.901
120.231	1407.952
120.379	1418.031
120.527	1427.639
120.674	1439.014
120.822	1439.339
120.97	1450.417
121.118	1443.019
121.266	1429.099
121.414	1411.055
121.562	1387.91
121.71	1380.449
121.858	1353.788
122.005	1350.534
122.153	1358.889
122.301	1369.532
122.449	1403.333
122.597	1406.842
122.745	1398.755
122.893	1408.118
123.041	1405.388
123.189	1378.784
123.336	1318.281
123.484	1288.627
123.632	1261.909
123.78	1233.163
123.928	1235.157
124.076	1232.838
124.224	1241.912
124.372	1195.609
124.52	1224.303
124.667	1220.398
124.815	1244.274
124.963	1218.466
125.111	1185.137
125.259	1164.929
125.407	1148.821
125.555	1165.109
125.703	1169.008
125.85	1163.486
125.998	1175.9
126.146	1175.959
126.294	1204.352
126.442	1218.461
126.59	1237.458
126.738	1231.62
126.886	1231.399
127.034	1259.019
127.181	1270.274
127.329	1278.731
127.477	1271.458
127.625	1268.576
127.773	1274.393
127.921	1286.953
128.069	1274.547
128.217	1261.941
128.365	1255.024
128.512	1235.616
128.66	1239.001
128.808	1219.143
128.956	1243.654
129.104	1211.876
129.252	1194.164
129.4	1193.086
129.548	1198.317
129.695	1217.01
129.843	1214.59
129.991	1224.006
130.139	1226.419
130.287	1238.586
130.435	1273.399
130.583	1282.755
130.731	1305.807
130.879	1301.105
131.026	1295.123
131.174	1309.241
131.322	1317.872
131.47	1323.333
131.618	1317.301
131.766	1278.379
131.914	1295.629
132.062	1320.674
132.21	1312.093
132.357	1312.279
132.505	1334.021
132.653	1329.22
132.801	1319.263
132.949	1346.388
133.097	1347.473
133.245	1342.641
133.393	1327.072
133.541	1325.282
133.688	1360.57
133.836	1371.98
133.984	1403.104
134.132	1420.009
134.28	1413.682
134.428	1448.528
134.576	1470.394
134.724	1488.486
134.871	1508.309
135.019	1492.888
135.167	1487.587
135.315	1496.796
135.463	1495.391
135.611	1502.906
135.759	1462.28
135.907	1450.337
136.055	1441.525
136.202	1450.246
136.35	1476.35
136.498	1479.385
136.646	1498.151
136.794	1498.265
136.942	1501.348
137.09	1501.244
137.238	1517.47
137.386	1523.54
137.533	1546.267
137.681	1549.72
137.829	1577.745
137.977	1572.351
138.125	1599.482
138.273	1602.311
138.421	1622.896
138.569	1642.638
138.717	1668.813
138.864	1659.421
139.012	1697.359
139.16	1710.406
139.308	1735.157
139.456	1780.454
139.604	1785.415
139.752	1784.919
139.9	1790.666
140.047	1773.607
140.195	1788.914
140.343	1796.08
140.491	1779.987
140.639	1798.797
140.787	1790.267
140.935	1837.31
141.083	1855.546
141.231	1898.539
141.378	1942.779
141.526	1975.151
141.674	1988.547
141.822	2003.676
141.97	1989.035
142.118	1986.791
142.266	1979.89
142.414	1992.279
142.562	1984.215
142.709	1988.921
142.857	2028.4
143.005	2042.795
143.153	2028.617
143.301	2021.68
143.449	1987.082
143.597	1940.061
143.745	1892.873
143.893	1843.474
144.04	1780.783
144.188	1722.875
144.336	1705.74
144.484	1660.455
144.632	1639.944
144.78	1613.052
144.928	1583.248
145.076	1555.263
145.223	1535.132
145.371	1508.301
145.519	1500.563
145.667	1508.592
145.815	1521.014
145.963	1556.13
146.111	1558.413
146.259	1549.977
146.407	1560.624
146.554	1534.011
146.702	1518.988
146.85	1513.415
146.998	1484.198
147.146	1450.599
147.294	1433.576
147.442	1412.347
147.59	1367.041
147.738	1318.851
147.885	1260.562
148.033	1206.522
148.181	1167.403
148.329	1142.65
148.477	1088.567
148.625	1014.787
148.773	957.343
148.921	911.576
149.068	858.942
149.216	808.128
149.364	769.351
149.512	735.484
149.66	705.465
149.808	685.494
149.956	665.713
150.104	648.425
150.252	614.921
150.399	614.033
150.547	585.738
150.695	551.881
150.843	527.942
150.991	486.438
151.139	467.289
151.287	443.085
151.435	429.672
151.583	398.172
151.73	384.622
151.878	370.269
152.026	352.564
152.174	323.129
152.322	305.783
152.47	292.594
152.618	278.579
152.766	248.766
152.913	243.404
153.061	222.478
153.209	216.569
153.357	205.12
153.505	201.948
153.653	203.038
153.801	198.889
153.949	199.077
154.097	191.671
154.244	189.632
154.392	184.293
154.54	176.901
154.688	175.132
154.836	167.91
154.984	161.511
155.132	162.285
155.28	164.206
155.428	165.077
155.575	169.342
155.723	160.555
155.871	166.603
156.019	170.85
156.167	164.687
156.315	167.018
156.463	172.081
156.611	179.235
156.759	162.945
156.906	167.967
157.054	164.257
157.202	160.216
157.35	162.308
157.498	163.33
157.646	161.923
157.794	155.198
157.942	152.96
158.089	158.027
158.237	154.917
158.385	154.897
158.533	158.374
158.681	158.404
158.829	156.695
158.977	159.338
159.125	167.481
159.273	163.819
159.42	163.62
159.568	164.181
159.716	172.423
159.864	175.144
160.012	177.582
160.16	175.22
160.308	175.789
160.456	167.199
160.604	167.719
160.751	159.496
160.899	162.863
161.047	156.723
161.195	157.873
161.343	163.353
161.491	157.344
161.639	143.645
161.787	146.493
161.935	140.127
162.082	136.718
162.23	136.036
162.378	139.297
162.526	142.285
162.674	138.418
162.822	140.789
162.97	139.587
163.118	145.935
163.265	139.336
163.413	142.041
163.561	133.902
163.709	144.233
163.857	147.872
164.005	145.421
164.153	145.86
164.301	144.995
164.449	140.181
164.596	144.4
164.744	147.715
164.892	155.504
165.04	166.365
165.188	166.915
165.336	170.031
165.484	161.461
165.632	157.121
165.78	159.44
165.927	150.133
166.075	152.506
166.223	148.64
166.371	147.328
166.519	146.566
166.667	147.678
166.815	150.949
166.963	152.751
167.111	154.632
167.258	156.161
167.406	149.53
167.554	152.904
167.702	154.914
167.85	157.685
167.998	155.419
168.146	153.906
168.294	148.63
168.441	144.027
168.589	152.429
168.737	153.915
168.885	156.347
169.033	158.837
169.181	151.783
169.329	150.045
169.477	148.245
169.625	143.594
169.772	145.854
169.92	147.187
170.068	145.18
170.216	146.546
170.364	143.379
170.512	143.342
170.66	137.082
170.808	144.748
170.956	147.736
171.103	156.107
171.251	158.883
171.399	148.578
171.547	150.376
171.695	146.425
171.843	146
171.991	145.292
172.139	144.804
172.286	141.854
172.434	144.927
172.582	132.161
172.73	129.467
172.878	128.384
173.026	129.101
173.174	134.824
173.322	139.926
173.47	134.555
173.617	133.575
173.765	139.442
173.913	143.125
174.061	139.154
174.209	149.694
174.357	151.677
174.505	145.706
174.653	152.2
174.801	149.181
174.948	153.489
175.096	153.576
175.244	144.664
175.392	147.028
175.54	138.532
175.688	139.136
175.836	132.58
175.984	129.308
176.132	123.855
176.279	124.482
176.427	119.553
176.575	121.214
176.723	119.864
176.871	120.206
177.019	118.344
177.167	118.016
177.315	118.235
177.462	115.917
177.61	120.309
177.758	121.045
177.906	120.96
178.054	120.401
178.202	123.524
178.35	123.593
178.498	135.246
178.646	135.493
178.793	133.799
178.941	132.495
179.089	133.252
179.237	124.151
179.385	124.361
179.533	123.987
179.681	126.94
179.829	127.603
179.977	125.606
180.124	125.099
180.272	127.439
180.42	128.534
180.568	117.491
180.716	118.968
180.864	110.482
181.012	123.233
181.16	111.094
181.307	114.634
181.455	117.758
181.603	122.13
181.751	127.027
181.899	126.354
182.047	127.991
182.195	128.201
182.343	125.734
182.491	129.481
182.638	132.058
182.786	139.945
182.934	141.463
183.082	145.02
183.23	144.798
183.378	144.569
183.526	143.853
183.674	148.501
183.822	147.995
183.969	152.981
184.117	157.861
184.265	156.224
184.413	163.344
184.561	163.61
184.709	156.197
184.857	161.74
185.005	164.207
185.153	167.355
185.3	164.488
185.448	169.665
185.596	167.539
185.744	165.889
185.892	168.796
186.04	167.092
186.188	171.176
186.336	168.598
186.483	171.393
186.631	168.172
186.779	172.593
186.927	184.192
187.075	186.1
187.223	190.915
187.371	194.063
187.519	186.827
187.667	194.807
187.814	195.937
187.962	202.161
188.11	197.264
188.258	192.187
188.406	198.084
188.554	205.724
188.702	201.796
188.85	203.963
188.998	199.661
189.145	198.808
189.293	202.012
189.441	207.363
189.589	210.124
189.737	210.341
189.885	213.075
190.033	214.867
190.181	222.087
190.329	220.006
190.476	223.562
190.624	223.604
190.772	225.167
190.92	223.52
191.068	220.635
191.216	226.483
191.364	223.825
191.512	225.936
191.659	216.478
191.807	217.763
191.955	217.281
192.103	215.509
192.251	209.203
192.399	212.93
192.547	223.503
192.695	215.73
192.843	215.697
192.99	217.377
193.138	218.601
193.286	221.234
193.434	222.153
193.582	218.351
193.73	215.386
193.878	216.131
194.026	221.383
194.174	221.471
194.321	215.802
194.469	225.114
194.617	231.215
194.765	236.861
194.913	245.061
195.061	241.778
195.209	245.605
195.357	253.811
195.505	264.638
195.652	270.704
195.8	268.608
195.948	269.812
196.096	275.353
196.244	267.95
196.392	274.468
196.54	271.002
196.688	272.216
196.835	268.576
196.983	273.182
197.131	283.471
197.279	287.462
197.427	294
197.575	309.995
197.723	325.41
197.871	325.015
198.019	329.287
198.166	322.047
198.314	325.109
198.462	323.775
198.61	339.663
198.758	346.416
198.906	362.211
199.054	375.547
199.202	382.612
199.35	402.263
199.497	418.87
199.645	445.493
199.793	476.646
199.941	501.696
200.089	530.069
200.237	558.506
200.385	597.249
200.533	637.824
200.68	672.662
200.828	698.463
200.976	740.794
201.124	766.135
201.272	800.933
201.42	858.554
201.568	897.965
201.716	925.454
201.864	981.113
202.011	1066.258
202.159	1138.271
202.307	1214.756
202.455	1297.711
202.603	1359.367
202.751	1446.405
202.899	1546.98
203.047	1651.936
203.195	1746.873
203.342	1790.933
203.49	1831.903
203.638	1964.706
203.786	2072.729
203.934	2169.782
204.082	2258.158
204.23	2343.789
204.378	2478.193
204.526	2687.424
204.673	2869.199
204.821	3039.396
204.969	3168.627
205.117	3311.039
205.265	3424.025
205.413	3517.821
205.561	3593.05
205.709	3639.932
205.856	3665.884
206.004	3671.826
206.152	3690.012
206.3	3684.494
206.448	3688.182
206.596	3691.928
206.744	3685.432
206.892	3650.512
207.04	3633.335
207.187	3601.496
207.335	3567.693
207.483	3555.766
207.631	3521.985
207.779	3472.45
207.927	3409.335
208.075	3349.77
208.223	3306.625
208.371	3299.033
208.518	3244.045
208.666	3223.96
208.814	3153.767
208.962	3104.384
209.11	3068.18
209.258	3044.25
209.406	3002.663
209.554	2933.126
209.701	2855.656
209.849	2780.659
209.997	2733.791
210.145	2696.869
210.293	2674.504
210.441	2608.915
210.589	2536.226
210.737	2467.381
210.885	2413.376
211.032	2344.22
211.18	2293.791
211.328	2231.61
211.476	2152.64
211.624	2108.146
211.772	2064.586
211.92	2048.345
212.068	1974.901
212.216	1945.851
212.363	1886.097
212.511	1870.535
212.659	1836.343
212.807	1812.074
212.955	1760.148
213.103	1736.536
213.251	1698.708
213.399	1682.836
213.547	1657.953
213.694	1667.386
213.842	1652.412
213.99	1636.596
214.138	1620.982
214.286	1611.989
214.434	1588.512
214.582	1584.005
214.73	1568.504
214.877	1528.099
215.025	1482.197
215.173	1440.916
215.321	1403.054
215.469	1365.742
215.617	1331.724
215.765	1288.699
215.913	1271.37
216.061	1226.81
216.208	1205.13
216.356	1181.141
216.504	1140.511
216.652	1111.448
216.8	1063.651
216.948	1022.075
217.096	979.488
217.244	947.794
217.392	928.023
217.539	870.445
217.687	806.374
217.835	761.383
217.983	709.559
218.131	630.885
218.279	577.417
218.427	517.142
218.575	458.853
218.723	419.598
218.87	400.939
219.018	386.441
219.166	373.609
219.314	375.231
219.462	365.682
219.61	365.952
219.758	373.029
219.906	374.22
220.053	359.484
220.201	351.321
220.349	334.435
220.497	318.679
220.645	302.292
220.793	289.415
220.941	284.199
221.089	271.182
221.237	266.725
221.384	262.045
221.532	263.988
221.68	263.318
221.828	253.198
221.976	245.93
222.124	235.283
222.272	232.715
222.42	226.911
222.568	217.501
222.715	205.956
222.863	193.002
223.011	193.342
223.159	196.048
223.307	203.487
223.455	200.864
223.603	195.51
223.751	188.436
223.898	178.549
224.046	165.158
224.194	149.694
224.342	140.619
224.49	136.098
224.638	129.444
224.786	137.796
224.934	139.325
225.082	141.527
225.229	140.183
225.377	124.814
225.525	117.399
225.673	116.313
225.821	105.894
225.969	92.609
226.117	86.683
226.265	79.361
226.413	76.679
226.56	71.911
226.708	69.021
226.856	65.335
227.004	60.492
227.152	53.976
227.3	53.22
227.448	51.93
227.596	46.16
227.744	42.992
227.891	43.798
228.039	41.471
228.187	40.133
228.335	37.246
228.483	33.575
228.631	32.688
228.779	30.851
228.927	28.845
229.074	25.806
229.222	23.008
229.37	20.506
229.518	20.525
229.666	17.026
229.814	16.755
229.962	15.546
230.11	14.1
230.258	14.293
230.405	13.839
230.553	13.625
230.701	11.484
230.849	12.047
230.997	11.433
231.145	12.002
231.293	11.926
231.441	11.445
231.589	11.18
231.736	10.286
231.884	9.268
232.032	10.65
232.18	10.715
232.328	10.307
232.476	10.98
232.624	10.057
232.772	10.594
