# Supplementary material for: A single Musashi gene allele is sufficient to maintain mouse photoreceptor cells
Source: PLoS One. 2026 May 14;21(5):e0338576. doi: 10.1371/journal.pone.0338576 (PMC13175383; doi:10.1371/journal.pone.0338576)
Supplement: S2 File — (ZIP) [file pone.0338576.s011.zip › Data/Msi1FF_Msi2FWT_CRE_1_3.csv]

Distance_(microns)	Gray_Value
0	39.082
0.148	37.507
0.296	37.225
0.444	36.27
0.592	39.755
0.739	36.887
0.887	38.848
1.035	41.085
1.183	42.921
1.331	46.883
1.479	49.049
1.627	46.214
1.775	47.07
1.923	47.762
2.07	52.598
2.218	55.564
2.366	57.652
2.514	60.743
2.662	66.125
2.81	69.166
2.958	78.137
3.106	84.892
3.253	90.923
3.401	100.626
3.549	101.305
3.697	104.718
3.845	115.873
3.993	121.106
4.141	129.635
4.289	132.311
4.437	139.703
4.584	149.52
4.732	158.267
4.88	166.638
5.028	177.493
5.176	187.16
5.324	197.918
5.472	206.886
5.62	224.887
5.768	239.584
5.915	250.931
6.063	275.888
6.211	322.635
6.359	367.668
6.507	434.025
6.655	495.142
6.803	554.586
6.951	603.36
7.098	653.831
7.246	725.416
7.394	784.777
7.542	847.025
7.69	907.533
7.838	968.911
7.986	1045.319
8.134	1112.661
8.282	1195.885
8.429	1257.014
8.577	1361.722
8.725	1439.16
8.873	1524.358
9.021	1626.716
9.169	1696.118
9.317	1768.826
9.465	1821.26
9.613	1883.781
9.76	1928.785
9.908	1974.212
10.056	1986.589
10.204	2004.837
10.352	2047.054
10.5	2068.048
10.648	2119.798
10.796	2137.537
10.944	2147.187
11.091	2155.86
11.239	2161.59
11.387	2196.429
11.535	2183.159
11.683	2197.171
11.831	2184.953
11.979	2189.615
12.127	2189.07
12.274	2200.062
12.422	2178.384
12.57	2153.136
12.718	2117.527
12.866	2123.125
13.014	2141.106
13.162	2126.537
13.31	2133.407
13.458	2109.148
13.605	2103.672
13.753	2117.496
13.901	2123.083
14.049	2158.24
14.197	2145.18
14.345	2112.433
14.493	2095.052
14.641	2109.715
14.789	2110.938
14.936	2116.911
15.084	2111.634
15.232	2081.746
15.38	2060.167
15.528	2077.682
15.676	2093.163
15.824	2075.001
15.972	2062.546
16.12	2073.547
16.267	2111.995
16.415	2093.782
16.563	2107.593
16.711	2102.799
16.859	2089.579
17.007	2080.593
17.155	2109.766
17.303	2114.953
17.45	2099.506
17.598	2109.652
17.746	2087.12
17.894	2108.786
18.042	2123.391
18.19	2145.609
18.338	2144.471
18.486	2167.163
18.634	2178.295
18.781	2187.963
18.929	2176.204
19.077	2220.688
19.225	2224.819
19.373	2216.889
19.521	2207.644
19.669	2229.978
19.817	2235.535
19.965	2251.36
20.112	2245.571
20.26	2221.39
20.408	2217.745
20.556	2235.6
20.704	2229.692
20.852	2228.293
21	2220.238
21.148	2214.924
21.295	2223.457
21.443	2213.654
21.591	2224.59
21.739	2229.96
21.887	2200.886
22.035	2190.212
22.183	2194.659
22.331	2232.536
22.479	2201.147
22.626	2172.031
22.774	2148.619
22.922	2132.94
23.07	2130.007
23.218	2144.678
23.366	2153.282
23.514	2163.854
23.662	2191.802
23.81	2187.814
23.957	2230.33
24.105	2262.235
24.253	2287.33
24.401	2287.479
24.549	2292.134
24.697	2265.95
24.845	2268.823
24.993	2219.853
25.141	2148.752
25.288	2073.265
25.436	2012.741
25.584	1972.804
25.732	1943.11
25.88	1885.667
26.028	1812.514
26.176	1727.157
26.324	1701.774
26.471	1709.288
26.619	1675.121
26.767	1667.405
26.915	1623.102
27.063	1594.443
27.211	1557.33
27.359	1547.651
27.507	1490.742
27.655	1456.139
27.802	1402.6
27.95	1357.948
28.098	1330.605
28.246	1305.896
28.394	1301.334
28.542	1260.459
28.69	1238.624
28.838	1214.965
28.986	1198.96
29.133	1192.828
29.281	1176.389
29.429	1160.391
29.577	1148.216
29.725	1141.647
29.873	1136.739
30.021	1144.884
30.169	1147.443
30.317	1119.921
30.464	1122.033
30.612	1128.051
30.76	1125.956
30.908	1128.405
31.056	1098.507
31.204	1095.632
31.352	1093.288
31.5	1079.93
31.647	1075.185
31.795	1066.654
31.943	1064.542
32.091	1054.584
32.239	1065.003
32.387	1065.199
32.535	1069.488
32.683	1073.45
32.831	1053.292
32.978	1044.661
33.126	1048.589
33.274	1041.185
33.422	1048.531
33.57	1026.366
33.718	1006.755
33.866	1010.964
34.014	996.366
34.162	995.108
34.309	1008.55
34.457	995.999
34.605	1017.508
34.753	1014.59
34.901	1030.279
35.049	1031.204
35.197	1020.797
35.345	1032.785
35.492	1026.257
35.64	1038.539
35.788	1035.441
35.936	1032.42
36.084	1033.275
36.232	1037.281
36.38	1041.549
36.528	1040.839
36.676	1062.194
36.823	1063.873
36.971	1061.578
37.119	1069.179
37.267	1059.667
37.415	1064.922
37.563	1080.42
37.711	1085.458
37.859	1071.829
38.007	1064.84
38.154	1071.67
38.302	1064.728
38.45	1072.011
38.598	1069.162
38.746	1058.606
38.894	1040.986
39.042	1038.892
39.19	1031.332
39.338	1028.544
39.485	1027.554
39.633	1022.406
39.781	1018.292
39.929	1017.538
40.077	1016.881
40.225	1024.497
40.373	1032.626
40.521	1012.655
40.668	1007.081
40.816	1006.654
40.964	996.713
41.112	990.312
41.26	996.992
41.408	1001.455
41.556	1005.654
41.704	1007.388
41.852	1021.591
41.999	1024.3
42.147	1022.133
42.295	1036.05
42.443	1045.533
42.591	1067.447
42.739	1063.397
42.887	1063.281
43.035	1070.714
43.183	1082.638
43.33	1072.192
43.478	1068.965
43.626	1062.449
43.774	1059.143
43.922	1072.133
44.07	1088.914
44.218	1111.751
44.366	1123.435
44.514	1140.512
44.661	1139.046
44.809	1128.127
44.957	1119.784
45.105	1100.192
45.253	1085.62
45.401	1067.46
45.549	1063.975
45.697	1075.692
45.844	1064.65
45.992	1081.397
46.14	1088.382
46.288	1092.263
46.436	1088.444
46.584	1089.881
46.732	1090.649
46.88	1094.433
47.028	1069.574
47.175	1052.142
47.323	1035.94
47.471	1017.341
47.619	1001.399
47.767	994.016
47.915	986.468
48.063	975.545
48.211	949.876
48.359	947.081
48.506	943.092
48.654	936.57
48.802	931.721
48.95	930.372
49.098	925.62
49.246	932.251
49.394	916.852
49.542	910.95
49.689	905.784
49.837	903.442
49.985	889.773
50.133	899.518
50.281	897.565
50.429	895.167
50.577	899.951
50.725	906.669
50.873	903.196
51.02	904.828
51.168	912.129
51.316	915.42
51.464	916.494
51.612	919.878
51.76	921.789
51.908	947.274
52.056	949.711
52.204	958.196
52.351	977.473
52.499	975.858
52.647	967.932
52.795	979.043
52.943	978.174
53.091	968.541
53.239	985.729
53.387	987.306
53.535	986.167
53.682	1015.598
53.83	1030.469
53.978	1036.706
54.126	1064.344
54.274	1064.318
54.422	1086.159
54.57	1073.983
54.718	1071.983
54.865	1071.374
55.013	1077.848
55.161	1070.752
55.309	1093.706
55.457	1080.46
55.605	1083.891
55.753	1097.148
55.901	1090.935
56.049	1106.132
56.196	1129.636
56.344	1135.553
56.492	1135.6
56.64	1125.188
56.788	1129.285
56.936	1124.952
57.084	1121.965
57.232	1116.256
57.38	1096.086
57.527	1094.73
57.675	1096.26
57.823	1121.041
57.971	1131.638
58.119	1153.738
58.267	1150.305
58.415	1157.975
58.563	1176.542
58.711	1215.845
58.858	1202.829
59.006	1204.403
59.154	1195.996
59.302	1197.369
59.45	1196.793
59.598	1190.85
59.746	1191.153
59.894	1193.903
60.041	1178.567
60.189	1189.32
60.337	1207.33
60.485	1213.443
60.633	1238.677
60.781	1263.173
60.929	1278.86
61.077	1272.667
61.225	1271.45
61.372	1279.28
61.52	1278.743
61.668	1276.903
61.816	1278.366
61.964	1283.38
62.112	1281.82
62.26	1279.84
62.408	1264.49
62.556	1266.166
62.703	1282.906
62.851	1289.202
62.999	1290.509
63.147	1294.575
63.295	1301.149
63.443	1265.969
63.591	1275.895
63.739	1259.472
63.886	1238.791
64.034	1213.018
64.182	1184.878
64.33	1176.568
64.478	1171.291
64.626	1163.157
64.774	1165.704
64.922	1174.974
65.07	1181.554
65.217	1187.81
65.365	1191.923
65.513	1182.046
65.661	1155.81
65.809	1119.763
65.957	1129.816
66.105	1122.109
66.253	1137.152
66.401	1131.582
66.548	1139.005
66.696	1147.558
66.844	1140.684
66.992	1156.007
67.14	1144.99
67.288	1142.97
67.436	1136.74
67.584	1118.099
67.732	1119.802
67.879	1114.015
68.027	1116.748
68.175	1133.625
68.323	1137.144
68.471	1155.66
68.619	1161.959
68.767	1185.857
68.915	1203.833
69.062	1206.531
69.21	1222.023
69.358	1220.819
69.506	1235.421
69.654	1242.763
69.802	1252.361
69.95	1236.506
70.098	1229.359
70.246	1218.9
70.393	1199.936
70.541	1187.308
70.689	1167.913
70.837	1160.334
70.985	1151.041
71.133	1134.627
71.281	1102.614
71.429	1093.508
71.577	1064.894
71.724	1042.544
71.872	1015.681
72.02	995.881
72.168	974.659
72.316	984.306
72.464	972.936
72.612	991.52
72.76	1006.353
72.908	1024.677
73.055	1043.174
73.203	1052.093
73.351	1061.418
73.499	1070.12
73.647	1088.012
73.795	1088.794
73.943	1103.816
74.091	1122.631
74.238	1117.509
74.386	1093.241
74.534	1094.7
74.682	1084.272
74.83	1076.057
74.978	1057.939
75.126	1042.071
75.274	1030.137
75.422	1038.309
75.569	1027.93
75.717	1023.457
75.865	1011.651
76.013	1020.372
76.161	1024.065
76.309	1023.993
76.457	1017.003
76.605	978.6
76.753	964.948
76.9	940.312
77.048	918.249
77.196	889.12
77.344	868.317
77.492	859.471
77.64	840.042
77.788	829.476
77.936	819.836
78.083	826.309
78.231	830.208
78.379	828.067
78.527	826.944
78.675	836.5
78.823	857.359
78.971	859.002
79.119	840.798
79.267	828.234
79.414	804.733
79.562	825.788
79.71	813.948
79.858	832.627
80.006	825.649
80.154	825.821
80.302	823.75
80.45	828.619
80.598	826.971
80.745	845.382
80.893	839.558
81.041	823.029
81.189	810.738
81.337	809.896
81.485	810.005
81.633	789.059
81.781	787.303
81.929	791.508
82.076	813.659
82.224	819.117
82.372	845.565
82.52	844.082
82.668	867.32
82.816	892.725
82.964	917.016
83.112	918.797
83.259	942.012
83.407	969.393
83.555	985.631
83.703	986.022
83.851	996.713
83.999	1019.483
84.147	1050.153
84.295	1065.723
84.443	1074.163
84.59	1060.45
84.738	1076.18
84.886	1080.607
85.034	1080.274
85.182	1084.991
85.33	1075.405
85.478	1075.239
85.626	1075.85
85.774	1078.71
85.921	1069.341
86.069	1083.448
86.217	1093.395
86.365	1106.315
86.513	1117.752
86.661	1126.895
86.809	1117.548
86.957	1115.978
87.104	1125.092
87.252	1127.585
87.4	1116.405
87.548	1123.489
87.696	1110.516
87.844	1106.513
87.992	1096.579
88.14	1101.1
88.288	1098.72
88.435	1093.6
88.583	1067.871
88.731	1057.201
88.879	1056.561
89.027	1056.428
89.175	1049.358
89.323	1047.218
89.471	1028.545
89.619	1033.755
89.766	1031.862
89.914	1017.248
90.062	992.825
90.21	974.325
90.358	952.712
90.506	957.045
90.654	943.902
90.802	934.809
90.95	912.798
91.097	883.995
91.245	879.851
91.393	865.964
91.541	850.21
91.689	825.927
91.837	790.61
91.985	745.863
92.133	734.768
92.28	715.466
92.428	679.895
92.576	652.539
92.724	623.901
92.872	570.782
93.02	549.377
93.168	520.722
93.316	506.619
93.464	475.849
93.611	460.598
93.759	431.397
93.907	431.667
94.055	412.963
94.203	417.525
94.351	408.471
94.499	403.028
94.647	384.916
94.795	375.32
94.942	375.665
95.09	370.732
95.238	368.71
95.386	361.904
95.534	351.589
95.682	342.459
95.83	338.792
95.978	313.699
96.126	311.112
96.273	299.365
96.421	305.385
96.569	306.041
96.717	305.244
96.865	300.503
97.013	298.331
97.161	299.905
97.309	301.419
97.456	328.193
97.604	334.681
97.752	350.842
97.9	345.706
98.048	347.638
98.196	334.796
98.344	347.773
98.492	349.001
98.64	345.111
98.787	348.522
98.935	341.376
99.083	342.017
99.231	346.944
99.379	363.714
99.527	373.267
99.675	371.184
99.823	387.623
99.971	400.573
100.118	413.19
100.266	411.526
100.414	416.939
100.562	415.412
100.71	414.251
100.858	421.884
101.006	423.5
101.154	438.799
101.301	438.651
101.449	442.984
101.597	459.603
101.745	466.178
101.893	479.184
102.041	485.516
102.189	502.112
102.337	521.917
102.485	539.029
102.632	554.818
102.78	565.033
102.928	579.701
103.076	596.962
103.224	626.704
103.372	641.265
103.52	645.3
103.668	654.614
103.816	669.945
103.963	699.573
104.111	722.232
104.259	764.616
104.407	793.879
104.555	840.699
104.703	885.049
104.851	936.125
104.999	1014.675
105.147	1049.685
105.294	1113.954
105.442	1147.54
105.59	1176.339
105.738	1221.035
105.886	1242.641
106.034	1272.284
106.182	1304.237
106.33	1342.069
106.477	1362.558
106.625	1383.339
106.773	1402.671
106.921	1399.983
107.069	1408.102
107.217	1436.93
107.365	1462.362
107.513	1467.61
107.661	1495.964
107.808	1509.602
107.956	1503.366
108.104	1498.134
108.252	1503.792
108.4	1485.543
108.548	1492.364
108.696	1458.598
108.844	1461.389
108.992	1453.279
109.139	1452.563
109.287	1456.734
109.435	1458.758
109.583	1440.189
109.731	1468.543
109.879	1463.683
110.027	1469.617
110.175	1464.46
110.323	1469.857
110.47	1465.851
110.618	1456.014
110.766	1450.448
110.914	1443.151
111.062	1433.135
111.21	1416.641
111.358	1411.827
111.506	1404.723
111.653	1388.626
111.801	1396.258
111.949	1400.355
112.097	1394.191
112.245	1385.41
112.393	1390.405
112.541	1401.467
112.689	1431.089
112.837	1439.785
112.984	1449.193
113.132	1446.132
113.28	1443.147
113.428	1456.586
113.576	1454.338
113.724	1491.296
113.872	1494.115
114.02	1495.953
114.168	1504.158
114.315	1494.53
114.463	1491.402
114.611	1489.947
114.759	1478.168
114.907	1473.212
115.055	1457.42
115.203	1474.011
115.351	1468.092
115.498	1463.15
115.646	1475.264
115.794	1466.361
115.942	1441.838
116.09	1443.122
116.238	1409.959
116.386	1395.199
116.534	1393.742
116.682	1391.942
116.829	1373.106
116.977	1379.352
117.125	1344.618
117.273	1322.158
117.421	1300.6
117.569	1303.103
117.717	1298.489
117.865	1296.255
118.013	1269.897
118.16	1253.21
118.308	1243.998
118.456	1249.216
118.604	1243.084
118.752	1227.756
118.9	1212.847
119.048	1182.999
119.196	1165.96
119.344	1180.578
119.491	1162.019
119.639	1146.623
119.787	1138.557
119.935	1141.478
120.083	1132.198
120.231	1136.586
120.379	1127.573
120.527	1110.53
120.674	1109.97
120.822	1106.377
120.97	1102.357
121.118	1114.976
121.266	1109.586
121.414	1116.956
121.562	1096.853
121.71	1087.259
121.858	1096.035
122.005	1091.727
122.153	1081.596
122.301	1077.605
122.449	1062.031
122.597	1047.257
122.745	1052.779
122.893	1049.141
123.041	1025.293
123.189	997.161
123.336	983.609
123.484	977.954
123.632	966.206
123.78	968.111
123.928	952.809
124.076	941.537
124.224	925.842
124.372	933.126
124.52	929.954
124.667	918.042
124.815	913.077
124.963	912.438
125.111	918.416
125.259	924.424
125.407	935.284
125.555	943.335
125.703	964.475
125.85	999.359
125.998	1046.59
126.146	1081.234
126.294	1091.575
126.442	1109.342
126.59	1120.982
126.738	1129.426
126.886	1146.879
127.034	1159.723
127.181	1166.897
127.329	1194.287
127.477	1204.141
127.625	1244.351
127.773	1268.447
127.921	1318.534
128.069	1332.244
128.217	1347.514
128.365	1391.964
128.512	1416.964
128.66	1415.941
128.808	1417.224
128.956	1437.237
129.104	1437.041
129.252	1423.884
129.4	1452.271
129.548	1449.231
129.695	1457.544
129.843	1460.821
129.991	1474.455
130.139	1478.655
130.287	1485.845
130.435	1482.778
130.583	1451.515
130.731	1428.762
130.879	1433.115
131.026	1433.515
131.174	1468.612
131.322	1489.892
131.47	1534.506
131.618	1567.616
131.766	1625.697
131.914	1672.624
132.062	1724.798
132.21	1751.258
132.357	1757.419
132.505	1756.12
132.653	1763.337
132.801	1789.615
132.949	1830.446
133.097	1848.823
133.245	1878.254
133.393	1908.315
133.541	1952.78
133.688	1971.865
133.836	2003.56
133.984	2008.745
134.132	1992.661
134.28	2007.549
134.428	2047.154
134.576	2039.116
134.724	2060.382
134.871	2069.718
135.019	2052.474
135.167	2049.703
135.315	2060.866
135.463	2057.346
135.611	2034.159
135.759	2024.388
135.907	1984.682
136.055	1947.687
136.202	1938.899
136.35	1912.664
136.498	1902.85
136.646	1873.688
136.794	1835.82
136.942	1831.645
137.09	1816.402
137.238	1808.195
137.386	1784.251
137.533	1734.987
137.681	1694.246
137.829	1647.062
137.977	1600.614
138.125	1545.05
138.273	1460.229
138.421	1344.095
138.569	1285.371
138.717	1243.941
138.864	1174.777
139.012	1115.769
139.16	1041.112
139.308	966.058
139.456	923.433
139.604	888.547
139.752	856.37
139.9	789.408
140.047	742.388
140.195	709.552
140.343	696.409
140.491	677.379
140.639	647.165
140.787	604.896
140.935	544.33
141.083	502.42
141.231	483.251
141.378	452.349
141.526	425.413
141.674	398.797
141.822	352.22
141.97	335.392
142.118	322.548
142.266	312.99
142.414	282.863
142.562	255.155
142.709	241.841
142.857	231.783
143.005	228.761
143.153	209.142
143.301	200.655
143.449	189.416
143.597	172.129
143.745	167.47
143.893	167.467
144.04	157.757
144.188	155.928
144.336	142.082
144.484	131.773
144.632	128.974
144.78	121.419
144.928	119.116
145.076	106.644
145.223	105.758
145.371	110.018
145.519	103.959
145.667	102.909
145.815	105.717
145.963	104.368
146.111	100.102
146.259	105.393
146.407	112.914
146.554	105.699
146.702	109.909
146.85	102.409
146.998	104.362
147.146	101.785
147.294	101.741
147.442	103.558
147.59	96.501
147.738	98.93
147.885	97.043
148.033	103.553
148.181	103.312
148.329	108.039
148.477	109.882
148.625	116.018
148.773	121.517
148.921	116.596
149.068	116.521
149.216	113.239
149.364	112.663
149.512	113.322
149.66	112.59
149.808	116.258
149.956	121.419
150.104	138.438
150.252	145.609
150.399	150.44
150.547	162.391
150.695	172.042
150.843	184.907
150.991	199.631
151.139	208.119
151.287	227.096
151.435	227.516
151.583	230.689
151.73	229.719
151.878	232.889
152.026	232.312
152.174	237.535
152.322	241.329
152.47	249.262
152.618	246.576
152.766	242.367
152.913	240.768
153.061	245.375
153.209	243.026
153.357	240.137
153.505	246.081
153.653	245.768
153.801	241.159
153.949	239.646
154.097	233.053
154.244	215.557
154.392	215.461
154.54	214.011
154.688	207.318
154.836	211.527
154.984	208.772
155.132	199.38
155.28	194.805
155.428	194.299
155.575	191.304
155.723	198.229
155.871	190.507
156.019	192.131
156.167	178.272
156.315	174.323
156.463	169.141
156.611	167.569
156.759	162.773
156.906	157.124
157.054	151.089
157.202	143.527
157.35	142.818
157.498	126.646
157.646	113.787
157.794	110.478
157.942	107.866
158.089	107.06
158.237	106.031
158.385	103.07
158.533	96.508
158.681	94.184
158.829	93.159
158.977	89.221
159.125	90.27
159.273	88.408
159.42	84.13
159.568	83.236
159.716	82.976
159.864	85.243
160.012	86.3
160.16	85.293
160.308	80.099
160.456	82.826
160.604	81.473
160.751	82.706
160.899	82.457
161.047	78.405
161.195	79.46
161.343	79.141
161.491	84.005
161.639	81.446
161.787	86.104
161.935	87.886
162.082	85.344
162.23	84.461
162.378	81.845
162.526	83.726
162.674	81.463
162.822	85.877
162.97	85.104
163.118	88.867
163.265	88.321
163.413	86.205
163.561	85.483
163.709	86.507
163.857	89.578
164.005	92.036
164.153	90.153
164.301	86.628
164.449	90.672
164.596	86.55
164.744	86.268
164.892	91.062
165.04	94.957
165.188	98.325
165.336	97.699
165.484	96.007
165.632	100.248
165.78	97.892
165.927	96.399
166.075	99.886
166.223	98.24
166.371	97.431
166.519	102.431
166.667	105.831
166.815	101.987
166.963	104.03
167.111	101.146
167.258	95.092
167.406	96.065
167.554	99.871
167.702	98.937
167.85	100.96
167.998	98.743
168.146	101.294
168.294	99.184
168.441	111.251
168.589	112.739
168.737	107.089
168.885	103.166
169.033	105.46
169.181	101.954
169.329	104.558
169.477	102.622
169.625	94.09
169.772	95.09
169.92	91.414
170.068	88.808
170.216	88.271
170.364	90.266
170.512	89.365
170.66	88.23
170.808	93.305
170.956	93.833
171.103	93.471
171.251	93.04
171.399	93.239
171.547	97.115
171.695	98.308
171.843	100.461
171.991	97.861
172.139	96.794
172.286	94.977
172.434	94.553
172.582	98.032
172.73	98.462
172.878	100.375
173.026	96.902
173.174	91.846
173.322	87.189
173.47	90.736
173.617	92.336
173.765	93.228
173.913	99.018
174.061	100.735
174.209	102.486
174.357	103.186
174.505	102.236
174.653	104.99
174.801	103.327
174.948	99.551
175.096	97.858
175.244	97.235
175.392	97.059
175.54	94.65
175.688	92.607
175.836	100.915
175.984	103.432
176.132	102.005
176.279	100.252
176.427	106.855
176.575	109.068
176.723	105.981
176.871	107.977
177.019	108.67
177.167	107.336
177.315	104.342
177.462	103.264
177.61	104.353
177.758	105.264
177.906	93.906
178.054	98.492
178.202	96.923
178.35	91.082
178.498	97.69
178.646	98.837
178.793	98.325
178.941	95.836
179.089	97.57
179.237	101.761
179.385	106.582
179.533	111.726
179.681	110.326
179.829	108.023
179.977	111.819
180.124	112.095
180.272	119.699
180.42	113.448
180.568	110.611
180.716	109.804
180.864	108.85
181.012	111.736
181.16	115.635
181.307	112.36
181.455	105.549
181.603	108.694
181.751	112.263
181.899	115.192
182.047	119.66
182.195	119.915
182.343	127.023
182.491	125.084
182.638	133.575
182.786	137.643
182.934	137.614
183.082	139.392
183.23	140.922
183.378	143.749
183.526	139.406
183.674	138.156
183.822	145.873
183.969	139.23
184.117	147.15
184.265	149.62
184.413	157.363
184.561	162.609
184.709	169.285
184.857	173.521
185.005	178.2
185.153	176.166
185.3	189.612
185.448	194.641
185.596	196.37
185.744	203.935
185.892	221.18
186.04	237.164
186.188	240.876
186.336	251.048
186.483	265.166
186.631	276.904
186.779	282.809
186.927	291.296
187.075	307.75
187.223	317.281
187.371	339.385
187.519	351.349
187.667	365.467
187.814	385.204
187.962	409.911
188.11	441.251
188.258	462.505
188.406	482.268
188.554	509.808
188.702	524.818
188.85	537.481
188.998	543.308
189.145	556.551
189.293	567.843
189.441	569.696
189.589	574.495
189.737	571.484
189.885	567.53
190.033	546.619
190.181	542.805
190.329	537.677
190.476	538.486
190.624	527.028
190.772	539.573
190.92	534.988
191.068	541.317
191.216	549.535
191.364	570.761
191.512	573.972
191.659	600.64
191.807	613.621
191.955	635.419
192.103	662.644
192.251	701.985
192.399	735.11
192.547	767.364
192.695	804.449
192.843	837.569
192.99	871.827
193.138	906.307
193.286	929.765
193.434	951.466
193.582	989.186
193.73	1025.874
193.878	1079.054
194.026	1125.797
194.174	1170.611
194.321	1207.124
194.469	1258.301
194.617	1312.115
194.765	1347.978
194.913	1356.998
195.061	1382.125
195.209	1458.104
195.357	1523.687
195.505	1620.939
195.652	1712.316
195.8	1786.848
195.948	1843.418
196.096	1923.204
196.244	2020.033
196.392	2080.612
196.54	2098.308
196.688	2125.527
196.835	2187.919
196.983	2252.901
197.131	2333.877
197.279	2369.836
197.427	2398.255
197.575	2451.69
197.723	2493.392
197.871	2548.057
198.019	2591.806
198.166	2595.998
198.314	2554.217
198.462	2495.515
198.61	2452.88
198.758	2399.589
198.906	2325.457
199.054	2242.832
199.202	2164.097
199.35	2135.259
199.497	2090.537
199.645	2040.456
199.793	1960.063
199.941	1865.171
200.089	1791.018
200.237	1726.512
200.385	1693.61
200.533	1676.444
200.68	1647.734
200.828	1601.072
200.976	1551.049
201.124	1524.185
201.272	1481.668
201.42	1467.718
201.568	1394.031
201.716	1364.637
201.864	1313.284
202.011	1304.733
202.159	1301.7
202.307	1297.001
202.455	1295.032
202.603	1253.499
202.751	1262.53
202.899	1258.521
203.047	1269.658
203.195	1246.169
203.342	1224.542
203.49	1199.996
203.638	1206.064
203.786	1186.735
203.934	1169.76
204.082	1141.478
204.23	1102.802
204.378	1079.55
204.526	1055.515
204.673	1012.969
204.821	983.821
204.969	936.692
205.117	891.287
205.265	869.079
205.413	837.734
205.561	814.042
205.709	765.609
205.856	718.079
206.004	670.613
206.152	648.123
206.3	630.523
206.448	604.803
206.596	581.203
206.744	552.113
206.892	528.114
207.04	506.419
207.187	490.241
207.335	469.662
207.483	456.304
207.631	436.622
207.779	421.548
207.927	396.159
208.075	363.726
208.223	341.798
208.371	297.666
208.518	266.734
208.666	248.666
208.814	227.048
208.962	205.759
209.11	177.968
209.258	157.182
209.406	136.4
209.554	115.418
209.701	100.699
209.849	82.216
209.997	65.247
210.145	49.458
210.293	42.366
210.441	35.371
210.589	30.055
210.737	24.388
210.885	25.255
211.032	22.098
211.18	20.469
211.328	19.435
211.476	20.109
211.624	18.93
211.772	18.176
211.92	16.318
212.068	16.541
212.216	15.336
212.363	17.372
212.511	14.271
212.659	15.487
212.807	13.223
212.955	14.795
213.103	14.317
213.251	13.306
213.399	11.719
213.547	10.824
213.694	11.093
213.842	12.076
213.99	11.887
214.138	11.29
