# Supplementary material for: A single Musashi gene allele is sufficient to maintain mouse photoreceptor cells
Source: PLoS One. 2026 May 14;21(5):e0338576. doi: 10.1371/journal.pone.0338576 (PMC13175383; doi:10.1371/journal.pone.0338576)
Supplement: S2 File — (ZIP) [file pone.0338576.s011.zip › Data/Msi1FF_Msi2FWT_CRE_3_3.csv]

Distance_(microns)	Gray_Value
0	66.624
0.148	66.65
0.296	65.613
0.444	68.065
0.592	71.762
0.739	68.491
0.887	71.625
1.035	66.209
1.183	67.96
1.331	72.354
1.479	70.021
1.627	74.365
1.775	70.463
1.923	70.714
2.07	69.149
2.218	70.768
2.366	67.581
2.514	66.517
2.662	67.896
2.81	70.656
2.958	65.375
3.106	65.541
3.253	64.302
3.401	63.51
3.549	62.195
3.697	62.32
3.845	58.451
3.993	64.793
4.141	58.031
4.289	58.636
4.437	60.738
4.584	62.681
4.732	61.87
4.88	66.472
5.028	68.038
5.176	73.433
5.324	76.976
5.472	80.235
5.62	77.084
5.768	82.119
5.915	88.688
6.063	94.36
6.211	97.318
6.359	99.614
6.507	110.526
6.655	118.828
6.803	120.801
6.951	123.328
7.098	132.982
7.246	135.216
7.394	138.73
7.542	141.718
7.69	154.852
7.838	164.216
7.986	169.958
8.134	167.733
8.282	186.404
8.429	209.422
8.577	227.196
8.725	236.801
8.873	267.965
9.021	293.056
9.169	333.428
9.317	383.853
9.465	434.238
9.613	484.737
9.76	541.629
9.908	594.414
10.056	659.766
10.204	737.451
10.352	777.566
10.5	845.392
10.648	892.37
10.796	952.062
10.944	1032.127
11.091	1101.539
11.239	1162.818
11.387	1218.45
11.535	1281.095
11.683	1325.281
11.831	1416.154
11.979	1497.546
12.127	1542.509
12.274	1591.344
12.422	1608.534
12.57	1655.036
12.718	1712.097
12.866	1732.512
13.014	1780.467
13.162	1802.122
13.31	1832.281
13.458	1868.329
13.605	1925.594
13.753	1935.14
13.901	1943.04
14.049	1953.625
14.197	1980.287
14.345	2001.892
14.493	2017.981
14.641	2022.343
14.789	2026.951
14.936	2037.61
15.084	2020.796
15.232	2049.454
15.38	2068.021
15.528	2073.589
15.676	2082.153
15.824	2123.627
15.972	2146.315
16.12	2190.852
16.267	2189.764
16.415	2190.745
16.563	2212.601
16.711	2220.272
16.859	2214.342
17.007	2250.085
17.155	2252.379
17.303	2269.272
17.45	2276.405
17.598	2300.873
17.746	2313.207
17.894	2334.989
18.042	2331.41
18.19	2352.641
18.338	2316.712
18.486	2345.904
18.634	2382.79
18.781	2387.916
18.929	2389.075
19.077	2426.098
19.225	2443.49
19.373	2490.052
19.521	2518.481
19.669	2536.544
19.817	2567.958
19.965	2598.288
20.112	2633.504
20.26	2652.993
20.408	2682.579
20.556	2723.809
20.704	2733.902
20.852	2764.381
21	2805.589
21.148	2847.789
21.295	2883.718
21.443	2895.991
21.591	2939.514
21.739	2983.141
21.887	3007.997
22.035	3026.644
22.183	3040.168
22.331	3048.775
22.479	3066.004
22.626	3069.957
22.774	3113.617
22.922	3128.979
23.07	3151.073
23.218	3161.942
23.366	3182.493
23.514	3193.746
23.662	3213.832
23.81	3240.537
23.957	3208.703
24.105	3233.863
24.253	3247.722
24.401	3265.258
24.549	3274.205
24.697	3284.097
24.845	3306.049
24.993	3328.69
25.141	3361.609
25.288	3322.587
25.436	3300.236
25.584	3270.168
25.732	3263.357
25.88	3263.351
26.028	3242.928
26.176	3208.506
26.324	3195.963
26.471	3168.277
26.619	3145.091
26.767	3161.078
26.915	3136.28
27.063	3109.573
27.211	3055.875
27.359	3030.628
27.507	3033.884
27.655	3014.657
27.802	3001.366
27.95	2943.156
28.098	2931.353
28.246	2932.227
28.394	2930.295
28.542	2945.373
28.69	2956.115
28.838	2909.616
28.986	2914.72
29.133	2917.018
29.281	2934.064
29.429	2969.987
29.577	2968.443
29.725	2964.512
29.873	2967.905
30.021	2926.475
30.169	2903.868
30.317	2847.581
30.464	2793.438
30.612	2723.751
30.76	2680.749
30.908	2644.047
31.056	2589.361
31.204	2558.451
31.352	2516.622
31.5	2474.45
31.647	2418.228
31.795	2360.507
31.943	2281.676
32.091	2138.394
32.239	2024.223
32.387	1903.979
32.535	1803.264
32.683	1708.793
32.831	1582.665
32.978	1453.832
33.126	1350.892
33.274	1280.301
33.422	1226.625
33.57	1180.211
33.718	1128.421
33.866	1090.057
34.014	1049.051
34.162	1013.315
34.309	985.215
34.457	948.539
34.605	934.38
34.753	924.417
34.901	927.511
35.049	934.478
35.197	929.439
35.345	954.727
35.492	979.448
35.64	966.7
35.788	992.544
35.936	1016.052
36.084	1017.503
36.232	1032.378
36.38	1072.313
36.528	1101.168
36.676	1096.024
36.823	1122.722
36.971	1098.667
37.119	1106.143
37.267	1100.558
37.415	1127.497
37.563	1155.516
37.711	1170.258
37.859	1173.637
38.007	1168.669
38.154	1145.288
38.302	1126.05
38.45	1119
38.598	1111.752
38.746	1090.454
38.894	1057.297
39.042	1042.463
39.19	1005.393
39.338	993.252
39.485	993.035
39.633	974.361
39.781	982.2
39.929	965.486
40.077	961.766
40.225	977.519
40.373	978.065
40.521	993.255
40.668	1007.231
40.816	1001.821
40.964	1008.804
41.112	1002.443
41.26	1008.136
41.408	1013.686
41.556	1025.239
41.704	1016.876
41.852	1025.912
41.999	996.515
42.147	973.219
42.295	983.555
42.443	968.085
42.591	967.408
42.739	965.781
42.887	977.271
43.035	981.511
43.183	982.691
43.33	980.361
43.478	973.177
43.626	997.027
43.774	1002.074
43.922	994.657
44.07	987.767
44.218	956.424
44.366	933.917
44.514	893.9
44.661	866.97
44.809	855.427
44.957	833.983
45.105	828.923
45.253	832.713
45.401	834.262
45.549	848.422
45.697	852.909
45.844	840.485
45.992	837.141
46.14	832.564
46.288	810.157
46.436	819.727
46.584	805.107
46.732	798.253
46.88	808.659
47.028	805.562
47.175	810.765
47.323	810.291
47.471	808.288
47.619	828.757
47.767	837.996
47.915	854.646
48.063	876.639
48.211	892.458
48.359	912.058
48.506	933.034
48.654	959.4
48.802	1001.566
48.95	1034.742
49.098	1044.768
49.246	1037.114
49.394	1016.89
49.542	981.412
49.689	947.618
49.837	927.727
49.985	891.173
50.133	880.882
50.281	863.908
50.429	851.354
50.577	844.519
50.725	838.325
50.873	818.493
51.02	822.952
51.168	827.734
51.316	822.709
51.464	830.665
51.612	837.087
51.76	823.879
51.908	822.23
52.056	810.535
52.204	838.594
52.351	833.322
52.499	843.714
52.647	833.586
52.795	824.647
52.943	828.012
53.091	821.607
53.239	821.022
53.387	827.583
53.535	828.378
53.682	843.106
53.83	850.611
53.978	871.449
54.126	875.357
54.274	888.375
54.422	892.036
54.57	887.934
54.718	903.862
54.865	912.35
55.013	917.534
55.161	930.542
55.309	912.056
55.457	888.227
55.605	886.534
55.753	876.682
55.901	878.802
56.049	898.336
56.196	908.321
56.344	932.938
56.492	935.212
56.64	955.229
56.788	968.229
56.936	976.862
57.084	977.046
57.232	990.583
57.38	992.153
57.527	981.637
57.675	976.157
57.823	962.61
57.971	949.23
58.119	957.327
58.267	943.49
58.415	930.183
58.563	915.173
58.711	898.413
58.858	893.773
59.006	902.299
59.154	915.352
59.302	931.372
59.45	942.402
59.598	957.488
59.746	945.194
59.894	946.057
60.041	930.507
60.189	927.169
60.337	929.572
60.485	912.365
60.633	922.34
60.781	904.393
60.929	865.992
61.077	854.488
61.225	853.094
61.372	861.266
61.52	858.982
61.668	863.357
61.816	846.33
61.964	863.662
62.112	840.111
62.26	863.336
62.408	889.392
62.556	912.444
62.703	955.282
62.851	957.014
62.999	940.843
63.147	958.811
63.295	924.68
63.443	903.608
63.591	881.127
63.739	865.048
63.886	850.81
64.034	856.172
64.182	846.763
64.33	868.631
64.478	878.49
64.626	884.435
64.774	889.706
64.922	909.001
65.07	920.555
65.217	934.177
65.365	951.012
65.513	934.03
65.661	945.801
65.809	948.132
65.957	947.75
66.105	968.571
66.253	968.622
66.401	958.577
66.548	968.278
66.696	983.079
66.844	1007.773
66.992	1020.101
67.14	1065.902
67.288	1086.413
67.436	1132.221
67.584	1142.249
67.732	1154.616
67.879	1160.734
68.027	1176.645
68.175	1199.266
68.323	1236.474
68.471	1259.098
68.619	1241.669
68.767	1230.763
68.915	1210.861
69.062	1207.102
69.21	1162.076
69.358	1149.237
69.506	1108.418
69.654	1078.422
69.802	1064.813
69.95	1035.97
70.098	1024.844
70.246	1016.662
70.393	1007.382
70.541	996.703
70.689	1006.241
70.837	992.918
70.985	984.919
71.133	979.886
71.281	962.077
71.429	967.871
71.577	950.292
71.724	955.472
71.872	971.69
72.02	995.464
72.168	1011.938
72.316	1032.536
72.464	1060.803
72.612	1072.217
72.76	1066.802
72.908	1046.869
73.055	1038.287
73.203	1034.578
73.351	992.015
73.499	965.583
73.647	960.487
73.795	970.612
73.943	975.836
74.091	962.321
74.238	963.618
74.386	950.1
74.534	940.024
74.682	938.059
74.83	931.951
74.978	927.829
75.126	913.057
75.274	899.258
75.422	896.869
75.569	889.101
75.717	892.506
75.865	896.324
76.013	908.269
76.161	931.204
76.309	933.992
76.457	956.431
76.605	965.003
76.753	970.428
76.9	980.33
77.048	1011.202
77.196	1012.451
77.344	1004.606
77.492	1012.359
77.64	1012.564
77.788	993.693
77.936	998.679
78.083	1003.745
78.231	1019.794
78.379	1049.814
78.527	1069.706
78.675	1085.332
78.823	1080.982
78.971	1078.045
79.119	1098.868
79.267	1093.085
79.414	1095.798
79.562	1063.215
79.71	1047.952
79.858	1047.548
80.006	1045.052
80.154	1047.989
80.302	1032.353
80.45	1022.744
80.598	1002.745
80.745	989.929
80.893	988.107
81.041	969.241
81.189	962.438
81.337	946.513
81.485	950.568
81.633	940.973
81.781	921.468
81.929	922.957
82.076	923.472
82.224	930.204
82.372	950.679
82.52	951.315
82.668	973.638
82.816	996.394
82.964	1008.447
83.112	1028.75
83.259	1041.01
83.407	1044.849
83.555	1046.492
83.703	1045.019
83.851	1049.697
83.999	1080.108
84.147	1097.872
84.295	1135.123
84.443	1148.977
84.59	1153.291
84.738	1142.912
84.886	1150.397
85.034	1134.409
85.182	1143.6
85.33	1123.352
85.478	1100.987
85.626	1080.266
85.774	1081.404
85.921	1079.959
86.069	1071.119
86.217	1083.709
86.365	1083.232
86.513	1077.832
86.661	1069.372
86.809	1036.732
86.957	1010.316
87.104	990.932
87.252	994.437
87.4	984.526
87.548	989.524
87.696	973.866
87.844	992.725
87.992	995.654
88.14	1014.842
88.288	1027.775
88.435	1041.418
88.583	1059.145
88.731	1057.313
88.879	1065.611
89.027	1073.078
89.175	1065.912
89.323	1086.967
89.471	1090.524
89.619	1090.293
89.766	1090.096
89.914	1114.582
90.062	1112.741
90.21	1094.647
90.358	1068.113
90.506	1026.722
90.654	1024.312
90.802	986.758
90.95	964.972
91.097	936.295
91.245	892.639
91.393	878.802
91.541	844.319
91.689	804.669
91.837	772.796
91.985	752.05
92.133	724.48
92.28	717.616
92.428	708.265
92.576	688.941
92.724	683.107
92.872	657.62
93.02	652.092
93.168	634.696
93.316	614.196
93.464	606.088
93.611	580.997
93.759	563.823
93.907	532.452
94.055	528.295
94.203	520.874
94.351	516.448
94.499	508.768
94.647	505.404
94.795	495.71
94.942	494.769
95.09	499.652
95.238	492.848
95.386	475.158
95.534	475.519
95.682	461.069
95.83	464.143
95.978	444.96
96.126	434.65
96.273	434.04
96.421	425.987
96.569	412.694
96.717	409.197
96.865	416.111
97.013	414.883
97.161	427.647
97.309	425.956
97.456	447.927
97.604	455.085
97.752	469.92
97.9	466.744
98.048	454.66
98.196	449.509
98.344	439.202
98.492	450.579
98.64	459.408
98.787	476.561
98.935	496.978
99.083	525.891
99.231	536.955
99.379	567.496
99.527	601.12
99.675	634.528
99.823	671.016
99.971	692.003
100.118	707.771
100.266	757.223
100.414	802.907
100.562	844.168
100.71	897.623
100.858	913.954
101.006	934.158
101.154	982.866
101.301	1029.333
101.449	1073.085
101.597	1133.292
101.745	1177.245
101.893	1232.141
102.041	1315.421
102.189	1388.417
102.337	1445.013
102.485	1487.516
102.632	1533.61
102.78	1602.95
102.928	1684.244
103.076	1721.621
103.224	1785.865
103.372	1828.809
103.52	1885.11
103.668	1938.734
103.816	1982.239
103.963	1994.945
104.111	2002.528
104.259	1989.114
104.407	1980.61
104.555	1935.536
104.703	1933.529
104.851	1940.805
104.999	1953.561
105.147	1950.377
105.294	1974.899
105.442	1955.568
105.59	1936.847
105.738	1928.772
105.886	1899.878
106.034	1915.907
106.182	1910.801
106.33	1889.124
106.477	1884.144
106.625	1864.42
106.773	1876.216
106.921	1867.929
107.069	1875.802
107.217	1839.055
107.365	1846.645
107.513	1830.211
107.661	1845.496
107.808	1843.836
107.956	1834.555
108.104	1842.928
108.252	1827.327
108.4	1838.223
108.548	1850.649
108.696	1874.447
108.844	1868.196
108.992	1877.594
109.139	1869.513
109.287	1850.538
109.435	1831.207
109.583	1800.615
109.731	1760.949
109.879	1747.958
110.027	1733.943
110.175	1726.232
110.323	1718.578
110.47	1664.226
110.618	1656.475
110.766	1634.674
110.914	1619.082
111.062	1595.225
111.21	1588.838
111.358	1549.774
111.506	1524.254
111.653	1503.844
111.801	1479.17
111.949	1457.144
112.097	1427.719
112.245	1401.929
112.393	1366.356
112.541	1333.807
112.689	1318.074
112.837	1306.235
112.984	1301.529
113.132	1304.619
113.28	1310.346
113.428	1327.601
113.576	1331.393
113.724	1316.842
113.872	1305.104
114.02	1288.437
114.168	1300.989
114.315	1313.501
114.463	1310.703
114.611	1313.758
114.759	1331.134
114.907	1331.762
115.055	1329.397
115.203	1325.75
115.351	1322.951
115.498	1314.943
115.646	1301.981
115.794	1311.214
115.942	1316.02
116.09	1328.169
116.238	1314.822
116.386	1312.918
116.534	1324.071
116.682	1345.661
116.829	1342.329
116.977	1334.992
117.125	1305.966
117.273	1300.512
117.421	1312.206
117.569	1316.232
117.717	1317.676
117.865	1338.586
118.013	1338.878
118.16	1327.903
118.308	1320.978
118.456	1297.966
118.604	1306.938
118.752	1313.292
118.9	1313.117
119.048	1327.829
119.196	1309.576
119.344	1324.136
119.491	1292.043
119.639	1291.55
119.787	1294.65
119.935	1310.113
120.083	1302.87
120.231	1275.77
120.379	1277.291
120.527	1255.482
120.674	1252.226
120.822	1251.031
120.97	1238.159
121.118	1219.55
121.266	1223.875
121.414	1215.299
121.562	1246.391
121.71	1249.634
121.858	1263.19
122.005	1270.082
122.153	1299.141
122.301	1304.68
122.449	1301.94
122.597	1280.635
122.745	1264.04
122.893	1236.999
123.041	1231.788
123.189	1228.561
123.336	1210.441
123.484	1183.977
123.632	1184.279
123.78	1154.975
123.928	1140.6
124.076	1100.593
124.224	1074.643
124.372	1082.233
124.52	1067.686
124.667	1065.512
124.815	1076.259
124.963	1108.129
125.111	1144.27
125.259	1202.83
125.407	1252.167
125.555	1299.684
125.703	1369.52
125.85	1387.004
125.998	1433.52
126.146	1473.094
126.294	1498.012
126.442	1526.209
126.59	1514.616
126.738	1501.269
126.886	1487.566
127.034	1494.896
127.181	1506.147
127.329	1523
127.477	1545.096
127.625	1547.183
127.773	1567.523
127.921	1590.604
128.069	1634.507
128.217	1667.801
128.365	1697.452
128.512	1711.452
128.66	1726.141
128.808	1760.172
128.956	1805.99
129.104	1865.977
129.252	1907.221
129.4	1925.009
129.548	1952.093
129.695	2006.37
129.843	2061.413
129.991	2124.474
130.139	2137.508
130.287	2156.092
130.435	2174.206
130.583	2174.134
130.731	2148.511
130.879	2151.126
131.026	2134.589
131.174	2129.593
131.322	2124.621
131.47	2147.243
131.618	2125.181
131.766	2108.532
131.914	2108.694
132.062	2082.162
132.21	2074.425
132.357	2056.626
132.505	2019.524
132.653	2005.889
132.801	2005.07
132.949	2015.835
133.097	1995.27
133.245	1994.065
133.393	1990.399
133.541	2012.208
133.688	2026.915
133.836	2044.745
133.984	2076.878
134.132	2070.011
134.28	2077.332
134.428	2045.481
134.576	2077.5
134.724	2090.692
134.871	2112.254
135.019	2109.622
135.167	2108.027
135.315	2101.212
135.463	2103.607
135.611	2132.892
135.759	2169.523
135.907	2179.219
136.055	2237.729
136.202	2288.796
136.35	2300.469
136.498	2310.006
136.646	2306.142
136.794	2291.582
136.942	2296.568
137.09	2276.839
137.238	2263.961
137.386	2241.923
137.533	2211.474
137.681	2214.353
137.829	2202.114
137.977	2211.789
138.125	2224.917
138.273	2227.68
138.421	2286.86
138.569	2327.21
138.717	2320.691
138.864	2340.751
139.012	2358.128
139.16	2349.631
139.308	2361.241
139.456	2355.786
139.604	2351.741
139.752	2381.407
139.9	2340.092
140.047	2355.571
140.195	2336.466
140.343	2323.745
140.491	2300.333
140.639	2284.774
140.787	2224.995
140.935	2178.526
141.083	2119.38
141.231	2061.541
141.378	2005.899
141.526	1965.566
141.674	1924.273
141.822	1911.66
141.97	1866.32
142.118	1839.24
142.266	1812.194
142.414	1770.321
142.562	1669.124
142.709	1625.221
142.857	1558.736
143.005	1489.986
143.153	1450.48
143.301	1364.91
143.449	1323.507
143.597	1290.24
143.745	1261
143.893	1237.167
144.04	1218.803
144.188	1200.497
144.336	1148.221
144.484	1104.992
144.632	1039.003
144.78	978.16
144.928	922.374
145.076	829.152
145.223	762.302
145.371	719.299
145.519	666.753
145.667	613.02
145.815	576.957
145.963	526.954
146.111	484.887
146.259	450.011
146.407	412.31
146.554	369.233
146.702	331.867
146.85	287.951
146.998	259.792
147.146	231.509
147.294	213.799
147.442	201.57
147.59	179.103
147.738	175.105
147.885	157.537
148.033	159.67
148.181	157.302
148.329	154.744
148.477	153.013
148.625	150.363
148.773	145.762
148.921	142.983
149.068	133.956
149.216	134.7
149.364	128.55
149.512	128.131
149.66	128.358
149.808	126.915
149.956	121.504
150.104	115.173
150.252	108.891
150.399	104.2
150.547	105.559
150.695	108.284
150.843	102.446
150.991	107.878
151.139	106.867
151.287	103.721
151.435	109.185
151.583	110.452
151.73	113.392
151.878	118.529
152.026	124.672
152.174	128.993
152.322	127.296
152.47	128.592
152.618	126.218
152.766	122.057
152.913	126.636
153.061	123.505
153.209	122.265
153.357	122.594
153.505	124.697
153.653	127.149
153.801	130.826
153.949	123.124
154.097	121.885
154.244	123.203
154.392	115.561
154.54	113.855
154.688	118.946
154.836	120.48
154.984	123.868
155.132	117.549
155.28	122.879
155.428	125.34
155.575	127.154
155.723	124.155
155.871	127.515
156.019	128.857
156.167	125.519
156.315	123.791
156.463	121.476
156.611	113.584
156.759	112.06
156.906	110.645
157.054	113.257
157.202	105.957
157.35	101.15
157.498	99.639
157.646	95.095
157.794	101.235
157.942	97.521
158.089	98.874
158.237	94.905
158.385	95.543
158.533	93.728
158.681	91.346
158.829	90.825
158.977	93.893
159.125	90.561
159.273	86.136
159.42	87.651
159.568	95.247
159.716	97.098
159.864	101.823
160.012	101.585
160.16	99.647
160.308	99.045
160.456	93.717
160.604	98.455
160.751	93.551
160.899	92.649
161.047	97.218
161.195	93.943
161.343	100.385
161.491	101.074
161.639	104.583
161.787	106.393
161.935	110.017
162.082	111.859
162.23	112.197
162.378	115.768
162.526	117.476
162.674	119.237
162.822	122.065
162.97	120.899
163.118	120.871
163.265	128.557
163.413	125.973
163.561	121.346
163.709	120.615
163.857	125.891
164.005	121.96
164.153	123.6
164.301	119.822
164.449	127.621
164.596	131.27
164.744	133.813
164.892	134.932
165.04	137.414
165.188	141.776
165.336	145.999
165.484	143.615
165.632	144.994
165.78	140.66
165.927	138.163
166.075	142.443
166.223	138.895
166.371	141.305
166.519	138.931
166.667	131.399
166.815	131.68
166.963	124.18
167.111	122.621
167.258	118.625
167.406	114.443
167.554	117.947
167.702	113.876
167.85	120.01
167.998	120.138
168.146	122.879
168.294	123.653
168.441	122.687
168.589	125.314
168.737	120.132
168.885	128.32
169.033	119.164
169.181	118.314
169.329	120.397
169.477	118.61
169.625	125.703
169.772	124.886
169.92	125.33
170.068	126.637
170.216	123.613
170.364	125.259
170.512	126.471
170.66	124.01
170.808	124.319
170.956	124.341
171.103	124.797
171.251	123.166
171.399	121.056
171.547	118.485
171.695	117.712
171.843	118.754
171.991	120.744
172.139	123.364
172.286	122.666
172.434	119.667
172.582	119.487
172.73	126.938
172.878	123.499
173.026	128.516
173.174	123.767
173.322	123.221
173.47	115.665
173.617	117.326
173.765	113.956
173.913	110.403
174.061	111.487
174.209	109.094
174.357	109.061
174.505	111.269
174.653	111.699
174.801	108.776
174.948	106.114
175.096	109.182
175.244	111.899
175.392	109.13
175.54	108.011
175.688	109.565
175.836	113.956
175.984	108.663
176.132	107.969
176.279	108.502
176.427	107.115
176.575	108.648
176.723	105.185
176.871	102.268
177.019	101.247
177.167	101.509
177.315	102.802
177.462	106.949
177.61	103.866
177.758	108.272
177.906	109.462
178.054	106.602
178.202	111.649
178.35	109.822
178.498	110.417
178.646	113.025
178.793	113.851
178.941	109.242
179.089	107.868
179.237	108.179
179.385	102.798
179.533	102.223
179.681	102.267
179.829	105.278
179.977	107.062
180.124	109.423
180.272	113.994
180.42	119.321
180.568	117.279
180.716	126.116
180.864	122.746
181.012	117.847
181.16	121.737
181.307	122.957
181.455	127.117
181.603	129.304
181.751	126.344
181.899	123.531
182.047	119.49
182.195	120.503
182.343	125.423
182.491	132.526
182.638	133.165
182.786	144.452
182.934	148.018
183.082	157.624
183.23	159.589
183.378	169.925
183.526	169.74
183.674	164.796
183.822	159.198
183.969	155.494
184.117	153.283
184.265	149.058
184.413	147.803
184.561	140.421
184.709	138.259
184.857	137.327
185.005	125.289
185.153	130.237
185.3	124.335
185.448	121.45
185.596	124.651
185.744	127.278
185.892	135.852
186.04	129.146
186.188	137.7
186.336	140.065
186.483	151.069
186.631	154.419
186.779	164.369
186.927	165.676
187.075	167.342
187.223	175.745
187.371	176.079
187.519	179.415
187.667	178.375
187.814	187.781
187.962	185.917
188.11	189.933
188.258	198.975
188.406	201.678
188.554	203.643
188.702	206.809
188.85	201.625
188.998	202.38
189.145	195.402
189.293	191.221
189.441	190.043
189.589	185.794
189.737	189.226
189.885	189.751
190.033	191.793
190.181	191.638
190.329	194.069
190.476	205.181
190.624	202.762
190.772	209.366
190.92	207.591
191.068	202.822
191.216	199.427
191.364	197.428
191.512	196.838
191.659	205.902
191.807	215.72
191.955	230.614
192.103	239.478
192.251	248.372
192.399	262.756
192.547	287.426
192.695	299.806
192.843	318.766
192.99	335.17
193.138	366.72
193.286	403.517
193.434	440.013
193.582	486.707
193.73	537.653
193.878	597.656
194.026	657.303
194.174	733.376
194.321	789.535
194.469	859.925
194.617	914.921
194.765	990.271
194.913	1074.407
195.061	1147.873
195.209	1213.632
195.357	1289.304
195.505	1332.11
195.652	1425.542
195.8	1520.258
195.948	1590.547
196.096	1664.019
196.244	1757.898
196.392	1843.846
196.54	1941.688
196.688	2052.187
196.835	2109.905
196.983	2173.144
197.131	2244.569
197.279	2313.804
197.427	2402.525
197.575	2508.877
197.723	2611.588
197.871	2691.763
198.019	2827.008
198.166	2921.156
198.314	3013.484
198.462	3099.732
198.61	3193.833
198.758	3251.664
198.906	3306.821
199.054	3421.606
199.202	3447.117
199.35	3577.688
199.497	3651.929
199.645	3762.75
199.793	3885.177
199.941	3930.301
200.089	3947.685
200.237	3992.302
200.385	4023.656
200.533	4042.457
200.68	4064.257
200.828	4045.684
200.976	4001.838
201.124	4000.421
201.272	3978.971
201.42	3984.158
201.568	3992.235
201.716	3926.179
201.864	3861.056
202.011	3763.593
202.159	3698.416
202.307	3601.062
202.455	3523.542
202.603	3451.635
202.751	3406.632
202.899	3362.198
203.047	3315.504
203.195	3287.607
203.342	3220.273
203.49	3136.17
203.638	3023.876
203.786	2916.542
203.934	2783.105
204.082	2633.667
204.23	2517.447
204.378	2428.116
204.526	2394.402
204.673	2295.925
204.821	2234.018
204.969	2137.483
205.117	2039.77
205.265	1970.089
205.413	1917.228
205.561	1846.507
205.709	1773.713
205.856	1708.719
206.004	1623.272
206.152	1607.111
206.3	1574.183
206.448	1552.039
206.596	1537.632
206.744	1488.658
206.892	1417.08
207.04	1362.213
207.187	1313.015
207.335	1245.464
207.483	1152.367
207.631	1067.886
207.779	1019.648
207.927	987.837
208.075	950.533
208.223	916.639
208.371	870.218
208.518	832.358
208.666	802.66
208.814	789.389
208.962	772.388
209.11	732.331
209.258	719.577
209.406	688.123
209.554	677.686
209.701	669.478
209.849	641.041
209.997	648.357
210.145	628.029
210.293	617.322
210.441	604.992
210.589	608.221
210.737	585.681
210.885	567.303
211.032	567.266
211.18	555.796
211.328	551.052
211.476	554.638
211.624	552.158
211.772	547.814
211.92	554.12
212.068	552.28
212.216	544.396
212.363	538.943
212.511	525.722
212.659	510.962
212.807	504.692
212.955	499.219
213.103	500.629
213.251	514.956
213.399	529.976
213.547	565.066
213.694	594.59
213.842	634.013
213.99	651.268
214.138	669.175
214.286	679.963
214.434	701.26
214.582	680.198
214.73	667.012
214.877	645.296
215.025	636.284
215.173	619.756
215.321	611.687
215.469	596.666
215.617	588.024
215.765	575.265
215.913	552.654
216.061	545.555
216.208	537.851
216.356	515.37
216.504	499.769
216.652	481.588
216.8	462.657
216.948	421.78
217.096	410.972
217.244	403.545
217.392	385.188
217.539	376.342
217.687	354.079
217.835	330.152
217.983	321.603
218.131	307.983
218.279	308.68
218.427	303.081
218.575	289.838
218.723	279.293
218.87	268.584
219.018	254.103
219.166	250.957
219.314	239.062
219.462	232.847
