# Supplementary material for: A single Musashi gene allele is sufficient to maintain mouse photoreceptor cells
Source: PLoS One. 2026 May 14;21(5):e0338576. doi: 10.1371/journal.pone.0338576 (PMC13175383; doi:10.1371/journal.pone.0338576)
Supplement: S2 File — (ZIP) [file pone.0338576.s011.zip › Data/Msi1FWT_Msi2FF_1_1.csv]

Distance_(microns)	Gray_Value
0	81.709
0.149	83.942
0.298	79.384
0.447	75.717
0.596	76.126
0.745	73.135
0.894	69.691
1.043	70.22
1.192	69.509
1.342	72.831
1.491	75.639
1.64	76.678
1.789	74.487
1.938	76.679
2.087	70.451
2.236	72.15
2.385	68.192
2.534	71.252
2.683	67.065
2.832	64.751
2.981	63.264
3.13	70.6
3.279	66.44
3.428	66.286
3.577	69.673
3.726	65.932
3.876	68.314
4.025	70.47
4.174	64.068
4.323	66.764
4.472	67.969
4.621	67.691
4.77	66.627
4.919	71.646
5.068	65.699
5.217	68.388
5.366	62.948
5.515	69.287
5.664	67.423
5.813	70.399
5.962	65.024
6.111	68.528
6.26	69.685
6.41	71.936
6.559	71.577
6.708	78.664
6.857	73.955
7.006	82.215
7.155	78.252
7.304	79.836
7.453	76.403
7.602	80.384
7.751	76.991
7.9	87.498
8.049	91.335
8.198	100.659
8.347	102.026
8.496	105.26
8.645	113.471
8.794	115.315
8.944	119.799
9.093	142.533
9.242	146.637
9.391	160.041
9.54	176.293
9.689	184.567
9.838	197.657
9.987	200.984
10.136	208.471
10.285	212.505
10.434	218.938
10.583	229.305
10.732	236.092
10.881	239.514
11.03	246.51
11.179	265.356
11.328	289.872
11.477	300.071
11.627	339.603
11.776	362.096
11.925	392.063
12.074	421.78
12.223	440.715
12.372	458.446
12.521	493.527
12.67	508.518
12.819	547.229
12.968	569.993
13.117	594.873
13.266	631.531
13.415	673.539
13.564	681.251
13.713	721.009
13.862	760.547
14.011	762.905
14.161	819.42
14.31	840.02
14.459	874.623
14.608	913.126
14.757	942.752
14.906	963.008
15.055	996.528
15.204	1010.274
15.353	1013.163
15.502	1020.482
15.651	1035.479
15.8	1049.813
15.949	1084.777
16.098	1091.361
16.247	1125.228
16.396	1146.606
16.545	1152.4
16.695	1157.529
16.844	1195.193
16.993	1220.141
17.142	1239.065
17.291	1254.832
17.44	1251.09
17.589	1263.394
17.738	1259.755
17.887	1269.288
18.036	1300.634
18.185	1300.566
18.334	1299.002
18.483	1323.137
18.632	1312.103
18.781	1316.222
18.93	1347.067
19.079	1328.905
19.229	1328.925
19.378	1326.225
19.527	1333.255
19.676	1329.012
19.825	1332.935
19.974	1312.675
20.123	1349.012
20.272	1367.537
20.421	1370.235
20.57	1362.613
20.719	1351.45
20.868	1317.708
21.017	1334.566
21.166	1314.17
21.315	1315.321
21.464	1337.917
21.613	1322.619
21.763	1306.541
21.912	1327.979
22.061	1292.628
22.21	1288.619
22.359	1319.758
22.508	1274.383
22.657	1294.67
22.806	1275.639
22.955	1275.458
23.104	1286.733
23.253	1288.716
23.402	1294.601
23.551	1298.294
23.7	1304.229
23.849	1331.503
23.998	1364.856
24.147	1363.592
24.297	1370.875
24.446	1399.191
24.595	1404.22
24.744	1415.456
24.893	1463.406
25.042	1435.017
25.191	1440.253
25.34	1472.169
25.489	1447.356
25.638	1476.919
25.787	1485.812
25.936	1482.975
26.085	1497.444
26.234	1499.605
26.383	1484.582
26.532	1498.254
26.681	1520.244
26.831	1499.43
26.98	1524.26
27.129	1508.429
27.278	1477.788
27.427	1487.713
27.576	1454.123
27.725	1483.465
27.874	1434.608
28.023	1434.974
28.172	1441.367
28.321	1434.46
28.47	1411.483
28.619	1422.781
28.768	1445.457
28.917	1445.41
29.066	1463.636
29.215	1472.699
29.365	1438.072
29.514	1470.541
29.663	1437.684
29.812	1426.285
29.961	1413.717
30.11	1380.41
30.259	1350.769
30.408	1351.305
30.557	1306.245
30.706	1290.33
30.855	1270.706
31.004	1223.031
31.153	1214.003
31.302	1206.025
31.451	1216.444
31.6	1213.703
31.749	1217.089
31.899	1217.458
32.048	1215.72
32.197	1211.094
32.346	1192.733
32.495	1177.862
32.644	1176.144
32.793	1167.909
32.942	1148.034
33.091	1123.643
33.24	1112.362
33.389	1082.912
33.538	1055.413
33.687	1027.332
33.836	1005.207
33.985	970.605
34.134	958.493
34.283	935.368
34.433	926.523
34.582	892.433
34.731	880.881
34.88	845.408
35.029	828.473
35.178	786.967
35.327	763.198
35.476	750.846
35.625	754.481
35.774	743.763
35.923	731.92
36.072	735.931
36.221	723.791
36.37	707.479
36.519	693.706
36.668	687.96
36.817	674.67
36.966	660.516
37.116	668.859
37.265	657.729
37.414	669.485
37.563	672.345
37.712	646.942
37.861	628.752
38.01	630.459
38.159	621.087
38.308	599.309
38.457	606.209
38.606	597.505
38.755	581.024
38.904	587.55
39.053	570.206
39.202	574.768
39.351	569.726
39.5	560.768
39.65	551.266
39.799	549.675
39.948	547.1
40.097	533.425
40.246	534.53
40.395	542.622
40.544	545.572
40.693	536.077
40.842	549.245
40.991	530.636
41.14	554.194
41.289	556.678
41.438	555.389
41.587	580.46
41.736	586.359
41.885	589.78
42.034	583.784
42.184	582.147
42.333	573.334
42.482	560.965
42.631	552.438
42.78	554.605
42.929	540.21
43.078	552.697
43.227	534.113
43.376	536.779
43.525	546.979
43.674	546.808
43.823	551.198
43.972	542.981
44.121	524.931
44.27	517.19
44.419	510.309
44.568	492.541
44.718	488.92
44.867	468.928
45.016	455.094
45.165	445.712
45.314	432.539
45.463	423.37
45.612	424.585
45.761	407.736
45.91	396.35
46.059	393.815
46.208	389.036
46.357	385.007
46.506	397.976
46.655	411.927
46.804	411.893
46.953	407.657
47.102	418.791
47.252	404.324
47.401	416.341
47.55	426.208
47.699	423.076
47.848	426.809
47.997	409.028
48.146	399.008
48.295	374.794
48.444	378.866
48.593	377.076
48.742	373.995
48.891	380.605
49.04	395.137
49.189	392.222
49.338	405.847
49.487	391.476
49.636	413.387
49.786	413.919
49.935	427.624
50.084	423.861
50.233	433.011
50.382	420.175
50.531	414.093
50.68	406.72
50.829	410.618
50.978	419.018
51.127	411.696
51.276	422.568
51.425	430.454
51.574	448.714
51.723	445.501
51.872	465.93
52.021	457.187
52.17	472.673
52.32	465.17
52.469	458.051
52.618	451.096
52.767	437.992
52.916	449.487
53.065	427.403
53.214	422.715
53.363	412.28
53.512	401.472
53.661	401.082
53.81	382.07
53.959	372.215
54.108	385.576
54.257	388.194
54.406	388.388
54.555	393.333
54.704	390.694
54.854	404.633
55.003	405.783
55.152	400.973
55.301	397.057
55.45	390.02
55.599	395.16
55.748	401.684
55.897	400.884
56.046	399.135
56.195	416.644
56.344	417.483
56.493	412.426
56.642	426.045
56.791	422.448
56.94	419.2
57.089	410.126
57.238	402.149
57.388	404.924
57.537	414.442
57.686	411.521
57.835	428.305
57.984	437.484
58.133	447.785
58.282	455.19
58.431	463.636
58.58	453.659
58.729	450.136
58.878	453.327
59.027	458.547
59.176	459.494
59.325	469.035
59.474	467.872
59.623	469.986
59.772	468.482
59.921	463.958
60.071	456.728
60.22	444.687
60.369	440.136
60.518	437.332
60.667	437.431
60.816	418.059
60.965	425.383
61.114	424.062
61.263	418.413
61.412	433.545
61.561	423.357
61.71	431.032
61.859	437.833
62.008	463.059
62.157	455.71
62.306	456.644
62.455	450.311
62.605	471.875
62.754	469.213
62.903	486.643
63.052	504.787
63.201	507.586
63.35	511.645
63.499	514.652
63.648	504.445
63.797	499.031
63.946	491.264
64.095	478.987
64.244	482.54
64.393	495.987
64.542	491.006
64.691	499.695
64.84	493.79
64.989	495.702
65.139	493.041
65.288	499.94
65.437	480.305
65.586	484.892
65.735	478.463
65.884	490.927
66.033	490.088
66.182	486.343
66.331	481.947
66.48	498.418
66.629	502.866
66.778	495.672
66.927	517.312
67.076	517.152
67.225	523.812
67.374	520.679
67.523	513.103
67.673	509.219
67.822	505.1
67.971	483.851
68.12	489.78
68.269	470.42
68.418	473.916
68.567	467.655
68.716	460.277
68.865	451.293
69.014	458.516
69.163	451.667
69.312	435.262
69.461	434.717
69.61	436.635
69.759	440.384
69.908	458.919
70.057	441.144
70.207	452.292
70.356	451.122
70.505	439.679
70.654	439.63
70.803	444.631
70.952	441.795
71.101	444.336
71.25	456.897
71.399	481.151
71.548	492.053
71.697	498.36
71.846	506.697
71.995	520.967
72.144	538.651
72.293	530.251
72.442	523.197
72.591	516.331
72.741	503.255
72.89	522.815
73.039	513.091
73.188	516.327
73.337	503.556
73.486	497.292
73.635	483.801
73.784	470.81
73.933	481.451
74.082	471.346
74.231	468.595
74.38	469.68
74.529	472.202
74.678	489.21
74.827	484.676
74.976	479.497
75.125	471.831
75.275	459.505
75.424	461.42
75.573	446.381
75.722	443.579
75.871	454.746
76.02	442.924
76.169	431.612
76.318	437.541
76.467	440.412
76.616	437.516
76.765	449.886
76.914	426.473
77.063	431.734
77.212	425.168
77.361	423.798
77.51	444.19
77.659	444.994
77.809	453.937
77.958	468.353
78.107	483.153
78.256	477.797
78.405	493.137
78.554	499.673
78.703	513.061
78.852	523.487
79.001	534.227
79.15	550.143
79.299	558.905
79.448	577.681
79.597	575.361
79.746	586.59
79.895	587.028
80.044	557.767
80.193	539.362
80.342	522.681
80.492	522.483
80.641	513.316
80.79	517.095
80.939	517.547
81.088	510.811
81.237	495.742
81.386	481.151
81.535	481.603
81.684	477.641
81.833	482.47
81.982	498.192
82.131	504.393
82.28	506.213
82.429	518.122
82.578	524.34
82.727	529.618
82.876	539.516
83.026	546.011
83.175	538.263
83.324	544.447
83.473	557.79
83.622	557.722
83.771	545.883
83.92	550.021
84.069	567.712
84.218	560.277
84.367	584.841
84.516	583.356
84.665	574.439
84.814	588.707
84.963	584.734
85.112	577.015
85.261	577.997
85.41	578.338
85.56	581.919
85.709	580.263
85.858	566.806
86.007	568.95
86.156	574.628
86.305	566.849
86.454	553.05
86.603	549.428
86.752	533.162
86.901	541.35
87.05	531.399
87.199	532.851
87.348	530.725
87.497	534.416
87.646	535.82
87.795	521.161
87.944	522.893
88.094	518.71
88.243	519.173
88.392	524.148
88.541	519.302
88.69	532.413
88.839	534.971
88.988	546.353
89.137	556.927
89.286	577.708
89.435	586.591
89.584	602.203
89.733	621.208
89.882	640.099
90.031	657.791
90.18	656.379
90.329	653.461
90.478	669.646
90.628	657.706
90.777	651.431
90.926	629.93
91.075	622.355
91.224	588.364
91.373	582.942
91.522	552.858
91.671	539.24
91.82	518.537
91.969	504.669
92.118	493.852
92.267	482.078
92.416	477.824
92.565	471.75
92.714	478.482
92.863	474.182
93.012	482.09
93.162	485.53
93.311	481.153
93.46	485.426
93.609	483.613
93.758	487.506
93.907	479.443
94.056	475.596
94.205	473.332
94.354	483.449
94.503	472.53
94.652	487.038
94.801	482.469
94.95	455.953
95.099	463.024
95.248	451.288
95.397	440.765
95.546	426.65
95.696	429.049
95.845	407.495
95.994	398.687
96.143	382.295
96.292	364.747
96.441	354.103
96.59	347.334
96.739	337.37
96.888	328.31
97.037	312.366
97.186	304.763
97.335	301.929
97.484	296.582
97.633	296.189
97.782	299.727
97.931	303.329
98.08	299.75
98.23	304.404
98.379	295.465
98.528	304.886
98.677	300.628
98.826	293.379
98.975	307.309
99.124	307.632
99.273	301.794
99.422	295.06
99.571	291.103
99.72	291.716
99.869	294.921
100.018	276.754
100.167	284.197
100.316	277.708
100.465	271.132
100.614	289.839
100.764	290.396
100.913	290.167
101.062	289.674
101.211	291.294
101.36	273.032
101.509	282.365
101.658	283.793
101.807	286.82
101.956	312.287
102.105	300.91
102.254	303.031
102.403	309.271
102.552	306.127
102.701	309.008
102.85	314.029
102.999	314.354
103.148	321.011
103.298	333.159
103.447	330.403
103.596	349.628
103.745	364.474
103.894	364.066
104.043	382.95
104.192	396.335
104.341	380.826
104.49	385.591
104.639	391.276
104.788	388.734
104.937	415.16
105.086	408.644
105.235	423.879
105.384	428.586
105.533	435.781
105.682	437.885
105.831	445.073
105.981	443.147
106.13	461.841
106.279	461.993
106.428	452.115
106.577	476.501
106.726	484.393
106.875	496.146
107.024	503.632
107.173	530.051
107.322	516.652
107.471	547.466
107.62	563
107.769	549.041
107.918	578.819
108.067	585.966
108.216	586.02
108.365	589.714
108.515	593.341
108.664	587.033
108.813	603.669
108.962	592.728
109.111	610.187
109.26	630.556
109.409	639.526
109.558	648.078
109.707	655.105
109.856	656.273
110.005	669.565
110.154	677.383
110.303	688.591
110.452	712.362
110.601	720.134
110.75	730.992
110.899	758.711
111.049	743.459
111.198	762.472
111.347	775.953
111.496	794.81
111.645	798.964
111.794	820.145
111.943	832.865
112.092	848.26
112.241	886.09
112.39	879.886
112.539	907.262
112.688	927.045
112.837	918.155
112.986	935.474
113.135	944.964
113.284	972.135
113.433	971.11
113.583	993.672
113.732	998.858
113.881	1005.343
114.03	1001.018
114.179	988.42
114.328	1001.369
114.477	1009.599
114.626	997.754
114.775	994.425
114.924	997.486
115.073	1008.41
115.222	1009.902
115.371	1026.269
115.52	1027.344
115.669	1041.11
115.818	1061.78
115.967	1060.14
116.117	1083.267
116.266	1059.318
116.415	1079.465
116.564	1088.805
116.713	1095.552
116.862	1137.714
117.011	1152.23
117.16	1192.152
117.309	1191.192
117.458	1170.335
117.607	1165.694
117.756	1167.477
117.905	1178.917
118.054	1164.948
118.203	1193.423
118.352	1188.092
118.501	1178.197
118.651	1203.443
118.8	1202.171
118.949	1223.893
119.098	1230.032
119.247	1232.172
119.396	1244.817
119.545	1243.222
119.694	1241.46
119.843	1239.291
119.992	1267.196
120.141	1258.384
120.29	1299.242
120.439	1299.631
120.588	1308.425
120.737	1342.093
120.886	1348.383
121.035	1371.137
121.185	1403.688
121.334	1405.632
121.483	1410.169
121.632	1411.508
121.781	1410.062
121.93	1395.735
122.079	1425.015
122.228	1414.865
122.377	1402.865
122.526	1403.918
122.675	1407.582
122.824	1436.097
122.973	1430.613
123.122	1446.856
123.271	1468.938
123.42	1470.845
123.569	1483.834
123.719	1483.66
123.868	1491.983
124.017	1495.574
124.166	1508.093
124.315	1499.379
124.464	1498.208
124.613	1488.817
124.762	1444.869
124.911	1446.925
125.06	1448.164
125.209	1422.964
125.358	1428.883
125.507	1423.718
125.656	1406.793
125.805	1400.349
125.954	1383.264
126.103	1361.829
126.253	1347.151
126.402	1332.231
126.551	1316.859
126.7	1325.074
126.849	1296.352
126.998	1288.557
127.147	1262.259
127.296	1254.56
127.445	1234.695
127.594	1250.542
127.743	1246.336
127.892	1241.048
128.041	1264.962
128.19	1242.614
128.339	1259.435
128.488	1265.283
128.637	1236.877
128.786	1250.544
128.936	1207.385
129.085	1189.946
129.234	1204.224
129.383	1189.018
129.532	1191.559
129.681	1178.01
129.83	1156.955
129.979	1125.734
130.128	1149.112
130.277	1120.136
130.426	1116.487
130.575	1118.488
130.724	1087.822
130.873	1084.76
131.022	1088.544
131.171	1060.504
131.32	1067.752
131.47	1055.009
131.619	1041.924
131.768	1016.638
131.917	1027.209
132.066	1008.727
132.215	983.505
132.364	988.704
132.513	951.039
132.662	945.026
132.811	934.918
132.96	928.969
133.109	925.737
133.258	894.975
133.407	881.249
133.556	877.692
133.705	878.067
133.854	874.035
134.004	863.223
134.153	862.338
134.302	858.126
134.451	875.741
134.6	877.556
134.749	900.446
134.898	915.228
135.047	920.013
135.196	927.365
135.345	918.161
135.494	919.179
135.643	946.224
135.792	937.99
135.941	943.637
136.09	955.213
136.239	942.589
136.388	941.188
136.538	924.874
136.687	916.093
136.836	902.486
136.985	905.775
137.134	883.463
137.283	902.403
137.432	897.026
137.581	881.806
137.73	916.176
137.879	906.306
138.028	916.813
138.177	951.393
138.326	964.475
138.475	950.63
138.624	967.521
138.773	960.065
138.922	973.44
139.072	966.581
139.221	978.155
139.37	956.676
139.519	967.386
139.668	938.175
139.817	936.621
139.966	947.7
140.115	909.189
140.264	907.681
140.413	891.68
140.562	888.489
140.711	874.974
140.86	867.738
141.009	828.698
141.158	826.935
141.307	796.839
141.456	777.996
141.606	776.927
141.755	777.537
141.904	770.33
142.053	788.497
142.202	780.801
142.351	776.605
142.5	769.603
142.649	773.84
142.798	768.227
142.947	784.781
143.096	776.073
143.245	785.153
143.394	799.149
143.543	799.365
143.692	794.341
143.841	789.827
143.99	786.2
144.14	808.233
144.289	807.732
144.438	821.547
144.587	839.222
144.736	840.297
144.885	837.062
145.034	857.667
145.183	856.779
145.332	852.617
145.481	873.618
145.63	856.245
145.779	854.319
145.928	879.499
146.077	874.173
146.226	897.784
146.375	909.884
146.524	892.635
146.674	936.528
146.823	942.49
146.972	965.492
147.121	986.095
147.27	998.4
147.419	999.152
147.568	1024.235
147.717	1038.92
147.866	1053.014
148.015	1064.003
148.164	1054.464
148.313	1046.656
148.462	1076.188
148.611	1059.347
148.76	1064.852
148.909	1093.627
149.058	1078.207
149.208	1051.253
149.357	1057.335
149.506	1024.707
149.655	1015.816
149.804	1001.668
149.953	937.25
150.102	936.432
150.251	902.428
150.4	891.931
150.549	872.732
150.698	850.428
150.847	805.629
150.996	788.722
151.145	758.689
151.294	741.632
151.443	728.106
151.592	714.216
151.742	699.016
151.891	692.836
152.04	660.076
152.189	648.977
152.338	640.34
152.487	610.61
152.636	617.535
152.785	614.271
152.934	581.773
153.083	555.983
153.232	516.945
153.381	487.438
153.53	460.467
153.679	417.77
153.828	404.782
153.977	376.431
154.126	355.723
154.275	351.142
154.425	328.387
154.574	308.626
154.723	310.208
154.872	298.91
155.021	294.558
155.17	283.257
155.319	263.201
155.468	243.47
155.617	228.268
155.766	207.289
155.915	191.964
156.064	196.786
156.213	186.95
156.362	177.987
156.511	168.313
156.66	167.964
156.809	166.12
156.959	164.281
157.108	160.804
157.257	155.458
157.406	149.528
157.555	146.922
157.704	152.956
157.853	150.746
158.002	141.257
158.151	138.557
158.3	138.651
158.449	130.388
158.598	131.302
158.747	125.355
158.896	120.639
159.045	122.032
159.194	129.376
159.343	127.699
159.493	135.339
159.642	130.222
159.791	135.02
159.94	133.835
160.089	138.99
160.238	128.625
160.387	125.59
160.536	121.172
160.685	113.917
160.834	118.128
160.983	109.295
161.132	107.123
161.281	113.348
161.43	110.902
161.579	103.797
161.728	96.569
161.877	95.047
162.027	90.391
162.176	87.723
162.325	84.702
162.474	87.01
162.623	86.899
162.772	89.301
162.921	95.179
163.07	92.954
163.219	97.393
163.368	103.509
163.517	102.006
163.666	97.4
163.815	90.367
163.964	91.344
164.113	91.644
164.262	94.181
164.411	88.681
164.561	92.912
164.71	89.977
164.859	92.078
165.008	88.95
165.157	86.074
165.306	81.765
165.455	87.76
165.604	87.381
165.753	83.056
165.902	93.329
166.051	85.731
166.2	88.646
166.349	84.678
166.498	85.564
166.647	87.856
166.796	93.341
166.945	94.441
167.095	100.541
167.244	100.174
167.393	99.344
167.542	101.285
167.691	99.298
167.84	103.322
167.989	103.998
168.138	106.403
168.287	111.042
168.436	112.224
168.585	115.036
168.734	115.341
168.883	115.364
169.032	105.152
169.181	101.958
169.33	104.374
169.479	96.535
169.629	95.653
169.778	101.361
169.927	99.396
170.076	101.92
170.225	107.528
170.374	104.602
170.523	101.311
170.672	99.015
170.821	106.068
170.97	106.585
171.119	103.779
171.268	102.672
171.417	102.186
171.566	102.019
171.715	104.517
171.864	107.19
172.013	93.962
172.163	93.398
172.312	93.597
172.461	93.02
172.61	97.042
172.759	99.938
172.908	101.909
173.057	104.564
173.206	106.596
173.355	98.488
173.504	93.28
173.653	89.898
173.802	85.837
173.951	84.702
174.1	80.719
174.249	81.62
174.398	78.844
174.547	79.849
174.697	84.873
174.846	79.604
174.995	85.092
175.144	82.933
175.293	88.472
175.442	84.056
175.591	88.573
175.74	89.013
175.889	87.263
176.038	88.864
176.187	92.511
176.336	87.418
176.485	92.569
176.634	91.139
176.783	92.669
176.932	95.082
177.081	90.408
177.23	95.011
177.38	92.971
177.529	84.561
177.678	84.465
177.827	86.738
177.976	81.794
178.125	84.134
178.274	85.173
178.423	85.529
178.572	85.472
178.721	88.458
178.87	82.155
179.019	79.418
179.168	79.163
179.317	85.416
179.466	81.791
179.615	88.457
179.764	83.946
179.914	89.708
180.063	88.269
180.212	92.494
180.361	96.333
180.51	93.171
180.659	94.987
180.808	98.725
180.957	99.134
181.106	97.966
181.255	98.146
181.404	93.838
181.553	99.12
181.702	96.425
181.851	91.973
182	94.135
182.149	92.6
182.298	94.902
182.448	97.208
182.597	101.947
182.746	94.419
182.895	101.784
183.044	98.336
183.193	92.217
183.342	94.213
183.491	98.254
183.64	105.561
183.789	108.049
183.938	99.164
184.087	92.906
184.236	90.931
184.385	92.173
184.534	95.541
184.683	97.529
184.832	100.9
184.982	103.378
185.131	103.137
185.28	102.425
185.429	94.544
185.578	98.005
185.727	91.747
185.876	91.716
186.025	90.203
186.174	87.702
186.323	89.751
186.472	88.639
186.621	85.988
186.77	81.384
186.919	73.749
187.068	78.215
187.217	74.704
187.366	76.726
187.516	71.508
187.665	72.09
187.814	70.595
187.963	71.64
188.112	71.009
188.261	64.418
188.41	67.515
188.559	60.689
188.708	63.354
188.857	58.109
189.006	59.093
189.155	58.368
189.304	56.319
189.453	60.147
189.602	62.159
189.751	67.989
189.9	73.078
190.05	72.587
190.199	70.356
190.348	74.629
190.497	76.348
190.646	76.471
190.795	75.174
190.944	75.839
191.093	74.467
191.242	74.165
191.391	76.029
191.54	78.767
191.689	76.071
191.838	75.046
191.987	81.654
192.136	77.598
192.285	77.685
192.434	76.896
192.584	78.416
192.733	77.324
192.882	85.024
193.031	90.882
193.18	90.922
193.329	86.525
193.478	86.042
193.627	88.199
193.776	88.746
193.925	90.262
194.074	89.986
194.223	92.186
194.372	93.107
194.521	92.852
194.67	90.454
194.819	91.819
194.968	89.722
195.118	87.484
195.267	88.306
195.416	80.501
195.565	77.481
195.714	77.798
195.863	79.445
196.012	82.202
196.161	82.116
196.31	86.124
196.459	88.871
196.608	91.868
196.757	87.887
196.906	89.029
197.055	89.322
197.204	90.711
197.353	96.234
197.502	95.939
197.652	99.402
197.801	95.851
197.95	96.748
198.099	95.689
198.248	98.497
198.397	98.525
198.546	97.55
198.695	99.214
198.844	101.359
198.993	101.44
199.142	99.425
199.291	99.289
199.44	97.578
199.589	98.338
199.738	91.975
199.887	92.371
200.036	95.248
200.185	95.671
200.335	95.475
200.484	96.927
200.633	90.615
200.782	93.357
200.931	94.222
201.08	90.837
201.229	94.193
201.378	99.858
201.527	103.367
201.676	109.494
201.825	105.545
201.974	104.272
202.123	111.932
202.272	110.653
202.421	112.29
202.57	112.31
202.719	108.355
202.869	105.851
203.018	106.9
203.167	110.312
203.316	112.098
203.465	117.057
203.614	120.676
203.763	125.359
203.912	128.059
204.061	125.36
204.21	122.154
204.359	118.786
204.508	118.32
204.657	120.924
204.806	122.915
204.955	120.19
205.104	116.442
205.253	114.035
205.403	111.968
205.552	111.715
205.701	121.941
205.85	121.084
205.999	112.704
206.148	113.597
206.297	116.918
206.446	122.443
206.595	127.601
206.744	130.079
206.893	129.221
207.042	127.549
207.191	126.224
207.34	120.809
207.489	118.932
207.638	120.496
207.787	117.083
207.937	112.857
208.086	113.474
208.235	112.181
208.384	114.749
208.533	114.169
208.682	108.927
208.831	110.923
208.98	105.955
209.129	106.534
209.278	103.274
209.427	99.089
209.576	100.855
209.725	99.628
209.874	96.514
210.023	101.326
210.172	99.27
210.321	99.818
210.471	95.61
210.62	95.051
210.769	89.326
210.918	78.89
211.067	78.206
211.216	76.466
211.365	80.669
211.514	80.159
211.663	84.206
211.812	81.993
211.961	78.213
212.11	79.819
212.259	81.11
212.408	92.406
212.557	88.915
212.706	89.994
212.855	90.343
213.005	89.535
213.154	91.464
213.303	88.219
213.452	90.629
213.601	93.237
213.75	89.064
213.899	86.885
214.048	89.36
214.197	87.607
214.346	85.305
214.495	87.459
214.644	82.584
214.793	87.091
214.942	88.467
215.091	90.22
215.24	91.53
215.389	97.596
215.539	95.126
215.688	97.329
215.837	101.47
215.986	103.589
216.135	103.184
216.284	112.453
216.433	112.628
216.582	118.053
216.731	121.302
216.88	121.804
217.029	122.104
217.178	123.002
217.327	131.176
217.476	133.793
217.625	145.741
217.774	146.552
217.923	150.353
218.073	164.074
218.222	176.756
218.371	206.099
218.52	217.249
218.669	233.983
218.818	259.319
218.967	271.859
219.116	284.489
219.265	310.266
219.414	328.84
219.563	345.226
219.712	372.205
219.861	391.354
220.01	425.376
220.159	455.175
220.308	494.891
220.457	530.52
220.607	587.643
220.756	619.314
220.905	665.502
221.054	703.173
221.203	747.911
221.352	795.146
221.501	811.824
221.65	839.092
221.799	866.384
221.948	884.714
222.097	925.518
222.246	967.045
222.395	995.235
222.544	1031.538
222.693	1064.705
222.842	1103.336
222.991	1142.504
223.14	1168.737
223.29	1193.526
223.439	1204.022
223.588	1243.842
223.737	1269.555
223.886	1292.154
224.035	1290.274
224.184	1293.408
224.333	1299.513
224.482	1281.622
224.631	1267.574
224.78	1244.902
224.929	1210.374
225.078	1192.98
225.227	1145.372
225.376	1098.981
225.525	1053.453
225.674	1000.317
225.824	962.531
225.973	920.759
226.122	886.544
226.271	844.098
226.42	778.136
226.569	714.365
226.718	664.982
226.867	601.066
227.016	528.17
227.165	488.873
227.314	425.204
227.463	393.804
227.612	361.101
227.761	344.613
227.91	327.996
228.059	329.962
228.208	327.989
228.358	325.152
228.507	325.415
228.656	333.231
228.805	337.117
228.954	345.552
229.103	356.061
229.252	358.984
229.401	366.69
229.55	374.376
229.699	381.819
229.848	391.875
229.997	395.747
230.146	398.445
230.295	410.347
230.444	409.609
230.593	412.895
230.742	410.037
230.892	399.963
231.041	399.351
231.19	378.507
231.339	378.711
231.488	350.989
231.637	319.484
231.786	293.979
231.935	266.731
232.084	232.873
232.233	215.025
232.382	199.107
232.531	182.547
232.68	170.628
232.829	157.743
232.978	149.124
233.127	142.468
233.276	130.013
233.426	125.198
233.575	122.059
233.724	117.389
233.873	110.054
234.022	106.115
234.171	113.8
234.32	113.762
234.469	122.567
234.618	124.645
234.767	124.3
234.916	120.296
235.065	114.201
235.214	110.25
235.363	95.658
235.512	94.513
235.661	94.125
235.81	85.41
235.96	76.501
236.109	71.854
236.258	66.231
236.407	60.081
236.556	59.401
236.705	49.311
236.854	47.095
237.003	43.448
237.152	39.672
237.301	40.654
237.45	31.372
237.599	26.394
237.748	23.178
237.897	18.996
238.046	17.064
238.195	14.762
238.344	12.773
238.494	10.466
238.643	11.031
238.792	10.383
238.941	11.828
239.09	10.443
239.239	10.588
239.388	11.133
239.537	8.841
239.686	9.243
239.835	9.391
239.984	8.726
240.133	10.208
240.282	8.456
240.431	7.677
240.58	9.015
240.729	8.284
240.878	8.638
241.028	8.999
241.177	8.546
241.326	9.18
241.475	9.31
241.624	7.494
241.773	9.664
241.922	8.665
242.071	8.807
242.22	8.747
242.369	8.963
242.518	8.52
242.667	8.459
242.816	9.083
242.965	8.689
243.114	9.122
243.263	8.575
243.412	9.469
243.562	8.337
243.711	9.485
243.86	10.109
244.009	10.167
244.158	10.955
244.307	9.809
244.456	11.066
244.605	9.812
244.754	10.119
244.903	8.868
245.052	10.011
245.201	10.681
245.35	10.733
245.499	11.413
245.648	8.715
245.797	9.563
