# Supplementary material for: A single Musashi gene allele is sufficient to maintain mouse photoreceptor cells
Source: PLoS One. 2026 May 14;21(5):e0338576. doi: 10.1371/journal.pone.0338576 (PMC13175383; doi:10.1371/journal.pone.0338576)
Supplement: S2 File — (ZIP) [file pone.0338576.s011.zip › Data/Msi1FWT_Msi2FF_CRE_2_3.csv]

Distance_(microns)	Gray_Value
0	18.642
0.148	18.112
0.296	18.128
0.444	17.958
0.592	21.044
0.739	23.658
0.887	21.464
1.035	23.444
1.183	23.044
1.331	23.712
1.479	23.214
1.627	26.385
1.775	23.323
1.923	26.761
2.07	23.569
2.218	25.773
2.366	27.23
2.514	26.485
2.662	27.724
2.81	28.169
2.958	29.984
3.106	28.099
3.253	30.381
3.401	26.887
3.549	30.883
3.697	32.714
3.845	31.538
3.993	30.486
4.141	30.903
4.289	29.934
4.437	29.765
4.584	32.243
4.732	33.973
4.88	33.123
5.028	35.549
5.176	38.996
5.324	38.755
5.472	40.358
5.62	37.915
5.768	39.924
5.915	39.542
6.063	41.663
6.211	39.248
6.359	39.076
6.507	42.067
6.655	42.202
6.803	43.093
6.951	47.091
7.098	49.637
7.246	48.024
7.394	43.961
7.542	43.815
7.69	42.932
7.838	42.295
7.986	42.549
8.134	39.146
8.282	41.784
8.429	43.633
8.577	47.909
8.725	45.731
8.873	48.483
9.021	50.179
9.169	51.558
9.317	55.784
9.465	52.485
9.613	58.102
9.76	56.003
9.908	57.41
10.056	60.717
10.204	63.268
10.352	60.078
10.5	61.662
10.648	57.549
10.796	60.475
10.944	60.934
11.091	58.947
11.239	59.42
11.387	63.536
11.535	62.099
11.683	68.395
11.831	72.575
11.979	75.807
12.127	74.573
12.274	82.928
12.422	82.41
12.57	82.435
12.718	97.727
12.866	94.296
13.014	105.66
13.162	117.357
13.31	120.703
13.458	138.884
13.605	149.157
13.753	175.28
13.901	195.761
14.049	207.837
14.197	226.113
14.345	259.508
14.493	273.746
14.641	300.401
14.789	343.246
14.936	356.378
15.084	397.649
15.232	445.954
15.38	466.254
15.528	554.024
15.676	604.092
15.824	643.506
15.972	714.234
16.12	802.968
16.267	875.432
16.415	981.446
16.563	1049.35
16.711	1122.757
16.859	1236.996
17.007	1312.196
17.155	1376.983
17.303	1480.263
17.45	1490.253
17.598	1566.213
17.746	1673.504
17.894	1718.008
18.042	1776.945
18.19	1854.165
18.338	1869.446
18.486	1932.639
18.634	1976.52
18.781	1958.09
18.929	2006.096
19.077	2017.507
19.225	2018.708
19.373	2068.152
19.521	2076.426
19.669	2047.551
19.817	2103.175
19.965	2097.969
20.112	2069.099
20.26	2130.656
20.408	2112.078
20.556	2118.996
20.704	2125.033
20.852	2112.278
21	2129.966
21.148	2148.923
21.295	2142.056
21.443	2170.872
21.591	2199.069
21.739	2181.315
21.887	2180.385
22.035	2170.305
22.183	2174.685
22.331	2194.438
22.479	2201.332
22.626	2164.759
22.774	2206.358
22.922	2212.324
23.07	2214.417
23.218	2276.21
23.366	2294.613
23.514	2315.182
23.662	2339.366
23.81	2339.309
23.957	2375.911
24.105	2422.177
24.253	2406.105
24.401	2443.974
24.549	2469.153
24.697	2456.672
24.845	2504.599
24.993	2545.669
25.141	2553.934
25.288	2564.174
25.436	2593.739
25.584	2600.199
25.732	2623.514
25.88	2677.125
26.028	2722.136
26.176	2728.432
26.324	2790.465
26.471	2748.111
26.619	2759.297
26.767	2784.316
26.915	2782.226
27.063	2813.358
27.211	2862.908
27.359	2835.479
27.507	2911.027
27.655	2924.748
27.802	2872.863
27.95	2913.027
28.098	2915.102
28.246	2912.236
28.394	2950.198
28.542	2948.823
28.69	2966.782
28.838	3018.712
28.986	2993.604
29.133	2992.573
29.281	2986.832
29.429	2979.828
29.577	3006.701
29.725	3018.574
29.873	2969.105
30.021	3021.262
30.169	3006.666
30.317	3015.516
30.464	3026.969
30.612	3006.953
30.76	2958.827
30.908	2985.639
31.056	2953.394
31.204	2916.999
31.352	2914.713
31.5	2893.242
31.647	2847.95
31.795	2861.348
31.943	2820.287
32.091	2813.022
32.239	2799.221
32.387	2748.39
32.535	2774.276
32.683	2764.435
32.831	2707.248
32.978	2729.253
33.126	2745.249
33.274	2737.606
33.422	2744.239
33.57	2703.336
33.718	2678.309
33.866	2644.436
34.014	2557.323
34.162	2466.899
34.309	2408.026
34.457	2349.39
34.605	2279.311
34.753	2187.088
34.901	2115.545
35.049	2029.089
35.197	1987.71
35.345	1956.487
35.492	1969.848
35.64	1934.362
35.788	1885.837
35.936	1853.335
36.084	1800.726
36.232	1734.041
36.38	1650.302
36.528	1603.89
36.676	1539.748
36.823	1485.05
36.971	1437.671
37.119	1399.036
37.267	1364.801
37.415	1327.069
37.563	1290.271
37.711	1248.789
37.859	1225.321
38.007	1194.423
38.154	1180.112
38.302	1150.543
38.45	1127.842
38.598	1137.36
38.746	1144.022
38.894	1156.001
39.042	1169.616
39.19	1166.108
39.338	1200.27
39.485	1194.098
39.633	1194.43
39.781	1213.805
39.929	1239.88
40.077	1271.068
40.225	1293.09
40.373	1308.706
40.521	1319.331
40.668	1321.957
40.816	1306.225
40.964	1302.281
41.112	1316.566
41.26	1285.638
41.408	1279.28
41.556	1278.323
41.704	1266.531
41.852	1280.434
41.999	1249.769
42.147	1236.342
42.295	1232.267
42.443	1223.219
42.591	1207.062
42.739	1205.394
42.887	1202.39
43.035	1203.082
43.183	1203.044
43.33	1192.787
43.478	1186.739
43.626	1191.061
43.774	1205.683
43.922	1211.579
44.07	1212.838
44.218	1217.64
44.366	1225.929
44.514	1217.914
44.661	1215.69
44.809	1210.595
44.957	1200.827
45.105	1173.223
45.253	1175.278
45.401	1164.237
45.549	1145.039
45.697	1126.574
45.844	1111.213
45.992	1103.101
46.14	1092.723
46.288	1078.198
46.436	1056.67
46.584	1032.492
46.732	1042.573
46.88	1041.469
47.028	1040.07
47.175	1050.005
47.323	1050.7
47.471	1062.935
47.619	1047.024
47.767	1069.255
47.915	1065.247
48.063	1072.968
48.211	1088.397
48.359	1079.442
48.506	1076.543
48.654	1082.441
48.802	1071.549
48.95	1091.374
49.098	1086.385
49.246	1069.023
49.394	1076.175
49.542	1086.196
49.689	1084.274
49.837	1107.828
49.985	1116.226
50.133	1106.48
50.281	1132.771
50.429	1111.426
50.577	1101.27
50.725	1086.068
50.873	1090.926
51.02	1072.783
51.168	1076.993
51.316	1083.557
51.464	1064.981
51.612	1068.599
51.76	1075.072
51.908	1078.463
52.056	1101.603
52.204	1126.75
52.351	1177.594
52.499	1178.521
52.647	1175.424
52.795	1152.451
52.943	1144.525
53.091	1148.128
53.239	1174.961
53.387	1178.495
53.535	1189.474
53.682	1216.244
53.83	1230.584
53.978	1223.147
54.126	1210.404
54.274	1190.76
54.422	1134.42
54.57	1130.436
54.718	1119.728
54.865	1115.484
55.013	1120.064
55.161	1142.51
55.309	1160.526
55.457	1200.405
55.605	1188.201
55.753	1201.66
55.901	1215.619
56.049	1185.051
56.196	1181.403
56.344	1170.355
56.492	1184.784
56.64	1204.41
56.788	1198.578
56.936	1211.704
57.084	1198.605
57.232	1223.4
57.38	1223.596
57.527	1212.424
57.675	1199.789
57.823	1168.674
57.971	1176.676
58.119	1111.623
58.267	1091.868
58.415	1077.472
58.563	1046.384
58.711	1037.408
58.858	1050.416
59.006	1052.647
59.154	1117.655
59.302	1128.219
59.45	1136.319
59.598	1142.687
59.746	1126.731
59.894	1121.148
60.041	1108.089
60.189	1100.876
60.337	1103.61
60.485	1129.667
60.633	1122.241
60.781	1108.201
60.929	1110.158
61.077	1104.982
61.225	1113.962
61.372	1123.716
61.52	1090.066
61.668	1106.386
61.816	1096.179
61.964	1099.469
62.112	1085.219
62.26	1080.506
62.408	1088.072
62.556	1097.109
62.703	1102.128
62.851	1086.925
62.999	1092.554
63.147	1073.18
63.295	1059.083
63.443	1041.836
63.591	1022.685
63.739	1031.055
63.886	1023.651
64.034	1026.003
64.182	1024.379
64.33	1010.185
64.478	999.614
64.626	1009.226
64.774	1010.752
64.922	1007.088
65.07	994.527
65.217	974.005
65.365	961.424
65.513	968.689
65.661	962.728
65.809	977.533
65.957	969.885
66.105	991.331
66.253	1010.523
66.401	1017.304
66.548	1022.336
66.696	1028.147
66.844	1046.736
66.992	1064.727
67.14	1070.442
67.288	1073.904
67.436	1076.995
67.584	1109.493
67.732	1132.165
67.879	1118.526
68.027	1118.62
68.175	1097.812
68.323	1076.43
68.471	1080.708
68.619	1085.585
68.767	1093.483
68.915	1088.104
69.062	1091.202
69.21	1113.326
69.358	1147.174
69.506	1143.975
69.654	1157.733
69.802	1152.077
69.95	1153.764
70.098	1127.675
70.246	1145.646
70.393	1130.476
70.541	1130.454
70.689	1110.288
70.837	1087.295
70.985	1113.806
71.133	1102.496
71.281	1090.734
71.429	1096.451
71.577	1096.081
71.724	1099.638
71.872	1105.369
72.02	1094.806
72.168	1103.75
72.316	1126.694
72.464	1110.411
72.612	1109.841
72.76	1102.992
72.908	1097.649
73.055	1109.973
73.203	1093.143
73.351	1093.393
73.499	1062.227
73.647	1083.581
73.795	1094.691
73.943	1095.485
74.091	1122.998
74.238	1135.512
74.386	1140.999
74.534	1135.426
74.682	1133.21
74.83	1139.03
74.978	1114.581
75.126	1101.444
75.274	1093.021
75.422	1080.438
75.569	1060.139
75.717	1073.406
75.865	1074.953
76.013	1061.2
76.161	1040.87
76.309	1046.618
76.457	1049.841
76.605	1043.515
76.753	1036.112
76.9	1059.46
77.048	1063.647
77.196	1104.944
77.344	1088.928
77.492	1101.122
77.64	1121.403
77.788	1118.43
77.936	1126.891
78.083	1125.465
78.231	1120.166
78.379	1111.006
78.527	1113.274
78.675	1107.682
78.823	1080.242
78.971	1085.667
79.119	1089.364
79.267	1063.695
79.414	1049.85
79.562	1033.425
79.71	994.546
79.858	974.39
80.006	989.755
80.154	987.283
80.302	1010.161
80.45	1026.416
80.598	1008.844
80.745	1035.586
80.893	1038.834
81.041	1052.979
81.189	1080.797
81.337	1094.699
81.485	1106.824
81.633	1130.879
81.781	1140.135
81.929	1158.35
82.076	1199.783
82.224	1173.268
82.372	1186.531
82.52	1214.216
82.668	1212.392
82.816	1230.238
82.964	1265.304
83.112	1264.514
83.259	1282.737
83.407	1287.39
83.555	1273.229
83.703	1226.279
83.851	1214.945
83.999	1194.702
84.147	1168.739
84.295	1142.903
84.443	1113.543
84.59	1109.951
84.738	1079.798
84.886	1059.295
85.034	1047.759
85.182	1039.653
85.33	1027.558
85.478	1025.749
85.626	1025.634
85.774	1021.036
85.921	1027
86.069	1039.212
86.217	1070.606
86.365	1075.265
86.513	1080.638
86.661	1087.73
86.809	1107.193
86.957	1084.252
87.104	1107.184
87.252	1100.7
87.4	1104.322
87.548	1142.015
87.696	1119.129
87.844	1122.6
87.992	1119.76
88.14	1132.667
88.288	1144.674
88.435	1130.521
88.583	1126.419
88.731	1132.633
88.879	1155.309
89.027	1137.354
89.175	1145.246
89.323	1124.355
89.471	1082.5
89.619	1060.742
89.766	1042.004
89.914	1036.93
90.062	1017.394
90.21	1018.324
90.358	1018.051
90.506	1024.999
90.654	1035.862
90.802	1052.573
90.95	1073.293
91.097	1081.835
91.245	1088.917
91.393	1076.983
91.541	1094.998
91.689	1074.431
91.837	1076.687
91.985	1070.522
92.133	1079.541
92.28	1111.965
92.428	1102.563
92.576	1109.207
92.724	1112.798
92.872	1106.346
93.02	1116.874
93.168	1110.079
93.316	1081.746
93.464	1088.322
93.611	1091.139
93.759	1079.013
93.907	1095.28
94.055	1080.79
94.203	1074.277
94.351	1081.174
94.499	1085.974
94.647	1081.926
94.795	1089.518
94.942	1077.784
95.09	1066.53
95.238	1062.413
95.386	1036.919
95.534	1026.872
95.682	1042.564
95.83	1034.969
95.978	1017.284
96.126	1004.476
96.273	977.555
96.421	936.487
96.569	918.653
96.717	888.548
96.865	845.827
97.013	819.498
97.161	788.54
97.309	748.882
97.456	713.524
97.604	654.16
97.752	639.252
97.9	619.324
98.048	603.726
98.196	588.2
98.344	544.53
98.492	537.252
98.64	526.945
98.787	503.52
98.935	504.376
99.083	480.365
99.231	464.155
99.379	440.603
99.527	440.426
99.675	432.359
99.823	440.199
99.971	430.792
100.118	423.815
100.266	401.442
100.414	388.111
100.562	398.795
100.71	408.642
100.858	407.265
101.006	407.472
101.154	378.492
101.301	382.609
101.449	376.529
101.597	379.702
101.745	378.139
101.893	388.682
102.041	399.462
102.189	405.079
102.337	412.149
102.485	417.302
102.632	414.999
102.78	430.616
102.928	431.554
103.076	457.262
103.224	472.532
103.372	509.333
103.52	539.043
103.668	555.58
103.816	565.434
103.963	605.368
104.111	612.505
104.259	624.049
104.407	647.01
104.555	666.307
104.703	700.057
104.851	698.941
104.999	736.972
105.147	758.975
105.294	763.88
105.442	777.532
105.59	813.214
105.738	812.773
105.886	847.335
106.034	870.084
106.182	870.706
106.33	882.508
106.477	882.4
106.625	891.712
106.773	926.734
106.921	952.266
107.069	958.017
107.217	995.119
107.365	1014.738
107.513	1021.713
107.661	1030.628
107.808	1035.623
107.956	1030.078
108.104	1035.633
108.252	1054.195
108.4	1067.963
108.548	1062.462
108.696	1094.57
108.844	1122.555
108.992	1151.937
109.139	1180.828
109.287	1203.17
109.435	1238.335
109.583	1258.997
109.731	1286.418
109.879	1327.107
110.027	1338.065
110.175	1398.633
110.323	1431.418
110.47	1448.869
110.618	1457.471
110.766	1440.345
110.914	1435.38
111.062	1464.408
111.21	1475.36
111.358	1473.894
111.506	1508.205
111.653	1499.923
111.801	1520.578
111.949	1550.359
112.097	1530.517
112.245	1541.725
112.393	1536.846
112.541	1542.537
112.689	1578.301
112.837	1582.962
112.984	1572.113
113.132	1577.477
113.28	1578.078
113.428	1570.305
113.576	1592.719
113.724	1596.073
113.872	1560.587
114.02	1555.024
114.168	1556.314
114.315	1561.145
114.463	1599.208
114.611	1570.255
114.759	1576.206
114.907	1600.602
115.055	1611.602
115.203	1625.372
115.351	1643.112
115.498	1639.639
115.646	1658.095
115.794	1683.232
115.942	1661.228
116.09	1661.174
116.238	1675.901
116.386	1701.233
116.534	1699.903
116.682	1734.856
116.829	1737.512
116.977	1788.312
117.125	1825.247
117.273	1830.246
117.421	1889.172
117.569	1904.041
117.717	1928.496
117.865	1984.455
118.013	1992.544
118.16	2028.009
118.308	2039.568
118.456	2077.353
118.604	2082.141
118.752	2145.406
118.9	2123.828
119.048	2137.976
119.196	2153.838
119.344	2139.496
119.491	2133.121
119.639	2148.962
119.787	2126.453
119.935	2167.488
120.083	2182.262
120.231	2131.417
120.379	2147.745
120.527	2153.302
120.674	2137.09
120.822	2166.087
120.97	2154.268
121.118	2118.026
121.266	2165.94
121.414	2097.56
121.562	2117.461
121.71	2140.625
121.858	2122.289
122.005	2151.042
122.153	2168.069
122.301	2136.206
122.449	2182.226
122.597	2195.563
122.745	2151.676
122.893	2222.81
123.041	2215.21
123.189	2202.383
123.336	2226.742
123.484	2249.755
123.632	2236.175
123.78	2251.234
123.928	2265.221
124.076	2263.02
124.224	2300.843
124.372	2322.102
124.52	2362.971
124.667	2435.733
124.815	2475.089
124.963	2487.978
125.111	2536.204
125.259	2519.517
125.407	2520.499
125.555	2579.214
125.703	2563.672
125.85	2590.098
125.998	2624.576
126.146	2642.205
126.294	2651.347
126.442	2667.802
126.59	2692.71
126.738	2715.908
126.886	2717.753
127.034	2715.251
127.181	2778.859
127.329	2749.757
127.477	2772.898
127.625	2789.2
127.773	2812.358
127.921	2794.972
128.069	2780.086
128.217	2783.634
128.365	2755.188
128.512	2770.982
128.66	2733.8
128.808	2762.501
128.956	2754.778
129.104	2742.556
129.252	2753.403
129.4	2745.654
129.548	2755.114
129.695	2755.325
129.843	2756.115
129.991	2761.346
130.139	2737.636
130.287	2738.933
130.435	2741.967
130.583	2728.293
130.731	2737.487
130.879	2725.897
131.026	2806.454
131.174	2790.434
131.322	2778.391
131.47	2795.117
131.618	2777.677
131.766	2767.977
131.914	2749.527
132.062	2731.64
132.21	2677.386
132.357	2669.26
132.505	2623.629
132.653	2591.819
132.801	2548.562
132.949	2508.438
133.097	2462.587
133.245	2463.624
133.393	2457.836
133.541	2469.232
133.688	2457.392
133.836	2451.704
133.984	2434.323
134.132	2432.849
134.28	2457.522
134.428	2441.111
134.576	2466.823
134.724	2447.063
134.871	2415.969
135.019	2411.371
135.167	2415.647
135.315	2388.929
135.463	2378.971
135.611	2389.577
135.759	2373.113
135.907	2397.089
136.055	2407.408
136.202	2439.387
136.35	2413.972
136.498	2428.208
136.646	2485.281
136.794	2496.916
136.942	2532.532
137.09	2550.054
137.238	2598.356
137.386	2664.915
137.533	2695.514
137.681	2702.353
137.829	2771.675
137.977	2780.484
138.125	2810.967
138.273	2856.632
138.421	2846.298
138.569	2886.42
138.717	2914.272
138.864	2932.668
139.012	2924.243
139.16	2939.876
139.308	2945.411
139.456	2945.557
139.604	2924.279
139.752	2865.908
139.9	2882.91
140.047	2809.056
140.195	2803.712
140.343	2795.734
140.491	2792.36
140.639	2781.635
140.787	2747.574
140.935	2689.15
141.083	2678.269
141.231	2654.734
141.378	2550.743
141.526	2561.909
141.674	2523.368
141.822	2486.067
141.97	2492.706
142.118	2488.242
142.266	2451.571
142.414	2452.92
142.562	2390.863
142.709	2392.925
142.857	2422.887
143.005	2363.943
143.153	2360.112
143.301	2371.291
143.449	2327.95
143.597	2321.929
143.745	2320.158
143.893	2240.58
144.04	2224.602
144.188	2222.978
144.336	2141.77
144.484	2128.731
144.632	2092.246
144.78	2017.557
144.928	2013.266
145.076	1952.587
145.223	1911.575
145.371	1872.733
145.519	1824.731
145.667	1805.965
145.815	1817.195
145.963	1786.669
146.111	1827.356
146.259	1789.747
146.407	1786.247
146.554	1786.048
146.702	1783.404
146.85	1773.393
146.998	1797.962
147.146	1772.845
147.294	1791.497
147.442	1813.239
147.59	1817.798
147.738	1852.561
147.885	1857.132
148.033	1837.8
148.181	1872.898
148.329	1855.653
148.477	1826.891
148.625	1856.358
148.773	1862.03
148.921	1861.694
149.068	1887.908
149.216	1914.012
149.364	1908.136
149.512	1937.496
149.66	1946.624
149.808	1985.784
149.956	2020.688
150.104	2014.218
150.252	2020.785
150.399	2066.625
150.547	2066.405
150.695	2071.444
150.843	2095.717
150.991	2080.424
151.139	2079.297
151.287	2098.073
151.435	2127.966
151.583	2122.055
151.73	2144.877
151.878	2147.92
152.026	2152.762
152.174	2150.244
152.322	2168.247
152.47	2189.749
152.618	2182.981
152.766	2163.954
152.913	2171.706
153.061	2209.981
153.209	2179.196
153.357	2208.405
153.505	2191.063
153.653	2197.429
153.801	2200.634
153.949	2191.316
154.097	2169.914
154.244	2208.143
154.392	2203.978
154.54	2200.433
154.688	2242.511
154.836	2240.96
154.984	2210.225
155.132	2195.113
155.28	2180.395
155.428	2236.01
155.575	2237.185
155.723	2222.103
155.871	2238.421
156.019	2201.056
156.167	2164.268
156.315	2136.18
156.463	2076.548
156.611	2032.67
156.759	1977.335
156.906	1924.64
157.054	1839.925
157.202	1756.277
157.35	1715.306
157.498	1648.248
157.646	1588.59
157.794	1521.588
157.942	1453.857
158.089	1380.779
158.237	1308.771
158.385	1250.523
158.533	1177.852
158.681	1079.094
158.829	1042.97
158.977	953.858
159.125	908.117
159.273	851.603
159.42	785.792
159.568	760.487
159.716	690.344
159.864	651.833
160.012	630.111
160.16	589.896
160.308	549.118
160.456	547.887
160.604	527.695
160.751	490.214
160.899	483.217
161.047	478.262
161.195	459.744
161.343	451.829
161.491	404.67
161.639	405.562
161.787	402.294
161.935	353.705
162.082	344.926
162.23	333.064
162.378	312.718
162.526	312.538
162.674	281.532
162.822	245.666
162.97	254.58
163.118	251.721
163.265	245.88
163.413	241.665
163.561	246.113
163.709	236.991
163.857	237.799
164.005	215.371
164.153	219.692
164.301	228.63
164.449	218.901
164.596	219.515
164.744	218.032
164.892	208.449
165.04	220.159
165.188	214.289
165.336	192.163
165.484	197.773
165.632	197.471
165.78	195.14
165.927	207.658
166.075	200.104
166.223	195.936
166.371	201.691
166.519	188.186
166.667	186.398
166.815	189.205
166.963	188.795
167.111	195.017
167.258	194.639
167.406	193.719
167.554	197.921
167.702	193.807
167.85	188.586
167.998	197.268
168.146	199.461
168.294	198.91
168.441	199.753
168.589	193.835
168.737	194.807
168.885	202.51
169.033	192.562
169.181	186.125
169.329	194.398
169.477	186.664
169.625	177.781
169.772	190.867
169.92	182.763
170.068	198.429
170.216	208.169
170.364	218.024
170.512	228.543
170.66	240.259
170.808	232.466
170.956	227.022
171.103	213.801
171.251	212.241
171.399	220.96
171.547	225.887
171.695	224.239
171.843	238.362
171.991	239.721
172.139	238.761
172.286	250.98
172.434	224.999
172.582	232.949
172.73	226.705
172.878	220.09
173.026	226.257
173.174	219.884
173.322	205.612
173.47	204.356
173.617	211.347
173.765	206.677
173.913	212.446
174.061	215.728
174.209	208.091
174.357	211.823
174.505	213.509
174.653	210.119
174.801	214.961
174.948	209.044
175.096	205.404
175.244	204.998
175.392	199.778
175.54	208.336
175.688	216.963
175.836	215.64
175.984	220.364
176.132	226.845
176.279	216.369
176.427	212.619
176.575	220.963
176.723	221.66
176.871	220.211
177.019	224.418
177.167	221.979
177.315	219.253
177.462	213.761
177.61	215.091
177.758	203.524
177.906	193.824
178.054	196.941
178.202	191.114
178.35	195.697
178.498	195.647
178.646	205.454
178.793	196.017
178.941	193.827
179.089	185.646
179.237	178.249
179.385	183.033
179.533	178.719
179.681	185.216
179.829	195.36
179.977	189.062
180.124	206.383
180.272	203.732
180.42	190.414
180.568	173.486
180.716	172.477
180.864	170.613
181.012	165.166
181.16	164.691
181.307	161.736
181.455	159.474
181.603	164.966
181.751	164.771
181.899	167.992
182.047	184.93
182.195	181.765
182.343	184.763
182.491	188.151
182.638	199.289
182.786	212.144
182.934	215.378
183.082	204.713
183.23	216.984
183.378	199.512
183.526	197.545
183.674	193.012
183.822	186.552
183.969	192.929
184.117	185.176
184.265	188.817
184.413	194.24
184.561	191.806
184.709	196.061
184.857	208.526
185.005	204.948
185.153	212.597
185.3	226.015
185.448	210.633
185.596	209.552
185.744	218.999
185.892	209.891
186.04	205.256
186.188	211.288
186.336	206.927
186.483	217.629
186.631	228.221
186.779	213.653
186.927	214.643
187.075	216.143
187.223	222.852
187.371	216.354
187.519	224.706
187.667	226.039
187.814	207.895
187.962	207.82
188.11	198.968
188.258	197.855
188.406	196.946
188.554	208.213
188.702	206.45
188.85	207.56
188.998	205.427
189.145	203.674
189.293	192.264
189.441	186.325
189.589	191.535
189.737	188.035
189.885	196.695
190.033	200.128
190.181	193.158
190.329	207.892
190.476	212.845
190.624	210.913
190.772	216.295
190.92	208.533
191.068	192.245
191.216	195.407
191.364	197.795
191.512	199.311
191.659	184.514
191.807	175.509
191.955	159.811
192.103	151.076
192.251	154.228
192.399	149.903
192.547	151.095
192.695	141.963
192.843	146.338
192.99	162.308
193.138	152.853
193.286	150.677
193.434	157.481
193.582	152.471
193.73	151.535
193.878	160.469
194.026	146.857
194.174	154.933
194.321	148.654
194.469	136.154
194.617	132.527
194.765	139.328
194.913	139.398
195.061	137.548
195.209	126.406
195.357	115.712
195.505	122.561
195.652	122.266
195.8	131.085
195.948	138.508
196.096	143.27
196.244	160.239
196.392	165.788
196.54	152.611
196.688	146.597
196.835	152.58
196.983	150.879
197.131	155.379
197.279	143.935
197.427	142.854
197.575	157.391
197.723	155.592
197.871	151.18
198.019	148.131
198.166	146.872
198.314	146.649
198.462	157.264
198.61	147.288
198.758	145.878
198.906	161.436
199.054	143.981
199.202	146.889
199.35	142.601
199.497	144.78
199.645	147.008
199.793	142.953
199.941	148.29
200.089	137.616
200.237	147.339
200.385	149.182
200.533	164.878
200.68	155.18
200.828	158.176
200.976	161.066
201.124	161.907
201.272	155.812
201.42	160.048
201.568	158.257
201.716	158.927
201.864	167.746
202.011	167.095
202.159	164.191
202.307	173.709
202.455	170.9
202.603	178.92
202.751	176.834
202.899	171.445
203.047	177.583
203.195	174.407
203.342	173.171
203.49	185.952
203.638	174.871
203.786	172.37
203.934	179.772
204.082	178.614
204.23	167.35
204.378	174.905
204.526	159.504
204.673	158.87
204.821	156.639
204.969	159.989
205.117	160.698
205.265	162.447
205.413	152.927
205.561	147.913
205.709	154.202
205.856	154.475
206.004	163.139
206.152	160.832
206.3	165.676
206.448	167.06
206.596	170.11
206.744	184.844
206.892	186.454
207.04	167.16
207.187	159.591
207.335	163.109
207.483	161.301
207.631	167.166
207.779	175.63
207.927	176.212
208.075	181.49
208.223	185.032
208.371	185.997
208.518	196.279
208.666	179.265
208.814	179.237
208.962	191.136
209.11	188.414
209.258	196.657
209.406	208.236
209.554	221.304
209.701	208.312
209.849	203.552
209.997	189.72
210.145	183.488
210.293	193.805
210.441	178.353
210.589	182.458
210.737	185.115
210.885	159.372
211.032	155.615
211.18	155.646
211.328	154.033
211.476	157.639
211.624	168.47
211.772	155.794
211.92	162.077
212.068	150.59
212.216	157.496
212.363	165.579
212.511	156.999
212.659	153.672
212.807	147.018
212.955	137.826
213.103	149.614
213.251	145.433
213.399	134.662
213.547	126.364
213.694	120.14
213.842	118.985
213.99	124.401
214.138	126.988
214.286	125.533
214.434	127.582
214.582	116.738
214.73	109.17
214.877	116.999
215.025	127.381
215.173	132.164
215.321	141.972
215.469	141.223
215.617	136.464
215.765	145.478
215.913	145.636
216.061	145.26
216.208	144.751
216.356	142.585
216.504	155.165
216.652	163.238
216.8	163.377
216.948	166.59
217.096	162.523
217.244	172.389
217.392	176.202
217.539	190.845
217.687	186.457
217.835	192.679
217.983	196.404
218.131	192.535
218.279	213.09
218.427	216.689
218.575	206.3
218.723	231.899
218.87	222.333
219.018	226.18
219.166	257.447
219.314	268.48
219.462	297.124
219.61	321.964
219.758	315.327
219.906	347.254
220.053	377.95
220.201	372.832
220.349	406.414
220.497	425.963
220.645	439.265
220.793	469.314
220.941	499.4
221.089	508.805
221.237	559.457
221.384	596.914
221.532	599.555
221.68	638.613
221.828	642.464
221.976	661.708
222.124	690.916
222.272	695.803
222.42	727.917
222.568	774.23
222.715	774.273
222.863	815.966
223.011	840.706
223.159	853.049
223.307	939.685
223.455	971.708
223.603	982.074
223.751	1010.447
223.898	1045.976
224.046	1051.771
224.194	1124.817
224.342	1120.323
224.49	1172.891
224.638	1252.084
224.786	1237.049
224.934	1289.594
225.082	1350.718
225.229	1333.089
225.377	1366.641
225.525	1388.805
225.673	1369.637
225.821	1394.471
225.969	1414.842
226.117	1335.973
226.265	1365.307
226.413	1370.58
226.56	1365.761
226.708	1403.455
226.856	1395.682
227.004	1346.916
227.152	1384.45
227.3	1341.086
227.448	1325.473
227.596	1350.933
227.744	1317.589
227.891	1353.746
228.039	1368.766
228.187	1357.862
228.335	1346.625
228.483	1408.031
228.631	1397.094
228.779	1457.693
228.927	1454.589
229.074	1453.425
229.222	1489.404
229.37	1477.29
229.518	1483.533
229.666	1515.491
229.814	1490.213
229.962	1459.694
230.11	1449.189
230.258	1408.434
230.405	1396.273
230.553	1401.981
230.701	1361.009
230.849	1339.563
230.997	1347.325
231.145	1286.269
231.293	1277.23
231.441	1256.895
231.589	1220.642
231.736	1212.637
231.884	1204.995
232.032	1186.985
232.18	1219.66
232.328	1205.3
232.476	1197.788
232.624	1233.705
232.772	1216.033
232.92	1192.327
233.067	1234.244
233.215	1222.438
233.363	1193.582
233.511	1252.622
233.659	1223.026
233.807	1216.883
233.955	1224.993
234.103	1196.204
234.25	1213.657
234.398	1227.674
234.546	1166.098
234.694	1168.998
234.842	1158.951
234.99	1137.388
235.138	1151.348
235.286	1137.728
235.434	1126.671
235.581	1126.277
235.729	1112.447
235.877	1108.004
236.025	1122.18
236.173	1100.14
236.321	1111.883
236.469	1124.373
236.617	1099.833
236.765	1130.343
236.912	1149.492
237.06	1130.745
237.208	1126.042
237.356	1135.705
237.504	1099.775
237.652	1119.014
237.8	1120.664
237.948	1109.14
238.095	1129.634
238.243	1103.757
238.391	1096.016
238.539	1114.713
238.687	1131.263
238.835	1084.466
238.983	1058.599
239.131	1020.009
239.279	999.762
239.426	999.602
239.574	979.802
239.722	936.329
239.87	924.959
240.018	870.212
240.166	865.069
240.314	845.999
240.462	815.029
240.61	814.462
240.757	772.585
240.905	731.489
241.053	731.609
241.201	731.356
241.349	698.179
241.497	704.503
241.645	675.833
241.793	665.394
241.941	684.367
242.088	650.948
242.236	640.875
242.384	638.002
242.532	610.493
242.68	602.891
242.828	601.712
242.976	552.37
243.124	526.081
243.271	530.419
243.419	490.353
243.567	478.044
243.715	479.449
243.863	434.22
244.011	433.171
244.159	411.806
244.307	375.977
244.455	374.832
244.602	337.57
244.75	316.304
244.898	305.347
245.046	282.456
245.194	260.35
245.342	252.605
245.49	223.467
245.638	228.155
245.786	220.496
245.933	205.268
246.081	197.397
246.229	196.579
246.377	185.435
246.525	187.651
246.673	177.331
246.821	161.413
246.969	164.85
247.117	153.559
247.264	141.732
247.412	150.028
247.56	137.094
247.708	135.561
247.856	134.507
248.004	126.547
248.152	122.216
248.3	125.743
248.447	118.332
248.595	107.405
248.743	110.437
248.891	113.553
249.039	103.636
249.187	107.375
249.335	97.788
249.483	100.681
249.631	100.742
249.778	95.491
249.926	94.337
250.074	93.39
250.222	84.066
250.37	86.356
250.518	83.165
250.666	79.598
250.814	77.669
250.962	74.279
251.109	69.423
251.257	68.553
251.405	67.427
251.553	61.367
251.701	60.617
251.849	58.364
251.997	56.488
252.145	56.38
252.292	50.526
252.44	51.124
252.588	44.733
252.736	41.982
252.884	40.114
253.032	36.256
253.18	39.579
253.328	34.319
253.476	33.407
253.623	30.331
253.771	31.499
253.919	27.763
254.067	28.607
254.215	28.201
254.363	22.19
254.511	23.493
254.659	22.923
254.807	18.44
254.954	17.81
255.102	19.71
255.25	15.144
255.398	16.85
