# Supplementary material for: A single Musashi gene allele is sufficient to maintain mouse photoreceptor cells
Source: PLoS One. 2026 May 14;21(5):e0338576. doi: 10.1371/journal.pone.0338576 (PMC13175383; doi:10.1371/journal.pone.0338576)
Supplement: S2 File — (ZIP) [file pone.0338576.s011.zip › Data/Msi1FF_Msi2FWT_2_2.csv]

Distance_(microns)	Gray_Value
0	86.581
0.148	89.456
0.296	93.954
0.444	87.695
0.592	93.337
0.739	91.462
0.887	89.11
1.035	91.592
1.183	91.451
1.331	87.531
1.479	84.461
1.627	86.415
1.775	89.025
1.923	89.185
2.07	86.648
2.218	87.375
2.366	81.851
2.514	88.497
2.662	88.98
2.81	85.989
2.958	83.029
3.106	86.671
3.253	85.964
3.401	84.853
3.549	86.188
3.697	87.821
3.845	88.621
3.993	93.572
4.141	97.462
4.289	101.349
4.437	113.532
4.584	117.202
4.732	123.114
4.88	131.622
5.028	144.786
5.176	153.094
5.324	162.371
5.472	185.966
5.62	209.313
5.768	223.117
5.915	239.357
6.063	255.628
6.211	270.623
6.359	282.384
6.507	294.689
6.655	318.987
6.803	335.498
6.951	365.166
7.098	391.491
7.246	415.356
7.394	453.328
7.542	500.493
7.69	546.855
7.838	613.42
7.986	680.372
8.134	740.507
8.282	809.975
8.429	893.733
8.577	986.195
8.725	1072.31
8.873	1131.234
9.021	1228.409
9.169	1340.534
9.317	1433.136
9.465	1544.145
9.613	1639.053
9.76	1715.641
9.908	1772.488
10.056	1832.246
10.204	1888.627
10.352	1988.451
10.5	2033.226
10.648	2060.164
10.796	2075.35
10.944	2117.472
11.091	2182.774
11.239	2235.67
11.387	2271.049
11.535	2336.524
11.683	2367.883
11.831	2474.452
11.979	2577.115
12.127	2622.375
12.274	2637.738
12.422	2653.688
12.57	2678.344
12.718	2702.831
12.866	2716.54
13.014	2737.584
13.162	2738.714
13.31	2737.041
13.458	2768.341
13.605	2796.121
13.753	2828.348
13.901	2817.135
14.049	2802.708
14.197	2804.665
14.345	2786.152
14.493	2803.796
14.641	2788.966
14.789	2800.357
14.936	2765.6
15.084	2761.684
15.232	2738.961
15.38	2763.745
15.528	2732.685
15.676	2718.556
15.824	2688.879
15.972	2673.183
16.12	2679.583
16.267	2674.737
16.415	2690.004
16.563	2677.568
16.711	2666.332
16.859	2651.112
17.007	2678.658
17.155	2670.392
17.303	2653.792
17.45	2662.222
17.598	2637.756
17.746	2652.436
17.894	2654.629
18.042	2689.002
18.19	2680.041
18.338	2671.211
18.486	2693.894
18.634	2705.124
18.781	2758.707
18.929	2769.196
19.077	2774.418
19.225	2776.271
19.373	2761.496
19.521	2791.255
19.669	2788.218
19.817	2805.803
19.965	2788.299
20.112	2782.104
20.26	2791.932
20.408	2840.627
20.556	2856.702
20.704	2868.987
20.852	2885.395
21	2912.567
21.148	2924.708
21.295	2980.06
21.443	3000.434
21.591	3027.641
21.739	3020.298
21.887	3029.635
22.035	3065.313
22.183	3084.457
22.331	3101.591
22.479	3145.731
22.626	3098.067
22.774	3085.936
22.922	3069.396
23.07	3075.972
23.218	3074.418
23.366	3021.484
23.514	3001.384
23.662	2973.669
23.81	2968.264
23.957	2923.772
24.105	2898.844
24.253	2839.672
24.401	2809.611
24.549	2785.369
24.697	2787.57
24.845	2787.218
24.993	2780.421
25.141	2750.005
25.288	2728.838
25.436	2716.399
25.584	2715.085
25.732	2666.482
25.88	2608.113
26.028	2537.479
26.176	2465.337
26.324	2417.426
26.471	2380.131
26.619	2317.227
26.767	2260.216
26.915	2186.408
27.063	2114.31
27.211	2078.884
27.359	2037.175
27.507	1995.319
27.655	1924.596
27.802	1868.293
27.95	1808.197
28.098	1772.021
28.246	1757.454
28.394	1708.317
28.542	1660.956
28.69	1621.602
28.838	1583.864
28.986	1527.189
29.133	1484.188
29.281	1420.4
29.429	1383.319
29.577	1345.89
29.725	1315.24
29.873	1279.854
30.021	1259.094
30.169	1225.855
30.317	1201.302
30.464	1183.456
30.612	1173.883
30.76	1153.372
30.908	1130.894
31.056	1131.086
31.204	1129.921
31.352	1104.766
31.5	1099.334
31.647	1087.463
31.795	1097.278
31.943	1070.619
32.091	1073.202
32.239	1062.349
32.387	1061.785
32.535	1056.751
32.683	1049.258
32.831	1050.845
32.978	1053.688
33.126	1062.083
33.274	1056.154
33.422	1051.542
33.57	1034.64
33.718	1025.818
33.866	1003.069
34.014	986.067
34.162	972.022
34.309	973.645
34.457	974.951
34.605	969.57
34.753	972.242
34.901	972.052
35.049	945.167
35.197	940.096
35.345	920.676
35.492	916.477
35.64	918.161
35.788	909.701
35.936	908.778
36.084	908.832
36.232	910.622
36.38	908.882
36.528	909.809
36.676	912.548
36.823	913.61
36.971	907.128
37.119	923.819
37.267	920.598
37.415	930.252
37.563	937
37.711	928.505
37.859	946.592
38.007	951.435
38.154	927.944
38.302	933.6
38.45	916.809
38.598	920.375
38.746	903.478
38.894	884.27
39.042	875.248
39.19	889.699
39.338	880.582
39.485	871.492
39.633	869.843
39.781	857.893
39.929	867.03
40.077	855.46
40.225	847.923
40.373	837.794
40.521	840.445
40.668	837.72
40.816	838.971
40.964	833.203
41.112	832.721
41.26	820.469
41.408	818.382
41.556	836.224
41.704	859.263
41.852	867.236
41.999	897.634
42.147	902.447
42.295	911.742
42.443	923.625
42.591	914.912
42.739	907.049
42.887	916.739
43.035	916.229
43.183	928.699
43.33	955.685
43.478	967.152
43.626	975.265
43.774	968.454
43.922	967.621
44.07	972.679
44.218	980.149
44.366	984.194
44.514	984.221
44.661	985.242
44.809	984.849
44.957	987.976
45.105	996.571
45.253	981.419
45.401	991.204
45.549	985.676
45.697	971.204
45.844	977.836
45.992	984.687
46.14	986.468
46.288	971.274
46.436	979.73
46.584	998.842
46.732	993.778
46.88	986.981
47.028	975.81
47.175	950.432
47.323	930.837
47.471	915.754
47.619	906.234
47.767	891.184
47.915	896.357
48.063	894.328
48.211	911.321
48.359	896.438
48.506	878.693
48.654	876.604
48.802	847.585
48.95	837.686
49.098	847.664
49.246	837.911
49.394	830.522
49.542	834.68
49.689	846.486
49.837	851.305
49.985	865.48
50.133	882.658
50.281	890.593
50.429	893.278
50.577	897.657
50.725	916.188
50.873	928.722
51.02	915.282
51.168	920.361
51.316	889.277
51.464	883.623
51.612	883.205
51.76	879.314
51.908	882.42
52.056	896.838
52.204	893.805
52.351	908.402
52.499	910.055
52.647	912.215
52.795	913.102
52.943	901.209
53.091	882.092
53.239	875.634
53.387	891.309
53.535	899.376
53.682	902.924
53.83	908.635
53.978	925.325
54.126	921.24
54.274	927.254
54.422	915.044
54.57	916.125
54.718	900.704
54.865	909.939
55.013	904.867
55.161	915.999
55.309	909.004
55.457	911.116
55.605	915.309
55.753	917.725
55.901	915.824
56.049	907.677
56.196	909.686
56.344	891.152
56.492	895.281
56.64	900.914
56.788	892.295
56.936	911.339
57.084	902.705
57.232	896.112
57.38	907.709
57.527	899.625
57.675	896.569
57.823	901.802
57.971	899.621
58.119	904.619
58.267	897.206
58.415	908.567
58.563	900.018
58.711	900.869
58.858	900.26
59.006	900.607
59.154	909.9
59.302	911.062
59.45	907.671
59.598	902.722
59.746	897.524
59.894	907.449
60.041	906.821
60.189	920.149
60.337	928.543
60.485	940.626
60.633	929.269
60.781	913.541
60.929	909.361
61.077	906.213
61.225	888.373
61.372	870.789
61.52	876.85
61.668	887.737
61.816	890.414
61.964	895.814
62.112	904.618
62.26	908.295
62.408	917.692
62.556	915.932
62.703	905.078
62.851	914.089
62.999	880.507
63.147	870.651
63.295	854.546
63.443	852.56
63.591	847.932
63.739	839.419
63.886	851.876
64.034	847.418
64.182	851.174
64.33	891.679
64.478	909.015
64.626	902.464
64.774	928.993
64.922	934.752
65.07	940.319
65.217	968.366
65.365	949.229
65.513	958.122
65.661	964.195
65.809	964.052
65.957	971.108
66.105	975.425
66.253	979.787
66.401	981.051
66.548	986.242
66.696	975.996
66.844	947.677
66.992	951.072
67.14	947.589
67.288	939.737
67.436	922.92
67.584	919.412
67.732	904.964
67.879	889.136
68.027	870.085
68.175	853.29
68.323	833.395
68.471	851.204
68.619	866.792
68.767	890.532
68.915	910.768
69.062	943.615
69.21	971.368
69.358	971.008
69.506	972.927
69.654	939.474
69.802	941.053
69.95	918.33
70.098	908.628
70.246	903.476
70.393	916.414
70.541	917.615
70.689	907.042
70.837	921.003
70.985	934.717
71.133	947.702
71.281	988.418
71.429	998.017
71.577	1018.216
71.724	1040.188
71.872	1058.84
72.02	1087.576
72.168	1110.894
72.316	1111.011
72.464	1102.848
72.612	1101.681
72.76	1101.512
72.908	1099.152
73.055	1088.075
73.203	1065.086
73.351	1060.615
73.499	1046.707
73.647	1055.948
73.795	1066.393
73.943	1065.798
74.091	1070.783
74.238	1091.808
74.386	1085.777
74.534	1112.488
74.682	1096.677
74.83	1104.744
74.978	1096.314
75.126	1094.637
75.274	1086.243
75.422	1073.573
75.569	1071.083
75.717	1061.855
75.865	1061.293
76.013	1067.261
76.161	1066.959
76.309	1069.008
76.457	1047.609
76.605	1058.56
76.753	1045.158
76.9	1042.472
77.048	1047.999
77.196	1048.552
77.344	1054.042
77.492	1068.265
77.64	1058.558
77.788	1056.564
77.936	1053.107
78.083	1031.846
78.231	1025.147
78.379	1008.626
78.527	1002.64
78.675	995.845
78.823	994.26
78.971	991.095
79.119	958.753
79.267	968.24
79.414	972.757
79.562	987.623
79.71	989.513
79.858	1002.567
80.006	1008.933
80.154	1009.846
80.302	1016.296
80.45	1026.886
80.598	1044.314
80.745	1052.583
80.893	1059.615
81.041	1060.75
81.189	1038.449
81.337	1022.797
81.485	996.853
81.633	976.434
81.781	986.171
81.929	987.789
82.076	1002.843
82.224	1004.473
82.372	999.711
82.52	992.658
82.668	990.082
82.816	981.072
82.964	984.585
83.112	976.475
83.259	970.401
83.407	952.958
83.555	947.867
83.703	946.337
83.851	934.197
83.999	915.562
84.147	918.261
84.295	923.056
84.443	914.645
84.59	909.883
84.738	922.782
84.886	904.911
85.034	930.262
85.182	930.267
85.33	923.395
85.478	917.06
85.626	932.904
85.774	934.188
85.921	958.396
86.069	964.744
86.217	967.835
86.365	949.553
86.513	931.363
86.661	911.547
86.809	882.744
86.957	855.848
87.104	810.835
87.252	782.426
87.4	744.819
87.548	719.42
87.696	698.173
87.844	687.23
87.992	674.137
88.14	645.17
88.288	614.054
88.435	584.92
88.583	546.224
88.731	534.3
88.879	505.16
89.027	483.216
89.175	474.1
89.323	462.246
89.471	451.802
89.619	452.199
89.766	446.132
89.914	437.665
90.062	437.308
90.21	426.848
90.358	416.831
90.506	419.894
90.654	410.638
90.802	411.451
90.95	400.834
91.097	409.821
91.245	397.664
91.393	387.814
91.541	384.714
91.689	377.078
91.837	359.444
91.985	358.608
92.133	338.995
92.28	339.768
92.428	338.689
92.576	343.576
92.724	346.923
92.872	346.314
93.02	347.501
93.168	356.801
93.316	357.342
93.464	353.253
93.611	363.017
93.759	371.722
93.907	380.953
94.055	396.518
94.203	395.425
94.351	400.153
94.499	405.331
94.647	409.015
94.795	416.851
94.942	432.506
95.09	433.679
95.238	435.415
95.386	452.667
95.534	470.486
95.682	486.792
95.83	489.673
95.978	489.903
96.126	515.495
96.273	535.198
96.421	564.108
96.569	584.904
96.717	612.094
96.865	638.677
97.013	662.878
97.161	681.267
97.309	706.887
97.456	727.006
97.604	743.809
97.752	762.982
97.9	783.625
98.048	844.211
98.196	886.596
98.344	933.996
98.492	974.789
98.64	1047.419
98.787	1122.502
98.935	1216.145
99.083	1299.809
99.231	1383.385
99.379	1437.201
99.527	1498.811
99.675	1550.089
99.823	1602.719
99.971	1650.877
100.118	1695.614
100.266	1742.435
100.414	1817.439
100.562	1876.735
100.71	1920.513
100.858	1959.371
101.006	2010.586
101.154	2036.584
101.301	2112.142
101.449	2185.724
101.597	2221.989
101.745	2253.882
101.893	2284.127
102.041	2324.643
102.189	2387.015
102.337	2441.571
102.485	2501.166
102.632	2584.598
102.78	2629.177
102.928	2633.974
103.076	2631.004
103.224	2622.427
103.372	2583.776
103.52	2606.202
103.668	2600.945
103.816	2631.571
103.963	2656.674
104.111	2649.685
104.259	2641.188
104.407	2605.785
104.555	2575.031
104.703	2521.838
104.851	2475.894
104.999	2456.181
105.147	2417.08
105.294	2396.825
105.442	2365.089
105.59	2338.368
105.738	2283.388
105.886	2224.942
106.034	2154.418
106.182	2104.565
106.33	2112.781
106.477	2090.36
106.625	2088.156
106.773	2081.983
106.921	2071.823
107.069	2070.069
107.217	2071.423
107.365	2061.272
107.513	2025.379
107.661	1985.444
107.808	1955.084
107.956	1925.281
108.104	1896.401
108.252	1863.175
108.4	1847.765
108.548	1820.018
108.696	1803.172
108.844	1787.26
108.992	1755.146
109.139	1726.63
109.287	1711.079
109.435	1682.432
109.583	1676.759
109.731	1661.052
109.879	1648.019
110.027	1601.434
110.175	1584.104
110.323	1531.397
110.47	1510.51
110.618	1511.193
110.766	1483.357
110.914	1484.05
111.062	1464.22
111.21	1438.411
111.358	1425.148
111.506	1406.972
111.653	1428.962
111.801	1386.819
111.949	1376.776
112.097	1370.842
112.245	1386.526
112.393	1417.138
112.541	1434.282
112.689	1416.765
112.837	1412.292
112.984	1409.366
113.132	1412.363
113.28	1420.94
113.428	1410.004
113.576	1409.37
113.724	1398.277
113.872	1410.465
114.02	1432.676
114.168	1432.25
114.315	1429.53
114.463	1416.305
114.611	1436.349
114.759	1470.281
114.907	1499.385
115.055	1514.766
115.203	1523.881
115.351	1517.698
115.498	1524.883
115.646	1504.13
115.794	1482.938
115.942	1444.347
116.09	1426.852
116.238	1412.21
116.386	1419.438
116.534	1414.559
116.682	1388.547
116.829	1386.188
116.977	1375.383
117.125	1346.649
117.273	1358.681
117.421	1356.939
117.569	1349.201
117.717	1322.406
117.865	1310.641
118.013	1285.686
118.16	1299.865
118.308	1291.205
118.456	1289.447
118.604	1276.172
118.752	1253.515
118.9	1267.177
119.048	1275.786
119.196	1266.628
119.344	1291.3
119.491	1276.664
119.639	1267.793
119.787	1279.572
119.935	1261.245
120.083	1248.817
120.231	1237.279
120.379	1222.892
120.527	1189.098
120.674	1194.042
120.822	1164.085
120.97	1147.731
121.118	1124.611
121.266	1107.094
121.414	1108.737
121.562	1117.796
121.71	1117.339
121.858	1112.978
122.005	1116.628
122.153	1103.978
122.301	1112.808
122.449	1132.112
122.597	1114.949
122.745	1107.086
122.893	1091.272
123.041	1080.901
123.189	1058.399
123.336	1042.936
123.484	1037.294
123.632	1026.688
123.78	1020.829
123.928	1040.306
124.076	1038.147
124.224	1057.426
124.372	1051.168
124.52	1036.902
124.667	1051.06
124.815	1063.625
124.963	1055.837
125.111	1075.568
125.259	1076.233
125.407	1089.033
125.555	1078.425
125.703	1096.647
125.85	1090.382
125.998	1108.818
126.146	1106.686
126.294	1123.355
126.442	1139.374
126.59	1170.245
126.738	1181.557
126.886	1192.25
127.034	1176.583
127.181	1187.883
127.329	1177.062
127.477	1206.222
127.625	1246.924
127.773	1262.596
127.921	1286.233
128.069	1291.217
128.217	1308.444
128.365	1333.858
128.512	1345.505
128.66	1354.315
128.808	1366.869
128.956	1392.995
129.104	1438.222
129.252	1449.654
129.4	1478.052
129.548	1488.123
129.695	1499.938
129.843	1538.876
129.991	1594.977
130.139	1614.494
130.287	1618.029
130.435	1634.372
130.583	1660.3
130.731	1721.963
130.879	1774.908
131.026	1838.96
131.174	1871.236
131.322	1906.697
131.47	1914.464
131.618	1932.657
131.766	1922.887
131.914	1907.393
132.062	1872.987
132.21	1842.793
132.357	1807.223
132.505	1766.849
132.653	1752.083
132.801	1715.018
132.949	1688.589
133.097	1680.077
133.245	1680.038
133.393	1653.076
133.541	1652.504
133.688	1669.791
133.836	1690.94
133.984	1727.479
134.132	1786.365
134.28	1837.397
134.428	1871.623
134.576	1898.686
134.724	1938.601
134.871	1961.406
135.019	2017.024
135.167	2016.807
135.315	2058.651
135.463	2075.209
135.611	2062.466
135.759	2074.06
135.907	2107.457
136.055	2103.414
136.202	2113.612
136.35	2119.228
136.498	2129.906
136.646	2161.948
136.794	2201.597
136.942	2235.429
137.09	2270.351
137.238	2309.696
137.386	2326.876
137.533	2337.887
137.681	2367.714
137.829	2376.668
137.977	2352.058
138.125	2365.329
138.273	2340.183
138.421	2352.039
138.569	2366.604
138.717	2372.937
138.864	2348.706
139.012	2315.818
139.16	2287.984
139.308	2304.396
139.456	2298.329
139.604	2303.374
139.752	2280.015
139.9	2282.259
140.047	2281.623
140.195	2307.994
140.343	2297.822
140.491	2301.98
140.639	2293.397
140.787	2300.915
140.935	2301.615
141.083	2297.418
141.231	2302.478
141.378	2275.611
141.526	2257.421
141.674	2236.594
141.822	2193.397
141.97	2142.41
142.118	2071.882
142.266	2013.438
142.414	1946.82
142.562	1906.182
142.709	1849.945
142.857	1816.683
143.005	1757.136
143.153	1719.002
143.301	1643.305
143.449	1585.178
143.597	1501.748
143.745	1410.968
143.893	1323.808
144.04	1226.055
144.188	1099.005
144.336	997.622
144.484	922.252
144.632	858.8
144.78	773.167
144.928	715.698
145.076	651.255
145.223	596.349
145.371	547.773
145.519	511.285
145.667	461.781
145.815	420.608
145.963	379.211
146.111	336.77
146.259	306.74
146.407	281.383
146.554	273.386
146.702	252.031
146.85	227.632
146.998	217.977
147.146	207.564
147.294	186.225
147.442	177.576
147.59	169.704
147.738	165.875
147.885	155.507
148.033	157.732
148.181	141.167
148.329	138.652
148.477	134.704
148.625	129.815
148.773	121.037
148.921	117.462
149.068	106.454
149.216	97.255
149.364	94.04
149.512	93.942
149.66	90.937
149.808	90.672
149.956	95.973
150.104	90.505
150.252	97.338
150.399	96.32
150.547	94.622
150.695	97.177
150.843	97.982
150.991	98.351
151.139	97.529
151.287	93.325
151.435	94.32
151.583	87.658
151.73	94.612
151.878	89.29
152.026	88.702
152.174	85.87
152.322	91.885
152.47	89.719
152.618	92.446
152.766	92.439
152.913	93.601
153.061	92.467
153.209	92.846
153.357	95.055
153.505	93.445
153.653	92.997
153.801	96.244
153.949	99.912
154.097	97.797
154.244	107.978
154.392	105.607
154.54	107.551
154.688	109.619
154.836	115.454
154.984	115.919
155.132	122.341
155.28	123.14
155.428	119.012
155.575	118.551
155.723	121.666
155.871	120.038
156.019	115.764
156.167	116.076
156.315	121.086
156.463	120.375
156.611	125.588
156.759	124.514
156.906	126.663
157.054	126.189
157.202	126.422
157.35	123.022
157.498	121.979
157.646	121.833
157.794	126.677
157.942	116.514
158.089	113.567
158.237	114.671
158.385	112.281
158.533	111.243
158.681	104.742
158.829	105.788
158.977	98.937
159.125	99.036
159.273	96.609
159.42	90.835
159.568	96.654
159.716	93.414
159.864	101.301
160.012	102.895
160.16	102.493
160.308	105.013
160.456	108.154
160.604	107.718
160.751	108.555
160.899	107.595
161.047	103.461
161.195	105.321
161.343	103.46
161.491	103.72
161.639	102.409
161.787	104.632
161.935	104.118
162.082	105.586
162.23	102.141
162.378	108.106
162.526	102.718
162.674	96.213
162.822	92.205
162.97	95.08
163.118	96.685
163.265	99.398
163.413	94.142
163.561	93.592
163.709	88.572
163.857	87.263
164.005	92.086
164.153	90.183
164.301	91.864
164.449	92.404
164.596	96.757
164.744	95.224
164.892	89.301
165.04	89.671
165.188	86.241
165.336	82.745
165.484	81.921
165.632	85.867
165.78	81.02
165.927	81.761
166.075	83.958
166.223	78.458
166.371	80.705
166.519	81.729
166.667	80.586
166.815	86.176
166.963	89.441
167.111	85.569
167.258	86.543
167.406	88.894
167.554	93.262
167.702	93.979
167.85	89.414
167.998	87.001
168.146	85.248
168.294	87.604
168.441	85.048
168.589	84.544
168.737	83.695
168.885	83.051
169.033	81.318
169.181	79.616
169.329	80.134
169.477	75.636
169.625	78.145
169.772	80.794
169.92	84.552
170.068	80.194
170.216	82.743
170.364	80.388
170.512	83.442
170.66	85.957
170.808	87.288
170.956	83.236
171.103	87.024
171.251	84.379
171.399	84.057
171.547	85.612
171.695	87.944
171.843	86.442
171.991	86.074
172.139	81.292
172.286	85.781
172.434	79.936
172.582	80.024
172.73	79.477
172.878	79.869
173.026	77.128
173.174	81.31
173.322	79.032
173.47	80.92
173.617	78.776
173.765	85.461
173.913	85.534
174.061	88.039
174.209	90.74
174.357	86.765
174.505	89.476
174.653	89.121
174.801	86.225
174.948	94.62
175.096	99.226
175.244	94.106
175.392	94.273
175.54	97.896
175.688	99.003
175.836	98.727
175.984	95.767
176.132	93.907
176.279	95.916
176.427	91.715
176.575	95.904
176.723	98.94
176.871	101.353
177.019	100.592
177.167	98.255
177.315	98.578
177.462	97.595
177.61	92.49
177.758	88.741
177.906	92.339
178.054	87.741
178.202	84.729
178.35	83.204
178.498	78.595
178.646	81.264
178.793	71.851
178.941	73.908
179.089	78.891
179.237	71.201
179.385	70.698
179.533	67.848
179.681	72.928
179.829	71.903
179.977	81.308
180.124	79.681
180.272	77.293
180.42	79.755
180.568	79.144
180.716	75.713
180.864	78.102
181.012	74.892
181.16	79.923
181.307	73.274
181.455	72.065
181.603	77.996
181.751	77.76
181.899	76.001
182.047	76.708
182.195	82.681
182.343	80.025
182.491	80.335
182.638	83.582
182.786	78.113
182.934	82.137
183.082	82.681
183.23	80.751
183.378	79.944
183.526	76.72
183.674	83.128
183.822	78.551
183.969	81.623
184.117	75.791
184.265	78.493
184.413	75.336
184.561	75.984
184.709	71.95
184.857	74.923
185.005	70.062
185.153	72.784
185.3	76.067
185.448	76.409
185.596	82.618
185.744	81.474
185.892	86.458
186.04	87.471
186.188	88.891
186.336	90.721
186.483	93.724
186.631	87.811
186.779	90.807
186.927	88.304
187.075	95.695
187.223	102.926
187.371	103.207
187.519	104.745
187.667	109.962
187.814	112.703
187.962	108.468
188.11	110.197
188.258	111.595
188.406	114.659
188.554	116.9
188.702	112.358
188.85	116.349
188.998	118.333
189.145	118.818
189.293	120.384
189.441	118.912
189.589	128.48
189.737	135.091
189.885	138.403
190.033	149.147
190.181	146.679
190.329	152.82
190.476	152.85
190.624	153.502
190.772	148.427
190.92	154.815
191.068	149.684
191.216	152.459
191.364	145.984
191.512	150.212
191.659	154.216
191.807	154.488
191.955	155.837
192.103	157.546
192.251	156.032
192.399	157.171
192.547	159.16
192.695	158.739
192.843	161.154
192.99	167.3
193.138	182.586
193.286	195.389
193.434	203.836
193.582	206.502
193.73	224.975
193.878	238.301
194.026	247.393
194.174	264.236
194.321	275.41
194.469	285.11
194.617	287.763
194.765	290.223
194.913	286.25
195.061	299.24
195.209	313.823
195.357	332.85
195.505	333.534
195.652	324.788
195.8	337.766
195.948	336.313
196.096	341.511
196.244	335.815
196.392	334.151
196.54	323.593
196.688	326.341
196.835	325.553
196.983	335.001
197.131	352.629
197.279	368.881
197.427	381.586
197.575	398.116
197.723	412.795
197.871	431.24
198.019	441.072
198.166	449.414
198.314	460.83
198.462	480.766
198.61	469.974
198.758	489.792
198.906	488.175
199.054	484.358
199.202	491.035
199.35	495.164
199.497	500.421
199.645	512.48
199.793	514.987
199.941	535.195
200.089	560.689
200.237	570.04
200.385	565.12
200.533	577.384
200.68	583.408
200.828	596.205
200.976	629.566
201.124	659.025
201.272	690.66
201.42	719.808
201.568	784.283
201.716	831.381
201.864	897.609
202.011	953.584
202.159	1024.525
202.307	1095.239
202.455	1163.018
202.603	1223.213
202.751	1311.786
202.899	1385.305
203.047	1483.094
203.195	1543.03
203.342	1589.609
203.49	1617.93
203.638	1670.807
203.786	1749.02
203.934	1813.78
204.082	1907.987
204.23	2000.773
204.378	2069.783
204.526	2199.62
204.673	2299.139
204.821	2412.91
204.969	2520.464
205.117	2589.832
205.265	2662.977
205.413	2716.074
205.561	2775.679
205.709	2851.103
205.856	2951.173
206.004	3016.135
206.152	3068.641
206.3	3135.653
206.448	3176.239
206.596	3259.348
206.744	3331.027
206.892	3384.709
207.04	3391.053
207.187	3361.577
207.335	3300.054
207.483	3235.167
207.631	3201.611
207.779	3187.661
207.927	3180.431
208.075	3138.671
208.223	3141.573
208.371	3121.178
208.518	3162.903
208.666	3171.651
208.814	3170.996
208.962	3174.564
209.11	3192.155
209.258	3174.853
209.406	3120.094
209.554	3082.783
209.701	3074.593
209.849	3102.232
209.997	3076.365
210.145	3105.131
210.293	3152.04
210.441	3170.039
210.589	3141.614
210.737	3107.795
210.885	3039.139
211.032	2928.193
211.18	2839.234
211.328	2733.574
211.476	2639.179
211.624	2571.913
211.772	2511.109
211.92	2432.481
212.068	2369.537
212.216	2318.879
212.363	2271.544
212.511	2222.689
212.659	2146.488
212.807	2093.6
212.955	2020.768
213.103	1969.865
213.251	1914.796
213.399	1854.28
213.547	1786.72
213.694	1720.867
213.842	1642.538
213.99	1574.468
214.138	1479.401
214.286	1405.464
214.434	1325.996
214.582	1252.368
214.73	1178.481
214.877	1101.723
215.025	1026.332
215.173	941.004
215.321	859.109
215.469	776.007
215.617	721.381
215.765	683.332
215.913	644.103
216.061	599.441
216.208	559.852
216.356	528.746
216.504	510
216.652	473.256
216.8	454.323
216.948	434.956
217.096	411.199
217.244	392.325
217.392	364.609
217.539	345.792
217.687	322.168
217.835	302.687
217.983	293.719
218.131	288.068
218.279	290.19
218.427	283.729
218.575	269.791
218.723	260.68
218.87	244.575
219.018	235.786
219.166	223.104
219.314	209.955
219.462	197.763
219.61	195.465
219.758	190.016
219.906	186.367
220.053	178.64
220.201	175.123
220.349	173.566
220.497	166.463
220.645	162.967
220.793	157.98
220.941	155.57
221.089	154.337
221.237	146.444
221.384	150.789
221.532	150.358
221.68	152.076
221.828	147.168
221.976	148.313
222.124	140.858
222.272	137.816
222.42	131.188
222.568	130.37
222.715	130.285
222.863	122.854
223.011	116.526
223.159	112.891
223.307	108.063
223.455	105.658
223.603	107.004
223.751	106.584
223.898	101.811
224.046	95.935
224.194	94.619
224.342	85.039
224.49	81.089
224.638	67.89
224.786	64.101
224.934	57.077
225.082	49.689
225.229	45.861
225.377	39.827
225.525	35.823
225.673	32.195
225.821	30.197
225.969	29.173
226.117	23.872
226.265	23.968
226.413	22.727
226.56	20.723
226.708	20.539
226.856	18.615
227.004	17.201
