# Supplementary material for: A single Musashi gene allele is sufficient to maintain mouse photoreceptor cells
Source: PLoS One. 2026 May 14;21(5):e0338576. doi: 10.1371/journal.pone.0338576 (PMC13175383; doi:10.1371/journal.pone.0338576)
Supplement: S2 File — (ZIP) [file pone.0338576.s011.zip › Data/Msi1FWT_Msi2FF_CRE_2_2.csv]

Distance_(microns)	Gray_Value
0	51.072
0.148	46.697
0.296	43.768
0.444	45.889
0.592	45.544
0.739	50.238
0.887	49.566
1.035	52.137
1.183	54.329
1.331	53.841
1.479	53.69
1.627	57.135
1.775	58.194
1.923	57.452
2.07	59.014
2.218	57.746
2.366	53.819
2.514	55.773
2.662	57.313
2.81	56.989
2.958	59.993
3.106	55.356
3.253	56.069
3.401	53.249
3.549	52.789
3.697	54.222
3.845	51.404
3.993	54.827
4.141	56.943
4.289	56.245
4.437	58.351
4.584	60.061
4.732	60.847
4.88	57.959
5.028	58.959
5.176	63.202
5.324	66.281
5.472	73.887
5.62	76.03
5.768	80.486
5.915	80.868
6.063	87.385
6.211	86.705
6.359	88.535
6.507	89.452
6.655	94.769
6.803	96.779
6.951	96.343
7.098	102.435
7.246	99.128
7.394	97.875
7.542	111.013
7.69	109.08
7.838	126.1
7.986	132.647
8.134	149.924
8.282	152.934
8.429	165.305
8.577	180.126
8.725	187.483
8.873	211.311
9.021	206.025
9.169	221.78
9.317	239.084
9.465	246.628
9.613	262.631
9.76	283.081
9.908	296.151
10.056	324.288
10.204	334.661
10.352	362.777
10.5	397.954
10.648	402.399
10.796	422.465
10.944	459.748
11.091	472.114
11.239	512.477
11.387	576.54
11.535	626.33
11.683	673.646
11.831	726.801
11.979	776.121
12.127	821.875
12.274	908.271
12.422	941.625
12.57	1011.948
12.718	1079.392
12.866	1114.202
13.014	1185.626
13.162	1254.237
13.31	1286.292
13.458	1412.183
13.605	1474.891
13.753	1531.522
13.901	1601.82
14.049	1634.505
14.197	1683.457
14.345	1746.027
14.493	1762.314
14.641	1802.607
14.789	1847.531
14.936	1839.271
15.084	1886.664
15.232	1934.341
15.38	1937.832
15.528	1966.203
15.676	1970.538
15.824	2001.786
15.972	2014.564
16.12	2012.379
16.267	2041.327
16.415	2086.129
16.563	2074.334
16.711	2042.797
16.859	2049.15
17.007	2050.933
17.155	2035.895
17.303	2035.885
17.45	2057.158
17.598	2019.757
17.746	2039.627
17.894	2030.798
18.042	2016.698
18.19	2002.772
18.338	1969.132
18.486	1975.719
18.634	2018.697
18.781	2023.504
18.929	2033.858
19.077	2074.059
19.225	2075.063
19.373	2084.718
19.521	2120.612
19.669	2119.213
19.817	2161.941
19.965	2180.666
20.112	2170.077
20.26	2200.618
20.408	2241.363
20.556	2180.338
20.704	2223.296
20.852	2196.601
21	2209.949
21.148	2250.771
21.295	2256.172
21.443	2278.727
21.591	2325.919
21.739	2298.154
21.887	2304.492
22.035	2345.68
22.183	2302.802
22.331	2334.604
22.479	2332.218
22.626	2310.923
22.774	2329.168
22.922	2367.539
23.07	2386.301
23.218	2418.172
23.366	2429.094
23.514	2431.828
23.662	2455.466
23.81	2456.317
23.957	2466.495
24.105	2483.16
24.253	2500.211
24.401	2513.395
24.549	2545.383
24.697	2536.624
24.845	2550.491
24.993	2559.589
25.141	2589.156
25.288	2576.27
25.436	2604.083
25.584	2611.607
25.732	2612.861
25.88	2624.255
26.028	2658.168
26.176	2651.242
26.324	2697.651
26.471	2669.311
26.619	2711.824
26.767	2735.337
26.915	2733.601
27.063	2751.5
27.211	2788.209
27.359	2768.225
27.507	2805.391
27.655	2819.8
27.802	2756.102
27.95	2805.317
28.098	2856.626
28.246	2826.475
28.394	2839.38
28.542	2836.494
28.69	2815.372
28.838	2836.847
28.986	2855.981
29.133	2820.116
29.281	2817.313
29.429	2801.951
29.577	2830.125
29.725	2821.812
29.873	2790.065
30.021	2814.585
30.169	2795.795
30.317	2791.745
30.464	2782.675
30.612	2764.245
30.76	2731.517
30.908	2733.202
31.056	2697.261
31.204	2629.303
31.352	2582.898
31.5	2522.547
31.647	2425.889
31.795	2391.474
31.943	2331.425
32.091	2265.086
32.239	2220.236
32.387	2185.98
32.535	2169.371
32.683	2122.921
32.831	2093.918
32.978	2051.689
33.126	1977.975
33.274	1911.821
33.422	1853.286
33.57	1782.845
33.718	1748.894
33.866	1731.297
34.014	1710.525
34.162	1687.504
34.309	1696.462
34.457	1671.563
34.605	1672.667
34.753	1653.771
34.901	1628.185
35.049	1575.329
35.197	1563.456
35.345	1551.157
35.492	1546.593
35.64	1571.399
35.788	1565.331
35.936	1554.843
36.084	1561.395
36.232	1566.511
36.38	1559.463
36.528	1553.012
36.676	1562.047
36.823	1556.71
36.971	1550.284
37.119	1551.898
37.267	1570.978
37.415	1580.508
37.563	1577.049
37.711	1599.782
37.859	1603.915
38.007	1642.38
38.154	1690.885
38.302	1671.081
38.45	1687.936
38.598	1685.791
38.746	1674.823
38.894	1672.808
39.042	1705.982
39.19	1701.935
39.338	1700.115
39.485	1674.061
39.633	1663.715
39.781	1650.961
39.929	1623.974
40.077	1592.647
40.225	1600.503
40.373	1568.571
40.521	1527.918
40.668	1520.876
40.816	1491.814
40.964	1477.885
41.112	1472.143
41.26	1455.544
41.408	1410.607
41.556	1409.563
41.704	1375.002
41.852	1334.115
41.999	1348.134
42.147	1304.223
42.295	1264.408
42.443	1243.281
42.591	1209.842
42.739	1212.029
42.887	1195.666
43.035	1197.146
43.183	1221.696
43.33	1208.92
43.478	1223.91
43.626	1209.187
43.774	1171.636
43.922	1152.324
44.07	1150.635
44.218	1097.22
44.366	1086.938
44.514	1080.156
44.661	1056.137
44.809	1028.295
44.957	1014.809
45.105	966.971
45.253	924.25
45.401	914.069
45.549	880.595
45.697	889.964
45.844	879.477
45.992	860.966
46.14	861.867
46.288	848.084
46.436	850.094
46.584	855.097
46.732	860.568
46.88	876.191
47.028	871.378
47.175	899.538
47.323	912.42
47.471	939.908
47.619	940.319
47.767	928.594
47.915	906.615
48.063	891.436
48.211	896.631
48.359	899.199
48.506	898.589
48.654	914.964
48.802	906.76
48.95	886.068
49.098	914.111
49.246	898.886
49.394	910.512
49.542	896.081
49.689	897.071
49.837	885.315
49.985	887.928
50.133	875.374
50.281	876.011
50.429	888.494
50.577	868.28
50.725	890.07
50.873	888.199
51.02	876.999
51.168	877.323
51.316	886.958
51.464	866.715
51.612	881.159
51.76	871.716
51.908	847.444
52.056	854.337
52.204	847.965
52.351	839.067
52.499	847.365
52.647	846.02
52.795	841.718
52.943	855.75
53.091	853.648
53.239	876.179
53.387	896.332
53.535	903.334
53.682	872.703
53.83	854.426
53.978	836.732
54.126	842.641
54.274	857.947
54.422	840.012
54.57	843.975
54.718	860.832
54.865	842.626
55.013	858.946
55.161	832.856
55.309	803.646
55.457	823.763
55.605	807.428
55.753	805.283
55.901	810.201
56.049	812.928
56.196	810.496
56.344	830.514
56.492	858.151
56.64	857.546
56.788	879.899
56.936	898.511
57.084	916.573
57.232	913.368
57.38	899.59
57.527	912.735
57.675	902.654
57.823	866.739
57.971	839.71
58.119	841.816
58.267	859.639
58.415	879.889
58.563	897.561
58.711	930.264
58.858	938.221
59.006	990.85
59.154	1003.902
59.302	999.109
59.45	958.922
59.598	941.213
59.746	951.797
59.894	930.697
60.041	924.941
60.189	933.628
60.337	942.327
60.485	943.108
60.633	948.783
60.781	965.798
60.929	981.339
61.077	991.107
61.225	1010.258
61.372	1012.95
61.52	1001.93
61.668	1020.392
61.816	1022.654
61.964	1010.797
62.112	1022.472
62.26	1026.198
62.408	1020.967
62.556	988.752
62.703	965.327
62.851	957.31
62.999	934.613
63.147	927.95
63.295	911.993
63.443	908.383
63.591	893.409
63.739	892.962
63.886	899.944
64.034	872.275
64.182	869.979
64.33	879.41
64.478	851.918
64.626	836.239
64.774	869.233
64.922	856.147
65.07	900.646
65.217	918.632
65.365	937.193
65.513	950.702
65.661	989.18
65.809	974.635
65.957	969.691
66.105	951.606
66.253	946.856
66.401	925.836
66.548	893.812
66.696	889.402
66.844	882.804
66.992	891.844
67.14	906.643
67.288	913.519
67.436	945.041
67.584	939.972
67.732	947.966
67.879	943.009
68.027	917.34
68.175	936.997
68.323	907.478
68.471	907.535
68.619	891.878
68.767	856.026
68.915	864.147
69.062	865.842
69.21	859.111
69.358	883.269
69.506	886.694
69.654	928.979
69.802	960.563
69.95	956.305
70.098	946.581
70.246	982.948
70.393	948.424
70.541	925.656
70.689	904.226
70.837	906.612
70.985	891.31
71.133	905.631
71.281	904.008
71.429	912.849
71.577	920.086
71.724	914.896
71.872	919.88
72.02	914.338
72.168	913.294
72.316	930.219
72.464	941.754
72.612	987.986
72.76	998.031
72.908	1025.043
73.055	1040.115
73.203	1068.366
73.351	1095.157
73.499	1121.647
73.647	1151.043
73.795	1181.85
73.943	1170.269
74.091	1179.409
74.238	1164.545
74.386	1159.969
74.534	1159.324
74.682	1129.125
74.83	1117.133
74.978	1117.754
75.126	1085.985
75.274	1066.129
75.422	1046.604
75.569	1008.051
75.717	1017.022
75.865	1005.691
76.013	991.923
76.161	980.252
76.309	960.958
76.457	961.344
76.605	958.047
76.753	937.809
76.9	965.171
77.048	976.511
77.196	1002.135
77.344	1012.869
77.492	1035.266
77.64	1013.214
77.788	1027.731
77.936	1035.878
78.083	1033.608
78.231	1051.414
78.379	1049.386
78.527	1039.515
78.675	1054.844
78.823	1026.949
78.971	1022.361
79.119	998.03
79.267	981.761
79.414	993.632
79.562	1003.622
79.71	1010.733
79.858	1033.71
80.006	1026.134
80.154	1031.881
80.302	1025.568
80.45	1021.991
80.598	1015.604
80.745	1041.576
80.893	1024.692
81.041	1040.584
81.189	1042.183
81.337	1044.022
81.485	1043.881
81.633	1029.829
81.781	1026.343
81.929	1040.944
82.076	1047.758
82.224	1033.405
82.372	1033.716
82.52	1034.767
82.668	1013.104
82.816	1005.274
82.964	987.58
83.112	977.466
83.259	952.862
83.407	956.572
83.555	949.965
83.703	942.281
83.851	926.51
83.999	922.229
84.147	902.65
84.295	885.622
84.443	857.727
84.59	848.315
84.738	817.673
84.886	773.055
85.034	777.116
85.182	773.737
85.33	780.464
85.478	794.954
85.626	792.118
85.774	804.599
85.921	818.516
86.069	826.926
86.217	817.636
86.365	811.183
86.513	818.389
86.661	846.822
86.809	867.574
86.957	859.314
87.104	859.243
87.252	853.039
87.4	850.302
87.548	861.584
87.696	845.53
87.844	836.255
87.992	822.264
88.14	811.869
88.288	796.581
88.435	789.763
88.583	801.198
88.731	824.45
88.879	801.088
89.027	833.416
89.175	827.693
89.323	840.818
89.471	854.309
89.619	867.417
89.766	868.579
89.914	896.826
90.062	918.791
90.21	933.878
90.358	946.782
90.506	950.73
90.654	978.844
90.802	969.798
90.95	994.442
91.097	977.107
91.245	1005.974
91.393	1021.018
91.541	1000.505
91.689	1041.199
91.837	1059.94
91.985	1079.07
92.133	1080.621
92.28	1104.685
92.428	1123.199
92.576	1116.109
92.724	1128.413
92.872	1097.961
93.02	1105.684
93.168	1076.738
93.316	1043.349
93.464	1036.983
93.611	1035.814
93.759	1036.088
93.907	1025.249
94.055	1028.086
94.203	1028.307
94.351	1058.515
94.499	1063.846
94.647	1100.373
94.795	1123.302
94.942	1138.636
95.09	1139.794
95.238	1178.732
95.386	1211.77
95.534	1206.445
95.682	1190.256
95.83	1173.071
95.978	1181.626
96.126	1179.145
96.273	1159.93
96.421	1171.939
96.569	1188.454
96.717	1171.909
96.865	1145.377
97.013	1118.35
97.161	1071.329
97.309	1024.495
97.456	990.395
97.604	938.204
97.752	902.977
97.9	889.536
98.048	863.536
98.196	835.593
98.344	775.544
98.492	737.105
98.64	670.496
98.787	629.397
98.935	618.984
99.083	570.369
99.231	525.093
99.379	524.058
99.527	481.431
99.675	472.421
99.823	454.927
99.971	445.363
100.118	434.062
100.266	411.319
100.414	405.568
100.562	388.48
100.71	379.654
100.858	351.361
101.006	344.442
101.154	341.049
101.301	332.779
101.449	321.183
101.597	326.29
101.745	329.532
101.893	322.254
102.041	303.35
102.189	305.852
102.337	316.567
102.485	311.463
102.632	301.895
102.78	297.087
102.928	293.854
103.076	308.805
103.224	321.806
103.372	330.507
103.52	338.508
103.668	358.262
103.816	376.84
103.963	398.368
104.111	418.465
104.259	429.447
104.407	450.946
104.555	464.582
104.703	487.738
104.851	509.457
104.999	515.126
105.147	547.975
105.294	563.738
105.442	572.084
105.59	617.76
105.738	625.259
105.886	648.759
106.034	669.488
106.182	688.914
106.33	690.867
106.477	702.333
106.625	718.429
106.773	713.664
106.921	722.04
107.069	737.312
107.217	752.675
107.365	769.86
107.513	801.619
107.661	818.119
107.808	847.523
107.956	894.497
108.104	911.041
108.252	901.902
108.4	924.379
108.548	924.54
108.696	954.093
108.844	953.682
108.992	966.264
109.139	994.47
109.287	993.139
109.435	1044.941
109.583	1032.44
109.731	1048.489
109.879	1080.428
110.027	1102.899
110.175	1150.219
110.323	1174.212
110.47	1180.955
110.618	1181.855
110.766	1200.325
110.914	1198.575
111.062	1241.828
111.21	1299.32
111.358	1340.795
111.506	1393.392
111.653	1414.393
111.801	1428.761
111.949	1476.955
112.097	1495.086
112.245	1524.607
112.393	1568.33
112.541	1581.306
112.689	1656.028
112.837	1674.89
112.984	1694.942
113.132	1731.654
113.28	1759.769
113.428	1803.608
113.576	1824.809
113.724	1848.538
113.872	1869.061
114.02	1904.047
114.168	1942.283
114.315	1928.242
114.463	1970.062
114.611	1980.365
114.759	1998.4
114.907	2062.503
115.055	2057.517
115.203	2078.034
115.351	2112.654
115.498	2088.995
115.646	2113.405
115.794	2162.275
115.942	2152.658
116.09	2119.773
116.238	2149.851
116.386	2133.309
116.534	2155.116
116.682	2177.151
116.829	2126.296
116.977	2152.96
117.125	2121.35
117.273	2096.209
117.421	2134.494
117.569	2128.429
117.717	2109.671
117.865	2132.836
118.013	2097.501
118.16	2053.96
118.308	2063.46
118.456	2008.68
118.604	2020.189
118.752	2015.269
118.9	1952.198
119.048	1912.648
119.196	1921.371
119.344	1901.553
119.491	1904.808
119.639	1902.382
119.787	1875.672
119.935	1883.153
120.083	1868.75
120.231	1849.617
120.379	1870.307
120.527	1868.994
120.674	1846.653
120.822	1896.784
120.97	1854.928
121.118	1819.205
121.266	1831.823
121.414	1810.41
121.562	1805.788
121.71	1813.012
121.858	1799.308
122.005	1787.94
122.153	1764.795
122.301	1746.957
122.449	1762.449
122.597	1792.507
122.745	1780.499
122.893	1787.477
123.041	1804.728
123.189	1836.02
123.336	1861.673
123.484	1875.369
123.632	1864.298
123.78	1865.164
123.928	1872.776
124.076	1877.752
124.224	1929.083
124.372	1963.83
124.52	1962.706
124.667	2004.432
124.815	2002.136
124.963	1995.396
125.111	2023.122
125.259	2045.718
125.407	2042.997
125.555	2067.958
125.703	2077.132
125.85	2120.326
125.998	2120.053
126.146	2108.867
126.294	2134.121
126.442	2142.342
126.59	2157.438
126.738	2191.606
126.886	2214.904
127.034	2214.772
127.181	2231.48
127.329	2265.732
127.477	2263.793
127.625	2292.831
127.773	2288.458
127.921	2298.367
128.069	2337.519
128.217	2331.451
128.365	2363.303
128.512	2365.909
128.66	2355.821
128.808	2357.173
128.956	2387.487
129.104	2382.7
129.252	2395.144
129.4	2374.823
129.548	2357.293
129.695	2431.053
129.843	2439.393
129.991	2445.169
130.139	2455.084
130.287	2488.515
130.435	2494.402
130.583	2532.089
130.731	2533.799
130.879	2589.609
131.026	2608.343
131.174	2623.673
131.322	2632.062
131.47	2679.351
131.618	2674.875
131.766	2659.807
131.914	2672.405
132.062	2658.723
132.21	2721.341
132.357	2727.099
132.505	2725.976
132.653	2737.915
132.801	2735.164
132.949	2752.266
133.097	2778.696
133.245	2760.534
133.393	2726.157
133.541	2714.416
133.688	2730.181
133.836	2723.834
133.984	2755.938
134.132	2739.645
134.28	2710.499
134.428	2740.486
134.576	2727.013
134.724	2719.056
134.871	2730.349
135.019	2660.204
135.167	2671.743
135.315	2607.978
135.463	2551.026
135.611	2558.588
135.759	2501.276
135.907	2468.178
136.055	2454.986
136.202	2424.912
136.35	2378.359
136.498	2323.839
136.646	2273.735
136.794	2181.495
136.942	2151.469
137.09	2131.555
137.238	2082.024
137.386	2072.515
137.533	2056.06
137.681	2061.998
137.829	2079.576
137.977	2055.901
138.125	2110.362
138.273	2124.227
138.421	2100.641
138.569	2121.42
138.717	2133.487
138.864	2090.39
139.012	2096.649
139.16	2074.869
139.308	2065.259
139.456	2064.681
139.604	2062.874
139.752	2031.198
139.9	2038.179
140.047	2020.347
140.195	2008.639
140.343	2015.613
140.491	2001.808
140.639	1989.399
140.787	1977.536
140.935	1974.069
141.083	1972.398
141.231	1969.905
141.378	1913.004
141.526	1909.514
141.674	1915.233
141.822	1899.063
141.97	1904.928
142.118	1875.226
142.266	1865.014
142.414	1892.079
142.562	1875.334
142.709	1860.022
142.857	1900.186
143.005	1907.001
143.153	1928.445
143.301	1910.135
143.449	1867.498
143.597	1870.438
143.745	1854.731
143.893	1825.744
144.04	1787.198
144.188	1769.194
144.336	1746.343
144.484	1712.062
144.632	1683.954
144.78	1631.969
144.928	1627.571
145.076	1572.512
145.223	1540.984
145.371	1528.396
145.519	1495.691
145.667	1467.275
145.815	1470.938
145.963	1457.579
146.111	1425.993
146.259	1402.72
146.407	1374.864
146.554	1394.378
146.702	1395.431
146.85	1374.517
146.998	1358.6
147.146	1377.426
147.294	1369.356
147.442	1390.618
147.59	1389.698
147.738	1395.434
147.885	1392.326
148.033	1358.171
148.181	1368.49
148.329	1373.875
148.477	1379.363
148.625	1407.705
148.773	1423.547
148.921	1443.275
149.068	1440.126
149.216	1464.86
149.364	1445.501
149.512	1473.792
149.66	1496.24
149.808	1510.034
149.956	1555.932
150.104	1572.176
150.252	1580.873
150.399	1605.253
150.547	1582.07
150.695	1598.777
150.843	1576.778
150.991	1589.545
151.139	1609.305
151.287	1616.208
151.435	1621.922
151.583	1643.101
151.73	1652.678
151.878	1658.204
152.026	1679.551
152.174	1694.32
152.322	1711.557
152.47	1706.357
152.618	1695.943
152.766	1711.833
152.913	1733.539
153.061	1723.748
153.209	1737.231
153.357	1726.131
153.505	1740.41
153.653	1721.903
153.801	1748.656
153.949	1757.009
154.097	1776.582
154.244	1815.901
154.392	1830.527
154.54	1869.894
154.688	1878.807
154.836	1897.913
154.984	1940.056
155.132	1959.416
155.28	1962.922
155.428	1979.899
155.575	2009.885
155.723	2008.378
155.871	2028.171
156.019	2052.235
156.167	1994.961
156.315	2063.665
156.463	2061.962
156.611	2067.183
156.759	2058.656
156.906	2034.334
157.054	2042.734
157.202	2034.618
157.35	2009.555
157.498	1989.437
157.646	1975.635
157.794	1928.54
157.942	1911.655
158.089	1928.516
158.237	1901.178
158.385	1914.126
158.533	1916.966
158.681	1891.618
158.829	1922.184
158.977	1922.029
159.125	1932.191
159.273	1948.967
159.42	1910.989
159.568	1903.611
159.716	1889.813
159.864	1855.803
160.012	1851.945
160.16	1823.281
160.308	1775.08
160.456	1758.49
160.604	1692.425
160.751	1671.731
160.899	1631.192
161.047	1569.849
161.195	1510.369
161.343	1461.682
161.491	1397.805
161.639	1353.792
161.787	1311.115
161.935	1237.645
162.082	1206.404
162.23	1200.916
162.378	1159.691
162.526	1126.753
162.674	1086.581
162.822	1035.003
162.97	1008.155
163.118	945.32
163.265	914.732
163.413	900.383
163.561	854.645
163.709	834.74
163.857	814.565
164.005	753.46
164.153	726.851
164.301	684.953
164.449	636.04
164.596	630.059
164.744	609.599
164.892	570.645
165.04	551.258
165.188	526.411
165.336	494.74
165.484	499.776
165.632	476.535
165.78	460.654
165.927	467.322
166.075	450.094
166.223	435.076
166.371	421.565
166.519	397.357
166.667	385.302
166.815	392.086
166.963	371.785
167.111	366.923
167.258	349.509
167.406	336.274
167.554	324.866
167.702	320.345
167.85	318.157
167.998	319.571
168.146	325.141
168.294	311.908
168.441	289.708
168.589	280.932
168.737	263.412
168.885	269.012
169.033	258.219
169.181	248.479
169.329	242.078
169.477	229.991
169.625	230.733
169.772	225.869
169.92	227.999
170.068	225.228
170.216	222.568
170.364	215.544
170.512	217.22
170.66	232.719
170.808	225.095
170.956	225.315
171.103	248.161
171.251	245.45
171.399	236.746
171.547	223.365
171.695	234.422
171.843	244.989
171.991	231.416
172.139	237.61
172.286	243.47
172.434	257.057
172.582	246.478
172.73	249.042
172.878	234.336
173.026	236.977
173.174	236.892
173.322	222.086
173.47	222.397
173.617	217.062
173.765	215.276
173.913	220.034
174.061	219.819
174.209	212.011
174.357	210.203
174.505	215.061
174.653	194.183
174.801	194.578
174.948	192.753
175.096	208.887
175.244	210.318
175.392	205.906
175.54	203.127
175.688	201.208
175.836	190.073
175.984	203.68
176.132	207.695
176.279	207.327
176.427	223.601
176.575	234.544
176.723	224.991
176.871	234.318
177.019	218.275
177.167	221.321
177.315	243.855
177.462	237.042
177.61	225.7
177.758	231.892
177.906	235.68
178.054	230.085
178.202	233.933
178.35	230.018
178.498	247.043
178.646	247.871
178.793	249.999
178.941	252.591
179.089	253.45
179.237	250.422
179.385	265.847
179.533	275.012
179.681	254.651
179.829	255.215
179.977	262.757
180.124	279.35
180.272	296.666
180.42	296.688
180.568	280.268
180.716	265.827
180.864	266.006
181.012	274.941
181.16	274.25
181.307	263.94
181.455	278.396
181.603	285.743
181.751	284.902
181.899	283.632
182.047	280.998
182.195	272.03
182.343	272.413
182.491	274.083
182.638	266.766
182.786	260.156
182.934	256.342
183.082	259.092
183.23	265.495
183.378	255.345
183.526	256.895
183.674	264.211
183.822	276.303
183.969	248.94
184.117	254.392
184.265	258.689
184.413	253.995
184.561	245.155
184.709	238.978
184.857	251.368
185.005	269.949
185.153	249.346
185.3	232.346
185.448	228.366
185.596	237.84
185.744	239.305
185.892	247.163
186.04	251.317
186.188	246.644
186.336	242.891
186.483	238.445
186.631	253.939
186.779	251.123
186.927	253.156
187.075	241.215
187.223	233.877
187.371	223.183
187.519	223.972
187.667	238.628
187.814	235.766
187.962	239.342
188.11	239.224
188.258	249.457
188.406	264.325
188.554	264.859
188.702	271.872
188.85	267.443
188.998	256.03
189.145	261.168
189.293	265.354
189.441	250.723
189.589	242.096
189.737	234.122
189.885	229.128
190.033	233.993
190.181	220.413
190.329	236.102
190.476	242.544
190.624	231.975
190.772	244.463
190.92	238.004
191.068	238.132
191.216	234.904
191.364	230.358
191.512	229.976
191.659	244.817
191.807	236.474
191.955	237.881
192.103	227.331
192.251	224.718
192.399	226.075
192.547	228.489
192.695	220.722
192.843	214.092
192.99	215.555
193.138	222.424
193.286	215.29
193.434	209.223
193.582	198.322
193.73	204.868
193.878	230.924
194.026	240.26
194.174	237.435
194.321	228.354
194.469	206.566
194.617	190.318
194.765	183.693
194.913	187.942
195.061	184.73
195.209	189.083
195.357	195.409
195.505	192.462
195.652	193.835
195.8	201.145
195.948	200.245
196.096	210.528
196.244	202.104
196.392	205.077
196.54	203.75
196.688	206.119
196.835	210.248
196.983	210.464
197.131	201.141
197.279	200.84
197.427	183.196
197.575	196.927
197.723	178.914
197.871	180.781
198.019	189.764
198.166	198.777
198.314	197.384
198.462	207.664
198.61	207.534
198.758	207.071
198.906	192.453
199.054	178.998
199.202	173.367
199.35	165.358
199.497	163.667
199.645	166.455
199.793	172.31
199.941	160.229
200.089	162.593
200.237	165.585
200.385	158.31
200.533	168.168
200.68	170.873
200.828	170.114
200.976	188.062
201.124	186.965
201.272	177.439
201.42	179.677
201.568	165.494
201.716	165.815
201.864	158.762
202.011	149.927
202.159	155.601
202.307	152.787
202.455	162.255
202.603	177.206
202.751	190.974
202.899	188.945
203.047	196.03
203.195	168.598
203.342	171.819
203.49	175.996
203.638	178.116
203.786	175.675
203.934	182.234
204.082	179.757
204.23	171.26
204.378	162.796
204.526	151.159
204.673	166.22
204.821	164.963
204.969	159.216
205.117	155.279
205.265	155.222
205.413	162.159
205.561	171.945
205.709	164.708
205.856	158.823
206.004	172.115
206.152	175.702
206.3	173.928
206.448	178.437
206.596	186.66
206.744	188.176
206.892	183.905
207.04	185.095
207.187	173.231
207.335	172.631
207.483	155.977
207.631	148.136
207.779	147.666
207.927	140.425
208.075	146.335
208.223	147.962
208.371	141.678
208.518	147.943
208.666	151.028
208.814	150.246
208.962	157.268
209.11	141.437
209.258	147.922
209.406	154.544
209.554	147.287
209.701	154.676
209.849	168.985
209.997	157.858
210.145	156.847
210.293	154.713
210.441	156.479
210.589	151.56
210.737	159.73
210.885	156.383
211.032	162.484
211.18	165.613
211.328	164.127
211.476	164.027
211.624	152.507
211.772	157.741
211.92	163.678
212.068	156.646
212.216	146.074
212.363	143.928
212.511	143.713
212.659	156.804
212.807	160.515
212.955	157.639
213.103	153.428
213.251	149.39
213.399	144.112
213.547	143.207
213.694	146.882
213.842	142.52
213.99	137.939
214.138	136.392
214.286	125.208
214.434	135.607
214.582	127.615
214.73	137.837
214.877	131.839
215.025	127.211
215.173	117.027
215.321	127.172
215.469	119.658
215.617	131.234
215.765	126.266
215.913	128.095
216.061	129.314
216.208	125.296
216.356	107.055
216.504	108.908
216.652	108.827
216.8	121.164
216.948	128.503
217.096	137.299
217.244	139.475
217.392	138.478
217.539	138.418
217.687	127.405
217.835	125.944
217.983	122.617
218.131	118.559
218.279	128.515
218.427	129.874
218.575	140.556
218.723	150.925
218.87	156.177
219.018	152.171
219.166	164.039
219.314	151.954
219.462	148.035
219.61	157.837
219.758	169.528
219.906	165.632
220.053	171.465
220.201	176.566
220.349	190.397
220.497	205.568
220.645	202.465
220.793	213.323
220.941	217.52
221.089	228.191
221.237	244.846
221.384	249.597
221.532	253.99
221.68	269.691
221.828	281.904
221.976	291.382
222.124	314.445
222.272	330.732
222.42	345.031
222.568	370.631
222.715	392.334
222.863	436.544
223.011	447.337
223.159	462.747
223.307	503.584
223.455	536.367
223.603	561.509
223.751	635.008
223.898	680.548
224.046	695.514
224.194	763.247
224.342	796.95
224.49	826.079
224.638	874.232
224.786	885.683
224.934	921.862
225.082	984.252
225.229	974.858
225.377	1014.947
225.525	1053.689
225.673	1050.502
225.821	1064.641
225.969	1121.125
226.117	1125.194
226.265	1194.377
226.413	1239.682
226.56	1266.641
226.708	1324.31
226.856	1337.532
227.004	1346.975
227.152	1391.969
227.3	1379.37
227.448	1366.069
227.596	1414.018
227.744	1395.26
227.891	1448.199
228.039	1474.177
228.187	1506.536
228.335	1557.663
228.483	1572.352
228.631	1568.088
228.779	1592.773
228.927	1561.665
229.074	1535.857
229.222	1585.13
229.37	1579.469
229.518	1567.366
229.666	1592.422
229.814	1577.324
229.962	1580.447
230.11	1603.229
230.258	1595.002
230.405	1584.111
230.553	1621.957
230.701	1611.364
230.849	1585.677
230.997	1628.794
231.145	1593.663
231.293	1607.613
231.441	1637.232
231.589	1604.149
231.736	1598.288
231.884	1601.133
232.032	1573.103
232.18	1575.063
232.328	1561.83
232.476	1491.26
232.624	1456.567
232.772	1387.557
232.92	1342.721
233.067	1366.923
233.215	1325.983
233.363	1258.757
233.511	1248.701
233.659	1164.535
233.807	1154.213
233.955	1146.943
234.103	1099.524
234.25	1032.757
234.398	988.941
234.546	928.08
234.694	905.134
234.842	883.729
234.99	837.314
235.138	838.778
235.286	818.19
235.434	767.267
235.581	775.372
235.729	737.987
235.877	702.953
236.025	688.091
236.173	659.46
236.321	631.312
236.469	610.217
236.617	580.171
236.765	545.667
236.912	547.273
237.06	508.659
237.208	498.234
237.356	496.02
237.504	468.319
237.652	482.842
237.8	485.013
237.948	493.973
238.095	496.633
238.243	494.957
238.391	485.65
238.539	502.381
238.687	495.274
238.835	492.658
238.983	510.367
239.131	514.751
239.279	526.706
239.426	538.587
239.574	554.218
239.722	551.07
239.87	545.688
240.018	545.909
240.166	548.676
240.314	531.459
240.462	529.971
240.61	544.574
240.757	541.97
240.905	533.46
241.053	551.982
241.201	564.342
241.349	547.707
241.497	549.016
241.645	514.59
241.793	498.035
241.941	527.76
242.088	536.198
242.236	545.1
242.384	545.698
242.532	532.066
242.68	530.554
242.828	537.349
242.976	531.657
243.124	548.455
243.271	575.214
243.419	571.222
243.567	566.626
243.715	568.781
243.863	535.46
244.011	544.231
244.159	556.763
244.307	541.515
244.455	521.37
244.602	512.928
244.75	489.817
244.898	493.262
245.046	476.934
245.194	469.45
245.342	468.036
245.49	445.621
245.638	422.144
245.786	410.173
245.933	379.545
246.081	379.111
246.229	377.497
246.377	369.787
246.525	370.487
246.673	362.254
246.821	328.69
246.969	320.6
247.117	306.673
247.264	294.494
247.412	309.031
247.56	288.521
247.708	267.664
247.856	273.978
248.004	248.038
248.152	232.519
248.3	222.799
248.447	201.6
248.595	186.975
248.743	193.006
248.891	177.941
249.039	169.475
249.187	159.453
249.335	150.911
249.483	146.003
249.631	142.9
249.778	133.214
249.926	133.929
250.074	128.249
250.222	129.047
250.37	138.298
250.518	137.738
250.666	127.439
250.814	135.74
250.962	130.408
251.109	128.316
251.257	137.045
251.405	129.053
251.553	129.124
251.701	136.143
251.849	125.797
251.997	128.963
252.145	136.298
252.292	126.894
252.44	131.39
252.588	128.659
252.736	120.441
252.884	119.557
253.032	120.849
253.18	119.854
253.328	122.729
253.476	119.898
253.623	119.606
253.771	119.084
253.919	112.259
254.067	115.681
254.215	115.87
254.363	113.74
254.511	111.267
254.659	109.557
254.807	102.337
254.954	100.227
255.102	100.82
255.25	92.523
255.398	88.783
