# Supplementary material for: A single Musashi gene allele is sufficient to maintain mouse photoreceptor cells
Source: PLoS One. 2026 May 14;21(5):e0338576. doi: 10.1371/journal.pone.0338576 (PMC13175383; doi:10.1371/journal.pone.0338576)
Supplement: S2 File — (ZIP) [file pone.0338576.s011.zip › Data/Msi1FWT_Msi2FF_CRE_3_1.csv]

Distance_(microns)	Gray_Value
0	57.225
0.148	57.839
0.296	56.784
0.444	55.445
0.592	56.629
0.739	56.713
0.887	57.8
1.035	59.014
1.183	57.229
1.331	54.833
1.479	59.487
1.627	60.171
1.775	57.906
1.923	60.463
2.07	61.485
2.218	65.632
2.366	63.127
2.514	63.178
2.662	63.246
2.81	68.633
2.958	69.475
3.106	63.427
3.253	63.916
3.401	62.181
3.549	60.937
3.697	54.482
3.845	59.504
3.993	64.065
4.141	62.078
4.289	64.254
4.437	71.13
4.584	74.853
4.732	68.439
4.88	78.815
5.028	83.548
5.176	84.425
5.324	90.412
5.472	99.826
5.62	109.723
5.768	112.084
5.915	125.248
6.063	129.795
6.211	149.146
6.359	150.39
6.507	167.116
6.655	179.425
6.803	175.047
6.951	194.17
7.098	225.352
7.246	228.081
7.394	251.717
7.542	279.619
7.69	302.57
7.838	340.468
7.986	377.989
8.134	408.647
8.282	455.128
8.429	479.769
8.577	506.54
8.725	539.816
8.873	557.765
9.021	570.388
9.169	625.854
9.317	666.773
9.465	672.96
9.613	727.446
9.76	755.792
9.908	772.865
10.056	819.159
10.204	843.547
10.352	877.257
10.5	905.355
10.648	933.562
10.796	969.856
10.944	1000.374
11.091	1011.976
11.239	1023.851
11.387	1047.879
11.535	1065.497
11.683	1074.098
11.831	1109.413
11.979	1138.437
12.127	1172.158
12.274	1178.932
12.422	1220.249
12.57	1205.35
12.718	1233.637
12.866	1237.53
13.014	1277.117
13.162	1274.751
13.31	1295.905
13.458	1327.044
13.605	1332.143
13.753	1344.879
13.901	1380.987
14.049	1403.48
14.197	1419.455
14.345	1437.754
14.493	1452.459
14.641	1502.354
14.789	1526.871
14.936	1531.265
15.084	1546.759
15.232	1572.51
15.38	1590.39
15.528	1595.184
15.676	1615.975
15.824	1644.684
15.972	1677.94
16.12	1682.802
16.267	1708.237
16.415	1755.216
16.563	1768.608
16.711	1804.857
16.859	1838.642
17.007	1837.156
17.155	1885.636
17.303	1924.923
17.45	1962.032
17.598	2008.039
17.746	2048.135
17.894	2064.049
18.042	2105.722
18.19	2127.561
18.338	2128.842
18.486	2200.922
18.634	2225.296
18.781	2283.687
18.929	2324.078
19.077	2336.346
19.225	2347.353
19.373	2392.646
19.521	2381.448
19.669	2404.879
19.817	2450.521
19.965	2441.929
20.112	2456.994
20.26	2484.102
20.408	2510.867
20.556	2517.404
20.704	2560.053
20.852	2561.062
21	2595.637
21.148	2610.156
21.295	2631.241
21.443	2651.694
21.591	2656.683
21.739	2702.863
21.887	2718.696
22.035	2723.355
22.183	2761.914
22.331	2754.93
22.479	2760.726
22.626	2745.939
22.774	2780.098
22.922	2717.512
23.07	2737.569
23.218	2698.381
23.366	2680.081
23.514	2645.95
23.662	2651.25
23.81	2593.913
23.957	2593.116
24.105	2528.904
24.253	2513.607
24.401	2470.886
24.549	2410.396
24.697	2381.706
24.845	2343.852
24.993	2280.028
25.141	2250.008
25.288	2220.886
25.436	2152.222
25.584	2103.999
25.732	2082.295
25.88	2028.481
26.028	1988.098
26.176	1974.091
26.324	1945.804
26.471	1912.575
26.619	1909.788
26.767	1860.368
26.915	1848.09
27.063	1792.517
27.211	1743.746
27.359	1689.896
27.507	1664.846
27.655	1642.297
27.802	1603.933
27.95	1592.296
28.098	1568.062
28.246	1552.274
28.394	1487.367
28.542	1449.71
28.69	1414.933
28.838	1377.71
28.986	1336.866
29.133	1284.845
29.281	1233.018
29.429	1193.207
29.577	1185.883
29.725	1151.128
29.873	1123.198
30.021	1102.715
30.169	1079.504
30.317	1049.212
30.464	1031.905
30.612	1020.953
30.76	996.359
30.908	979.038
31.056	986.706
31.204	977.897
31.352	973.215
31.5	964.173
31.647	958.702
31.795	963.07
31.943	964.908
32.091	966.557
32.239	957.925
32.387	968.902
32.535	973.476
32.683	964.601
32.831	977.385
32.978	958.68
33.126	972.251
33.274	963.792
33.422	963.807
33.57	973.706
33.718	998.353
33.866	997.424
34.014	1003.831
34.162	1010.085
34.309	1002.056
34.457	1014.856
34.605	1001.65
34.753	972.306
34.901	948.272
35.049	942.662
35.197	937.803
35.345	932.403
35.492	920.839
35.64	901.239
35.788	907.183
35.936	905.717
36.084	898.27
36.232	910.309
36.38	904.752
36.528	912.581
36.676	923.668
36.823	908.46
36.971	889.313
37.119	902.12
37.267	884.402
37.415	876.261
37.563	866.196
37.711	849.732
37.859	833.647
38.007	833.312
38.154	830.617
38.302	828.254
38.45	820.009
38.598	825.197
38.746	813.128
38.894	821.166
39.042	811.497
39.19	813.965
39.338	784.783
39.485	765.725
39.633	748.192
39.781	737.863
39.929	743.757
40.077	753.484
40.225	735.331
40.373	749.668
40.521	744.535
40.668	722.573
40.816	756.756
40.964	763.256
41.112	759.782
41.26	771.002
41.408	770.065
41.556	735.551
41.704	719.247
41.852	714.615
41.999	694.32
42.147	673.289
42.295	654.798
42.443	648.163
42.591	661.822
42.739	667.048
42.887	676.76
43.035	686.423
43.183	694.811
43.33	711.439
43.478	699.187
43.626	691.771
43.774	703.959
43.922	689.57
44.07	661.165
44.218	654.924
44.366	644.694
44.514	638.111
44.661	639.338
44.809	644.308
44.957	651.269
45.105	670.066
45.253	672.356
45.401	674.451
45.549	686.224
45.697	708.306
45.844	712.649
45.992	731.195
46.14	731.064
46.288	738.94
46.436	745.55
46.584	736.23
46.732	724.869
46.88	723.144
47.028	719.116
47.175	725.414
47.323	734.489
47.471	737.317
47.619	741.529
47.767	737.846
47.915	734.65
48.063	741.967
48.211	735.474
48.359	740.862
48.506	760.053
48.654	735.574
48.802	733.874
48.95	748.883
49.098	738.219
49.246	730.746
49.394	741.526
49.542	738.916
49.689	748.615
49.837	721.865
49.985	709.935
50.133	728.699
50.281	688.388
50.429	686.49
50.577	682.476
50.725	673.135
50.873	661.857
51.02	668.972
51.168	665.294
51.316	668.408
51.464	670.492
51.612	649.303
51.76	672.658
51.908	666.566
52.056	667.457
52.204	672.118
52.351	688.362
52.499	663.961
52.647	667.195
52.795	673.498
52.943	668.632
53.091	677.629
53.239	673.355
53.387	682.622
53.535	683.079
53.682	676.34
53.83	698.273
53.978	699.725
54.126	685.294
54.274	678.397
54.422	693.396
54.57	670.562
54.718	677.511
54.865	679.325
55.013	693.403
55.161	697.454
55.309	702.856
55.457	716.4
55.605	730.952
55.753	717.373
55.901	717.518
56.049	729.421
56.196	701.815
56.344	696.105
56.492	702.322
56.64	688.869
56.788	661.733
56.936	672.384
57.084	675.371
57.232	679.446
57.38	676.792
57.527	709.731
57.675	714.767
57.823	723.4
57.971	735.363
58.119	739.976
58.267	737.198
58.415	743.279
58.563	752.688
58.711	730.809
58.858	739.831
59.006	742.496
59.154	731.555
59.302	735.89
59.45	743.312
59.598	742.585
59.746	748.522
59.894	757.163
60.041	743.8
60.189	728.558
60.337	740.692
60.485	718.723
60.633	735.557
60.781	742.389
60.929	734.019
61.077	740.042
61.225	749.318
61.372	727.418
61.52	729.598
61.668	727.141
61.816	716.784
61.964	725.725
62.112	732.594
62.26	757.876
62.408	768.072
62.556	783.481
62.703	789.746
62.851	795.708
62.999	789.421
63.147	794.211
63.295	780.892
63.443	749.917
63.591	741.394
63.739	726.676
63.886	692.587
64.034	694.692
64.182	707.26
64.33	708.415
64.478	726.139
64.626	744.463
64.774	762.58
64.922	770.76
65.07	787.49
65.217	795.064
65.365	807.114
65.513	817.519
65.661	818.519
65.809	839.115
65.957	827.441
66.105	851.787
66.253	855.496
66.401	849.729
66.548	857.575
66.696	840.512
66.844	830.478
66.992	803.413
67.14	774.081
67.288	755.61
67.436	742.988
67.584	746.197
67.732	745.802
67.879	766.322
68.027	778.086
68.175	782.247
68.323	794.735
68.471	820.129
68.619	816.197
68.767	829.678
68.915	853.303
69.062	878.868
69.21	896.912
69.358	917.229
69.506	941.912
69.654	947.206
69.802	948.753
69.95	951.573
70.098	936.876
70.246	903.898
70.393	899.427
70.541	899.597
70.689	904.343
70.837	882.356
70.985	891.262
71.133	867.301
71.281	885.307
71.429	854.245
71.577	861.577
71.724	854.982
71.872	844.531
72.02	863.469
72.168	865.321
72.316	870.17
72.464	881.115
72.612	885.649
72.76	890.113
72.908	899.918
73.055	903.413
73.203	908.734
73.351	926.359
73.499	961.113
73.647	930.591
73.795	945.374
73.943	925.375
74.091	920.789
74.238	922.086
74.386	899.163
74.534	885.217
74.682	883.481
74.83	849.449
74.978	872.987
75.126	860.368
75.274	845.911
75.422	843.698
75.569	873.661
75.717	862.678
75.865	902.935
76.013	894.965
76.161	897.606
76.309	895.156
76.457	868.075
76.605	851.218
76.753	841.284
76.9	815.934
77.048	815.497
77.196	796.766
77.344	797.697
77.492	784.783
77.64	785.532
77.788	773.674
77.936	778.57
78.083	778.169
78.231	779.358
78.379	800.531
78.527	780.198
78.675	783.513
78.823	780.645
78.971	791.217
79.119	792.896
79.267	801.768
79.414	805.276
79.562	824.922
79.71	841.902
79.858	846.28
80.006	861.439
80.154	889.334
80.302	890.992
80.45	892.467
80.598	889.735
80.745	898.26
80.893	902.987
81.041	894.015
81.189	887.87
81.337	886.101
81.485	850.379
81.633	832.477
81.781	835.509
81.929	822.29
82.076	789.853
82.224	782.761
82.372	770.629
82.52	759.987
82.668	769.945
82.816	747.686
82.964	745.247
83.112	772.622
83.259	779.918
83.407	772.322
83.555	771.06
83.703	765.708
83.851	775.719
83.999	767.964
84.147	770.712
84.295	788.273
84.443	770.073
84.59	787.02
84.738	786.312
84.886	787.616
85.034	784.198
85.182	804.425
85.33	796.327
85.478	773.641
85.626	753.161
85.774	715.518
85.921	695.802
86.069	662.687
86.217	621.151
86.365	589.385
86.513	573.913
86.661	570.18
86.809	554.362
86.957	550.267
87.104	523.986
87.252	511.325
87.4	483.437
87.548	469.792
87.696	467.151
87.844	456.793
87.992	453.82
88.14	451.847
88.288	434.254
88.435	426.761
88.583	410.524
88.731	401.044
88.879	400.914
89.027	407.051
89.175	403.478
89.323	393.062
89.471	378.373
89.619	369.717
89.766	360.375
89.914	351.122
90.062	341.273
90.21	344.51
90.358	339.622
90.506	328.692
90.654	342.765
90.802	325.958
90.95	332.771
91.097	341.067
91.245	328.757
91.393	326.803
91.541	339.464
91.689	350.773
91.837	357.469
91.985	368.948
92.133	370.99
92.28	362.265
92.428	366.641
92.576	364.366
92.724	371.596
92.872	377.53
93.02	362.295
93.168	355.165
93.316	346.719
93.464	356.16
93.611	354.988
93.759	346.438
93.907	334.115
94.055	331.493
94.203	339.468
94.351	351.553
94.499	356.288
94.647	355.213
94.795	347.031
94.942	355.746
95.09	357.606
95.238	377.563
95.386	394.787
95.534	397.73
95.682	408.814
95.83	412.314
95.978	399.912
96.126	411.702
96.273	419.487
96.421	427.263
96.569	459.079
96.717	458.972
96.865	461.962
97.013	472.565
97.161	475.364
97.309	473.454
97.456	471.865
97.604	451.63
97.752	448.152
97.9	443.021
98.048	439.873
98.196	432.532
98.344	443.641
98.492	436.96
98.64	464.455
98.787	461.244
98.935	458.994
99.083	470.596
99.231	472.792
99.379	483.928
99.527	508.353
99.675	491.479
99.823	507.549
99.971	539.116
100.118	556.883
100.266	578.554
100.414	621.904
100.562	645.598
100.71	678.975
100.858	701.586
101.006	724.208
101.154	767.391
101.301	781.487
101.449	804.237
101.597	842.543
101.745	857.016
101.893	874.992
102.041	927.742
102.189	960.189
102.337	986.378
102.485	1033.197
102.632	1040.559
102.78	1085.238
102.928	1126.437
103.076	1158.669
103.224	1200.064
103.372	1229.081
103.52	1255.322
103.668	1286.287
103.816	1325.805
103.963	1336.896
104.111	1382.024
104.259	1394.902
104.407	1417.45
104.555	1443.57
104.703	1404.193
104.851	1423.817
104.999	1419.651
105.147	1430.422
105.294	1394.616
105.442	1393.246
105.59	1387.587
105.738	1381.872
105.886	1377.885
106.034	1377.872
106.182	1361.241
106.33	1366.398
106.477	1347.944
106.625	1364.401
106.773	1363.337
106.921	1368.772
107.069	1380.848
107.217	1397.074
107.365	1393.443
107.513	1428.122
107.661	1433.484
107.808	1427.15
107.956	1439.449
108.104	1449.763
108.252	1460.302
108.4	1489.74
108.548	1489.399
108.696	1488.181
108.844	1511.176
108.992	1482.181
109.139	1510.346
109.287	1502.886
109.435	1503.874
109.583	1532.309
109.731	1527.67
109.879	1500.208
110.027	1537.682
110.175	1523.117
110.323	1513.402
110.47	1524.424
110.618	1518.148
110.766	1531.759
110.914	1531.876
111.062	1539.037
111.21	1526.068
111.358	1555.799
111.506	1564.496
111.653	1570.298
111.801	1584.352
111.949	1574.236
112.097	1576.506
112.245	1579.51
112.393	1590.507
112.541	1630.997
112.689	1635.427
112.837	1647.986
112.984	1704.259
113.132	1672.672
113.28	1717.189
113.428	1760.485
113.576	1753.019
113.724	1758.155
113.872	1788.185
114.02	1792.39
114.168	1817.586
114.315	1835.126
114.463	1799.306
114.611	1813.178
114.759	1843.928
114.907	1820.408
115.055	1841.021
115.203	1851.435
115.351	1837.178
115.498	1882.464
115.646	1901.563
115.794	1877.376
115.942	1899.366
116.09	1878.605
116.238	1857.435
116.386	1852.756
116.534	1842.505
116.682	1836.034
116.829	1842.994
116.977	1821.266
117.125	1836.725
117.273	1843.828
117.421	1848.271
117.569	1838.098
117.717	1815.821
117.865	1794.244
118.013	1776.29
118.16	1777.682
118.308	1762.998
118.456	1736.417
118.604	1726.29
118.752	1691.745
118.9	1680.687
119.048	1669.927
119.196	1652.763
119.344	1676.682
119.491	1670.825
119.639	1677.744
119.787	1679.484
119.935	1645.521
120.083	1623.861
120.231	1625.111
120.379	1606.467
120.527	1591.073
120.674	1605.933
120.822	1569.123
120.97	1585.579
121.118	1580.51
121.266	1566.017
121.414	1558.917
121.562	1571.694
121.71	1565.117
121.858	1567.644
122.005	1572.351
122.153	1569.427
122.301	1588.616
122.449	1605.983
122.597	1605.157
122.745	1633.498
122.893	1625.598
123.041	1619.369
123.189	1630.523
123.336	1611.09
123.484	1620.069
123.632	1612.637
123.78	1577.515
123.928	1595.8
124.076	1555.564
124.224	1551.212
124.372	1520.377
124.52	1501.308
124.667	1487.185
124.815	1488.331
124.963	1463.553
125.111	1452.462
125.259	1440.004
125.407	1428.139
125.555	1397.895
125.703	1395.157
125.85	1405.975
125.998	1388.425
126.146	1399.928
126.294	1388.302
126.442	1411.242
126.59	1418.452
126.738	1397.582
126.886	1416.655
127.034	1414.448
127.181	1417.759
127.329	1435.707
127.477	1450.455
127.625	1453.693
127.773	1454.405
127.921	1455.766
128.069	1463.898
128.217	1522.971
128.365	1510.805
128.512	1515.314
128.66	1513.744
128.808	1525.147
128.956	1551.23
129.104	1585.47
129.252	1609.357
129.4	1644.549
129.548	1654.114
129.695	1645.816
129.843	1680.711
129.991	1686.676
130.139	1685.118
130.287	1679.53
130.435	1678.062
130.583	1662.076
130.731	1655.907
130.879	1647.004
131.026	1626.348
131.174	1610.678
131.322	1592.062
131.47	1566.009
131.618	1528.52
131.766	1511.382
131.914	1466.381
132.062	1403.896
132.21	1390.161
132.357	1344.05
132.505	1320.728
132.653	1295.593
132.801	1257.678
132.949	1224.702
133.097	1191.691
133.245	1137.99
133.393	1070.785
133.541	1045.127
133.688	963.263
133.836	940.498
133.984	873.12
134.132	827.375
134.28	753.302
134.428	713.036
134.576	645.167
134.724	611.491
134.871	583.508
135.019	555.105
135.167	533.022
135.315	511.53
135.463	497.828
135.611	485.453
135.759	457.418
135.907	439.503
136.055	420.135
136.202	389.136
136.35	377.058
136.498	361.125
136.646	355.51
136.794	341.946
136.942	327.968
137.09	310.654
137.238	311.563
137.386	298.582
137.533	295.62
137.681	286.344
137.829	282.167
137.977	265.566
138.125	260.242
138.273	253.158
138.421	242.451
138.569	245.45
138.717	233.239
138.864	230.849
139.012	232.772
139.16	219.738
139.308	203.842
139.456	198.215
139.604	179.022
139.752	171.318
139.9	172.018
140.047	163.393
140.195	162.749
140.343	167.023
140.491	169.183
140.639	160.356
140.787	147.029
140.935	141.415
141.083	135.239
141.231	136.147
141.378	136.125
141.526	135.952
141.674	137.759
141.822	140.43
141.97	136.171
142.118	148.572
142.266	147.286
142.414	143.535
142.562	141.026
142.709	139.97
142.857	139.145
143.005	130.996
143.153	130.147
143.301	133.588
143.449	135.306
143.597	135.595
143.745	126.855
143.893	119.718
144.04	128.408
144.188	126.225
144.336	126.345
144.484	135.415
144.632	127.348
144.78	134.718
144.928	133.68
145.076	142.703
145.223	140.992
145.371	147.745
145.519	147.561
145.667	150.856
145.815	154.446
145.963	161.465
146.111	164.813
146.259	161.332
146.407	156.95
146.554	156.266
146.702	153.954
146.85	147.693
146.998	140.842
147.146	143.318
147.294	140.843
147.442	137.912
147.59	133.22
147.738	132.498
147.885	134.94
148.033	128.739
148.181	121.997
148.329	115.164
148.477	119.088
148.625	121.647
148.773	112.118
148.921	115.556
149.068	116.438
149.216	116.146
149.364	117.418
149.512	123.584
149.66	126.799
149.808	125.544
149.956	120.599
150.104	118.387
150.252	114.265
150.399	124.363
150.547	130.251
150.695	125.694
150.843	123.326
150.991	111.201
151.139	107.782
151.287	110.014
151.435	117.605
151.583	119.107
151.73	121.765
151.878	127.225
152.026	132.624
152.174	130.395
152.322	135.25
152.47	127.436
152.618	133.021
152.766	131.352
152.913	133.857
153.061	144.094
153.209	149.36
153.357	145.189
153.505	142.331
153.653	141.186
153.801	148.212
153.949	148.934
154.097	142.896
154.244	138.327
154.392	142.496
154.54	133.775
154.688	135.701
154.836	135.407
154.984	133.486
155.132	128.742
155.28	135.555
155.428	143.999
155.575	131.672
155.723	127.802
155.871	129.219
156.019	138.052
156.167	140.288
156.315	141.784
156.463	147.634
156.611	146.189
156.759	143.358
156.906	134.678
157.054	124.514
157.202	124.684
157.35	124.706
157.498	122.516
157.646	118.912
157.794	124.235
157.942	132.782
158.089	123.759
158.237	125.115
158.385	125.292
158.533	122.379
158.681	126.459
158.829	113.489
158.977	109.57
159.125	105.766
159.273	108.249
159.42	110.925
159.568	111.571
159.716	111.111
159.864	106.8
160.012	103.723
160.16	102.474
160.308	105.016
160.456	111.608
160.604	110.173
160.751	106.099
160.899	103.888
161.047	95.893
161.195	103.872
161.343	98.589
161.491	96.616
161.639	99.852
161.787	102.692
161.935	99.768
162.082	99.194
162.23	101.247
162.378	101.521
162.526	95.079
162.674	95.13
162.822	100.064
162.97	95.655
163.118	95.276
163.265	95.097
163.413	96.438
163.561	94.912
163.709	93.516
163.857	90.841
164.005	86.231
164.153	89.33
164.301	90.683
164.449	86.485
164.596	89.921
164.744	89.497
164.892	96.606
165.04	97.707
165.188	95.841
165.336	96.466
165.484	97.414
165.632	103.069
165.78	97.68
165.927	100.044
166.075	93.476
166.223	91.776
166.371	96.231
166.519	91.837
166.667	98.757
166.815	100.563
166.963	107.122
167.111	115.164
167.258	122.848
167.406	131.234
167.554	124.823
167.702	123.902
167.85	121.087
167.998	122.783
168.146	127.432
168.294	128.077
168.441	128.248
168.589	129.789
168.737	127.594
168.885	125.595
169.033	129.313
169.181	132.198
169.329	137.109
169.477	134.077
169.625	131.339
169.772	138.18
169.92	146.67
170.068	141.764
170.216	148.787
170.364	141.454
170.512	133.288
170.66	138.581
170.808	140
170.956	136.159
171.103	142.375
171.251	144.635
171.399	149.371
171.547	156.154
171.695	157.903
171.843	153.159
171.991	148.497
172.139	152.405
172.286	150.967
172.434	154.599
172.582	145.255
172.73	148.263
172.878	153.872
173.026	154.264
173.174	158.574
173.322	150.778
173.47	147.142
173.617	149.486
173.765	146.4
173.913	151.361
174.061	151.882
174.209	143.85
174.357	146.889
174.505	143.402
174.653	147.972
174.801	157.949
174.948	163.766
175.096	172.326
175.244	168.222
175.392	174.159
175.54	201.037
175.688	230.656
175.836	243.686
175.984	246.911
176.132	233.504
176.279	207.066
176.427	185.792
176.575	168.028
176.723	179.259
176.871	177.844
177.019	181.179
177.167	184.708
177.315	191.746
177.462	190.295
177.61	195.397
177.758	186.425
177.906	192.412
178.054	190.92
178.202	198.838
178.35	195.959
178.498	201.137
178.646	214.291
178.793	209.053
178.941	220.594
179.089	221.45
179.237	232.294
179.385	238.454
179.533	244.148
179.681	259.305
179.829	265.366
179.977	293.486
180.124	313.74
180.272	334.525
180.42	356.402
180.568	392.148
180.716	406.728
180.864	450.034
181.012	484.541
181.16	500.54
181.307	542.847
181.455	560.475
181.603	582.881
181.751	630.043
181.899	659.989
182.047	686.312
182.195	736.887
182.343	766.91
182.491	774.226
182.638	800.757
182.786	819.849
182.934	838.874
183.082	870.043
183.23	882.335
183.378	909.797
183.526	932.873
183.674	964.265
183.822	987.009
183.969	1018.534
184.117	1019.606
184.265	1037.607
184.413	1054.653
184.561	1078.151
184.709	1107.826
184.857	1137.351
185.005	1154.641
185.153	1167.633
185.3	1186.914
185.448	1188.122
185.596	1189.113
185.744	1201.525
185.892	1198.92
186.04	1210.958
186.188	1184.531
186.336	1147.701
186.483	1131.312
186.631	1117.847
186.779	1068.491
186.927	1065.845
187.075	1046.396
187.223	1007.95
187.371	978.676
187.519	963.247
187.667	943.148
187.814	917.815
187.962	893.996
188.11	883.287
188.258	868.701
188.406	874.662
188.554	873.898
188.702	877.759
188.85	869.116
188.998	884.597
189.145	886.861
189.293	875.419
189.441	885.689
189.589	863.5
189.737	857.766
189.885	838.58
190.033	836.521
190.181	810.546
190.329	793.437
190.476	766.198
190.624	731.868
190.772	719.939
190.92	682.729
191.068	640.079
191.216	632.22
191.364	583.714
191.512	541.692
191.659	533.633
191.807	494.63
191.955	455.701
192.103	443.924
192.251	422.914
192.399	405.858
192.547	416.757
192.695	405.204
192.843	406.551
192.99	407.184
193.138	379.607
193.286	368.191
193.434	364.961
193.582	344.728
193.73	334.212
193.878	316.606
194.026	288.72
194.174	280.594
194.321	271.717
194.469	263.419
194.617	267.307
194.765	259.834
194.913	257.841
195.061	252.738
195.209	236.365
195.357	228.216
195.505	217.993
195.652	209.599
195.8	202.515
195.948	202.661
196.096	182.29
196.244	177.47
196.392	173.659
196.54	160.225
196.688	149.044
196.835	140.359
196.983	126.748
197.131	119.106
197.279	113.695
197.427	102.13
197.575	91.072
197.723	79.17
197.871	67.682
198.019	61.814
198.166	53.403
198.314	45.226
198.462	40.846
198.61	33.898
198.758	28.401
198.906	28.061
199.054	20.957
199.202	19.225
199.35	16.453
199.497	17.537
199.645	16.16
199.793	13.228
199.941	12.295
200.089	12.219
200.237	11.433
200.385	11.368
200.533	11.16
200.68	11.429
200.828	12.988
200.976	12.743
201.124	12.386
201.272	11.391
201.42	10.21
201.568	12.333
201.716	11.285
201.864	9.874
202.011	12.906
202.159	13.985
202.307	12.518
202.455	11.393
202.603	11.909
202.751	11.489
202.899	11.144
203.047	10.913
203.195	12.531
203.342	12.89
203.49	12.595
203.638	11.083
203.786	10.882
203.934	10.374
204.082	10.049
204.23	9.424
204.378	9.776
204.526	10.471
204.673	10.423
204.821	9.734
204.969	9.046
205.117	9.322
205.265	11.147
205.413	9.401
205.561	10.615
205.709	9.369
205.856	9.947
206.004	10.387
206.152	9.178
