# Supplementary material for: A single Musashi gene allele is sufficient to maintain mouse photoreceptor cells
Source: PLoS One. 2026 May 14;21(5):e0338576. doi: 10.1371/journal.pone.0338576 (PMC13175383; doi:10.1371/journal.pone.0338576)
Supplement: S2 File — (ZIP) [file pone.0338576.s011.zip › Data/Msi1FWT_Msi2FF_3_3.csv]

Distance_(microns)	Gray_Value
0	64.535
0.149	62.647
0.298	71.353
0.447	69.552
0.596	78.842
0.745	85.157
0.894	88.895
1.043	104.056
1.192	120.047
1.342	138.201
1.491	148.046
1.64	165.857
1.789	188.726
1.938	223.508
2.087	250.727
2.236	288.17
2.385	317.979
2.534	357.388
2.683	396.794
2.832	434.773
2.981	472.892
3.13	536.112
3.279	576.609
3.428	623.753
3.577	694.69
3.726	724.411
3.876	771.781
4.025	874.052
4.174	928.934
4.323	1020.293
4.472	1121.344
4.621	1209.61
4.77	1324.315
4.919	1386.646
5.068	1456.735
5.217	1540.397
5.366	1622.995
5.515	1678.564
5.664	1783.68
5.813	1852.055
5.962	1914.611
6.111	1979.67
6.26	2031.262
6.41	2104.427
6.559	2159.354
6.708	2212.61
6.857	2269.97
7.006	2309.224
7.155	2317
7.304	2364.777
7.453	2404.114
7.602	2419.367
7.751	2486.201
7.9	2529.148
8.049	2591.165
8.198	2641.865
8.347	2660.055
8.496	2698.382
8.645	2737.499
8.794	2749.096
8.944	2787.676
9.093	2791.08
9.242	2833.278
9.391	2849.885
9.54	2854.959
9.689	2866.317
9.838	2864.327
9.987	2885.761
10.136	2882.632
10.285	2882.99
10.434	2881.555
10.583	2878.446
10.732	2857.051
10.881	2863.075
11.03	2869.223
11.179	2875.625
11.328	2827.933
11.477	2856.194
11.627	2861.883
11.776	2826.037
11.925	2828.956
12.074	2797.874
12.223	2768.072
12.372	2792.74
12.521	2775.845
12.67	2779.96
12.819	2794.832
12.968	2807.147
13.117	2763.412
13.266	2817.114
13.415	2756.949
13.564	2773.501
13.713	2793.696
13.862	2778.978
14.011	2790.409
14.161	2792.917
14.31	2757.713
14.459	2793.811
14.608	2802.326
14.757	2762.334
14.906	2782.516
15.055	2771.239
15.204	2712.524
15.353	2744.103
15.502	2753.615
15.651	2728.647
15.8	2738.622
15.949	2716.621
16.098	2702.587
16.247	2715.31
16.396	2694.616
16.545	2670.832
16.695	2684.128
16.844	2675.891
16.993	2693.281
17.142	2722.281
17.291	2716.157
17.44	2729.601
17.589	2728.605
17.738	2730.355
17.887	2717.016
18.036	2707.453
18.185	2714.996
18.334	2724.52
18.483	2771.741
18.632	2760.568
18.781	2787.746
18.93	2747.814
19.079	2754.278
19.229	2776.706
19.378	2772.403
19.527	2766.297
19.676	2786.436
19.825	2769.564
19.974	2778.735
20.123	2785.08
20.272	2760.369
20.421	2722.567
20.57	2718.109
20.719	2668.273
20.868	2627.925
21.017	2592.248
21.166	2569.74
21.315	2596.892
21.464	2630.004
21.613	2658.946
21.763	2697.828
21.912	2694.033
22.061	2689.582
22.21	2679.061
22.359	2646.124
22.508	2610.756
22.657	2600.969
22.806	2523.581
22.955	2497.163
23.104	2450.312
23.253	2452.165
23.402	2436.627
23.551	2402.087
23.7	2316.126
23.849	2268.265
23.998	2217.518
24.147	2158.844
24.297	2132.126
24.446	2109.582
24.595	2071.952
24.744	2048.861
24.893	2008.451
25.042	1984.627
25.191	2012.49
25.34	1974.192
25.489	1964.205
25.638	1969.938
25.787	1959.038
25.936	1950.171
26.085	1918.577
26.234	1902.463
26.383	1877.719
26.532	1880.739
26.681	1811.875
26.831	1803.085
26.98	1800.394
27.129	1758.041
27.278	1766.287
27.427	1744.17
27.576	1749.312
27.725	1760.602
27.874	1751.112
28.023	1734.085
28.172	1713.568
28.321	1710.824
28.47	1703.12
28.619	1693.803
28.768	1701.806
28.917	1672.582
29.066	1678.785
29.215	1665.191
29.365	1623.38
29.514	1598.107
29.663	1575.463
29.812	1556.232
29.961	1513.559
30.11	1493.798
30.259	1486.428
30.408	1496.17
30.557	1460.953
30.706	1502.986
30.855	1470.509
31.004	1472.635
31.153	1451.311
31.302	1406.113
31.451	1379.796
31.6	1351.048
31.749	1303.267
31.899	1280.553
32.048	1264.859
32.197	1246.474
32.346	1242.02
32.495	1200.739
32.644	1162.531
32.793	1144.42
32.942	1119.379
33.091	1109.118
33.24	1079.716
33.389	1097.362
33.538	1062.847
33.687	1060.023
33.836	1032.078
33.985	1030.89
34.134	1036.722
34.283	1024.514
34.433	1022.973
34.582	1037.805
34.731	1009.983
34.88	1029.485
35.029	1002.674
35.178	998.619
35.327	1010.26
35.476	994.135
35.625	983.007
35.774	994.455
35.923	1002.313
36.072	997.111
36.221	1023.509
36.37	1012.304
36.519	1007.652
36.668	1017.743
36.817	1030.077
36.966	1021.062
37.116	1026.466
37.265	1024.991
37.414	1018.195
37.563	1018.036
37.712	1009.347
37.861	1020.371
38.01	1005.455
38.159	987.986
38.308	1009.143
38.457	1015.764
38.606	1001.291
38.755	997.175
38.904	999.096
39.053	971.33
39.202	963.29
39.351	977.174
39.5	973.518
39.65	964.528
39.799	962.052
39.948	970.412
40.097	995.115
40.246	1019.975
40.395	1015.118
40.544	1029.312
40.693	1035.481
40.842	1031.471
40.991	1044.934
41.14	1038.081
41.289	1019.16
41.438	1034.966
41.587	1017.046
41.736	1046.022
41.885	1047.448
42.034	1052.001
42.184	1072.457
42.333	1112
42.482	1118.643
42.631	1128.822
42.78	1141.891
42.929	1133.217
43.078	1161.993
43.227	1149.185
43.376	1172.481
43.525	1150.707
43.674	1135.595
43.823	1125.524
43.972	1122.423
44.121	1102.115
44.27	1121.677
44.419	1137.666
44.568	1120.945
44.718	1131.403
44.867	1152.834
45.016	1164.002
45.165	1168.287
45.314	1185.928
45.463	1188.22
45.612	1197.811
45.761	1204.609
45.91	1201.377
46.059	1216.947
46.208	1214.071
46.357	1214.078
46.506	1227.578
46.655	1221.308
46.804	1241.959
46.953	1257.589
47.102	1227.125
47.252	1245.791
47.401	1234.95
47.55	1223.916
47.699	1221.102
47.848	1216.905
47.997	1181.684
48.146	1185.286
48.295	1171.405
48.444	1159.212
48.593	1169.967
48.742	1165.068
48.891	1160.289
49.04	1185.004
49.189	1169.735
49.338	1172.379
49.487	1181.153
49.636	1165.886
49.786	1136.153
49.935	1125.619
50.084	1092.749
50.233	1078.262
50.382	1053.688
50.531	1073.015
50.68	1093.364
50.829	1083.883
50.978	1079.042
51.127	1065.21
51.276	1051.343
51.425	1054.978
51.574	1059.287
51.723	1046.322
51.872	1041.104
52.021	1042.508
52.17	1051.965
52.32	1053.399
52.469	1065.766
52.618	1094.18
52.767	1110.184
52.916	1114.455
53.065	1082.808
53.214	1080.534
53.363	1049.816
53.512	1035.698
53.661	1033.297
53.81	1018.513
53.959	1010.566
54.108	1014.451
54.257	1001.706
54.406	1004.234
54.555	1017.769
54.704	1020.376
54.854	1025.327
55.003	1042.839
55.152	1067.976
55.301	1080.901
55.45	1093.618
55.599	1100.291
55.748	1078.431
55.897	1079.684
56.046	1062.297
56.195	1057.19
56.344	1071.497
56.493	1050.83
56.642	1036.873
56.791	1023.021
56.94	976.373
57.089	994.958
57.238	967.914
57.388	967.615
57.537	949.177
57.686	948.579
57.835	944.156
57.984	956.428
58.133	933.593
58.282	951.622
58.431	973.104
58.58	969.992
58.729	976.527
58.878	972.072
59.027	978.259
59.176	983.936
59.325	986.956
59.474	957.307
59.623	972.111
59.772	979.261
59.921	971.285
60.071	960.005
60.22	955.28
60.369	942.422
60.518	948.327
60.667	948.58
60.816	931.368
60.965	934.377
61.114	896.862
61.263	909.678
61.412	890.194
61.561	879.164
61.71	872.944
61.859	875.787
62.008	872.017
62.157	866.254
62.306	854.864
62.455	871.154
62.605	878.612
62.754	913.423
62.903	928.001
63.052	945.322
63.201	973.503
63.35	969.341
63.499	978.665
63.648	956.297
63.797	946.268
63.946	959.51
64.095	952.869
64.244	946.224
64.393	947.963
64.542	941.729
64.691	944.021
64.84	936.78
64.989	945.286
65.139	926.539
65.288	922.732
65.437	889.985
65.586	891.848
65.735	873.667
65.884	885.8
66.033	887.673
66.182	895.203
66.331	898.076
66.48	901.47
66.629	922.26
66.778	917.07
66.927	921.246
67.076	953.94
67.225	964.313
67.374	983.748
67.523	986.988
67.673	984.362
67.822	981.792
67.971	971.216
68.12	957.396
68.269	943.99
68.418	939.11
68.567	934.498
68.716	941.926
68.865	927.715
69.014	941.463
69.163	946.039
69.312	932.36
69.461	930.392
69.61	932.084
69.759	944.015
69.908	951.31
70.057	952.541
70.207	944.275
70.356	968.67
70.505	943.817
70.654	958.598
70.803	944.206
70.952	921.953
71.101	898.608
71.25	905.519
71.399	894.924
71.548	881.856
71.697	898.691
71.846	873.936
71.995	880.188
72.144	873.079
72.293	869.904
72.442	886.132
72.591	880.69
72.741	877.578
72.89	898.293
73.039	906.308
73.188	925.876
73.337	923.628
73.486	937.494
73.635	924.984
73.784	925.207
73.933	917.37
74.082	935.332
74.231	943.825
74.38	956.165
74.529	955.453
74.678	972.503
74.827	986.269
74.976	992.052
75.125	991.422
75.275	976.469
75.424	967.759
75.573	957.858
75.722	931.589
75.871	946.306
76.02	928.034
76.169	915.228
76.318	926.578
76.467	914.812
76.616	900.09
76.765	898.247
76.914	881.071
77.063	879.716
77.212	882.633
77.361	891.301
77.51	890.761
77.659	887.876
77.809	874.317
77.958	897.367
78.107	886.982
78.256	885.246
78.405	888.687
78.554	883.641
78.703	903.275
78.852	904.49
79.001	902.321
79.15	885.782
79.299	873.923
79.448	864.018
79.597	873.393
79.746	872.537
79.895	875.382
80.044	876.614
80.193	907.059
80.342	911.68
80.492	915.85
80.641	941.099
80.79	957.111
80.939	969.199
81.088	988.675
81.237	994.43
81.386	1003.155
81.535	1010.854
81.684	1012.604
81.833	1017.642
81.982	992.503
82.131	1000.495
82.28	1003.08
82.429	985.361
82.578	974.899
82.727	986.641
82.876	988.234
83.026	993.838
83.175	1009.636
83.324	1019.968
83.473	1042.786
83.622	1044.597
83.771	1051.332
83.92	1051.573
84.069	1049.903
84.218	1033.894
84.367	1073.236
84.516	1076.744
84.665	1091.749
84.814	1117.374
84.963	1133.235
85.112	1182.993
85.261	1183.683
85.41	1176.978
85.56	1195.907
85.709	1185.985
85.858	1207.41
86.007	1212.212
86.156	1203.433
86.305	1172.815
86.454	1168.179
86.603	1121.661
86.752	1090.184
86.901	1081.17
87.05	1063.262
87.199	1004.471
87.348	1006.21
87.497	969.643
87.646	932.568
87.795	896.001
87.944	859.311
88.094	832.315
88.243	821.992
88.392	818.155
88.541	826.119
88.69	820.552
88.839	805.481
88.988	802.007
89.137	810.142
89.286	794.664
89.435	796.186
89.584	788.875
89.733	781.837
89.882	774.762
90.031	776.347
90.18	750.951
90.329	753.659
90.478	755.716
90.628	740.904
90.777	727.662
90.926	710.436
91.075	704.734
91.224	678.104
91.373	676.185
91.522	648.288
91.671	646.435
91.82	637.298
91.969	628.899
92.118	615.739
92.267	616.219
92.416	606.728
92.565	601.527
92.714	586.626
92.863	580.392
93.012	575.211
93.162	576.459
93.311	585.638
93.46	594.137
93.609	601.222
93.758	620.393
93.907	618.057
94.056	626.558
94.205	643.156
94.354	683.957
94.503	692.728
94.652	729.295
94.801	727.729
94.95	718.502
95.099	742.189
95.248	734.548
95.397	744.378
95.546	755.348
95.696	751.911
95.845	777.064
95.994	791.857
96.143	783.359
96.292	800.041
96.441	801.137
96.59	801.362
96.739	799.901
96.888	809.17
97.037	815.476
97.186	844.831
97.335	850.629
97.484	862.397
97.633	863.685
97.782	879.646
97.931	881.53
98.08	890.928
98.23	914.343
98.379	913.82
98.528	953.727
98.677	999.877
98.826	1033.474
98.975	1067.007
99.124	1085.511
99.273	1095.554
99.422	1111.141
99.571	1126.024
99.72	1112.473
99.869	1133.525
100.018	1120.587
100.167	1136.622
100.316	1150.061
100.465	1158.703
100.614	1164.659
100.764	1181.78
100.913	1172.021
101.062	1209.172
101.211	1231.197
101.36	1251.254
101.509	1269.808
101.658	1284.896
101.807	1290.154
101.956	1297.161
102.105	1305.134
102.254	1281.441
102.403	1271.848
102.552	1279.458
102.701	1243.848
102.85	1246.791
102.999	1238.734
103.148	1222.867
103.298	1213.623
103.447	1236.702
103.596	1247.39
103.745	1244.146
103.894	1239.092
104.043	1224.194
104.192	1236.829
104.341	1219.751
104.49	1208.918
104.639	1210.936
104.788	1215.577
104.937	1263.934
105.086	1261.695
105.235	1264.716
105.384	1251.104
105.533	1269.121
105.682	1297.677
105.831	1297.944
105.981	1291.857
106.13	1305.313
106.279	1306.747
106.428	1282.396
106.577	1273.283
106.726	1266.348
106.875	1292.554
107.024	1299.948
107.173	1306.151
107.322	1319.187
107.471	1340.617
107.62	1326.833
107.769	1350.187
107.918	1357.149
108.067	1344.836
108.216	1362.273
108.365	1372.401
108.515	1389.425
108.664	1417.616
108.813	1423.503
108.962	1440.857
109.111	1459.829
109.26	1485.619
109.409	1512.109
109.558	1553.465
109.707	1583.868
109.856	1587.948
110.005	1614.108
110.154	1629.155
110.303	1667.467
110.452	1712.186
110.601	1729.751
110.75	1740.22
110.899	1769.752
111.049	1754.404
111.198	1769.417
111.347	1776.265
111.496	1763.157
111.645	1792.641
111.794	1805.155
111.943	1805.583
112.092	1802.197
112.241	1824.894
112.39	1803.698
112.539	1809.432
112.688	1807.126
112.837	1806.076
112.986	1837.416
113.135	1840.283
113.284	1837.039
113.433	1855.643
113.583	1844.073
113.732	1852.713
113.881	1861.026
114.03	1853.665
114.179	1864.194
114.328	1885.63
114.477	1892.579
114.626	1903.041
114.775	1923.564
114.924	1934.463
115.073	1953.168
115.222	1953.203
115.371	1941.367
115.52	1968.862
115.669	1971.507
115.818	1944.788
115.967	1999.413
116.117	1984.874
116.266	2036.492
116.415	2078.756
116.564	2098.863
116.713	2123.027
116.862	2200.341
117.011	2199.878
117.16	2232.422
117.309	2293.469
117.458	2330.969
117.607	2362.782
117.756	2379.982
117.905	2380.935
118.054	2450.018
118.203	2458.418
118.352	2470.351
118.501	2525.231
118.651	2507.797
118.8	2527.639
118.949	2536.365
119.098	2546.64
119.247	2552.996
119.396	2532.434
119.545	2563.853
119.694	2517.935
119.843	2559.174
119.992	2575.905
120.141	2604.093
120.29	2579.645
120.439	2595.433
120.588	2584.754
120.737	2571.555
120.886	2563.963
121.035	2575.598
121.185	2600.032
121.334	2639.786
121.483	2708.177
121.632	2693.154
121.781	2703.299
121.93	2698.739
122.079	2652.42
122.228	2658.564
122.377	2676.74
122.526	2673.453
122.675	2706.816
122.824	2722.053
122.973	2675.876
123.122	2722.462
123.271	2683.552
123.42	2651.008
123.569	2666.638
123.719	2650.03
123.868	2629.439
124.017	2645.692
124.166	2629.084
124.315	2658.314
124.464	2662.416
124.613	2680.829
124.762	2688.664
124.911	2665.14
125.06	2609.855
125.209	2611.561
125.358	2547.363
125.507	2506.195
125.656	2481.394
125.805	2446.632
125.954	2389.9
126.103	2384.341
126.253	2348.75
126.402	2307.298
126.551	2328.879
126.7	2274.757
126.849	2265.312
126.998	2288.276
127.147	2260.331
127.296	2279.728
127.445	2289.062
127.594	2239.39
127.743	2244.768
127.892	2254.989
128.041	2224.606
128.19	2229.564
128.339	2244.591
128.488	2200.668
128.637	2212.093
128.786	2219.413
128.936	2177.334
129.085	2166.308
129.234	2156.942
129.383	2128.976
129.532	2134.243
129.681	2119.114
129.83	2084.851
129.979	2070.721
130.128	2050.455
130.277	2033.909
130.426	2074.806
130.575	2016.46
130.724	2001.893
130.873	1992.742
131.022	1983.345
131.171	1978.818
131.32	2004.478
131.47	1970.328
131.619	2025.644
131.768	2020.377
131.917	2009.289
132.066	2045.214
132.215	2047.587
132.364	2038.772
132.513	2044.491
132.662	2019.903
132.811	2009.279
132.96	2010.444
133.109	1978.519
133.258	1948.36
133.407	1947.385
133.556	1931.363
133.705	1934.851
133.854	1955.866
134.004	1944.317
134.153	1957.928
134.302	1941.579
134.451	1937.493
134.6	1903.921
134.749	1881.398
134.898	1848.289
135.047	1856.343
135.196	1841.913
135.345	1816.947
135.494	1813.634
135.643	1806.06
135.792	1772.464
135.941	1797.14
136.09	1751.797
136.239	1718.317
136.388	1746.384
136.538	1731.207
136.687	1692.153
136.836	1721.63
136.985	1689.513
137.134	1656.713
137.283	1666.316
137.432	1650.613
137.581	1633.726
137.73	1644.269
137.879	1623.508
138.028	1639.978
138.177	1637.078
138.326	1611.568
138.475	1599.971
138.624	1601.024
138.773	1574.097
138.922	1588.41
139.072	1574.813
139.221	1555.376
139.37	1554.995
139.519	1529.805
139.668	1507.241
139.817	1505.834
139.966	1461.627
140.115	1479.7
140.264	1483.43
140.413	1521.007
140.562	1511.387
140.711	1542.637
140.86	1578.04
141.009	1597.943
141.158	1640.16
141.307	1650.787
141.456	1702.788
141.606	1726.006
141.755	1715.417
141.904	1758.035
142.053	1788.497
142.202	1778.588
142.351	1775.262
142.5	1798.218
142.649	1780.441
142.798	1787.707
142.947	1774.293
143.096	1810.606
143.245	1821.975
143.394	1799.688
143.543	1783.654
143.692	1796.111
143.841	1779.47
143.99	1766.802
144.14	1802.164
144.289	1769.539
144.438	1749.138
144.587	1758.74
144.736	1752.889
144.885	1751.625
145.034	1754.06
145.183	1738.104
145.332	1731.232
145.481	1745.837
145.63	1721.638
145.779	1736.662
145.928	1730.737
146.077	1728.064
146.226	1734.273
146.375	1709.275
146.524	1677.751
146.674	1670.617
146.823	1632.38
146.972	1611.255
147.121	1605.395
147.27	1595.721
147.419	1582.513
147.568	1570.84
147.717	1565.572
147.866	1530.138
148.015	1499.851
148.164	1458.054
148.313	1437.947
148.462	1403.151
148.611	1355.074
148.76	1311.101
148.909	1288.844
149.058	1238.227
149.208	1178.199
149.357	1167.026
149.506	1137.662
149.655	1105.768
149.804	1075.741
149.953	1048.111
150.102	1010.13
150.251	998.786
150.4	978.909
150.549	952.985
150.698	957.825
150.847	924.867
150.996	911.777
151.145	898.277
151.294	870.244
151.443	845.381
151.592	840.862
151.742	845.939
151.891	838.379
152.04	818.335
152.189	785.926
152.338	775.621
152.487	744.035
152.636	731.28
152.785	731.184
152.934	695.232
153.083	665.674
153.232	652.747
153.381	631.853
153.53	608.268
153.679	591.561
153.828	561.536
153.977	550.632
154.126	530.431
154.275	496.337
154.425	501.875
154.574	478.805
154.723	466.118
154.872	459.534
155.021	439.568
155.17	422.688
155.319	406.054
155.468	383.391
155.617	382.576
155.766	361.789
155.915	340.126
156.064	318.933
156.213	304.01
156.362	293.527
156.511	300.861
156.66	294.281
156.809	288.889
156.959	284.412
157.108	274.131
157.257	269.096
157.406	260.662
157.555	260.701
157.704	246.51
157.853	237.513
158.002	225.968
158.151	234.7
158.3	236.155
158.449	227.337
158.598	230.005
158.747	223.487
158.896	220.502
159.045	221.818
159.194	232.38
159.343	228.263
159.493	209.846
159.642	203.603
159.791	192.346
159.94	199.799
160.089	198.779
160.238	192.705
160.387	186.159
160.536	188.924
160.685	192.599
160.834	203.431
160.983	207.573
161.132	208.478
161.281	204.033
161.43	202.874
161.579	196.86
161.728	205.7
161.877	217.55
162.027	199.213
162.176	198.382
162.325	198.596
162.474	200.495
162.623	195.588
162.772	191.736
162.921	191.814
163.07	178.616
163.219	189.018
163.368	185.653
163.517	208.168
163.666	202.749
163.815	202.531
163.964	194.087
164.113	185.981
164.262	175.794
164.411	177.798
164.561	188.068
164.71	184.555
164.859	186.851
165.008	177.438
165.157	190.973
165.306	174.275
165.455	175.724
165.604	181.75
165.753	174.942
165.902	183.061
166.051	191.01
166.2	196.195
166.349	205.898
166.498	200.623
166.647	193.693
166.796	191.401
166.945	185.112
167.095	174.566
167.244	184.667
167.393	177.191
167.542	183.322
167.691	182.775
167.84	182.468
167.989	176.784
168.138	170.956
168.287	158.416
168.436	156.915
168.585	150.567
168.734	166.884
168.883	163.973
169.032	162.793
169.181	160.182
169.33	151.849
169.479	151.475
169.629	159.751
169.778	168.708
169.927	167.307
170.076	167.862
170.225	169.584
170.374	170.336
170.523	180.678
170.672	185.57
170.821	195.148
170.97	200.72
171.119	206.589
171.268	199.564
171.417	200.247
171.566	198.623
171.715	196.858
171.864	194.617
172.013	200.396
172.163	198.509
172.312	195.586
172.461	193.206
172.61	199.516
172.759	216.456
172.908	212.445
173.057	205.882
173.206	217.102
173.355	217.331
173.504	217.954
173.653	229.121
173.802	227.694
173.951	231.417
174.1	223.46
174.249	214.269
174.398	209.576
174.547	200.569
174.697	198.653
174.846	200.425
174.995	194.233
175.144	179.205
175.293	193.353
175.442	191.545
175.591	195.114
175.74	203.575
175.889	188.56
176.038	195.896
176.187	189.769
176.336	193.248
176.485	195.834
176.634	194.351
176.783	192.297
176.932	194.403
177.081	197.935
177.23	197.916
177.38	202.904
177.529	200.405
177.678	189.726
177.827	178.464
177.976	175.688
178.125	180.386
178.274	187.816
178.423	197.943
178.572	189.949
178.721	178.782
178.87	179.821
179.019	169.248
179.168	161.227
179.317	159.07
179.466	163.586
179.615	164.916
179.764	163.844
179.914	165.851
180.063	169.622
180.212	171.766
180.361	180.034
180.51	183.171
180.659	184.575
180.808	189.928
180.957	191.374
181.106	190.143
181.255	191.432
181.404	177.608
181.553	161.538
181.702	167.544
181.851	158.899
182	156.501
182.149	154.935
182.298	152.223
182.448	151.865
182.597	165.639
182.746	158.611
182.895	167.439
183.044	161.489
183.193	157.819
183.342	157.688
183.491	159.725
183.64	161.151
183.789	145.507
183.938	153.72
184.087	151.866
184.236	163.231
184.385	170.212
184.534	169.456
184.683	172.414
184.832	166.181
184.982	164.269
185.131	169.293
185.28	167.6
185.429	163.271
185.578	159.51
185.727	159.209
185.876	154.019
186.025	149.345
186.174	155.644
186.323	153.92
186.472	160.02
186.621	148.066
186.77	147.512
186.919	152.541
187.068	149.186
187.217	146.769
187.366	159.601
187.516	159.164
187.665	161.269
187.814	162.704
187.963	156.421
188.112	149.678
188.261	153.874
188.41	155.845
188.559	161.178
188.708	168.561
188.857	150.652
189.006	160.387
189.155	163.124
189.304	159.958
189.453	164.635
189.602	150.642
189.751	158.193
189.9	154.53
190.05	164.914
190.199	172.888
190.348	179.215
190.497	175.912
190.646	178.435
190.795	171.532
190.944	167.356
191.093	176.33
191.242	165.327
191.391	173.835
191.54	187.884
191.689	178.629
191.838	190.225
191.987	192.774
192.136	188.039
192.285	186.674
192.434	192.847
192.584	178.331
192.733	184.19
192.882	180.843
193.031	164.845
193.18	173.375
193.329	179.997
193.478	179.273
193.627	171.079
193.776	162.864
193.925	156.798
194.074	156.112
194.223	158.089
194.372	147.163
194.521	141.874
194.67	131.541
194.819	135.355
194.968	137.951
195.118	127.662
195.267	120.926
195.416	129.493
195.565	133.404
195.714	137.468
195.863	138.282
196.012	138.813
196.161	138.611
196.31	130.618
196.459	120.615
196.608	117.952
196.757	125.256
196.906	122.53
197.055	123.234
197.204	129.411
197.353	135.171
197.502	144.255
197.652	145.171
197.801	150.185
197.95	149.928
198.099	145.008
198.248	148.598
198.397	154.012
198.546	154.375
198.695	166.16
198.844	178.787
198.993	187.861
199.142	195.479
199.291	201.71
199.44	210.724
199.589	216.812
199.738	242.426
199.887	230.483
200.036	250.867
200.185	260.018
200.335	289.948
200.484	318.952
200.633	331.936
200.782	365.477
200.931	376.819
201.08	399.325
201.229	411.334
201.378	429.777
201.527	453.877
201.676	489.929
201.825	507.179
201.974	531.975
202.123	548.95
202.272	570.571
202.421	573.425
202.57	609.853
202.719	615.13
202.869	628.958
203.018	646.472
203.167	659.896
203.316	667.519
203.465	685.702
203.614	698.581
203.763	739.536
203.912	757.895
204.061	783.794
204.21	808.556
204.359	822.482
204.508	829.036
204.657	865.006
204.806	878.545
204.955	883.047
205.104	914.007
205.253	917.783
205.403	939.092
205.552	967.838
205.701	956.315
205.85	994.992
205.999	1028.222
206.148	1041.159
206.297	1057.616
206.446	1109.39
206.595	1083.531
206.744	1115.208
206.893	1114.074
207.042	1120.595
207.191	1128.217
207.34	1131.579
207.489	1127.334
207.638	1175.583
207.787	1191.374
207.937	1219.436
208.086	1241.268
208.235	1270.636
208.384	1278.177
208.533	1293.368
208.682	1281.383
208.831	1285.424
208.98	1311.422
209.129	1301.207
209.278	1305.308
209.427	1305.107
209.576	1295.848
209.725	1271.876
209.874	1271.921
210.023	1233.262
210.172	1221.7
210.321	1205.065
210.471	1193.826
210.62	1169.331
210.769	1172.583
210.918	1165.034
211.067	1181.203
211.216	1173.814
211.365	1163.742
211.514	1186.054
211.663	1187.362
211.812	1169.777
211.961	1206.382
212.11	1178.027
212.259	1165.535
212.408	1170.177
212.557	1159.652
212.706	1170.053
212.855	1186.729
213.005	1152.511
213.154	1147.869
213.303	1135.405
213.452	1127.807
213.601	1119.975
213.75	1134.431
213.899	1086.383
214.048	1088.418
214.197	1072.404
214.346	1053.589
214.495	1042.128
214.644	1003.5
214.793	997.093
214.942	980.058
215.091	969.754
215.24	955.436
215.389	955.462
215.539	898.029
215.688	888.148
215.837	885.521
215.986	857.291
216.135	824.464
216.284	831.103
216.433	786.166
216.582	780.633
216.731	764.263
216.88	737.49
217.029	720.094
217.178	718.177
217.327	670.188
217.476	682.898
217.625	670.538
217.774	662.286
217.923	653.11
218.073	642.958
218.222	634.159
218.371	647.257
218.52	646.761
218.669	668.449
218.818	671.93
218.967	646.566
219.116	639.398
219.265	620.703
219.414	589.799
219.563	586.397
219.712	582.116
219.861	561.001
220.01	565.277
220.159	533.927
220.308	522.204
220.457	519.35
220.607	505.02
220.756	491.41
220.905	506.556
221.054	483.013
221.203	476.22
221.352	492.194
221.501	461.675
221.65	466.203
221.799	477.754
221.948	451.565
222.097	455.14
222.246	464.201
222.395	455.969
222.544	456.401
222.693	462.486
222.842	454.292
222.991	460.91
223.14	459.556
223.29	434.004
223.439	449.389
223.588	444.47
223.737	436.282
223.886	430.434
224.035	415.775
224.184	396.221
224.333	392.959
