# Supplementary material for: A single Musashi gene allele is sufficient to maintain mouse photoreceptor cells
Source: PLoS One. 2026 May 14;21(5):e0338576. doi: 10.1371/journal.pone.0338576 (PMC13175383; doi:10.1371/journal.pone.0338576)
Supplement: S2 File — (ZIP) [file pone.0338576.s011.zip › Data/Msi1FF_Msi2FWT_3_3.csv]

Distance_(microns)	Gray_Value
0	60.456
0.148	61.638
0.296	59.76
0.444	58.428
0.592	56.776
0.739	59.456
0.887	61.25
1.035	62.818
1.183	65.186
1.331	67.146
1.479	68.786
1.627	73.37
1.775	82.053
1.923	96.035
2.07	107.825
2.218	115.124
2.366	120.065
2.514	128.331
2.662	145.183
2.81	166.419
2.958	186.811
3.106	210.833
3.253	239.407
3.401	260.379
3.549	283.842
3.697	309.575
3.845	335.284
3.993	348.742
4.141	367.108
4.289	390.682
4.437	418.498
4.584	446.675
4.732	471.048
4.88	499.51
5.028	534.167
5.176	568.856
5.324	609.138
5.472	638.356
5.62	655.811
5.768	671.112
5.915	694.543
6.063	719.88
6.211	751.784
6.359	784.225
6.507	812.113
6.655	830.055
6.803	843.436
6.951	851.982
7.098	867.747
7.246	883.009
7.394	909.545
7.542	938.1
7.69	959.262
7.838	984.336
7.986	1017.419
8.134	1049.347
8.282	1083.393
8.429	1129.488
8.577	1178.594
8.725	1228.51
8.873	1259.846
9.021	1288.281
9.169	1311.189
9.317	1335.252
9.465	1361.345
9.613	1403.044
9.76	1466.311
9.908	1506.574
10.056	1535
10.204	1547.014
10.352	1549.105
10.5	1561.88
10.648	1589.385
10.796	1615.804
10.944	1641.464
11.091	1667.374
11.239	1686.669
11.387	1695.421
11.535	1720.6
11.683	1751.525
11.831	1778.763
11.979	1777.451
12.127	1762.165
12.274	1745.372
12.422	1726.063
12.57	1699.792
12.718	1678.806
12.866	1656.423
13.014	1638.27
13.162	1618.491
13.31	1597.312
13.458	1584.294
13.605	1564.221
13.753	1551.752
13.901	1548.235
14.049	1544.421
14.197	1534.498
14.345	1535.521
14.493	1548.375
14.641	1556.216
14.789	1561.372
14.936	1553.156
15.084	1557.407
15.232	1562.838
15.38	1550.576
15.528	1542.39
15.676	1535.728
15.824	1522.694
15.972	1516.922
16.12	1522.485
16.267	1519.567
16.415	1512.18
16.563	1517.219
16.711	1526.328
16.859	1534.159
17.007	1544.478
17.155	1563.428
17.303	1573.563
17.45	1579.978
17.598	1586.772
17.746	1586.623
17.894	1586.307
18.042	1589.226
18.19	1571.989
18.338	1566.612
18.486	1558.903
18.634	1552.549
18.781	1540.834
18.929	1534.661
19.077	1531.682
19.225	1532.635
19.373	1519.622
19.521	1509.606
19.669	1492.483
19.817	1478.552
19.965	1463.825
20.112	1444.866
20.26	1418.411
20.408	1379.797
20.556	1357.897
20.704	1330.305
20.852	1301.054
21	1282.809
21.148	1272.985
21.295	1262.216
21.443	1253.645
21.591	1239.154
21.739	1219.871
21.887	1208.878
22.035	1191.132
22.183	1178.156
22.331	1171.551
22.479	1170.501
22.626	1152.654
22.774	1146.549
22.922	1144.51
23.07	1156.475
23.218	1169.302
23.366	1186.953
23.514	1189.007
23.662	1193.276
23.81	1196.066
23.957	1200.505
24.105	1194.739
24.253	1205.053
24.401	1198.127
24.549	1191.31
24.697	1192.541
24.845	1206.323
24.993	1214.271
25.141	1213.215
25.288	1212.815
25.436	1221.422
25.584	1232.361
25.732	1239.159
25.88	1247.313
26.028	1253.089
26.176	1248.073
26.324	1227.585
26.471	1186.757
26.619	1159.573
26.767	1136.16
26.915	1103.25
27.063	1065.806
27.211	1038.102
27.359	1017.921
27.507	1009.133
27.655	1013.177
27.802	1012.717
27.95	1006.25
28.098	996.896
28.246	981.611
28.394	970.336
28.542	952.488
28.69	928.667
28.838	896.386
28.986	855.794
29.133	824.553
29.281	806.24
29.429	799.957
29.577	814.803
29.725	834.019
29.873	851.403
30.021	876.331
30.169	889.843
30.317	896.867
30.464	901.457
30.612	890.79
30.76	894.061
30.908	908.068
31.056	920.876
31.204	936.003
31.352	944.417
31.5	954.186
31.647	955.412
31.795	940.253
31.943	932.234
32.091	927.769
32.239	920.62
32.387	910.152
32.535	894.529
32.683	879.911
32.831	891.323
32.978	899.596
33.126	905.111
33.274	905.584
33.422	901.619
33.57	893.829
33.718	875.932
33.866	844.236
34.014	819.049
34.162	799.62
34.309	797.339
34.457	804.526
34.605	815.609
34.753	819.947
34.901	822.513
35.049	829.226
35.197	822.24
35.345	799.846
35.492	790.485
35.64	799.052
35.788	809.476
35.936	817.412
36.084	812.986
36.232	817.199
36.38	804.859
36.528	783.417
36.676	758.782
36.823	735.607
36.971	715.6
37.119	709.136
37.267	697.884
37.415	700.418
37.563	696.15
37.711	695.088
37.859	693.415
38.007	692.007
38.154	699.668
38.302	709.653
38.45	710.44
38.598	718.402
38.746	724
38.894	722.37
39.042	730.969
39.19	734.243
39.338	728.386
39.485	724.326
39.633	723.175
39.781	722.858
39.929	720.612
40.077	722.533
40.225	722.713
40.373	725.842
40.521	734.147
40.668	732.227
40.816	725.904
40.964	715.825
41.112	699.479
41.26	675.519
41.408	661.072
41.556	648.291
41.704	637.104
41.852	642.877
41.999	648.695
42.147	655.479
42.295	659.547
42.443	661.81
42.591	668.812
42.739	695.023
42.887	731.408
43.035	757.09
43.183	772.248
43.33	776.903
43.478	782.843
43.626	783.571
43.774	775.188
43.922	768.879
44.07	752.592
44.218	732.062
44.366	717.841
44.514	695.643
44.661	678.536
44.809	668.348
44.957	672.003
45.105	679.393
45.253	682.929
45.401	678.149
45.549	687.592
45.697	692.544
45.844	696.884
45.992	698.046
46.14	692.793
46.288	684.97
46.436	670.619
46.584	662.553
46.732	662.342
46.88	659.4
47.028	663.857
47.175	675.941
47.323	686.777
47.471	704.401
47.619	718.539
47.767	719.329
47.915	718.202
48.063	707.876
48.211	695.286
48.359	692.381
48.506	685.331
48.654	688.363
48.802	696.698
48.95	709.589
49.098	737.622
49.246	764.235
49.394	775.934
49.542	769.561
49.689	747.286
49.837	729.575
49.985	722.703
50.133	705.053
50.281	696.488
50.429	692.323
50.577	687.315
50.725	679.89
50.873	683.841
51.02	696.248
51.168	708.481
51.316	725.969
51.464	733.524
51.612	735.275
51.76	737.99
51.908	727.446
52.056	713.46
52.204	709.124
52.351	713.538
52.499	715.832
52.647	706.215
52.795	698.409
52.943	696.07
53.091	690.795
53.239	686.961
53.387	695.833
53.535	710.233
53.682	725.048
53.83	748.322
53.978	753.882
54.126	754.951
54.274	758.083
54.422	747.707
54.57	736.679
54.718	733.221
54.865	738.177
55.013	746.957
55.161	761.641
55.309	776.533
55.457	784.208
55.605	780.125
55.753	780.334
55.901	779.574
56.049	763.229
56.196	745.785
56.344	732.187
56.492	736.133
56.64	750.331
56.788	754.789
56.936	755.692
57.084	757.879
57.232	749.851
57.38	740.601
57.527	732.607
57.675	722.445
57.823	718.862
57.971	715.427
58.119	707.688
58.267	716.874
58.415	725.217
58.563	726.605
58.711	728.091
58.858	739.898
59.006	738.119
59.154	729.596
59.302	736.535
59.45	739.841
59.598	730.147
59.746	724.938
59.894	717.066
60.041	714.226
60.189	721.292
60.337	715.376
60.485	712.953
60.633	705.356
60.781	696.997
60.929	692.914
61.077	691.931
61.225	701.131
61.372	713.552
61.52	729.987
61.668	733.879
61.816	732.944
61.964	732.784
62.112	717.387
62.26	697.709
62.408	676.247
62.556	661.111
62.703	675.121
62.851	688.196
62.999	701.669
63.147	724.813
63.295	745.054
63.443	761.862
63.591	783.888
63.739	792.26
63.886	787.161
64.034	786.478
64.182	797.772
64.33	814.244
64.478	814.307
64.626	806.721
64.774	796.04
64.922	772.532
65.07	751.138
65.217	737.137
65.365	718.878
65.513	700.809
65.661	690.766
65.809	692.65
65.957	702.586
66.105	724.458
66.253	748.914
66.401	755.054
66.548	751.043
66.696	747.069
66.844	756.711
66.992	761.426
67.14	763.108
67.288	774.593
67.436	792.701
67.584	802.075
67.732	804.583
67.879	810.236
68.027	824.727
68.175	842.866
68.323	853.879
68.471	850.948
68.619	839.126
68.767	815.524
68.915	794.635
69.062	773.581
69.21	765.263
69.358	761.672
69.506	749.462
69.654	740.417
69.802	735.851
69.95	735.567
70.098	731.94
70.246	726.431
70.393	714.664
70.541	718.521
70.689	726.575
70.837	733.919
70.985	737.698
71.133	740.641
71.281	746.675
71.429	748.23
71.577	753.257
71.724	759.002
71.872	768.272
72.02	768.502
72.168	759.99
72.316	745.989
72.464	742.748
72.612	736.412
72.76	730.024
72.908	741.442
73.055	760.196
73.203	775.689
73.351	792.536
73.499	807.421
73.647	810.06
73.795	806.734
73.943	806.9
74.091	794.279
74.238	786.024
74.386	771.655
74.534	763.354
74.682	771.006
74.83	771.838
74.978	768.627
75.126	761.533
75.274	767.658
75.422	759.552
75.569	760.832
75.717	767.515
75.865	769.655
76.013	778.341
76.161	780.955
76.309	787.252
76.457	792.68
76.605	792.378
76.753	785.784
76.9	795.757
77.048	803.588
77.196	789.167
77.344	777.915
77.492	779.63
77.64	775.073
77.788	771.848
77.936	770.128
78.083	774.866
78.231	779.965
78.379	786.619
78.527	792.363
78.675	790.223
78.823	778.526
78.971	749.314
79.119	731.897
79.267	740.747
79.414	761.956
79.562	784.305
79.71	793.046
79.858	798.132
80.006	813.959
80.154	828.439
80.302	824.911
80.45	810.434
80.598	808.227
80.745	792.53
80.893	771.149
81.041	763.785
81.189	759.556
81.337	747.827
81.485	725.332
81.633	711.302
81.781	709.057
81.929	707.652
82.076	701.213
82.224	694.536
82.372	690.74
82.52	682.036
82.668	670.539
82.816	670.279
82.964	670.651
83.112	678.407
83.259	691.757
83.407	721.082
83.555	740.162
83.703	744.916
83.851	760.707
83.999	765.165
84.147	773.832
84.295	783.858
84.443	781.497
84.59	776.247
84.738	772.842
84.886	763.711
85.034	750.891
85.182	743.252
85.33	750.26
85.478	753.861
85.626	768.092
85.774	788.492
85.921	819.311
86.069	843.189
86.217	854.106
86.365	861.441
86.513	862.502
86.661	870.525
86.809	882.822
86.957	888.455
87.104	874.412
87.252	859.166
87.4	839.936
87.548	810.669
87.696	781.092
87.844	768.021
87.992	778.222
88.14	773.816
88.288	772.605
88.435	775.677
88.583	774.663
88.731	778.72
88.879	781.751
89.027	791.008
89.175	797.865
89.323	793.545
89.471	789.73
89.619	781.605
89.766	760.65
89.914	759.346
90.062	764.104
90.21	765.609
90.358	767.232
90.506	781.281
90.654	797.4
90.802	800.558
90.95	796.283
91.097	794.059
91.245	777.594
91.393	760.131
91.541	751.898
91.689	750.163
91.837	753.081
91.985	751.662
92.133	740.645
92.28	734.597
92.428	731.932
92.576	726.1
92.724	724.038
92.872	712.999
93.02	706.065
93.168	698.772
93.316	689.524
93.464	696.193
93.611	699.908
93.759	704.461
93.907	695.051
94.055	685.952
94.203	683.37
94.351	674.579
94.499	675.368
94.647	683.181
94.795	680.501
94.942	685.246
95.09	688.314
95.238	694.008
95.386	684.477
95.534	673.395
95.682	657.699
95.83	633.711
95.978	624.292
96.126	615.296
96.273	599.63
96.421	598.606
96.569	595.712
96.717	597.925
96.865	600.777
97.013	607.165
97.161	607.674
97.309	595.07
97.456	574.617
97.604	565.736
97.752	548
97.9	528.129
98.048	514.054
98.196	493.242
98.344	479.348
98.492	482.946
98.64	473.545
98.787	460.009
98.935	454.402
99.083	457.336
99.231	449.066
99.379	434.507
99.527	419.505
99.675	410.041
99.823	396.413
99.971	381.621
100.118	378.636
100.266	382.054
100.414	380.697
100.562	379.496
100.71	371.76
100.858	362.895
101.006	358.993
101.154	354.764
101.301	350.474
101.449	347.872
101.597	346.027
101.745	334.502
101.893	330.762
102.041	334.007
102.189	343.071
102.337	352.329
102.485	364.292
102.632	377.527
102.78	386.699
102.928	388.145
103.076	398.453
103.224	407.263
103.372	404.138
103.52	408.51
103.668	408.992
103.816	405.036
103.963	408.528
104.111	420.365
104.259	424.907
104.407	428.193
104.555	441.34
104.703	456.524
104.851	488.897
104.999	533.747
105.147	575.667
105.294	610.719
105.442	645.38
105.59	665.928
105.738	679.978
105.886	715.027
106.034	730.527
106.182	732.367
106.33	740.878
106.477	746.221
106.625	737.376
106.773	738.438
106.921	750.283
107.069	771.965
107.217	811.106
107.365	832.376
107.513	839.454
107.661	831.656
107.808	825.416
107.956	822.837
108.104	820.864
108.252	822.677
108.4	822.836
108.548	829.904
108.696	841.866
108.844	829.473
108.992	802.275
109.139	771.146
109.287	745.224
109.435	724.791
109.583	719.627
109.731	722.306
109.879	724.979
110.027	733.539
110.175	746.468
110.323	753.465
110.47	766.107
110.618	781.727
110.766	786.551
110.914	775.024
111.062	759.212
111.21	744.278
111.358	736.215
111.506	732.657
111.653	733.265
111.801	744.003
111.949	754.202
112.097	773.149
112.245	800.424
112.393	819.368
112.541	845.702
112.689	866.754
112.837	892.28
112.984	935.678
113.132	995.242
113.28	1033.722
113.428	1062.152
113.576	1074.895
113.724	1079.167
113.872	1082.376
114.02	1099.353
114.168	1132.092
114.315	1157.146
114.463	1174
114.611	1189.66
114.759	1196.257
114.907	1215.544
115.055	1231.841
115.203	1245.539
115.351	1266.199
115.498	1282.934
115.646	1308.481
115.794	1335.409
115.942	1355.876
116.09	1384.922
116.238	1407.493
116.386	1439.677
116.534	1456.346
116.682	1456.686
116.829	1444.092
116.977	1436.579
117.125	1427.75
117.273	1414.541
117.421	1400.869
117.569	1386.813
117.717	1375.347
117.865	1368.85
118.013	1358.525
118.16	1343.466
118.308	1344.904
118.456	1360.345
118.604	1377.372
118.752	1394.741
118.9	1394.959
119.048	1389.793
119.196	1369.996
119.344	1343.748
119.491	1325.964
119.639	1317.958
119.787	1305.551
119.935	1296.542
120.083	1305.236
120.231	1314.219
120.379	1315.978
120.527	1315.152
120.674	1322.677
120.822	1326.544
120.97	1327.665
121.118	1320.944
121.266	1306.689
121.414	1288.985
121.562	1269.753
121.71	1249.373
121.858	1227.878
122.005	1206.354
122.153	1190.787
122.301	1205.907
122.449	1218.199
122.597	1236.769
122.745	1267.048
122.893	1281.868
123.041	1294.085
123.189	1312.528
123.336	1324.686
123.484	1332.779
123.632	1326.432
123.78	1319.978
123.928	1322.392
124.076	1321.981
124.224	1321.322
124.372	1322.331
124.52	1323.392
124.667	1326.696
124.815	1343.282
124.963	1341.059
125.111	1338.347
125.259	1340.578
125.407	1313.401
125.555	1276.214
125.703	1250.688
125.85	1228.795
125.998	1222.81
126.146	1214.118
126.294	1197.257
126.442	1186.76
126.59	1192.043
126.738	1201.564
126.886	1215.496
127.034	1232.786
127.181	1233.445
127.329	1231.705
127.477	1219.156
127.625	1218.075
127.773	1225.247
127.921	1231.063
128.069	1232.957
128.217	1228.062
128.365	1223.596
128.512	1218.423
128.66	1209.498
128.808	1212.906
128.956	1214.52
129.104	1223.854
129.252	1229.28
129.4	1232.165
129.548	1231.878
129.695	1231.648
129.843	1255.193
129.991	1285.706
130.139	1305.141
130.287	1312.153
130.435	1307.007
130.583	1300.587
130.731	1300.839
130.879	1285.049
131.026	1290.497
131.174	1304.93
131.322	1308.992
131.47	1313.257
131.618	1327.441
131.766	1352.823
131.914	1376.974
132.062	1389.592
132.21	1404.514
132.357	1420.186
132.505	1432.852
132.653	1445.819
132.801	1458.071
132.949	1470.261
133.097	1473.684
133.245	1493.14
133.393	1518.071
133.541	1523.325
133.688	1535.625
133.836	1556.437
133.984	1558.573
134.132	1552.11
134.28	1547.842
134.428	1543.417
134.576	1541.089
134.724	1519.698
134.871	1506.118
135.019	1495.061
135.167	1487.034
135.315	1478.364
135.463	1475.839
135.611	1469.192
135.759	1462.634
135.907	1453.725
136.055	1441.861
136.202	1436.447
136.35	1442.96
136.498	1439.642
136.646	1430.642
136.794	1418.95
136.942	1416.44
137.09	1399.014
137.238	1383.073
137.386	1380.129
137.533	1388.222
137.681	1388.526
137.829	1379.191
137.977	1375.7
138.125	1380.579
138.273	1387.652
138.421	1398.906
138.569	1402.27
138.717	1395.91
138.864	1382.403
139.012	1377.13
139.16	1362.944
139.308	1354.289
139.456	1354.515
139.604	1348.507
139.752	1333.92
139.9	1323.847
140.047	1325.094
140.195	1323.719
140.343	1330.794
140.491	1333.282
140.639	1341.302
140.787	1363.041
140.935	1378.447
141.083	1379.276
141.231	1379.792
141.378	1377.044
141.526	1381.908
141.674	1369.18
141.822	1363.955
141.97	1371.749
142.118	1376.044
142.266	1376.149
142.414	1387.769
142.562	1398.684
142.709	1399.651
142.857	1392.031
143.005	1389.447
143.153	1397.906
143.301	1417.574
143.449	1434.135
143.597	1429.259
143.745	1435
143.893	1435.2
144.04	1430.699
144.188	1433.603
144.336	1458.296
144.484	1443.799
144.632	1427.03
144.78	1435.493
144.928	1439.414
145.076	1449.73
145.223	1469.803
145.371	1486.37
145.519	1502.943
145.667	1523.329
145.815	1533.287
145.963	1525.387
146.111	1512.062
146.259	1508.094
146.407	1499.327
146.554	1478.08
146.702	1460.782
146.85	1438.521
146.998	1424.76
147.146	1419.136
147.294	1419.752
147.442	1416.101
147.59	1404.613
147.738	1389.741
147.885	1372.952
148.033	1362.805
148.181	1360.713
148.329	1375.778
148.477	1391.047
148.625	1403.191
148.773	1427.075
148.921	1442.458
149.068	1461.181
149.216	1485.539
149.364	1507.885
149.512	1527.357
149.66	1553.545
149.808	1572.211
149.956	1594.912
150.104	1605.502
150.252	1625.134
150.399	1651.165
150.547	1658.069
150.695	1661.987
150.843	1669.963
150.991	1667.52
151.139	1644.366
151.287	1616.468
151.435	1588.687
151.583	1570.581
151.73	1567.013
151.878	1567.999
152.026	1559.125
152.174	1559.802
152.322	1561.833
152.47	1568.26
152.618	1593.511
152.766	1619.62
152.913	1653.25
153.061	1711.983
153.209	1772.505
153.357	1829.981
153.505	1864.513
153.653	1894.785
153.801	1921.459
153.949	1932.771
154.097	1937.671
154.244	1952.422
154.392	1958.779
154.54	1945.211
154.688	1926.223
154.836	1919.248
154.984	1929.921
155.132	1944.659
155.28	1950.636
155.428	1947.691
155.575	1936.243
155.723	1926.981
155.871	1912.524
156.019	1901.859
156.167	1901.383
156.315	1894.197
156.463	1891.37
156.611	1890.537
156.759	1897.595
156.906	1904.868
157.054	1904.859
157.202	1910.629
157.35	1914.54
157.498	1934.282
157.646	1954.56
157.794	1963.284
157.942	1989.15
158.089	1997.359
158.237	1987.418
158.385	1979.633
158.533	1968.258
158.681	1952.485
158.829	1939.212
158.977	1929.704
159.125	1949.462
159.273	1978.452
159.42	1992.001
159.568	2009.479
159.716	2011.193
159.864	2008.12
160.012	2026.488
160.16	2048.514
160.308	2040.129
160.456	2022.795
160.604	2008.376
160.751	1980.907
160.899	1952.127
161.047	1924.341
161.195	1898.06
161.343	1871.396
161.491	1844.271
161.639	1802.266
161.787	1747.374
161.935	1717.314
162.082	1702.633
162.23	1694.018
162.378	1692.18
162.526	1682.244
162.674	1680.776
162.822	1681.385
162.97	1666.506
163.118	1663.522
163.265	1667.35
163.413	1650.151
163.561	1644.342
163.709	1625.269
163.857	1586.34
164.005	1553.376
164.153	1495.748
164.301	1450.69
164.449	1413.935
164.596	1371.613
164.744	1335.156
164.892	1304.509
165.04	1279.099
165.188	1267.285
165.336	1247.38
165.484	1235.443
165.632	1225.401
165.78	1226.062
165.927	1211.673
166.075	1186.945
166.223	1167.095
166.371	1150.18
166.519	1135.616
166.667	1118.507
166.815	1117.658
166.963	1104.929
167.111	1091.772
167.258	1071.044
167.406	1058.284
167.554	1036.111
167.702	1016.064
167.85	995.134
167.998	977.792
168.146	952.917
168.294	926.822
168.441	907.651
168.589	882.244
168.737	860.377
168.885	837.902
169.033	824.915
169.181	807.095
169.329	790.3
169.477	783.199
169.625	778.635
169.772	768.801
169.92	755.604
170.068	737.203
170.216	731.828
170.364	714.802
170.512	697.838
170.66	679.143
170.808	657.713
170.956	634.107
171.103	624.851
171.251	617.018
171.399	604.623
171.547	594.394
171.695	591.198
171.843	586.394
171.991	584.958
172.139	575.061
172.286	562.408
172.434	557.219
172.582	547.445
172.73	530.84
172.878	515.166
173.026	507.353
173.174	493.729
173.322	478.329
173.47	464.584
173.617	449.425
173.765	435.714
173.913	435.063
174.061	423.859
174.209	405.14
174.357	385.612
174.505	369.28
174.653	354.319
174.801	353.851
174.948	345.716
175.096	338.298
175.244	331.468
175.392	327.773
175.54	322.96
175.688	319.863
175.836	312.558
175.984	310.247
176.132	309.68
176.279	309.021
176.427	304.299
176.575	294.679
176.723	283.006
176.871	275.047
177.019	267.866
177.167	257.796
177.315	251.522
177.462	249.914
177.61	247.997
177.758	244.094
177.906	235.641
178.054	235.102
178.202	231.89
178.35	226.581
178.498	228.307
178.646	224.322
178.793	221.807
178.941	220.381
179.089	218.207
179.237	220.332
179.385	227.725
179.533	226.91
179.681	223.044
179.829	219.615
179.977	214.099
180.124	203.939
180.272	191.745
180.42	180.57
180.568	175.5
180.716	174.283
180.864	172.889
181.012	168.34
181.16	164.015
181.307	152.247
181.455	145.136
181.603	134.758
181.751	124.042
181.899	118.974
182.047	115.598
182.195	110.417
182.343	111.356
182.491	109.465
182.638	107.237
182.786	108.391
182.934	113.65
183.082	117.618
183.23	120.173
183.378	121.273
183.526	118.621
183.674	114.546
183.822	110.876
183.969	110.842
184.117	111.15
184.265	110.497
184.413	113.341
184.561	112.645
184.709	110.566
184.857	114.528
185.005	116.63
185.153	117.281
185.3	120.691
185.448	125.173
185.596	130.855
185.744	134.575
185.892	138.781
186.04	142.286
186.188	147.858
186.336	155.903
186.483	159.586
186.631	164.143
186.779	174.204
186.927	186.352
187.075	198.315
187.223	204.643
187.371	213.379
187.519	216.87
187.667	215.364
187.814	216.088
187.962	211.136
188.11	204.502
188.258	198.838
188.406	194.172
188.554	192.128
188.702	196.211
188.85	198.534
188.998	203.771
189.145	212.832
189.293	219.801
189.441	232.012
189.589	246.731
189.737	255.205
189.885	260.009
190.033	265.611
190.181	268.31
190.329	272.268
190.476	276.721
190.624	280.712
190.772	286.839
190.92	293.46
191.068	297.294
191.216	298.075
191.364	301.847
191.512	311.617
191.659	324.846
191.807	339.092
191.955	346.054
192.103	349.177
192.251	350.04
192.399	348.363
192.547	353.184
192.695	359.513
192.843	366.379
192.99	367.359
193.138	371.322
193.286	374.582
193.434	368.671
193.582	370.346
193.73	368.879
193.878	366.741
194.026	363.407
194.174	362.218
194.321	363.251
194.469	362.069
194.617	363.487
194.765	363.543
194.913	371.063
195.061	372.407
195.209	367.455
195.357	369.365
195.505	366.134
195.652	363.539
195.8	357.381
195.948	350.988
196.096	345.672
196.244	340.167
196.392	340.59
196.54	343.458
196.688	348.174
196.835	352.563
196.983	348.325
197.131	346.981
197.279	349.112
197.427	348.153
197.575	351.002
197.723	353.342
197.871	353.276
198.019	357.757
198.166	359.081
198.314	365.13
198.462	373.768
198.61	375.292
198.758	369.732
198.906	359.965
199.054	349.931
199.202	335.018
199.35	315.783
199.497	300.14
199.645	289.669
199.793	278.998
199.941	269.557
200.089	264.902
200.237	265.817
200.385	266.911
200.533	268.722
200.68	265.274
200.828	264.004
200.976	258.569
201.124	252.907
201.272	247.124
201.42	243.208
201.568	241.824
201.716	233.64
201.864	226.065
202.011	222.346
202.159	212.779
202.307	211.714
202.455	214.704
202.603	211.995
202.751	211.53
202.899	205.67
203.047	192.449
203.195	180.902
203.342	171.191
203.49	160.686
203.638	152.737
203.786	145.656
203.934	140.572
204.082	134.845
204.23	129.743
204.378	125.125
204.526	120.241
204.673	116.921
204.821	113.633
204.969	110.623
205.117	109.834
205.265	106.225
205.413	109.219
205.561	110.828
205.709	110.905
205.856	115.437
206.004	116.215
206.152	121.697
206.3	124.053
206.448	127.622
206.596	129.48
206.744	136.137
206.892	136.296
207.04	135.518
207.187	138.691
207.335	146.436
207.483	148.52
207.631	149.61
207.779	151.165
207.927	151.899
208.075	146.647
208.223	144.884
208.371	145.273
208.518	144.317
208.666	137.657
208.814	130.315
208.962	131.324
209.11	131.965
209.258	128.03
209.406	128.976
209.554	133.836
209.701	135.194
209.849	135.142
209.997	126.901
210.145	123.772
210.293	125.418
210.441	123.934
210.589	123.925
210.737	128.605
210.885	130.448
211.032	129.433
211.18	124.419
211.328	125.851
211.476	125.006
211.624	129.538
211.772	135.231
211.92	140.048
212.068	135.223
212.216	136.319
212.363	139.169
212.511	143.652
212.659	148.797
212.807	144.998
212.955	143.302
213.103	140.272
213.251	139.396
213.399	141.999
213.547	146.587
213.694	146.714
213.842	139.364
213.99	135.909
214.138	132.902
214.286	132.857
214.434	134.282
214.582	137.383
214.73	135.67
214.877	133.831
215.025	128.498
215.173	129.986
215.321	134.278
215.469	137.97
215.617	141.377
215.765	143.746
215.913	145.863
216.061	151.121
216.208	153.798
216.356	156.563
216.504	160.583
216.652	165.04
216.8	167.261
216.948	169.053
217.096	172.622
217.244	176.274
217.392	174.694
217.539	174.453
217.687	170.272
217.835	165.439
217.983	165.403
218.131	167.542
218.279	163.05
218.427	159.139
218.575	158.625
218.723	159.998
218.87	163.137
219.018	162.349
219.166	164.768
219.314	166.841
219.462	163.758
219.61	165.233
219.758	165.147
219.906	165.46
220.053	165.492
220.201	163.037
220.349	164.814
220.497	172.746
220.645	179.498
220.793	185.518
220.941	185.44
221.089	183.477
221.237	181.775
221.384	182.953
221.532	190.515
221.68	192.94
221.828	195.482
221.976	197.808
222.124	200.354
222.272	203.373
222.42	203.415
222.568	206.566
222.715	212.094
222.863	217.605
223.011	213.781
223.159	208.643
223.307	201.142
223.455	192.337
223.603	189.767
223.751	190.327
223.898	188.329
224.046	187.064
224.194	186.148
224.342	184.828
224.49	187.48
224.638	185.791
224.786	183.309
224.934	181.354
225.082	178.754
225.229	174.85
225.377	176.688
225.525	174.553
225.673	173.873
225.821	171.547
225.969	167.799
226.117	170.291
226.265	171.338
226.413	175.298
226.56	176.36
226.708	179.7
226.856	177.159
227.004	175.358
227.152	179.93
227.3	180.347
227.448	183.864
227.596	187.165
227.744	191.068
227.891	199.303
228.039	209.178
228.187	207.851
228.335	205.597
228.483	212.531
228.631	215.962
228.779	215.86
228.927	216.652
229.074	219.698
229.222	224.57
229.37	226.673
229.518	233.871
229.666	239.098
229.814	247.553
229.962	255.945
230.11	255.965
230.258	258.313
230.405	259.986
230.553	260.182
230.701	262.668
230.849	275.649
230.997	283.956
231.145	294.557
231.293	300.35
231.441	298.397
231.589	300.124
231.736	301.991
231.884	306.79
232.032	309.348
232.18	310.56
232.328	314.46
232.476	313.278
232.624	314.058
232.772	316.482
232.92	316.17
233.067	313.988
233.215	314.556
233.363	313.344
233.511	311.583
233.659	304.666
233.807	303.362
233.955	304.052
234.103	311.255
234.25	320.6
234.398	328.048
234.546	336.734
234.694	361.82
234.842	391.966
234.99	430.105
235.138	475.097
235.286	518.141
235.434	560.911
235.581	597.869
235.729	630.141
235.877	657.814
236.025	673.167
236.173	688.796
236.321	697.397
236.469	704.233
236.617	719.955
236.765	734.023
236.912	754.172
237.06	768.954
237.208	780.752
237.356	785.204
237.504	789.26
237.652	787.384
237.8	792.652
237.948	810.654
238.095	832.266
238.243	849.778
238.391	873.667
238.539	903.195
238.687	928.809
238.835	957.755
238.983	999.138
239.131	1030.031
239.279	1050.757
239.426	1069.841
239.574	1080.866
239.722	1077.996
239.87	1083.871
240.018	1090.35
240.166	1091.361
240.314	1097.458
240.462	1103.157
240.61	1107.924
240.757	1111.937
240.905	1125.445
241.053	1143.464
241.201	1173.057
241.349	1214.162
241.497	1261.167
241.645	1309.068
241.793	1344.917
241.941	1381.291
242.088	1412.009
242.236	1447.832
242.384	1482.096
242.532	1524.701
242.68	1556.192
242.828	1574.922
242.976	1590.631
243.124	1586.642
243.271	1595.105
243.419	1583.371
243.567	1568.616
243.715	1559.06
243.863	1554.202
244.011	1554.477
244.159	1546.362
244.307	1544.622
244.455	1547.016
244.602	1554.169
244.75	1568.378
244.898	1590.659
245.046	1600.534
245.194	1605.703
245.342	1614.808
245.49	1629.958
245.638	1638.724
245.786	1647.839
245.933	1679.743
246.081	1707.382
246.229	1718.371
246.377	1737.781
246.525	1752.032
246.673	1757.65
246.821	1756.43
246.969	1739.459
247.117	1724.242
247.264	1707.955
247.412	1713.331
247.56	1726.829
247.708	1726.767
247.856	1705.639
248.004	1676.136
248.152	1639.222
248.3	1600.937
248.447	1569.07
248.595	1546.763
248.743	1525.677
248.891	1503.999
249.039	1490.673
249.187	1467.435
249.335	1462.298
249.483	1449.958
249.631	1443.645
249.778	1444.981
249.926	1450.513
250.074	1447.578
250.222	1438.293
250.37	1415.011
250.518	1387.856
250.666	1377.366
250.814	1361.558
250.962	1342.383
251.109	1330.871
251.257	1316.041
251.405	1307.116
251.553	1277.805
251.701	1243.382
251.849	1204.739
251.997	1160.79
252.145	1132.199
252.292	1115.933
252.44	1107.75
252.588	1104.673
252.736	1122.016
252.884	1141.862
253.032	1157.374
253.18	1172.624
253.328	1184.698
253.476	1201.541
253.623	1221.262
253.771	1242.393
253.919	1256.346
254.067	1274.559
254.215	1292.139
254.363	1299.643
254.511	1315.189
254.659	1326.54
254.807	1328.744
254.954	1319.715
255.102	1308.165
255.25	1322.33
255.398	1338.663
255.546	1336.282
255.694	1332.086
255.842	1337.498
255.99	1333.872
256.138	1335.487
256.285	1326.615
256.433	1306.986
256.581	1288.123
256.729	1276.974
256.877	1273.153
257.025	1261.619
257.173	1243.04
257.321	1228.583
257.468	1211.187
257.616	1195.153
257.764	1189.666
257.912	1177.605
258.06	1165.237
258.208	1153.895
258.356	1147.136
258.504	1137.826
258.652	1133.03
258.799	1139.276
258.947	1139.443
259.095	1139.111
259.243	1152.886
259.391	1162.136
259.539	1181.84
259.687	1212.797
259.835	1246.296
259.983	1279.571
260.13	1300.13
260.278	1316.41
260.426	1324.998
260.574	1329.372
260.722	1326.265
260.87	1322.756
261.018	1324.954
261.166	1330.789
261.314	1339.339
261.461	1334.12
261.609	1349.905
261.757	1368.686
261.905	1364.39
262.053	1344.218
262.201	1330.654
262.349	1310.003
262.497	1279.101
262.644	1257.262
262.792	1245.972
262.94	1237.26
263.088	1223.356
263.236	1204.517
263.384	1174.269
263.532	1152.246
263.68	1146.375
263.828	1140.086
263.975	1127.48
264.123	1112.7
264.271	1102.628
264.419	1091.395
264.567	1073.973
264.715	1063.245
264.863	1060.746
265.011	1039.816
265.159	1012.985
265.306	984.332
265.454	957.153
265.602	927.541
265.75	895.762
265.898	876.175
266.046	852.833
266.194	830.816
266.342	822.545
266.49	809.848
266.637	800.24
266.785	797.684
266.933	798
267.081	797.7
267.229	785.341
267.377	771.41
267.525	752.828
267.673	730.94
267.82	702.212
267.968	674.394
268.116	641.702
268.264	613.548
268.412	591.801
268.56	574.697
268.708	553.851
268.856	529.765
269.004	505.233
269.151	481.817
269.299	466.693
269.447	453.986
269.595	447.535
269.743	441.019
269.891	424.778
270.039	401.97
270.187	371.057
270.335	341.556
270.482	309.447
270.63	281.131
270.778	257.181
270.926	237.332
271.074	223.078
271.222	212.857
271.37	205.338
271.518	197.636
271.665	188.563
271.813	182.848
271.961	174.724
272.109	166.75
272.257	157.495
272.405	143.399
272.553	134.35
272.701	126.901
272.849	119.292
272.996	112.287
273.144	108.206
273.292	103.937
273.44	98.611
273.588	94.326
273.736	87.273
273.884	83.725
274.032	84.306
274.18	82.057
274.327	78.62
274.475	75.836
274.623	76.305
274.771	74.98
274.919	72.254
275.067	71.516
275.215	71.545
275.363	70.911
275.51	71
275.658	70.467
275.806	72.284
275.954	71.989
276.102	70.59
276.25	70.053
276.398	70.507
276.546	67.144
276.694	62.344
276.841	57.722
276.989	55.808
277.137	53.768
277.285	49.02
277.433	45.01
277.581	43.439
277.729	40.863
277.877	33.789
278.025	23.316
278.172	18.831
278.32	15.677
278.468	13.726
278.616	12.006
278.764	9.837
278.912	7.624
279.06	6.219
279.208	5.39
279.356	5.344
279.503	4.636
279.651	4.348
279.799	4.312
