# Supplementary material for: A single Musashi gene allele is sufficient to maintain mouse photoreceptor cells
Source: PLoS One. 2026 May 14;21(5):e0338576. doi: 10.1371/journal.pone.0338576 (PMC13175383; doi:10.1371/journal.pone.0338576)
Supplement: S2 File — (ZIP) [file pone.0338576.s011.zip › Data/Msi1FF_Msi2FWT_CRE_1_1.csv]

Distance_(microns)	Gray_Value
0	36.428
0.148	36.832
0.296	37.906
0.444	35.306
0.592	34.882
0.739	35.615
0.887	37.035
1.035	35.415
1.183	35.952
1.331	36.515
1.479	35.697
1.627	36.217
1.775	35.897
1.923	34.887
2.07	34.411
2.218	35.491
2.366	36.691
2.514	32.632
2.662	31.272
2.81	30.331
2.958	29.091
3.106	29.848
3.253	25.691
3.401	28.14
3.549	27.993
3.697	27.497
3.845	27.296
3.993	25.797
4.141	27.682
4.289	28.597
4.437	30.169
4.584	29.511
4.732	24.936
4.88	27.514
5.028	25.908
5.176	26.303
5.324	28.135
5.472	28.46
5.62	28.358
5.768	28.653
5.915	29.509
6.063	31.074
6.211	35.091
6.359	34.411
6.507	35.665
6.655	37.201
6.803	38.655
6.951	43.695
7.098	44.151
7.246	45.768
7.394	47.34
7.542	47.703
7.69	50.98
7.838	53.197
7.986	51.088
8.134	51.411
8.282	50.932
8.429	52.132
8.577	54.08
8.725	55.284
8.873	51.381
9.021	52.695
9.169	54.945
9.317	54.449
9.465	57.479
9.613	60.106
9.76	60.397
9.908	66.843
10.056	70.375
10.204	72.597
10.352	75.193
10.5	85.345
10.648	91.53
10.796	95.909
10.944	101.458
11.091	103.227
11.239	114.703
11.387	119.206
11.535	118.975
11.683	122.681
11.831	125.428
11.979	135.304
12.127	138.243
12.274	141.444
12.422	149.936
12.57	158.165
12.718	167.314
12.866	189.069
13.014	203.801
13.162	224.633
13.31	240.745
13.458	254.781
13.605	282.329
13.753	315.922
13.901	352.704
14.049	371.203
14.197	418.659
14.345	436.614
14.493	477.202
14.641	514.783
14.789	545.806
14.936	584.59
15.084	621.857
15.232	668.194
15.38	741.771
15.528	795.131
15.676	865.22
15.824	912.174
15.972	966.977
16.12	1045.187
16.267	1104.721
16.415	1195.808
16.563	1243.225
16.711	1315.385
16.859	1352.06
17.007	1414.013
17.155	1479.722
17.303	1532.135
17.45	1587.644
17.598	1650.244
17.746	1691.663
17.894	1769.603
18.042	1828.641
18.19	1905.631
18.338	1963.365
18.486	1997.168
18.634	2043.235
18.781	2121.855
18.929	2171.466
19.077	2201.662
19.225	2215.898
19.373	2228.665
19.521	2290.229
19.669	2335.78
19.817	2357.268
19.965	2370.995
20.112	2364.096
20.26	2402.22
20.408	2413.733
20.556	2418.377
20.704	2387.058
20.852	2354.446
21	2326.327
21.148	2308.239
21.295	2303.917
21.443	2301.734
21.591	2286.501
21.739	2263.182
21.887	2267.323
22.035	2253.458
22.183	2308.99
22.331	2312.304
22.479	2304.549
22.626	2313.144
22.774	2312.34
22.922	2332.642
23.07	2337.923
23.218	2317.765
23.366	2300.443
23.514	2301.071
23.662	2283.322
23.81	2294.04
23.957	2307.77
24.105	2314.605
24.253	2292.553
24.401	2280.598
24.549	2288.826
24.697	2290.297
24.845	2284.692
24.993	2263.61
25.141	2254.187
25.288	2238.385
25.436	2242.289
25.584	2269.434
25.732	2256.935
25.88	2256.187
26.028	2244.231
26.176	2261.849
26.324	2278.182
26.471	2281.713
26.619	2279.041
26.767	2264.776
26.915	2284.634
27.063	2300.641
27.211	2300.132
27.359	2314.48
27.507	2319.233
27.655	2307.51
27.802	2314.405
27.95	2304.679
28.098	2312.866
28.246	2300.187
28.394	2298.775
28.542	2306.005
28.69	2279.948
28.838	2309.955
28.986	2296.762
29.133	2284.329
29.281	2287.753
29.429	2292.803
29.577	2281.45
29.725	2308.897
29.873	2297.059
30.021	2300.786
30.169	2277.299
30.317	2283.286
30.464	2261.749
30.612	2286.476
30.76	2236.419
30.908	2226.086
31.056	2214.144
31.204	2174.197
31.352	2176.5
31.5	2175.859
31.647	2150.152
31.795	2117.508
31.943	2120.777
32.091	2113.753
32.239	2125.461
32.387	2156.089
32.535	2140.878
32.683	2117.877
32.831	2111.029
32.978	2133.708
33.126	2133.007
33.274	2125.039
33.422	2139.552
33.57	2109.517
33.718	2126.022
33.866	2109.307
34.014	2100.672
34.162	2043.143
34.309	1996.478
34.457	1959.866
34.605	1914.762
34.753	1916.223
34.901	1847.824
35.049	1769.875
35.197	1682.719
35.345	1618.789
35.492	1551.543
35.64	1503.968
35.788	1479.743
35.936	1437.613
36.084	1380.526
36.232	1351.696
36.38	1328.699
36.528	1306.683
36.676	1290.479
36.823	1248.469
36.971	1214.42
37.119	1186.443
37.267	1170.162
37.415	1160.998
37.563	1121.607
37.711	1089.312
37.859	1081.295
38.007	1060.514
38.154	1050.641
38.302	1051.559
38.45	1033.478
38.598	1029.996
38.746	1037.624
38.894	1044.825
39.042	1043.644
39.19	1061.602
39.338	1070.148
39.485	1079.662
39.633	1100.906
39.781	1100.343
39.929	1100.137
40.077	1097.291
40.225	1092.565
40.373	1091.586
40.521	1096.441
40.668	1090.981
40.816	1080.267
40.964	1057.77
41.112	1033
41.26	1034.753
41.408	1025.346
41.556	1015.659
41.704	1018.029
41.852	1021.881
41.999	1018.87
42.147	1016.752
42.295	1027.301
42.443	1015.353
42.591	1024.691
42.739	1007.423
42.887	1007.637
43.035	1004.171
43.183	1000.939
43.33	1002.069
43.478	1017.02
43.626	1025.431
43.774	1026.876
43.922	1036.83
44.07	1033.322
44.218	1035.799
44.366	1030.082
44.514	1028.499
44.661	1025.048
44.809	1026.065
44.957	1030.482
45.105	1045.441
45.253	1031.092
45.401	1031.618
45.549	1029.283
45.697	1034.536
45.844	1033.481
45.992	1020.393
46.14	1022.952
46.288	1017.577
46.436	1004.981
46.584	1009.712
46.732	1005.306
46.88	993.634
47.028	991.335
47.175	976.749
47.323	969.784
47.471	974.448
47.619	959.233
47.767	956.357
47.915	947.783
48.063	940.07
48.211	953.856
48.359	960.139
48.506	969.283
48.654	957.356
48.802	973.18
48.95	985.919
49.098	978.134
49.246	971.273
49.394	950.468
49.542	956.894
49.689	949.652
49.837	936.378
49.985	939.071
50.133	957.948
50.281	963.543
50.429	957.254
50.577	979.068
50.725	991.419
50.873	1007.336
51.02	1021.07
51.168	1048.012
51.316	1059.042
51.464	1064.528
51.612	1078.958
51.76	1088.704
51.908	1089.121
52.056	1091.087
52.204	1081.777
52.351	1093.378
52.499	1096.079
52.647	1100.981
52.795	1111.913
52.943	1095.452
53.091	1105.017
53.239	1097.635
53.387	1106.207
53.535	1109.62
53.682	1093.337
53.83	1078.648
53.978	1077.138
54.126	1072.385
54.274	1084.573
54.422	1087.703
54.57	1061.204
54.718	1059.899
54.865	1037.205
55.013	1053.754
55.161	1038.927
55.309	1033.476
55.457	1019.992
55.605	1006.592
55.753	1006.284
55.901	1009.155
56.049	1014.509
56.196	1010.737
56.344	1015.789
56.492	997.077
56.64	1001.198
56.788	1002.639
56.936	985.164
57.084	951.6
57.232	933.65
57.38	907.927
57.527	892.07
57.675	898.834
57.823	881.124
57.971	866.29
58.119	866.721
58.267	853.802
58.415	862.057
58.563	869.406
58.711	871.138
58.858	875.667
59.006	879.526
59.154	894.728
59.302	904.964
59.45	914.17
59.598	901.751
59.746	899.519
59.894	891.779
60.041	882.214
60.189	874.635
60.337	871.726
60.485	887.656
60.633	892.175
60.781	925.185
60.929	933.088
61.077	951.374
61.225	969.024
61.372	997.607
61.52	1015.02
61.668	1029.266
61.816	1041.737
61.964	1026.182
62.112	1036.35
62.26	1045.148
62.408	1041.144
62.556	1062.792
62.703	1064.2
62.851	1071.165
62.999	1062.778
63.147	1053.322
63.295	1054.456
63.443	1055.046
63.591	1060.327
63.739	1086.96
63.886	1063.394
64.034	1070.101
64.182	1072.463
64.33	1075.462
64.478	1065.791
64.626	1066.567
64.774	1066.593
64.922	1052.132
65.07	1056.698
65.217	1054.977
65.365	1056.781
65.513	1058.799
65.661	1045.453
65.809	1063.204
65.957	1068.662
66.105	1062.774
66.253	1047.085
66.401	1038.643
66.548	1042.525
66.696	1033.962
66.844	1043.349
66.992	1043.499
67.14	1048.949
67.288	1059.442
67.436	1078.835
67.584	1098.902
67.732	1098.613
67.879	1127.572
68.027	1123.704
68.175	1128.153
68.323	1137.435
68.471	1142.047
68.619	1138.422
68.767	1127.688
68.915	1121.221
69.062	1113.249
69.21	1125.006
69.358	1130.054
69.506	1130.055
69.654	1134.799
69.802	1109.47
69.95	1121.787
70.098	1130.166
70.246	1142.902
70.393	1119.382
70.541	1103.645
70.689	1073.508
70.837	1068.661
70.985	1063.337
71.133	1054.947
71.281	1043.124
71.429	1010.986
71.577	1004.305
71.724	1011.056
71.872	997.708
72.02	1022.703
72.168	1010.805
72.316	989.637
72.464	980.05
72.612	966.98
72.76	958.494
72.908	947.841
73.055	946.975
73.203	947.592
73.351	947.759
73.499	947.717
73.647	950.811
73.795	942.084
73.943	939.613
74.091	936.963
74.238	939.118
74.386	937.201
74.534	935.71
74.682	934.266
74.83	931.537
74.978	937.848
75.126	939.606
75.274	948.894
75.422	946.549
75.569	956.25
75.717	972.365
75.865	971.557
76.013	1003.729
76.161	1021.816
76.309	1052.103
76.457	1072.323
76.605	1089.697
76.753	1095.124
76.9	1112.417
77.048	1121.551
77.196	1121.676
77.344	1114.225
77.492	1108.384
77.64	1098.217
77.788	1094.466
77.936	1096.592
78.083	1109.194
78.231	1112.493
78.379	1129.33
78.527	1120.508
78.675	1135.397
78.823	1129.908
78.971	1133.586
79.119	1133.281
79.267	1140.349
79.414	1144.947
79.562	1159.816
79.71	1155.91
79.858	1164.544
80.006	1131.804
80.154	1119.961
80.302	1111.831
80.45	1107.152
80.598	1088.589
80.745	1079.26
80.893	1080.336
81.041	1065.216
81.189	1069.875
81.337	1061.591
81.485	1046.197
81.633	1033.486
81.781	1025.792
81.929	1020.016
82.076	1032.251
82.224	1034.073
82.372	1021.041
82.52	1016.086
82.668	1007.368
82.816	1005.55
82.964	996.478
83.112	975.078
83.259	958.022
83.407	942.109
83.555	937.776
83.703	930.664
83.851	927.218
83.999	923.765
84.147	901.102
84.295	909.581
84.443	909.574
84.59	912.887
84.738	920.116
84.886	919.039
85.034	919.725
85.182	914.068
85.33	904.621
85.478	922.659
85.626	917.287
85.774	926.126
85.921	912.855
86.069	921.764
86.217	934.806
86.365	940.811
86.513	926.79
86.661	931.463
86.809	942.637
86.957	953.559
87.104	946.177
87.252	964.741
87.4	958.466
87.548	964.597
87.696	963.978
87.844	982.51
87.992	968.047
88.14	975.401
88.288	961.518
88.435	971.539
88.583	974.086
88.731	970.803
88.879	962.537
89.027	969.608
89.175	975.448
89.323	958.891
89.471	979.891
89.619	965.881
89.766	964.937
89.914	948.027
90.062	942.296
90.21	934.227
90.358	933.64
90.506	922.969
90.654	931.365
90.802	948.64
90.95	947.523
91.097	953.628
91.245	963.351
91.393	972.254
91.541	962.056
91.689	965.908
91.837	989.82
91.985	992.735
92.133	990.713
92.28	1004.105
92.428	1002.977
92.576	1014.593
92.724	1018.724
92.872	1015.338
93.02	1022.239
93.168	1038.864
93.316	1025.398
93.464	1006.242
93.611	1003.933
93.759	991.602
93.907	985.406
94.055	964.52
94.203	962.68
94.351	951.61
94.499	946.351
94.647	947.231
94.795	918.995
94.942	906.104
95.09	870.454
95.238	850.397
95.386	832.357
95.534	822.764
95.682	821.097
95.83	796.971
95.978	811.041
96.126	794.536
96.273	821.579
96.421	830.012
96.569	821.822
96.717	830.358
96.865	814.935
97.013	795.028
97.161	780.318
97.309	778.402
97.456	749.695
97.604	712.384
97.752	680.699
97.9	648.329
98.048	618.678
98.196	586.64
98.344	547.123
98.492	490.402
98.64	457.148
98.787	427.261
98.935	411.143
99.083	404.183
99.231	378.699
99.379	367.068
99.527	353.738
99.675	340.294
99.823	334.688
99.971	324.601
100.118	304.478
100.266	288.921
100.414	272.378
100.562	280.515
100.71	278.322
100.858	274.265
101.006	272.932
101.154	267.218
101.301	272.118
101.449	280.175
101.597	284.888
101.745	292.484
101.893	311.231
102.041	309.234
102.189	318.009
102.337	337.368
102.485	354.421
102.632	368.71
102.78	370.932
102.928	384.458
103.076	400.874
103.224	416.416
103.372	449.477
103.52	451.068
103.668	472.669
103.816	475.12
103.963	500.051
104.111	513.826
104.259	521.427
104.407	534.55
104.555	549.601
104.703	576.353
104.851	584.224
104.999	609.726
105.147	615.337
105.294	632.162
105.442	648.893
105.59	654.634
105.738	666.007
105.886	657.3
106.034	641.573
106.182	619.076
106.33	619.455
106.477	627.045
106.625	631.591
106.773	639.613
106.921	662.552
107.069	683.102
107.217	706.932
107.365	726.709
107.513	737.909
107.661	756.748
107.808	746.722
107.956	760.916
108.104	778.973
108.252	799.799
108.4	821.939
108.548	833.912
108.696	864.199
108.844	883.448
108.992	915.645
109.139	937.044
109.287	959.572
109.435	984.347
109.583	1001.182
109.731	1035.85
109.879	1065.932
110.027	1104.663
110.175	1124.495
110.323	1165.635
110.47	1191.652
110.618	1206.429
110.766	1229.473
110.914	1243.46
111.062	1231.85
111.21	1219.484
111.358	1210.608
111.506	1229.113
111.653	1239.746
111.801	1253.385
111.949	1251.881
112.097	1264.651
112.245	1253.377
112.393	1279.736
112.541	1269.999
112.689	1269.943
112.837	1272.294
112.984	1287.772
113.132	1300.094
113.28	1322.246
113.428	1324.541
113.576	1345.362
113.724	1349.864
113.872	1359.786
114.02	1342.33
114.168	1358.797
114.315	1362.575
114.463	1353.882
114.611	1347.166
114.759	1354.273
114.907	1366.227
115.055	1355.302
115.203	1342.045
115.351	1324.091
115.498	1327.991
115.646	1319.833
115.794	1330.433
115.942	1346.219
116.09	1340.562
116.238	1328.806
116.386	1325.688
116.534	1334.133
116.682	1342.975
116.829	1370.031
116.977	1372.732
117.125	1376.328
117.273	1373.293
117.421	1397.133
117.569	1380.66
117.717	1393.578
117.865	1381.155
118.013	1357.766
118.16	1357.45
118.308	1341.374
118.456	1335.682
118.604	1324.554
118.752	1308.371
118.9	1292.537
119.048	1298.684
119.196	1294.04
119.344	1294.45
119.491	1298.66
119.639	1277.71
119.787	1255.838
119.935	1262.374
120.083	1248.076
120.231	1238.312
120.379	1218.401
120.527	1176.87
120.674	1155.733
120.822	1121.062
120.97	1116.852
121.118	1104.374
121.266	1109.452
121.414	1078.48
121.562	1086.902
121.71	1070.85
121.858	1065.105
122.005	1039.56
122.153	1018.253
122.301	1005.401
122.449	995.155
122.597	998.472
122.745	999.56
122.893	981.164
123.041	974.552
123.189	983.569
123.336	979.825
123.484	980.755
123.632	1005.885
123.78	993.832
123.928	984.229
124.076	968.752
124.224	973.163
124.372	972.003
124.52	959.104
124.667	951.88
124.815	942.647
124.963	936.413
125.111	958.856
125.259	943.242
125.407	952.725
125.555	955.571
125.703	970.965
125.85	972.801
125.998	964.107
126.146	970.199
126.294	966.011
126.442	960.62
126.59	969.843
126.738	972.255
126.886	981.995
127.034	986.174
127.181	998.156
127.329	988.904
127.477	998.103
127.625	1015.621
127.773	1010.293
127.921	1008.781
128.069	1014.295
128.217	1014.909
128.365	1043.778
128.512	1066.636
128.66	1093.247
128.808	1113.259
128.956	1126.06
129.104	1159.088
129.252	1198.638
129.4	1221.852
129.548	1250.123
129.695	1282.488
129.843	1306.499
129.991	1339.527
130.139	1380.818
130.287	1444.292
130.435	1492.932
130.583	1510.392
130.731	1517.967
130.879	1521.484
131.026	1536.585
131.174	1547.823
131.322	1536.8
131.47	1551.821
131.618	1570.97
131.766	1601.768
131.914	1636.302
132.062	1627.833
132.21	1650.307
132.357	1667.718
132.505	1679.775
132.653	1702.239
132.801	1730.142
132.949	1737.642
133.097	1767.127
133.245	1785.001
133.393	1780.472
133.541	1797.559
133.688	1807.16
133.836	1783.111
133.984	1766.213
134.132	1789.344
134.28	1824.752
134.428	1837.059
134.576	1863.027
134.724	1852.358
134.871	1866.949
135.019	1905.426
135.167	1942.203
135.315	1994.657
135.463	2031.892
135.611	2060.01
135.759	2089.101
135.907	2108.705
136.055	2160.483
136.202	2193.801
136.35	2249.677
136.498	2296.083
136.646	2350.851
136.794	2404.796
136.942	2416.691
137.09	2450.202
137.238	2437.911
137.386	2403.616
137.533	2403.292
137.681	2416.741
137.829	2419.137
137.977	2405.336
138.125	2379.021
138.273	2362.43
138.421	2329.849
138.569	2330.895
138.717	2293.959
138.864	2250.525
139.012	2172.955
139.16	2121.981
139.308	2047.331
139.456	1993.927
139.604	1910.773
139.752	1784.93
139.9	1648.478
140.047	1532.345
140.195	1464.029
140.343	1401.993
140.491	1326.413
140.639	1241.187
140.787	1134.304
140.935	1065.725
141.083	1018.678
141.231	972.885
141.378	940.531
141.526	858.991
141.674	814.098
141.822	770.254
141.97	746.184
142.118	725.427
142.266	669.115
142.414	624.259
142.562	567.686
142.709	527.83
142.857	505.254
143.005	463.765
143.153	439.632
143.301	396.409
143.449	358.814
143.597	340.858
143.745	314.081
143.893	300.441
144.04	272.384
144.188	258.66
144.336	237.027
144.484	232.197
144.632	214.698
144.78	199.146
144.928	193.218
145.076	158.033
145.223	151.669
145.371	150.81
145.519	143.709
145.667	145.578
145.815	145.058
145.963	142.061
146.111	142.104
146.259	144.363
146.407	139.156
146.554	134.698
146.702	128.241
146.85	135.577
146.998	132.353
147.146	130.701
147.294	122.14
147.442	115.492
147.59	108.747
147.738	107.002
147.885	109.201
148.033	108.61
148.181	101.911
148.329	104.746
148.477	104.747
148.625	104.138
148.773	103.113
148.921	96.83
149.068	99.282
149.216	99.426
149.364	97.157
149.512	94.815
149.66	98.233
149.808	104.868
149.956	106.776
150.104	108.648
150.252	117.129
150.399	118.721
150.547	120.878
150.695	130.211
150.843	129.011
150.991	131.802
151.139	128.465
151.287	134.955
151.435	141.435
151.583	141.708
151.73	141.11
151.878	137.099
152.026	141.261
152.174	138.65
152.322	134.763
152.47	131.702
152.618	125.311
152.766	126.4
152.913	121.401
153.061	122.343
153.209	118.496
153.357	109.058
153.505	106.184
153.653	111.29
153.801	111.692
153.949	113.325
154.097	110.056
154.244	115.795
154.392	111.751
154.54	112.514
154.688	110.637
154.836	110.497
154.984	110.576
155.132	117.236
155.28	113.513
155.428	118.07
155.575	119.971
155.723	112.409
155.871	107.076
156.019	96.147
156.167	93.348
156.315	89.652
156.463	89.001
156.611	88.158
156.759	86.585
156.906	84.838
157.054	88.025
157.202	91.222
157.35	98.056
157.498	92.433
157.646	87.696
157.794	93.038
157.942	94.258
158.089	92.84
158.237	92.293
158.385	96.669
158.533	90.052
158.681	92.898
158.829	92.009
158.977	86.393
159.125	94.376
159.273	92.563
159.42	89.57
159.568	91.054
159.716	99.057
159.864	99.011
160.012	106.128
160.16	111.762
160.308	111.216
160.456	115.184
160.604	122.331
160.751	120.069
160.899	122.756
161.047	122.724
161.195	124.562
161.343	123.545
161.491	130.262
161.639	123.895
161.787	120.948
161.935	117.958
162.082	117.407
162.23	119.83
162.378	121.693
162.526	120.788
162.674	127.214
162.822	131.613
162.97	129.241
163.118	129.123
163.265	127.122
163.413	128.651
163.561	126.136
163.709	121.054
163.857	120.208
164.005	120.412
164.153	124.793
164.301	121.921
164.449	117.932
164.596	124.763
164.744	128.844
164.892	130.315
165.04	141.513
165.188	143.858
165.336	138.826
165.484	147.74
165.632	139.482
165.78	143.536
165.927	132.254
166.075	133.101
166.223	132.846
166.371	132.663
166.519	135.364
166.667	131.795
166.815	139.592
166.963	135.586
167.111	130.72
167.258	132.01
167.406	130.14
167.554	126.896
167.702	123.456
167.85	121.996
167.998	118.03
168.146	111.849
168.294	115.252
168.441	113.388
168.589	112.48
168.737	116.798
168.885	111.194
169.033	111.773
169.181	106.081
169.329	107.867
169.477	104.322
169.625	115.079
169.772	113.566
169.92	112.157
170.068	116.221
170.216	114.656
170.364	110.67
170.512	113.817
170.66	114.347
170.808	115.65
170.956	108.616
171.103	106.065
171.251	104.411
171.399	101.01
171.547	98.659
171.695	94.392
171.843	97.67
171.991	96.163
172.139	94.674
172.286	97.381
172.434	99.598
172.582	99.221
172.73	97.052
172.878	88.359
173.026	89.842
173.174	89.657
173.322	93.079
173.47	91.031
173.617	94.597
173.765	97.559
173.913	99.931
174.061	109.52
174.209	106.718
174.357	102.928
174.505	104.012
174.653	108.429
174.801	109.526
174.948	107.139
175.096	106.433
175.244	107.347
175.392	102.85
175.54	100.274
175.688	103.058
175.836	106.778
175.984	105.742
176.132	106.739
176.279	98.882
176.427	101.806
176.575	104.461
176.723	106.193
176.871	108.149
177.019	102.801
177.167	101.301
177.315	106.147
177.462	109.279
177.61	110.062
177.758	113.029
177.906	115.33
178.054	120.315
178.202	127.463
178.35	131.348
178.498	135.813
178.646	140.268
178.793	142.98
178.941	147.459
179.089	154.779
179.237	155.843
179.385	161.824
179.533	154.674
179.681	161.428
179.829	158.442
179.977	160.389
180.124	163.42
180.272	159.873
180.42	159.633
180.568	156.665
180.716	157.891
180.864	150.401
181.012	154.814
181.16	147.996
181.307	146.664
181.455	138.499
181.603	137.788
181.751	137.573
181.899	139.218
182.047	134.03
182.195	135.175
182.343	128.207
182.491	134.04
182.638	138.575
182.786	133.906
182.934	133.77
183.082	126.774
183.23	122.572
183.378	126.13
183.526	124.491
183.674	127.853
183.822	127.936
183.969	123.05
184.117	133.82
184.265	136.917
184.413	137.507
184.561	141.267
184.709	141.337
184.857	143.429
185.005	144.088
185.153	148.598
185.3	149.58
185.448	146.353
185.596	151.986
185.744	153.852
185.892	161.308
186.04	167.685
186.188	172.141
186.336	176.316
186.483	184.991
186.631	200.06
186.779	204.515
186.927	211.141
187.075	224.136
187.223	230.076
187.371	230.48
187.519	246.288
187.667	264.596
187.814	280.101
187.962	293.682
188.11	317.126
188.258	333.294
188.406	364.037
188.554	405.994
188.702	456.321
188.85	520.575
188.998	614.086
189.145	736.573
189.293	862.977
189.441	1007.005
189.589	1118.647
189.737	1232.6
189.885	1328.414
190.033	1387.53
190.181	1470.004
190.329	1528.427
190.476	1541.241
190.624	1575.318
190.772	1603.182
190.92	1646.779
191.068	1688.348
191.216	1721.738
191.364	1716.888
191.512	1723.027
191.659	1717.184
191.807	1700.167
191.955	1708.781
192.103	1697.42
192.251	1698.586
192.399	1692.418
192.547	1694.521
192.695	1703.777
192.843	1684.236
192.99	1637.152
193.138	1575.003
193.286	1546.135
193.434	1524.76
193.582	1509.473
193.73	1468.742
193.878	1449.49
194.026	1436.483
194.174	1423.295
194.321	1442.119
194.469	1472.871
194.617	1475.566
194.765	1478.188
194.913	1472.837
195.061	1506.385
195.209	1562.617
195.357	1587.779
195.505	1625.046
195.652	1641.918
195.8	1659.377
195.948	1652.892
196.096	1632.044
196.244	1549.159
196.392	1454.081
196.54	1328.013
196.688	1256.19
196.835	1222.062
196.983	1193.324
197.131	1157.666
197.279	1108.904
197.427	1059.953
197.575	1044.871
197.723	1020.887
197.871	1003.767
198.019	963.646
198.166	924.001
198.314	879.203
198.462	884.391
198.61	868.537
198.758	854.522
198.906	829.9
199.054	789.824
199.202	787.683
199.35	757.622
199.497	763.331
199.645	730.283
199.793	686.559
199.941	654.651
200.089	634.284
200.237	620.644
200.385	609.883
200.533	577.101
200.68	549.783
200.828	529.175
200.976	534.403
201.124	511.692
201.272	502.174
201.42	478.635
201.568	449.753
201.716	433.254
201.864	429.225
202.011	417.029
202.159	396.934
202.307	377.468
202.455	359.876
202.603	343.144
202.751	328.939
202.899	318.451
203.047	297.21
203.195	277.622
203.342	269.497
203.49	246.619
203.638	241.301
203.786	232.001
203.934	217.777
204.082	206.329
204.23	191.402
204.378	177.951
204.526	166.28
204.673	159.309
204.821	138.684
204.969	123.868
205.117	114.12
205.265	101.549
205.413	97.842
205.561	86.124
205.709	81.129
205.856	75.178
206.004	69.174
206.152	67.838
206.3	65.797
206.448	60.986
206.596	58.975
206.744	57.368
206.892	54.637
207.04	52.963
207.187	55.512
207.335	51.175
207.483	52.339
207.631	51.399
207.779	49.926
207.927	47.576
208.075	45.07
208.223	44.48
208.371	46.134
208.518	45.491
208.666	42.582
208.814	43.786
208.962	40.53
209.11	40.28
209.258	37.684
209.406	39.052
209.554	35.026
209.701	32.417
209.849	30.32
209.997	29.316
210.145	28.629
210.293	25.522
210.441	27.011
210.589	22.7
210.737	23.043
210.885	19.857
211.032	15.846
211.18	16.608
211.328	14.447
211.476	14.58
211.624	13.279
211.772	12.327
211.92	13.023
212.068	12.93
212.216	12.408
212.363	14.6
212.511	12.462
212.659	13.064
212.807	13.212
212.955	13.371
213.103	13.526
213.251	13.052
213.399	12.246
213.547	13.12
213.694	12.847
213.842	13.502
213.99	13.302
214.138	13.42
