# Supplementary material for: A single Musashi gene allele is sufficient to maintain mouse photoreceptor cells
Source: PLoS One. 2026 May 14;21(5):e0338576. doi: 10.1371/journal.pone.0338576 (PMC13175383; doi:10.1371/journal.pone.0338576)
Supplement: S2 File — (ZIP) [file pone.0338576.s011.zip › Data/Msi1FWT_Msi2FF_2_3.csv]

Distance_(microns)	Gray_Value
0	103.795
0.149	100.913
0.298	111.98
0.447	113.644
0.596	120.057
0.745	125.929
0.894	122.974
1.043	124.419
1.192	119.651
1.342	126.726
1.491	130.791
1.64	127.189
1.789	132.771
1.938	135.933
2.087	138.388
2.236	153.306
2.385	178.667
2.534	195.356
2.683	219.667
2.832	234.892
2.981	258.298
3.13	282.557
3.279	301.766
3.428	337.329
3.577	369.945
3.726	401.301
3.876	408.281
4.025	423.21
4.174	420.708
4.323	431.342
4.472	444.416
4.621	455.509
4.77	487.2
4.919	528.523
5.068	550.16
5.217	578.554
5.366	615.409
5.515	643.9
5.664	685.517
5.813	729.094
5.962	755.438
6.111	768.738
6.26	817.489
6.41	852.252
6.559	906.875
6.708	939.401
6.857	985.49
7.006	1074.342
7.155	1170.285
7.304	1243.534
7.453	1380.996
7.602	1456.335
7.751	1524.834
7.9	1651.15
8.049	1707.819
8.198	1741.045
8.347	1819.321
8.496	1883.514
8.645	1945.826
8.794	2070.395
8.944	2152.821
9.093	2282.853
9.242	2447.959
9.391	2565.868
9.54	2717.667
9.689	2825.055
9.838	2928.691
9.987	3025.686
10.136	3190.986
10.285	3340.664
10.434	3505.329
10.583	3607.4
10.732	3709.365
10.881	3792.593
11.03	3808.931
11.179	3827.475
11.328	3861.423
11.477	3850.7
11.627	3897.057
11.776	3888.421
11.925	3894.995
12.074	3906.692
12.223	3963.712
12.372	4005.306
12.521	4043.161
12.67	4093.082
12.819	4049.832
12.968	4022.136
13.117	3967.23
13.266	3923.073
13.415	3917.404
13.564	3865.411
13.713	3822.137
13.862	3770.713
14.011	3707.929
14.161	3645.601
14.31	3598.153
14.459	3536.596
14.608	3486.295
14.757	3471.244
14.906	3428.549
15.055	3418.841
15.204	3339.02
15.353	3306.859
15.502	3284.158
15.651	3287.48
15.8	3262.122
15.949	3238.288
16.098	3245.712
16.247	3195.628
16.396	3225.307
16.545	3183.194
16.695	3193.56
16.844	3233.879
16.993	3222.292
17.142	3200.232
17.291	3253.527
17.44	3308.707
17.589	3302.37
17.738	3329.551
17.887	3362.914
18.036	3370.791
18.185	3406.378
18.334	3416.665
18.483	3424.733
18.632	3415.954
18.781	3418.021
18.93	3422.885
19.079	3439.576
19.229	3408.774
19.378	3405.521
19.527	3421.555
19.676	3371.658
19.825	3418.618
19.974	3442.423
20.123	3402.227
20.272	3438.364
20.421	3454.342
20.57	3483.939
20.719	3497.217
20.868	3473.16
21.017	3487.226
21.166	3479.761
21.315	3465.78
21.464	3430.762
21.613	3438.001
21.763	3440.387
21.912	3427.916
22.061	3428.167
22.21	3425.564
22.359	3392.464
22.508	3410.185
22.657	3374.262
22.806	3364.252
22.955	3337.119
23.104	3332.963
23.253	3283.679
23.402	3217.868
23.551	3194.096
23.7	3159.735
23.849	3086.907
23.998	3063.415
24.147	3020.644
24.297	2958.069
24.446	2905.344
24.595	2853.507
24.744	2741.154
24.893	2670.918
25.042	2637.901
25.191	2572.058
25.34	2533.282
25.489	2546.666
25.638	2483.899
25.787	2543.972
25.936	2552.796
26.085	2592.426
26.234	2602.406
26.383	2541.793
26.532	2510.14
26.681	2527.046
26.831	2473.386
26.98	2413.158
27.129	2323.88
27.278	2230.206
27.427	2172.004
27.576	2121.603
27.725	2028.835
27.874	1961.771
28.023	1845.766
28.172	1756.838
28.321	1743.223
28.47	1678.034
28.619	1636.473
28.768	1612.674
28.917	1528.796
29.066	1481.304
29.215	1457.052
29.365	1335.263
29.514	1276.947
29.663	1284.224
29.812	1280.815
29.961	1295.356
30.11	1352.773
30.259	1313.197
30.408	1330.18
30.557	1274.611
30.706	1230.126
30.855	1228.984
31.004	1214.256
31.153	1209.914
31.302	1240.713
31.451	1250.388
31.6	1252.002
31.749	1258.889
31.899	1274.62
32.048	1277.54
32.197	1281.691
32.346	1292.404
32.495	1291.898
32.644	1321.465
32.793	1344.629
32.942	1362.725
33.091	1365.502
33.24	1315.382
33.389	1281.528
33.538	1245.115
33.687	1218.878
33.836	1209.215
33.985	1198.911
34.134	1189.447
34.283	1184.066
34.433	1194.276
34.582	1175.091
34.731	1180.284
34.88	1149.067
35.029	1157.803
35.178	1142.268
35.327	1165.424
35.476	1163.469
35.625	1145.357
35.774	1118.499
35.923	1111.631
36.072	1132.006
36.221	1134.575
36.37	1161.98
36.519	1189.371
36.668	1190.109
36.817	1202.914
36.966	1181.972
37.116	1123.834
37.265	1117.508
37.414	1088.833
37.563	1077.072
37.712	1064.538
37.861	1057.584
38.01	1022.033
38.159	1013.583
38.308	1001.475
38.457	992.828
38.606	1004.218
38.755	1039.001
38.904	1026.802
39.053	1055.467
39.202	1056.388
39.351	1057.586
39.5	1049.88
39.65	1050.202
39.799	1051.623
39.948	1055.418
40.097	1052.968
40.246	1028.711
40.395	1007.49
40.544	989.206
40.693	974.593
40.842	926.086
40.991	895.872
41.14	868.492
41.289	858.35
41.438	857.535
41.587	850.693
41.736	875.851
41.885	875.616
42.034	890.157
42.184	888.822
42.333	909.44
42.482	942.677
42.631	928.78
42.78	946.806
42.929	943.843
43.078	899.339
43.227	892.872
43.376	854.252
43.525	830.997
43.674	854.532
43.823	869.261
43.972	907.403
44.121	916.224
44.27	989.713
44.419	971.361
44.568	975.443
44.718	960.936
44.867	952.774
45.016	956.089
45.165	967.338
45.314	983.653
45.463	1001.054
45.612	1031.623
45.761	1028.204
45.91	1028.644
46.059	1012.403
46.208	1037.37
46.357	1011.43
46.506	947.286
46.655	936.973
46.804	878.276
46.953	853.086
47.102	822.129
47.252	803.698
47.401	767.421
47.55	767.421
47.699	751.377
47.848	748.5
47.997	764.737
48.146	797.04
48.295	809.575
48.444	860.737
48.593	930.375
48.742	959.359
48.891	1008.218
49.04	1043.902
49.189	1064.337
49.338	1088.365
49.487	1071.025
49.636	1062.023
49.786	1054.711
49.935	1027.969
50.084	1028.723
50.233	989.685
50.382	986.146
50.531	991.701
50.68	975.139
50.829	1007.684
50.978	1022.296
51.127	998.795
51.276	995.017
51.425	949.849
51.574	920.164
51.723	922.286
51.872	961.629
52.021	978.976
52.17	1019.857
52.32	1029.424
52.469	1039.785
52.618	1049.309
52.767	1081.89
52.916	1113.953
53.065	1152.511
53.214	1174.722
53.363	1205.924
53.512	1208.885
53.661	1217.873
53.81	1234.857
53.959	1228.505
54.108	1185.2
54.257	1133.128
54.406	1102.036
54.555	1056.794
54.704	1025.649
54.854	1012.148
55.003	954.092
55.152	934.521
55.301	926.276
55.45	892.172
55.599	915.036
55.748	886.21
55.897	874.891
56.046	910.175
56.195	901.119
56.344	900.44
56.493	885.894
56.642	913.339
56.791	943.437
56.94	1001.197
57.089	1073.481
57.238	1104.531
57.388	1137.972
57.537	1125.432
57.686	1133.783
57.835	1134.074
57.984	1085.768
58.133	1077.081
58.282	1064.797
58.431	1026.657
58.58	994.337
58.729	1012.03
58.878	985.07
59.027	986.604
59.176	942.767
59.325	937.635
59.474	941.321
59.623	935.72
59.772	952.259
59.921	962.181
60.071	999.23
60.22	1041.07
60.369	1065.768
60.518	1097.473
60.667	1144.508
60.816	1212.292
60.965	1248.084
61.114	1272.102
61.263	1345.203
61.412	1358.399
61.561	1389.213
61.71	1379.927
61.859	1365.34
62.008	1344.444
62.157	1331.748
62.306	1302.145
62.455	1305.962
62.605	1269.42
62.754	1256.669
62.903	1259.998
63.052	1293.097
63.201	1264.972
63.35	1232.651
63.499	1186.17
63.648	1172.606
63.797	1165.889
63.946	1133.19
64.095	1129.998
64.244	1154.549
64.393	1127.18
64.542	1124.751
64.691	1127.522
64.84	1116.753
64.989	1111.472
65.139	1065.608
65.288	1060.251
65.437	1067.184
65.586	1055.377
65.735	1063.693
65.884	1078.746
66.033	1073.876
66.182	1116.823
66.331	1138.955
66.48	1136.736
66.629	1183.544
66.778	1270.479
66.927	1349.818
67.076	1367.266
67.225	1375.834
67.374	1340.88
67.523	1303.593
67.673	1266.78
67.822	1224.323
67.971	1191.002
68.12	1176.789
68.269	1202.632
68.418	1234.168
68.567	1253.779
68.716	1257.234
68.865	1223.582
69.014	1138.454
69.163	1144.652
69.312	1146.737
69.461	1163.455
69.61	1186.29
69.759	1203.542
69.908	1167.129
70.057	1166.125
70.207	1167.451
70.356	1122.181
70.505	1125.611
70.654	1147.434
70.803	1178.314
70.952	1184.098
71.101	1195.889
71.25	1171.09
71.399	1200.758
71.548	1203.803
71.697	1168.767
71.846	1175.019
71.995	1170.937
72.144	1165.372
72.293	1168.465
72.442	1150.991
72.591	1137.9
72.741	1132.426
72.89	1076.999
73.039	1069.418
73.188	1018.811
73.337	966.987
73.486	947.748
73.635	966.643
73.784	991.234
73.933	1033.115
74.082	1014.536
74.231	1010.187
74.38	1001.928
74.529	960.173
74.678	919.839
74.827	910.048
74.976	889.674
75.125	899.146
75.275	936.728
75.424	937.424
75.573	970.267
75.722	978.773
75.871	1001.89
76.02	1047.844
76.169	1070.711
76.318	1044.122
76.467	1090.206
76.616	1116.323
76.765	1109.42
76.914	1141.581
77.063	1124.253
77.212	1083.278
77.361	1118.21
77.51	1091.165
77.659	1090.766
77.809	1092.631
77.958	1083.153
78.107	1087.839
78.256	1110.011
78.405	1081.248
78.554	1124.217
78.703	1161.653
78.852	1153.076
79.001	1170.259
79.15	1179.502
79.299	1196.495
79.448	1168.256
79.597	1161.047
79.746	1110.604
79.895	1073.632
80.044	1011.809
80.193	1001.577
80.342	960.971
80.492	953.133
80.641	898.258
80.79	919.731
80.939	871.646
81.088	836.849
81.237	824.175
81.386	815.097
81.535	786.663
81.684	789.296
81.833	774.479
81.982	766.896
82.131	769.483
82.28	748.053
82.429	752.87
82.578	748.297
82.727	724.95
82.876	742.628
83.026	729.196
83.175	733.63
83.324	735.759
83.473	711.59
83.622	699.975
83.771	677.496
83.92	697.654
84.069	682.149
84.218	704.758
84.367	688.158
84.516	702.61
84.665	717.279
84.814	698.502
84.963	707.988
85.112	708.17
85.261	703.027
85.41	697.881
85.56	685.022
85.709	688.285
85.858	690.156
86.007	713.79
86.156	720.794
86.305	743.421
86.454	754.536
86.603	775.344
86.752	808.986
86.901	831.958
87.05	831.816
87.199	881.155
87.348	898.353
87.497	928.815
87.646	988.488
87.795	1016.141
87.944	1066.205
88.094	1095.481
88.243	1124.711
88.392	1141.508
88.541	1188.868
88.69	1185.511
88.839	1282.569
88.988	1341.55
89.137	1382.658
89.286	1472.176
89.435	1546.161
89.584	1594.195
89.733	1648.163
89.882	1696.674
90.031	1762.353
90.18	1849.639
90.329	1925.455
90.478	1979.261
90.628	2010.697
90.777	2017.593
90.926	2063.065
91.075	2078.131
91.224	2100.391
91.373	2150.916
91.522	2148.153
91.671	2177.627
91.82	2222.571
91.969	2238.682
92.118	2249.606
92.267	2265.661
92.416	2294.165
92.565	2300.221
92.714	2309.509
92.863	2289.975
93.012	2278.73
93.162	2271.202
93.311	2266.487
93.46	2302.533
93.609	2326.132
93.758	2359.476
93.907	2363.239
94.056	2401.643
94.205	2391.343
94.354	2373.167
94.503	2339.557
94.652	2310.22
94.801	2347.148
94.95	2362.864
95.099	2364.259
95.248	2412.451
95.397	2419.836
95.546	2420.451
95.696	2373.327
95.845	2384.139
95.994	2356.948
96.143	2313.048
96.292	2214.921
96.441	2201.718
96.59	2176.865
96.739	2160.005
96.888	2175.804
97.037	2197.385
97.186	2123.372
97.335	2140.707
97.484	2164.222
97.633	2158.411
97.782	2168.973
97.931	2180.688
98.08	2195.39
98.23	2187.485
98.379	2172.711
98.528	2155.328
98.677	2150.005
98.826	2151.438
98.975	2118.469
99.124	2136.342
99.273	2108.792
99.422	2101.656
99.571	2068.931
99.72	2039.17
99.869	2055.405
100.018	2048.334
100.167	2033.393
100.316	2058.845
100.465	2030.494
100.614	2024.163
100.764	2027.927
100.913	2021.477
101.062	2001.598
101.211	2053.068
101.36	2008.822
101.509	1992.1
101.658	1990.083
101.807	1968.777
101.956	1977.463
102.105	1975.692
102.254	1942.972
102.403	1954.818
102.552	1969.604
102.701	1984.77
102.85	1994.67
102.999	2013.949
103.148	2015.257
103.298	1994.318
103.447	2000.59
103.596	1971.252
103.745	1943.558
103.894	1906.003
104.043	1886.925
104.192	1892.87
104.341	1898.333
104.49	1904.404
104.639	1897.971
104.788	1917.392
104.937	1920.869
105.086	1961.6
105.235	1967.73
105.384	2003.851
105.533	1994.52
105.682	1992.126
105.831	2019.656
105.981	2033.182
106.13	2051.869
106.279	2077.789
106.428	2091.532
106.577	2083.485
106.726	2126.09
106.875	2120.199
107.024	2119.838
107.173	2109.38
107.322	2160.482
107.471	2144.385
107.62	2190.584
107.769	2220.503
107.918	2226.41
108.067	2223.156
108.216	2251.681
108.365	2260.85
108.515	2279.282
108.664	2214.281
108.813	2191.77
108.962	2173.188
109.111	2148.532
109.26	2127.643
109.409	2121.498
109.558	2102.386
109.707	2116.978
109.856	2066.139
110.005	2045.831
110.154	2066.892
110.303	2049.885
110.452	2035.507
110.601	2060.105
110.75	2027.117
110.899	2015.669
111.049	2015.074
111.198	1997.706
111.347	1997.657
111.496	2022.47
111.645	2063.482
111.794	2104.4
111.943	2125.149
112.092	2153.534
112.241	2174.815
112.39	2234.997
112.539	2242.852
112.688	2322.569
112.837	2385.011
112.986	2404.987
113.135	2476.01
113.284	2490.176
113.433	2515.278
113.583	2501.151
113.732	2487.763
113.881	2466.981
114.03	2510.264
114.179	2507.243
114.328	2533.869
114.477	2614.769
114.626	2662.118
114.775	2712.098
114.924	2805.547
115.073	2833.389
115.222	2910.479
115.371	2944.003
115.52	2989.48
115.669	2970.631
115.818	2990.255
115.967	2987.862
116.117	3057.709
116.266	3083.435
116.415	3103.657
116.564	3111.329
116.713	3114.883
116.862	3137.248
117.011	3201.836
117.16	3186.808
117.309	3225.346
117.458	3260.417
117.607	3195.066
117.756	3133.419
117.905	3093.549
118.054	3033.915
118.203	2985.325
118.352	2935.041
118.501	2907.971
118.651	2955.703
118.8	2910.497
118.949	2909.749
119.098	2966.397
119.247	2966.385
119.396	3016.259
119.545	3041.777
119.694	3006.482
119.843	3009.499
119.992	3033.926
120.141	2888.187
120.29	2849.687
120.439	2718.467
120.588	2578.344
120.737	2484.894
120.886	2411.811
121.035	2264.158
121.185	2205.628
121.334	2092.248
121.483	2015.141
121.632	1908.238
121.781	1762.271
121.93	1620.621
122.079	1489.017
122.228	1379.382
122.377	1276.22
122.526	1179.977
122.675	1077.481
122.824	1026.145
122.973	970.595
123.122	889.432
123.271	855.383
123.42	808.403
123.569	764.039
123.719	754.098
123.868	717.797
124.017	668.214
124.166	628.76
124.315	597.519
124.464	571.468
124.613	534.331
124.762	500.784
124.911	489.699
125.06	468.155
125.209	474.868
125.358	468.03
125.507	460.006
125.656	431.405
125.805	426.423
125.954	398.806
126.103	391.583
126.253	379.186
126.402	365.662
126.551	361.762
126.7	356.349
126.849	363.025
126.998	360.269
127.147	381.403
127.296	375.287
127.445	385.868
127.594	382.672
127.743	392.903
127.892	382.244
128.041	376.118
128.19	361.627
128.339	361.024
128.488	372.387
128.637	362.084
128.786	372.244
128.936	370.76
129.085	376.59
129.234	384.05
129.383	392.574
129.532	388.2
129.681	373.933
129.83	376.476
129.979	356.372
130.128	362.988
130.277	342.358
130.426	357.468
130.575	358.149
130.724	354.07
130.873	344.29
131.022	334.107
131.171	337.565
131.32	327.048
131.47	344.089
131.619	339.546
131.768	338.282
131.917	336.613
132.066	323.715
132.215	330.213
132.364	328.388
132.513	328.103
132.662	326.638
132.811	311.386
132.96	309.448
133.109	310.209
133.258	296.16
133.407	299.617
133.556	305.631
133.705	302.635
133.854	290.769
134.004	287.8
134.153	283.596
134.302	278.593
134.451	271.848
134.6	274.156
134.749	278.073
134.898	286.844
135.047	295.575
135.196	285.143
135.345	284.567
135.494	259.472
135.643	250.276
135.792	245.454
135.941	239.384
136.09	240.962
136.239	231.21
136.388	222.797
136.538	216.83
136.687	197.563
136.836	191.53
136.985	195.687
137.134	201.747
137.283	205.997
137.432	198.034
137.581	200.058
137.73	201.901
137.879	209.156
138.028	219.537
138.177	233.112
138.326	239.717
138.475	236.512
138.624	227.684
138.773	219.999
138.922	232.177
139.072	240.38
139.221	244.618
139.37	253.017
139.519	247.5
139.668	245.812
139.817	240.288
139.966	244.447
140.115	237.102
140.264	234.988
140.413	229.744
140.562	216.75
140.711	208.563
140.86	209.313
141.009	209.219
141.158	230.165
141.307	233.984
141.456	236.938
141.606	235.574
141.755	242.411
141.904	238.554
142.053	253.654
142.202	267.107
142.351	262.281
142.5	283.818
142.649	291.199
142.798	294.42
142.947	291.667
143.096	290.332
143.245	293.126
143.394	285.317
143.543	299.724
143.692	288.538
143.841	285.606
143.99	279.293
144.14	272.247
144.289	263.431
144.438	254.268
144.587	250.958
144.736	247.936
144.885	250.212
145.034	261.9
145.183	260.128
145.332	268.69
145.481	284.138
145.63	272.539
145.779	270.264
145.928	285.466
146.077	274.279
146.226	269.257
146.375	264.948
146.524	264.169
146.674	282.32
146.823	277.502
146.972	287.626
147.121	301.154
147.27	311.157
147.419	305.926
147.568	298.821
147.717	290.339
147.866	285.881
148.015	284.033
148.164	267.558
148.313	257.307
148.462	256.373
148.611	253.032
148.76	256.26
148.909	276.135
149.058	273.837
149.208	272.045
149.357	270.313
149.506	273.638
149.655	268.119
149.804	274.044
149.953	264.99
150.102	260.275
150.251	259.427
150.4	258.083
150.549	266.961
150.698	247.507
150.847	251.636
150.996	248.671
151.145	249.102
151.294	259.227
151.443	263.472
151.592	264.448
151.742	282.919
151.891	283.421
152.04	290.44
152.189	289.674
152.338	308.924
152.487	316.941
152.636	329.105
152.785	329.552
152.934	336.446
153.083	332.519
153.232	342.881
153.381	338.026
153.53	344.044
153.679	344.98
153.828	337.632
153.977	327.79
154.126	329.366
154.275	336.918
154.425	326.934
154.574	319.449
154.723	324.57
154.872	331.995
155.021	349.543
155.17	366.884
155.319	376.603
155.468	371.484
155.617	356.431
155.766	362.1
155.915	376.296
156.064	383.982
156.213	385.312
156.362	374.884
156.511	384.024
156.66	406.76
156.809	404.433
156.959	424.199
157.108	442.598
157.257	427.705
157.406	450.327
157.555	436.18
157.704	444.713
157.853	458.809
158.002	468.623
158.151	489.167
158.3	495.445
158.449	509.693
158.598	527.607
158.747	562.088
158.896	585.043
159.045	649.12
159.194	705.923
159.343	746.776
159.493	804.056
159.642	874.207
159.791	948.733
159.94	1019.937
160.089	1130.36
160.238	1218.581
160.387	1319.865
160.536	1447.212
160.685	1508.13
160.834	1605.535
160.983	1712.369
161.132	1759.58
161.281	1871.265
161.43	1917.169
161.579	1933.834
161.728	1990.345
161.877	2016.41
162.027	2058.969
162.176	2189.867
162.325	2243.238
162.474	2314.847
162.623	2361.218
162.772	2370.233
162.921	2408.016
163.07	2375.721
163.219	2349.79
163.368	2434.609
163.517	2510.361
163.666	2571.223
163.815	2677.236
163.964	2681.975
164.113	2706.151
164.262	2768.568
164.411	2741.424
164.561	2755.124
164.71	2803.043
164.859	2762.22
165.008	2769.776
165.157	2782.912
165.306	2754.69
165.455	2807.142
165.604	2824.22
165.753	2805.515
165.902	2837.64
166.051	2866.984
166.2	2853.346
166.349	2911.871
166.498	2935.023
166.647	2953.885
166.796	3056.937
166.945	3073.919
167.095	3065.735
167.244	3118.597
167.393	3079.682
167.542	3123.641
167.691	3228.972
167.84	3273.347
167.989	3382.656
168.138	3475.337
168.287	3485.456
168.436	3569.554
168.585	3650.992
168.734	3684.961
168.883	3783.02
169.032	3876.859
169.181	3866.541
169.33	3963.983
169.479	4017.769
169.629	4015.194
169.778	4112.523
169.927	4065.932
170.076	4017.986
170.225	4081.756
170.374	4059.442
170.523	4045.865
170.672	4075.982
170.821	4015.355
170.97	3966.578
171.119	3950.595
171.268	3887.122
171.417	3830.556
171.566	3830.336
171.715	3786.776
171.864	3802.61
172.013	3733.677
172.163	3693.274
172.312	3638.5
172.461	3548.967
172.61	3503.67
172.759	3458.887
172.908	3370.33
173.057	3311.76
173.206	3274.554
173.355	3209.06
173.504	3203.752
173.653	3180.756
173.802	3132.789
173.951	3093.126
174.1	3043.282
174.249	2965.469
174.398	2923.706
174.547	2794.136
174.697	2722.583
174.846	2626.781
174.995	2532.625
175.144	2451.925
175.293	2390.693
175.442	2304.604
175.591	2276.828
175.74	2184.045
175.889	2105.186
176.038	2083.175
176.187	2003.647
176.336	1942.363
176.485	1888.825
176.634	1777.387
176.783	1704.766
176.932	1626.824
177.081	1515.561
177.23	1447.108
177.38	1376.595
177.529	1275.215
177.678	1203.389
177.827	1107.476
177.976	983.35
178.125	917.184
178.274	832.007
178.423	773.365
178.572	736.603
178.721	686.867
178.87	656.502
179.019	652.926
179.168	622.128
179.317	618.322
179.466	613.753
179.615	595.751
179.764	585.282
179.914	573.11
180.063	543.598
180.212	520.712
180.361	512.283
180.51	491.024
180.659	501.63
180.808	495.544
180.957	491.109
181.106	492.14
181.255	468.631
181.404	451.605
181.553	465.086
181.702	444.24
181.851	429.507
182	400.129
182.149	343.955
182.298	305.421
182.448	282.586
182.597	238.015
182.746	224.448
182.895	208.09
183.044	180.809
183.193	167.144
183.342	143.099
183.491	125.29
183.64	122.275
183.789	112.227
183.938	97.379
184.087	98.427
184.236	100.926
184.385	89.147
184.534	95.459
184.683	93.527
184.832	84.408
184.982	93.797
185.131	75.368
185.28	71.61
185.429	73.809
185.578	66.183
185.727	60.203
185.876	58.707
