# Supplementary material for: A single Musashi gene allele is sufficient to maintain mouse photoreceptor cells
Source: PLoS One. 2026 May 14;21(5):e0338576. doi: 10.1371/journal.pone.0338576 (PMC13175383; doi:10.1371/journal.pone.0338576)
Supplement: S2 File — (ZIP) [file pone.0338576.s011.zip › Data/Msi1FF_Msi2FWT_CRE_2_1.csv]

Distance_(microns)	Gray_Value
0	49.26
0.148	52.715
0.296	49.021
0.444	49.343
0.592	52.448
0.739	54.362
0.887	55.01
1.035	56.415
1.183	50.617
1.331	50.636
1.479	51.638
1.627	51.263
1.775	51.561
1.923	53.862
2.07	51.425
2.218	55.412
2.366	56.142
2.514	54.531
2.662	53.318
2.81	58.368
2.958	57.087
3.106	58.395
3.253	55.664
3.401	56.586
3.549	61.231
3.697	55.93
3.845	59.018
3.993	62.514
4.141	60.813
4.289	55.134
4.437	61.592
4.584	61.877
4.732	62.419
4.88	61.84
5.028	57.165
5.176	53.676
5.324	57.515
5.472	55.692
5.62	57.799
5.768	59.745
5.915	59.249
6.063	62.415
6.211	56.605
6.359	61.325
6.507	54.738
6.655	58.608
6.803	62.201
6.951	61.781
7.098	60.68
7.246	64.433
7.394	63.406
7.542	67.336
7.69	64.912
7.838	64.061
7.986	61.537
8.134	58.283
8.282	59.849
8.429	62.405
8.577	61.3
8.725	62.546
8.873	66.222
9.021	65.972
9.169	66.996
9.317	67.733
9.465	73.053
9.613	74.653
9.76	78.421
9.908	88.438
10.056	102.065
10.204	109.87
10.352	110.446
10.5	118.416
10.648	131.226
10.796	150.833
10.944	176.836
11.091	200.766
11.239	224.733
11.387	242.472
11.535	264.229
11.683	275.665
11.831	302.009
11.979	328.839
12.127	347.925
12.274	382.355
12.422	433.495
12.57	507.565
12.718	553.116
12.866	574.904
13.014	604.008
13.162	640.239
13.31	708.856
13.458	777.72
13.605	792.891
13.753	843.462
13.901	878.435
14.049	925.351
14.197	971.104
14.345	1015.967
14.493	1064.353
14.641	1111.146
14.789	1144.586
14.936	1210.889
15.084	1255.176
15.232	1303.183
15.38	1330.28
15.528	1382.75
15.676	1423.537
15.824	1433.928
15.972	1450.458
16.12	1490.95
16.267	1514.415
16.415	1528.592
16.563	1558.617
16.711	1584.584
16.859	1583.505
17.007	1592.03
17.155	1602.741
17.303	1589.504
17.45	1579.408
17.598	1593.07
17.746	1582.818
17.894	1568.596
18.042	1587.788
18.19	1603.542
18.338	1592.794
18.486	1585.491
18.634	1574.572
18.781	1568.828
18.929	1586.479
19.077	1579.785
19.225	1575.866
19.373	1570.202
19.521	1563.643
19.669	1558.48
19.817	1552.792
19.965	1552.391
20.112	1520.703
20.26	1527.238
20.408	1524.2
20.556	1487.849
20.704	1489.528
20.852	1483.835
21	1466.967
21.148	1466.109
21.295	1456.041
21.443	1446.303
21.591	1463.078
21.739	1432.637
21.887	1426.463
22.035	1442.336
22.183	1443.992
22.331	1449.13
22.479	1453.946
22.626	1435.204
22.774	1439.57
22.922	1445.089
23.07	1440.577
23.218	1449.401
23.366	1440.316
23.514	1427.841
23.662	1447.276
23.81	1448.785
23.957	1446.503
24.105	1449.702
24.253	1446.517
24.401	1470.497
24.549	1467.792
24.697	1479.01
24.845	1457.888
24.993	1470.823
25.141	1480.072
25.288	1474.793
25.436	1505.735
25.584	1505.511
25.732	1479.779
25.88	1495.837
26.028	1503.275
26.176	1517.506
26.324	1512.171
26.471	1509.172
26.619	1519.486
26.767	1535.182
26.915	1552.82
27.063	1528.99
27.211	1551.825
27.359	1559.702
27.507	1560.279
27.655	1573.04
27.802	1571.984
27.95	1555.803
28.098	1553.133
28.246	1566.804
28.394	1577.781
28.542	1583.994
28.69	1589.074
28.838	1589.448
28.986	1589.208
29.133	1598.093
29.281	1626.809
29.429	1670.429
29.577	1668.769
29.725	1696.412
29.873	1715.778
30.021	1709.511
30.169	1747.171
30.317	1781.532
30.464	1803.317
30.612	1839.25
30.76	1863.865
30.908	1889.661
31.056	1953.96
31.204	2060.146
31.352	2122.945
31.5	2195.805
31.647	2274.856
31.795	2357.651
31.943	2441.85
32.091	2482.598
32.239	2532.979
32.387	2512.788
32.535	2484.509
32.683	2428.115
32.831	2318.396
32.978	2207.29
33.126	2128.274
33.274	2042.725
33.422	1952.02
33.57	1857.044
33.718	1751.474
33.866	1662.6
34.014	1577.003
34.162	1496.836
34.309	1402.66
34.457	1318.143
34.605	1265.833
34.753	1203.37
34.901	1159.84
35.049	1137.118
35.197	1102.64
35.345	1063.742
35.492	1032.971
35.64	1028.274
35.788	1010.223
35.936	1000.562
36.084	1003.591
36.232	1002.878
36.38	994.98
36.528	1012.948
36.676	1006.996
36.823	994.321
36.971	992.806
37.119	1002.654
37.267	1028.619
37.415	1036.075
37.563	1031.015
37.711	1060.126
37.859	1057.55
38.007	1042.87
38.154	1050.207
38.302	1047.281
38.45	1024.028
38.598	1005.313
38.746	982.11
38.894	963.749
39.042	963.092
39.19	915.885
39.338	895.711
39.485	872.767
39.633	862.03
39.781	864.417
39.929	864.149
40.077	866.254
40.225	874.02
40.373	873.218
40.521	889.277
40.668	896.572
40.816	892.803
40.964	885.226
41.112	886.601
41.26	869.811
41.408	866.115
41.556	858.243
41.704	861.28
41.852	841.088
41.999	844.082
42.147	853.407
42.295	855.303
42.443	863.416
42.591	873.179
42.739	869.575
42.887	848.575
43.035	832.935
43.183	825.261
43.33	841.282
43.478	831.13
43.626	828.839
43.774	838.054
43.922	853.433
44.07	877.381
44.218	871.246
44.366	861.548
44.514	866.691
44.661	864.795
44.809	877.162
44.957	875.233
45.105	870.374
45.253	877.584
45.401	874.272
45.549	859.539
45.697	851.791
45.844	838.484
45.992	821.6
46.14	795.733
46.288	779.079
46.436	770.552
46.584	765.781
46.732	757.688
46.88	755.242
47.028	742.497
47.175	732.235
47.323	735.06
47.471	732.921
47.619	720.06
47.767	712.401
47.915	702.803
48.063	710.492
48.211	713.623
48.359	717.717
48.506	705.584
48.654	720.928
48.802	730.821
48.95	732.845
49.098	746.496
49.246	749.777
49.394	753.793
49.542	737.125
49.689	740.081
49.837	740.677
49.985	752.996
50.133	757.742
50.281	754.391
50.429	767.398
50.577	778.353
50.725	779.554
50.873	772.829
51.02	747.22
51.168	739.525
51.316	740.943
51.464	732.164
51.612	723.843
51.76	713.466
51.908	694.513
52.056	702.07
52.204	700.783
52.351	697.84
52.499	703.367
52.647	702.273
52.795	705.701
52.943	692.98
53.091	705.049
53.239	733.901
53.387	755.433
53.535	766.558
53.682	799.994
53.83	817.376
53.978	809.642
54.126	810.98
54.274	804.307
54.422	780.838
54.57	757.142
54.718	743.353
54.865	744.324
55.013	740.721
55.161	741.417
55.309	749.646
55.457	731.866
55.605	720.895
55.753	700.778
55.901	692.244
56.049	684.87
56.196	685.277
56.344	693.791
56.492	706.105
56.64	708.537
56.788	710.845
56.936	717.423
57.084	715.902
57.232	700.76
57.38	696.562
57.527	683.244
57.675	713.308
57.823	720.645
57.971	705.225
58.119	697.429
58.267	707.119
58.415	706.569
58.563	702.729
58.711	709.157
58.858	722.726
59.006	720.559
59.154	720.221
59.302	738.633
59.45	757.436
59.598	777.838
59.746	776.127
59.894	794.864
60.041	787.341
60.189	766.472
60.337	743.477
60.485	735.281
60.633	721.045
60.781	718.163
60.929	722.684
61.077	727.009
61.225	725.379
61.372	723.116
61.52	727.215
61.668	741.425
61.816	755.411
61.964	762.051
62.112	774.631
62.26	792.815
62.408	783.337
62.556	784.042
62.703	807.237
62.851	799.869
62.999	794.087
63.147	791.629
63.295	790.147
63.443	796.983
63.591	796.947
63.739	786.114
63.886	807.821
64.034	776.592
64.182	780.529
64.33	778.733
64.478	776.207
64.626	791.891
64.774	760.151
64.922	746.92
65.07	744.532
65.217	738.771
65.365	731.287
65.513	728.843
65.661	719.806
65.809	729.709
65.957	731.6
66.105	737.178
66.253	742.883
66.401	720.664
66.548	716.595
66.696	726.827
66.844	753.671
66.992	752.717
67.14	731.017
67.288	749.24
67.436	755.573
67.584	766.667
67.732	766.943
67.879	774.927
68.027	794.54
68.175	788.294
68.323	816.966
68.471	821.932
68.619	831.85
68.767	834.172
68.915	813.634
69.062	805.326
69.21	831.185
69.358	829.941
69.506	820.799
69.654	816.276
69.802	815.321
69.95	817.441
70.098	831.362
70.246	811.206
70.393	787.987
70.541	776.436
70.689	756.655
70.837	742.938
70.985	740.731
71.133	750.217
71.281	746.633
71.429	754.146
71.577	746.099
71.724	751.993
71.872	760.351
72.02	779.13
72.168	781.445
72.316	777.686
72.464	799.812
72.612	815.1
72.76	815.135
72.908	834.478
73.055	837.618
73.203	849.399
73.351	845.359
73.499	846.323
73.647	858.6
73.795	871.824
73.943	864.168
74.091	834.566
74.238	828.679
74.386	824.968
74.534	819.32
74.682	833.886
74.83	835.632
74.978	831.405
75.126	831.091
75.274	812.618
75.422	806.446
75.569	819.051
75.717	818.533
75.865	833.614
76.013	849.129
76.161	875.7
76.309	880.442
76.457	876.764
76.605	898.138
76.753	904.642
76.9	912.285
77.048	892.679
77.196	882.773
77.344	860.797
77.492	863.87
77.64	870.148
77.788	880.308
77.936	878.397
78.083	869.409
78.231	879.302
78.379	861.111
78.527	872.351
78.675	870.896
78.823	855.844
78.971	850.095
79.119	848.237
79.267	835.508
79.414	834.99
79.562	848.554
79.71	853.739
79.858	855.484
80.006	871.503
80.154	875.494
80.302	879.458
80.45	889.845
80.598	886.712
80.745	881.249
80.893	871.133
81.041	873.673
81.189	876.638
81.337	881.918
81.485	872.661
81.633	869.647
81.781	874.28
81.929	873.856
82.076	893.258
82.224	901.495
82.372	908.589
82.52	895.974
82.668	903.072
82.816	914.281
82.964	909.713
83.112	913.548
83.259	881.94
83.407	876.001
83.555	865.014
83.703	863.622
83.851	851.89
83.999	852.101
84.147	867.518
84.295	847.842
84.443	861.713
84.59	862.398
84.738	857.366
84.886	831.78
85.034	828.98
85.182	805.906
85.33	798.903
85.478	791.17
85.626	777.91
85.774	773.42
85.921	780.401
86.069	799.61
86.217	796.029
86.365	821.575
86.513	825.978
86.661	851.287
86.809	870.213
86.957	880.879
87.104	884.863
87.252	888.931
87.4	903.186
87.548	899.391
87.696	895.296
87.844	905.961
87.992	901.856
88.14	912.108
88.288	918.324
88.435	893.755
88.583	885.62
88.731	881.618
88.879	855.812
89.027	861.023
89.175	869.334
89.323	871.912
89.471	880.987
89.619	884.328
89.766	896.575
89.914	915.835
90.062	937.182
90.21	955.172
90.358	956.066
90.506	955.223
90.654	963.385
90.802	948.985
90.95	950.851
91.097	939.508
91.245	924.794
91.393	926.657
91.541	933.893
91.689	926.18
91.837	908.771
91.985	884.417
92.133	876.633
92.28	888.759
92.428	882.865
92.576	859.611
92.724	848.453
92.872	831.539
93.02	803.753
93.168	774.088
93.316	707.044
93.464	654.849
93.611	602.105
93.759	555.9
93.907	511.722
94.055	484.754
94.203	465.565
94.351	451.993
94.499	431.432
94.647	430.56
94.795	426.175
94.942	407.534
95.09	393.532
95.238	379.264
95.386	361.014
95.534	352.775
95.682	342.17
95.83	325.831
95.978	303.723
96.126	297.281
96.273	273.686
96.421	268.994
96.569	265.737
96.717	266.285
96.865	258.663
97.013	255.328
97.161	258.672
97.309	259.97
97.456	268.372
97.604	254.25
97.752	258.846
97.9	257.547
98.048	261.959
98.196	268.616
98.344	277.724
98.492	273.486
98.64	276.38
98.787	280.898
98.935	291.708
99.083	294.202
99.231	313.334
99.379	335.915
99.527	341.563
99.675	375.414
99.823	387.619
99.971	408.1
100.118	448.8
100.266	464.695
100.414	474.893
100.562	497.368
100.71	516.926
100.858	540.708
101.006	557.729
101.154	568.651
101.301	589.756
101.449	616.336
101.597	643.369
101.745	673.479
101.893	701.755
102.041	723.142
102.189	723.021
102.337	740.025
102.485	760.77
102.632	786.98
102.78	794.244
102.928	819.795
103.076	835.982
103.224	842.749
103.372	871.913
103.52	906.84
103.668	928.187
103.816	956.469
103.963	982.525
104.111	1016.188
104.259	1061.007
104.407	1081.743
104.555	1107.755
104.703	1117.511
104.851	1155.584
104.999	1180.966
105.147	1189.687
105.294	1210.261
105.442	1201.186
105.59	1215.384
105.738	1223.085
105.886	1247.13
106.034	1239.805
106.182	1245.052
106.33	1250.365
106.477	1233.328
106.625	1212.042
106.773	1219.258
106.921	1218.598
107.069	1212.322
107.217	1207.303
107.365	1210.258
107.513	1214.227
107.661	1223.342
107.808	1230.628
107.956	1216.94
108.104	1215.018
108.252	1235.737
108.4	1228.41
108.548	1241.364
108.696	1259.998
108.844	1266.719
108.992	1280.957
109.139	1291.214
109.287	1320.515
109.435	1325.339
109.583	1324.091
109.731	1343.784
109.879	1349.807
110.027	1352.143
110.175	1344.986
110.323	1357.235
110.47	1372.988
110.618	1381.034
110.766	1397.595
110.914	1410.04
111.062	1435.962
111.21	1465.303
111.358	1453.522
111.506	1490.947
111.653	1450.382
111.801	1447.987
111.949	1448.12
112.097	1425.82
112.245	1403.74
112.393	1382.111
112.541	1371.561
112.689	1348.005
112.837	1358.712
112.984	1360.676
113.132	1358.748
113.28	1318.254
113.428	1307.7
113.576	1301.422
113.724	1289.545
113.872	1303.201
114.02	1310.12
114.168	1302.296
114.315	1305.223
114.463	1312.925
114.611	1309.036
114.759	1316.078
114.907	1307.176
115.055	1322.021
115.203	1303.266
115.351	1318.164
115.498	1333.553
115.646	1338.273
115.794	1360.764
115.942	1358.197
116.09	1367.488
116.238	1393.241
116.386	1413.045
116.534	1462.739
116.682	1481.407
116.829	1494.293
116.977	1500.789
117.125	1500.058
117.273	1516.994
117.421	1506.42
117.569	1511.659
117.717	1533.442
117.865	1520.695
118.013	1518.567
118.16	1530.068
118.308	1531.183
118.456	1523.085
118.604	1508.953
118.752	1524.281
118.9	1529.319
119.048	1519.032
119.196	1524.489
119.344	1540.443
119.491	1582.92
119.639	1595.767
119.787	1611.651
119.935	1611.278
120.083	1606.312
120.231	1602.656
120.379	1600.136
120.527	1590.329
120.674	1559.485
120.822	1560.691
120.97	1537.774
121.118	1527.666
121.266	1498.566
121.414	1481.593
121.562	1451.665
121.71	1446.167
121.858	1428.208
122.005	1407.524
122.153	1355.122
122.301	1370.064
122.449	1337.946
122.597	1330.918
122.745	1334.826
122.893	1333.707
123.041	1308.714
123.189	1278.015
123.336	1236.349
123.484	1197.167
123.632	1171.201
123.78	1146.493
123.928	1119.412
124.076	1121.119
124.224	1105.626
124.372	1105.196
124.52	1107.912
124.667	1106.692
124.815	1119.962
124.963	1137.443
125.111	1125.252
125.259	1122.601
125.407	1115.813
125.555	1122.379
125.703	1128.075
125.85	1130.354
125.998	1134.233
126.146	1147.57
126.294	1155.345
126.442	1153.827
126.59	1173.208
126.738	1206.596
126.886	1180.971
127.034	1177.563
127.181	1191.285
127.329	1190.864
127.477	1193.075
127.625	1180.302
127.773	1183.82
127.921	1162.887
128.069	1184.038
128.217	1186.906
128.365	1196.116
128.512	1189.229
128.66	1178.729
128.808	1180.372
128.956	1163.229
129.104	1178.172
129.252	1202.672
129.4	1208.875
129.548	1203.548
129.695	1196.02
129.843	1218.963
129.991	1251.455
130.139	1289.975
130.287	1302.017
130.435	1318.68
130.583	1361.489
130.731	1409.455
130.879	1466.816
131.026	1456.782
131.174	1469.59
131.322	1471.499
131.47	1479.088
131.618	1499.167
131.766	1452.676
131.914	1423.205
132.062	1372.405
132.21	1344.92
132.357	1345.935
132.505	1354.27
132.653	1363.155
132.801	1369.87
132.949	1381.451
133.097	1429.046
133.245	1491.113
133.393	1537.05
133.541	1564.315
133.688	1517.189
133.836	1448.974
133.984	1385.635
134.132	1339.573
134.28	1343.068
134.428	1319.777
134.576	1325.491
134.724	1339.519
134.871	1336.446
135.019	1328.487
135.167	1330.352
135.315	1300.276
135.463	1285.213
135.611	1291.532
135.759	1271.116
135.907	1260.941
136.055	1277.745
136.202	1266.159
136.35	1269.693
136.498	1305.13
136.646	1321.914
136.794	1344.683
136.942	1382.756
137.09	1389.68
137.238	1411.327
137.386	1455.608
137.533	1463.468
137.681	1498.985
137.829	1518.729
137.977	1535.241
138.125	1560.038
138.273	1557.511
138.421	1579.392
138.569	1576.966
138.717	1575.653
138.864	1527.726
139.012	1482.007
139.16	1454.789
139.308	1432.256
139.456	1400.307
139.604	1397.507
139.752	1421.421
139.9	1416.148
140.047	1433.522
140.195	1412.319
140.343	1418.078
140.491	1411.889
140.639	1436.839
140.787	1414.947
140.935	1402.094
141.083	1417.242
141.231	1403.142
141.378	1413.007
141.526	1413.429
141.674	1423.71
141.822	1423.861
141.97	1437.109
142.118	1430.757
142.266	1428.985
142.414	1422.132
142.562	1415.347
142.709	1393.05
142.857	1401.771
143.005	1398.403
143.153	1403.301
143.301	1387.443
143.449	1388.321
143.597	1379.363
143.745	1365.125
143.893	1341.333
144.04	1354.566
144.188	1352.738
144.336	1366.207
144.484	1374.529
144.632	1395.551
144.78	1401.25
144.928	1394.003
145.076	1388.425
145.223	1388.61
145.371	1373.983
145.519	1358.542
145.667	1378.314
145.815	1349.57
145.963	1327.372
146.111	1273.734
146.259	1242.987
146.407	1208.061
146.554	1153.858
146.702	1107.588
146.85	1073.322
146.998	1040.529
147.146	1009.039
147.294	985.76
147.442	976.952
147.59	958.203
147.738	947.064
147.885	916.765
148.033	897.586
148.181	866.674
148.329	831.155
148.477	777.963
148.625	755.237
148.773	714.086
148.921	686.097
149.068	654.943
149.216	638.471
149.364	607.023
149.512	591.361
149.66	583.926
149.808	572.112
149.956	545.355
150.104	543.351
150.252	520.304
150.399	503.43
150.547	488.25
150.695	484.566
150.843	465.719
150.991	455.977
151.139	449.535
151.287	420.123
151.435	401.281
151.583	377.859
151.73	351.997
151.878	337.592
152.026	323.047
152.174	313.535
152.322	300.348
152.47	282.784
152.618	276.004
152.766	259.01
152.913	243.996
153.061	214.002
153.209	206.768
153.357	187.779
153.505	180.984
153.653	177.663
153.801	166.318
153.949	174.466
154.097	169.992
154.244	171.43
154.392	169.089
154.54	166.671
154.688	151.129
154.836	144.327
154.984	143.252
155.132	135.541
155.28	130.779
155.428	132.977
155.575	129.982
155.723	134.624
155.871	138.637
156.019	144.346
156.167	145.878
156.315	157.424
156.463	156.436
156.611	150.352
156.759	157.067
156.906	155.312
157.054	148.928
157.202	141.362
157.35	143.395
157.498	145.641
157.646	146.838
157.794	149.621
157.942	150.977
158.089	145.004
158.237	149.253
158.385	143.283
158.533	139.832
158.681	147.389
158.829	139.205
158.977	136.141
159.125	130.971
159.273	141.862
159.42	137.096
159.568	134.274
159.716	129.891
159.864	133.935
160.012	129.695
160.16	133.936
160.308	122.46
160.456	127.46
160.604	121.592
160.751	118.387
160.899	117.762
161.047	121.808
161.195	120.473
161.343	123.999
161.491	116.031
161.639	118.198
161.787	121.422
161.935	121.609
162.082	113.436
162.23	111.663
162.378	106.033
162.526	109.75
162.674	104.057
162.822	108.516
162.97	104.469
163.118	96.401
163.265	94.454
163.413	108.08
163.561	117.889
163.709	122.822
163.857	125.584
164.005	129.787
164.153	130.396
164.301	137.058
164.449	138.674
164.596	143.637
164.744	141.983
164.892	143.395
165.04	145.804
165.188	141.314
165.336	142.273
165.484	144.182
165.632	142.105
165.78	142.401
165.927	148.937
166.075	151.146
166.223	154.548
166.371	156.255
166.519	158.85
166.667	154.904
166.815	166.239
166.963	173.343
167.111	182.894
167.258	194.015
167.406	193.926
167.554	195.265
167.702	210.961
167.85	214.317
167.998	217.856
168.146	208.245
168.294	216.911
168.441	230.41
168.589	225.299
168.737	234.938
168.885	233.78
169.033	247.949
169.181	247.565
169.329	241.667
169.477	235.646
169.625	226.248
169.772	232.724
169.92	228.16
170.068	221.979
170.216	238.622
170.364	239.755
170.512	248.498
170.66	256.644
170.808	244.217
170.956	240.669
171.103	238.612
171.251	222.52
171.399	219.025
171.547	222.467
171.695	208.742
171.843	215.787
171.991	209.455
172.139	220.234
172.286	228.11
172.434	224.074
172.582	218.875
172.73	231.223
172.878	222
173.026	218.731
173.174	222.616
173.322	221.487
173.47	217.17
173.617	220.132
173.765	216.441
173.913	214.683
174.061	199.365
174.209	198.243
174.357	195.842
174.505	207.714
174.653	208.947
174.801	201.438
174.948	199.953
175.096	201.434
175.244	205.632
175.392	204.559
175.54	206.027
175.688	201.382
175.836	198.628
175.984	199.423
176.132	203.891
176.279	199.942
176.427	207.374
176.575	215.382
176.723	219.78
176.871	223.981
177.019	226.992
177.167	229.022
177.315	235.562
177.462	250.349
177.61	242.329
177.758	242.519
177.906	242.042
178.054	230.712
178.202	226.983
178.35	213.71
178.498	209.987
178.646	208.368
178.793	220.795
178.941	219.155
179.089	222.866
179.237	224.943
179.385	223.665
179.533	227.798
179.681	224.564
179.829	221.367
179.977	207.546
180.124	206.429
180.272	206.912
180.42	209.978
180.568	209.811
180.716	198.63
180.864	192.889
181.012	189.975
181.16	191.104
181.307	193.439
181.455	182.492
181.603	178.021
181.751	168.583
181.899	161.179
182.047	152.157
182.195	145.649
182.343	140.882
182.491	138.6
182.638	133.829
182.786	135.105
182.934	136.161
183.082	130.287
183.23	130.418
183.378	131.188
183.526	130.161
183.674	137.438
183.822	138.818
183.969	145.395
184.117	144.152
184.265	141.001
184.413	150.589
184.561	154.007
184.709	155.979
184.857	168.693
185.005	166.928
185.153	163.88
185.3	161.45
185.448	160.646
185.596	163.933
185.744	168.382
185.892	171.195
186.04	171.224
186.188	173.36
186.336	173.483
186.483	173.702
186.631	177.021
186.779	172.832
186.927	176.431
187.075	178.739
187.223	177.094
187.371	178.153
187.519	168.931
187.667	169.467
187.814	177.348
187.962	168.645
188.11	174.985
188.258	170.229
188.406	169.755
188.554	170.169
188.702	175.809
188.85	172.275
188.998	168.336
189.145	169.227
189.293	171.968
189.441	173.865
189.589	178.306
189.737	181.107
189.885	175.375
190.033	178.364
190.181	178.403
190.329	191.326
190.476	185.7
190.624	193.509
190.772	193.442
190.92	198.455
191.068	201.169
191.216	201.422
191.364	209.188
191.512	201.307
191.659	204.767
191.807	204.456
191.955	194.069
192.103	191.449
192.251	199.915
192.399	197.186
192.547	198.136
192.695	198.643
192.843	194.183
192.99	208.302
193.138	203.842
193.286	203.536
193.434	207.469
193.582	199.719
193.73	201.566
193.878	192.401
194.026	198.925
194.174	197.649
194.321	186.396
194.469	186.194
194.617	182.915
194.765	185.077
194.913	186.587
195.061	192.173
195.209	194.787
195.357	199.13
195.505	207.763
195.652	204.246
195.8	213.723
195.948	215.074
196.096	219.82
196.244	216.616
196.392	234.268
196.54	242.084
196.688	245.766
196.835	249.576
196.983	256.798
197.131	266.435
197.279	271.994
197.427	282.369
197.575	282.924
197.723	297.599
197.871	305.274
198.019	321.952
198.166	341.468
198.314	357.431
198.462	385.43
198.61	404.332
198.758	438.357
198.906	456.256
199.054	489.744
199.202	529.33
199.35	557.262
199.497	596.654
199.645	622.824
199.793	665.647
199.941	701.407
200.089	738.023
200.237	763.81
200.385	798.156
200.533	843.186
200.68	886.404
200.828	947.47
200.976	1011.076
201.124	1080.091
201.272	1150.901
201.42	1270.177
201.568	1383.432
201.716	1484.338
201.864	1582.729
202.011	1705.734
202.159	1837.349
202.307	1970.255
202.455	2068.394
202.603	2185.312
202.751	2259.577
202.899	2335.166
203.047	2369.143
203.195	2361.871
203.342	2336.545
203.49	2328.313
203.638	2291.188
203.786	2297.179
203.934	2287.563
204.082	2269.555
204.23	2273.924
204.378	2282.231
204.526	2294.661
204.673	2329.931
204.821	2352.932
204.969	2401.659
205.117	2425.792
205.265	2456.34
205.413	2477.721
205.561	2515.642
205.709	2554.592
205.856	2567.988
206.004	2586.365
206.152	2610.932
206.3	2591.082
206.448	2596.575
206.596	2603.293
206.744	2643.146
206.892	2697.78
207.04	2723.306
207.187	2749.899
207.335	2773.292
207.483	2781.002
207.631	2744.632
207.779	2735.17
207.927	2687.546
208.075	2675.359
208.223	2645.632
208.371	2645.451
208.518	2625.194
208.666	2610.164
208.814	2601.527
208.962	2584.875
209.11	2578.161
209.258	2529.831
209.406	2505.49
209.554	2488.52
209.701	2475.306
209.849	2432.279
209.997	2376.619
210.145	2345.037
210.293	2319.3
210.441	2272.253
210.589	2257.896
210.737	2225.935
210.885	2213.585
211.032	2170.321
211.18	2157.734
211.328	2139.362
211.476	2082.252
211.624	2050.275
211.772	2016.362
211.92	1985.802
212.068	1955.348
212.216	1877.915
212.363	1845.601
212.511	1829.576
212.659	1791.433
212.807	1766.73
212.955	1766.264
213.103	1758.71
213.251	1773.494
213.399	1776.168
213.547	1759.311
213.694	1731.28
213.842	1695.461
213.99	1680.041
214.138	1647.172
214.286	1612.64
214.434	1596.997
214.582	1582.811
214.73	1548.585
214.877	1552.57
215.025	1550.877
215.173	1537.264
215.321	1512.304
215.469	1487.615
215.617	1479.502
215.765	1450.122
215.913	1446.109
216.061	1410.241
216.208	1369.345
216.356	1353.3
216.504	1311.127
216.652	1289.998
216.8	1264.212
216.948	1239.337
217.096	1222.514
217.244	1216.747
217.392	1214.836
217.539	1186.461
217.687	1179.949
217.835	1172.081
217.983	1153.973
218.131	1125.801
218.279	1135.94
218.427	1107.48
218.575	1080.858
218.723	1057.75
218.87	1015.991
219.018	965.936
219.166	926.671
219.314	900.7
219.462	861.631
219.61	805.178
219.758	765.098
219.906	742.757
220.053	743.109
220.201	732.782
220.349	708.735
220.497	675.974
220.645	642.68
220.793	626.528
220.941	610.174
221.089	588.291
221.237	579.631
221.384	573.361
221.532	564.204
221.68	549.044
221.828	556.978
221.976	540.148
222.124	519.568
222.272	492.861
222.42	473.041
222.568	437.074
222.715	395.254
222.863	358.368
223.011	317.611
223.159	291.949
223.307	276.797
223.455	261.252
223.603	260.44
223.751	257.898
223.898	249.783
224.046	246.458
224.194	240.403
224.342	238.165
224.49	238.589
224.638	229.198
224.786	230.682
224.934	226.62
225.082	230.665
225.229	224.787
225.377	229.261
225.525	224.666
225.673	212.947
225.821	208.371
225.969	206.036
226.117	193.92
226.265	184.961
226.413	181.612
226.56	167.343
226.708	164.35
226.856	157.435
227.004	145.619
227.152	139.647
227.3	132.285
227.448	126.516
227.596	112.69
227.744	105.721
227.891	103.109
228.039	99.349
228.187	99.089
228.335	94.006
228.483	86.813
228.631	80.047
228.779	76.304
228.927	66.278
229.074	57.747
229.222	52.039
229.37	46.034
229.518	37.496
229.666	34.751
229.814	33.126
229.962	30.091
230.11	25.973
230.258	24.377
230.405	23.83
230.553	23.123
230.701	19.793
230.849	17.862
230.997	17.455
231.145	15.645
231.293	16.025
231.441	13.858
231.589	12.469
231.736	13.256
231.884	9.3
232.032	11.5
232.18	11.574
232.328	10.491
232.476	10.091
232.624	9.504
232.772	9.411
