# Supplementary material for: A single Musashi gene allele is sufficient to maintain mouse photoreceptor cells
Source: PLoS One. 2026 May 14;21(5):e0338576. doi: 10.1371/journal.pone.0338576 (PMC13175383; doi:10.1371/journal.pone.0338576)
Supplement: S2 File — (ZIP) [file pone.0338576.s011.zip › Data/Msi1FWT_Msi2FF_CRE_1_2.csv]

Distance_(microns)	Gray_Value
0	61.717
0.149	62.13
0.298	59.424
0.447	62.501
0.596	62.431
0.745	58.288
0.894	60.938
1.043	62.102
1.192	65.989
1.342	67.249
1.491	65.406
1.64	68.457
1.789	61.654
1.938	61.702
2.087	62.216
2.236	64.673
2.385	60.274
2.534	62.095
2.683	69.265
2.832	66.469
2.981	73.364
3.13	65.946
3.279	70.559
3.428	72.954
3.577	78.83
3.726	81.006
3.876	84.401
4.025	81.206
4.174	87.679
4.323	86.996
4.472	87.35
4.621	90.18
4.77	94.863
4.919	91.187
5.068	92.28
5.217	95.311
5.366	89.552
5.515	89.81
5.664	82.565
5.813	79.396
5.962	88.054
6.111	84.262
6.26	84.99
6.41	85.7
6.559	82.283
6.708	84.366
6.857	82.952
7.006	85.441
7.155	83.03
7.304	83.859
7.453	83.672
7.602	84.023
7.751	87.545
7.9	79.34
8.049	80.763
8.198	75.742
8.347	75.727
8.496	82.086
8.645	77.005
8.794	78.831
8.944	81.394
9.093	79.678
9.242	78.911
9.391	88.931
9.54	91.038
9.689	99.478
9.838	105.108
9.987	110.161
10.136	116.078
10.285	123.909
10.434	133.899
10.583	142.513
10.732	155.267
10.881	161.911
11.03	198.431
11.179	206.484
11.328	209.059
11.477	246.458
11.627	266.19
11.776	281.465
11.925	323.72
12.074	353.596
12.223	379.817
12.372	420.706
12.521	466.832
12.67	532.598
12.819	577.927
12.968	614.472
13.117	678.818
13.266	739.99
13.415	772.316
13.564	842.469
13.713	897.983
13.862	921.129
14.011	968.056
14.161	997.496
14.31	1044.359
14.459	1082.86
14.608	1106.24
14.757	1122.763
14.906	1150.344
15.055	1185.364
15.204	1219.665
15.353	1235.752
15.502	1281.249
15.651	1262.549
15.8	1294.517
15.949	1259.89
16.098	1277.777
16.247	1256.811
16.396	1256.915
16.545	1264.018
16.695	1277.572
16.844	1281.149
16.993	1256.853
17.142	1261.043
17.291	1264.639
17.44	1278.529
17.589	1289.206
17.738	1289.056
17.887	1263.116
18.036	1273.819
18.185	1248.656
18.334	1269.576
18.483	1261.808
18.632	1263.601
18.781	1251.487
18.93	1265.039
19.079	1263.619
19.229	1263.968
19.378	1293.38
19.527	1289.073
19.676	1288.781
19.825	1294.126
19.974	1301.318
20.123	1310.613
20.272	1334.518
20.421	1327.113
20.57	1355.525
20.719	1362.217
20.868	1364.044
21.017	1375.538
21.166	1388.182
21.315	1400.207
21.464	1415.831
21.613	1415.639
21.763	1425.826
21.912	1477.686
22.061	1478.219
22.21	1501.873
22.359	1509.496
22.508	1518.422
22.657	1530.438
22.806	1567.161
22.955	1552.058
23.104	1629.164
23.253	1620.192
23.402	1648.098
23.551	1667.19
23.7	1678.105
23.849	1655.377
23.998	1676.985
24.147	1676.224
24.297	1676.485
24.446	1689.316
24.595	1689.44
24.744	1704.127
24.893	1714.494
25.042	1715.925
25.191	1715.478
25.34	1726.866
25.489	1709.269
25.638	1733.828
25.787	1752.01
25.936	1755.269
26.085	1768.742
26.234	1803.018
26.383	1790.984
26.532	1812.059
26.681	1807.378
26.831	1797.842
26.98	1835.813
27.129	1847.247
27.278	1829.395
27.427	1842.062
27.576	1849.48
27.725	1859.028
27.874	1874.231
28.023	1878.64
28.172	1851.626
28.321	1921.785
28.47	1923.738
28.619	1935.777
28.768	1995.423
28.917	2019.466
29.066	2067.677
29.215	2196.942
29.365	2234.883
29.514	2286.43
29.663	2419.211
29.812	2419.625
29.961	2457.51
30.11	2519.911
30.259	2522.587
30.408	2561.523
30.557	2617.188
30.706	2590.984
30.855	2583.36
31.004	2520.229
31.153	2461.281
31.302	2430.067
31.451	2284.862
31.6	2167.355
31.749	2076.343
31.899	1952.943
32.048	1842.61
32.197	1784.688
32.346	1713.968
32.495	1648.979
32.644	1588.568
32.793	1515.857
32.942	1474.572
33.091	1404.147
33.24	1380.673
33.389	1366.861
33.538	1352.757
33.687	1363.532
33.836	1345.066
33.985	1354.529
34.134	1317.552
34.283	1278.202
34.433	1227.489
34.582	1202.708
34.731	1175.095
34.88	1143.638
35.029	1138.357
35.178	1107.748
35.327	1095.513
35.476	1102.997
35.625	1082.268
35.774	1093.64
35.923	1128.971
36.072	1122.652
36.221	1133.962
36.37	1157.297
36.519	1152.063
36.668	1182.732
36.817	1189.197
36.966	1175.816
37.116	1185.705
37.265	1184.411
37.414	1184.032
37.563	1210.005
37.712	1212.615
37.861	1190.492
38.01	1210.119
38.159	1190.902
38.308	1187.252
38.457	1248.585
38.606	1219.694
38.755	1254.029
38.904	1266.467
39.053	1236.354
39.202	1241.332
39.351	1258.153
39.5	1217.368
39.65	1243.566
39.799	1266.292
39.948	1256.531
40.097	1263.909
40.246	1262.331
40.395	1241.017
40.544	1246.042
40.693	1228.251
40.842	1179.939
40.991	1198.884
41.14	1177.757
41.289	1164.533
41.438	1193.976
41.587	1182.169
41.736	1187.182
41.885	1188.615
42.034	1191.421
42.184	1201.9
42.333	1210.977
42.482	1177.691
42.631	1185.502
42.78	1200.069
42.929	1167.419
43.078	1175.31
43.227	1159.031
43.376	1137.913
43.525	1135.385
43.674	1135.139
43.823	1128.704
43.972	1177.342
44.121	1164.01
44.27	1172.531
44.419	1180.223
44.568	1182.82
44.718	1207.955
44.867	1230.688
45.016	1194.513
45.165	1180.429
45.314	1174.294
45.463	1146.83
45.612	1145.209
45.761	1155.053
45.91	1153.416
46.059	1171.426
46.208	1174.742
46.357	1160.365
46.506	1167.808
46.655	1145.558
46.804	1104.811
46.953	1118.553
47.102	1062.026
47.252	1053.16
47.401	1074.941
47.55	1082.201
47.699	1078.051
47.848	1091.632
47.997	1051.195
48.146	1060.321
48.295	1082.229
48.444	1070.99
48.593	1097.242
48.742	1086.786
48.891	1069.444
49.04	1109.882
49.189	1094.226
49.338	1080.826
49.487	1082.325
49.636	1071.73
49.786	1045.222
49.935	1086.801
50.084	1061.189
50.233	1052.168
50.382	1069.663
50.531	1076.493
50.68	1084.842
50.829	1105.788
50.978	1121.714
51.127	1098.493
51.276	1120.356
51.425	1124.075
51.574	1131.397
51.723	1124.265
51.872	1115.058
52.021	1117.838
52.17	1139.488
52.32	1150.358
52.469	1174.918
52.618	1186.598
52.767	1175.875
52.916	1182.71
53.065	1158.347
53.214	1150.201
53.363	1164.545
53.512	1159.149
53.661	1129.563
53.81	1125.95
53.959	1116.147
54.108	1127.286
54.257	1133.768
54.406	1131.552
54.555	1155.227
54.704	1174.075
54.854	1163.526
55.003	1169.644
55.152	1146.259
55.301	1136.615
55.45	1123.891
55.599	1099.749
55.748	1103.245
55.897	1101.197
56.046	1113.998
56.195	1103.42
56.344	1135.359
56.493	1104.096
56.642	1107.866
56.791	1129.295
56.94	1119.561
57.089	1146.417
57.238	1164.633
57.388	1169.896
57.537	1203.265
57.686	1212.263
57.835	1212.513
57.984	1213.06
58.133	1202.17
58.282	1190.353
58.431	1179.68
58.58	1171.027
58.729	1140.797
58.878	1134.185
59.027	1116.743
59.176	1079.04
59.325	1107.318
59.474	1073.488
59.623	1059.599
59.772	1077.617
59.921	1081.147
60.071	1085.364
60.22	1100.032
60.369	1089.45
60.518	1064.565
60.667	1078.356
60.816	1044.271
60.965	1081.356
61.114	1059.224
61.263	1037.501
61.412	1017.46
61.561	1029.582
61.71	996.294
61.859	981.877
62.008	981.446
62.157	965.828
62.306	981.83
62.455	991.481
62.605	1004.617
62.754	1064.37
62.903	1089.837
63.052	1131.786
63.201	1157.143
63.35	1143.493
63.499	1153.906
63.648	1180.431
63.797	1169.238
63.946	1190.362
64.095	1190.262
64.244	1189.386
64.393	1213.73
64.542	1200.457
64.691	1210.201
64.84	1225.38
64.989	1232.638
65.139	1238.709
65.288	1246.25
65.437	1237.272
65.586	1227.386
65.735	1227.268
65.884	1227.682
66.033	1242.202
66.182	1235.954
66.331	1210.773
66.48	1188.342
66.629	1177.727
66.778	1146.703
66.927	1130.288
67.076	1103.014
67.225	1114.491
67.374	1123.524
67.523	1120.53
67.673	1083.71
67.822	1110.026
67.971	1091.659
68.12	1100.749
68.269	1119.245
68.418	1140.15
68.567	1132.427
68.716	1156.245
68.865	1159.102
69.014	1170.016
69.163	1185.873
69.312	1151.246
69.461	1156.037
69.61	1187.079
69.759	1197.171
69.908	1229.366
70.057	1228.324
70.207	1228.708
70.356	1245.003
70.505	1252.898
70.654	1220.926
70.803	1228.123
70.952	1218.552
71.101	1199.964
71.25	1216.89
71.399	1228.595
71.548	1217.614
71.697	1232.073
71.846	1240.466
71.995	1225.647
72.144	1224.99
72.293	1212.38
72.442	1191.67
72.591	1173.743
72.741	1166.613
72.89	1144.027
73.039	1149.7
73.188	1164.342
73.337	1176.9
73.486	1189.597
73.635	1184.272
73.784	1209.439
73.933	1217.53
74.082	1186.915
74.231	1195.149
74.38	1212.362
74.529	1191.911
74.678	1226.94
74.827	1227.022
74.976	1245.817
75.125	1244.762
75.275	1261.775
75.424	1267.16
75.573	1291.314
75.722	1305.857
75.871	1294.501
76.02	1286.17
76.169	1277.19
76.318	1258.267
76.467	1243.21
76.616	1215.69
76.765	1197.225
76.914	1188.446
77.063	1186.171
77.212	1180.225
77.361	1187.716
77.51	1142.897
77.659	1125.598
77.809	1117.799
77.958	1088.342
78.107	1090.338
78.256	1067.447
78.405	1071.396
78.554	1060.801
78.703	1053.184
78.852	1031.169
79.001	1036.048
79.15	984.526
79.299	972.896
79.448	960.153
79.597	915.587
79.746	913.834
79.895	899.784
80.044	875.278
80.193	884.364
80.342	876.63
80.492	853.232
80.641	868.684
80.79	849.509
80.939	862.787
81.088	861.388
81.237	837.987
81.386	806.332
81.535	819.976
81.684	789.559
81.833	737.039
81.982	725.208
82.131	695.228
82.28	672.314
82.429	680.911
82.578	663.277
82.727	651.186
82.876	654.244
83.026	633.719
83.175	634.953
83.324	628.481
83.473	633.613
83.622	639.067
83.771	639.645
83.92	657.142
84.069	662.525
84.218	667.348
84.367	679.688
84.516	671.544
84.665	677.777
84.814	685.043
84.963	689.746
85.112	665.215
85.261	682.89
85.41	658.421
85.56	659.259
85.709	648.891
85.858	659.622
86.007	669.57
86.156	659.701
86.305	662.469
86.454	625.465
86.603	629.315
86.752	606.351
86.901	613.845
87.05	616.521
87.199	615.274
87.348	637.734
87.497	632.357
87.646	634.345
87.795	632.244
87.944	637.766
88.094	659.231
88.243	673.856
88.392	683.498
88.541	691.106
88.69	707.628
88.839	709.532
88.988	744.676
89.137	736
89.286	752.747
89.435	753.197
89.584	752.911
89.733	755.299
89.882	775.157
90.031	759.929
90.18	792.111
90.329	800.966
90.478	801.075
90.628	823.914
90.777	827.216
90.926	848.211
91.075	852.649
91.224	858.021
91.373	850.114
91.522	847.104
91.671	844.36
91.82	868.466
91.969	895.305
92.118	918.528
92.267	942.942
92.416	963.04
92.565	1020.439
92.714	1031.454
92.863	1056.652
93.012	1086.581
93.162	1096.312
93.311	1134.014
93.46	1150.02
93.609	1150.063
93.758	1214.912
93.907	1196.268
94.056	1207.804
94.205	1253.44
94.354	1279.076
94.503	1296.666
94.652	1324.451
94.801	1338.888
94.95	1344.125
95.099	1362.359
95.248	1355.296
95.397	1373.69
95.546	1383.377
95.696	1380.894
95.845	1403.077
95.994	1401.965
96.143	1410.823
96.292	1456.071
96.441	1448.096
96.59	1461.228
96.739	1494.589
96.888	1514.857
97.037	1514.721
97.186	1567.794
97.335	1584.203
97.484	1589.816
97.633	1607.975
97.782	1633.424
97.931	1620.757
98.08	1620.33
98.23	1597.761
98.379	1609.278
98.528	1582.029
98.677	1573.186
98.826	1565.947
98.975	1557.877
99.124	1526.427
99.273	1521.878
99.422	1529.621
99.571	1531.002
99.72	1546.694
99.869	1567.573
100.018	1566.751
100.167	1604.279
100.316	1630.538
100.465	1658.146
100.614	1695.14
100.764	1703.506
100.913	1746.372
101.062	1745.199
101.211	1784.598
101.36	1797.454
101.509	1828.767
101.658	1849.007
101.807	1864.095
101.956	1903.349
102.105	1885.266
102.254	1893.127
102.403	1928.561
102.552	1934.381
102.701	1963.769
102.85	2018.686
102.999	2007.269
103.148	2029.447
103.298	2054.918
103.447	2049.496
103.596	2052.245
103.745	2083.523
103.894	2077.908
104.043	2128.443
104.192	2121.576
104.341	2130.491
104.49	2168.264
104.639	2175.069
104.788	2187.281
104.937	2194.7
105.086	2195.782
105.235	2174.701
105.384	2211.562
105.533	2201.582
105.682	2202.968
105.831	2215.444
105.981	2178.874
106.13	2188.336
106.279	2193.439
106.428	2184.909
106.577	2181.67
106.726	2188.174
106.875	2223.271
107.024	2236.751
107.173	2218.935
107.322	2198.742
107.471	2197.119
107.62	2187.196
107.769	2182.531
107.918	2208.352
108.067	2196.943
108.216	2181.681
108.365	2203.158
108.515	2198.213
108.664	2152.104
108.813	2137.592
108.962	2130.481
109.111	2107.053
109.26	2104.995
109.409	2068.274
109.558	2058.356
109.707	2038.694
109.856	1996.099
110.005	1973.601
110.154	1983.008
110.303	1931.121
110.452	1978.726
110.601	1948.262
110.75	1911.604
110.899	1895.01
111.049	1871.913
111.198	1823.312
111.347	1807.266
111.496	1764.952
111.645	1767.201
111.794	1743.024
111.943	1708.766
112.092	1664.239
112.241	1639.509
112.39	1602.788
112.539	1539.156
112.688	1528.043
112.837	1489.794
112.986	1458.914
113.135	1413.391
113.284	1372.188
113.433	1374.862
113.583	1325.472
113.732	1342.075
113.881	1362.307
114.03	1378.128
114.179	1390.683
114.328	1404.708
114.477	1390.623
114.626	1387.158
114.775	1390.8
114.924	1365.173
115.073	1348.836
115.222	1332.953
115.371	1295.269
115.52	1293.782
115.669	1297.728
115.818	1280.324
115.967	1275.927
116.117	1286.679
116.266	1278.02
116.415	1288.391
116.564	1324.909
116.713	1306.573
116.862	1339.868
117.011	1360.922
117.16	1344.716
117.309	1316.886
117.458	1272.125
117.607	1286.025
117.756	1277.461
117.905	1295.07
118.054	1294.872
118.203	1296.072
118.352	1300.697
118.501	1289.126
118.651	1292.95
118.8	1295.084
118.949	1271.962
119.098	1255.842
119.247	1256.853
119.396	1219.491
119.545	1219.941
119.694	1175.625
119.843	1130.244
119.992	1108.273
120.141	1114.456
120.29	1064.048
120.439	1037.104
120.588	1003.987
120.737	935.013
120.886	922.981
121.035	870.342
121.185	818.07
121.334	789.328
121.483	730.632
121.632	665.573
121.781	632.928
121.93	561.459
122.079	540.303
122.228	519.714
122.377	480.835
122.526	473.853
122.675	443.367
122.824	395.762
122.973	392.613
123.122	382.837
123.271	364.09
123.42	360.877
123.569	333.858
123.719	304.106
123.868	313.87
124.017	287.921
124.166	271.348
124.315	285.489
124.464	271.232
124.613	259.777
124.762	245.232
124.911	229.418
125.06	218.293
125.209	204.414
125.358	195.693
125.507	196.738
125.656	180.483
125.805	175.467
125.954	166.934
126.103	157.892
126.253	141.809
126.402	143.984
126.551	137.521
126.7	123.275
126.849	123.324
126.998	114.896
127.147	115.576
127.296	123.635
127.445	129.264
127.594	119.6
127.743	135.346
127.892	127.589
128.041	126.574
128.19	136.334
128.339	133.945
128.488	129.695
128.637	131.832
128.786	127.369
128.936	137.149
129.085	138.253
129.234	132.637
129.383	134.134
129.532	135.237
129.681	130.561
129.83	128.058
129.979	122.665
130.128	117.913
130.277	128.496
130.426	120.551
130.575	124.421
130.724	126.437
130.873	123.994
131.022	130.577
131.171	132.786
131.32	131.719
131.47	129.356
131.619	127.761
131.768	137.469
131.917	140.703
132.066	153.955
132.215	151.659
132.364	151.077
132.513	139.595
132.662	140.066
132.811	137.594
132.96	135.17
133.109	134.385
133.258	130.82
133.407	138.692
133.556	130.248
133.705	126.15
133.854	133.109
134.004	120.392
134.153	119.536
134.302	122.208
134.451	119.566
134.6	117.523
134.749	116.335
134.898	110.026
135.047	114.584
135.196	111.837
135.345	118.39
135.494	119.139
135.643	115.288
135.792	113.474
135.941	114.783
136.09	110.699
136.239	117.385
136.388	107.876
136.538	109.055
136.687	114.964
136.836	106.792
136.985	109.108
137.134	110.33
137.283	110.076
137.432	104.165
137.581	109.611
137.73	110.156
137.879	102.103
138.028	108.948
138.177	103.602
138.326	107.42
138.475	108.261
138.624	104.126
138.773	103.664
138.922	103.226
139.072	110.092
139.221	117.721
139.37	122.447
139.519	122.726
139.668	132.938
139.817	138.687
139.966	138.356
140.115	142.818
140.264	136.08
140.413	138.233
140.562	130.405
140.711	126.777
140.86	126.742
141.009	124.564
141.158	130.595
141.307	135.545
141.456	130.764
141.606	135.663
141.755	139.083
141.904	147.739
142.053	148.862
142.202	157.765
142.351	152.256
142.5	145.986
142.649	144.746
142.798	136.002
142.947	139.255
143.096	139.592
143.245	139.008
143.394	135.834
143.543	138.593
143.692	134.964
143.841	123.684
143.99	126.058
144.14	125.045
144.289	129.236
144.438	126.02
144.587	116.971
144.736	120.113
144.885	115.171
145.034	106.435
145.183	126.15
145.332	120.777
145.481	110.968
145.63	118.356
145.779	112.98
145.928	116.863
146.077	121.96
146.226	122.131
146.375	119.478
146.524	115.016
146.674	112.993
146.823	114.834
146.972	118.001
147.121	114.674
147.27	112.236
147.419	110.477
147.568	111.342
147.717	110.947
147.866	114.522
148.015	116.233
148.164	121.275
148.313	116.328
148.462	121.421
148.611	125.68
148.76	121.356
148.909	116.708
149.058	124.441
149.208	126.183
149.357	120.563
149.506	130.864
149.655	138.897
149.804	139.607
149.953	145.133
150.102	137.249
150.251	141.666
150.4	147.592
150.549	147.505
150.698	150.707
150.847	163.79
150.996	164.421
151.145	174.808
151.294	168.415
151.443	165.408
151.592	174.165
151.742	169.462
151.891	166.281
152.04	181.485
152.189	174.213
152.338	179.654
152.487	180.648
152.636	182.426
152.785	185.83
152.934	190.431
153.083	192.834
153.232	193.912
153.381	200.387
153.53	195.921
153.679	199.436
153.828	199.464
153.977	203.172
154.126	203.12
154.275	200.151
154.425	204.233
154.574	195.602
154.723	201.121
154.872	202.206
155.021	204.375
155.17	200.951
155.319	191.059
155.468	190.874
155.617	188.606
155.766	188.162
155.915	196.052
156.064	192.291
156.213	201.657
156.362	205.866
156.511	203.539
156.66	206.677
156.809	213.444
156.959	207.464
157.108	212.481
157.257	207.172
157.406	204.292
157.555	207.303
157.704	208.643
157.853	213.199
158.002	215.373
158.151	220.827
158.3	226.808
158.449	232.489
158.598	238.18
158.747	241.654
158.896	253.205
159.045	255.405
159.194	265.868
159.343	283.3
159.493	292.869
159.642	309.164
159.791	327.537
159.94	333.176
160.089	355.868
160.238	373.119
160.387	393.329
160.536	420.622
160.685	441.628
160.834	436.831
160.983	473.021
161.132	470.598
161.281	490.364
161.43	516.296
161.579	535.238
161.728	545.482
161.877	585.437
162.027	592.671
162.176	635.839
162.325	671.667
162.474	698.795
162.623	723.185
162.772	762.621
162.921	765.46
163.07	778.413
163.219	805.425
163.368	806.644
163.517	838.27
163.666	853.473
163.815	865.041
163.964	884.342
164.113	871.256
164.262	883.777
164.411	907.378
164.561	896.865
164.71	913.13
164.859	922.987
165.008	904.14
165.157	911.32
165.306	930.876
165.455	928.918
165.604	935.797
165.753	949.007
165.902	953.416
166.051	978.312
166.2	987.61
166.349	986.375
166.498	998.869
166.647	997.457
166.796	971.092
166.945	984.21
167.095	967.077
167.244	963.815
167.393	961.233
167.542	942.933
167.691	934.333
167.84	940.486
167.989	894.95
168.138	894.693
168.287	892.87
168.436	893.353
168.585	872.619
168.734	862.058
168.883	852.614
169.032	852.036
169.181	838.912
169.33	830.691
169.479	832.244
169.629	794.339
169.778	766.995
169.927	772.337
170.076	753.325
170.225	743.67
170.374	756.322
170.523	709.714
170.672	679.533
170.821	647.018
170.97	614.163
171.119	586.315
171.268	558.38
171.417	520.592
171.566	480.024
171.715	428.642
171.864	387.191
172.013	369.309
172.163	339.546
172.312	317.414
172.461	310.582
172.61	295.007
172.759	271.951
172.908	258.293
173.057	244.604
173.206	240.092
173.355	226.848
173.504	209.048
173.653	201.131
173.802	194.838
173.951	178.491
174.1	171.027
174.249	161.231
174.398	148.841
174.547	133.428
174.697	122.144
174.846	107.4
174.995	91.696
175.144	78.435
175.293	71.121
175.442	60.26
175.591	45.765
175.74	38.965
175.889	36.292
176.038	32.329
176.187	28.966
176.336	28.71
176.485	24.357
176.634	21.934
176.783	22.168
176.932	20.072
177.081	20.102
177.23	18.206
177.38	18.454
177.529	16.275
177.678	19.202
177.827	16.389
177.976	17.884
178.125	16.766
178.274	18.603
178.423	14.137
178.572	15.971
178.721	16.615
178.87	13.259
179.019	16.866
179.168	14.607
179.317	16.582
179.466	16.478
179.615	13.938
179.764	13.751
179.914	15.144
180.063	14.744
180.212	15.567
180.361	14.173
180.51	12.861
180.659	14.349
180.808	13.617
180.957	12.255
181.106	15.869
181.255	14.967
181.404	13.542
181.553	13.46
181.702	13.327
181.851	12.662
182	11.055
182.149	12.027
182.298	11.149
182.448	11.155
182.597	10.454
182.746	9.77
182.895	9.449
183.044	9.564
183.193	8.516
183.342	9.538
183.491	9.923
183.64	11.302
183.789	9.917
183.938	10.566
184.087	9.521
184.236	10.243
184.385	10.135
184.534	9.177
184.683	10.116
184.832	9.931
184.982	10.986
185.131	11.122
185.28	10.073
185.429	12.599
185.578	12.323
185.727	12.636
185.876	12.296
186.025	11.466
186.174	12.919
186.323	13.245
186.472	10.461
186.621	11.315
186.77	11.238
