# Supplementary material for: A single Musashi gene allele is sufficient to maintain mouse photoreceptor cells
Source: PLoS One. 2026 May 14;21(5):e0338576. doi: 10.1371/journal.pone.0338576 (PMC13175383; doi:10.1371/journal.pone.0338576)
Supplement: S2 File — (ZIP) [file pone.0338576.s011.zip › Data/Msi1FWT_Msi2FF_CRE_3_3.csv]

Distance_(microns)	Gray_Value
0	41.867
0.148	43.877
0.296	39.597
0.444	38.271
0.592	43.868
0.739	41.031
0.887	43.83
1.035	40.766
1.183	44.729
1.331	37.808
1.479	39.461
1.627	43.647
1.775	43.713
1.923	43.723
2.07	44.605
2.218	44.694
2.366	42.702
2.514	40.227
2.662	41.913
2.81	42.875
2.958	46.383
3.106	45.937
3.253	49.889
3.401	46.688
3.549	47.936
3.697	44.712
3.845	51.014
3.993	47.563
4.141	45.335
4.289	46.891
4.437	49.214
4.584	55.321
4.732	51.905
4.88	47.471
5.028	52.325
5.176	55.532
5.324	53.569
5.472	51.558
5.62	52.509
5.768	53.27
5.915	56.708
6.063	58.693
6.211	63.127
6.359	60.602
6.507	62.523
6.655	66.58
6.803	72.918
6.951	77.123
7.098	81.865
7.246	89.446
7.394	94.388
7.542	100.287
7.69	107.545
7.838	108.417
7.986	117.64
8.134	118.886
8.282	135.899
8.429	147.609
8.577	149.928
8.725	162.351
8.873	180.997
9.021	183.294
9.169	197.1
9.317	215.267
9.465	228.037
9.613	247.617
9.76	265.433
9.908	293.393
10.056	306
10.204	326.939
10.352	340.131
10.5	363.456
10.648	384.381
10.796	406.046
10.944	434.564
11.091	464.283
11.239	469.518
11.387	513.88
11.535	529.179
11.683	562.064
11.831	587.686
11.979	631.238
12.127	659.377
12.274	699.533
12.422	724.325
12.57	750.586
12.718	787.016
12.866	822.779
13.014	858.365
13.162	860.742
13.31	896.928
13.458	917.618
13.605	936.118
13.753	968.214
13.901	1017.981
14.049	1018.75
14.197	1042.844
14.345	1076.44
14.493	1092.96
14.641	1110.116
14.789	1139.213
14.936	1141.818
15.084	1154.547
15.232	1186.795
15.38	1194.216
15.528	1223.901
15.676	1262.666
15.824	1281.274
15.972	1316.469
16.12	1330.769
16.267	1348.567
16.415	1375.188
16.563	1395.079
16.711	1421.091
16.859	1446.385
17.007	1458.107
17.155	1470.958
17.303	1501.973
17.45	1516.519
17.598	1523.611
17.746	1553.363
17.894	1585.509
18.042	1599.684
18.19	1624.346
18.338	1655.151
18.486	1664.613
18.634	1708.964
18.781	1722.694
18.929	1748.799
19.077	1765.296
19.225	1793.927
19.373	1805.871
19.521	1848.378
19.669	1861.224
19.817	1899.05
19.965	1938.776
20.112	1954.12
20.26	2021.416
20.408	2031.789
20.556	2044.309
20.704	2102.399
20.852	2117.622
21	2151.979
21.148	2227.26
21.295	2231.601
21.443	2265.601
21.591	2292.118
21.739	2331.606
21.887	2343.63
22.035	2395.414
22.183	2397.403
22.331	2440.955
22.479	2428.37
22.626	2414.668
22.774	2424.37
22.922	2470.402
23.07	2437.444
23.218	2505.096
23.366	2508.889
23.514	2499.418
23.662	2514.551
23.81	2539.926
23.957	2562.492
24.105	2578.341
24.253	2560.797
24.401	2553.723
24.549	2568.803
24.697	2561.722
24.845	2541.605
24.993	2554.582
25.141	2528.778
25.288	2513.831
25.436	2515.877
25.584	2458.611
25.732	2455.621
25.88	2437.538
26.028	2399.858
26.176	2391.899
26.324	2341.456
26.471	2301.139
26.619	2306.19
26.767	2297.747
26.915	2245.014
27.063	2218.021
27.211	2192.855
27.359	2150.226
27.507	2134.763
27.655	2095.513
27.802	2076.4
27.95	2029.415
28.098	2015.269
28.246	2002.51
28.394	1958.261
28.542	1941.439
28.69	1917.55
28.838	1900.214
28.986	1903.536
29.133	1891.187
29.281	1856.274
29.429	1828.905
29.577	1804.396
29.725	1790.337
29.873	1741.208
30.021	1701.895
30.169	1662.152
30.317	1623.127
30.464	1619.538
30.612	1592.669
30.76	1581.643
30.908	1589.131
31.056	1567.669
31.204	1553.616
31.352	1498.484
31.5	1445.668
31.647	1399.253
31.795	1348.06
31.943	1283.921
32.091	1251.819
32.239	1228.043
32.387	1203.991
32.535	1178.438
32.683	1136.083
32.831	1118.96
32.978	1089.927
33.126	1069.474
33.274	1039.867
33.422	1041.804
33.57	1032.548
33.718	1022.819
33.866	1027.812
34.014	1000.713
34.162	1017.733
34.309	1025.661
34.457	1016.718
34.605	1022.958
34.753	1000.925
34.901	985.582
35.049	1016.753
35.197	1005.633
35.345	1026.046
35.492	1032.363
35.64	1012.68
35.788	1017.28
35.936	1011.363
36.084	994.37
36.232	982.826
36.38	972.02
36.528	959.126
36.676	961.393
36.823	967.369
36.971	963.636
37.119	974.292
37.267	1000.032
37.415	1003.892
37.563	1014.854
37.711	1034.546
37.859	1022.155
38.007	1033.558
38.154	1008.073
38.302	1013.882
38.45	1007.028
38.598	980.597
38.746	964.289
38.894	960.231
39.042	932.889
39.19	902.951
39.338	878.293
39.485	879.388
39.633	870.273
39.781	880.285
39.929	877.13
40.077	890.502
40.225	884.337
40.373	865.118
40.521	868.046
40.668	855.768
40.816	854.306
40.964	845.431
41.112	857.981
41.26	850.406
41.408	844.586
41.556	838.267
41.704	811.658
41.852	826.198
41.999	816.069
42.147	794.626
42.295	812.562
42.443	792.272
42.591	770.385
42.739	772.004
42.887	759.947
43.035	742.934
43.183	729.777
43.33	723.019
43.478	720.685
43.626	717.904
43.774	701.217
43.922	700.576
44.07	701.031
44.218	685.927
44.366	678.92
44.514	668.555
44.661	663.686
44.809	672.011
44.957	667.626
45.105	679.248
45.253	676.409
45.401	686.044
45.549	700.796
45.697	722.201
45.844	706.562
45.992	731.006
46.14	710.757
46.288	689.928
46.436	696.979
46.584	686.437
46.732	661.341
46.88	669.772
47.028	662.765
47.175	654.461
47.323	665.941
47.471	663.728
47.619	652.724
47.767	654.581
47.915	648.934
48.063	643.346
48.211	654.379
48.359	653.724
48.506	648.933
48.654	658.698
48.802	655.707
48.95	665.286
49.098	668.928
49.246	667.49
49.394	687.135
49.542	694.803
49.689	683.957
49.837	705.112
49.985	691.264
50.133	688.908
50.281	698.393
50.429	699.734
50.577	693.931
50.725	699.494
50.873	693.934
51.02	698.935
51.168	704.228
51.316	692.025
51.464	691.802
51.612	686.448
51.76	698.644
51.908	689.816
52.056	716.566
52.204	706.398
52.351	731.121
52.499	727.003
52.647	730.912
52.795	750.481
52.943	751.349
53.091	763.197
53.239	766.949
53.387	746.423
53.535	746.165
53.682	726.683
53.83	722.474
53.978	725.958
54.126	729.908
54.274	747.121
54.422	758.705
54.57	768.558
54.718	759.171
54.865	773.438
55.013	752.041
55.161	751.844
55.309	758.629
55.457	753.415
55.605	751.703
55.753	760.136
55.901	730.618
56.049	729.833
56.196	742.896
56.344	722.844
56.492	737.399
56.64	741.177
56.788	720.395
56.936	705.153
57.084	700.871
57.232	688.873
57.38	695.894
57.527	703.391
57.675	706.171
57.823	728.582
57.971	720.562
58.119	713.818
58.267	728.945
58.415	735.902
58.563	746.099
58.711	738.495
58.858	758.404
59.006	766.567
59.154	774.206
59.302	801.248
59.45	783.411
59.598	801.063
59.746	758.099
59.894	741.658
60.041	725.609
60.189	701.691
60.337	710.133
60.485	695.001
60.633	720.632
60.781	709.167
60.929	717.659
61.077	723.283
61.225	748.047
61.372	744.151
61.52	752.311
61.668	771.485
61.816	770.482
61.964	791.856
62.112	788.413
62.26	786.433
62.408	795.155
62.556	806.892
62.703	810.018
62.851	809.824
62.999	809.91
63.147	798.076
63.295	800.366
63.443	776.792
63.591	776.98
63.739	766.802
63.886	776.444
64.034	735.915
64.182	729.917
64.33	737.756
64.478	720.304
64.626	726.399
64.774	721.534
64.922	717.178
65.07	730.329
65.217	720.897
65.365	738.375
65.513	745.223
65.661	731.038
65.809	741.109
65.957	768.293
66.105	771.511
66.253	779.892
66.401	781.716
66.548	771.967
66.696	755.947
66.844	746.182
66.992	725.022
67.14	729.646
67.288	722.343
67.436	708.07
67.584	715.514
67.732	710.435
67.879	714.532
68.027	702.322
68.175	716.669
68.323	714.029
68.471	714.483
68.619	730.323
68.767	741.663
68.915	742.896
69.062	738.946
69.21	765.19
69.358	763.4
69.506	759.23
69.654	785.619
69.802	789.453
69.95	816.186
70.098	829.102
70.246	820.555
70.393	839.045
70.541	855.852
70.689	864.264
70.837	838.524
70.985	812.984
71.133	799.353
71.281	796.883
71.429	798.532
71.577	786.942
71.724	782.645
71.872	788.447
72.02	792.997
72.168	781.506
72.316	788.992
72.464	775.195
72.612	795.997
72.76	773.423
72.908	761.799
73.055	755.449
73.203	746.828
73.351	722.64
73.499	717.753
73.647	694.522
73.795	675.368
73.943	695.691
74.091	674.926
74.238	683.265
74.386	696.91
74.534	693.028
74.682	709.21
74.83	705.488
74.978	694.36
75.126	704.052
75.274	709.756
75.422	711.976
75.569	711.599
75.717	694.856
75.865	686.9
76.013	711.116
76.161	716.34
76.309	724.323
76.457	751.623
76.605	750.727
76.753	778.07
76.9	800.93
77.048	794.263
77.196	810.952
77.344	830.686
77.492	829.909
77.64	838.438
77.788	848.255
77.936	830.247
78.083	850.737
78.231	842.463
78.379	824.242
78.527	839.172
78.675	829.145
78.823	830.327
78.971	819.06
79.119	805.832
79.267	804.211
79.414	807.743
79.562	809.102
79.71	792.078
79.858	813.43
80.006	802.939
80.154	809.125
80.302	794.777
80.45	807.452
80.598	808.704
80.745	820.576
80.893	830.355
81.041	870.824
81.189	884.123
81.337	896.958
81.485	896.7
81.633	885.168
81.781	877.063
81.929	877.495
82.076	864.4
82.224	860.526
82.372	858.784
82.52	841.342
82.668	831.474
82.816	830.949
82.964	812.57
83.112	797.802
83.259	792.94
83.407	786.639
83.555	762.717
83.703	759.514
83.851	745.055
83.999	754.596
84.147	732.484
84.295	719.725
84.443	705.45
84.59	690.591
84.738	673.3
84.886	673.274
85.034	644.528
85.182	655.932
85.33	655.45
85.478	649.854
85.626	635.904
85.774	642.292
85.921	638.221
86.069	630.239
86.217	635.11
86.365	630.058
86.513	640.093
86.661	624.924
86.809	626.292
86.957	621.174
87.104	609.88
87.252	591.96
87.4	583.004
87.548	567.857
87.696	544.734
87.844	535.022
87.992	512.562
88.14	499.472
88.288	490.258
88.435	475.363
88.583	466.07
88.731	443.288
88.879	436.786
89.027	413.404
89.175	398.045
89.323	401.503
89.471	383.866
89.619	385.357
89.766	394.328
89.914	413.613
90.062	405.197
90.21	424.495
90.358	432.41
90.506	427.201
90.654	442.671
90.802	442.29
90.95	440.473
91.097	440.996
91.245	440.169
91.393	430.651
91.541	419.921
91.689	389.547
91.837	372.949
91.985	375.057
92.133	367.085
92.28	355.796
92.428	354.104
92.576	350.206
92.724	354.267
92.872	347.035
93.02	344.173
93.168	347.989
93.316	342.583
93.464	336.786
93.611	343.292
93.759	345.382
93.907	352.039
94.055	374.196
94.203	378.348
94.351	392.883
94.499	391.175
94.647	398.973
94.795	401.438
94.942	420.873
95.09	413.885
95.238	420.566
95.386	442.025
95.534	446.168
95.682	463.878
95.83	481.324
95.978	495.457
96.126	516.927
96.273	542.103
96.421	562.423
96.569	587.659
96.717	633.492
96.865	648.254
97.013	689.353
97.161	738.166
97.309	760.818
97.456	782.418
97.604	788.694
97.752	799.221
97.9	826.337
98.048	828.987
98.196	839.476
98.344	864.899
98.492	885.345
98.64	906.007
98.787	921.717
98.935	937.756
99.083	948.997
99.231	995.762
99.379	992.44
99.527	1022.425
99.675	1039.21
99.823	1046.502
99.971	1068.08
100.118	1071.978
100.266	1092.285
100.414	1126.133
100.562	1141.654
100.71	1158.798
100.858	1203.075
101.006	1254.443
101.154	1303.124
101.301	1347.444
101.449	1373.26
101.597	1385
101.745	1434.409
101.893	1455.079
102.041	1504.258
102.189	1550.844
102.337	1563.277
102.485	1605.136
102.632	1617.439
102.78	1612.471
102.928	1630.127
103.076	1656.976
103.224	1649.422
103.372	1693.974
103.52	1722.883
103.668	1717.898
103.816	1746.476
103.963	1713.663
104.111	1736.701
104.259	1715.242
104.407	1703.997
104.555	1708.738
104.703	1702.282
104.851	1691.726
104.999	1698.813
105.147	1699.76
105.294	1694.544
105.442	1697.728
105.59	1697.282
105.738	1685.695
105.886	1684.583
106.034	1702.919
106.182	1694.923
106.33	1706.266
106.477	1703.249
106.625	1691.239
106.773	1691.032
106.921	1661.732
107.069	1665.455
107.217	1613.012
107.365	1590.028
107.513	1570.124
107.661	1570.793
107.808	1565.24
107.956	1553.299
108.104	1586.375
108.252	1570.308
108.4	1563.967
108.548	1598.963
108.696	1581.132
108.844	1622.454
108.992	1636.636
109.139	1633.982
109.287	1663.291
109.435	1684.337
109.583	1673.189
109.731	1712.697
109.879	1714.746
110.027	1716.304
110.175	1741.65
110.323	1717.501
110.47	1708.943
110.618	1713.262
110.766	1692.013
110.914	1726.295
111.062	1715.416
111.21	1710.854
111.358	1736.719
111.506	1759.154
111.653	1732.382
111.801	1741.35
111.949	1743.694
112.097	1731.035
112.245	1703.459
112.393	1694.996
112.541	1692.117
112.689	1712.308
112.837	1705.455
112.984	1697.643
113.132	1722.8
113.28	1691.797
113.428	1733.304
113.576	1745.284
113.724	1770.217
113.872	1769.994
114.02	1812.041
114.168	1783.325
114.315	1827.908
114.463	1852.488
114.611	1862.818
114.759	1877.218
114.907	1899.888
115.055	1892.491
115.203	1862.564
115.351	1850.774
115.498	1818.763
115.646	1803.186
115.794	1813.306
115.942	1793.972
116.09	1827.561
116.238	1790.674
116.386	1810.65
116.534	1783.48
116.682	1756.682
116.829	1757.937
116.977	1767.619
117.125	1728.805
117.273	1730.743
117.421	1735.679
117.569	1714.191
117.717	1704.586
117.865	1702.338
118.013	1708.769
118.16	1700.317
118.308	1692.449
118.456	1701.163
118.604	1691.698
118.752	1689.906
118.9	1672.747
119.048	1688.072
119.196	1683.92
119.344	1688.202
119.491	1701.686
119.639	1694.108
119.787	1688.762
119.935	1686.81
120.083	1661.145
120.231	1648.467
120.379	1639.271
120.527	1639.363
120.674	1650.901
120.822	1622.556
120.97	1599.578
121.118	1608.276
121.266	1590.088
121.414	1579.716
121.562	1555.901
121.71	1524.353
121.858	1518.955
122.005	1511.614
122.153	1487.762
122.301	1455.508
122.449	1446.253
122.597	1421.995
122.745	1419.487
122.893	1391.693
123.041	1407.352
123.189	1410.868
123.336	1410.024
123.484	1409.709
123.632	1412.352
123.78	1406.064
123.928	1386.827
124.076	1402.367
124.224	1414.446
124.372	1393.316
124.52	1409.325
124.667	1414.728
124.815	1424.208
124.963	1451.224
125.111	1460.415
125.259	1489.105
125.407	1526.979
125.555	1513.876
125.703	1567.916
125.85	1605.469
125.998	1615.11
126.146	1633.181
126.294	1607.818
126.442	1620.416
126.59	1617.471
126.738	1603.412
126.886	1578.976
127.034	1561.297
127.181	1536.402
127.329	1505.604
127.477	1502.602
127.625	1463.998
127.773	1449.67
127.921	1418.392
128.069	1383.895
128.217	1356.204
128.365	1336.073
128.512	1327.635
128.66	1294.322
128.808	1273.629
128.956	1255.47
129.104	1228.607
129.252	1199.754
129.4	1204.634
129.548	1140.828
129.695	1100.549
129.843	1085.604
129.991	1045.789
130.139	1017.945
130.287	989.417
130.435	936.602
130.583	917.544
130.731	876.013
130.879	851.372
131.026	835.47
131.174	784.72
131.322	730.434
131.47	715.255
131.618	684.529
131.766	641.143
131.914	620.513
132.062	608.167
132.21	583.864
132.357	575.088
132.505	536.299
132.653	529.619
132.801	508.85
132.949	482.87
133.097	460.427
133.245	436.771
133.393	402.585
133.541	388.865
133.688	362.102
133.836	343.666
133.984	331.28
134.132	318.593
134.28	310.054
134.428	300.443
134.576	286.115
134.724	284.137
134.871	267.423
135.019	275.801
135.167	271.393
135.315	277.602
135.463	268.278
135.611	260.134
135.759	260.952
135.907	231.22
136.055	224.105
136.202	213.622
136.35	213.884
136.498	206.298
136.646	194.403
136.794	194.775
136.942	185.468
137.09	176.464
137.238	175.224
137.386	166.811
137.533	163.3
137.681	157.53
137.829	153.763
137.977	156.203
138.125	156.011
138.273	152.088
138.421	150.042
138.569	140.906
138.717	143.237
138.864	139.121
139.012	137.738
139.16	141.126
139.308	133.682
139.456	135.157
139.604	134.716
139.752	130.228
139.9	133.71
140.047	137.259
140.195	136.211
140.343	132.328
140.491	125.449
140.639	119.654
140.787	122.509
140.935	118.713
141.083	118.218
141.231	123.906
141.378	129.774
141.526	133.673
141.674	138.445
141.822	141.838
141.97	135.021
142.118	130.98
142.266	136.039
142.414	135.505
142.562	127.974
142.709	126.816
142.857	127.053
143.005	130.577
143.153	129.568
143.301	124.185
143.449	129.199
143.597	129.106
143.745	127.47
143.893	125.216
144.04	116.52
144.188	122.65
144.336	115.488
144.484	114.712
144.632	114.982
144.78	115.326
144.928	120.864
145.076	127.683
145.223	125.078
145.371	120.283
145.519	116.462
145.667	120.26
145.815	110.939
145.963	119.67
146.111	118.489
146.259	115.966
146.407	121.065
146.554	130.144
146.702	132.167
146.85	126.43
146.998	123.372
147.146	118.435
147.294	120.861
147.442	122.17
147.59	125.651
147.738	123.542
147.885	122.637
148.033	123.028
148.181	118.01
148.329	117.974
148.477	118.275
148.625	113.857
148.773	110.173
148.921	103.809
149.068	105.395
149.216	103.364
149.364	109.529
149.512	113.398
149.66	114.487
149.808	110.291
149.956	114.736
150.104	119.74
150.252	126.268
150.399	128.033
150.547	131.747
150.695	126.635
150.843	128.22
150.991	124.827
151.139	122.312
151.287	121.575
151.435	132.167
151.583	148.443
151.73	145.286
151.878	155.168
152.026	156.1
152.174	159.845
152.322	168.552
152.47	166.612
152.618	170.476
152.766	173.863
152.913	185.09
153.061	177.453
153.209	189.87
153.357	189.757
153.505	203.902
153.653	197.143
153.801	205.227
153.949	206.338
154.097	210.846
154.244	205.02
154.392	209.311
154.54	210.49
154.688	211.363
154.836	209.819
154.984	205.079
155.132	204.915
155.28	197.945
155.428	197.928
155.575	203.164
155.723	195.467
155.871	187.352
156.019	175.205
156.167	165.444
156.315	166.293
156.463	154.165
156.611	166.828
156.759	165.593
156.906	155.691
157.054	153.943
157.202	150.233
157.35	143.735
157.498	137.064
157.646	131.94
157.794	132.553
157.942	127.985
158.089	126.598
158.237	124.539
158.385	122.599
158.533	119.536
158.681	125.397
158.829	115.347
158.977	114.941
159.125	110.508
159.273	112.147
159.42	104.917
159.568	102.881
159.716	95.418
159.864	99.965
160.012	97.099
160.16	95.33
160.308	107.264
160.456	105.927
160.604	106.593
160.751	99.412
160.899	103.942
161.047	98.098
161.195	96.457
161.343	91.88
161.491	90.29
161.639	89.64
161.787	83.746
161.935	91.37
162.082	91.807
162.23	89.244
162.378	85.957
162.526	92.821
162.674	92.561
162.822	103.622
162.97	109.138
163.118	107.788
163.265	107.48
163.413	109.016
163.561	109.255
163.709	113.058
163.857	115.717
164.005	116.416
164.153	119.843
164.301	112.306
164.449	111.016
164.596	115.699
164.744	117.155
164.892	114.311
165.04	125.048
165.188	124.844
165.336	128.61
165.484	136.522
165.632	133.645
165.78	128.907
165.927	135.66
166.075	131.776
166.223	133.245
166.371	132.714
166.519	137.661
166.667	128.854
166.815	137.863
166.963	134.996
167.111	144.406
167.258	140.815
167.406	133.775
167.554	127.6
167.702	121.929
167.85	124.895
167.998	125.372
168.146	133.314
168.294	133.591
168.441	127.993
168.589	131.173
168.737	128.729
168.885	132.407
169.033	130.008
169.181	128.363
169.329	136.388
169.477	134.036
169.625	139.788
169.772	141.203
169.92	144.227
170.068	141.478
170.216	138.811
170.364	140.095
170.512	149.965
170.66	145.615
170.808	142.646
170.956	138.569
171.103	130.569
171.251	129.419
171.399	127.135
171.547	131.055
171.695	119.061
171.843	130.041
171.991	125.504
172.139	134.21
172.286	133.536
172.434	141.512
172.582	142.594
172.73	145.843
172.878	146.695
173.026	153.001
173.174	155.137
173.322	152.786
173.47	153.471
173.617	154.436
173.765	150.041
173.913	148.756
174.061	146.778
174.209	152.223
174.357	161.575
174.505	164.98
174.653	171.601
174.801	176.462
174.948	185.857
175.096	197.888
175.244	198.956
175.392	210.147
175.54	208.589
175.688	203.63
175.836	205.648
175.984	217.729
176.132	224.53
176.279	228.457
176.427	244.645
176.575	255.493
176.723	270.807
176.871	284.421
177.019	300.855
177.167	319.623
177.315	337.733
177.462	342.654
177.61	367.675
177.758	387.369
177.906	406.549
178.054	437.463
178.202	458.81
178.35	476.027
178.498	497.664
178.646	491.351
178.793	506.262
178.941	532.339
179.089	535.236
179.237	556.063
179.385	577.266
179.533	579.893
179.681	585.634
179.829	597.981
179.977	614.667
180.124	638.444
180.272	655.461
180.42	665.121
180.568	703.565
180.716	726.058
180.864	735.658
181.012	742.278
181.16	755.544
181.307	766.128
181.455	787.011
181.603	791.344
181.751	807.121
181.899	816.074
182.047	793.657
182.195	790.341
182.343	784.814
182.491	761.911
182.638	757.757
182.786	771.704
182.934	769.584
183.082	770.97
183.23	781.63
183.378	774.15
183.526	791.15
183.674	804.976
183.822	823.48
183.969	850.653
184.117	852.856
184.265	871.282
184.413	909.412
184.561	907.045
184.709	917.558
184.857	921.792
185.005	932.295
185.153	955.948
185.3	961.838
185.448	974.641
185.596	957.727
185.744	968.53
185.892	968.234
186.04	972.497
186.188	976.677
186.336	987.933
186.483	989.35
186.631	974.74
186.779	940.03
186.927	947.463
187.075	936.84
187.223	921.867
187.371	880.95
187.519	849.827
187.667	826.657
187.814	788.577
187.962	784.767
188.11	745.308
188.258	726.682
188.406	696.952
188.554	665.666
188.702	614.439
188.85	571.563
188.998	525.064
189.145	493.348
189.293	481.512
189.441	443.81
189.589	440.817
189.737	426.315
189.885	431.192
190.033	407.937
190.181	400.029
190.329	385.783
190.476	373.768
190.624	365.07
190.772	350.065
190.92	348.716
191.068	333.241
191.216	340.267
191.364	330.266
191.512	323.264
191.659	304.577
191.807	292.545
191.955	286.864
192.103	287.706
192.251	283.332
192.399	285.494
192.547	282.961
192.695	287.816
192.843	287.43
192.99	292.084
193.138	292.949
193.286	278.646
193.434	269.744
193.582	241.227
193.73	245.421
193.878	239.079
194.026	233.944
194.174	218.738
194.321	230.366
194.469	218.711
194.617	219.529
194.765	218.308
194.913	203.232
195.061	196.66
195.209	207.291
195.357	199.909
195.505	200.873
195.652	196.391
195.8	197.148
195.948	197.564
196.096	195.778
196.244	189.775
196.392	184.975
196.54	189.482
196.688	185.816
196.835	185.457
196.983	172.61
197.131	164.492
197.279	152.079
197.427	143.196
197.575	134.746
197.723	123.282
197.871	116.002
198.019	116.732
198.166	110.789
198.314	120.172
198.462	128.953
198.61	140.164
198.758	171.835
198.906	196.409
199.054	195.306
199.202	186.25
199.35	173.788
199.497	156.402
199.645	116.464
199.793	88.229
199.941	54.225
200.089	39.727
200.237	34.589
200.385	29.97
200.533	25.726
200.68	23.355
200.828	21.636
200.976	17.886
201.124	18.203
201.272	16.804
201.42	16.551
201.568	17.644
201.716	17.118
201.864	19.806
202.011	22.391
202.159	19.366
202.307	16.808
202.455	12.639
202.603	11.651
202.751	12.946
202.899	11.114
203.047	10.993
203.195	11.932
203.342	11.158
203.49	12.847
203.638	12.599
203.786	12.098
203.934	10.747
204.082	11.04
204.23	10.095
204.378	11.567
204.526	10.292
204.673	10.88
204.821	10.759
204.969	11.214
205.117	9.956
205.265	11.004
205.413	12.431
205.561	10.213
205.709	10.088
205.856	10.237
206.004	9.202
206.152	11.038
