# Supplementary material for: A single Musashi gene allele is sufficient to maintain mouse photoreceptor cells
Source: PLoS One. 2026 May 14;21(5):e0338576. doi: 10.1371/journal.pone.0338576 (PMC13175383; doi:10.1371/journal.pone.0338576)
Supplement: S2 File — (ZIP) [file pone.0338576.s011.zip › Data/Msi1FWT_Msi2FF_CRE_2_1.csv]

Distance_(microns)	Gray_Value
0	33.342
0.148	35.938
0.296	35.258
0.444	37.328
0.592	37.131
0.739	36.625
0.887	39.579
1.035	36.602
1.183	35.302
1.331	38.676
1.479	41.976
1.627	45.932
1.775	43.878
1.923	47.897
2.07	53.806
2.218	48.629
2.366	48.291
2.514	50.08
2.662	49.479
2.81	52.501
2.958	55.148
3.106	56.805
3.253	59.432
3.401	61.596
3.549	57.783
3.697	65.184
3.845	65.511
3.993	67.918
4.141	68.027
4.289	71.084
4.437	72.133
4.584	79.926
4.732	79.782
4.88	82.082
5.028	95.792
5.176	90.681
5.324	96.457
5.472	103.08
5.62	106.332
5.768	112.375
5.915	123.264
6.063	128.827
6.211	142.143
6.359	149.492
6.507	146.631
6.655	160.591
6.803	184.574
6.951	180.176
7.098	189.222
7.246	199.642
7.394	202.868
7.542	216.561
7.69	223.871
7.838	223.084
7.986	238.864
8.134	249.58
8.282	260.14
8.429	272.72
8.577	285.367
8.725	291.804
8.873	325.438
9.021	326.959
9.169	350.454
9.317	381.745
9.465	408.806
9.613	441.827
9.76	496.978
9.908	514.5
10.056	553.482
10.204	603.588
10.352	601.82
10.5	660.21
10.648	702.842
10.796	739.338
10.944	775.064
11.091	813.087
11.239	825.947
11.387	887.528
11.535	928.198
11.683	970.109
11.831	1052.082
11.979	1113.739
12.127	1154.007
12.274	1238.803
12.422	1312.294
12.57	1343.8
12.718	1454.518
12.866	1460.38
13.014	1504.948
13.162	1542.403
13.31	1573.452
13.458	1624.841
13.605	1662.56
13.753	1666.935
13.901	1709.081
14.049	1715.636
14.197	1764.499
14.345	1793.788
14.493	1789.42
14.641	1830.098
14.789	1868.211
14.936	1860.887
15.084	1834.94
15.232	1818.88
15.38	1796.8
15.528	1796.729
15.676	1827.366
15.824	1829.708
15.972	1834.351
16.12	1856.081
16.267	1828.552
16.415	1818.865
16.563	1852.529
16.711	1872.873
16.859	1873.043
17.007	1920.999
17.155	1959.289
17.303	1953.66
17.45	1972.947
17.598	1971.928
17.746	2007.386
17.894	2035.843
18.042	2030.604
18.19	2098.793
18.338	2100.137
18.486	2084.708
18.634	2152.629
18.781	2166.94
18.929	2190.435
19.077	2251.302
19.225	2238.333
19.373	2275.433
19.521	2313.924
19.669	2341.452
19.817	2373.28
19.965	2427.131
20.112	2457.995
20.26	2517.176
20.408	2542.174
20.556	2600.647
20.704	2643.071
20.852	2687.902
21	2717.254
21.148	2758.838
21.295	2783.479
21.443	2767.537
21.591	2837.088
21.739	2850.821
21.887	2869.265
22.035	2909.093
22.183	2940.507
22.331	2952.208
22.479	3011.393
22.626	2990.387
22.774	3029.998
22.922	3056.771
23.07	3063.948
23.218	3112.076
23.366	3167.833
23.514	3117.137
23.662	3139.335
23.81	3155.512
23.957	3128.626
24.105	3148.919
24.253	3196.996
24.401	3135.813
24.549	3143.12
24.697	3121.161
24.845	3102.561
24.993	3165.575
25.141	3215.705
25.288	3212.764
25.436	3227.177
25.584	3247.698
25.732	3222.784
25.88	3279.671
26.028	3271.034
26.176	3244.775
26.324	3295.911
26.471	3312.576
26.619	3274.943
26.767	3283.429
26.915	3257.682
27.063	3240.878
27.211	3224.928
27.359	3193.684
27.507	3138.524
27.655	3119.611
27.802	3051.684
27.95	2934.646
28.098	2914.675
28.246	2814.754
28.394	2769.24
28.542	2722.476
28.69	2661.245
28.838	2597.892
28.986	2486.91
29.133	2415.482
29.281	2300.977
29.429	2205.062
29.577	2095.264
29.725	2082.806
29.873	2034.907
30.021	2007.48
30.169	1969.698
30.317	1968.233
30.464	1961.027
30.612	1952.391
30.76	1908.199
30.908	1893.41
31.056	1849.808
31.204	1798.88
31.352	1751.291
31.5	1686.554
31.647	1648.421
31.795	1641.085
31.943	1609.799
32.091	1573.029
32.239	1563.359
32.387	1549.278
32.535	1548.414
32.683	1510.943
32.831	1467.066
32.978	1427.169
33.126	1416.245
33.274	1376.018
33.422	1358.408
33.57	1338.808
33.718	1316.814
33.866	1291.546
34.014	1318.311
34.162	1322.9
34.309	1342.945
34.457	1365.77
34.605	1390.339
34.753	1375.569
34.901	1387.91
35.049	1415.438
35.197	1443.992
35.345	1489.177
35.492	1501.548
35.64	1553.149
35.788	1568.707
35.936	1592.832
36.084	1609.633
36.232	1604.996
36.38	1597.573
36.528	1624.963
36.676	1612.737
36.823	1637.67
36.971	1636.933
37.119	1635.978
37.267	1625.504
37.415	1594.883
37.563	1552.799
37.711	1523.295
37.859	1498.968
38.007	1430.493
38.154	1403.316
38.302	1389.613
38.45	1365.468
38.598	1335.759
38.746	1277.374
38.894	1277.692
39.042	1265.124
39.19	1204.702
39.338	1197.9
39.485	1209.013
39.633	1233.41
39.781	1240.84
39.929	1243.467
40.077	1219.031
40.225	1223.255
40.373	1251.859
40.521	1246.923
40.668	1262.588
40.816	1243.55
40.964	1226.62
41.112	1223.532
41.26	1195.192
41.408	1154.184
41.556	1128.694
41.704	1100.656
41.852	1096.51
41.999	1075.825
42.147	1063.11
42.295	1060.538
42.443	1045.54
42.591	1038.028
42.739	1031.79
42.887	1033.438
43.035	1015.524
43.183	1005.775
43.33	1007.868
43.478	1020.546
43.626	1019.556
43.774	1034.5
43.922	1026.62
44.07	1045.214
44.218	1042.539
44.366	1025.812
44.514	1047.251
44.661	1051.32
44.809	1054.97
44.957	1058.709
45.105	1061.415
45.253	1084.824
45.401	1110.028
45.549	1130.399
45.697	1145.744
45.844	1126.319
45.992	1144.894
46.14	1139.279
46.288	1162.977
46.436	1126.235
46.584	1131.641
46.732	1093.428
46.88	1062.308
47.028	1031.975
47.175	1015.138
47.323	988.445
47.471	1021.079
47.619	1027.273
47.767	1046.361
47.915	1055.963
48.063	1046.879
48.211	1050.811
48.359	1022.46
48.506	979.243
48.654	953.428
48.802	936.517
48.95	946.424
49.098	953.132
49.246	939.586
49.394	913.584
49.542	937.465
49.689	933.997
49.837	953.291
49.985	935.799
50.133	940.751
50.281	951.778
50.429	977.394
50.577	977.341
50.725	985.728
50.873	998.564
51.02	1013.287
51.168	1005.987
51.316	986.955
51.464	946.384
51.612	927.239
51.76	929.658
51.908	934.263
52.056	938.538
52.204	905.304
52.351	861.069
52.499	853.842
52.647	826.413
52.795	819.734
52.943	822.991
53.091	828.338
53.239	809.402
53.387	826.013
53.535	833.181
53.682	845.536
53.83	838.248
53.978	845.335
54.126	854.441
54.274	885.407
54.422	887.24
54.57	912.816
54.718	938.549
54.865	957.716
55.013	974.211
55.161	987.129
55.309	979.094
55.457	972.889
55.605	938.684
55.753	903.045
55.901	886.947
56.049	888.189
56.196	920.423
56.344	908.236
56.492	881.227
56.64	851.75
56.788	832.667
56.936	818.417
57.084	815.358
57.232	814.012
57.38	821.538
57.527	839.773
57.675	846.012
57.823	845.031
57.971	843.884
58.119	873.673
58.267	877.028
58.415	877.358
58.563	861.206
58.711	868.687
58.858	857.368
59.006	835.492
59.154	812.107
59.302	792.401
59.45	791.092
59.598	796.791
59.746	821.481
59.894	794.634
60.041	797.38
60.189	788.213
60.337	781.693
60.485	785.619
60.633	786.106
60.781	799.047
60.929	821.772
61.077	827.34
61.225	845.425
61.372	872.897
61.52	887.462
61.668	907.324
61.816	928.619
61.964	912.189
62.112	931.139
62.26	921.836
62.408	907.754
62.556	846.917
62.703	828.741
62.851	797.822
62.999	809.062
63.147	817.954
63.295	814.276
63.443	800.909
63.591	785.992
63.739	798.164
63.886	808.06
64.034	809.293
64.182	808.889
64.33	805.679
64.478	811.45
64.626	834.938
64.774	866.49
64.922	865.258
65.07	868.292
65.217	914.007
65.365	918.325
65.513	927.044
65.661	952.767
65.809	906.217
65.957	918.978
66.105	934.184
66.253	955.541
66.401	948.344
66.548	968.101
66.696	955.052
66.844	986.844
66.992	984.017
67.14	975.702
67.288	968.571
67.436	972.336
67.584	971.305
67.732	953.771
67.879	975.904
68.027	987.548
68.175	972.266
68.323	949.71
68.471	952.998
68.619	965.915
68.767	957.616
68.915	983.797
69.062	993.996
69.21	989.646
69.358	1001.115
69.506	1048.278
69.654	1065.005
69.802	1079.615
69.95	1083.358
70.098	1076.787
70.246	1102.058
70.393	1088.03
70.541	1087.815
70.689	1085.237
70.837	1083.929
70.985	1048.807
71.133	1090.973
71.281	1082.895
71.429	1087.021
71.577	1071.115
71.724	1035.876
71.872	1032.2
72.02	1011.977
72.168	992.341
72.316	980.365
72.464	962.756
72.612	941.894
72.76	948.05
72.908	958.86
73.055	973.543
73.203	978.472
73.351	985.705
73.499	1027.178
73.647	1051.897
73.795	1070.775
73.943	1089.307
74.091	1109.378
74.238	1133.41
74.386	1126.318
74.534	1159.94
74.682	1146.419
74.83	1118.154
74.978	1110.693
75.126	1104.517
75.274	1085.194
75.422	1081.718
75.569	1074.696
75.717	1058.42
75.865	1033.844
76.013	1044.147
76.161	1034.493
76.309	1021.782
76.457	1023.528
76.605	989.845
76.753	950.977
76.9	927.447
77.048	902.103
77.196	868.549
77.344	860.787
77.492	838.559
77.64	823.694
77.788	841.289
77.936	838.827
78.083	851.463
78.231	875.221
78.379	881.74
78.527	893.836
78.675	941.257
78.823	944.657
78.971	949.795
79.119	946.856
79.267	895.94
79.414	885.521
79.562	888.292
79.71	880.453
79.858	880.767
80.006	877.596
80.154	868.6
80.302	871.06
80.45	863.983
80.598	853.273
80.745	869.922
80.893	847.507
81.041	840.719
81.189	862.198
81.337	876.347
81.485	884.072
81.633	907.255
81.781	914.123
81.929	931.662
82.076	944.522
82.224	974.024
82.372	998.355
82.52	1048.693
82.668	1063.364
82.816	1072.636
82.964	1070.854
83.112	1081.355
83.259	1086.348
83.407	1089.288
83.555	1076.895
83.703	1064.616
83.851	1074.183
83.999	1029.933
84.147	1022.187
84.295	1011.404
84.443	1007.996
84.59	998.482
84.738	998.019
84.886	968.362
85.034	982.091
85.182	970.684
85.33	947.471
85.478	947.337
85.626	959.631
85.774	965.993
85.921	975.989
86.069	987.541
86.217	1000.887
86.365	1010.752
86.513	1013.754
86.661	1029.756
86.809	1040.672
86.957	1064.81
87.104	1041.652
87.252	1042.257
87.4	1017.726
87.548	1012.118
87.696	1026.566
87.844	1025.608
87.992	1037.668
88.14	1055.44
88.288	1064.819
88.435	1103.338
88.583	1106.41
88.731	1109.599
88.879	1121.617
89.027	1145.089
89.175	1133.756
89.323	1132.682
89.471	1146.03
89.619	1148.885
89.766	1146.744
89.914	1135.779
90.062	1136.015
90.21	1120.77
90.358	1142.107
90.506	1146.916
90.654	1166.338
90.802	1161.613
90.95	1147.612
91.097	1161.367
91.245	1133.199
91.393	1129.622
91.541	1133.795
91.689	1144.984
91.837	1121.666
91.985	1084.122
92.133	1078.421
92.28	1035.559
92.428	996.158
92.576	940.597
92.724	910.821
92.872	889.233
93.02	860.585
93.168	840.813
93.316	784.675
93.464	751.3
93.611	703.436
93.759	646.044
93.907	603.478
94.055	572.256
94.203	515.568
94.351	502.04
94.499	481.476
94.647	454.088
94.795	444.583
94.942	425.065
95.09	414.538
95.238	413.696
95.386	380.128
95.534	383.206
95.682	370.351
95.83	356.459
95.978	350.271
96.126	338.832
96.273	335.612
96.421	333.646
96.569	333.141
96.717	340.652
96.865	361.557
97.013	374.494
97.161	380.372
97.309	384.26
97.456	396.952
97.604	431.697
97.752	433.022
97.9	423.687
98.048	445.866
98.196	459.358
98.344	484.973
98.492	504.198
98.64	530.61
98.787	549.914
98.935	566.059
99.083	584.627
99.231	586.938
99.379	593.92
99.527	561.801
99.675	560.782
99.823	561.27
99.971	563.032
100.118	571.727
100.266	568.009
100.414	577.241
100.562	576.95
100.71	589.282
100.858	591.193
101.006	586.056
101.154	612.403
101.301	629.073
101.449	631.064
101.597	645.957
101.745	669.604
101.893	669.651
102.041	696.848
102.189	703.166
102.337	745.814
102.485	765.84
102.632	803.562
102.78	844.474
102.928	861.452
103.076	876.798
103.224	913.306
103.372	945.398
103.52	991.348
103.668	1013.788
103.816	1006.352
103.963	1031.236
104.111	1035.206
104.259	1058.076
104.407	1079.517
104.555	1101.998
104.703	1115.601
104.851	1129.604
104.999	1153.88
105.147	1133.21
105.294	1159.663
105.442	1205.079
105.59	1259.306
105.738	1281.25
105.886	1315.106
106.034	1340.702
106.182	1345.162
106.33	1362.738
106.477	1396.76
106.625	1375.093
106.773	1403.973
106.921	1422.321
107.069	1402.564
107.217	1438.561
107.365	1459.248
107.513	1462.452
107.661	1492.289
107.808	1516.119
107.956	1531.4
108.104	1531.505
108.252	1543.13
108.4	1534.328
108.548	1551.312
108.696	1541.51
108.844	1559.851
108.992	1568.302
109.139	1567.563
109.287	1604.982
109.435	1603.026
109.583	1618.909
109.731	1617.523
109.879	1609.719
110.027	1602.646
110.175	1616.863
110.323	1601.733
110.47	1598.441
110.618	1590.923
110.766	1579.395
110.914	1577.244
111.062	1552.517
111.21	1552.896
111.358	1540.685
111.506	1528.043
111.653	1510.137
111.801	1481.171
111.949	1503.966
112.097	1490.264
112.245	1483.292
112.393	1478.02
112.541	1495.997
112.689	1463.649
112.837	1484.671
112.984	1471.908
113.132	1459.881
113.28	1479.928
113.428	1493.431
113.576	1506.341
113.724	1516.081
113.872	1510.675
114.02	1550.189
114.168	1601.038
114.315	1608.034
114.463	1617.506
114.611	1650.141
114.759	1610.397
114.907	1642.029
115.055	1657.728
115.203	1677.312
115.351	1706.336
115.498	1710.277
115.646	1706.742
115.794	1763.493
115.942	1791.867
116.09	1760.752
116.238	1815.99
116.386	1785.932
116.534	1796.859
116.682	1831.489
116.829	1803.402
116.977	1794.662
117.125	1849.265
117.273	1808.302
117.421	1856.029
117.569	1882.116
117.717	1871.642
117.865	1920.838
118.013	1933.523
118.16	1890.245
118.308	1917.581
118.456	1962.69
118.604	1984.352
118.752	2059.439
118.9	2077.19
119.048	2046.221
119.196	2043.582
119.344	2022.987
119.491	2027.644
119.639	2121.249
119.787	2151.55
119.935	2196.956
120.083	2271.659
120.231	2294.862
120.379	2299.859
120.527	2352.689
120.674	2316.555
120.822	2341.409
120.97	2384.085
121.118	2386.837
121.266	2448.689
121.414	2451.875
121.562	2422.203
121.71	2427.782
121.858	2454.461
122.005	2437.1
122.153	2496.609
122.301	2484.516
122.449	2568.837
122.597	2577.875
122.745	2587.439
122.893	2634.557
123.041	2676.241
123.189	2708.546
123.336	2726.184
123.484	2776.656
123.632	2784.496
123.78	2777.143
123.928	2784.176
124.076	2793.77
124.224	2831.686
124.372	2861.323
124.52	2889.656
124.667	2917.378
124.815	2914.263
124.963	2903.276
125.111	2921.558
125.259	2977.584
125.407	2973.316
125.555	2991.235
125.703	2993.261
125.85	2992.851
125.998	3049.549
126.146	3022.91
126.294	3028.425
126.442	3059.579
126.59	3055.771
126.738	3074.872
126.886	3044.823
127.034	3062.062
127.181	3042.052
127.329	3039.639
127.477	2983.903
127.625	2990.526
127.773	3018.233
127.921	3000.437
128.069	2996.173
128.217	2976.898
128.365	2972.597
128.512	2952.386
128.66	2921.832
128.808	2936.568
128.956	2973.604
129.104	3002.153
129.252	3041.026
129.4	3074.459
129.548	3046.211
129.695	3060.643
129.843	3115.157
129.991	3114.389
130.139	3147.737
130.287	3121.545
130.435	3104.01
130.583	3121.57
130.731	3080.427
130.879	3064.671
131.026	3091.541
131.174	3002.099
131.322	3001.246
131.47	2976.063
131.618	2922.944
131.766	2889.265
131.914	2893.132
132.062	2805.215
132.21	2695.268
132.357	2697.817
132.505	2620.39
132.653	2568.083
132.801	2541.373
132.949	2485.111
133.097	2478.159
133.245	2477.445
133.393	2385.57
133.541	2342.002
133.688	2268.478
133.836	2187.533
133.984	2163.538
134.132	2120.981
134.28	2071.529
134.428	2068.991
134.576	2042.688
134.724	1994.796
134.871	2009.024
135.019	1939.942
135.167	1921.88
135.315	1930.279
135.463	1885.726
135.611	1903.506
135.759	1888.537
135.907	1834.827
136.055	1791.948
136.202	1787.201
136.35	1752.848
136.498	1737.18
136.646	1716.586
136.794	1730.229
136.942	1704.589
137.09	1717.705
137.238	1711.008
137.386	1707.781
137.533	1690.588
137.681	1681.982
137.829	1708.964
137.977	1719.586
138.125	1716.082
138.273	1707.298
138.421	1650.75
138.569	1625.949
138.717	1593.608
138.864	1564.355
139.012	1538.23
139.16	1510.665
139.308	1485.713
139.456	1488.411
139.604	1475.74
139.752	1441.345
139.9	1434.826
140.047	1426.052
140.195	1394.884
140.343	1379.148
140.491	1346.252
140.639	1310.51
140.787	1318.634
140.935	1279.329
141.083	1293.126
141.231	1282.309
141.378	1296.406
141.526	1257.72
141.674	1243.11
141.822	1208.561
141.97	1193.722
142.118	1174.619
142.266	1176.819
142.414	1183.295
142.562	1166.575
142.709	1131.191
142.857	1122.938
143.005	1119.022
143.153	1115.195
143.301	1100.652
143.449	1089.292
143.597	1098.01
143.745	1105.433
143.893	1062.973
144.04	1079.323
144.188	1083.186
144.336	1056.085
144.484	1064.338
144.632	1079.828
144.78	1097.823
144.928	1099.019
145.076	1120.975
145.223	1134.271
145.371	1201.614
145.519	1210.79
145.667	1257.246
145.815	1269.922
145.963	1258.289
146.111	1309.439
146.259	1320.415
146.407	1343.894
146.554	1382.37
146.702	1392.932
146.85	1433.418
146.998	1467.037
147.146	1466.172
147.294	1461.657
147.442	1469.87
147.59	1455.489
147.738	1480.338
147.885	1479.841
148.033	1450.457
148.181	1455.889
148.329	1468.217
148.477	1439.762
148.625	1486.185
148.773	1484.321
148.921	1513.203
149.068	1523.566
149.216	1524.452
149.364	1554.824
149.512	1577.355
149.66	1590.698
149.808	1642.294
149.956	1639.12
150.104	1639.386
150.252	1670.375
150.399	1725.191
150.547	1685.397
150.695	1695.952
150.843	1735.818
150.991	1678.787
151.139	1714.49
151.287	1743.567
151.435	1741.573
151.583	1751.609
151.73	1752.692
151.878	1779.484
152.026	1756.93
152.174	1746.234
152.322	1735.727
152.47	1767.981
152.618	1781.797
152.766	1778.851
152.913	1771.194
153.061	1778.716
153.209	1787.25
153.357	1797.381
153.505	1808.915
153.653	1829.342
153.801	1860.069
153.949	1896.273
154.097	1920.724
154.244	1925.533
154.392	1904.705
154.54	1921.686
154.688	1890.491
154.836	1854.609
154.984	1853.917
155.132	1865.832
155.28	1834.574
155.428	1819.667
155.575	1790.236
155.723	1748.995
155.871	1759.551
156.019	1755.46
156.167	1690.446
156.315	1696.912
156.463	1673.508
156.611	1621.276
156.759	1596.613
156.906	1560.657
157.054	1553.914
157.202	1541.971
157.35	1534.461
157.498	1505.062
157.646	1482.895
157.794	1453.975
157.942	1425.527
158.089	1430.585
158.237	1345.49
158.385	1279.489
158.533	1240.708
158.681	1168.323
158.829	1156.248
158.977	1091.598
159.125	1032.054
159.273	996.093
159.42	928.698
159.568	865.777
159.716	836.292
159.864	804.784
160.012	742.333
160.16	700.167
160.308	646.167
160.456	585.654
160.604	548.645
160.751	520.108
160.899	507.898
161.047	485.242
161.195	430.869
161.343	421.159
161.491	387.072
161.639	390.616
161.787	411.759
161.935	406.536
162.082	406.049
162.23	401.926
162.378	380.026
162.526	356.32
162.674	334.152
162.822	303.988
162.97	295.663
163.118	306.232
163.265	296.054
163.413	274.716
163.561	272.924
163.709	251.564
163.857	255.44
164.005	259.41
164.153	250.714
164.301	244.08
164.449	232.397
164.596	221.57
164.744	207.464
164.892	195.115
165.04	191.525
165.188	199.549
165.336	198.352
165.484	199.849
165.632	204.656
165.78	191.239
165.927	192.403
166.075	194.998
166.223	196.255
166.371	198.355
166.519	186.122
166.667	191.429
166.815	192.889
166.963	196.036
167.111	179.473
167.258	193.42
167.406	195.777
167.554	193.802
167.702	191.876
167.85	193.594
167.998	188.798
168.146	192.659
168.294	191.366
168.441	196.139
168.589	209.809
168.737	205.059
168.885	215.053
169.033	218.44
169.181	213.43
169.329	218.164
169.477	215.534
169.625	214.574
169.772	213.675
169.92	216.947
170.068	220.199
170.216	209.464
170.364	221.159
170.512	214.728
170.66	218.266
170.808	224.19
170.956	241.152
171.103	258.028
171.251	241.706
171.399	235.195
171.547	240.924
171.695	239.196
171.843	243.998
171.991	248.28
172.139	231.855
172.286	236.977
172.434	239.492
172.582	243.2
172.73	248.238
172.878	250.093
173.026	251.891
173.174	245.525
173.322	235.685
173.47	242.012
173.617	238.732
173.765	230.316
173.913	235.016
174.061	237.026
174.209	229.409
174.357	230.426
174.505	236.506
174.653	234.262
174.801	246.892
174.948	259.996
175.096	267.696
175.244	264.412
175.392	238.056
175.54	227.613
175.688	226.361
175.836	222.132
175.984	230.989
176.132	223.127
176.279	218.381
176.427	216.885
176.575	225.556
176.723	212.06
176.871	212.321
177.019	198.265
177.167	194.309
177.315	202.864
177.462	178.324
177.61	181.572
177.758	185.349
177.906	192.873
178.054	190.399
178.202	199.789
178.35	197.645
178.498	208.125
178.646	210.882
178.793	208.295
178.941	211.918
179.089	209.334
179.237	234.212
179.385	232.288
179.533	233.066
179.681	217.685
179.829	204.804
179.977	205.716
180.124	211.674
180.272	201.987
180.42	198.627
180.568	192.133
180.716	196.983
180.864	202.106
181.012	195.803
181.16	189.609
181.307	193.622
181.455	199.839
181.603	200.916
181.751	194.166
181.899	194.872
182.047	194.702
182.195	202.913
182.343	206.479
182.491	212.983
182.638	220.73
182.786	208.192
182.934	213.76
183.082	209.259
183.23	211.227
183.378	208.595
183.526	214.044
183.674	215.402
183.822	209.007
183.969	198.771
184.117	200.318
184.265	194.519
184.413	190.523
184.561	188.873
184.709	176.991
184.857	183.215
185.005	188.201
185.153	181.678
185.3	185.052
185.448	172.42
185.596	172.747
185.744	170.965
185.892	186.399
186.04	187.88
186.188	193.183
186.336	194.331
186.483	212.007
186.631	209.195
186.779	191.177
186.927	183.526
187.075	182.951
187.223	193.693
187.371	184.994
187.519	177.978
187.667	173.891
187.814	177.031
187.962	186.848
188.11	180.568
188.258	170.805
188.406	174.872
188.554	166.666
188.702	165.188
188.85	167.614
188.998	154.213
189.145	160.135
189.293	163.618
189.441	154.337
189.589	168.962
189.737	170.699
189.885	158.887
190.033	171.185
190.181	167.023
190.329	161.957
190.476	161.608
190.624	169.726
190.772	171.864
190.92	177.888
191.068	172.195
191.216	165.445
191.364	180.179
191.512	174.969
191.659	178.413
191.807	175.903
191.955	163.567
192.103	165.971
192.251	164.643
192.399	172.801
192.547	160.583
192.695	173.505
192.843	153.146
192.99	159.568
193.138	159.836
193.286	160.551
193.434	168.179
193.582	168.958
193.73	164.666
193.878	184.074
194.026	186.139
194.174	180.424
194.321	170.776
194.469	178.717
194.617	176.804
194.765	173.418
194.913	169.402
195.061	190.705
195.209	202.009
195.357	187.753
195.505	199.29
195.652	191.79
195.8	188.96
195.948	194.057
196.096	200.466
196.244	187.276
196.392	180.799
196.54	169.069
196.688	173.776
196.835	155.252
196.983	153.922
197.131	158.655
197.279	163.745
197.427	163.528
197.575	174.048
197.723	166.228
197.871	154.701
198.019	142.982
198.166	140.383
198.314	142.424
198.462	152.535
198.61	164.403
198.758	161.347
198.906	169.718
199.054	162.173
199.202	161.406
199.35	157.061
199.497	144.777
199.645	154.922
199.793	165.224
199.941	168.806
200.089	170.855
200.237	172.373
200.385	169.094
200.533	173.354
200.68	176.38
200.828	173.37
200.976	158.983
201.124	166.879
201.272	161.729
201.42	175.549
201.568	157.797
201.716	163.074
201.864	171.291
202.011	163.171
202.159	172.395
202.307	186.142
202.455	186.762
202.603	185.246
202.751	193.149
202.899	191.721
203.047	189.216
203.195	186.721
203.342	179.516
203.49	183.708
203.638	199.094
203.786	207.236
203.934	214.07
204.082	197.735
204.23	192.671
204.378	193.26
204.526	190.399
204.673	208.085
204.821	224.504
204.969	222.059
205.117	211.472
205.265	220.603
205.413	216.51
205.561	218.254
205.709	211.774
205.856	213.691
206.004	220.839
206.152	200.759
206.3	187.664
206.448	190.843
206.596	192.443
206.744	178.502
206.892	178.355
207.04	170.535
207.187	171.124
207.335	161.163
207.483	167.99
207.631	156.261
207.779	168.945
207.927	162.659
208.075	165.01
208.223	166.397
208.371	167.751
208.518	174.258
208.666	182.471
208.814	176.234
208.962	161.549
209.11	151.841
209.258	159.434
209.406	166.966
209.554	166.945
209.701	157.784
209.849	150.225
209.997	164.233
210.145	162.5
210.293	162.861
210.441	153.089
210.589	151.786
210.737	151.014
210.885	142.248
211.032	144.462
211.18	159.956
211.328	158.733
211.476	155.193
211.624	153.494
211.772	142.261
211.92	148.178
212.068	165.565
212.216	163.203
212.363	167.008
212.511	159.634
212.659	156.306
212.807	155.664
212.955	157.276
213.103	164.588
213.251	162.877
213.399	161.134
213.547	146.532
213.694	160.754
213.842	157.975
213.99	159.093
214.138	178.475
214.286	180.09
214.434	174.142
214.582	170.019
214.73	158.702
214.877	155.838
215.025	155.834
215.173	150.364
215.321	160.77
215.469	167.487
215.617	162.13
215.765	155.115
215.913	148.952
216.061	155.137
216.208	170.771
216.356	172.219
216.504	174.183
216.652	174.387
216.8	191.245
216.948	191.944
217.096	202.186
217.244	198.72
217.392	198.562
217.539	194.473
217.687	200.601
217.835	223.456
217.983	256.584
218.131	284.518
218.279	315.028
218.427	337.485
218.575	342.422
218.723	380.795
218.87	398.512
219.018	399.999
219.166	412.243
219.314	424.614
219.462	437.876
219.61	457.209
219.758	470.248
219.906	510.48
220.053	511.82
220.201	485.305
220.349	512.691
220.497	526.505
220.645	537.543
220.793	560.981
220.941	580.616
221.089	570.69
221.237	590.779
221.384	598.467
221.532	581.428
221.68	597.601
221.828	594.361
221.976	602.285
222.124	633.435
222.272	627.552
222.42	643.26
222.568	683.75
222.715	675.984
222.863	676.322
223.011	695.368
223.159	686.481
223.307	737.867
223.455	763.813
223.603	789.106
223.751	817.516
223.898	838.275
224.046	839.066
224.194	868.178
224.342	859.313
224.49	854.785
224.638	900.397
224.786	900.482
224.934	915.541
225.082	950.002
225.229	968.226
225.377	968.923
225.525	1005.318
225.673	1002.222
225.821	1031.543
225.969	1064.737
226.117	1050.052
226.265	1080.956
226.413	1110.665
226.56	1086.105
226.708	1107.932
226.856	1146.306
227.004	1144.426
227.152	1166.63
227.3	1197.053
227.448	1190.877
227.596	1296.681
227.744	1310.118
227.891	1326.45
228.039	1392.447
228.187	1403.019
228.335	1460.302
228.483	1524.108
228.631	1542.254
228.779	1572.448
228.927	1590.514
229.074	1581.779
229.222	1618.758
229.37	1674.873
229.518	1678.045
229.666	1751.154
229.814	1774.063
229.962	1787.613
230.11	1855.374
230.258	1864.939
230.405	1847.72
230.553	1868.382
230.701	1860.193
230.849	1877.635
230.997	1908.586
231.145	1895.076
231.293	1851.8
231.441	1849.074
231.589	1777.221
231.736	1797.272
231.884	1800.58
232.032	1739.134
232.18	1749.708
232.328	1761.537
232.476	1724.757
232.624	1733.157
232.772	1714.251
232.92	1668.078
233.067	1685.628
233.215	1695.788
233.363	1687.382
233.511	1698.434
233.659	1693.477
233.807	1676.474
233.955	1720.8
234.103	1700.993
234.25	1721.08
234.398	1753.566
234.546	1732.353
234.694	1745.457
234.842	1735.014
234.99	1682.17
235.138	1658.213
235.286	1652.805
235.434	1649.688
235.581	1615.708
235.729	1577.784
235.877	1486.478
236.025	1484.827
236.173	1456.53
236.321	1427.799
236.469	1392.302
236.617	1361.247
236.765	1347.197
236.912	1312.486
237.06	1302.98
237.208	1270.632
237.356	1272.144
237.504	1225.997
237.652	1189.669
237.8	1180.474
237.948	1108.91
238.095	1103.852
238.243	1094.316
238.391	1043.518
238.539	1030.841
238.687	1039.473
238.835	1014.912
238.983	1019.157
239.131	1009.926
239.279	1000.062
239.426	998.002
239.574	956.474
239.722	909.74
239.87	914.272
240.018	890.458
240.166	874.127
240.314	858.406
240.462	804.325
240.61	805.442
240.757	777.501
240.905	729.677
241.053	721.379
241.201	685.095
241.349	637.18
241.497	614.469
241.645	599.812
241.793	565.373
241.941	571.632
242.088	556.705
242.236	529.557
242.384	520.843
242.532	500.963
242.68	461.795
242.828	460.955
242.976	444.136
243.124	431.506
243.271	439.662
243.419	414.822
243.567	409.535
243.715	399.582
243.863	389.111
244.011	376.981
244.159	388.639
244.307	375.332
244.455	399.128
244.602	395.007
244.75	365.58
244.898	364.803
245.046	359.099
245.194	342.681
245.342	354.368
245.49	339.729
245.638	330.653
245.786	332.957
245.933	313.551
246.081	310.012
246.229	312.95
246.377	288.667
246.525	278.632
246.673	283.427
246.821	267.142
246.969	253.681
247.117	252.243
247.264	232.868
247.412	237.223
247.56	217.288
247.708	209.771
247.856	209.303
248.004	205.231
248.152	194.953
248.3	199.507
248.447	188.619
248.595	179.974
248.743	179.099
248.891	167.328
249.039	159.661
249.187	163.618
249.335	147.151
249.483	139.035
249.631	134.562
249.778	127.585
249.926	117.439
250.074	113.076
250.222	101.935
250.37	100.277
250.518	95.963
250.666	90.542
250.814	84.767
250.962	78.526
251.109	71.865
251.257	69.853
251.405	60.771
251.553	56.726
251.701	51.944
251.849	39.952
251.997	40.203
252.145	38.371
252.292	34.453
252.44	31.194
252.588	30.664
252.736	28.228
252.884	28.355
253.032	22.689
253.18	21.246
253.328	21.323
253.476	18.18
253.623	16.848
253.771	15.81
253.919	15.282
254.067	16.24
254.215	15.006
254.363	15.264
254.511	12.006
254.659	13.914
254.807	11.83
254.954	13.699
255.102	12.328
255.25	12.538
255.398	13.717
