# Supplementary material for: A single Musashi gene allele is sufficient to maintain mouse photoreceptor cells
Source: PLoS One. 2026 May 14;21(5):e0338576. doi: 10.1371/journal.pone.0338576 (PMC13175383; doi:10.1371/journal.pone.0338576)
Supplement: S2 File — (ZIP) [file pone.0338576.s011.zip › IHC_analysis_final.R]

rm(list=ls())

library(dplyr)
library(tidyr)
library(stringr)
library(ggplot2)
library(ggtext)
library(purrr)

themeCustom = function (){
  theme_light()+
    theme(axis.line = element_line(color = 'black', linewidth = 1),
          axis.ticks = element_line(color = 'black', linewidth = 1),
          text = element_text(family = "Arial"),
          axis.text.x = element_markdown(halign= 0, size = 16, face = "bold"),
          axis.text.y = element_text(size = 16, face= "bold"),
          axis.title = element_markdown(size =18, face = "bold"),
          legend.title = element_markdown(size =18, face = "bold.italic"),
          legend.text = element_text(size=16),
          strip.text.x = element_markdown(size = 16, color="black", face="bold", margin = margin(t = 0, b = 0, unit = "pt")),
          strip.text.y = element_markdown(size = 18, color="black", face="bold.italic"),
          strip.background = element_rect(fill=NA)
    )
}
# Set working directory to the location of the R file
setwd(dirname(rstudioapi::getActiveDocumentContext()$path))

metadata = read.csv("Description.csv")

files= list.files(path = "Data", pattern = ".csv")

dataList = vector(mode = "list", length = length(files))

for (i in 1:length(files)){
  dataList[[i]] = read.csv(paste("Data/", files[i], sep=''))
  dataList[[i]]$file = files[[i]]
}


#########################################################
# Data normalized to inner neurons
#########################################################

#### Photoreceptors normalized to inner neurons

dataTable = bind_rows(dataList) |>
  left_join(metadata, by = c("file" = "File.Name"))


dataTable = dataTable |> 
  mutate(Region = ifelse(Distance_.microns. <= ONL, "Photoreceptors", "Inner Neurons" ))

dataSummary = dataTable |> 
  group_by(Animal, Target.Protein, Axis.Label, Cre.Genotype, Biological.Replicate, Technical.Replicate, Region) |>
  summarise(`Integrated Intensity` = sum(Gray_Value))  |> 
  pivot_wider(names_from = Region, values_from = `Integrated Intensity`) |>
  mutate(`Normalized Intensity` = Photoreceptors/`Inner Neurons`) |>
  select(-`Inner Neurons`)


dataSummary = dataSummary |> group_by(Animal, Target.Protein, Axis.Label, Cre.Genotype, Biological.Replicate) |>
  summarise(`Normalized Intensity`  = mean(`Normalized Intensity`))  #average of technical replicates

dataMeans = dataSummary |> 
  group_by(Target.Protein, Axis.Label, Cre.Genotype) |>
  summarise(sdDev = sd(`Normalized Intensity`), sdErr = sd(`Normalized Intensity`)/sqrt(n()), `Normalized Intensity` =  mean(`Normalized Intensity`) )

p = dataMeans |>
  ggplot(aes(Cre.Genotype, `Normalized Intensity`, fill = Cre.Genotype)) +
  geom_col(width = 0.8, position = position_dodge(width = 0.9 ) )+
  geom_errorbar(aes(ymin = `Normalized Intensity` - sdErr, ymax = `Normalized Intensity` + sdErr), 
                position = position_dodge(width=0.9), width = 0.25)+
  geom_point (data = dataSummary, aes(x = Cre.Genotype, y=`Normalized Intensity`,  group = Cre.Genotype),  
              position = position_jitterdodge(jitter.width = 0.25, dodge.width = 0.9), color = 'black')+
  scale_fill_viridis_d(option="turbo",  begin = .25, end =0.75)+
  labs(  x = "Pde6g<sup>CreERT2</sup>", fill = "Pde6g<sup>CreERT2</sup>") +
  themeCustom()+
  theme(legend.position = "none") +
  facet_wrap(  Target.Protein ~ Axis.Label)
p
ggsave("photoreceptor_signal_intensity.svg", plot = p, height = 650, width = 600, units = "px", dpi = 300, scale = 3)

IFAOV=dataSummary %>% 
  group_by(Target.Protein) %>% 
  nest() %>%
  mutate(aovModel = map(data, ~ aov(`Normalized Intensity` ~ Cre.Genotype,.)), summary = map(aovModel, summary))

IFAOV |> filter(Target.Protein == "MSI1") |> pull(aovModel) %>% .[[1]]%>% summary()

IFAOV |> filter(Target.Protein == "MSI1") |> pull(aovModel) %>% .[[1]]%>% TukeyHSD()
IFAOV |> filter(Target.Protein == "MSI2") |> pull(aovModel) %>% .[[1]]%>% summary()
IFAOV |> filter(Target.Protein == "MSI2") |> pull(aovModel) %>% .[[1]]%>% TukeyHSD()


#############
# Photoreceptor regions normalized to inner neurons


dataTable = bind_rows(dataList) |>
  left_join(metadata, by = c("file" = "File.Name"))


dataTable = dataTable |> 
  mutate(Region = ifelse(Distance_.microns. <= IS, "IS", ifelse(IS < Distance_.microns. & Distance_.microns. <= ONL, "ONL", "Inner Neurons" )))

dataSummary = dataTable |> 
  group_by(Animal, Target.Protein, Axis.Label, Cre.Genotype, Biological.Replicate, Technical.Replicate, Region) |>
  summarise(`Integrated Intensity` = sum(Gray_Value))  |> 
  pivot_wider(names_from = Region, values_from = `Integrated Intensity`) |>
  mutate(IS = IS/`Inner Neurons`, ONL = ONL/`Inner Neurons`) |>
  select(-`Inner Neurons`) |>
  pivot_longer(cols = c("IS","ONL"), names_to = "Region", values_to = "Normalized Intensity")


dataSummary = dataSummary |> group_by(Animal, Target.Protein, Axis.Label, Cre.Genotype, Region, Biological.Replicate) |>
  summarise(`Normalized Intensity`  = mean(`Normalized Intensity`))  #average of technical replicates

dataMeans = dataSummary |> 
  group_by(Target.Protein, Axis.Label, Cre.Genotype, Region) |>
  summarise(sdDev = sd(`Normalized Intensity`), sdErr = sd(`Normalized Intensity`)/sqrt(n()), `Normalized Intensity` =  mean(`Normalized Intensity`) )

p = dataMeans |># filter(Target.Protein == "MSI1") |>
  ggplot(aes(Cre.Genotype, `Normalized Intensity`, fill = Region)) +
  geom_col(width = 0.8, position = position_dodge(width = 0.9 ) )+
  geom_errorbar(aes(ymin = `Normalized Intensity` - sdErr, ymax = `Normalized Intensity` + sdErr), 
                position = position_dodge(width=0.9), width = 0.25)+
  geom_point (data = dataSummary, aes(x = Cre.Genotype, y=`Normalized Intensity`,  group = Region),  
              position = position_jitterdodge(jitter.width = 0.25, dodge.width = 0.9), color = 'black')+
  scale_fill_viridis_d(option="turbo",  begin = .15, end =0.85)+
  labs( x = "Pde6g<sup>CreERT2</sup>") +
  themeCustom()+
  facet_wrap(   ~ Target.Protein + Axis.Label)

p

ggsave("IS_ONL_signal_intensity.svg", plot = p, height = 650, width = 900, units = "px", dpi = 300, scale = 3)

IFAOV=dataSummary %>% 
  group_by(Target.Protein) %>% 
  nest() %>%
  mutate(aovModel = map(data, ~ aov(`Normalized Intensity` ~ Region*Cre.Genotype,.)), summary = map(aovModel, summary))

IFAOV |> filter(Target.Protein == "MSI1") |> pull(aovModel) %>% .[[1]]%>% summary()

IFAOV |> filter(Target.Protein == "MSI1") |> pull(aovModel) %>% .[[1]]%>% TukeyHSD()
IFAOV |> filter(Target.Protein == "MSI2") |> pull(aovModel) %>% .[[1]]%>% summary()
IFAOV |> filter(Target.Protein == "MSI2") |> pull(aovModel) %>% .[[1]]%>% TukeyHSD()
