# Supplementary material for: A single Musashi gene allele is sufficient to maintain mouse photoreceptor cells
Source: PLoS One. 2026 May 14;21(5):e0338576. doi: 10.1371/journal.pone.0338576 (PMC13175383; doi:10.1371/journal.pone.0338576)
Supplement: S2 File — (ZIP) [file pone.0338576.s011.zip › Description.csv]

File Name	Animal	Target Protein	Genotype	Biological Replicate	Technical Replicate	IS	ONL	Axis.Label	Cre.Genotype
Msi1FF_Msi2FWT_1_1.csv	1029	MSI2	Msi1FloxFlox_Msi2FloxWT	1	1	34.8	89.8	Msi1<sup>(Flox/Flox)</sup><br>Msi2<sup>(Flox/WT)</sup>	Negative
Msi1FF_Msi2FWT_1_2.csv	1029	MSI2	Msi1FloxFlox_Msi2FloxWT	1	2	33.7	88.1	Msi1<sup>(Flox/Flox)</sup><br>Msi2<sup>(Flox/WT)</sup>	Negative
Msi1FF_Msi2FWT_1_3.csv	1029	MSI2	Msi1FloxFlox_Msi2FloxWT	1	3	37.3	90.8	Msi1<sup>(Flox/Flox)</sup><br>Msi2<sup>(Flox/WT)</sup>	Negative
Msi1FF_Msi2FWT_2_1.csv	1250	MSI2	Msi1FloxFlox_Msi2FloxWT	2	1	32.5	99.1	Msi1<sup>(Flox/Flox)</sup><br>Msi2<sup>(Flox/WT)</sup>	Negative
Msi1FF_Msi2FWT_2_2.csv	1250	MSI2	Msi1FloxFlox_Msi2FloxWT	2	2	29.1	94.2	Msi1<sup>(Flox/Flox)</sup><br>Msi2<sup>(Flox/WT)</sup>	Negative
Msi1FF_Msi2FWT_2_3.csv	1250	MSI2	Msi1FloxFlox_Msi2FloxWT	2	3	30.3	93	Msi1<sup>(Flox/Flox)</sup><br>Msi2<sup>(Flox/WT)</sup>	Negative
Msi1FF_Msi2FWT_3_1.csv	1323	MSI2	Msi1FloxFlox_Msi2FloxWT	3	1	38.3	116.1	Msi1<sup>(Flox/Flox)</sup><br>Msi2<sup>(Flox/WT)</sup>	Negative
Msi1FF_Msi2FWT_3_2.csv	1323	MSI2	Msi1FloxFlox_Msi2FloxWT	3	2	28.4	110.5	Msi1<sup>(Flox/Flox)</sup><br>Msi2<sup>(Flox/WT)</sup>	Negative
Msi1FF_Msi2FWT_3_3.csv	1323	MSI2	Msi1FloxFlox_Msi2FloxWT	3	3	28	112.4	Msi1<sup>(Flox/Flox)</sup><br>Msi2<sup>(Flox/WT)</sup>	Negative
Msi1FF_Msi2FWT_CRE_1_1.csv	1052	MSI2	Msi1FloxFlox_Msi2FloxWT_CRE	1	1	35.6	102.8	Msi1<sup>(Flox/Flox)</sup><br>Msi2<sup>(Flox/WT)</sup>	Positive
Msi1FF_Msi2FWT_CRE_1_2.csv	1052	MSI2	Msi1FloxFlox_Msi2FloxWT_CRE	1	2	32.8	101.3	Msi1<sup>(Flox/Flox)</sup><br>Msi2<sup>(Flox/WT)</sup>	Positive
Msi1FF_Msi2FWT_CRE_1_3.csv	1052	MSI2	Msi1FloxFlox_Msi2FloxWT_CRE	1	3	27.1	100	Msi1<sup>(Flox/Flox)</sup><br>Msi2<sup>(Flox/WT)</sup>	Positive
Msi1FF_Msi2FWT_CRE_2_1.csv	1084	MSI2	Msi1FloxFlox_Msi2FloxWT_CRE	2	1	35.3	99.4	Msi1<sup>(Flox/Flox)</sup><br>Msi2<sup>(Flox/WT)</sup>	Positive
Msi1FF_Msi2FWT_CRE_2_2.csv	1084	MSI2	Msi1FloxFlox_Msi2FloxWT_CRE	2	2	36.8	100.9	Msi1<sup>(Flox/Flox)</sup><br>Msi2<sup>(Flox/WT)</sup>	Positive
Msi1FF_Msi2FWT_CRE_2_3.csv	1084	MSI2	Msi1FloxFlox_Msi2FloxWT_CRE	2	3	38	104	Msi1<sup>(Flox/Flox)</sup><br>Msi2<sup>(Flox/WT)</sup>	Positive
Msi1FF_Msi2FWT_CRE_3_1.csv	1087	MSI2	Msi1FloxFlox_Msi2FloxWT_CRE	3	1	30.3	93.6	Msi1<sup>(Flox/Flox)</sup><br>Msi2<sup>(Flox/WT)</sup>	Positive
Msi1FF_Msi2FWT_CRE_3_2.csv	1087	MSI2	Msi1FloxFlox_Msi2FloxWT_CRE	3	2	32.2	93.6	Msi1<sup>(Flox/Flox)</sup><br>Msi2<sup>(Flox/WT)</sup>	Positive
Msi1FF_Msi2FWT_CRE_3_3.csv	1087	MSI2	Msi1FloxFlox_Msi2FloxWT_CRE	3	3	32.2	96.1	Msi1<sup>(Flox/Flox)</sup><br>Msi2<sup>(Flox/WT)</sup>	Positive
Msi1FWT_Msi2FF_1_1.csv	1044	MSI1	Msi1FloxWT_Msi2FloxFlox	1	1	34.4	97	Msi1<sup>(Flox/WT)</sup><br>Msi2<sup>(Flox/Flox)</sup>	Negative
Msi1FWT_Msi2FF_1_2.csv	1044	MSI1	Msi1FloxWT_Msi2FloxFlox	1	2	39.8	98.7	Msi1<sup>(Flox/WT)</sup><br>Msi2<sup>(Flox/Flox)</sup>	Negative
Msi1FWT_Msi2FF_1_3.csv	1044	MSI1	Msi1FloxWT_Msi2FloxFlox	1	3	38.5	102.9	Msi1<sup>(Flox/WT)</sup><br>Msi2<sup>(Flox/Flox)</sup>	Negative
Msi1FWT_Msi2FF_2_1.csv	1054	MSI1	Msi1FloxWT_Msi2FloxFlox	2	1	31.9	87.1	Msi1<sup>(Flox/WT)</sup><br>Msi2<sup>(Flox/Flox)</sup>	Negative
Msi1FWT_Msi2FF_2_2.csv	1054	MSI1	Msi1FloxWT_Msi2FloxFlox	2	2	29.8	84.8	Msi1<sup>(Flox/WT)</sup><br>Msi2<sup>(Flox/Flox)</sup>	Negative
Msi1FWT_Msi2FF_2_3.csv	1054	MSI1	Msi1FloxWT_Msi2FloxFlox	2	3	27.3	86.8	Msi1<sup>(Flox/WT)</sup><br>Msi2<sup>(Flox/Flox)</sup>	Negative
Msi1FWT_Msi2FF_3_1.csv	1251	MSI1	Msi1FloxWT_Msi2FloxFlox	3	1	27.6	88.8	Msi1<sup>(Flox/WT)</sup><br>Msi2<sup>(Flox/Flox)</sup>	Negative
Msi1FWT_Msi2FF_3_2.csv	1251	MSI1	Msi1FloxWT_Msi2FloxFlox	3	2	28.8	93.9	Msi1<sup>(Flox/WT)</sup><br>Msi2<sup>(Flox/Flox)</sup>	Negative
Msi1FWT_Msi2FF_3_3.csv	1251	MSI1	Msi1FloxWT_Msi2FloxFlox	3	3	22.4	95.7	Msi1<sup>(Flox/WT)</sup><br>Msi2<sup>(Flox/Flox)</sup>	Negative
Msi1FWT_Msi2FF_CRE_1_1.csv	1043	MSI1	Msi1FloxWT_Msi2FloxFlox_CRE	1	1	33.2	89.3	Msi1<sup>(Flox/WT)</sup><br>Msi2<sup>(Flox/Flox)</sup>	Positive
Msi1FWT_Msi2FF_CRE_1_2.csv	1043	MSI1	Msi1FloxWT_Msi2FloxFlox_CRE	1	2	32.9	86.9	Msi1<sup>(Flox/WT)</sup><br>Msi2<sup>(Flox/Flox)</sup>	Positive
Msi1FWT_Msi2FF_CRE_1_3.csv	1043	MSI1	Msi1FloxWT_Msi2FloxFlox_CRE	1	3	28.9	87.2	Msi1<sup>(Flox/WT)</sup><br>Msi2<sup>(Flox/Flox)</sup>	Positive
Msi1FWT_Msi2FF_CRE_2_1.csv	1060	MSI1	Msi1FloxWT_Msi2FloxFlox_CRE	2	1	31.9	96.3	Msi1<sup>(Flox/WT)</sup><br>Msi2<sup>(Flox/Flox)</sup>	Positive
Msi1FWT_Msi2FF_CRE_2_2.csv	1060	MSI1	Msi1FloxWT_Msi2FloxFlox_CRE	2	2	34	102.6	Msi1<sup>(Flox/WT)</sup><br>Msi2<sup>(Flox/Flox)</sup>	Positive
Msi1FWT_Msi2FF_CRE_2_3.csv	1060	MSI1	Msi1FloxWT_Msi2FloxFlox_CRE	2	3	36.2	100.4	Msi1<sup>(Flox/WT)</sup><br>Msi2<sup>(Flox/Flox)</sup>	Positive
Msi1FWT_Msi2FF_CRE_3_1.csv	1080	MSI1	Msi1FloxWT_Msi2FloxFlox_CRE	3	1	29.1	94.5	Msi1<sup>(Flox/WT)</sup><br>Msi2<sup>(Flox/Flox)</sup>	Positive
Msi1FWT_Msi2FF_CRE_3_2.csv	1080	MSI1	Msi1FloxWT_Msi2FloxFlox_CRE	3	2	29.9	93.2	Msi1<sup>(Flox/WT)</sup><br>Msi2<sup>(Flox/Flox)</sup>	Positive
Msi1FWT_Msi2FF_CRE_3_3.csv	1080	MSI1	Msi1FloxWT_Msi2FloxFlox_CRE	3	3	30.6	95.2	Msi1<sup>(Flox/WT)</sup><br>Msi2<sup>(Flox/Flox)</sup>	Positive
