# Supplementary material for: A single Musashi gene allele is sufficient to maintain mouse photoreceptor cells
Source: PLoS One. 2026 May 14;21(5):e0338576. doi: 10.1371/journal.pone.0338576 (PMC13175383; doi:10.1371/journal.pone.0338576)
Supplement: S3 File — (ZIP) [file pone.0338576.s012.zip]

Archive with 89 entries (82 files):
- Supplementary_data_1_RawERG_data_and_R-code/
- Supplementary_data_1_RawERG_data_and_R-code/1st batch/
- Supplementary_data_1_RawERG_data_and_R-code/1st batch/D0_Msi TKO_CONE_122124.CSV
- Supplementary_data_1_RawERG_data_and_R-code/1st batch/D0_Msi TKO_ROD_122124.CSV
- Supplementary_data_1_RawERG_data_and_R-code/1st batch/D112_Msi TKO_CONE_041225.CSV
- Supplementary_data_1_RawERG_data_and_R-code/1st batch/D112_Msi TKO_ROD_041225.CSV
- Supplementary_data_1_RawERG_data_and_R-code/1st batch/D140_Msi TKO_CONE_051025.CSV
- Supplementary_data_1_RawERG_data_and_R-code/1st batch/D140_Msi TKO_ROD_051025.CSV
- Supplementary_data_1_RawERG_data_and_R-code/1st batch/D14_Msi TKO_CONE_010425.CSV
- Supplementary_data_1_RawERG_data_and_R-code/1st batch/D14_Msi TKO_ROD_010425.CSV
- Supplementary_data_1_RawERG_data_and_R-code/1st batch/D28_Msi TKO_CONE_011825.CSV
- Supplementary_data_1_RawERG_data_and_R-code/1st batch/D28_Msi TKO_ROD_011825.CSV
- Supplementary_data_1_RawERG_data_and_R-code/1st batch/D42_Msi TKO_CONE_020125.CSV
- Supplementary_data_1_RawERG_data_and_R-code/1st batch/D42_Msi TKO_ROD_020125.CSV
- Supplementary_data_1_RawERG_data_and_R-code/1st batch/D56_Msi TKO_CONE_021525.CSV
- Supplementary_data_1_RawERG_data_and_R-code/1st batch/D56_Msi TKO_ROD_021525.CSV
- Supplementary_data_1_RawERG_data_and_R-code/1st batch/D70_Msi TKO_CONE_030125.CSV
- Supplementary_data_1_RawERG_data_and_R-code/1st batch/D70_Msi TKO_ROD_030125.CSV
- Supplementary_data_1_RawERG_data_and_R-code/1st batch/D84_Msi TKO_CONE_031525.CSV
- Supplementary_data_1_RawERG_data_and_R-code/1st batch/D84_Msi TKO_ROD_031525.CSV
- Supplementary_data_1_RawERG_data_and_R-code/2nd batch/
- Supplementary_data_1_RawERG_data_and_R-code/2nd batch/D0_Msi TKO_CONE_011625.CSV
- Supplementary_data_1_RawERG_data_and_R-code/2nd batch/D0_Msi TKO_ROD_011625.CSV
- Supplementary_data_1_RawERG_data_and_R-code/2nd batch/D112_Msi TKO_CONE_050825.CSV
- Supplementary_data_1_RawERG_data_and_R-code/2nd batch/D112_Msi TKO_ROD_050825.CSV
- Supplementary_data_1_RawERG_data_and_R-code/2nd batch/D140_Msi TKO_CONE_060625.CSV
- Supplementary_data_1_RawERG_data_and_R-code/2nd batch/D140_Msi TKO_ROD_060625.CSV
- Supplementary_data_1_RawERG_data_and_R-code/2nd batch/D14_Msi TKO_CONE_013025.CSV
- Supplementary_data_1_RawERG_data_and_R-code/2nd batch/D14_Msi TKO_ROD_013025.CSV
- Supplementary_data_1_RawERG_data_and_R-code/2nd batch/D28_Msi TKO_CONE_021325.CSV
- Supplementary_data_1_RawERG_data_and_R-code/2nd batch/D28_Msi TKO_ROD_021325.CSV
- Supplementary_data_1_RawERG_data_and_R-code/2nd batch/D42_Msi TKO_CONE_022725.CSV
- Supplementary_data_1_RawERG_data_and_R-code/2nd batch/D42_Msi TKO_ROD_022725.CSV
- Supplementary_data_1_RawERG_data_and_R-code/2nd batch/D56_Msi TKO_CONE_031325.CSV
- Supplementary_data_1_RawERG_data_and_R-code/2nd batch/D56_Msi TKO_ROD_031325.CSV
- Supplementary_data_1_RawERG_data_and_R-code/2nd batch/D84_Msi TKO_CONE_041025.CSV
- Supplementary_data_1_RawERG_data_and_R-code/2nd batch/D84_Msi TKO_ROD_041025.CSV
- Supplementary_data_1_RawERG_data_and_R-code/3rd batch/
- Supplementary_data_1_RawERG_data_and_R-code/3rd batch/D0_Msi TKO_CONE_022325.CSV
- Supplementary_data_1_RawERG_data_and_R-code/3rd batch/D0_Msi TKO_ROD_022325.CSV
- Supplementary_data_1_RawERG_data_and_R-code/3rd batch/D112_Msi TKO_CONE_061525.CSV
- Supplementary_data_1_RawERG_data_and_R-code/3rd batch/D112_Msi TKO_ROD_061525.CSV
- Supplementary_data_1_RawERG_data_and_R-code/3rd batch/D14_Msi TKO_CONE_030925.CSV
- Supplementary_data_1_RawERG_data_and_R-code/3rd batch/D14_Msi TKO_ROD_030925.CSV
- Supplementary_data_1_RawERG_data_and_R-code/3rd batch/D28_Msi TKO_CONE_032325.CSV
- Supplementary_data_1_RawERG_data_and_R-code/3rd batch/D28_Msi TKO_ROD_032325.CSV
- Supplementary_data_1_RawERG_data_and_R-code/3rd batch/D56_Msi TKO_CONE_042025.CSV
- Supplementary_data_1_RawERG_data_and_R-code/3rd batch/D56_Msi TKO_ROD_042025.CSV
- Supplementary_data_1_RawERG_data_and_R-code/3rd batch/D84_Msi TKO_CONE_051825.CSV
- Supplementary_data_1_RawERG_data_and_R-code/3rd batch/D84_Msi TKO_ROD_051825.CSV
- Supplementary_data_1_RawERG_data_and_R-code/4th batch/
- Supplementary_data_1_RawERG_data_and_R-code/4th batch/D0_Msi TKO_CONE_041925.CSV
- Supplementary_data_1_RawERG_data_and_R-code/4th batch/D0_Msi TKO_ROD_041925.CSV
- Supplementary_data_1_RawERG_data_and_R-code/4th batch/D112_Msi TKO_CONE_080925.CSV
- Supplementary_data_1_RawERG_data_and_R-code/4th batch/D112_Msi TKO_ROD_080925.CSV
- Supplementary_data_1_RawERG_data_and_R-code/4th batch/D28_Msi TKO_CONE_051725.CSV
- Supplementary_data_1_RawERG_data_and_R-code/4th batch/D28_Msi TKO_ROD_051725.CSV
- Supplementary_data_1_RawERG_data_and_R-code/4th batch/D56_Msi TKO_CONE_061425.CSV
- Supplementary_data_1_RawERG_data_and_R-code/4th batch/D56_Msi TKO_ROD_061425.CSV
- Supplementary_data_1_RawERG_data_and_R-code/4th batch/D84_Msi TKO_CONE_071225.CSV
- Supplementary_data_1_RawERG_data_and_R-code/4th batch/D84_Msi TKO_ROD_071225.CSV
- Supplementary_data_1_RawERG_data_and_R-code/5th batch/
- Supplementary_data_1_RawERG_data_and_R-code/5th batch/D0_Msi TKO_CONE_050625.CSV
- Supplementary_data_1_RawERG_data_and_R-code/5th batch/D0_Msi TKO_ROD_050625.CSV
- Supplementary_data_1_RawERG_data_and_R-code/5th batch/D112_Msi TKO_CONE_082625.CSV
- Supplementary_data_1_RawERG_data_and_R-code/5th batch/D112_Msi TKO_ROD_082625.CSV
- Supplementary_data_1_RawERG_data_and_R-code/5th batch/D28_Msi TKO_CONE_060525.CSV
- Supplementary_data_1_RawERG_data_and_R-code/5th batch/D28_Msi TKO_ROD_060525.CSV
- Supplementary_data_1_RawERG_data_and_R-code/5th batch/D56_Msi TKO_CONE_070125.CSV
- Supplementary_data_1_RawERG_data_and_R-code/5th batch/D56_Msi TKO_ROD_070125.CSV
- Supplementary_data_1_RawERG_data_and_R-code/5th batch/D84_Msi TKO_CONE_072925.CSV
- Supplementary_data_1_RawERG_data_and_R-code/5th batch/D84_Msi TKO_ROD_072925.CSV
- Supplementary_data_1_RawERG_data_and_R-code/6th batch/
- Supplementary_data_1_RawERG_data_and_R-code/6th batch/D0_Msi TKO_CONE_050925.CSV
- Supplementary_data_1_RawERG_data_and_R-code/6th batch/D0_Msi TKO_ROD_050925.CSV
- Supplementary_data_1_RawERG_data_and_R-code/6th batch/D112_Msi TKO_CONE_082925.CSV
- Supplementary_data_1_RawERG_data_and_R-code/6th batch/D112_Msi TKO_ROD_082925.CSV
- Supplementary_data_1_RawERG_data_and_R-code/6th batch/D28_Msi TKO_CONE_060625.CSV
- Supplementary_data_1_RawERG_data_and_R-code/6th batch/D28_Msi TKO_ROD_060625.CSV
- Supplementary_data_1_RawERG_data_and_R-code/6th batch/D56_Msi TKO_CONE_070425.CSV
- Supplementary_data_1_RawERG_data_and_R-code/6th batch/D56_Msi TKO_ROD_070425.CSV
- Supplementary_data_1_RawERG_data_and_R-code/6th batch/D84_Msi TKO_CONE_080125.CSV
- Supplementary_data_1_RawERG_data_and_R-code/6th batch/D84_Msi TKO_ROD_080125.CSV
- Supplementary_data_1_RawERG_data_and_R-code/data_files.csv
- Supplementary_data_1_RawERG_data_and_R-code/erg_v3.1.1_meta_freeezePDE.r
- Supplementary_data_1_RawERG_data_and_R-code/genotypes2.csv
- Supplementary_data_1_RawERG_data_and_R-code/groups.csv
- Supplementary_data_1_RawERG_data_and_R-code/Light_intensity_calibration.csv
- Supplementary_data_1_RawERG_data_and_R-code/README.txt
