# Supplementary material for: A single Musashi gene allele is sufficient to maintain mouse photoreceptor cells
Source: PLoS One. 2026 May 14;21(5):e0338576. doi: 10.1371/journal.pone.0338576 (PMC13175383; doi:10.1371/journal.pone.0338576)
Supplement: S3 File — (ZIP) [file pone.0338576.s012.zip › Supplementary_data_1_RawERG_data_and_R-code/1st batch/D0_Msi TKO_CONE_122124.CSV]

Information	Record_No	3473	Record_No	3474	Record_No	3483	Record_No	3484
	Animal ID	1031	Animal ID	1031	Animal ID	1029	Animal ID	1029
	Session		Session		Session		Session
	Species/Breed		Species/Breed		Species/Breed		Species/Breed
	Study protocol #		Study protocol #		Study protocol #		Study protocol #
	Birthdate	Dec/30/1899	Birthdate	Dec/30/1899	Birthdate	Dec/30/1899	Birthdate	Dec/30/1899
	TestDate	Dec/21/2024	TestDate	Dec/21/2024	TestDate	Dec/21/2024	TestDate	Dec/21/2024
	TestTime	10:13:49	TestTime	10:13:49	TestTime	10:35:55	TestTime	10:35:55
	Protocol	SARO PHOTOPIC CONE	Protocol	SARO PHOTOPIC CONE	Protocol	SARO PHOTOPIC CONE	Protocol	SARO PHOTOPIC CONE
	Step_No	2	Step_No	2	Step_No	2	Step_No	2
	Label	R	Label	L	Label	R	Label	L
	Stimulus	WHT Phot WHT 3dB Flash	Stimulus	WHT Phot WHT 3dB Flash	Stimulus	WHT Phot WHT 3dB Flash	Stimulus	WHT Phot WHT 3dB Flash
	Low cut (Hz)	0.3	Low cut (Hz)	0.3	Low cut (Hz)	0.3	Low cut (Hz)	0.3
	High cut (Hz)	500	High cut (Hz)	500	High cut (Hz)	500	High cut (Hz)	500
	Notch	OFF	Notch	OFF	Notch	OFF	Notch	OFF
Cursor #	3473 Time	3473 Amp	3474 Time	3474 Amp	3483 Time	3483 Amp	3484 Time	3484 Amp
1
2
3
4
5
6
7
8
9
10
Wave Data	3473 Time	3473 Amp	3474 Time	3474 Amp	3483 Time	3483 Amp	3484 Time	3484 Amp
	-20	1.180626	-20	-.6659284	-20	3.558316	-20	4.478381
	-19	1.130257	-19	-.5806125	-19	3.897635	-19	4.753067
	-18	1.089328	-18	-.5705336	-18	4.388872	-18	5.127651
	-17	.9503313	-17	-.7631671	-17	4.942289	-17	5.494991
	-16	.6163698	-16	-.9682684	-16	5.484522	-16	5.886841
	-15	.389899	-15	-1.247758	-15	6.014717	-15	6.284932
	-14	1.195316	-14	-.5065636	-14	4.520283	-14	5.093246
	-13	.6878508	-13	-.5158597	-13	5.508853	-13	5.730732
	-12	.775417	-12	-.8220253	-12	6.191001	-12	6.176915
	-11	.2424731	-11	-1.373213	-11	6.554044	-11	6.401706
	-10	-.6080069	-10	-1.931774	-10	6.5921	-10	6.993764
	-9	4.634364E-02	-9	-2.337111	-9	6.722016	-9	7.313225
	-8	-.3501088	-8	-2.06855	-8	6.653765	-8	6.802017
	-7	-.9691413	-7	-1.327347	-7	7.011694	-7	6.850871
	-6	-1.128425	-6	-.7794771	-6	6.944405	-6	6.48417
	-5	-.9270719	-5	-.2987672	-5	6.589982	-5	6.444082
	-4	-.7279675	-4	-.9154581	-4	5.806664	-4	5.558474
	-3	-.6648722	-3	-1.768258	-3	5.273298	-3	5.021638
	-2	-.6274936	-2	-2.315933	-2	4.694727	-2	4.735616
	-1	-1.256168	-1	-2.103383	-1	4.315201	-1	4.194261
	0	-1.474478	0	-1.981921	0	3.935181	0	3.454169
	1	-3.790192	1	-1.480628	1	1.288025	1	2.963853
	2	-.9069121	2	-2.669143	2	3.053299	2	1.071087
	3	-.4216628	3	-2.997628	3	4.01115	3	.5807895
	4	-1.149171	4	-2.02148	4	3.128089	4	1.63586
	5	-1.530197	5	-2.663518	5	3.417384	5	1.640663
	6	-2.412285	6	-3.651944	6	3.170658	6	1.071288
	7	-3.609116	7	-5.854043	7	1.891932	7	-.2486372
	8	-5.069849	8	-7.762745	8	-.3246575	8	-1.709222
	9	-8.098647	9	-9.932309	9	-2.591392	9	-3.630076
	10	-10.49014	10	-11.80343	10	-4.228031	10	-5.287622
	11	-13.30472	11	-13.94335	11	-7.3281	11	-7.76664
	12	-15.86264	12	-16.5277	12	-9.821947	12	-10.57309
	13	-18.66332	13	-19.05325	13	-12.92245	13	-13.46711
	14	-20.89784	14	-21.86013	14	-16.37408	14	-16.73055
	15	-22.41819	15	-23.4292	15	-19.72626	15	-19.32135
	16	-24.44968	16	-24.16825	16	-21.23422	16	-21.12031
	17	-24.60928	17	-24.75323	17	-22.64267	17	-22.49245
	18	-24.24856	18	-25.71123	18	-22.98523	18	-22.85465
	19	-23.70902	19	-26.17419	19	-23.15344	19	-23.49529
	20	-22.7666	20	-25.85042	20	-21.90885	20	-22.79819
	21	-22.32831	21	-25.21633	21	-21.4465	21	-21.85826
	22	-21.58685	22	-24.45334	22	-19.95352	22	-20.92281
	23	-21.34308	23	-23.28597	23	-19.01417	23	-19.99452
	24	-19.038	24	-21.33929	24	-17.58772	24	-18.89618
	25	-15.96837	25	-18.07927	25	-14.58206	25	-15.91287
	26	-11.13277	26	-12.83965	26	-10.07811	26	-12.45863
	27	-2.613149	27	-5.107151	27	-1.714857	27	-6.359521
	28	9.04102	28	5.328341	28	11.75623	28	4.874216
	29	22.47178	29	16.91051	29	27.88871	29	20.85628
	30	35.90635	30	28.61017	30	45.43148	30	38.6688
	31	47.1508	31	39.64401	31	61.37831	31	56.57674
	32	56.30852	32	49.32762	32	74.47848	32	71.96373
	33	62.47722	33	56.68249	33	83.93613	33	84.28588
	34	66.08835	34	60.27311	34	89.9986	34	92.6112
	35	66.75036	35	61.10911	35	92.54936	35	96.70314
	36	64.351	36	59.53031	36	91.63356	36	96.59728
	37	60.26664	37	56.79275	37	88.37181	37	93.3033
	38	55.21331	38	52.87782	38	81.62863	38	87.58765
	39	49.54386	39	48.66988	39	74.68007	39	81.04709
	40	43.65605	40	43.80085	40	66.77283	40	72.93051
	41	39.49251	41	39.01621	41	59.34134	41	65.10785
	42	36.74099	42	35.60908	42	53.60033	42	56.94843
	43	36.84079	43	34.9557	43	49.99925	43	49.96619
	44	41.31884	44	36.98893	44	51.02328	44	46.66754
	45	49.27804	45	43.33827	45	55.98966	45	48.8316
	46	59.92438	46	52.81725	46	65.95732	46	57.13953
	47	71.13379	47	63.22589	47	79.70174	47	71.25634
	48	80.1946	48	72.58132	48	95.39487	48	88.09778
	49	85.70173	49	80.08692	49	111.7941	49	106.5223
	50	89.13033	50	85.45199	50	124.2348	50	121.7055
	51	89.84692	51	87.83424	51	131.383	51	131.2819
	52	88.26572	52	87.68937	52	134.233	52	135.9214
	53	84.35239	53	84.78665	53	132.0652	53	134.9343
	54	79.13366	54	79.98672	54	127.1876	54	130.3864
	55	73.23229	55	74.51624	55	119.0562	55	122.4811
	56	65.96348	56	68.27695	56	110.4461	56	112.7183
	57	59.26442	57	62.26394	57	100.5126	57	101.6644
	58	52.26113	58	55.97416	58	89.54922	58	91.03471
	59	45.41262	59	49.61113	59	79.00129	59	80.13185
	60	39.31083	60	43.04494	60	68.87812	60	69.91088
	61	33.31085	61	37.05039	61	59.2691	61	59.35022
	62	28.69473	62	32.25633	62	50.58606	62	50.16558
	63	24.0232	63	27.9077	63	42.74439	63	41.9792
	64	21.08923	64	24.27464	64	35.82981	64	35.50772
	65	18.73445	65	21.40261	65	30.23429	65	30.07889
	66	16.58071	66	19.71766	66	26.19184	66	25.66734
	67	16.69257	67	18.69932	67	22.85147	67	22.6555
	68	17.08705	68	17.89376	68	20.94755	68	20.62284
	69	17.97158	69	17.66703	69	20.28289	69	19.7169
	70	19.42735	70	17.7883	70	20.74964	70	19.5257
	71	21.00937	71	18.25797	71	21.3868	71	19.19573
	72	22.62523	72	18.95673	72	22.4483	72	19.96918
	73	23.32507	73	20.10691	73	23.66327	73	20.43357
	74	24.91724	74	21.83097	74	24.6973	74	21.84786
	75	25.8804	75	23.6015	75	25.68011	75	22.72587
	76	25.5046	76	24.89445	76	26.43719	76	23.57782
	77	25.31841	77	26.11092	77	27.29813	77	24.05176
	78	24.3829	78	26.62954	78	27.49425	78	24.01172
	79	23.58942	79	26.32727	79	27.08701	79	24.03104
	80	22.15993	80	25.11562	80	26.36318	80	22.92872
	81	20.75728	81	23.60222	81	25.00154	81	22.35839
	82	18.33486	82	22.04559	82	23.46009	82	21.48476
	83	15.51718	83	20.69219	83	21.59329	83	19.94459
	84	13.61749	84	18.77719	84	20.44658	84	17.61006
	85	11.1534	85	16.71482	85	17.87362	85	15.04205
	86	8.711054	86	15.16398	86	15.40441	86	13.57106
	87	6.906566	87	13.71158	87	13.67349	87	11.80686
	88	5.389734	88	11.87179	88	11.79046	88	9.134871
	89	4.069015	89	8.734854	89	9.903642	89	6.854125
	90	1.624145	90	6.072977	90	8.266182	90	5.077516
	91	.4157855	91	4.633014	91	6.117787	91	2.933663
	92	-1.207804	92	3.648339	92	4.113132	92	.9784979
	93	-2.881206	93	2.160229	93	2.075095	93	-1.143268
	94	-3.989765	94	.6477364	94	.640374	94	-2.701995
	95	-4.32043	95	-.0465194	95	-.8286087	95	-4.252727
	96	-5.042863	96	-1.019617	96	-1.529961	96	-4.900579
	97	-5.408841	97	-1.451198	97	-2.473968	97	-5.920631
	98	-4.834503	98	-1.482994	98	-2.826564	98	-6.435392
	99	-4.973553	99	-1.263649	99	-3.122291	99	-7.090414
	100	-4.915644	100	-.9532561	100	-3.792617	100	-6.898311
	101	-3.959954	101	-.429859	101	-3.462536	101	-6.892805
	102	-3.382965	102	-.0842692	102	-3.645151	102	-6.570816
	103	-3.779045	103	.2100707	103	-3.059803	103	-5.498802
	104	-3.683801	104	.6461525	104	-2.442429	104	-4.631629
	105	-4.291503	105	.4617209	105	-2.429221	105	-3.909637
	106	-4.961881	106	.4554363	106	-1.532426	106	-3.548531
	107	-5.03155	107	.5413491	107	-1.249267	107	-3.080409
	108	-4.598975	108	.1354063	108	-.5222914	108	-2.906744
	109	-4.672357	109	-.1440652	109	-.5650536	109	-3.609348
	110	-4.937871	110	-1.078874	110	-.4705786	110	-4.037557
	111	-5.460998	111	-1.335569	111	-1.216712	111	-4.097701
	112	-5.823103	112	-1.423147	112	-2.090892	112	-5.005866
	113	-6.693535	113	-2.320371	113	-2.683951	113	-5.585207
	114	-6.650878	114	-2.625069	114	-3.397748	114	-6.30596
	115	-7.001618	115	-3.547262	115	-4.657288	115	-7.431297
	116	-7.710779	116	-3.564659	116	-5.326675	116	-7.919332
	117	-7.852051	117	-4.651401	117	-5.954801	117	-8.169925
	118	-7.84126	118	-4.868426	118	-6.041273	118	-8.571233
	119	-7.928296	119	-4.861237	119	-6.244225	119	-9.083297
	120	-8.713969	120	-5.139775	120	-6.277604	120	-9.080227
	121	-8.859904	121	-5.521586	121	-6.355731	121	-9.286943
	122	-9.456565	122	-5.969917	122	-6.919273	122	-9.897419
	123	-9.786294	123	-5.823882	123	-7.319981	123	-10.14662
	124	-9.561027	124	-6.264393	124	-7.731071	124	-9.671511
	125	-10.3063	125	-6.451803	125	-7.262593	125	-9.556903
	126	-11.0358	126	-6.234041	126	-7.269017	126	-9.396777
	127	-11.52628	127	-7.047142	127	-6.982958	127	-9.310008
	128	-11.56354	128	-7.345073	128	-7.146541	128	-9.982016
	129	-12.1031	129	-7.795839	129	-7.406087	129	-10.09024
	130	-13.28602	130	-7.858917	130	-7.055203	130	-9.794168
	131	-13.15921	131	-7.896896	131	-7.128799	131	-9.634847
	132	-13.52477	132	-8.44208	132	-7.234389	132	-9.500899
	133	-13.76878	133	-8.531352	133	-6.731613	133	-8.64651
	134	-13.56139	134	-9.181913	134	-6.819835	134	-8.26096
	135	-13.9405	135	-9.201009	135	-6.342781	135	-8.293521
	136	-14.16648	136	-9.38883	136	-6.158743	136	-8.265163
	137	-14.35904	137	-9.396152	137	-6.279566	137	-8.192069
	138	-13.98549	138	-9.377346	138	-6.83637	138	-8.322591
	139	-14.23157	139	-8.857895	139	-7.562594	139	-8.974744
	140	-14.73692	140	-8.609017	140	-8.071574	140	-9.138217
	141	-14.43561	141	-8.636853	141	-8.259612	141	-9.456222
	142	-15.24111	142	-8.227212	142	-8.841518	142	-9.965711
	143	-15.26925	143	-8.424719	143	-8.957062	143	-10.3645
	144	-15.64009	144	-8.933878	144	-9.506803	144	-11.28813
	145	-15.46809	145	-9.144189	145	-9.675871	145	-12.06702
	146	-15.81172	146	-9.349286	146	-10.92215	146	-12.95266
	147	-16.29363	147	-9.732331	147	-11.93307	147	-13.12237
	148	-16.20528	148	-9.904638	148	-11.75844	148	-13.1581
	149	-17.28984	149	-10.51345	149	-12.3486	149	-13.56662
	150	-17.34378	150	-11.04837	150	-12.37553	150	-13.57852
	151	-16.85647	151	-11.14152	151	-12.18724	151	-14.57036
	152	-16.25359	152	-11.02085	152	-12.38882	152	-15.17857
	153	-15.86549	153	-10.61568	153	-12.07666	153	-15.31142
	154	-16.00888	154	-10.32144	154	-12.49904	154	-15.64554
	155	-15.54013	155	-10.17546	155	-12.84715	155	-15.0491
	156	-15.33898	156	-9.823518	156	-12.99106	156	-14.51683
	157	-14.85128	157	-10.00208	157	-12.23444	157	-13.84297
	158	-13.94635	158	-9.75581	158	-11.91007	158	-14.25978
	159	-14.10836	159	-9.126639	159	-11.82183	159	-13.90653
	160	-14.1446	160	-8.448064	160	-11.28879	160	-13.86479
	161	-13.65425	161	-8.477947	161	-11.7883	161	-13.59185
	162	-13.12604	162	-8.449787	162	-11.54565	162	-13.09596
	163	-12.67157	163	-8.301798	163	-10.91948	163	-12.67346
	164	-12.33512	164	-7.764766	164	-11.33969	164	-12.40762
	165	-12.39782	165	-7.371349	165	-11.57275	165	-12.03889
	166	-13.17904	166	-6.78427	166	-11.62799	166	-11.5288
	167	-13.01041	167	-6.920847	167	-11.17188	167	-10.30213
	168	-12.14967	168	-7.15861	168	-11.74179	168	-10.99389
	169	-11.87673	169	-7.554451	169	-12.55307	169	-11.09268
	170	-12.51157	170	-7.680527	170	-12.71191	170	-10.81225
	171	-12.93461	171	-7.66921	171	-12.25625	171	-10.90139
	172	-13.42613	172	-7.885814	172	-11.53269	172	-11.02169
	173	-14.39882	173	-8.06389	173	-10.86635	173	-10.9305
	174	-14.30076	174	-8.019532	174	-10.88802	174	-10.72134
	175	-14.54714	175	-8.667984	175	-10.91141	175	-10.5062
	176	-15.75454	176	-9.965357	176	-10.86837	176	-10.71572
	177	-16.15685	177	-10.52899	177	-10.04256	177	-11.15602
	178	-16.52769	178	-10.39389	178	-9.430007	178	-11.30632
	179	-16.75132	179	-10.32243	179	-9.728626	179	-11.4839
	180	-17.00631	180	-10.40195	180	-9.626767	180	-11.81492
	181	-16.85503	181	-10.35646	181	-10.27645	181	-12.6242
	182	-16.58497	182	-10.16375	182	-10.66062	182	-12.52243
	183	-17.00591	183	-10.78914	183	-10.42095	183	-12.31349
	184	-16.40732	184	-11.52591	184	-10.58409	184	-12.39327
	185	-16.29768	185	-11.8161	185	-10.49873	185	-13.05835
	186	-16.07329	186	-12.10838	186	-10.64037	186	-12.69803
	187	-16.05967	187	-12.68863	187	-10.16171	187	-12.87895
	188	-16.0712	188	-12.84989	188	-10.83835	188	-12.76735
	189	-16.15511	189	-12.48521	189	-11.05798	189	-12.85259
	190	-16.16661	190	-12.01798	190	-10.6817	190	-12.69538
	191	-15.62494	191	-12.30512	191	-11.13385	191	-12.58698
	192	-15.85755	192	-12.28772	192	-9.95129	192	-11.92862
	193	-16.31356	193	-12.13867	193	-10.4177	193	-11.77946
	194	-16.58897	194	-12.10454	194	-9.684196	194	-11.15524
	195	-16.47258	195	-11.71062	195	-9.489175	195	-11.12429
	196	-16.72079	196	-11.72295	196	-9.567392	196	-11.56608
	197	-17.15496	197	-11.78917	197	-9.140104	197	-11.31962
	198	-17.12137	198	-11.82388	198	-8.634898	198	-10.75253
	199	-17.61353	199	-11.44252	199	-8.489971	199	-10.46738
	200	-17.72853	200	-11.60278	200	-8.513693	200	-10.36639
	201	-16.83515	201	-11.97836	201	-7.909912	201	-9.944941
	202	-16.32277	202	-12.28215	202	-7.305119	202	-9.508584
	203	-16.6111	203	-12.57524	203	-7.770366	203	-9.441817
	204	-17.04955	204	-12.14664	204	-7.079753	204	-9.097361
	205	-16.43527	205	-11.80384	205	-7.424668	205	-9.129416
	206	-16.25924	206	-11.64593	206	-7.334918	206	-9.219767
	207	-15.82936	207	-11.55358	207	-7.313835	207	-8.491385
	208	-15.31564	208	-10.88251	208	-7.66118	208	-8.104597
	209	-15.65744	209	-9.985383	209	-7.818642	209	-7.776061
	210	-15.6112	210	-9.599212	210	-7.944402	210	-8.459342
	211	-15.31647	211	-9.658069	211	-7.952299	211	-7.763117
	212	-14.78217	212	-9.537873	212	-8.356899	212	-7.816958
	213	-14.58669	213	-8.773887	213	-8.460864	213	-8.071364
	214	-14.37949	214	-8.318478	214	-8.599262	214	-8.377649
	215	-13.85632	215	-8.051677	215	-8.798104	215	-8.097178
	216	-14.44731	216	-7.819037	216	-8.914232	216	-8.468509
	217	-13.58514	217	-7.817635	217	-8.431184	217	-8.118238
	218	-13.65291	218	-8.655855	218	-8.368696	218	-8.193943
	219	-13.69237	219	-8.81811	219	-7.951269	219	-8.218078
	220	-13.65691	220	-8.589976	220	-8.627624	220	-8.17525
	221	-13.41488	221	-8.910441	221	-8.382016	221	-7.881968
	222	-13.53982	222	-9.632035	222	-7.936647	222	-7.773341
	223	-14.18788	223	-10.26095	223	-7.580854	223	-8.016184
	224	-14.01276	224	-10.66182	224	-7.028025	224	-7.967613
	225	-14.34143	225	-11.25066	225	-7.181828	225	-8.463108
	226	-15.35734	226	-11.27975	226	-7.648826	226	-7.85902
	227	-15.66398	227	-11.61575	227	-7.525417	227	-7.404531
	228	-15.93937	228	-11.69056	228	-7.164282	228	-7.169724
	229	-15.90939	229	-11.4363	229	-6.876047	229	-7.221999
	230	-16.11421	230	-11.33824	230	-7.142625	230	-7.544683
	231	-15.84661	231	-11.0802	231	-8.051157	231	-7.719426
	232	-15.96325	232	-10.67681	232	-8.100217	232	-8.08433
	233	-16.58886	233	-10.65445	233	-8.0242	233	-8.233568
	234	-16.27515	234	-10.32057	234	-7.734385	234	-8.415219
	235	-15.86419	235	-9.810744	235	-7.214279	235	-8.818566
	236	-15.15796	236	-9.622497	236	-7.310759	236	-8.671723
	237	-14.1745	237	-9.615846	237	-7.719088	237	-8.979043
	238	-13.90791	238	-10.52314	238	-8.159179	238	-9.167928
	239	-13.94504	239	-10.36623	239	-7.887222	239	-8.964996
	240	-14.30434	240	-9.960047	240	-7.943385	240	-9.164501
	241	-13.84114	241	-9.922678	241	-8.211774	241	-8.816354
	242	-14.21396	242	-10.10536	242	-7.540606	242	-8.650988
	243	-14.41939	243	-10.19895	243	-7.954875	243	-8.655866
	244	-14.16851	244	-10.60317	244	-8.024049	244	-8.401971
	245	-14.22533	245	-10.86865	245	-8.266351	245	-8.438566
	246	-14.07094	246	-10.5182	246	-8.106749	246	-8.073519
	247	-14.2684	247	-9.917086	247	-8.850097	247	-8.56608
	248	-13.5179	248	-9.414648	248	-9.171121	248	-8.605722
	249	-13.55451	249	-8.1952	249	-8.73786	249	-8.324605
	250	-13.75531	250	-7.951222	250	-9.422351	250	-8.90519
	251	-13.36208	251	-7.798127	251	-9.247449	251	-9.397755
	252	-13.6079	252	-8.169313	252	-9.347365	252	-10.75928
	253	-13.7634	253	-7.832344	253	-10.11853	253	-10.81333
	254	-14.04111	254	-7.53009	254	-10.53094	254	-11.00998
	255	-14.2824	255	-7.396512	255	-10.99127	255	-11.09377
	256	-14.63256	256	-7.4042	256	-10.62955	256	-11.59843
	257	-14.8411	257	-7.761107	257	-10.84144	257	-11.86829
	258	-14.32674	258	-7.534104	258	-10.52965	258	-11.31343
	259	-15.06335	259	-7.105158	259	-10.47625	259	-11.70316
	260	-15.32116	260	-6.480393	260	-11.19785	260	-12.14764
	261	-14.83023	261	-6.494631	261	-11.02586	261	-12.33839
	262	-14.60049	262	-6.491099	262	-12.14248	262	-12.18298
	263	-14.39574	263	-6.706518	263	-11.53889	263	-11.69985
	264	-14.2569	264	-6.651451	264	-11.32969	264	-11.3209
	265	-14.33997	265	-6.806307	265	-11.06508	265	-11.66078
	266	-14.6984	266	-6.645798	266	-10.68623	266	-11.92513
	267	-13.91492	267	-6.892702	267	-11.29872	267	-12.72452
	268	-13.42887	268	-7.453517	268	-12.0285	268	-13.22489
	269	-13.40364	269	-7.550375	269	-12.61844	269	-13.33094
	270	-13.26636	270	-7.723552	270	-13.2195	270	-13.20108
	271	-12.87694	271	-7.421755	271	-13.79504	271	-13.15012
	272	-12.2099	272	-6.797113	272	-14.25267	272	-12.81503
	273	-12.0847	273	-5.622975	273	-13.53911	273	-12.90587
	274	-10.77472	274	-5.263947	274	-12.89855	274	-13.33031
	275	-9.840219	275	-4.399512	275	-12.24074	275	-13.94221
	276	-9.306903	276	-3.609792	276	-12.40091	276	-14.3152
	277	-9.190592	277	-3.061341	277	-12.65812	277	-14.2163
	278	-9.139012	278	-3.326154	278	-12.59397	278	-14.07755
	279	-9.022312	279	-3.116025	279	-12.42176	279	-14.27635
	280	-9.433246	280	-2.929478	280	-12.00689	280	-14.04918
	281	-9.328397	281	-2.821109	281	-12.49729	281	-14.17393
	282	-10.0944	282	-2.586178	282	-12.72004	282	-14.13402
	283	-10.24647	283	-1.933309	283	-12.24106	283	-13.88958
	284	-9.569044	284	-2.605858	284	-12.331	284	-13.64589
	285	-9.367355	285	-3.711451	285	-12.23472	285	-13.49591
	286	-9.635313	286	-3.921836	286	-11.90342	286	-13.03822
	287	-9.918985	287	-3.461999	287	-11.91647	287	-13.4074
	288	-10.10519	288	-3.132651	288	-11.84747	288	-12.80361
	289	-10.43049	289	-2.954724	289	-12.03202	289	-12.6645
	290	-10.26008	290	-2.956333	290	-11.78063	290	-12.581
	291	-9.314889	291	-3.242007	291	-11.85166	291	-12.18721
	292	-9.629943	292	-3.773113	292	-11.38943	292	-11.93721
	293	-9.972202	293	-3.658341	293	-10.77062	293	-11.38767
	294	-10.19787	294	-3.661157	294	-10.96633	294	-11.07608
	295	-10.69156	295	-3.637663	295	-10.01783	295	-10.6525
	296	-10.67569	296	-3.336135	296	-10.36421	296	-10.38823
	297	-10.95156	297	-3.677825	297	-10.29344	297	-10.40729
	298	-10.04801	298	-3.893681	298	-9.922543	298	-9.942369
	299	-10.17395	299	-3.958984	299	-8.709421	299	-9.518041
	300	-10.13279	300	-4.095716	300	-8.089869	300	-9.227543
	301	-9.438801	301	-4.243818	301	-7.788162	301	-9.200787
	302	-9.321057	302	-4.386546	302	-7.881666	302	-9.202819
	303	-9.007473	303	-4.289106	303	-7.94168	303	-9.237683
	304	-9.345171	304	-4.455665	304	-7.367122	304	-8.985291
	305	-9.012514	305	-4.760354	305	-7.253144	305	-9.09657
	306	-9.627315	306	-4.661	306	-7.469361	306	-9.843053
	307	-9.378025	307	-4.747891	307	-7.43369	307	-9.848419
	308	-8.952693	308	-4.714242	308	-7.368128	308	-9.604182
	309	-10.0657	309	-4.211229	309	-7.486958	309	-9.310624
	310	-10.2741	310	-4.01755	310	-6.907725	310	-8.603229
	311	-10.23277	311	-3.824216	311	-7.332683	311	-8.420074
	312	-10.5958	312	-4.434973	312	-7.072878	312	-7.741103
	313	-11.34587	313	-4.750279	313	-6.600034	313	-7.242391
	314	-11.66635	314	-4.617923	314	-6.59877	314	-7.530566
	315	-11.52839	315	-4.72107	315	-6.735807	315	-7.300232
	316	-11.98041	316	-4.785819	316	-7.057333	316	-7.708761
	317	-11.37113	317	-5.105816	317	-7.618486	317	-7.632515
	318	-11.13181	318	-5.409799	318	-7.713751	318	-7.66497
	319	-11.23534	319	-5.24286	319	-7.910078	319	-7.94155
	320	-10.90349	320	-4.989248	320	-7.988246	320	-7.521554
	321	-10.8907	321	-4.636195	321	-8.601934	321	-7.591357
	322	-10.69321	322	-5.410924	322	-8.996715	322	-7.846664
	323	-11.57257	323	-6.112552	323	-9.199227	323	-7.461677
	324	-11.64244	324	-6.527599	324	-9.422298	324	-7.546305
	325	-11.50397	325	-6.616137	325	-9.149281	325	-7.049231
	326	-12.68928	326	-6.599247	326	-9.707175	326	-7.653401
	327	-12.9588	327	-6.165039	327	-8.899527	327	-8.094675
	328	-13.64351	328	-5.831452	328	-8.018929	328	-7.950941
	329	-13.62842	329	-5.435798	329	-7.590792	329	-8.086595
	330	-13.33142	330	-5.649588	330	-7.759828	330	-7.474981
	331	-12.72255	331	-6.364659	331	-7.662661	331	-7.512726
	332	-12.28599	332	-5.863595	332	-7.1046	332	-7.065846
	333	-12.92288	333	-6.044761	333	-6.894846	333	-7.069804
	334	-12.12746	334	-6.169948	334	-6.539218	334	-6.84869
	335	-11.40116	335	-6.182525	335	-6.1089	335	-6.7377
	336	-11.30803	336	-5.758258	336	-5.885516	336	-7.015381
	337	-11.36775	337	-5.524781	337	-5.38118	337	-6.625648
	338	-11.55372	338	-5.481144	338	-5.610972	338	-6.190551
	339	-11.7656	339	-5.123447	339	-5.459496	339	-6.250248
	340	-11.46114	340	-4.21863	340	-5.239196	340	-6.248039
	341	-10.77724	341	-4.385427	341	-5.706422	341	-6.122785
	342	-10.70932	342	-4.264637	342	-6.034914	342	-5.090353
	343	-11.0235	343	-3.170268	343	-5.943445	343	-5.366051
	344	-10.94205	344	-2.278337	344	-5.627808	344	-5.350179
	345	-10.39394	345	-1.421044	345	-5.61194	345	-5.195137
	346	-10.16487	346	-1.180826	346	-6.050013	346	-5.127264
	347	-9.761156	347	-.6759462	347	-6.672659	347	-5.025551
	348	-8.728504	348	-.6771095	348	-6.29716	348	-4.655303
	349	-8.395649	349	-.1551726	349	-5.943034	349	-4.938415
	350	-8.631145	350	-.4071236	350	-5.542881	350	-4.823824
	351	-8.006455	351	-.8031029	351	-4.801875	351	-5.316107
	352	-7.820637	352	-1.07901	352	-5.029918	352	-5.075252
	353	-7.618021	353	-1.757542	353	-4.993684	353	-5.08996
	354	-7.071862	354	-2.072444	354	-5.00509	354	-5.064449
	355	-7.205516	355	-2.288265	355	-4.447267	355	-5.439895
	356	-7.954043	356	-2.522509	356	-4.244071	356	-5.455974
	357	-8.400891	357	-2.454688	357	-4.394438	357	-5.332458
	358	-8.143819	358	-2.73619	358	-4.724921	358	-5.656817
	359	-8.773307	359	-2.551424	359	-4.908373	359	-5.866972
	360	-8.545297	360	-2.323534	360	-4.651659	360	-5.159663
	361	-8.368212	361	-1.946545	361	-5.010617	361	-4.687538
	362	-8.477657	362	-1.746722	362	-4.886268	362	-4.122545
	363	-8.736104	363	-1.21384	363	-4.523263	363	-3.582228
	364	-8.430371	364	-1.171526	364	-4.264505	364	-2.822202
	365	-7.440331	365	-.7434082	365	-3.249192	365	-2.713046
	366	-7.229949	366	-.5939324	366	-3.230675	366	-2.810437
	367	-6.469726	367	-.1908698	367	-2.998926	367	-3.128923
	368	-5.15122	368	.1589123	368	-3.448692	368	-2.978386
	369	-4.519291	369	.4617892	369	-3.334435	369	-3.254385
	370	-3.937208	370	1.187777	370	-3.436981	370	-2.85871
	371	-3.828405	371	1.37188	371	-3.420504	371	-2.580439
	372	-3.51114	372	.9866334	372	-3.521661	372	-2.781768
	373	-3.874924	373	.4205876	373	-3.60814	373	-2.335912
	374	-3.328539	374	.4846292	374	-2.576715	374	-1.720913
	375	-3.406415	375	.9294107	375	-1.473124	375	-1.75036
	376	-3.947545	376	1.876061	376	-.8464119	376	-1.143329
	377	-4.36745	377	2.270139	377	-.9038732	377	-1.155196
	378	-4.385809	378	2.546465	378	-1.110233	378	-.8531271
	379	-4.152491	379	2.366219	379	.1229101	379	-.6938024
	380	-4.471118	380	2.16338	380	.7430969	380	-1.241616
	381	-4.251059	381	1.886101	381	.6911031	381	-1.893143
	382	-4.606263	382	1.789169	382	.2212394	382	-2.474555
	383	-5.073863	383	2.169182	383	-.6039189	383	-2.721245
	384	-4.450271	384	2.096703	384	-1.325022	384	-2.965924
	385	-3.888289	385	2.216377	385	-1.782404	385	-3.165207
	386	-3.349317	386	2.41691	386	-1.719777	386	-1.928818
	387	-2.685044	387	3.189719	387	-1.67673	387	-1.667598
	388	-2.291031	388	3.142881	388	-1.358028	388	-1.181113
	389	-1.721591	389	3.27645	389	-.1990406	389	-.4516726
	390	-1.739651	390	3.063235	390	-.2468777	390	-.244084
	391	-.7499703	391	2.546854	391	-.017989	391	-.4639114
	392	-.32539	392	2.245664	392	-.3747219	392	-.6805049
	393	-.5083988	393	2.364145	393	-.6965445	393	-.3325645
	394	-.3566459	394	2.745152	394	-.7551413	394	.3994879
	395	-.3113772	395	3.318599	395	-.7496226	395	.1197942
	396	.3663851	396	3.515338	396	-.4144653	396	.2026936
	397	.7301758	397	3.399539	397	-.4678369	397	-.3249804
	398	1.461244	398	3.560031	398	-.6041548	398	-.6359398
	399	1.433073	399	4.134059	399	5.198836E-02	399	1.230502E-02
	400	.3200969	400	3.674227	400	-.1558867	400	.1968137
	401	.3275121	401	3.21596	401	.4024896	401	-5.765963E-02
	402	-.3238478	402	3.28985	402	.1340733	402	-.3925441
	403	-.5704464	403	3.023432	403	5.869715E-02	403	-.7029554
	404	-.7678381	404	2.004748	404	-.1147224	404	-.5025461
	405	-1.053238	405	1.014066	405	-.6880264	405	-.4201871
	406	-2.217264	406	.2910057	406	-.3708184	406	.0575188
	407	-2.753151	407	-.0441041	407	-.1684667	407	6.781101E-03
	408	-2.73332	408	-.6474907	408	.7290851	408	.4945444
	409	-3.758692	409	-.7474365	409	.8739949	409	.6246343
	410	-4.008457	410	-.6711408	410	1.282019	410	.9401096
	411	-4.115578	411	-.4336739	411	1.488661	411	1.15829
	412	-4.439642	412	-.5938787	412	1.360517	412	1.456442
	413	-4.550916	413	-.7516142	413	1.914327	413	2.085168
	414	-4.719902	414	-1.168997	414	2.113013	414	1.717711
	415	-4.908212	415	-2.140516	415	2.062529	415	1.936323
	416	-5.517484	416	-1.711709	416	1.69653	416	1.83386
	417	-5.872481	417	-2.016237	417	1.374103	417	1.526587
	418	-5.254681	418	-1.828087	418	1.011263	418	1.445628
	419	-4.715977	419	-1.623918	419	1.256292	419	.9807395
	420	-4.787072	420	-2.228715	420	.622496	420	.8655336
	421	-4.77857	421	-2.295732	421	.8570088	421	3.989808E-02
	422	-5.07298	422	-2.109632	422	-.1855729	422	-.6701981
	423	-5.604352	423	-2.183844	423	-.3812804	423	-.395101
	424	-5.111188	424	-2.155494	424	-.6326336	424	-1.035874
	425	-4.925783	425	-2.012519	425	-.5188362	425	-.8476478
	426	-5.365038	426	-1.500123	426	-1.383148	426	-1.333197
	427	-5.417351	427	-1.488326	427	-2.106368	427	-1.616711
	428	-5.392121	428	-1.609465	428	-2.436504	428	-1.533113
	429	-5.408926	429	-1.751611	429	-2.189502	429	-1.5532
	430	-5.734818	430	-1.741684	430	-1.904945	430	-2.035524
	431	-5.659704	431	-1.637947	431	-2.230588	431	-2.213791
	432	-5.785013	432	-1.466644	432	-2.78532	432	-2.381608
	433	-6.118471	433	-1.290119	433	-3.284824	433	-2.359502
	434	-5.96584	434	-2.08767	434	-3.26963	434	-2.969569
	435	-5.580714	435	-2.054717	435	-3.366782	435	-3.211199
	436	-5.545794	436	-2.041475	436	-3.679992	436	-3.604271
	437	-5.816046	437	-2.14752	437	-3.865597	437	-3.996237
	438	-5.822028	438	-1.837164	438	-4.528457	438	-4.197552
	439	-5.707704	439	-1.981859	439	-4.927536	439	-3.971538
	440	-6.130319	440	-2.046862	440	-5.11231	440	-3.793701
	441	-5.406157	441	-2.571147	441	-3.857417	441	-3.325893
	442	-5.634169	442	-2.452951	442	-2.933723	442	-3.52526
	443	-5.939185	443	-2.606423	443	-2.476197	443	-3.329788
	444	-5.645353	444	-2.493964	444	-2.873451	444	-3.472056
	445	-5.351916	445	-2.54415	445	-3.03226	445	-3.631779
	446	-5.115508	446	-2.312144	446	-3.313312	446	-3.082864
	447	-5.34621	447	-2.456215	447	-3.269454	447	-2.608698
	448	-4.571792	448	-2.211696	448	-2.815449	448	-2.660251
	449	-4.65791	449	-1.873151	449	-2.527264	449	-2.720391
	450	-4.526823	450	-1.532377	450	-2.450912	450	-2.218559
	451	-3.809924	451	-1.732261	451	-2.365633	451	-2.427732
	452	-3.390455	452	-2.274384	452	-2.371672	452	-1.876242
	453	-3.008377	453	-2.943418	453	-1.556084	453	-1.398294
	454	-3.481711	454	-3.370485	454	-1.511148	454	-1.603939
	455	-3.489581	455	-3.052218	455	-1.292609	455	-1.911209
	456	-3.870392	456	-2.476533	456	-1.749687	456	-2.366862
	457	-3.57084	457	-1.911177	457	-2.534274	457	-2.735539
	458	-2.465671	458	-1.823265	458	-3.095645	458	-2.863148
	459	-2.446361	459	-1.246692	459	-3.470612	459	-3.451894
	460	-2.163796	460	-.9517242	460	-3.460813	460	-3.455265
	461	-1.912152	461	-.5778	461	-4.25349	461	-3.528712
	462	-1.366093	462	-.5853732	462	-4.33679	462	-3.329521
	463	-1.202948	463	-.6496729	463	-4.736383	463	-3.858141
	464	-1.402336	464	-1.097508	464	-4.741492	464	-3.644627
	465	-1.559359	465	-.862052	465	-4.685448	465	-3.588658
	466	-2.542732	466	-.4125624	466	-4.438038	466	-3.564075
	467	-2.363124	467	-.3457466	467	-4.865139	467	-4.322141
	468	-1.774967	468	-.4679529	468	-4.888933	468	-4.1328
	469	-1.320157	469	-.3523049	469	-5.245044	469	-4.126117
	470	-1.113334	470	-.757991	470	-4.68646	470	-3.991467
	471	-1.289858	471	-1.505349	471	-4.612428	471	-3.827739
	472	-1.388895	472	-1.233997	472	-4.375173	472	-3.802373
	473	-2.147513	473	-1.01365	473	-4.632047	473	-3.641182
	474	-2.107253	474	-1.273905	474	-4.732913	474	-4.166418
	475	-2.072595	475	-.8761087	475	-4.554013	475	-3.811472
	476	-2.110799	476	.0645738	476	-4.744504	476	-3.119056
	477	-1.631149	477	.6476211	477	-4.476277	477	-2.846196
	478	-1.07603	478	.4615702	478	-4.349737	478	-2.494664
	479	-.9292548	479	.4458253	479	-3.917834	479	-2.999797
	480	-.7828525	480	.3973183	480	-3.091046	480	-3.043649
	481	-.1969873	481	.5661601	481	-3.033082	481	-3.28436
	482	.5266106	482	.9531386	482	-3.86208	482	-2.969144
	483	.2669128	483	1.620192	483	-4.480931	483	-3.063708
	484	1.293032	484	2.192127	484	-4.508601	484	-2.638962
	485	2.359579	485	3.157837	485	-4.609719	485	-3.11896
	486	2.847079	486	3.475238	486	-4.524368	486	-3.074995
	487	3.811864	487	4.037133	487	-3.997942	487	-3.331165
	488	4.364608	488	4.093	488	-4.411366	488	-3.554524
	489	4.646159	489	4.593	489	-4.380452	489	-3.631414
	490	4.395681	490	5.434753	490	-4.12067	490	-2.710707
	491	4.619498	491	6.060125	491	-4.056901	491	-2.629797
