# Supplementary material for: A single Musashi gene allele is sufficient to maintain mouse photoreceptor cells
Source: PLoS One. 2026 May 14;21(5):e0338576. doi: 10.1371/journal.pone.0338576 (PMC13175383; doi:10.1371/journal.pone.0338576)
Supplement: S3 File — (ZIP) [file pone.0338576.s012.zip › Supplementary_data_1_RawERG_data_and_R-code/1st batch/D0_Msi TKO_ROD_122124.CSV]

Information	Record_No	3465	Record_No	3466	Record_No	3467	Record_No	3468	Record_No	3469	Record_No	3470	Record_No	3471	Record_No	3472	Record_No	3475	Record_No	3476	Record_No	3477	Record_No	3478	Record_No	3479	Record_No	3480	Record_No	3481	Record_No	3482
	Animal ID	1031	Animal ID	1031	Animal ID	1031	Animal ID	1031	Animal ID	1031	Animal ID	1031	Animal ID	1031	Animal ID	1031	Animal ID	1029	Animal ID	1029	Animal ID	1029	Animal ID	1029	Animal ID	1029	Animal ID	1029	Animal ID	1029	Animal ID	1029
	Session		Session		Session		Session		Session		Session		Session		Session		Session		Session		Session		Session		Session		Session		Session		Session
	Species/Breed		Species/Breed		Species/Breed		Species/Breed		Species/Breed		Species/Breed		Species/Breed		Species/Breed		Species/Breed		Species/Breed		Species/Breed		Species/Breed		Species/Breed		Species/Breed		Species/Breed		Species/Breed
	Study protocol #		Study protocol #		Study protocol #		Study protocol #		Study protocol #		Study protocol #		Study protocol #		Study protocol #		Study protocol #		Study protocol #		Study protocol #		Study protocol #		Study protocol #		Study protocol #		Study protocol #		Study protocol #
	Birthdate	Dec/30/1899	Birthdate	Dec/30/1899	Birthdate	Dec/30/1899	Birthdate	Dec/30/1899	Birthdate	Dec/30/1899	Birthdate	Dec/30/1899	Birthdate	Dec/30/1899	Birthdate	Dec/30/1899	Birthdate	Dec/30/1899	Birthdate	Dec/30/1899	Birthdate	Dec/30/1899	Birthdate	Dec/30/1899	Birthdate	Dec/30/1899	Birthdate	Dec/30/1899	Birthdate	Dec/30/1899	Birthdate	Dec/30/1899
	TestDate	Dec/21/2024	TestDate	Dec/21/2024	TestDate	Dec/21/2024	TestDate	Dec/21/2024	TestDate	Dec/21/2024	TestDate	Dec/21/2024	TestDate	Dec/21/2024	TestDate	Dec/21/2024	TestDate	Dec/21/2024	TestDate	Dec/21/2024	TestDate	Dec/21/2024	TestDate	Dec/21/2024	TestDate	Dec/21/2024	TestDate	Dec/21/2024	TestDate	Dec/21/2024	TestDate	Dec/21/2024
	TestTime	10:00:48	TestTime	10:00:48	TestTime	10:02:14	TestTime	10:02:14	TestTime	10:05:12	TestTime	10:05:12	TestTime	10:05:52	TestTime	10:05:52	TestTime	10:22:54	TestTime	10:22:54	TestTime	10:24:20	TestTime	10:24:20	TestTime	10:27:53	TestTime	10:27:53	TestTime	10:28:32	TestTime	10:28:32
	Protocol	ABI ROD	Protocol	ABI ROD	Protocol	ABI ROD	Protocol	ABI ROD	Protocol	ABI ROD	Protocol	ABI ROD	Protocol	ABI ROD	Protocol	ABI ROD	Protocol	ABI ROD	Protocol	ABI ROD	Protocol	ABI ROD	Protocol	ABI ROD	Protocol	ABI ROD	Protocol	ABI ROD	Protocol	ABI ROD	Protocol	ABI ROD
	Step_No	1	Step_No	1	Step_No	3	Step_No	3	Step_No	6	Step_No	6	Step_No	8	Step_No	8	Step_No	1	Step_No	1	Step_No	3	Step_No	3	Step_No	6	Step_No	6	Step_No	8	Step_No	8
	Label	R	Label	L	Label	R	Label	L	Label	R	Label	L	Label	R	Label	L	Label	R	Label	L	Label	R	Label	L	Label	R	Label	L	Label	R	Label	L
	Stimulus	Scotopic WHT -40dB Flash	Stimulus	Scotopic WHT -40dB Flash	Stimulus	Scotopic WHT -24dB Flash	Stimulus	Scotopic WHT -24dB Flash	Stimulus	Scotopic WHT -12dB Flash	Stimulus	Scotopic WHT -12dB Flash	Stimulus	Scotopic WHT -4dB Flash	Stimulus	Scotopic WHT -4dB Flash	Stimulus	Scotopic WHT -40dB Flash	Stimulus	Scotopic WHT -40dB Flash	Stimulus	Scotopic WHT -24dB Flash	Stimulus	Scotopic WHT -24dB Flash	Stimulus	Scotopic WHT -12dB Flash	Stimulus	Scotopic WHT -12dB Flash	Stimulus	Scotopic WHT -4dB Flash	Stimulus	Scotopic WHT -4dB Flash
	Low cut (Hz)	0.3	Low cut (Hz)	0.3	Low cut (Hz)	0.3	Low cut (Hz)	0.3	Low cut (Hz)	0.3	Low cut (Hz)	0.3	Low cut (Hz)	0.3	Low cut (Hz)	0.3	Low cut (Hz)	0.3	Low cut (Hz)	0.3	Low cut (Hz)	0.3	Low cut (Hz)	0.3	Low cut (Hz)	0.3	Low cut (Hz)	0.3	Low cut (Hz)	0.3	Low cut (Hz)	0.3
	High cut (Hz)	500	High cut (Hz)	500	High cut (Hz)	500	High cut (Hz)	500	High cut (Hz)	500	High cut (Hz)	500	High cut (Hz)	500	High cut (Hz)	500	High cut (Hz)	500	High cut (Hz)	500	High cut (Hz)	500	High cut (Hz)	500	High cut (Hz)	500	High cut (Hz)	500	High cut (Hz)	500	High cut (Hz)	500
	Notch	OFF	Notch	OFF	Notch	OFF	Notch	OFF	Notch	OFF	Notch	OFF	Notch	OFF	Notch	OFF	Notch	OFF	Notch	OFF	Notch	OFF	Notch	OFF	Notch	OFF	Notch	OFF	Notch	OFF	Notch	OFF
Cursor #	3465 Time	3465 Amp	3466 Time	3466 Amp	3467 Time	3467 Amp	3468 Time	3468 Amp	3469 Time	3469 Amp	3470 Time	3470 Amp	3471 Time	3471 Amp	3472 Time	3472 Amp	3475 Time	3475 Amp	3476 Time	3476 Amp	3477 Time	3477 Amp	3478 Time	3478 Amp	3479 Time	3479 Amp	3480 Time	3480 Amp	3481 Time	3481 Amp	3482 Time	3482 Amp
1
2
3
4
5
6
7
8
9
10
Wave Data	3465 Time	3465 Amp	3466 Time	3466 Amp	3467 Time	3467 Amp	3468 Time	3468 Amp	3469 Time	3469 Amp	3470 Time	3470 Amp	3471 Time	3471 Amp	3472 Time	3472 Amp	3475 Time	3475 Amp	3476 Time	3476 Amp	3477 Time	3477 Amp	3478 Time	3478 Amp	3479 Time	3479 Amp	3480 Time	3480 Amp	3481 Time	3481 Amp	3482 Time	3482 Amp
	-20	2.948154	-20	4.544904	-20	-1.606622	-20	1.601743	-20	2.743541	-20	1.235975	-20	2.77593	-20	3.783964	-20	-2.70727	-20	-2.136691	-20	-16.25879	-20	-18.16375	-20	.367623	-20	2.2934	-20	-8.614363	-20	-1.066522
	-19	2.979228	-19	4.793141	-19	-1.439895	-19	1.406774	-19	2.701845	-19	1.491001	-19	2.860168	-19	3.802086	-19	-3.154768	-19	-2.400419	-19	-18.01608	-19	-20.46708	-19	.3235848	-19	2.571353	-19	-9.398061	-19	-1.13632
	-18	2.992443	-18	5.186073	-18	-1.752258	-18	1.543798	-18	3.056091	-18	2.044161	-18	3.105721	-18	3.936853	-18	-3.560678	-18	-2.64617	-18	-19.66216	-18	-22.83662	-18	.4440467	-18	2.891598	-18	-10.05202	-18	-1.37965
	-17	3.466026	-17	5.83449	-17	-1.466516	-17	2.217275	-17	3.348597	-17	2.622549	-17	3.220443	-17	4.853538	-17	-3.945438	-17	-2.932297	-17	-20.77796	-17	-25.27767	-17	.3673121	-17	3.247726	-17	-10.32424	-17	-1.294012
	-16	3.760467	-16	6.419549	-16	-2.68735	-16	2.175325	-16	3.744464	-16	3.217786	-16	3.375047	-16	6.021794	-16	-4.334319	-16	-3.336636	-16	-21.96044	-16	-27.22113	-16	.2430545	-16	3.316399	-16	-10.64577	-16	-1.16881
	-15	3.739354	-15	6.852069	-15	-2.854495	-15	1.585005	-15	4.244264	-15	3.264612	-15	3.664716	-15	7.276364	-15	-4.743457	-15	-3.89197	-15	-22.25801	-15	-28.41378	-15	-.1513547	-15	3.077503	-15	-10.40438	-15	-.9464535
	-14	3.16001	-14	5.02697	-14	-9.838859E-02	-14	2.356379	-14	3.041516	-14	2.123131	-14	3.814288	-14	3.056723	-14	-2.982225	-14	-2.701336	-14	-21.32001	-14	-25.35343	-14	1.121202	-14	4.135934	-14	-10.72407	-14	-2.27022
	-13	3.570491	-13	6.239495	-13	-.4957213	-13	.0609988	-13	4.169278	-13	2.901456	-13	3.489318	-13	4.155992	-13	-4.840709	-13	-3.289061	-13	-22.42101	-13	-27.51012	-13	.4329723	-13	3.228761	-13	-11.06077	-13	-1.089908
	-12	3.557969	-12	7.689048	-12	-3.665049	-12	2.982523	-12	4.759597	-12	4.423539	-12	3.925281	-12	5.678638	-12	-4.94637	-12	-3.625914	-12	-23.44553	-12	-28.64671	-12	.5511197	-12	3.297302	-12	-11.49987	-12	-1.612619
	-11	4.732849	-11	8.064575	-11	-.9063585	-11	3.356169	-11	4.23771	-11	5.218252	-11	2.880071	-11	9.526576	-11	-5.161595	-11	-3.924899	-11	-22.62318	-11	-29.63932	-11	-.1325555	-11	3.488862	-11	-10.53128	-11	-.794988
	-10	4.269383	-10	7.585462	-10	-6.567346	-10	.8759377	-10	4.170075	-10	4.900419	-10	3.315048	-10	10.54197	-10	-5.201294	-10	-4.436355	-10	-23.15176	-10	-30.46818	-10	-1.178174	-10	2.680822	-10	-10.69629	-10	-8.856967E-02
	-9	3.145419	-9	6.506863	-9	-5.394108	-9	-.1219773	-9	5.087408	-9	2.087392E-02	-9	4.564293	-9	10.69828	-9	-5.328547	-9	-5.374252	-9	-20.5866	-9	-28.86494	-9	-1.702693	-9	1.63334	-9	-7.913974	-9	.177584
	-8	3.113493	-8	5.007915	-8	-8.100902	-8	1.475153	-8	4.143392	-8	-1.414873	-8	6.401186	-8	6.89463	-8	-5.588816	-8	-5.950535	-8	-19.26868	-8	-27.32104	-8	-2.612326	-8	1.286865	-8	-7.726533	-8	1.954682
	-7	2.263679	-7	4.735738	-7	-5.660897	-7	.559454	-7	2.80243	-7	-.200416	-7	4.998205	-7	6.255279	-7	-5.28161	-7	-5.699673	-7	-16.9547	-7	-24.00443	-7	-2.385739	-7	1.593475	-7	-7.209376	-7	2.348888
	-6	2.542611	-6	4.838906	-6	-4.527502	-6	3.010858	-6	.5296345	-6	-1.581869	-6	3.951091	-6	6.857953	-6	-5.125885	-6	-6.242013	-6	-14.83222	-6	-22.35499	-6	-2.253666	-6	1.772171	-6	-7.212218	-6	2.426313
	-5	2.031484	-5	5.797999	-5	-5.721083	-5	2.83462	-5	3.081609	-5	-1.466447	-5	2.742991	-5	6.781335	-5	-3.870218	-5	-6.776216	-5	-13.27278	-5	-20.12203	-5	-2.47594	-5	1.155547	-5	-4.193831	-5	4.063817
	-4	1.34246	-4	4.652512	-4	-3.112652	-4	6.965578E-02	-4	3.659051	-4	-2.34298	-4	2.674682	-4	5.918881	-4	-2.967334	-4	-8.137876	-4	-13.06645	-4	-19.37911	-4	-2.34877	-4	.7927637	-4	-2.422105	-4	4.064451
	-3	1.562195	-3	3.796405	-3	-4.391996	-3	3.165833	-3	3.456141	-3	-1.833315	-3	2.893799	-3	5.466003	-3	-3.281475	-3	-8.305371	-3	-14.5027	-3	-18.87518	-3	-1.510218	-3	1.338144	-3	-8.926913E-02	-3	3.826541
	-2	1.070052	-2	3.82302	-2	-4.029766	-2	-.3463341	-2	1.485643	-2	-3.429594	-2	4.938933	-2	4.485002	-2	-3.277547	-2	-8.629621	-2	-12.80155	-2	-17.06244	-2	-.917369	-2	2.785327	-2	1.200514	-2	2.529245
	-1	.5851892	-1	4.301805	-1	-6.413363	-1	.78785	-1	.9523261	-1	-3.037452	-1	4.307769	-1	4.247939	-1	-3.916904	-1	-8.669462	-1	-14.88815	-1	-17.74882	-1	-.7642604	-1	2.433809	-1	.4062906	-1	2.576317
	0	.6181917	0	3.850409	0	-3.978915	0	.2413585	0	-1.186418	0	-.7908627	0	2.854961	0	3.305596	0	-4.519448	0	-8.570456	0	-17.00216	0	-19.64306	0	1.44964	0	3.673008	0	-2.102617	0	2.938142
	1	.8202078	1	3.63077	1	-8.174333	1	-.9543629	1	.4641491	1	.9754235	1	1.023709	1	.8557796	1	-4.781289	1	-9.067324	1	-17.49541	1	-22.5468	1	2.702462	1	4.66747	1	-3.645979	1	2.590265
	2	1.140296	2	3.531606	2	-11.00418	2	1.111348E-02	2	.7346359	2	-1.643868	2	1.530815	2	-.4993537	2	-4.838081	2	-8.783127	2	-19.36976	2	-24.68553	2	5.682759	2	4.284486	2	-2.413338	2	2.849473
	3	.9345382	3	3.568951	3	-7.244579	3	-.1639546	3	2.030374	3	.4764187	3	1.393869	3	-.2587309	3	-5.13261	3	-8.591836	3	-20.90325	3	-27.39087	3	5.065713	3	4.639059	3	-4.397434	3	3.873353
	4	.5809776	4	3.824601	4	-7.2976	4	-1.208482	4	1.453377	4	-1.704379	4	-.9408081	4	-1.096541	4	-6.044405	4	-7.948081	4	-20.25207	4	-27.50751	4	5.378596	4	4.343284	4	-4.585083	4	1.883433
	5	-.1273037	5	5.141109	5	-14.37277	5	-.77205	5	1.381069	5	-4.092165	5	-5.739397	5	-6.525867	5	-5.931703	5	-7.734998	5	-18.43157	5	-27.28079	5	5.071162	5	3.535949	5	-10.03356	5	-3.678092
	6	-.2230193	6	4.42211	6	-15.82851	6	-.4126775	6	1.188519	6	-5.867055	6	-19.65183	6	-23.04544	6	-6.2063	6	-7.399966	6	-18.66776	6	-29.00126	6	3.450129	6	3.229741	6	-24.13456	6	-18.25597
	7	-.8129342	7	2.762665	7	-14.22689	7	.3800449	7	-2.338671	7	-8.10748	7	-44.85451	7	-52.73243	7	-5.704135	7	-7.667152	7	-16.53161	7	-28.5759	7	1.39281	7	1.841877	7	-49.90974	7	-45.0263
	8	-2.695981	8	1.532964	8	-16.15514	8	-1.999783	8	-6.603563	8	-12.32469	8	-78.72708	8	-92.36412	8	-4.963052	8	-7.552452	8	-13.60732	8	-27.61392	8	-2.987016	8	-2.337201	8	-87.854	8	-84.58706
	9	-2.30799	9	2.763019	9	-20.44829	9	-4.025226	9	-10.45738	9	-19.7613	9	-120.973	9	-143.5284	9	-5.121903	9	-8.081783	9	-13.0021	9	-25.38501	9	-10.16405	9	-6.867408	9	-133.4416	9	-133.5847
	10	-2.178426	10	3.056231	10	-17.9953	10	-2.713395	10	-17.50667	10	-28.61126	10	-167.1071	10	-197.6863	10	-5.076495	10	-9.096132	10	-10.27619	10	-23.84016	10	-19.151	10	-14.54838	10	-186.1405	10	-189.4061
	11	-2.110444	11	3.555829	11	-18.99465	11	-3.435053	11	-24.66819	11	-37.59061	11	-213.1725	11	-250.164	11	-5.247303	11	-9.879168	11	-8.782668	11	-23.06299	11	-30.71412	11	-23.84573	11	-240.1785	11	-247.2767
	12	-1.99172	12	4.166548	12	-22.74332	12	-5.504011	12	-32.43711	12	-47.7297	12	-255.1038	12	-297.0887	12	-4.271636	12	-11.16341	12	-9.483165	12	-22.5792	12	-43.18841	12	-35.76228	12	-289.8708	12	-298.6227
	13	-2.239732	13	3.811063	13	-20.92001	13	-5.31846	13	-43.05983	13	-57.18348	13	-290.7979	13	-334.9005	13	-3.84887	13	-11.93715	13	-10.77992	13	-23.31888	13	-56.06957	13	-46.4869	13	-335.883	13	-344.7449
	14	-2.830157	14	4.571955	14	-21.21219	14	-6.111688	14	-52.43114	14	-72.06494	14	-315.7941	14	-361.1357	14	-3.749055	14	-12.33621	14	-10.95127	14	-24.45912	14	-68.44912	14	-58.82058	14	-369.3279	14	-377.4638
	15	-2.596524	15	6.516427	15	-22.45898	15	-8.88447	15	-66.34916	15	-89.19159	15	-330.2928	15	-373.0855	15	-4.302545	15	-12.37551	15	-13.24833	15	-24.46402	15	-82.09742	15	-76.0706	15	-391.7413	15	-399.7876
	16	-2.618901	16	8.881582	16	-24.38586	16	-9.348866	16	-78.62018	16	-104.5745	16	-335.0766	16	-373.4661	16	-5.097733	16	-12.09277	16	-15.97046	16	-26.90218	16	-97.1048	16	-92.97813	16	-404.3635	16	-409.9348
	17	-1.896732	17	8.319368	17	-24.79689	17	-10.94276	17	-92.23959	17	-120.7401	17	-333.3772	17	-365.6636	17	-5.75094	17	-12.11844	17	-19.96427	17	-29.94763	17	-112.7096	17	-112.4798	17	-407.3632	17	-408.2602
	18	-.2665424	18	7.608341	18	-25.39987	18	-12.01223	18	-104.8144	18	-135.6673	18	-328.5551	18	-357.5865	18	-6.112049	18	-12.40699	18	-22.30881	18	-32.65653	18	-131.5176	18	-131.343	18	-401.231	18	-399.9785
	19	-8.635446E-02	19	7.704916	19	-28.74198	19	-11.69609	19	-116.9144	19	-151.9695	19	-324.4278	19	-350.8701	19	-6.099747	19	-12.28968	19	-25.43414	19	-36.45073	19	-149.4254	19	-151.4731	19	-391.6677	19	-390.7226
	20	.4581688	20	6.965325	20	-28.51004	20	-15.49978	20	-129.7554	20	-170.211	20	-324.0615	20	-338.3905	20	-7.118499	20	-12.61062	20	-28.54542	20	-37.80701	20	-167.4158	20	-170.0097	20	-386.4409	20	-384.3368
	21	-.6753052	21	8.681468	21	-32.00847	21	-14.78793	21	-143.7218	21	-184.584	21	-297.8285	21	-287.4017	21	-7.605206	21	-12.7421	21	-28.70214	21	-37.48018	21	-185.1048	21	-188.8164	21	-383.0454	21	-378.4059
	22	-.9012559	22	8.61557	22	-33.15791	22	-12.85378	22	-156.0874	22	-196.6483	22	-208.8062	22	-178.953	22	-8.067428	22	-12.79987	22	-27.00104	22	-37.8262	22	-204.1675	22	-207.931	22	-357.5291	22	-358.8494
	23	-.9629759	23	8.045288	23	-35.74852	23	-15.33148	23	-164.8594	23	-214.3986	23	-72.4041	23	-40.17353	23	-8.418627	23	-11.95795	23	-27.90379	23	-39.93942	23	-220.4993	23	-223.2105	23	-274.2242	23	-289.4001
	24	-.6522471	24	7.314384	24	-34.74044	24	-16.89281	24	-178.5547	24	-229.3656	24	48.71532	24	70.40388	24	-7.681436	24	-11.81159	24	-26.2943	24	-40.2026	24	-235.5741	24	-236.7384	24	-134.7909	24	-159.4404
	25	-1.191104	25	5.598399	25	-35.69347	25	-21.81964	25	-196.889	25	-248.8453	25	121.5928	25	134.3964	25	-7.365675	25	-12.6255	25	-25.24704	25	-39.68539	25	-255.3541	25	-256.4065	25	9.975935	25	-9.002653
	26	-1.391521	26	5.982497	26	-38.41987	26	-23.58815	26	-214.5577	26	-262.2964	26	153.231	26	155.5584	26	-7.254475	26	-13.27874	26	-25.01995	26	-38.1717	26	-276.7672	26	-281.2781	26	118.6854	26	112.797
	27	-3.247182	27	5.807852	27	-38.3082	27	-23.18012	27	-214.0785	27	-240.9952	27	138.9973	27	125.2349	27	-7.519968	27	-13.74113	27	-23.69407	27	-39.02303	27	-290.2034	27	-304.593	27	168.8138	27	183.6952
	28	-2.92705	28	6.496414	28	-43.47255	28	-23.54471	28	-164.1628	28	-164.3958	28	85.18633	28	55.17944	28	-7.198958	28	-13.81774	28	-22.68528	28	-38.26227	28	-269.1444	28	-295.3437	28	165.4813	28	196.1802
	29	-1.442074	29	8.342063	29	-42.48524	29	-28.65495	29	-59.97017	29	-42.48344	29	50.57835	29	36.89404	29	-6.154426	29	-14.48668	29	-27.02913	29	-42.7043	29	-190.6885	29	-235.2596	29	113.5422	29	159.9832
	30	-2.166089	30	8.681154	30	-44.67724	30	-36.57493	30	61.67235	30	76.40154	30	145.7587	30	165.36	30	-6.217208	30	-14.89782	30	-32.82053	30	-49.79136	30	-59.56757	30	-122.3494	30	62.65959	30	95.90303
	31	-2.576468	31	9.594162	31	-54.2898	31	-47.08303	31	149.5238	31	146.1149	31	339.1203	31	351.4521	31	-5.927288	31	-14.97997	31	-39.8056	31	-60.08578	31	69.5096	31	14.32329	31	114.6122	31	76.78488
	32	-2.177491	32	9.195585	32	-62.87092	32	-56.89247	32	184.6149	32	160.5666	32	507.0952	32	509.6527	32	-6.337438	32	-14.59858	32	-47.13367	32	-63.55506	32	156.6141	32	129.6376	32	273.8391	32	171.5815
	33	-2.538807	33	9.392115	33	-71.30615	33	-55.65808	33	177.2369	33	130.9507	33	610.6891	33	619.5385	33	-6.37931	33	-14.15158	33	-41.79771	33	-51.33797	33	191.0659	33	195.9538	33	442.5106	33	346.0714
	34	-3.289142	34	9.097977	34	-52.56474	34	-30.70417	34	140.7651	34	106.2389	34	646.2792	34	654.0157	34	-6.809037	34	-14.57334	34	-8.020678	34	-7.766203	34	184.3416	34	216.6176	34	565.8648	34	519.9783
	35	-3.767677	35	9.996003	35	-4.055042	35	27.41047	35	138.9917	35	160.9784	35	618.9983	35	615.2653	35	-6.678922	35	-14.32515	35	49.73658	35	66.10903	35	154.5035	35	198.3452	35	623.2416	35	638.3394
	36	-4.7542	36	9.492744	36	64.95841	36	103.7957	36	242.5299	36	317.985	36	545.8701	36	525.2122	36	-7.285558	36	-14.5483	36	122.7646	36	147.8102	36	168.0217	36	176.7958	36	619.9429	36	679.6742
	37	-4.035418	37	9.655049	37	135.6777	37	167.0798	37	412.8914	37	484.7358	37	446.8459	37	415.2888	37	-9.291193	37	-14.87569	37	192.3385	37	210.4687	37	284.5544	37	217.9053	37	568.2367	37	652.2681
	38	-4.122008	38	9.412961	38	178.2348	38	198.1791	38	544.916	38	578.1774	38	353.4156	38	317.9086	38	-9.400561	38	-14.39342	38	242.5315	38	242.0069	38	449.0915	38	351.0496	38	483.4583	38	578.0929
	39	-5.37802	39	8.521686	39	185.0852	39	196.6291	39	586.9674	39	595.116	39	293.4223	39	261.9211	39	-9.384488	39	-14.44514	39	260.4712	39	244.7771	39	573.1592	39	512.2023	39	387.6845	39	475.3116
	40	-5.007054	40	7.866138	40	166.8948	40	182.0513	40	563.1759	40	548.0551	40	283.3565	40	257.1896	40	-8.756027	40	-14.48732	40	261.36	40	239.5201	40	623.7672	40	625.7641	40	318.4609	40	374.8389
	41	-4.995481	41	7.997808	41	164.4961	41	211.802	41	501.564	41	469.9019	41	310.1555	41	292.0584	41	-7.846264	41	-14.7019	41	280.6161	41	271.9146	41	616.972	41	668.6151	41	299.0934	41	303.6406
	42	-5.838832	42	7.577352	42	227.129	42	310.8134	42	429.8209	42	387.9722	42	357.5618	42	345.4707	42	-7.316276	42	-14.39587	42	340.6877	42	367.9501	42	570.7287	42	654.1365	42	326.1017	42	286.848
	43	-7.696532	43	8.658396	43	343.3926	43	429.6501	43	357.4883	43	326.2686	43	399.6618	43	392.8272	43	-6.661123	43	-14.1172	43	431.9577	43	487.4004	43	500.8882	43	601.7235	43	372.7795	43	312.838
	44	-7.149488	44	9.194498	44	448.3533	44	508.8597	44	310.873	44	301.2562	44	422.7503	44	419.8249	44	-6.457967	44	-13.39266	44	532.2073	44	571.1288	44	429.0739	44	529.9967	44	416.6038	44	367.7209
	45	-7.587761	45	7.903342	45	497.5502	45	526.1722	45	303.4702	45	310.674	45	424.6096	45	420.6533	45	-5.014205	45	-12.82964	45	600.2977	45	597.98	45	379.7374	45	458.4001	45	436.4867	45	416.1864
	46	-5.999763	46	7.850634	46	490.1527	46	496.2653	46	327.2582	46	339.274	46	412.5527	46	406.6775	46	-3.132306	46	-12.97661	46	608.1783	46	578.5299	46	372.7748	46	406.1382	46	434.1245	46	447.5095
	47	-5.006588	47	8.870676	47	440.9309	47	431.9834	47	364.5142	47	372.7787	47	394.5372	47	385.1658	47	-2.501757	47	-12.773	47	566.275	47	529.3358	47	396.5337	47	392.5622	47	417.7475	47	450.1409
	48	-6.167412	48	8.582212	48	377.694	48	370.4365	48	393.3168	48	390.9741	48	375.1273	48	363.7227	48	-1.541651	48	-11.9207	48	504.6658	48	470.6866	48	432.3928	48	410.9388	48	395.2932	48	434.325
	49	-4.347779	49	8.303188	49	323.6823	49	342.7099	49	403.0772	49	394.6912	49	358.5195	49	347.8937	49	-1.589831	49	-10.80318	49	448.1606	49	431.8672	49	457.098	49	442.2852	49	373.5916	49	411.155
	50	-3.313047	50	9.981312	50	310.3965	50	352.2017	50	394.1943	50	385.3693	50	350.4411	50	341.4926	50	-1.398662	50	-10.43112	50	423.1738	50	431.1827	50	462.442	50	466.981	50	359.3563	50	385.2155
	51	-1.632399	51	10.89793	51	328.9472	51	383.7721	51	379.8769	51	369.2498	51	350.7388	51	343.0245	51	.2642927	51	-9.350755	51	433.9735	51	460.4391	51	449.1992	51	473.6057	51	354.2499	51	368.5997
	52	.3550687	52	13.62975	52	365.2015	52	417.8509	52	361.1637	52	351.7728	52	356.366	52	349.0635	52	1.597833	52	-7.760264	52	467.7842	52	493.2589	52	427.9481	52	466.7637	52	359.6217	52	364.6658
	53	1.541497	53	15.44435	53	401.3773	53	437.3513	53	344.9831	53	336.7899	53	365.7195	53	359.4529	53	3.073127	53	-6.195746	53	504.8441	53	513.0004	53	404.2215	53	449.4487	53	368.2204	53	368.5701
	54	2.215207	54	16.53777	54	418.155	54	441.4847	54	332.9018	54	329.6593	54	376.76	54	372.0235	54	3.18946	54	-5.348035	54	528.2764	54	511.55	54	385.5779	54	428.7873	54	378.3377	54	379.6299
	55	4.011195	55	18.75216	55	419.1841	55	433.8965	55	329.1574	55	326.9748	55	385.4311	55	379.5424	55	4.386121	55	-3.79248	55	528.3091	55	495.0782	55	378.8283	55	413.5912	55	388.1017	55	390.294
	56	5.862069	56	21.39616	56	406.787	56	420.8297	56	331.4076	56	326.535	56	384.1495	56	381.4191	56	5.298203	56	-2.07894	56	511.0283	56	469.6901	56	378.6416	56	404.6148	56	390.8788	56	399.7184
	57	8.329088	57	23.71875	57	391.0822	57	408.6362	57	337.2301	57	332.4086	57	379.6112	57	378.3513	57	7.210834	57	-.5932789	57	489.5194	57	448.8115	57	385.1806	57	402.2175	57	385.2275	57	400.686
	58	10.33399	58	26.06466	58	379.0893	58	401.443	58	343.681	58	338.7574	58	373.3497	58	372.3659	58	9.27451	58	.4515839	58	474.2775	58	437.6751	58	393.2305	58	407.9321	58	375.5706	58	395.2034
	59	12.52806	59	29.65244	59	371.7209	59	401.8428	59	346.3724	59	340.1911	59	367.3441	59	364.3978	59	10.98637	59	2.327011	59	467.565	59	439.3703	59	400.0218	59	412.3494	59	366.5332	59	386.9686
	60	14.95656	60	33.06084	60	371.6215	60	397.6181	60	343.8383	60	341.3228	60	361.5984	60	354.4083	60	13.85538	60	5.672074	60	473.3821	60	447.792	60	403.5591	60	417.6678	60	354.0301	60	374.7664
	61	19.18676	61	36.70782	61	371.8316	61	400.473	61	339.6502	61	334.5003	61	355.9802	61	348.4864	61	17.54826	61	10.20453	61	481.5018	61	456.2441	61	401.3369	61	420.8227	61	347.0688	61	364.1595
	62	23.98794	62	40.57902	62	374.0896	62	402.9785	62	335.282	62	330.115	62	352.0932	62	345.8163	62	23.47553	62	13.63447	62	488.7459	62	462.3965	62	393.5162	62	418.9346	62	342.4257	62	355.2849
	63	29.72895	63	45.17932	63	380.3568	63	402.8657	63	326.8336	63	325.7455	63	348.9876	63	345.8902	63	28.28986	63	18.33736	63	492.5896	63	461.1774	63	383.6033	63	413.9863	63	340.7269	63	348.7424
	64	36.40533	64	51.55313	64	384.3184	64	404.331	64	326.0304	64	319.2051	64	351.6878	64	349.8521	64	34.73301	64	24.40781	64	495.1727	64	458.5766	64	376.3868	64	408.6437	64	344.9886	64	345.6296
	65	44.0191	65	59.02155	65	386.1296	65	404.2668	65	320.843	65	315.4949	65	358.8163	65	356.7911	65	42.68286	65	31.64448	65	495.0406	65	455.7665	65	367.5817	65	401.5225	65	350.7281	65	345.4713
	66	52.35815	66	67.65609	66	389.2774	66	402.618	66	317.4387	66	315.7117	66	366.5495	66	363.2178	66	50.42346	66	40.01536	66	490.4816	66	445.8813	66	361.2148	66	394.3552	66	356.1671	66	347.3707
	67	62.03555	67	77.83498	67	388.1029	67	399.7199	67	316.4223	67	315.9359	67	369.1545	67	366.0522	67	57.66356	67	48.95288	67	482.7762	67	435.9154	67	356.8327	67	386.857	67	358.2412	67	350.9164
	68	69.76407	68	86.4908	68	380.4444	68	396.883	68	319.9403	68	318.6677	68	368.4895	68	365.8483	68	64.53451	68	57.09586	68	476.7649	68	426.2422	68	352.9482	68	380.6241	68	359.4471	68	355.0176
	69	76.19905	69	96.1937	69	375.1609	69	391.7423	69	321.5739	69	319.7464	69	365.1595	69	362.769	69	71.29085	69	64.85228	69	467.9475	69	416.7863	69	352.7538	69	375.5614	69	357.0991	69	359.9855
	70	82.56039	70	103.8136	70	371.6465	70	385.6187	70	322.1102	70	318.9007	70	357.9872	70	357.757	70	76.73586	70	70.65184	70	459.378	70	407.2833	70	352.2725	70	370.4482	70	350.4481	70	360.7271
	71	88.27216	71	109.0156	71	359.6276	71	379.4833	71	321.4446	71	317.7605	71	351.1204	71	351.5276	71	80.93559	71	75.28853	71	454.7846	71	400.458	71	351.5212	71	367.1826	71	343.8183	71	358.2184
	72	92.75706	72	111.1829	72	355.3721	72	375.3203	72	313.5632	72	313.1971	72	343.3236	72	345.1064	72	85.33949	72	81.17007	72	450.2722	72	396.2328	72	349.1008	72	363.0476	72	337.8904	72	353.944
	73	98.33922	73	114.179	73	352.7453	73	376.7184	73	312.0585	73	307.7653	73	333.7026	73	338.1121	73	89.62409	73	85.57193	73	447.5222	73	394.1697	73	343.1681	73	359.4758	73	328.5995	73	348.2739
	74	103.804	74	119.8891	74	353.736	74	377.9571	74	305.5031	74	303.2595	74	323.8038	74	330.7242	74	93.93266	74	88.21278	74	451.8481	74	395.8691	74	335.496	74	353.9446	74	321.1256	74	341.8245
	75	109.4597	75	123.2513	75	359.9953	75	382.263	75	299.6208	75	299.5168	75	317.6358	75	325.6965	75	98.31293	75	90.84596	75	457.6434	75	401.0977	75	325.6799	75	347.3916	75	313.4467	75	335.4362
	76	114.1911	76	129.4357	76	366.5567	76	385.8164	76	292.2899	76	291.4174	76	314.9025	76	321.6533	76	101.7427	76	94.2934	76	463.1458	76	404.0738	76	316.65	76	341.6343	76	307.4904	76	325.9343
	77	119.0798	77	135.7095	77	372.1669	77	392.7325	77	282.8543	77	282.4127	77	314.5938	77	317.5002	77	105.6432	77	98.39912	77	468.8336	77	406.1459	77	306.9713	77	335.1893	77	302.2961	77	316.8109
	78	122.2801	78	141.3165	78	371.0658	78	393.8981	78	280.7977	78	278.5737	78	315.6128	78	315.2427	78	109.4533	78	101.9094	78	474.3155	78	407.5927	78	299.6949	78	327.752	78	300.6049	78	310.7038
	79	124.2272	79	145.219	79	374.0789	79	395.1459	79	278.4459	79	273.2172	79	316.6399	79	315.6017	79	113.6247	79	104.2047	79	472.4157	79	402.4656	79	293.3632	79	320.9786	79	297.5266	79	306.5958
	80	124.7089	80	146.9428	80	375.4497	80	391.8595	80	275.0764	80	267.3528	80	314.2586	80	315.4506	80	115.277	80	106.9042	80	469.8597	80	398.4843	80	285.9489	80	312.6054	80	298.3264	80	302.9049
	81	124.1259	81	144.3896	81	373.3747	81	387.2422	81	270.7012	81	262.9739	81	312.8899	81	315.5381	81	116.9545	81	108.9675	81	466.9197	81	396.4696	81	280.3998	81	306.3199	81	298.9842	81	301.4997
	82	125.7014	82	141.8842	82	370.4744	82	384.2867	82	267.0198	82	262.4178	82	309.7617	82	312.8016	82	117.8955	82	110.1272	82	461.0263	82	390.0153	82	278.0326	82	303.0053	82	299.0824	82	301.7071
	83	126.9033	83	139.734	83	364.559	83	380.767	83	261.8082	83	253.2581	83	304.5368	83	309.311	83	117.8746	83	109.883	83	456.6058	83	385.7275	83	277.2292	83	301.267	83	298.7955	83	301.061
	84	129.8769	84	141.7839	84	363.5943	84	375.9723	84	255.3894	84	247.1512	84	300.2041	84	305.5825	84	117.5497	84	110.165	84	453.037	84	381.373	84	276.8621	84	300.1169	84	295.0254	84	300.6288
	85	132.052	85	145.9805	85	358.9258	85	375.7026	85	247.4811	85	237.8103	85	294.7624	85	302.3332	85	117.8733	85	109.581	85	447.3667	85	376.4276	85	276.0299	85	298.0531	85	292.0665	85	298.7372
	86	132.1972	86	149.156	86	360.6512	86	372.3195	86	240.692	86	232.8006	86	289.364	86	297.4393	86	117.3994	86	108.3031	86	443.9083	86	371.6706	86	274.4087	86	295.7306	86	288.4091	86	296.0504
	87	132.8349	87	150.3953	87	358.9646	87	369.0399	87	236.0384	87	227.383	87	284.1786	87	292.7355	87	116.1197	87	108.0157	87	441.52	87	365.126	87	270.5474	87	291.7437	87	283.004	87	296.4575
	88	131.7816	88	152.2533	88	355.6532	88	365.4232	88	228.29	88	221.1148	88	278.2635	88	285.943	88	114.9237	88	107.9253	88	437.9296	88	357.8063	88	266.1996	88	287.4009	88	277.6135	88	295.1652
	89	130.3932	89	150.0373	89	349.8204	89	360.1052	89	224.8587	89	218.9806	89	272.3519	89	281.3971	89	114.4142	89	109.5523	89	432.8749	89	350.7474	89	259.7844	89	282.527	89	273.1356	89	290.2855
	90	129.2102	90	147.2133	90	341.7227	90	355.7574	90	221.8029	90	217.0545	90	267.9751	90	278.3525	90	113.5533	90	110.4207	90	429.6192	90	342.0527	90	251.9142	90	275.8746	90	268.7472	90	287.658
	91	128.7454	91	142.5445	91	335.5738	91	351.2011	91	220.0641	91	213.5802	91	266.6306	91	274.5126	91	112.8846	91	110.8994	91	425.4021	91	335.3539	91	244.6742	91	270.5899	91	266.4272	91	288.344
	92	129.8165	92	141.2966	92	327.8018	92	345.3703	92	219.051	92	209.9823	92	266.2313	92	270.7417	92	113.0455	92	108.7656	92	420.5554	92	329.5453	92	238.9934	92	266.1229	92	266.2043	92	283.575
	93	131.0309	93	140.1193	93	325.017	93	340.5377	93	217.1091	93	208.8039	93	263.5945	93	266.7133	93	112.222	93	106.8083	93	416.8385	93	324.989	93	234.7624	93	260.9875	93	265.5826	93	281.2091
	94	133.791	94	144.1947	94	320.2665	94	336.0773	94	211.6724	94	205.2735	94	259.608	94	263.8471	94	112.6516	94	105.507	94	413.9283	94	321.4028	94	232.0079	94	257.4265	94	262.6083	94	275.0775
	95	138.1164	95	147.8767	95	314.6613	95	332.9246	95	208.7483	95	199.5649	95	255.2265	95	260.194	95	113.6027	95	105.0708	95	409.4482	95	317.6747	95	230.9823	95	252.0956	95	256.2218	95	270.77
	96	141.9943	96	154.8769	96	313.8207	96	331.5296	96	204.2136	96	200.0101	96	249.8316	96	256.5218	96	113.8713	96	104.514	96	404.8208	96	314.1634	96	228.6514	96	247.8422	96	251.143	96	265.0287
	97	143.1385	97	158.9602	97	313.0937	97	326.3107	97	203.1224	97	197.3239	97	245.6876	97	253.2225	97	114.4084	97	103.9118	97	400.4265	97	309.5262	97	225.4961	97	244.5674	97	246.4809	97	260.4279
	98	142.8569	98	163.6616	98	312.8773	98	320.6115	98	198.104	98	196.2255	98	242.8877	98	248.3788	98	114.7329	98	102.6138	98	398.2863	98	305.5666	98	221.7322	98	242.3256	98	242.3463	98	252.0213
	99	140.768	99	161.3961	99	310.1709	99	314.2846	99	191.2826	99	192.3861	99	236.5095	99	239.0851	99	114.125	99	104.0617	99	392.465	99	299.0249	99	218.9054	99	239.203	99	235.4334	99	245.6631
	100	139.4697	100	160.3061	100	305.1331	100	309.4403	100	188.2867	100	186.9041	100	229.0929	100	231.8624	100	112.6093	100	104.403	100	383.923	100	289.0166	100	216.284	100	235.3645	100	228.6847	100	237.677
	101	136.1559	101	153.1521	101	298.9396	101	305.5495	101	182.4476	101	178.8332	101	221.3473	101	226.0569	101	112.1733	101	104.5319	101	376.36	101	279.8399	101	212.8275	101	232.3961	101	221.2155	101	229.2482
	102	134.7708	102	146.7903	102	292.6522	102	301.9188	102	178.7885	102	172.2403	102	215.6154	102	219.9127	102	113.403	102	105.7137	102	367.3822	102	270.0198	102	208.341	102	227.946	102	215.0549	102	223.1092
	103	133.1433	103	142.6335	103	287.8042	103	292.8289	103	177.8711	103	168.1585	103	209.8889	103	215.1308	103	113.6323	103	106.4454	103	360.6198	103	259.7297	103	202.4074	103	224.0296	103	209.8139	103	215.185
	104	133.1344	104	143.2158	104	278.8058	104	288.1348	104	172.6466	104	165.9786	104	205.6867	104	212.1764	104	112.1658	104	105.913	104	352.2171	104	252.2489	104	197.3702	104	220.3002	104	202.698	104	208.5111
	105	131.3831	105	145.2793	105	273.5261	105	283.1455	105	169.8221	105	162.6776	105	200.8724	105	207.8684	105	112.1934	105	105.5527	105	346.337	105	245.5957	105	194.285	105	216.9242	105	197.128	105	202.8
	106	130.0054	106	148.6846	106	266.3571	106	276.6463	106	165.6996	106	158.614	106	197.5142	106	205.3484	106	110.9949	106	103.1516	106	339.8364	106	238.3737	106	189.205	106	212.6013	106	192.406	106	198.2312
	107	130.1887	107	151.5827	107	262.3882	107	273.0262	107	161.5981	107	155.3152	107	194.464	107	201.188	107	109.7251	107	100.9943	107	335.8923	107	232.2281	107	184.8651	107	206.1049	107	187.2438	107	193.1366
	108	129.0931	108	152.3345	108	254.601	108	267.7736	108	158.7392	108	150.0465	108	189.9415	108	196.0414	108	108.0755	108	98.27032	108	333.4218	108	228.989	108	181.1464	108	202.104	108	179.5824	108	187.937
	109	127.1989	109	150.3604	109	253.9434	109	264.6406	109	152.7912	109	144.2579	109	183.7539	109	190.5471	109	105.4226	109	95.84359	109	328.6769	109	226.6384	109	176.543	109	197.1819	109	175.3588	109	185.8115
	110	125.4624	110	147.1301	110	251.5774	110	260.7407	110	148.8512	110	142.5285	110	175.4983	110	184.8122	110	102.922	110	93.91559	110	326.8163	110	223.9023	110	174.3289	110	193.2068	110	172.7459	110	184.6052
	111	124.7381	111	139.9384	111	246.5928	111	258.9395	111	143.5101	111	138.0812	111	170.4289	111	179.1492	111	99.91176	111	91.72208	111	323.4793	111	220.0936	111	172.3499	111	190.2716	111	168.8194	111	179.2001
	112	124.1222	112	132.2291	112	243.9742	112	253.5513	112	139.9954	112	134.2179	112	165.6781	112	173.9002	112	99.31315	112	90.00298	112	316.9654	112	213.9972	112	170.8656	112	187.6503	112	164.8685	112	173.679
	113	124.1223	113	128.4254	113	236.6089	113	248.6442	113	136.182	113	131.4137	113	159.9294	113	168.4037	113	97.92049	113	87.93333	113	310.7321	113	205.9775	113	167.8424	113	184.707	113	159.9676	113	169.0231
	114	125.0237	114	127.1895	114	234.2923	114	241.959	114	133.2987	114	129.5122	114	155.4911	114	162.1438	114	95.46796	114	85.73576	114	302.165	114	199.1879	114	166.2294	114	183.038	114	151.2435	114	164.6694
	115	125.3596	115	127.4317	115	228.1249	115	236.9244	115	132.0661	115	124.8035	115	150.9931	115	156.6214	115	94.10158	115	85.4893	115	293.5071	115	192.3498	115	164.4654	115	182.0572	115	145.8503	115	159.7366
	116	126.3308	116	131.1668	116	222.6165	116	231.6094	116	127.9511	116	123.6961	116	146.3275	116	152.609	116	91.51537	116	85.02882	116	285.5899	116	183.4701	116	162.9069	116	179.5263	116	141.7187	116	155.8163
	117	125.8266	117	136.4988	117	218.3454	117	226.4761	117	126.0925	117	120.8315	117	144.5887	117	149.3596	117	90.89854	117	82.2641	117	276.9865	117	175.3916	117	161.0409	117	176.2467	117	136.4095	117	151.6565
	118	125.3669	118	139.3231	118	210.7677	118	221.8323	118	125.3653	118	119.5935	118	140.3042	118	144.5595	118	88.30489	118	81.1117	118	271.4432	118	167.0788	118	156.7905	118	172.9893	118	133.4133	118	148.0635
	119	125.0336	119	140.3723	119	209.2598	119	216.9424	119	122.9199	119	116.2564	119	138.3797	119	140.9351	119	86.1825	119	78.78218	119	263.4243	119	159.2918	119	153.304	119	170.9939	119	129.836	119	144.123
	120	124.8819	120	139.0595	120	205.2608	120	212.3299	120	118.9605	120	115.0737	120	135.0592	120	138.142	120	85.54947	120	77.99523	120	257.1012	120	150.6148	120	149.3013	120	167.2352	120	126.9934	120	140.6143
	121	121.6347	121	134.3663	121	200.0836	121	210.0097	121	120.0578	121	110.3758	121	132.3	121	137.1274	121	82.7317	121	75.78634	121	253.4603	121	145.5174	121	145.5383	121	164.1668	121	125.0922	121	137.4447
	122	120.0425	122	129.6393	122	199.1159	122	208.0362	122	116.839	122	106.657	122	130.4324	122	138.6132	122	80.24092	122	74.41964	122	250.4672	122	142.0834	122	142.306	122	159.6002	122	122.8971	122	133.2302
	123	116.7001	123	125.1495	123	193.9288	123	201.7993	123	112.9114	123	105.4314	123	127.0521	123	138.2065	123	79.016	123	73.26764	123	247.8713	123	135.6741	123	138.343	123	155.8992	123	119.005	123	129.3715
	124	114.7296	124	119.921	124	190.63	124	198.8767	124	110.9577	124	105.0796	124	125.0798	124	134.5394	124	77.6284	124	72.63141	124	245.8355	124	132.8563	124	134.9429	124	152.0214	124	117.137	124	124.4677
	125	112.4361	125	120.2103	125	184.9039	125	195.022	125	108.726	125	99.26009	125	122.59	125	128.6261	125	77.19865	125	70.94849	125	243.6861	125	131.4714	125	131.6772	125	148.8775	125	116.5006	125	122.0051
	126	110.7903	126	120.1349	126	180.1888	126	191.4136	126	102.8029	126	93.60329	126	119.1145	126	126.147	126	77.23049	126	70.22476	126	239.3092	126	129.8414	126	127.5345	126	145.2558	126	114.8643	126	120.0202
	127	108.8614	127	120.5958	127	176.4989	127	187.5782	127	98.28996	127	92.36119	127	113.701	127	123.1857	127	75.54068	127	70.14043	127	235.4368	127	126.5085	127	124.5816	127	143.0071	127	113.3196	127	116.2511
	128	105.7851	128	118.9717	128	171.1354	128	186.4698	128	93.46273	128	88.86541	128	108.7218	128	117.9004	128	75.89437	128	69.44689	128	231.7495	128	124.477	128	122.3982	128	138.7023	128	110.5442	128	113.3049
	129	104.8568	129	119.6492	129	167.2336	129	180.7763	129	91.55345	129	86.58591	129	104.1524	129	113.0058	129	76.77495	129	67.37596	129	227.1101	129	120.4578	129	117.3749	129	133.8097	129	104.5328	129	110.104
	130	101.1018	130	117.2491	130	166.8134	130	175.6042	130	91.08952	130	84.74117	130	100.2958	130	110.1297	130	75.84465	130	64.78728	130	219.9595	130	114.0935	130	113.9234	130	129.0685	130	104.1947	130	109.5676
	131	98.66108	131	117.1674	131	161.6705	131	171.5487	131	88.61716	131	82.54926	131	97.3223	131	104.9054	131	73.81305	131	63.11707	131	214.0866	131	111.3923	131	108.3853	131	123.9151	131	98.25198	131	107.6721
	132	96.59063	132	113.5817	132	156.9073	132	168.6814	132	86.66661	132	80.92158	132	92.9377	132	100.6868	132	72.71289	132	62.09071	132	205.556	132	105.3597	132	103.2078	132	118.7398	132	95.25611	132	105.9216
	133	94.14482	133	107.4829	133	154.9331	133	164.9276	133	86.32977	133	79.63548	133	88.95535	133	94.75572	133	69.96187	133	61.15022	133	199.8464	133	100.2015	133	99.29044	133	113.8902	133	90.67284	133	101.5437
	134	93.0291	134	102.0088	134	151.385	134	163.8469	134	85.20641	134	78.23381	134	86.68621	134	90.78447	134	67.31832	134	58.48237	134	192.8287	134	94.24558	134	95.19051	134	110.1755	134	86.35017	134	98.80214
	135	90.67822	135	99.1049	135	149.2408	135	159.7585	135	82.61593	135	73.92198	135	85.99905	135	87.90096	135	63.37341	135	56.85089	135	186.5112	135	86.12497	135	90.03996	135	106.7579	135	82.95808	135	92.27245
	136	89.97356	136	97.80907	136	144.9513	136	154.4067	136	80.38122	136	71.56882	136	85.31871	136	84.87617	136	60.6375	136	53.94534	136	178.8472	136	81.19969	136	85.71891	136	104.5202	136	76.6971	136	89.7607
	137	88.97831	137	97.97112	137	142.8504	137	152.7921	137	74.88939	137	69.45792	137	83.74722	137	83.78296	137	56.83282	137	50.67426	137	175.3949	137	77.04222	137	81.75685	137	102.401	137	70.4297	137	86.45269
	138	86.94273	138	96.68973	138	136.8162	138	148.7973	138	73.20233	138	64.30521	138	82.8015	138	82.23918	138	54.49349	138	49.67941	138	171.1056	138	71.42656	138	82.11467	138	101.1413	138	67.30315	138	82.50566
	139	84.92213	139	95.77914	139	132.8836	139	149.217	139	71.89359	139	62.2694	139	80.10445	139	82.00809	139	51.08121	139	45.6581	139	167.5974	139	68.45583	139	81.69298	139	96.62584	139	62.95817	139	77.40236
	140	83.95552	140	95.78197	140	129.1759	140	145.7429	140	66.85448	140	61.33579	140	77.91132	140	81.60371	140	50.57006	140	44.55247	140	163.772	140	62.95264	140	81.26445	140	92.04231	140	58.3625	140	74.5909
	141	80.82289	141	95.41026	141	125.4996	141	143.7969	141	65.69206	141	58.52424	141	75.41643	141	80.11758	141	49.46746	141	44.0215	141	160.4854	141	58.90187	141	76.86564	141	87.42045	141	56.05184	141	71.71365
	142	78.99852	142	93.77613	142	120.5028	142	139.0207	142	64.59057	142	55.15351	142	72.06504	142	78.23705	142	46.4387	142	40.10553	142	158.6995	142	58.32629	142	72.2891	142	84.6043	142	54.44584	142	67.96696
	143	76.55727	143	91.77766	143	117.5914	143	133.5308	143	63.16947	143	56.58877	143	68.99374	143	77.19633	143	44.69961	143	37.54007	143	156.0184	143	56.25016	143	69.85798	143	83.18004	143	50.64149	143	63.27823
	144	75.48367	144	87.13177	144	115.7243	144	130.0432	144	60.01353	144	55.03986	144	66.00127	144	75.30965	144	42.7518	144	36.31628	144	151.9456	144	52.59447	144	69.19206	144	81.08219	144	50.2787	144	59.0766
	145	72.7598	145	82.29298	145	109.8927	145	127.0041	145	59.88631	145	53.44624	145	63.10975	145	71.94499	145	41.21445	145	34.22422	145	149.8779	145	53.24589	145	68.54688	145	78.73067	145	46.22846	145	51.87135
	146	71.40015	146	76.8721	146	108.31	146	124.3774	146	60.02523	146	53.86966	146	59.15797	146	68.56766	146	41.26574	146	32.21706	146	144.62	146	49.15044	146	65.85815	146	75.73741	146	45.4554	146	46.89702
	147	68.69851	147	75.08451	147	109.7347	147	122.8261	147	59.55299	147	51.90459	147	56.34112	147	64.89311	147	39.67384	147	31.53616	147	139.5131	147	44.76912	147	63.28152	147	72.74086	147	41.1376	147	42.64852
	148	67.06319	148	72.06349	148	107.6422	148	117.8076	148	58.88197	148	46.78766	148	54.73367	148	60.64168	148	38.6105	148	29.91523	148	134.939	148	43.01289	148	60.72986	148	71.57284	148	38.65235	148	38.3993
	149	64.72908	149	70.85051	149	104.7945	149	117.7921	149	57.94744	149	46.25805	149	52.58433	149	57.75477	149	35.95277	149	28.74963	149	128.4694	149	36.62709	149	58.40505	149	70.37422	149	37.39265	149	34.76479
	150	62.32912	150	69.46888	150	103.625	150	116.9164	150	51.59343	150	43.85408	150	51.48481	150	54.13416	150	35.14736	150	28.36118	150	122.2667	150	33.04938	150	56.41248	150	67.66435	150	33.685	150	34.61976
	151	60.23186	151	69.47604	151	101.9086	151	114.6762	151	49.11674	151	42.36258	151	51.45332	151	51.7677	151	35.0487	151	27.57479	151	115.1989	151	26.1484	151	55.69575	151	66.17796	151	27.58859	151	29.93771
	152	57.91453	152	68.56748	152	97.24622	152	112.679	152	50.01138	152	41.56504	152	50.49116	152	48.88952	152	34.20994	152	25.34691	152	111.4164	152	22.73463	152	55.2564	152	64.88838	152	26.2528	152	27.04322
	153	56.18461	153	68.93145	153	96.80672	153	110.7256	153	47.21083	153	41.50444	153	51.02363	153	46.67097	153	32.71967	153	25.44152	153	105.5006	153	18.06571	153	55.08504	153	64.36195	153	22.18085	153	26.9152
	154	54.98273	154	69.12669	154	95.61464	154	107.1449	154	47.69275	154	39.11483	154	49.83975	154	44.85844	154	29.77587	154	24.79408	154	102.9548	154	16.6397	154	56.11617	154	63.5926	154	21.93854	154	27.09867
	155	53.5392	155	66.06695	155	89.46918	155	103.7133	155	44.86113	155	34.89683	155	49.1671	155	44.49894	155	29.43576	155	23.857	155	99.96227	155	13.29042	155	55.89901	155	62.97691	155	21.66526	155	27.9376
	156	50.95673	156	62.50299	156	86.54454	156	102.2895	156	43.51151	156	35.81892	156	47.84202	156	43.70014	156	29.07047	156	21.81762	156	94.57996	156	9.788688	156	56.88885	156	63.00782	156	24.76037	156	27.49989
	157	50.24012	157	59.22903	157	86.70865	157	100.3327	157	43.52569	157	34.3302	157	46.9679	157	43.89734	157	26.46015	157	21.60844	157	93.63855	157	8.250049	157	58.85633	157	63.81948	157	24.16324	157	27.79449
	158	47.982	158	55.66943	158	81.58382	158	98.31402	158	44.75503	158	33.98969	158	46.75455	158	44.3018	158	25.99228	158	20.89313	158	93.35378	158	6.822166	158	58.61331	158	63.97179	158	18.48831	158	26.10575
	159	45.33636	159	55.40141	159	76.70087	159	97.10284	159	46.5222	159	33.87878	159	45.24223	159	44.97074	159	25.9895	159	22.2718	159	90.07014	159	8.162704	159	58.58885	159	63.43364	159	21.37911	159	26.00334
	160	44.08129	160	55.90763	160	77.52529	160	95.98174	160	42.34588	160	30.53099	160	41.83054	160	44.40744	160	25.09299	160	20.67466	160	89.79008	160	8.638061	160	57.52354	160	62.77127	160	19.58326	160	25.15844
	161	42.6874	161	52.00288	161	75.02743	161	91.82127	161	41.74532	161	33.16867	161	38.2115	161	44.08633	161	25.60096	161	18.49369	161	90.53163	161	11.40016	161	56.42506	161	63.03918	161	20.44261	161	26.51428
	162	39.84687	162	49.37732	162	75.24816	162	87.60448	162	41.12787	162	30.62828	162	36.08569	162	41.20165	162	24.74192	162	15.78713	162	88.05834	162	6.801455	162	55.64256	162	63.18081	162	21.95999	162	25.57053
	163	38.56402	163	47.00422	163	71.9353	163	85.4937	163	40.72686	163	30.63947	163	32.27862	163	39.56596	163	25.30039	163	17.20712	163	85.88345	163	8.877128	163	54.56425	163	63.75838	163	22.23496	163	25.93096
	164	35.63569	164	45.33045	164	70.65604	164	83.89034	164	38.47276	164	30.14549	164	31.46817	164	37.31588	164	21.55473	164	13.32019	164	80.38876	164	6.157197	164	54.16767	164	64.04208	164	22.38377	164	25.31731
	165	34.54459	165	44.34825	165	67.95046	165	84.12916	165	38.06716	165	29.19583	165	30.08707	165	34.33953	165	22.96028	165	14.02966	165	79.62241	165	5.916863	165	54.12978	165	65.93523	165	21.65168	165	23.23783
	166	31.70923	166	43.71116	166	70.37113	166	82.6171	166	36.00151	166	27.11012	166	28.89968	166	33.17152	166	19.0873	166	11.52799	166	73.25225	166	2.072971	166	54.03533	166	66.44496	166	21.04934	166	22.16562
	167	30.05948	167	42.37584	167	65.33603	167	79.91249	167	34.13167	167	24.09894	167	27.81714	167	32.80882	167	18.62569	167	11.2218	167	67.7151	167	-1.936681	167	54.73876	167	67.45786	167	18.89585	167	20.45636
	168	27.91033	168	40.6805	168	63.05558	168	76.81968	168	33.77652	168	20.85375	168	28.66953	168	31.88259	168	17.70202	168	11.03819	168	63.73686	168	-6.659156	168	56.7936	168	67.98341	168	19.68321	168	19.57482
	169	27.10366	169	37.9136	169	59.40358	169	74.85164	169	34.1378	169	22.28085	169	31.55827	169	29.09414	169	16.46794	169	9.24134	169	58.23333	169	-9.663534	169	57.37812	169	68.08867	169	17.87922	169	20.9721
	170	25.7862	170	35.05111	170	60.5755	170	72.05595	170	32.34214	170	22.47043	170	33.64818	170	24.57483	170	15.98741	170	7.962776	170	55.52933	170	-15.32636	170	59.48143	170	68.57463	170	18.1983	170	19.8639
	171	24.29297	171	32.53305	171	52.75348	171	70.49826	171	31.22622	171	21.98058	171	35.80843	171	22.74149	171	14.42198	171	6.780602	171	51.01329	171	-18.31497	171	62.16524	171	69.94817	171	16.26942	171	22.22754
	172	22.49871	172	31.90244	172	49.59843	172	68.63809	172	33.2501	172	22.05742	172	35.26354	172	23.49046	172	14.47628	172	9.12212	172	49.97233	172	-19.75338	172	64.8149	172	71.12413	172	15.57902	172	19.5058
	173	19.36384	173	29.20859	173	47.22564	173	65.57511	173	33.99091	173	23.01969	173	34.1958	173	24.29857	173	11.85836	173	6.568086	173	49.24694	173	-20.09917	173	69.15663	173	72.14587	173	14.18708	173	22.39705
	174	17.54779	174	26.63844	174	47.34183	174	65.87525	174	35.67899	174	21.82596	174	35.03591	174	25.73716	174	12.95215	174	8.031644	174	45.89678	174	-23.23328	174	71.42155	174	73.74788	174	12.84621	174	21.88076
	175	16.27967	175	24.84208	175	43.2634	175	62.36654	175	36.78385	175	25.0442	175	35.07539	175	26.66514	175	12.95895	175	8.772799	175	47.84161	175	-21.40344	175	71.92042	175	73.89169	175	15.79014	175	25.94819
	176	13.08957	176	23.66537	176	44.25048	176	61.80886	176	36.04649	176	23.91192	176	34.72182	176	29.21025	176	11.30958	176	7.387216	176	47.05899	176	-20.61076	176	72.62563	176	77.92002	176	19.35666	176	28.30423
	177	12.53554	177	23.4405	177	44.76509	177	60.4121	177	35.29176	177	21.33618	177	32.72312	177	30.50468	177	11.1152	177	7.993848	177	48.15764	177	-21.095	177	72.8968	177	79.16832	177	20.65466	177	28.33024
	178	11.72564	178	22.66887	178	40.69033	178	58.53922	178	35.05447	178	20.03616	178	31.03959	178	32.1621	178	10.0883	178	6.802514	178	49.69094	178	-21.48335	178	73.31441	178	80.18977	178	26.90799	178	27.77075
	179	9.769269	179	22.10492	179	36.24094	179	56.3806	179	32.87067	179	21.4611	179	29.27878	179	32.31714	179	11.68242	179	7.603038	179	46.53711	179	-24.58524	179	71.31346	179	80.21764	179	29.73811	179	27.31952
	180	8.638616	180	22.71708	180	37.90215	180	55.08805	180	32.36719	180	22.53591	180	27.58991	180	31.95382	180	9.741709	180	4.875573	180	38.70135	180	-24.92411	180	70.51795	180	79.45964	180	30.50187	180	27.93828
	181	7.419472	181	22.41784	181	38.14498	181	54.59072	181	30.7446	181	20.72874	181	27.45426	181	30.34733	181	11.53438	181	8.252867	181	36.01316	181	-26.64622	181	70.39763	181	80.76576	181	28.90622	181	26.65441
	182	5.041533	182	19.25427	182	36.7687	182	51.17782	182	32.85712	182	22.48705	182	28.7021	182	28.62011	182	11.042	182	4.342885	182	29.79561	182	-28.61538	182	69.75936	182	80.33888	182	29.01212	182	26.91542
	183	4.404858	183	18.38089	183	35.39243	183	48.03483	183	33.92031	183	22.44773	183	27.97662	183	28.42033	183	6.143886	183	5.770752	183	23.8729	183	-32.52	183	71.90959	183	81.88911	183	31.80511	183	28.79551
	184	2.916049	184	16.39369	184	31.234	184	47.00639	184	33.21252	184	19.68046	184	27.9925	184	26.10918	184	7.523573	184	7.079337	184	18.9136	184	-36.20701	184	74.77883	184	83.42847	184	30.37532	184	27.66985
	185	1.93428	185	14.6317	185	25.93324	185	46.2565	185	35.48847	185	18.04434	185	28.48107	185	24.01117	185	9.435429	185	8.071924	185	12.12497	185	-41.09972	185	78.44941	185	85.03822	185	32.62915	185	28.58769
	186	-.3571472	186	11.93978	186	28.29315	186	42.54068	186	33.96189	186	20.01636	186	31.14603	186	23.93923	186	8.283403	186	7.963422	186	8.486318	186	-43.85472	186	81.23654	186	87.13677	186	34.94813	186	32.53948
	187	-.9711086	187	13.35657	187	25.096	187	39.28546	187	33.34089	187	20.94346	187	31.90552	187	23.98132	187	5.10793	187	6.194499	187	6.062104	187	-47.87469	187	83.05653	187	89.49549	187	36.99859	187	35.43169
	188	-2.732499	188	11.98263	188	19.47389	188	39.06836	188	34.20293	188	20.62632	188	34.36533	188	25.07978	188	3.687351	188	2.697153	188	4.887658	188	-48.98815	188	83.26674	188	90.55871	188	36.50156	188	39.65377
	189	-3.472811	189	10.54897	189	18.74898	189	38.52275	189	34.35545	189	20.68425	189	35.31579	189	26.65026	189	2.895146	189	4.004148	189	2.648847	189	-49.9571	189	82.72103	189	89.75922	189	40.66363	189	44.69764
	190	-4.496838	190	9.310545	190	17.75218	190	36.97137	190	34.82818	190	23.75568	190	37.67118	190	25.11995	190	.699371	190	.9062886	190	2.726365	190	-51.15575	190	81.50318	190	89.09828	190	38.09178	190	47.09085
	191	-5.837289	191	7.074791	191	15.49335	191	33.62547	191	34.17381	191	20.93238	191	39.06602	191	23.33136	191	3.550892	191	-.6243998	191	1.722147	191	-51.64671	191	81.65333	191	88.83289	191	42.0701	191	49.223
	192	-8.333857	192	4.814305	192	13.19606	192	32.49591	192	38.21577	192	20.32038	192	39.23246	192	22.94884	192	.1657805	192	-2.84657	192	.5691945	192	-49.86101	192	79.58469	192	87.52705	192	43.96811	192	51.43592
	193	-10.28716	193	3.49663	193	12.2699	193	32.79234	193	36.59204	193	19.75551	193	39.42664	193	25.8661	193	.7916614	193	-5.12051	193	.4632792	193	-50.11587	193	77.43269	193	84.93739	193	45.33329	193	52.39723
	194	-12.62892	194	1.806561	194	11.70131	194	31.79928	194	33.55207	194	22.11676	194	36.54422	194	28.72373	194	2.653415	194	-2.054121	194	-.5177408	194	-49.93707	194	74.1656	194	83.7729	194	47.2569	194	54.85491
	195	-16.03435	195	-5.551636E-02	195	9.185407	195	27.42334	195	34.97049	195	23.19856	195	36.00245	195	30.89188	195	.6933461	195	-3.60732	195	-2.091878	195	-50.67353	195	70.99454	195	81.90833	195	51.32723	195	58.01465
	196	-18.0505	196	-.649727	196	14.17621	196	26.14836	196	33.68199	196	19.72119	196	34.46074	196	33.95573	196	-.6667679	196	-7.82424	196	-4.588804	196	-51.6743	196	68.09457	196	81.50633	196	53.44769	196	59.29704
	197	-19.71287	197	-.9444001	197	12.48571	197	24.91618	197	34.10683	197	17.23559	197	33.72474	197	34.78767	197	.5965947	197	-8.969913	197	-8.840129	197	-54.3855	197	67.44534	197	81.85662	197	58.55436	197	63.75054
	198	-18.66335	198	-1.258729	198	9.459262	198	23.2967	198	34.97313	198	15.76456	198	34.96368	198	34.27987	198	-2.57725	198	-12.03	198	-10.09222	198	-54.31185	198	68.49498	198	80.52439	198	61.65565	198	66.16123
	199	-19.71663	199	-3.359879	199	6.224459	199	23.91023	199	36.44413	199	17.5533	199	35.40812	199	33.58159	199	.1354121	199	-13.09638	199	-14.52704	199	-57.28133	199	68.43273	199	78.29189	199	66.2116	199	66.38788
	200	-20.40506	200	-3.967213	200	6.210714	200	22.58458	200	34.74726	200	20.59909	200	34.4893	200	33.13721	200	-3.275389	200	-13.71648	200	-19.36159	200	-60.82903	200	68.83864	200	77.09059	200	63.70973	200	67.7808
	201	-21.35682	201	-3.424448	201	5.964468	201	20.06923	201	36.3716	201	20.0359	201	34.096	201	32.42036	201	-4.527091	201	-14.39607	201	-22.93226	201	-65.0664	201	68.00108	201	75.70732	201	61.03812	201	64.01694
	202	-22.67044	202	-4.453677	202	3.959311	202	18.08107	202	38.55828	202	20.86883	202	35.05907	202	30.17918	202	-5.955305	202	-16.39876	202	-26.19363	202	-67.96988	202	66.98071	202	74.91356	202	60.73158	202	66.14705
	203	-23.16151	203	-4.06342	203	2.814595	203	15.9045	203	36.54013	203	21.33854	203	35.26814	203	28.56268	203	-8.546099	203	-17.13903	203	-29.36917	203	-71.82504	203	66.50372	203	75.65502	203	54.74825	203	61.96127
	204	-24.05132	204	-3.344164	204	-1.287801	204	13.14155	204	33.76215	204	18.37992	204	34.53381	204	26.74507	204	-9.522985	204	-16.64153	204	-31.05184	204	-74.25719	204	67.55638	204	76.32048	204	52.55174	204	61.19624
	205	-24.37025	205	-2.41089	205	-2.572454	205	14.37609	205	35.16834	205	19.15066	205	34.52805	205	26.16756	205	-10.78558	205	-18.51986	205	-32.65516	205	-74.91689	205	67.41698	205	74.6765	205	52.84422	205	62.46306
	206	-25.42674	206	-1.547823	206	-4.560935	206	14.39121	206	37.4282	206	21.88081	206	33.14163	206	27.60663	206	-9.99168	206	-20.55276	206	-35.14938	206	-76.64156	206	64.92559	206	70.67999	206	49.95984	206	63.30338
	207	-25.68256	207	-2.432807	207	-5.145241	207	11.89435	207	36.18816	207	21.17359	207	33.19259	207	25.86136	207	-10.75014	207	-20.19519	207	-34.11226	207	-75.83597	207	63.9094	207	67.96777	207	51.777	207	60.44598
	208	-26.38617	208	-3.055314	208	-9.89677	208	10.58412	208	37.76574	208	24.0343	208	34.89187	208	23.27643	208	-12.07891	208	-20.78459	208	-32.85284	208	-74.18465	208	61.12511	208	63.42476	208	52.73602	208	59.19673
	209	-27.16076	209	-4.395794	209	-8.420831	209	10.10185	209	38.45281	209	22.96481	209	35.74718	209	18.22531	209	-13.50217	209	-23.38364	209	-33.46698	209	-71.76152	209	59.82622	209	61.79308	209	52.54739	209	55.5297
	210	-27.53443	210	-3.894217	210	-6.296881	210	10.15125	210	36.65695	210	23.27682	210	34.80914	210	17.68687	210	-11.98889	210	-21.77908	210	-31.52077	210	-68.95082	210	54.5905	210	59.01571	210	50.75575	210	53.56852
	211	-29.22584	211	-5.40457	211	-6.834197	211	7.905193	211	40.18143	211	22.78181	211	32.91503	211	19.7447	211	-11.76425	211	-21.35762	211	-31.59057	211	-67.46198	211	52.35183	211	56.51921	211	49.69344	211	51.6498
	212	-31.17985	212	-6.217395	212	-8.94215	212	10.90372	212	38.10394	212	22.34981	212	31.37334	212	20.27115	212	-10.52772	212	-22.55752	212	-32.06702	212	-66.40774	212	49.70819	212	52.30882	212	50.86197	212	51.73387
	213	-30.82909	213	-6.127322	213	-8.12526	213	10.64404	213	41.08062	213	22.53889	213	29.01044	213	21.48315	213	-9.722288	213	-22.85175	213	-33.88689	213	-67.64733	213	47.70774	213	49.76439	213	51.69077	213	51.48734
	214	-32.7458	214	-6.105736	214	-7.360488	214	8.203374	214	41.65993	214	23.35351	214	27.19432	214	22.76628	214	-11.99212	214	-23.41042	214	-36.14004	214	-68.23391	214	47.20029	214	48.0025	214	50.64617	214	49.2708
	215	-32.45158	215	-6.849141	215	-5.987573	215	8.00211	215	38.07276	215	23.4298	215	27.31509	215	23.00874	215	-12.439	215	-22.66348	215	-38.84494	215	-68.52283	215	46.31647	215	45.94108	215	52.38509	215	50.30728
	216	-32.85239	216	-8.191069	216	-9.898314	216	8.85897	216	40.11702	216	24.04262	216	25.70047	216	23.51405	216	-13.50115	216	-23.70619	216	-41.69796	216	-69.86726	216	47.03518	216	45.09599	216	51.18655	216	48.76907
	217	-31.60731	217	-9.355573	217	-9.252423	217	8.936606	217	41.57294	217	24.17485	217	24.76012	217	23.45154	217	-14.6091	217	-23.04135	217	-44.48423	217	-72.56588	217	45.86369	217	44.722	217	51.0504	217	50.53096
	218	-32.61366	218	-9.885394	218	-7.373045	218	10.88429	218	42.4676	218	21.84144	218	25.3129	218	23.27262	218	-15.38089	218	-20.36183	218	-48.77901	218	-76.27995	218	44.57923	218	42.29803	218	47.90364	218	49.04673
	219	-34.12395	219	-10.17737	219	-7.574009	219	4.823813	219	42.51646	219	19.35345	219	26.84558	219	23.50794	219	-16.01375	219	-21.54757	219	-52.53112	219	-79.42616	219	41.46312	219	39.63973	219	46.48906	219	47.91445
	220	-33.98333	220	-10.75365	220	-8.352742	220	6.137414	220	40.7602	220	22.33439	220	28.28944	220	23.18539	220	-18.63206	220	-22.05223	220	-54.81185	220	-82.70707	220	39.35958	220	38.47646	220	43.10994	220	47.70562
	221	-33.93634	221	-10.22751	221	-10.97024	221	7.445947	221	38.52209	221	22.80232	221	29.0138	221	21.78923	221	-20.57145	221	-21.99465	221	-54.76716	221	-83.05128	221	35.18831	221	37.33876	221	42.15675	221	47.11836
	222	-32.0019	222	-9.570691	222	-12.4331	222	9.310438	222	37.96849	222	22.2137	222	29.42934	222	19.75359	222	-20.6903	222	-21.69384	222	-54.29764	222	-82.0242	222	31.94175	222	34.53978	222	35.33221	222	44.63703
	223	-31.38142	223	-7.545017	223	-9.731528	223	10.16025	223	38.20431	223	23.5155	223	28.93707	223	18.92794	223	-22.14534	223	-21.90567	223	-54.16632	223	-82.68482	223	28.88142	223	31.96722	223	35.59278	223	43.88714
	224	-30.89987	224	-8.457078	224	-11.61792	224	8.857554	224	40.43626	224	24.17105	224	29.56845	224	17.27649	224	-22.28282	224	-21.61388	224	-50.46444	224	-81.01962	224	26.20576	224	29.9733	224	32.87143	224	40.40009
	225	-30.44622	225	-7.325495	225	-11.09449	225	8.275088	225	41.23533	225	20.47896	225	31.54412	225	17.52048	225	-22.30629	225	-21.16349	225	-48.61167	225	-79.06898	225	21.18545	225	27.83094	225	30.40312	225	32.70121
	226	-30.0868	226	-5.404069	226	-10.14323	226	9.206775	226	43.32745	226	21.41124	226	32.43795	226	17.00087	226	-22.84448	226	-20.33517	226	-46.78466	226	-76.16337	226	16.99766	226	26.71819	226	28.54905	226	29.43492
	227	-29.54268	227	-3.516116	227	-8.887433	227	12.50428	227	42.65327	227	21.08423	227	32.57867	227	18.09592	227	-23.96614	227	-19.79015	227	-43.22011	227	-74.14053	227	16.33448	227	27.00404	227	21.42833	227	24.29401
	228	-28.49821	228	-1.108709	228	-8.852732	228	11.1981	228	45.56095	228	23.22124	228	31.68575	228	19.17699	228	-23.84183	228	-19.46173	228	-41.84094	228	-70.37312	228	15.21068	228	26.14972	228	16.91332	228	19.35469
	229	-26.81065	229	2.109603	229	-9.748473	229	14.22287	229	43.63973	229	22.89921	229	32.01288	229	22.05663	229	-22.68501	229	-20.09406	229	-43.12855	229	-70.69869	229	14.13083	229	23.54583	229	12.35774	229	17.14286
	230	-26.62647	230	2.614149	230	-10.80445	230	13.62302	230	42.35125	230	24.82875	230	32.51304	230	24.70749	230	-23.0184	230	-20.25516	230	-44.30966	230	-69.6123	230	14.2587	230	22.84291	230	9.540765	230	13.76026
	231	-25.94867	231	2.758157	231	-7.047407	231	15.89001	231	41.86167	231	24.72926	231	34.38701	231	25.73627	231	-22.79817	231	-20.03499	231	-45.09802	231	-68.93873	231	13.60507	231	20.08201	231	7.59675	231	12.12521
	232	-25.92027	232	2.102376	232	-4.533723	232	11.66844	232	42.65798	232	22.26329	232	33.51379	232	21.7585	232	-23.58043	232	-19.54559	232	-47.34187	232	-69.00668	232	12.81735	232	18.96656	232	5.635728	232	8.79478
	233	-26.48593	233	.7480379	233	-6.198195	233	11.6286	233	46.16101	233	21.45107	233	33.36563	233	21.9286	233	-24.82594	233	-18.77192	233	-51.13854	233	-70.24784	233	14.77456	233	16.77478	233	4.032502	233	8.763472
	234	-27.92154	234	-4.947603E-02	234	-6.16585	234	14.22331	234	44.13432	234	17.61161	234	31.41227	234	22.06056	234	-25.46263	234	-18.11658	234	-52.09985	234	-71.46538	234	16.08773	234	17.32591	234	2.991143	234	7.162319
	235	-28.72525	235	.8445771	235	-7.175993	235	17.02232	235	44.02891	235	20.5078	235	29.35527	235	22.80053	235	-25.37507	235	-17.41164	235	-55.19079	235	-73.15031	235	16.07618	235	17.87355	235	1.74395	235	5.444852
	236	-29.76021	236	-.3213145	236	-5.596117	236	15.77266	236	43.56113	236	22.15191	236	29.15845	236	23.3791	236	-25.58605	236	-17.27309	236	-56.25704	236	-74.1423	236	13.45595	236	14.84434	236	-.1314914	236	6.209735
	237	-29.41135	237	-1.934738	237	-8.060468	237	14.27345	237	40.2978	237	24.55186	237	29.39226	237	23.69915	237	-27.53654	237	-16.95054	237	-56.67796	237	-74.13155	237	12.51699	237	13.02401	237	-1.863427	237	2.520657
	238	-30.1433	238	-2.77548	238	-8.632092	238	13.59635	238	40.04128	238	23.11653	238	30.45518	238	23.81088	238	-28.41524	238	-16.07476	238	-56.93062	238	-73.40186	238	11.29941	238	12.69274	238	-3.733175	238	-.3657764
	239	-29.08295	239	-2.343534	239	-11.21931	239	13.46702	239	39.58213	239	24.11464	239	31.48587	239	24.51096	239	-29.44205	239	-15.99577	239	-56.54924	239	-72.66024	239	7.220894	239	8.137009	239	-6.059812	239	-1.98181
	240	-29.58685	240	-2.915982	240	-11.47523	240	15.04131	240	37.96469	240	24.23975	240	31.98697	240	24.04557	240	-30.1618	240	-16.68832	240	-56.93269	240	-73.37437	240	5.233542	240	4.868032	240	-7.002782	240	-4.991943
	241	-28.32643	241	-3.432444	241	-11.57166	241	13.93776	241	38.35141	241	21.98102	241	33.40086	241	23.8509	241	-30.7024	241	-17.80482	241	-55.8514	241	-72.89908	241	1.189611	241	.118998	241	-8.488584	241	-8.967115
	242	-29.03652	242	-3.102946	242	-12.31668	242	13.92129	242	38.63389	242	20.80651	242	34.7654	242	24.02363	242	-31.45689	242	-17.65851	242	-54.08251	242	-69.09904	242	-2.492664	242	-3.349775	242	-9.017725	242	-10.87122
	243	-29.17591	243	-3.735713	243	-11.48548	243	11.94002	243	40.00264	243	20.59787	243	34.67041	243	23.20179	243	-32.45623	243	-17.81713	243	-51.16175	243	-65.51534	243	-5.779769	243	-6.673983	243	-10.06472	243	-13.51145
	244	-29.88907	244	-4.872617	244	-12.3269	244	12.71882	244	39.56461	244	19.34064	244	34.11924	244	22.10379	244	-33.4725	244	-17.93234	244	-48.33974	244	-62.91949	244	-8.889341	244	-8.810414	244	-10.40715	244	-14.41421
	245	-29.6261	245	-5.223742	245	-13.77999	245	11.05243	245	40.32595	245	20.05212	245	34.29567	245	21.26466	245	-34.30645	245	-18.52349	245	-46.68259	245	-60.99505	245	-10.96396	245	-8.22466	245	-10.9881	245	-15.11713
	246	-30.61291	246	-6.071424	246	-12.82531	246	10.85104	246	42.41042	246	21.68337	246	33.62025	246	20.00926	246	-34.81335	246	-21.03899	246	-47.48433	246	-59.69629	246	-13.91385	246	-8.743203	246	-10.5424	246	-13.10168
	247	-29.54411	247	-5.688607	247	-13.85097	247	10.09045	247	42.18493	247	20.77418	247	32.23555	247	19.46402	247	-36.3083	247	-23.01315	247	-47.88292	247	-58.28801	247	-11.01247	247	-7.765268	247	-10.55323	247	-14.89495
	248	-29.58644	248	-5.967175	248	-13.51329	248	11.89282	248	42.17094	248	21.56436	248	31.52251	248	20.05302	248	-38.09016	248	-25.65722	248	-46.71626	248	-56.0439	248	-7.791931	248	-4.782882	248	-9.255701	248	-16.24175
	249	-29.51953	249	-6.008324	249	-15.30588	249	11.22227	249	42.86514	249	23.27095	249	29.88968	249	20.5594	249	-39.83816	249	-27.34534	249	-48.10599	249	-57.00859	249	-6.073442	249	-2.669545	249	-7.720438	249	-17.38376
	250	-30.10852	250	-5.941681	250	-14.8719	250	10.46893	250	41.89312	250	21.92466	250	28.98232	250	20.66555	250	-41.89688	250	-29.30257	250	-50.88247	250	-59.69395	250	-3.993148	250	-2.415046	250	-12.12533	250	-17.47382
	251	-31.82625	251	-7.807786	251	-14.23664	251	8.903255	251	38.62783	251	21.4697	251	29.121	251	21.30471	251	-43.19505	251	-31.59365	251	-52.41539	251	-62.59759	251	-.5703184	251	.3380665	251	-15.47986	251	-16.32249
	252	-32.60366	252	-7.912435	252	-18.3489	252	8.607069	252	39.69105	252	21.45487	252	30.91235	252	22.45313	252	-44.05462	252	-34.87479	252	-55.48198	252	-66.29568	252	1.939458	252	.315979	252	-15.56767	252	-15.10104
	253	-32.8349	253	-8.089405	253	-15.35523	253	10.73061	253	37.48742	253	22.38643	253	32.38081	253	23.25693	253	-45.12784	253	-38.01946	253	-58.67107	253	-67.88298	253	1.763325	253	.4491965	253	-15.10062	253	-14.73585
	254	-32.45099	254	-8.386843	254	-14.07514	254	12.67597	254	37.96598	254	21.02423	254	33.52931	254	26.15478	254	-46.84522	254	-41.28984	254	-58.48011	254	-69.18967	254	1.506675	254	-1.955172	254	-15.18896	254	-16.37553
	255	-31.65544	255	-8.569917	255	-17.16515	255	11.05263	255	37.16477	255	22.08658	255	33.42071	255	28.31538	255	-47.37067	255	-44.28838	255	-59.0953	255	-70.03565	255	-1.78543	255	-2.79547	255	-17.13911	255	-17.72573
	256	-31.65688	256	-8.224418	256	-17.43315	256	7.53504	256	36.63056	256	22.53012	256	33.19757	256	31.49597	256	-47.68087	256	-47.72601	256	-58.84941	256	-69.29079	256	-2.811004	256	-4.131052	256	-18.05464	256	-18.3141
	257	-31.63474	257	-7.720297	257	-19.83832	257	6.923188	257	37.33103	257	22.37627	257	35.82866	257	30.90014	257	-47.3123	257	-50.96068	257	-56.16417	257	-69.2178	257	-4.587128	257	-6.674535	257	-19.59154	257	-21.60869
	258	-31.14222	258	-6.878236	258	-21.07698	258	5.936433	258	35.09115	258	16.39704	258	38.00545	258	27.18535	258	-47.18783	258	-53.83045	258	-54.49216	258	-67.615	258	-6.126142	258	-7.358923	258	-20.73372	258	-23.70448
	259	-30.49081	259	-4.954364	259	-20.7205	259	4.84211	259	36.78788	259	16.68846	259	37.98189	259	21.08764	259	-47.23814	259	-56.65948	259	-55.38816	259	-64.7679	259	-8.775225	259	-9.149822	259	-20.29477	259	-25.05783
	260	-29.04555	260	-3.438464	260	-22.33951	260	1.493081	260	35.52066	260	15.75692	260	37.0833	260	19.14606	260	-48.27126	260	-59.48795	260	-54.1426	260	-62.10931	260	-8.693709	260	-8.942255	260	-22.2259	260	-27.58247
	261	-28.4089	261	-2.643669	261	-20.68396	261	1.260002	261	36.09465	261	16.19042	261	34.63326	261	17.64397	261	-48.30137	261	-61.77882	261	-52.67133	261	-61.12602	261	-8.100648	261	-8.988933	261	-24.19182	261	-29.66931
	262	-26.40535	262	-2.725226	262	-23.15729	262	.2145703	262	33.32925	262	16.76733	262	32.43	262	15.05732	262	-47.18325	262	-64.59209	262	-53.37989	262	-60.55497	262	-7.877356	262	-7.550291	262	-26.36563	262	-31.48016
	263	-26.3035	263	-.682776	263	-23.28206	263	-1.231078	263	35.7378	263	19.0556	263	29.75451	263	13.01968	263	-46.91271	263	-65.50906	263	-54.15094	263	-61.28083	263	-5.847244	263	-6.169396	263	-27.96275	263	-32.65512
	264	-25.89247	264	.730322	264	-20.97025	264	-3.833091	264	34.20883	264	15.88431	264	27.56652	264	11.60708	264	-47.48261	264	-66.94252	264	-54.57764	264	-59.13683	264	-4.890841	264	-4.02621	264	-29.8717	264	-32.94049
	265	-24.98056	265	2.937967	265	-23.4672	265	-3.627992	265	34.42077	265	17.73059	265	25.44102	265	10.17675	265	-48.32184	265	-68.16315	265	-54.62743	265	-60.25094	265	-4.132972	265	-2.548058	265	-29.78438	265	-34.47318
	266	-25.49347	266	3.571437	266	-25.63	266	-5.789699	266	35.96377	266	19.55709	266	21.72908	266	9.353407	266	-49.33052	266	-69.63145	266	-57.25213	266	-59.51556	266	-3.35221	266	-2.169618	266	-29.30907	266	-31.82379
	267	-23.85561	267	1.498489	267	-24.54781	267	-5.432199	267	34.23436	267	21.57973	267	17.88371	267	6.540946	267	-48.90901	267	-70.67838	267	-59.2308	267	-62.02108	267	-1.851764	267	-1.583273	267	-29.48779	267	-31.54487
	268	-22.58408	268	2.061447	268	-23.95812	268	-6.23728	268	35.88092	268	19.70677	268	14.01938	268	4.061377	268	-48.89013	268	-72.67699	268	-61.83468	268	-66.49232	268	-1.541652	268	-1.500915	268	-28.67971	268	-29.42334
	269	-23.7564	269	1.329398	269	-24.00999	269	-8.371385	269	34.89303	269	17.88738	269	12.07663	269	2.447802	269	-48.6619	269	-73.48071	269	-64.51767	269	-66.62897	269	-3.143549E-02	269	.7783243	269	-28.58417	269	-25.96943
	270	-23.3594	270	1.730199	270	-23.67323	270	-11.17384	270	34.60435	270	20.73132	270	10.42471	270	2.000793	270	-49.75104	270	-73.79752	270	-66.1053	270	-69.36928	270	1.18736	270	2.346968	270	-27.18578	270	-23.43823
	271	-23.57896	271	2.170573	271	-28.22106	271	-9.915006	271	33.51564	271	21.62342	271	9.358417	271	1.358904	271	-51.43577	271	-73.30221	271	-65.64777	271	-67.82601	271	1.859568	271	3.271003	271	-24.10655	271	-22.64624
	272	-23.84047	272	3.26905	272	-29.77231	272	-10.27975	272	29.12148	272	21.18953	272	8.397955	272	.1492715	272	-51.34165	272	-72.63927	272	-65.90227	272	-68.18967	272	1.996409	272	3.964267	272	-21.91051	272	-23.64726
	273	-23.47544	273	2.379837	273	-31.62959	273	-9.951315	273	29.14356	273	23.74357	273	7.758243	273	-.3641212	273	-51.33015	273	-72.44325	273	-64.75455	273	-68.42014	273	1.845005	273	2.848468	273	-23.29801	273	-22.93893
	274	-22.94506	274	2.610083	274	-31.23144	274	-10.65552	274	28.8706	274	26.97291	274	7.664123	274	-1.401743	274	-50.96382	274	-72.12911	274	-60.92552	274	-68.24767	274	2.192767	274	1.871649	274	-25.09112	274	-21.88087
	275	-22.78463	275	1.140754	275	-31.06162	275	-8.934866	275	32.39792	275	23.33022	275	11.09886	275	-1.66413	275	-50.95562	275	-72.35438	275	-59.86824	275	-66.75831	275	1.268319	275	1.452417	275	-25.99638	275	-23.68953
	276	-21.74481	276	-.2025077	276	-34.35571	276	-11.28096	276	28.00542	276	19.86599	276	12.8118	276	-.261091	276	-50.24088	276	-72.11993	276	-59.32168	276	-64.6178	276	.7586866	276	1.917499	276	-25.835	276	-24.9821
	277	-20.93591	277	-.0423643	277	-30.43784	277	-10.9408	277	26.41809	277	17.93119	277	16.67827	277	1.349945	277	-49.77036	277	-72.48192	277	-57.73585	277	-62.35243	277	.1191258	277	1.683716	277	-26.09147	277	-24.69659
	278	-20.95904	278	1.52186	278	-33.02267	278	-10.27369	278	29.6756	278	16.79262	278	18.41661	278	3.152112	278	-49.6712	278	-73.40401	278	-54.99778	278	-59.60355	278	-1.112424	278	1.369336	278	-27.79276	278	-26.12006
	279	-20.06592	279	2.531966	279	-32.98354	279	-9.746066	279	27.40153	279	13.49368	279	21.7901	279	5.796631	279	-48.33945	279	-74.64549	279	-58.25007	279	-60.84154	279	-2.994748	279	-.1594761	279	-28.00393	279	-28.39146
	280	-19.60728	280	2.829033	280	-32.16061	280	-12.71226	280	23.50261	280	14.64633	280	22.79234	280	6.471189	280	-47.79966	280	-75.35491	280	-58.39338	280	-59.68166	280	-3.926898	280	-.2528095	280	-30.51139	280	-30.24511
	281	-18.68154	281	1.589428	281	-32.27328	281	-14.19868	281	24.69726	281	9.900269	281	24.35113	281	8.454268	281	-47.16086	281	-75.79132	281	-57.25997	281	-57.26213	281	-4.148965	281	-9.963229E-02	281	-32.97025	281	-34.19012
	282	-18.87604	282	-8.238465E-02	282	-33.73645	282	-17.3298	282	27.01358	282	9.664582	282	23.66394	282	9.672312	282	-47.47181	282	-75.82515	282	-61.94429	282	-58.70813	282	-3.09076	282	3.080911	282	-34.31703	282	-35.22113
	283	-18.75954	283	-1.644588	283	-37.1126	283	-17.62246	283	26.31717	283	13.1911	283	22.1789	283	11.31428	283	-47.66095	283	-75.48979	283	-63.0007	283	-57.66766	283	-3.128233E-02	283	6.395802	283	-37.02259	283	-36.82423
	284	-20.08769	284	-1.353421	284	-38.05849	284	-16.17027	284	24.32648	284	13.76326	284	22.17309	284	11.89226	284	-48.35449	284	-74.59399	284	-64.62883	284	-60.64254	284	3.393059	284	8.58219	284	-39.92768	284	-39.09019
	285	-18.84094	285	-2.392098E-02	285	-38.11398	285	-17.51369	285	25.51696	285	13.41665	285	23.10897	285	13.64498	285	-48.41302	285	-73.61328	285	-68.1209	285	-62.30563	285	6.932001	285	11.1842	285	-39.76156	285	-39.44633
	286	-20.86686	286	-.2743791	286	-38.54564	286	-18.79656	286	26.46933	286	15.09277	286	22.39314	286	15.26221	286	-48.7047	286	-73.08625	286	-69.14859	286	-64.39095	286	9.15416	286	12.98222	286	-39.95694	286	-40.47598
	287	-21.63131	287	-.721626	287	-40.14767	287	-18.70393	287	25.87637	287	17.89241	287	20.36372	287	15.86063	287	-49.60848	287	-72.43806	287	-69.96317	287	-64.834	287	11.64026	287	14.24835	287	-40.44813	287	-41.35619
	288	-21.46987	288	5.811408E-02	288	-43.81831	288	-21.95964	288	25.60333	288	20.61833	288	21.02621	288	16.22317	288	-49.83414	288	-71.36295	288	-69.19694	288	-64.3884	288	13.01563	288	14.34644	288	-39.63252	288	-42.52527
	289	-20.55493	289	.5493979	289	-44.39598	289	-21.72016	289	25.18434	289	21.58707	289	21.30284	289	16.12469	289	-49.60227	289	-70.63792	289	-69.58127	289	-66.07382	289	12.26632	289	13.22354	289	-38.07668	289	-41.13842
	290	-20.98022	290	1.564992	290	-44.29793	290	-21.42472	290	25.79162	290	21.56573	290	21.07059	290	16.15306	290	-50.42324	290	-70.01848	290	-68.91194	290	-65.88395	290	11.21745	290	11.55041	290	-36.29188	290	-39.74647
	291	-21.55366	291	.8430983	291	-43.78137	291	-22.3845	291	27.69642	291	24.54247	291	21.93221	291	15.61077	291	-49.78182	291	-69.07549	291	-69.02779	291	-65.84305	291	10.73997	291	11.72715	291	-33.88644	291	-39.71278
	292	-21.93102	292	2.024659	292	-44.86482	292	-21.51963	292	30.09235	292	25.41199	292	23.12768	292	14.93163	292	-48.9421	292	-68.88651	292	-67.6143	292	-61.61634	292	9.686878	292	12.4479	292	-28.9761	292	-38.89904
	293	-22.69529	293	-.8067245	293	-45.56528	293	-24.89899	293	28.51637	293	23.87238	293	23.78766	293	15.21936	293	-48.78307	293	-68.69487	293	-65.41635	293	-58.35382	293	10.16381	293	12.392	293	-30.40308	293	-37.90504
	294	-22.24695	294	-.6952187	294	-45.44621	294	-24.77062	294	24.76345	294	24.00643	294	25.54663	294	16.02922	294	-48.52402	294	-68.98988	294	-65.82825	294	-61.22647	294	10.27352	294	14.92887	294	-32.71318	294	-38.77472
	295	-22.51095	295	.4930761	295	-47.35471	295	-24.29872	295	28.13421	295	23.68374	295	26.79697	295	17.23751	295	-47.81462	295	-69.09358	295	-64.36039	295	-56.65695	295	12.21967	295	16.22352	295	-33.8164	295	-38.32781
	296	-19.77263	296	3.569131	296	-44.93405	296	-25.8455	296	31.52277	296	25.59761	296	28.48379	296	16.83291	296	-47.17394	296	-70.00644	296	-66.1159	296	-58.72561	296	13.5287	296	18.50491	296	-34.12356	296	-37.52486
	297	-19.49948	297	3.465654	297	-45.41939	297	-28.56966	297	33.56685	297	25.28111	297	29.3597	297	17.6067	297	-46.89072	297	-71.03909	297	-66.59236	297	-59.07136	297	16.18423	297	20.99974	297	-32.96937	297	-37.35889
	298	-19.28041	298	3.390528	298	-46.2487	298	-30.17951	298	35.83208	298	27.89481	298	31.88551	298	19.06466	298	-46.73208	298	-71.51691	298	-67.81063	298	-58.12035	298	18.92922	298	23.29467	298	-31.07318	298	-36.81106
	299	-18.08639	299	3.228477	299	-48.08195	299	-30.08202	299	37.83231	299	31.41095	299	31.82648	299	20.79934	299	-47.60058	299	-70.65234	299	-69.50755	299	-58.78149	299	18.88585	299	25.0566	299	-29.51068	299	-35.87
	300	-16.80696	300	4.104263	300	-49.55882	300	-27.67474	300	39.02091	300	31.32399	300	29.79519	300	22.24218	300	-47.66516	300	-69.47843	300	-70.88441	300	-61.53395	300	22.19239	300	26.17978	300	-27.57778	300	-34.74745
	301	-16.5124	301	5.208467	301	-51.64817	301	-31.51678	301	40.58298	301	32.43542	301	29.32852	301	25.02957	301	-47.50956	301	-68.5202	301	-71.13691	301	-63.25006	301	21.45352	301	24.43342	301	-26.70382	301	-34.52897
	302	-15.53061	302	5.176145	302	-52.60259	302	-28.66531	302	40.24752	302	32.71646	302	29.93126	302	24.41739	302	-47.01167	302	-67.6162	302	-75.64655	302	-66.72671	302	20.92091	302	24.95841	302	-26.4843	302	-35.37796
	303	-14.45868	303	6.640634	303	-52.27155	303	-33.30439	303	37.67953	303	35.23505	303	29.87247	303	21.46405	303	-47.13163	303	-67.01791	303	-79.06672	303	-68.69794	303	19.40141	303	24.42834	303	-26.81384	303	-35.63371
	304	-14.20906	304	6.201311	304	-55.61192	304	-34.00236	304	38.01635	304	36.81527	304	28.35346	304	18.48185	304	-48.23826	304	-65.31147	304	-79.10374	304	-69.7591	304	19.97991	304	23.56288	304	-25.72848	304	-37.80911
	305	-12.60992	305	5.779192	305	-57.24434	305	-32.38614	305	37.67897	305	35.25923	305	28.78142	305	20.52658	305	-47.63749	305	-64.83897	305	-77.59036	305	-69.69312	305	18.04645	305	21.86686	305	-25.71876	305	-38.91464
	306	-12.72614	306	4.293494	306	-58.26028	306	-31.70999	306	35.18763	306	40.32071	306	27.30187	306	22.2472	306	-47.10021	306	-64.67647	306	-75.77518	306	-70.24671	306	17.01118	306	19.67272	306	-24.5328	306	-39.82626
	307	-12.86408	307	4.791905	307	-59.32485	307	-36.09134	307	35.80381	307	40.35188	307	25.53128	307	22.407	307	-45.99813	307	-64.66386	307	-75.4347	307	-69.49619	307	15.79924	307	16.73433	307	-23.94134	307	-39.73711
	308	-13.08416	308	3.376335	308	-60.73744	308	-35.71349	308	38.30527	308	43.50424	308	23.72113	308	21.82083	308	-45.74072	308	-64.99565	308	-77.03305	308	-67.12338	308	12.77838	308	15.76676	308	-22.30994	308	-39.90774
	309	-12.98193	309	2.640246	309	-57.09095	309	-38.65514	309	38.39207	309	39.93163	309	22.82891	309	21.08992	309	-44.97628	309	-64.49732	309	-73.07415	309	-62.79604	309	11.23916	309	15.06216	309	-18.44336	309	-37.85885
	310	-15.10248	310	3.33242	310	-55.88284	310	-38.98574	310	33.63865	310	38.94892	310	22.92799	310	20.79018	310	-44.06607	310	-63.59515	310	-70.99483	310	-58.92403	310	12.04121	310	14.57761	310	-16.18937	310	-34.51151
	311	-15.37871	311	4.274526	311	-60.91911	311	-39.88939	311	37.31174	311	38.50738	311	23.45982	311	19.61449	311	-43.30984	311	-63.68941	311	-69.83077	311	-57.18879	311	13.9205	311	15.38679	311	-13.31221	311	-31.03398
	312	-15.89467	312	1.449348	312	-59.27397	312	-40.68754	312	40.24378	312	37.24036	312	26.88983	312	20.85217	312	-42.08692	312	-65.18018	312	-70.7198	312	-56.15643	312	16.72794	312	15.59259	312	-11.80432	312	-28.02738
	313	-15.80854	313	1.051782	313	-56.11862	313	-43.2223	313	38.10398	313	36.64408	313	29.6891	313	22.62988	313	-41.1285	313	-66.09326	313	-72.53156	313	-55.60912	313	17.33142	313	18.43462	313	-11.38881	313	-23.55132
	314	-17.34552	314	-1.643002E-03	314	-56.80091	314	-45.65005	314	39.05433	314	37.68288	314	31.50492	314	23.14606	314	-40.44359	314	-65.9624	314	-74.97466	314	-55.13968	314	18.76762	314	20.70032	314	-11.14412	314	-22.93695
	315	-18.4659	315	-.4203745	315	-56.06522	315	-46.87772	315	38.532	315	39.03504	315	32.73072	315	23.59126	315	-40.54711	315	-66.63374	315	-75.7033	315	-53.24733	315	20.7581	315	23.27695	315	-11.95194	315	-21.14642
	316	-19.32985	316	-.4015638	316	-54.87555	316	-48.45702	316	42.81418	316	38.94357	316	32.86642	316	25.68326	316	-40.06779	316	-66.8494	316	-80.86823	316	-54.73151	316	23.63543	316	25.83946	316	-14.06205	316	-20.66783
	317	-18.42267	317	-1.84357	317	-56.3412	317	-48.37677	317	43.36749	317	41.73533	317	34.47073	317	28.25686	317	-40.13229	317	-66.87682	317	-83.06888	317	-58.94663	317	26.583	317	26.05505	317	-18.00373	317	-21.68151
	318	-16.79899	318	-.8878525	318	-56.77564	318	-46.51242	318	41.4352	318	40.5035	318	34.92786	318	28.8717	318	-40.92853	318	-66.99832	318	-86.29018	318	-61.32038	318	28.86072	318	26.32655	318	-21.58313	318	-21.27533
	319	-17.40759	319	-2.82304	319	-60.07887	319	-46.14532	319	44.73124	319	41.48546	319	35.01019	319	29.95262	319	-41.36721	319	-66.27271	319	-89.74094	319	-63.48624	319	30.59312	319	27.50898	319	-23.41208	319	-19.21321
	320	-15.57643	320	-.7660979	320	-60.12213	320	-46.02818	320	41.27674	320	42.38106	320	35.01321	320	31.29708	320	-42.30394	320	-65.72791	320	-91.56425	320	-66.34752	320	32.25053	320	28.31326	320	-22.01772	320	-18.93784
	321	-14.84873	321	.4754766	321	-66.58144	321	-49.5178	321	39.29342	321	41.52601	321	34.5535	321	33.37503	321	-42.97883	321	-66.77014	321	-91.86955	321	-66.88182	321	32.23874	321	27.67495	321	-18.87581	321	-18.84925
	322	-12.50627	322	1.177964	322	-67.23734	322	-50.01368	322	39.41151	322	43.99049	322	34.13965	322	35.3554	322	-42.55879	322	-67.22348	322	-91.23112	322	-68.13786	322	32.92973	322	27.12786	322	-16.47858	322	-21.12285
	323	-12.41868	323	.1831979	323	-67.14159	323	-50.11696	323	39.58655	323	45.72128	323	33.65438	323	37.27343	323	-42.62699	323	-67.44966	323	-92.37728	323	-68.41443	323	31.68539	323	26.45634	323	-17.12886	323	-21.66059
	324	-10.79995	324	3.391199	324	-67.66999	324	-46.61581	324	41.40525	324	47.2594	324	37.23323	324	37.52829	324	-42.45956	324	-67.6869	324	-89.93503	324	-69.25918	324	30.34987	324	25.08609	324	-16.50405	324	-21.70169
	325	-10.11944	325	4.98254	325	-68.07565	325	-48.52107	325	47.25377	325	49.90957	325	40.86995	325	36.91373	325	-42.07014	325	-67.72069	325	-86.11682	325	-67.61952	325	28.01285	325	23.58474	325	-14.81111	325	-21.11037
	326	-9.29011	326	5.315949	326	-72.1873	326	-50.78075	326	45.64041	326	51.14915	326	43.21912	326	37.13793	326	-41.51479	326	-66.78175	326	-84.49929	326	-65.87252	326	25.90524	326	23.34007	326	-11.27738	326	-19.35975
	327	-8.103519	327	4.83033	327	-69.74622	327	-50.07787	327	48.7821	327	53.24992	327	44.51559	327	39.71552	327	-40.93027	327	-65.79324	327	-82.91718	327	-65.82818	327	24.9239	327	23.14328	327	-9.376727	327	-17.15068
	328	-8.139118	328	3.732045	328	-67.28598	328	-50.79396	328	51.38277	328	53.09037	328	45.13786	328	41.79293	328	-40.39587	328	-65.183	328	-81.9936	328	-64.71703	328	25.09575	328	24.1632	328	-6.823424	328	-15.77433
	329	-7.538286	329	3.958908	329	-68.65257	329	-55.12666	329	50.71696	329	53.38078	329	48.75927	329	41.89343	329	-39.02423	329	-65.51913	329	-83.82565	329	-64.75943	329	23.10215	329	24.80983	329	-4.562144	329	-12.12082
	330	-8.499713	330	4.651945	330	-69.83154	330	-57.02955	330	52.59168	330	54.48303	330	49.45193	330	42.41411	330	-38.57522	330	-66.54845	330	-86.26296	330	-64.8885	330	22.04152	330	24.73754	330	-4.033519	330	-9.820923
	331	-8.919832	331	5.960681	331	-72.2428	331	-61.17848	331	54.14228	331	53.01934	331	50.26154	331	42.29101	331	-37.60149	331	-66.86588	331	-86.3318	331	-63.5294	331	23.65776	331	25.48568	331	-3.370221	331	-7.301364
	332	-7.160827	332	5.876376	332	-70.77442	332	-62.88008	332	55.19489	332	53.30178	332	51.408	332	43.64041	332	-37.83554	332	-67.28072	332	-89.10349	332	-63.41989	332	22.47077	332	27.64517	332	-1.802047	332	-3.712727
	333	-7.655839	333	6.413759	333	-70.09623	333	-64.34776	333	55.37337	333	52.6327	333	51.88416	333	44.90397	333	-38.73814	333	-66.5057	333	-93.32656	333	-65.3052	333	22.82082	333	27.3928	333	-2.59405	333	-2.237982
	334	-7.584671	334	5.832128	334	-70.37857	334	-64.84034	334	55.91294	334	51.60406	334	51.88673	334	47.07001	334	-39.01447	334	-66.58942	334	-96.10995	334	-67.47221	334	24.04636	334	28.82204	334	-6.064567	334	-1.128106
	335	-7.853265	335	5.157459	335	-70.48891	335	-66.22577	335	56.17931	335	52.70928	335	52.67192	335	48.17773	335	-38.54828	335	-66.46073	335	-99.2498	335	-69.18795	335	22.80726	335	28.8189	335	-5.926406	335	.1945515
	336	-8.161138	336	3.997976	336	-71.29362	336	-66.74329	336	54.98362	336	54.85673	336	52.15889	336	47.20478	336	-38.18497	336	-66.76973	336	-101.8787	336	-71.04292	336	22.71136	336	29.55165	336	-8.686252	336	1.700852
	337	-7.974741	337	4.906417	337	-74.10862	337	-68.86178	337	53.75764	337	55.17801	337	48.92325	337	45.78505	337	-39.73905	337	-65.62558	337	-103.3807	337	-72.12668	337	23.578	337	29.02204	337	-10.6215	337	1.311453
	338	-9.069159	338	4.726045	338	-75.53711	338	-67.15039	338	55.02476	338	55.54525	338	46.98946	338	43.75175	338	-40.71454	338	-65.10089	338	-103.9729	338	-72.22987	338	25.60427	338	29.27062	338	-7.814828	338	3.364352
	339	-8.244513	339	5.029886	339	-73.48244	339	-66.46127	339	55.54918	339	53.26791	339	42.58335	339	40.37075	339	-41.38841	339	-64.923	339	-104.1482	339	-73.06853	339	24.91619	339	28.86985	339	-3.724648	339	4.323948
	340	-9.146368	340	5.171795	340	-71.27278	340	-66.66828	340	53.5906	340	55.75204	340	36.82935	340	37.6959	340	-41.07429	340	-65.13204	340	-104.6231	340	-75.03306	340	26.93469	340	27.13564	340	.9423841	340	3.049644
	341	-9.955419	341	4.472055	341	-76.54948	341	-68.21712	341	53.19202	341	54.75669	341	33.375	341	35.49317	341	-40.28936	341	-66.52982	341	-102.6743	341	-75.78198	341	27.87484	341	25.66306	341	5.574138	341	.1794052
	342	-9.85722	342	4.957894	342	-75.06239	342	-68.10445	342	54.04588	342	55.78127	342	31.29328	342	31.60272	342	-39.99633	342	-66.80077	342	-103.4893	342	-75.98095	342	27.96873	342	24.1602	342	9.328507	342	-1.975437
	343	-10.21972	343	2.543012	343	-73.27898	343	-68.39148	343	54.57859	343	53.69129	343	30.28583	343	26.40025	343	-39.90277	343	-66.61855	343	-103.0589	343	-75.57679	343	28.93179	343	22.32752	343	8.245401	343	-3.420871
	344	-10.16054	344	2.08444	344	-72.79102	344	-68.9914	344	55.23687	344	59.70237	344	28.91756	344	21.47847	344	-40.26812	344	-66.41387	344	-101.8921	344	-75.79446	344	27.54276	344	20.65146	344	10.40407	344	-2.656063
	345	-10.43225	345	2.089875	345	-76.62474	345	-68.95361	345	59.40902	345	62.5135	345	28.7257	345	20.06476	345	-39.08782	345	-66.07942	345	-101.0189	345	-74.97305	345	25.19616	345	17.78939	345	13.06248	345	-3.338042
	346	-10.82623	346	-3.833264E-02	346	-73.39174	346	-69.30575	346	59.58982	346	64.36747	346	28.6311	346	18.69156	346	-37.65815	346	-66.72068	346	-102.9086	346	-76.65354	346	25.67901	346	18.48491	346	14.80316	346	-1.249598
	347	-11.42341	347	.7045016	347	-73.74529	347	-68.70731	347	62.51727	347	63.49261	347	29.08341	347	17.60027	347	-37.14228	347	-67.3057	347	-104.5414	347	-79.05198	347	24.67661	347	19.31273	347	14.16491	347	-.9203736
	348	-11.85688	348	.9245202	348	-75.07576	348	-69.07734	348	61.22972	348	60.96698	348	31.0378	348	16.20096	348	-36.50422	348	-67.42396	348	-104.8789	348	-78.42333	348	23.48396	348	20.49218	348	13.32187	348	-2.267681
	349	-11.23428	349	-.4808849	349	-76.4652	349	-71.07762	349	63.21477	349	62.69504	349	30.76435	349	16.94568	349	-36.55003	349	-67.20131	349	-107.3235	349	-80.3464	349	22.9282	349	22.56585	349	12.32176	349	-2.101383
	350	-12.53655	350	-2.184172	350	-75.35201	350	-69.23061	350	62.29052	350	60.57402	350	31.27771	350	17.47721	350	-36.81739	350	-67.19753	350	-110.7891	350	-83.45817	350	24.50056	350	23.59239	350	9.91786	350	-2.01464
	351	-12.08379	351	-2.514646	351	-75.25468	351	-68.91446	351	63.19069	351	61.66688	351	31.34756	351	17.78063	351	-37.20538	351	-66.92488	351	-112.4357	351	-86.28756	351	25.85428	351	25.95333	351	8.27207	351	-1.367225
	352	-12.92856	352	-3.378061	352	-81.37818	352	-70.33504	352	67.35567	352	61.12739	352	31.83593	352	20.01069	352	-36.31962	352	-66.18266	352	-116.0051	352	-89.60662	352	26.53593	352	25.72908	352	9.098439	352	-.2591972
	353	-11.63762	353	-1.311199	353	-83.22472	353	-68.33142	353	65.60901	353	62.98936	353	34.78436	353	23.78727	353	-37.10386	353	-65.62303	353	-118.2786	353	-92.0955	353	24.74382	353	27.02069	353	7.6386	353	2.258986
	354	-11.60016	354	.3341681	354	-81.74592	354	-64.10476	354	66.13777	354	65.08978	354	36.14732	354	27.94849	354	-37.94826	354	-64.92618	354	-117.8991	354	-93.77271	354	25.30229	354	27.22335	354	8.276818	354	4.444909
	355	-11.1953	355	.3616706	355	-80.6103	355	-64.46642	355	68.37197	355	66.96922	355	38.08478	355	31.06671	355	-38.50497	355	-64.67256	355	-117.2662	355	-92.94736	355	26.24368	355	28.03734	355	9.036599	355	5.517734
	356	-9.794583	356	1.696106	356	-82.45107	356	-69.01961	356	67.93732	356	64.91483	356	39.4656	356	33.82198	356	-37.75769	356	-63.85292	356	-116.4296	356	-94.17578	356	25.86446	356	27.12851	356	7.841138	356	6.315686
	357	-7.921323	357	1.775518	357	-84.48997	357	-70.33074	357	64.34717	357	63.2394	357	42.04692	357	38.04636	357	-37.59787	357	-64.17174	357	-115.1098	357	-93.18685	357	25.76919	357	26.90975	357	7.161349	357	6.193566
	358	-8.03092	358	.3114808	358	-81.33812	358	-69.08012	358	67.03145	358	65.38383	358	44.92771	358	42.05952	358	-36.52462	358	-65.41154	358	-112.21	358	-92.19865	358	25.87191	358	27.30074	358	5.999994	358	5.787809
	359	-7.158207	359	1.367243	359	-83.81552	359	-70.32792	359	68.92273	359	68.42796	359	47.50145	359	45.82816	359	-36.37991	359	-65.79126	359	-112.2185	359	-89.94504	359	25.37634	359	26.3231	359	5.660532	359	5.65597
	360	-6.600258	360	2.447037	360	-80.77074	360	-71.1255	360	71.08324	360	69.56877	360	50.53859	360	50.83561	360	-36.45852	360	-66.1772	360	-109.3316	360	-86.26296	360	24.58562	360	26.87248	360	4.249588	360	6.158397
	361	-7.352901	361	5.284379	361	-83.4387	361	-73.16171	361	70.90759	361	69.80457	361	54.3568	361	53.45842	361	-35.32003	361	-65.38641	361	-106.219	361	-83.5603	361	23.54497	361	26.21026	361	4.596178	361	3.216413
	362	-7.233654	362	5.691757	362	-83.01254	362	-72.36031	362	72.15407	362	72.24806	362	60.47725	362	54.45985	362	-34.25745	362	-65.64705	362	-104.8848	362	-83.11278	362	24.60709	362	25.58272	362	5.451921	362	1.381881
	363	-6.610381	363	6.306646	363	-81.76235	363	-73.92294	363	70.69295	363	72.2724	363	65.05988	363	53.03169	363	-32.4381	363	-65.16201	363	-105.7543	363	-84.02412	363	23.80005	363	25.49464	363	4.039095	363	-1.739847
	364	-7.056777	364	5.217476	364	-81.87098	364	-74.57665	364	72.38676	364	70.84153	364	68.23	364	52.54768	364	-31.83768	364	-65.44846	364	-107.3958	364	-84.72039	364	24.27476	364	25.3724	364	2.274265	364	-3.232393
	365	-7.926949	365	3.628263	365	-77.02811	365	-73.7249	365	69.69453	365	68.85696	365	69.67247	365	51.9119	365	-32.74059	365	-65.65528	365	-110.0751	365	-83.80628	365	26.39203	365	26.36678	365	1.556522	365	-3.647107
	366	-8.229488	366	4.912658	366	-78.39722	366	-75.87134	366	70.08352	366	71.95715	366	69.0023	366	51.70525	366	-32.30699	366	-64.28245	366	-113.1578	366	-85.36753	366	27.52355	366	28.52719	366	1.594841	366	-4.162059
	367	-7.906839	367	4.622279	367	-77.45989	367	-75.895	367	69.46796	367	74.1208	367	67.15871	367	51.52482	367	-32.14257	367	-63.90977	367	-115.8683	367	-87.2785	367	30.8756	367	30.473	367	1.288487	367	-2.532176
	368	-8.041477	368	3.794591	368	-80.35864	368	-76.0383	368	72.29482	368	73.66666	368	64.59224	368	51.02173	368	-31.56516	368	-63.89177	368	-117.4961	368	-90.92333	368	33.80541	368	33.18569	368	2.037153	368	-.9582859
	369	-8.872162	369	1.238506	369	-82.31605	369	-75.56557	369	72.51835	369	72.15727	369	64.33904	369	52.59695	369	-31.11075	369	-63.00386	369	-119.9751	369	-93.60204	369	36.71352	369	35.46381	369	3.802697	369	1.308835
	370	-11.20509	370	-1.168911	370	-77.19339	370	-77.37621	370	70.52382	370	73.48524	370	64.12758	370	54.82966	370	-31.88351	370	-62.25732	370	-122.1364	370	-96.67944	370	38.39164	370	36.00346	370	3.836224	370	2.201029
	371	-15.33212	371	-2.422159	371	-81.59467	371	-78.29126	371	67.29198	371	74.44151	371	62.23334	371	58.35142	371	-32.28613	371	-61.43257	371	-122.6752	371	-98.17773	371	39.53799	371	38.30786	371	5.24472	371	3.278898
	372	-15.88779	372	-3.533226	372	-85.33334	372	-78.26492	372	68.84696	372	74.63103	372	62.59169	372	61.49016	372	-31.45862	372	-60.29825	372	-120.6878	372	-97.3235	372	38.01107	372	37.7851	372	5.552884	372	4.647832
	373	-16.89698	373	-5.871865	373	-82.99667	373	-77.87026	373	71.43031	373	72.30718	373	61.38538	373	62.92176	373	-32.23853	373	-59.93555	373	-120.8056	373	-98.73682	373	34.46989	373	36.72378	373	5.202529	373	4.176423
	374	-18.59745	374	-6.959334	374	-82.85352	374	-77.10983	374	72.08534	374	71.31297	374	63.53744	374	65.25762	374	-31.24247	374	-60.61266	374	-118.6044	374	-98.53498	374	32.55914	374	36.6856	374	5.005149	374	4.552932
	375	-19.09313	375	-7.453495	375	-86.30869	375	-77.55872	375	70.5396	375	70.53551	375	64.78801	375	65.86227	375	-31.39302	375	-60.13482	375	-117.3548	375	-97.08315	375	30.96646	375	36.16422	375	6.064379	375	3.572918
	376	-19.05619	376	-8.156171	376	-90.08256	376	-77.66984	376	71.02618	376	71.68719	376	63.5868	376	65.51637	376	-31.3624	376	-59.03938	376	-116.9373	376	-95.73277	376	28.94688	376	36.5968	376	6.60624	376	2.823607
	377	-19.24884	377	-9.886671	377	-87.77441	377	-78.12939	377	68.75623	377	71.12695	377	62.6493	377	63.46063	377	-32.23062	377	-58.50406	377	-114.564	377	-95.01859	377	28.38723	377	35.11532	377	7.093034	377	2.508624
	378	-20.32667	378	-9.827279	378	-90.90452	378	-75.86936	378	68.71452	378	70.35365	378	61.0844	378	60.71242	378	-31.10306	378	-58.39038	378	-113.6244	378	-93.64489	378	27.51341	378	34.5348	378	8.503685	378	.8306241
	379	-19.20365	379	-9.756176	379	-88.03342	379	-76.648	379	70.02803	379	70.46568	379	63.65523	379	58.28638	379	-30.27677	379	-60.96898	379	-115.0376	379	-93.20139	379	26.56678	379	33.55499	379	8.264625	379	-.6478214
	380	-19.30945	380	-10.12961	380	-85.91969	380	-77.23099	380	71.51176	380	67.58887	380	64.58513	380	56.51725	380	-29.66378	380	-60.72106	380	-115.8479	380	-93.58562	380	25.98831	380	31.46375	380	7.429653	380	-1.39558
	381	-19.04273	381	-9.876685	381	-91.20821	381	-78.60117	381	69.2356	381	65.07953	381	68.95766	381	55.34472	381	-29.15192	381	-60.51824	381	-116.8555	381	-93.63364	381	25.97931	381	29.00979	381	7.662928	381	-2.680073
	382	-18.40081	382	-9.861032	382	-88.76352	382	-79.25022	382	70.70187	382	63.74875	382	70.36787	382	54.55379	382	-29.46042	382	-59.73619	382	-118.5946	382	-93.86348	382	24.32061	382	26.43327	382	7.217309	382	-2.777292
	383	-19.28108	383	-10.6615	383	-90.73258	383	-78.27122	383	69.37518	383	61.59609	383	72.61086	383	54.14925	383	-30.62613	383	-60.16887	383	-120.7843	383	-95.58286	383	26.54982	383	25.69952	383	5.444371	383	-4.068296
	384	-17.89976	384	-10.07854	384	-91.08013	384	-76.85828	384	64.99526	384	63.30681	384	74.27221	384	54.84409	384	-30.34972	384	-59.8283	384	-121.2975	384	-97.66348	384	27.67998	384	24.50005	384	3.493995	384	-2.929819
	385	-17.77447	385	-9.966797	385	-92.34661	385	-75.61848	385	66.27347	385	62.80963	385	75.80934	385	56.94141	385	-30.57422	385	-59.266	385	-124.8872	385	-101.0749	385	29.94138	385	25.6836	385	4.91621	385	-2.153834
	386	-18.84681	386	-8.163862	386	-92.55164	386	-77.55479	386	66.0955	386	63.82997	386	77.0753	386	60.58129	386	-31.57949	386	-59.69693	386	-127.1823	386	-102.6524	386	28.61141	386	25.00015	386	6.278276	386	-1.712321
	387	-17.30813	387	-8.439562	387	-91.98112	387	-77.51099	387	69.76372	387	64.15698	387	77.18823	387	66.20568	387	-30.7778	387	-58.7583	387	-125.5565	387	-101.5558	387	26.77453	387	24.15493	387	8.283936	387	-1.50663
	388	-17.26668	388	-7.537219	388	-91.07036	388	-77.02586	388	69.86388	388	60.55236	388	76.25993	388	72.22026	388	-30.96212	388	-57.91842	388	-123.9236	388	-102.0617	388	27.45208	388	23.17613	388	8.713259	388	-1.451481
	389	-16.05523	389	-6.88562	389	-89.44524	389	-76.69441	389	68.80148	389	58.00675	389	77.89957	389	79.13277	389	-31.38875	389	-58.0816	389	-122.5501	389	-101.1084	389	25.29572	389	22.78189	389	6.773467	389	-3.31521E-03
	390	-16.44273	390	-7.015536	390	-93.0007	390	-80.66422	390	67.33685	390	54.86219	390	81.30131	390	83.38203	390	-29.66275	390	-57.19328	390	-122.2987	390	-102.257	390	22.27268	390	21.4853	390	6.641126	390	.7647303
	391	-14.92149	391	-6.652838	391	-94.29937	391	-80.29771	391	65.68508	391	53.00507	391	83.81076	391	84.3132	391	-29.63887	391	-56.00777	391	-121.1654	391	-100.8622	391	21.4201	391	21.53598	391	5.555993	391	2.475644
	392	-15.11102	392	-6.406205	392	-92.54577	392	-82.61209	392	62.79793	392	51.51162	392	84.79971	392	83.43398	392	-28.51799	392	-56.71809	392	-119.5148	392	-97.59804	392	18.74405	392	20.48068	392	5.76023	392	2.19952
	393	-16.05391	393	-6.301081	393	-90.01233	393	-85.40002	393	60.94966	393	51.92063	393	85.10548	393	84.12849	393	-27.5756	393	-55.59721	393	-117.5151	393	-94.01405	393	17.2136	393	20.81873	393	4.52526	393	2.969509
	394	-15.17499	394	-5.267232	394	-90.96372	394	-86.30486	394	59.0514	394	52.38951	394	83.47057	394	81.97718	394	-26.76987	394	-54.46315	394	-115.2402	394	-91.29698	394	18.70833	394	20.21266	394	3.58376	394	2.288367
	395	-15.17978	395	-4.303514	395	-91.00447	395	-89.14253	395	60.31562	395	53.48426	395	82.14612	395	80.61993	395	-25.11914	395	-53.99381	395	-113.883	395	-88.12196	395	19.5002	395	21.94788	395	2.923057	395	.1426387
	396	-15.12584	396	-4.261663	396	-91.73998	396	-91.70174	396	59.52658	396	53.56335	396	83.71449	396	79.80289	396	-24.65001	396	-54.78588	396	-113.9793	396	-88.09832	396	19.22091	396	22.77044	396	1.681278	396	-1.090137
	397	-15.81544	397	-4.384355	397	-90.99056	397	-90.36502	397	61.33839	397	53.21313	397	85.58355	397	79.34691	397	-23.68366	397	-54.23806	397	-115.6755	397	-87.97446	397	22.25481	397	24.59343	397	.8840464	397	-4.140281
	398	-16.86248	398	-5.142591	398	-92.59947	398	-90.29316	398	61.4385	398	51.93789	398	86.26385	398	78.7701	398	-22.6866	398	-54.03289	398	-115.1572	398	-87.40586	398	23.21293	398	26.557	398	-.2887081	398	-7.135891
	399	-16.91128	399	-5.325271	399	-89.29609	399	-90.94891	399	60.98016	399	53.75182	399	85.2064	399	76.6171	399	-22.14845	399	-51.18591	399	-116.7239	399	-87.3106	399	23.97656	399	27.30819	399	-.2179478	399	-8.700414
	400	-18.16439	400	-6.791694	400	-91.75312	400	-93.63529	400	61.63104	400	53.10992	400	84.58732	400	75.25008	400	-22.36005	400	-51.17124	400	-117.2285	400	-88.22849	400	27.84292	400	28.84745	400	-.966013	400	-9.206248
	401	-16.65565	401	-5.346484	401	-87.80708	401	-94.80424	401	60.88889	401	48.42253	401	85.4067	401	74.25652	401	-22.24723	401	-48.72941	401	-116.5416	401	-89.48775	401	29.68307	401	30.2623	401	-2.206691	401	-11.42101
	402	-17.33998	402	-2.286089	402	-92.23122	402	-93.56586	402	60.93831	402	45.91863	402	85.21724	402	72.28023	402	-21.1355	402	-47.40286	402	-119.2525	402	-91.0369	402	29.75464	402	29.60235	402	-2.085209	402	-12.73466
	403	-16.41768	403	-.6670153	403	-90.52821	403	-93.63245	403	58.2153	403	47.86494	403	86.56715	403	75.24158	403	-18.97849	403	-46.81117	403	-120.768	403	-92.74817	403	29.83464	403	29.55793	403	-4.505627	403	-13.80163
	404	-17.29986	404	-2.010245	404	-94.32588	404	-93.32545	404	56.99528	404	46.69962	404	85.93733	404	77.68285	404	-20.84782	404	-47.46301	404	-120.5574	404	-93.81563	404	33.20734	404	30.2513	404	-5.739515	404	-14.89991
	405	-17.86677	405	-2.819415	405	-97.2137	405	-92.50738	405	59.21984	405	46.60775	405	87.53862	405	82.60976	405	-19.64903	405	-46.1591	405	-118.5972	405	-91.49096	405	35.36162	405	32.00454	405	-4.265256	405	-13.63254
	406	-16.45643	406	-4.625528	406	-98.7301	406	-94.25211	406	57.56636	406	46.84261	406	88.16673	406	85.15125	406	-18.87504	406	-42.87838	406	-118.5478	406	-93.14768	406	38.4151	406	32.53913	406	-1.936879	406	-12.75275
	407	-17.32717	407	-5.334855	407	-96.08925	407	-91.66054	407	56.96297	407	47.48306	407	87.34297	407	87.62346	407	-18.63601	407	-43.41291	407	-115.9531	407	-93.02975	407	39.10449	407	33.99944	407	-.2211076	407	-11.9868
	408	-17.26923	408	-5.661421	408	-98.15774	408	-91.87565	408	58.62127	408	49.64796	408	86.95015	408	88.85442	408	-17.46229	408	-44.76191	408	-112.9272	408	-92.15697	408	39.45068	408	36.15289	408	1.336684	408	-13.46684
	409	-18.46206	409	-7.996228	409	-98.31678	409	-87.75555	409	60.4398	409	49.3141	409	83.83511	409	88.50314	409	-17.75291	409	-42.15966	409	-112.1473	409	-89.7352	409	40.45617	409	39.38969	409	1.451322	409	-14.69175
	410	-18.71556	410	-7.11387	410	-93.79066	410	-85.97704	410	59.40377	410	48.43436	410	79.869	410	87.66552	410	-17.4963	410	-44.47758	410	-110.2101	410	-86.73811	410	41.28672	410	43.43537	410	-2.301126	410	-15.50573
	411	-17.48836	411	-6.82997	411	-96.10855	411	-85.13097	411	62.88937	411	51.35461	411	76.66921	411	85.96448	411	-15.29077	411	-44.44036	411	-110.9536	411	-84.39875	411	41.41508	411	44.54601	411	-3.785396	411	-18.28028
	412	-17.67027	412	-6.613547	412	-100.8261	412	-85.46923	412	60.3795	412	52.89996	412	74.58749	412	82.66954	412	-13.00381	412	-43.62958	412	-109.9814	412	-81.88722	412	42.85425	412	47.37695	412	-4.784229	412	-19.66162
	413	-17.01065	413	-5.758545	413	-97.31403	413	-85.02373	413	57.0668	413	53.73055	413	70.08657	413	78.78815	413	-11.85095	413	-42.93855	413	-110.2962	413	-80.29522	413	43.68673	413	49.04646	413	-6.570188	413	-19.23531
	414	-17.15894	414	-3.567361	414	-99.67734	414	-87.03936	414	57.44824	414	50.20906	414	68.43533	414	74.99853	414	-10.64567	414	-41.33208	414	-109.8673	414	-79.36923	414	43.8352	414	49.8315	414	-6.832506	414	-20.28775
	415	-18.51072	415	-4.947846	415	-98.93222	415	-86.57849	415	57.84258	415	48.61883	415	69.55434	415	69.95674	415	-10.16089	415	-39.63047	415	-109.606	415	-77.76958	415	46.7588	415	51.88779	415	-7.52454	415	-19.72345
	416	-18.89762	416	-5.367424	416	-95.88188	416	-85.69983	416	58.61542	416	48.79099	416	68.92234	416	66.10771	416	-9.354303	416	-40.74773	416	-112.7951	416	-78.59472	416	46.31159	416	52.98533	416	-8.834062	416	-20.32881
	417	-17.97454	417	-5.982926	417	-102.8126	417	-87.91439	417	55.66066	417	50.49253	417	69.05054	417	61.48846	417	-9.441884	417	-41.29144	417	-115.1221	417	-80.60891	417	50.40725	417	55.57337	417	-12.08956	417	-21.27233
	418	-18.56768	418	-4.128776	418	-103.2042	418	-89.94926	418	56.55913	418	47.38708	418	69.42395	418	58.5724	418	-8.977602	418	-39.73711	418	-117.0086	418	-82.28455	418	51.77849	418	55.11668	418	-14.28106	418	-22.85634
	419	-18.19291	419	-3.188064	419	-101.8406	419	-88.89085	419	51.81576	419	45.82029	419	67.50475	419	55.13874	419	-7.815008	419	-39.01486	419	-121.9319	419	-84.83566	419	54.36309	419	56.4536	419	-16.50609	419	-23.68703
	420	-17.47387	420	-3.643972	420	-99.29652	420	-91.89173	420	51.1341	420	44.74615	420	65.93288	420	52.12888	420	-9.106379	420	-35.68328	420	-122.8726	420	-85.85164	420	54.55046	420	56.68098	420	-16.5353	420	-22.06465
	421	-19.63833	421	-4.742855	421	-100.6599	421	-90.88931	421	49.67257	421	44.5901	421	62.16438	421	51.61666	421	-8.340717	421	-33.98734	421	-120.8104	421	-87.00275	421	56.83649	421	59.25312	421	-15.90108	421	-19.93946
	422	-19.1167	422	-4.865609	422	-101.9783	422	-90.63876	422	49.46103	422	42.8821	422	58.67031	422	50.8675	422	-8.3635	422	-33.63189	422	-119.2444	422	-87.2229	422	56.24677	422	61.20239	422	-14.9429	422	-19.38101
	423	-19.69179	423	-5.769205	423	-102.4074	423	-89.05659	423	47.06989	423	39.94778	423	54.83802	423	51.71276	423	-7.825154	423	-33.37005	423	-118.8554	423	-88.07349	423	58.18993	423	62.53638	423	-14.31718	423	-17.17485
	424	-20.77682	424	-5.402736	424	-97.65913	424	-89.9929	424	46.01937	424	40.34874	424	53.60408	424	52.94271	424	-6.366115	424	-32.66725	424	-116.2909	424	-88.05698	424	60.01911	424	65.66454	424	-12.8785	424	-14.84795
	425	-21.49637	425	-4.734	425	-97.32136	425	-91.79733	425	48.62972	425	38.35023	425	51.02785	425	52.09027	425	-5.069049	425	-33.92928	425	-114.5694	425	-86.24355	425	60.60318	425	65.80682	425	-12.11055	425	-13.16893
	426	-20.5209	426	-5.069379	426	-95.99183	426	-90.1816	426	48.86667	426	38.90591	426	47.59461	426	51.95547	426	-5.051638	426	-33.9245	426	-112.6361	426	-83.96642	426	59.87152	426	64.57314	426	-9.968622	426	-11.50526
	427	-20.09357	427	-4.760624	427	-97.31496	427	-90.29697	427	43.99244	427	38.7925	427	43.75824	427	50.75937	427	-4.500678	427	-33.73484	427	-108.7472	427	-79.61964	427	57.90454	427	63.25779	427	-10.59336	427	-10.42588
	428	-21.7651	428	-4.251485	428	-97.28381	428	-90.11841	428	44.26485	428	39.86431	428	40.26168	428	49.45933	428	-3.947264	428	-33.19007	428	-106.6606	428	-76.81456	428	54.4464	428	60.76748	428	-8.653977	428	-9.317442
	429	-22.33889	429	-4.991013	429	-95.69352	429	-93.40136	429	43.90628	429	40.6036	429	38.87982	429	48.12623	429	-.9924406	429	-30.17716	429	-108.1041	429	-76.68574	429	49.57769	429	58.17918	429	-8.060118	429	-8.496477
	430	-22.29073	430	-5.165786	430	-94.08897	430	-95.41401	430	43.33413	430	39.31112	430	37.47537	430	46.18122	430	-.1158151	430	-29.48842	430	-108.1484	430	-76.7183	430	48.22484	430	56.10759	430	-7.645841	430	-7.888841
	431	-22.31677	431	-6.262701	431	-92.44054	431	-93.66085	431	42.28838	431	37.87655	431	38.2991	431	46.55924	431	.2445029	431	-31.24742	431	-108.126	431	-75.46146	431	45.0498	431	54.82963	431	-7.688669	431	-6.780322
	432	-19.86527	432	-5.836253	432	-91.36458	432	-91.7827	432	41.10395	432	33.65016	432	39.44845	432	46.1601	432	-.547321	432	-30.08319	432	-110.8026	432	-75.55801	432	44.60462	432	55.99229	432	-7.414778	432	-6.579954
	433	-19.60571	433	-3.89971	433	-93.79499	433	-93.26851	433	38.96575	433	35.21381	433	40.97785	433	47.88254	433	.9048573	433	-29.85218	433	-111.8302	433	-77.93124	433	45.82951	433	58.13311	433	-7.217485	433	-7.848841
	434	-19.70559	434	-2.187372	434	-93.73844	434	-91.68325	434	37.64338	434	32.14515	434	43.57218	434	47.45434	434	1.567098	434	-27.53207	434	-113.0574	434	-80.42717	434	48.22816	434	59.22177	434	-7.62167	434	-5.972473
	435	-20.15853	435	-.9863157	435	-96.96603	435	-93.13477	435	37.07656	435	32.52598	435	47.66047	435	45.8727	435	.3943162	435	-28.56056	435	-115.8696	435	-81.65849	435	50.54338	435	60.66761	435	-4.179595	435	-5.933708
	436	-20.3392	436	-.2851018	436	-98.38825	436	-92.55449	436	36.52635	436	31.2133	436	49.75154	436	40.47297	436	1.25649	436	-27.6546	436	-117.2129	436	-84.4794	436	52.98368	436	60.48318	436	-1.865358	436	-5.443544
	437	-19.96112	437	.8082789	437	-97.3456	437	-92.01699	437	40.9775	437	32.3087	437	50.216	437	38.63915	437	.3727239	437	-25.54572	437	-116.4882	437	-83.35418	437	53.08137	437	58.79385	437	1.173607	437	-6.234752
	438	-20.65031	438	2.034423	438	-99.568	438	-93.96883	438	40.53025	438	30.04068	438	50.59378	438	37.63907	438	1.288944	438	-24.76084	438	-115.0482	438	-82.54101	438	53.95794	438	58.29683	438	.8257885	438	-6.764869
	439	-19.77476	439	.7516047	439	-99.55722	439	-90.73362	439	35.65141	439	31.80038	439	49.76595	439	38.52136	439	.8058727	439	-23.67499	439	-112.9233	439	-83.72514	439	52.92256	439	57.56062	439	-.8126343	439	-6.116548
	440	-20.0735	440	1.661751	440	-101.8298	440	-88.56836	440	36.8015	440	30.9644	440	49.77283	440	40.02468	440	2.268332	440	-22.89453	440	-111.2232	440	-85.73726	440	51.97249	440	57.45968	440	-2.200555	440	-5.732389
	441	-19.53613	441	.6567839	441	-100.3029	441	-90.57333	441	37.48551	441	29.24859	441	49.37721	441	39.43507	441	1.584538	441	-22.94773	441	-108.9222	441	-82.17126	441	53.57555	441	57.94687	441	-2.551725	441	-5.894725
	442	-20.34496	442	1.653126	442	-104.9192	442	-91.48496	442	39.25184	442	27.40538	442	48.83114	442	40.13446	442	4.202803	442	-19.40018	442	-106.8128	442	-80.90508	442	52.16611	442	56.62942	442	-2.231123	442	-5.217563
	443	-20.05774	443	.4507613	443	-104.3189	443	-90.3569	443	37.71021	443	26.93073	443	47.39894	443	41.78596	443	3.603729	443	-20.73096	443	-104.966	443	-78.25465	443	52.12821	443	56.04362	443	-3.249679	443	-4.226042
	444	-22.40459	444	-1.355333	444	-100.8651	444	-90.58449	444	36.62241	444	26.56338	444	45.84842	444	43.27581	444	3.338322	444	-23.58208	444	-104.1021	444	-75.38557	444	50.73385	444	53.76904	444	-5.765057	444	-6.495355
	445	-23.6593	445	-3.362124	445	-104.4125	445	-88.26275	445	37.58708	445	27.22535	445	43.77145	445	43.62523	445	5.394391	445	-22.66713	445	-102.6404	445	-73.19077	445	49.15699	445	51.74435	445	-7.347342	445	-7.390276
	446	-23.44656	446	-3.225595	446	-102.3444	446	-91.02014	446	40.09696	446	26.85784	446	41.57753	446	42.71644	446	7.728386	446	-21.68793	446	-103.2995	446	-70.1345	446	46.64552	446	48.72388	446	-9.859362	446	-8.905208
	447	-25.03178	447	-5.281971	447	-101.6244	447	-94.09174	447	38.96638	447	31.12611	447	39.81308	447	40.79343	447	6.380646	447	-21.68301	447	-104.427	447	-69.54693	447	45.26439	447	45.9378	447	-11.16144	447	-8.809763
	448	-25.37181	448	-5.58339	448	-97.95181	448	-92.18423	448	40.69511	448	31.69696	448	37.26954	448	36.74318	448	7.407075	448	-20.67636	448	-105.0223	448	-66.83328	448	43.90513	448	43.14185	448	-11.96325	448	-8.977663
	449	-25.16458	449	-5.466073	449	-99.28106	449	-91.37338	449	40.67381	449	33.21651	449	33.25813	449	31.61949	449	5.855999	449	-20.50622	449	-107.0934	449	-69.49988	449	43.46137	449	42.56615	449	-14.04003	449	-10.07786
	450	-24.12773	450	-5.166648	450	-99.75301	450	-92.59026	450	41.25349	450	30.15788	450	31.03698	450	28.24767	450	5.389939	450	-22.23231	450	-111.5829	450	-70.17782	450	44.40144	450	41.26351	450	-15.08	450	-9.322358
	451	-23.50585	451	-6.513434	451	-96.06336	451	-95.32813	451	40.10805	451	28.42626	451	29.89848	451	23.5411	451	5.616942	451	-22.91369	451	-111.4181	451	-71.34123	451	43.80596	451	38.95132	451	-15.73308	451	-8.226278
	452	-23.45303	452	-7.768975	452	-96.99257	452	-95.32545	452	37.54505	452	25.11802	452	29.24999	452	20.33945	452	6.156147	452	-24.01584	452	-113.5169	452	-73.2563	452	43.77199	452	38.15939	452	-15.80974	452	-7.329028
	453	-23.40388	453	-6.776796	453	-97.91512	453	-96.39095	453	36.49451	453	22.76139	453	30.15881	453	19.47709	453	5.470423	453	-23.49712	453	-115.0023	453	-72.09798	453	44.5872	453	35.93564	453	-15.42099	453	-4.095958
	454	-23.13726	454	-6.32618	454	-97.63183	454	-96.36708	454	36.74752	454	22.82068	454	28.75438	454	19.49168	454	3.879868	454	-21.62254	454	-113.3962	454	-76.34572	454	45.65289	454	33.55235	454	-10.97015	454	.2352682
	455	-23.12901	455	-5.64395	455	-95.98186	455	-96.31533	455	34.69886	455	21.87851	455	28.14962	455	21.43387	455	3.255542	455	-20.86365	455	-112.9215	455	-74.83952	455	46.55479	455	31.73732	455	-7.989429	455	1.848223
	456	-22.8632	456	-4.855599	456	-94.40796	456	-94.63619	456	31.53021	456	22.3336	456	28.02387	456	22.90084	456	2.245206	456	-20.69749	456	-113.5852	456	-77.32952	456	45.86716	456	30.18055	456	-3.643216	456	3.252291
	457	-22.49466	457	-5.123288	457	-93.60198	457	-92.43336	457	27.61955	457	20.21916	457	28.15609	457	22.02	457	2.416265	457	-21.42887	457	-110.5861	457	-74.39676	457	43.33085	457	29.14522	457	-1.423462	457	4.244684
	458	-20.91348	458	-6.042959	458	-94.11994	458	-92.12859	458	27.71866	458	18.84742	458	31.62665	458	21.12624	458	2.539691	458	-24.06838	458	-109.3743	458	-75.66443	458	41.10628	458	29.14075	458	.2384182	458	6.074285
	459	-21.34459	459	-5.719998	459	-93.91859	459	-91.30834	459	30.33905	459	18.89712	459	32.61656	459	21.16339	459	3.678121	459	-25.8122	459	-108.1272	459	-71.52113	459	38.55494	459	31.35131	459	3.480091	459	8.666301
	460	-21.84354	460	-5.307608	460	-91.46064	460	-93.09886	460	27.75739	460	18.98286	460	33.75013	460	24.3431	460	3.05187	460	-27.3886	460	-108.1973	460	-69.907	460	37.11958	460	33.01426	460	5.372688	460	10.37305
	461	-22.48127	461	-3.532432	461	-94.23286	461	-91.71916	461	26.52076	461	17.54516	461	33.10493	461	26.88917	461	2.094011	461	-27.23188	461	-103.5194	461	-66.49367	461	36.28117	461	35.56266	461	8.229688	461	11.94853
	462	-21.17726	462	-2.412924	462	-94.19836	462	-92.58032	462	29.20901	462	15.82644	462	34.12097	462	29.00551	462	2.164303	462	-28.32035	462	-104.0473	462	-67.10539	462	35.46069	462	38.30839	462	11.37565	462	13.84802
	463	-20.25839	463	-2.363458	463	-92.15074	463	-90.88634	463	27.8728	463	19.31092	463	33.94475	463	29.89216	463	1.947891	463	-29.25653	463	-104.2839	463	-65.42567	463	35.33016	463	41.05111	463	12.91245	463	15.41992
	464	-20.22646	464	-1.626848	464	-93.9571	464	-93.26179	464	27.80715	464	18.31995	464	33.72814	464	31.78522	464	2.475337	464	-28.66951	464	-108.6787	464	-67.45374	464	35.19042	464	42.40624	464	13.5975	464	15.68232
	465	-19.62667	465	-1.623358	465	-90.54637	465	-94.19405	465	27.0769	465	19.74214	465	32.3075	465	31.20398	465	1.421354	465	-29.63108	465	-109.7705	465	-65.03519	465	35.80595	465	45.20834	465	15.24918	465	15.01341
	466	-20.64339	466	-2.497107	466	-95.14266	466	-94.85973	466	26.5078	466	20.48517	466	29.63603	466	29.08589	466	.2131836	466	-29.28459	466	-109.2052	466	-66.93018	466	34.33002	466	45.85044	466	14.90066	466	14.54947
	467	-20.17081	467	-1.569081	467	-93.78189	467	-95.41177	467	27.22646	467	18.76659	467	26.56097	467	25.90514	467	-1.59407	467	-30.67403	467	-111.471	467	-66.91807	467	34.24338	467	47.24534	467	14.59205	467	14.11216
	468	-21.2477	468	.429121	468	-96.82351	468	-93.85241	468	27.7878	468	20.89355	468	24.62932	468	24.08805	468	-2.778797	468	-31.46052	468	-110.9417	468	-70.82298	468	34.78092	468	47.17523	468	16.26738	468	13.90583
	469	-20.89598	469	-.5776905	469	-98.61399	469	-94.74722	469	29.18908	469	20.83595	469	25.52655	469	21.24696	469	-3.214	469	-33.4515	469	-113.3694	469	-73.07675	469	37.72402	469	47.59619	469	16.95965	469	14.29397
	470	-19.8329	470	-1.21654	470	-95.08302	470	-96.24184	470	27.8126	470	20.7416	470	25.4261	470	17.05801	470	-5.026866	470	-33.67204	470	-112.4963	470	-71.73576	470	37.27946	470	46.61346	470	16.29234	470	13.8797
	471	-20.23083	471	-2.437224	471	-95.70848	471	-94.99644	471	27.70108	471	21.59883	471	25.31615	471	15.32076	471	-7.277456	471	-33.80069	471	-110.9714	471	-73.11244	471	36.74411	471	44.47819	471	16.49436	471	12.59084
	472	-20.06273	472	-4.212008	472	-101.4074	472	-93.03257	472	28.43257	472	21.88553	472	24.88127	472	14.32669	472	-8.123097	472	-34.27772	472	-108.64	472	-73.49502	472	35.94102	472	44.37171	472	16.58464	472	12.18561
	473	-20.59966	473	-3.861273	473	-101.4258	473	-91.12698	473	30.43486	473	22.67978	473	21.05429	473	14.12874	473	-9.436007	473	-34.97129	473	-108.2274	473	-74.78637	473	37.39512	473	42.70562	473	14.71925	473	12.19848
	474	-20.55149	474	-3.914362	474	-98.65164	474	-92.2788	474	28.51573	474	22.78341	474	18.05843	474	14.56533	474	-10.61001	474	-36.00457	474	-104.3332	474	-71.71936	474	38.81693	474	40.55926	474	13.61861	474	12.20343
	475	-20.60653	475	-3.026882	475	-101.0043	475	-89.17934	475	26.32372	475	20.64224	475	16.72705	475	13.92631	475	-10.94589	475	-37.10718	475	-97.0444	475	-66.62755	475	39.05779	475	38.70037	475	15.77175	475	14.10434
	476	-22.31305	476	-2.776422	476	-96.96607	476	-90.51014	476	25.61388	476	17.87607	476	16.33649	476	13.12557	476	-11.27251	476	-37.88974	476	-96.63233	476	-67.02322	476	37.9441	476	35.54927	476	16.63345	476	16.42129
	477	-21.21297	477	-.83542	477	-96.25918	477	-89.84556	477	24.56276	477	19.41956	477	13.98463	477	8.656729	477	-11.69356	477	-38.45609	477	-94.72137	477	-62.7494	477	35.95774	477	34.06336	477	18.64051	477	13.91623
	478	-19.88569	478	-3.980607E-02	478	-96.87357	478	-89.00072	478	24.34695	478	15.77892	478	10.99783	478	8.231848	478	-12.14081	478	-39.47554	478	-92.01172	478	-58.93061	478	34.20552	478	32.93313	478	19.41523	478	13.17311
	479	-19.19585	479	-.519308	479	-96.27221	479	-89.24973	479	23.07187	479	15.13563	479	11.0824	479	8.936132	479	-11.62793	479	-40.77528	479	-94.3722	479	-61.63102	479	33.15966	479	31.93656	479	16.94516	479	11.63881
	480	-18.85258	480	-1.225113	480	-94.98293	480	-91.60451	480	22.10339	480	16.50154	480	8.686007	480	8.494661	480	-12.55118	480	-41.8692	480	-97.6881	480	-57.46204	480	33.58731	480	32.85918	480	14.12944	480	10.95492
	481	-19.80264	481	-1.950516	481	-91.98087	481	-91.87397	481	22.224	481	18.48868	481	9.59705	481	8.85566	481	-13.06102	481	-42.80594	481	-95.53292	481	-50.72268	481	34.79671	481	32.27479	481	11.9166	481	9.458228
	482	-20.77805	482	-3.802664	482	-93.11931	482	-90.84499	482	19.12842	482	14.13606	482	11.43786	482	11.51595	482	-13.86192	482	-43.57703	482	-98.55636	482	-50.45081	482	35.91841	482	31.78022	482	11.53709	482	9.69481
	483	-21.11842	483	-3.252698	483	-92.36622	483	-96.23042	483	20.04846	483	13.96769	483	12.93847	483	13.41482	483	-14.0902	483	-43.65148	483	-100.6247	483	-48.7331	483	37.97639	483	31.71185	483	10.37826	483	8.857908
	484	-21.17053	484	-2.404304	484	-90.48914	484	-94.60369	484	17.50369	484	13.87143	484	14.91134	484	15.80696	484	-14.82518	484	-42.90922	484	-99.17471	484	-48.79997	484	37.0317	484	32.69929	484	8.9102	484	7.954714
	485	-21.92683	485	-4.043667	485	-92.15377	485	-91.46462	485	16.87862	485	15.20704	485	18.45204	485	16.25327	485	-14.99691	485	-42.89271	485	-105.0736	485	-50.27258	485	35.31084	485	33.68777	485	11.16287	485	9.085999
	486	-22.18116	486	-4.052582	486	-88.52682	486	-93.42446	486	17.62666	486	16.01957	486	21.34694	486	17.24619	486	-15.30173	486	-42.64382	486	-105.5829	486	-50.80803	486	34.37246	486	34.38693	486	11.68358	486	9.494413
	487	-20.96274	487	-3.288261	487	-87.11252	487	-93.85238	487	17.25511	487	17.60747	487	23.89352	487	18.53096	487	-16.89594	487	-42.49691	487	-105.4258	487	-51.29264	487	32.52929	487	34.65952	487	12.55635	487	10.65468
	488	-19.96192	488	-3.818253	488	-89.60631	488	-90.62827	488	18.52728	488	17.64552	488	25.94448	488	18.52102	488	-16.73083	488	-42.48174	488	-105.182	488	-50.95416	488	32.52136	488	34.5817	488	12.83727	488	11.76412
	489	-20.2099	489	-4.049426	489	-86.68203	489	-89.44158	489	18.9721	489	17.26275	489	27.70677	489	18.12608	489	-16.6154	489	-43.04401	489	-106.27	489	-55.38877	489	32.3485	489	34.35194	489	12.99844	489	12.55807
	490	-19.90748	490	-3.306607	490	-87.3856	490	-91.83299	490	18.57352	490	15.462	490	26.33962	490	17.59061	490	-16.86582	490	-44.30227	490	-105.6865	490	-52.9078	490	32.94067	490	34.76041	490	13.18737	490	15.18239
	491	-18.87739	491	-1.56604	491	-89.20881	491	-92.19859	491	18.48608	491	14.22908	491	25.67517	491	16.99266	491	-17.12836	491	-45.18511	491	-101.7837	491	-53.14461	491	32.87539	491	33.61988	491	12.59595	491	15.3821
