# Supplementary material for: A single Musashi gene allele is sufficient to maintain mouse photoreceptor cells
Source: PLoS One. 2026 May 14;21(5):e0338576. doi: 10.1371/journal.pone.0338576 (PMC13175383; doi:10.1371/journal.pone.0338576)
Supplement: S3 File — (ZIP) [file pone.0338576.s012.zip › Supplementary_data_1_RawERG_data_and_R-code/1st batch/D112_Msi TKO_CONE_041225.CSV]

Information	Record_No	4385	Record_No	4386	Record_No	4395	Record_No	4396
	Animal ID	1031	Animal ID	1031	Animal ID	1029	Animal ID	1029
	Session		Session		Session		Session
	Species/Breed		Species/Breed		Species/Breed		Species/Breed
	Study protocol #		Study protocol #		Study protocol #		Study protocol #
	Birthdate	Dec/30/1899	Birthdate	Dec/30/1899	Birthdate	Dec/30/1899	Birthdate	Dec/30/1899
	TestDate	Apr/12/2025	TestDate	Apr/12/2025	TestDate	Apr/12/2025	TestDate	Apr/12/2025
	TestTime	08:10:06	TestTime	08:10:06	TestTime	08:35:56	TestTime	08:35:56
	Protocol	SARO PHOTOPIC CONE	Protocol	SARO PHOTOPIC CONE	Protocol	SARO PHOTOPIC CONE	Protocol	SARO PHOTOPIC CONE
	Step_No	2	Step_No	2	Step_No	2	Step_No	2
	Label	R	Label	L	Label	R	Label	L
	Stimulus	WHT Phot WHT 3dB Flash	Stimulus	WHT Phot WHT 3dB Flash	Stimulus	WHT Phot WHT 3dB Flash	Stimulus	WHT Phot WHT 3dB Flash
	Low cut (Hz)	0.3	Low cut (Hz)	0.3	Low cut (Hz)	0.3	Low cut (Hz)	0.3
	High cut (Hz)	500	High cut (Hz)	500	High cut (Hz)	500	High cut (Hz)	500
	Notch	OFF	Notch	OFF	Notch	OFF	Notch	OFF
Cursor #	4385 Time	4385 Amp	4386 Time	4386 Amp	4395 Time	4395 Amp	4396 Time	4396 Amp
1
2
3
4
5
6
7
8
9
10
Wave Data	4385 Time	4385 Amp	4386 Time	4386 Amp	4395 Time	4395 Amp	4396 Time	4396 Amp
	-20	1.175091	-20	-1.769148	-20	2.227746	-20	1.665106
	-19	1.176943	-19	-1.930433	-19	2.376973	-19	1.630928
	-18	1.203689	-18	-1.903935	-18	2.530587	-18	1.850492
	-17	1.175135	-17	-1.917773	-17	2.644459	-17	1.955981
	-16	1.223942	-16	-1.750779	-16	2.800668	-16	2.079566
	-15	1.33848	-15	-1.523898	-15	2.956936	-15	2.156554
	-14	1.07032	-14	-2.021468	-14	2.325176	-14	1.923029
	-13	1.001837	-13	-1.910337	-13	2.750747	-13	1.366392
	-12	1.282502	-12	-1.598419	-12	3.165576	-12	2.627985
	-11	1.241032	-11	-1.676159	-11	3.113209	-11	2.240828
	-10	1.646899	-10	-1.012639	-10	3.048696	-10	2.293995
	-9	1.788287	-9	-.9243658	-9	3.338215	-9	2.48709
	-8	1.718772	-8	-.2642784	-8	3.524624	-8	2.736657
	-7	1.897156	-7	-6.091642E-02	-7	4.25834	-7	2.843337
	-6	1.652407	-6	-.8134348	-6	3.850466	-6	2.628539
	-5	1.56462	-5	-1.228238	-5	4.255888	-5	2.895537
	-4	1.086795	-4	-1.463611	-4	4.175095	-4	2.239329
	-3	1.114589	-3	-.795445	-3	3.662346	-3	1.761436
	-2	.3148877	-2	-.960305	-2	3.846917	-2	2.137116
	-1	.9362018	-1	-.6543744	-1	3.378186	-1	1.622583
	0	1.322206	0	-.6174697	0	3.415511	0	1.951793
	1	-1.445506	1	-1.925088	1	1.362517	1	.8725597
	2	2.711797	2	-2.378888	2	4.424619	2	-.1940479
	3	2.219953	3	-1.638425	3	4.761876	3	-.2813862
	4	1.379112	4	-1.10253	4	3.576812	4	-.2688843
	5	1.226121	5	-.8984495	5	3.336952	5	.122228
	6	1.2979	6	-.7614853	6	2.330333	6	-.8384622
	7	1.294446	7	-.9556391	7	2.127816	7	-1.500169
	8	9.809971E-02	8	-1.875047	8	.9551259	8	-2.158127
	9	-2.039436	9	-3.489124	9	-.3745301	9	-4.078301
	10	-3.689605	10	-4.559187	10	-1.631915	10	-5.910731
	11	-4.488755	11	-5.563088	11	-3.402584	11	-8.220144
	12	-6.728669	12	-8.354598	12	-4.867961	12	-10.15385
	13	-9.063582	13	-10.46785	13	-6.131821	13	-12.66786
	14	-12.17714	14	-12.75002	14	-7.980341	14	-13.80844
	15	-13.77034	15	-14.22863	15	-8.358445	15	-14.20094
	16	-14.41419	16	-14.65578	16	-8.251731	16	-14.69433
	17	-14.39517	17	-15.0818	17	-7.311903	17	-14.46632
	18	-14.04928	18	-15.55227	18	-6.634172	18	-13.39295
	19	-13.98986	19	-14.88315	19	-6.068581	19	-12.94096
	20	-13.99266	20	-14.46441	20	-5.62768	20	-12.8044
	21	-13.30007	21	-14.22891	21	-4.497851	21	-11.02735
	22	-12.00178	22	-13.07053	22	-2.322463	22	-8.464584
	23	-10.73218	23	-12.53093	23	2.230798	23	-3.744406
	24	-8.246358	24	-11.22406	24	11.08851	24	7.247571
	25	-2.616969	25	-8.357903	25	23.64553	25	22.28642
	26	7.851695	26	-3.037547	26	36.06611	26	38.786
	27	21.24488	27	5.485103	27	46.11409	27	53.15942
	28	36.47255	28	18.01756	28	53.04317	28	63.79142
	29	49.76353	29	30.06406	29	56.82605	29	70.20004
	30	62.2687	30	43.88645	30	58.12489	30	73.71525
	31	71.02505	31	54.81089	31	56.9143	31	73.50265
	32	76.31898	32	62.96721	32	53.85273	32	68.8017
	33	78.36717	33	67.29008	33	48.90302	33	61.83993
	34	77.83128	34	69.34566	34	42.69921	34	53.34315
	35	75.26054	35	69.27451	35	36.14938	35	45.55481
	36	70.62796	36	67.61922	36	29.9923	36	37.27242
	37	64.51519	37	64.2784	37	25.22505	37	30.33735
	38	56.67203	38	58.00067	38	22.46928	38	25.76215
	39	49.08088	39	51.51781	39	23.23932	39	23.90898
	40	44.45361	40	45.73494	40	28.29684	40	26.99814
	41	43.88126	41	39.49437	41	38.77099	41	37.99097
	42	49.17027	42	35.56128	42	52.10986	42	54.08724
	43	59.72987	43	36.4663	43	65.44787	43	70.42767
	44	74.56021	44	42.90593	44	75.55626	44	85.62227
	45	90.02605	45	53.62436	45	80.7761	45	96.65039
	46	102.1029	46	65.24403	46	80.76198	46	100.8848
	47	110.9305	47	76.87076	47	77.48429	47	101.1381
	48	114.4589	48	84.40024	48	71.33578	48	96.32136
	49	113.2955	49	89.44666	49	63.22134	49	87.77038
	50	108.4008	50	91.95306	50	54.68299	50	76.85166
	51	100.1316	51	90.77762	51	45.44141	51	65.78934
	52	89.86427	52	86.58321	52	36.59156	52	54.0504
	53	77.54155	53	78.92399	53	27.94488	53	42.26553
	54	63.98312	54	68.31097	54	20.50727	54	31.86234
	55	51.39686	55	57.53072	55	13.77576	55	22.90305
	56	39.53985	56	46.52936	56	8.055413	56	14.17167
	57	28.68503	57	35.43235	57	4.375097	57	6.626871
	58	19.41689	58	24.81606	58	1.055394	58	1.092889
	59	11.98976	59	16.0131	59	-1.416818	59	-3.233395
	60	5.542144	60	8.002827	60	-3.385959	60	-6.411502
	61	.6230589	61	1.648145	61	-4.608644	61	-7.880051
	62	-2.534556	62	-3.493368	62	-4.194645	62	-7.430501
	63	-3.653442	63	-6.78645	63	-3.451233	63	-8.444133
	64	-4.777066	64	-9.710443	64	-1.920762	64	-7.500711
	65	-4.880866	65	-12.6276	65	-.7470099	65	-5.979767
	66	-4.622887	66	-12.96948	66	-.1755738	66	-4.870549
	67	-3.230095	67	-13.27911	67	.4700278	67	-3.892072
	68	-2.54337	68	-12.54896	68	.5160002	68	-3.298821
	69	-.4417591	69	-11.17843	69	.8455623	69	-2.431388
	70	.9508412	70	-10.54276	70	.5772034	70	-3.386918
	71	1.790953	71	-9.78877	71	.1587343	71	-3.155419
	72	2.234533	72	-8.786959	72	-.495027	72	-3.215929
	73	2.269447	73	-7.25232	73	-1.675677	73	-4.116345
	74	2.249365	74	-6.605321	74	-2.096727	74	-4.59647
	75	2.384111	75	-6.363678	75	-2.696411	75	-5.892784
	76	2.469501	76	-6.406591	76	-2.924903	76	-6.568481
	77	2.034793	77	-6.961857	77	-3.132002	77	-7.194803
	78	-6.164746E-02	78	-8.258197	78	-3.824122	78	-7.882898
	79	-.5384513	79	-7.963889	79	-4.215819	79	-8.371361
	80	-1.058883	80	-7.581995	80	-4.712986	80	-9.583972
	81	-2.066401	81	-8.557788	81	-4.533463	81	-9.811553
	82	-2.422121	82	-9.292432	82	-5.451604	82	-10.77288
	83	-3.463953	83	-10.47628	83	-6.194143	83	-11.24727
	84	-4.122544	84	-11.09828	84	-6.472498	84	-12.14586
	85	-4.172295	85	-11.42854	85	-6.906089	85	-12.2464
	86	-4.549487	86	-12.25387	86	-7.116989	86	-12.97279
	87	-5.963249	87	-13.58964	87	-7.437748	87	-13.62034
	88	-6.865844	88	-14.48904	88	-7.631399	88	-13.06293
	89	-7.742122	89	-15.53933	89	-7.808862	89	-12.9535
	90	-8.881155	90	-16.01446	90	-7.89535	90	-13.39807
	91	-9.616154	91	-16.00291	91	-7.666954	91	-12.89599
	92	-9.945739	92	-16.67032	92	-7.50575	92	-12.81111
	93	-10.93991	93	-17.31241	93	-7.602916	93	-13.31373
	94	-11.66642	94	-18.37358	94	-7.524507	94	-13.54485
	95	-12.23116	95	-18.97832	95	-7.461222	95	-13.23605
	96	-12.04032	96	-19.55913	96	-7.591075	96	-13.12796
	97	-12.36939	97	-20.34191	97	-7.675033	97	-13.91033
	98	-12.38148	98	-20.52979	98	-7.477306	98	-13.25888
	99	-11.80931	99	-19.71832	99	-7.965895	99	-13.46689
	100	-11.89339	100	-19.35689	100	-8.210729	100	-13.09494
	101	-11.62771	101	-18.99471	101	-8.054037	101	-12.89091
	102	-11.04637	102	-18.50842	102	-8.290391	102	-13.56359
	103	-10.71558	103	-18.4402	103	-8.833765	103	-14.20824
	104	-10.59927	104	-17.73987	104	-9.515339	104	-15.17212
	105	-10.5864	105	-17.66598	105	-10.40568	105	-15.27733
	106	-10.78816	106	-17.26859	106	-10.39287	106	-16.11608
	107	-10.83959	107	-17.10912	107	-10.73058	107	-16.30441
	108	-10.67949	108	-17.08568	108	-10.45407	108	-16.66555
	109	-11.40977	109	-17.90941	109	-10.57432	109	-17.67197
	110	-12.41343	110	-18.76279	110	-11.01977	110	-18.24711
	111	-13.42346	111	-19.49065	111	-10.71488	111	-18.2117
	112	-14.34545	112	-19.65218	112	-10.85541	112	-17.90657
	113	-14.9052	113	-19.87764	113	-10.39328	113	-18.34722
	114	-15.24537	114	-20.68599	114	-9.92229	114	-17.79657
	115	-16.37302	115	-22.26612	115	-9.643291	115	-17.17847
	116	-16.90253	116	-22.46733	116	-9.474104	116	-17.42539
	117	-17.6453	117	-23.17724	117	-9.304358	117	-17.89267
	118	-17.70498	118	-23.07646	118	-9.067918	118	-17.74249
	119	-18.77108	119	-23.92575	119	-8.931696	119	-18.21493
	120	-19.38515	120	-24.28194	120	-9.57351	120	-18.00638
	121	-19.24032	121	-24.50247	121	-9.565734	121	-17.0538
	122	-19.26311	122	-24.57267	122	-9.106815	122	-16.90555
	123	-19.59605	123	-24.85871	123	-9.224669	123	-17.32443
	124	-20.08903	124	-24.69791	124	-9.251629	124	-16.96837
	125	-20.62123	125	-25.14214	125	-8.963594	125	-17.29203
	126	-20.44271	126	-25.29663	126	-9.129019	126	-17.23422
	127	-21.04716	127	-25.51997	127	-9.284865	127	-17.93107
	128	-20.86099	128	-25.41053	128	-9.339468	128	-17.72651
	129	-21.19213	129	-25.89622	129	-9.446503	129	-17.8411
	130	-21.46022	130	-25.88348	130	-9.330064	130	-18.0691
	131	-21.66674	131	-25.42675	131	-8.823282	131	-17.39351
	132	-21.55658	132	-25.39317	132	-8.506187	132	-17.42646
	133	-20.86283	133	-25.23875	133	-8.439633	133	-17.175
	134	-20.82424	134	-25.64995	134	-8.402432	134	-17.43374
	135	-20.59227	135	-25.30184	135	-8.533243	135	-17.23834
	136	-20.96959	136	-25.05729	136	-8.504576	136	-16.60318
	137	-21.14152	137	-24.82113	137	-8.872678	137	-17.26123
	138	-20.98389	138	-24.26024	138	-8.714111	138	-16.17525
	139	-20.76362	139	-24.04022	139	-8.897396	139	-15.94921
	140	-20.40472	140	-23.88123	140	-8.924356	140	-16.49603
	141	-19.91654	141	-24.46639	141	-8.262452	141	-16.7183
	142	-20.65927	142	-25.19297	142	-8.745031	142	-17.22124
	143	-20.4473	143	-25.27164	143	-9.439564	143	-17.26726
	144	-20.80908	144	-25.66289	144	-9.816204	144	-17.6092
	145	-20.71192	145	-25.22743	145	-9.976095	145	-16.91458
	146	-21.09415	146	-25.71293	146	-10.25447	146	-17.38157
	147	-20.99925	147	-25.6262	147	-9.987763	147	-17.44686
	148	-20.9507	148	-25.39782	148	-9.994267	148	-16.69115
	149	-20.9137	149	-25.72491	149	-10.14087	149	-17.2756
	150	-21.70477	150	-26.62234	150	-10.11645	150	-17.78094
	151	-22.3958	151	-27.42159	151	-9.968383	151	-17.69917
	152	-22.64314	152	-27.17691	152	-10.03489	152	-17.69846
	153	-22.37233	153	-27.051	153	-10.0443	153	-17.49158
	154	-22.44916	154	-27.4684	154	-10.14528	154	-17.52726
	155	-23.22032	155	-28.8306	155	-9.866396	155	-16.66156
	156	-22.96487	156	-28.24458	156	-9.159446	156	-16.69466
	157	-22.80733	157	-28.60759	157	-9.238372	157	-16.35089
	158	-22.77513	158	-29.19873	158	-8.96745	158	-16.26977
	159	-22.86575	159	-29.21259	159	-8.488123	159	-16.142
	160	-23.20483	160	-29.22265	160	-8.563276	160	-16.12665
	161	-23.18223	161	-29.07302	161	-9.059439	161	-15.95992
	162	-23.09287	162	-28.57291	162	-8.351862	162	-14.7115
	163	-22.75576	163	-27.63836	163	-8.281535	163	-14.99246
	164	-22.31864	164	-27.6489	164	-8.146723	164	-14.80991
	165	-22.07442	165	-28.23425	165	-8.008933	165	-13.69393
	166	-22.01098	166	-28.39883	166	-8.097066	166	-14.2592
	167	-21.98907	167	-28.24582	167	-7.977659	167	-14.38229
	168	-21.83749	168	-27.58532	168	-7.764853	168	-14.31577
	169	-21.44563	169	-27.18907	169	-7.777381	169	-14.46523
	170	-21.14237	170	-27.23224	170	-8.086464	170	-14.57774
	171	-20.85654	171	-27.87016	171	-8.322751	171	-13.91952
	172	-20.71665	172	-28.07808	172	-8.350303	172	-13.34142
	173	-20.44522	173	-28.02653	173	-8.536022	173	-13.79822
	174	-20.60187	174	-28.18942	174	-8.389179	174	-12.73205
	175	-20.65232	175	-28.68104	175	-7.871726	175	-12.54692
	176	-21.18948	176	-28.41079	176	-7.615861	176	-12.83399
	177	-20.95975	177	-27.69433	177	-7.430657	177	-13.12078
	178	-21.72243	178	-27.95194	178	-7.689296	178	-12.9096
	179	-21.09199	179	-27.64278	179	-7.982439	179	-13.07944
	180	-20.44999	180	-27.38205	180	-7.756044	180	-13.38977
	181	-20.93419	181	-28.48193	181	-7.146101	181	-13.22806
	182	-21.02022	182	-28.34341	182	-7.264334	182	-12.66789
	183	-21.10665	183	-28.53782	183	-6.954013	183	-12.64265
	184	-21.09599	184	-28.72732	184	-6.60685	184	-12.4545
	185	-20.90442	185	-28.58666	185	-5.795665	185	-12.30722
	186	-21.20051	186	-28.06381	186	-5.611739	186	-12.90919
	187	-20.76245	187	-27.43069	187	-5.303378	187	-13.67975
	188	-20.63375	188	-27.67157	188	-5.547363	188	-13.3114
	189	-20.54191	189	-27.68177	189	-5.881237	189	-13.03496
	190	-20.32319	190	-27.37585	190	-5.891119	190	-13.37449
	191	-20.34895	191	-27.45886	191	-5.670467	191	-12.99125
	192	-20.5743	192	-27.67584	192	-5.428632	192	-12.27873
	193	-20.9439	193	-27.54319	193	-5.562591	193	-12.51352
	194	-20.4775	194	-26.80528	194	-5.14651	194	-11.91607
	195	-20.32215	195	-26.77662	195	-4.686732	195	-11.63466
	196	-20.08259	196	-26.79554	196	-4.481296	196	-11.9417
	197	-19.9264	197	-27.0697	197	-3.871922	197	-11.37756
	198	-20.35814	198	-27.68168	198	-3.514088	198	-10.34204
	199	-20.50485	199	-27.20664	199	-3.109973	199	-10.00284
	200	-20.44895	200	-26.89977	200	-2.797298	200	-9.309266
	201	-19.82804	201	-26.63434	201	-2.801302	201	-8.440692
	202	-19.65638	202	-26.6472	202	-2.049264	202	-8.486349
	203	-19.20478	203	-26.7578	203	-1.819591	203	-8.834393
	204	-19.21769	204	-26.21694	204	-2.394983	204	-8.96309
	205	-19.29465	205	-26.4338	205	-1.973431	205	-8.600537
	206	-19.33818	206	-26.42542	206	-2.478237	206	-8.839108
	207	-18.9695	207	-26.09921	207	-2.292731	207	-8.900611
	208	-18.36789	208	-25.75161	208	-2.948631	208	-8.780924
	209	-18.50019	209	-26.83689	209	-2.690627	209	-8.352439
	210	-19.07232	210	-27.55793	210	-2.533865	210	-8.380654
	211	-19.47098	211	-27.91914	211	-2.820445	211	-8.295991
	212	-19.19001	212	-27.8091	212	-2.847296	212	-7.71507
	213	-19.13383	213	-28.47647	213	-3.134051	213	-8.67548
	214	-19.37413	214	-28.06438	214	-2.811238	214	-9.081725
	215	-19.27968	215	-28.1986	215	-2.730521	215	-8.023802
	216	-19.42793	216	-28.11773	216	-3.310323	216	-8.741826
	217	-18.94263	217	-28.25122	217	-3.17363	217	-8.774916
	218	-18.53741	218	-27.32623	218	-2.765878	218	-8.497844
	219	-17.80903	219	-27.04989	219	-2.727552	219	-7.661993
	220	-17.90146	220	-27.17209	220	-2.395293	220	-8.64
	221	-17.44712	221	-27.19343	221	-1.766858	221	-8.251119
	222	-17.27503	222	-26.95826	222	-1.921581	222	-8.796803
	223	-17.04035	223	-25.97533	223	-2.341628	223	-9.123504
	224	-16.49792	224	-25.46753	224	-2.1881	224	-8.581717
	225	-15.9649	225	-25.42107	225	-2.591212	225	-8.397684
	226	-15.88896	226	-25.55311	226	-2.819804	226	-8.450215
	227	-15.54805	227	-25.04386	227	-2.772896	227	-7.647565
	228	-15.32364	228	-25.00123	228	-2.755387	228	-6.975607
	229	-14.78841	229	-24.93097	229	-1.913947	229	-6.227351
	230	-14.63267	230	-24.43168	230	-1.273107	230	-7.134652
	231	-14.83892	231	-24.4827	231	-1.587778	231	-6.503161
	232	-14.26876	232	-23.97573	232	-1.938848	232	-6.600561
	233	-14.17074	233	-23.48322	233	-2.076905	233	-6.335916
	234	-13.21144	234	-23.59651	234	-1.585021	234	-6.345417
	235	-12.96529	235	-23.15718	235	-1.97847	235	-5.810732
	236	-12.62193	236	-22.75875	236	-2.217507	236	-5.673501
	237	-11.98681	237	-22.07773	237	-2.266823	237	-6.153032
	238	-11.26384	238	-21.73439	238	-3.023674	238	-5.510699
	239	-10.94332	239	-21.35815	239	-2.769662	239	-5.667203
	240	-10.28345	240	-20.91682	240	-3.451328	240	-6.455027
	241	-9.934149	241	-20.78636	241	-3.826411	241	-5.748584
	242	-9.904966	242	-20.78036	242	-4.148468	242	-5.916722
	243	-9.6405	243	-20.14092	243	-4.258138	243	-6.343261
	244	-8.465957	244	-19.41126	244	-4.47322	244	-6.129195
	245	-8.184176	245	-19.8166	245	-4.677945	245	-6.000801
	246	-7.99527	246	-20.07389	246	-4.758875	246	-6.499863
	247	-7.108569	247	-18.60093	247	-4.503644	247	-7.217437
	248	-6.918459	248	-18.36423	248	-4.539283	248	-6.287983
	249	-6.718726	249	-17.99401	249	-4.616108	249	-6.906437
	250	-6.472525	250	-17.43925	250	-4.68586	250	-7.51225
	251	-6.123352	251	-17.29987	251	-4.647746	251	-7.011541
	252	-5.602476	252	-16.94394	252	-4.46667	252	-6.693459
	253	-5.474839	253	-16.48137	253	-4.222281	253	-7.577205
	254	-5.276514	254	-15.56627	254	-4.023333	254	-7.621832
	255	-5.343583	255	-15.42474	255	-3.978426	255	-7.489131
	256	-4.943206	256	-14.32309	256	-4.075339	256	-8.057491
	257	-4.240213	257	-13.61255	257	-4.234454	257	-8.256424
	258	-4.041278	258	-13.62044	258	-3.993073	258	-7.786743
	259	-3.811554	259	-13.24479	259	-3.86717	259	-7.409492
	260	-3.467754	260	-12.48994	260	-4.155557	260	-7.733198
	261	-3.110301	261	-11.88491	261	-4.044103	261	-8.007609
	262	-2.700601	262	-11.44594	262	-3.981454	262	-7.788726
	263	-2.634317	263	-11.30104	263	-4.325221	263	-8.321514
	264	-2.571068	264	-10.31576	264	-4.192656	264	-7.801186
	265	-1.586755	265	-9.842938	265	-3.591908	265	-7.042402
	266	-1.359607	266	-10.24587	266	-3.567872	266	-6.736367
	267	-1.57617	267	-10.34826	267	-3.614875	267	-6.610158
	268	-1.758797	268	-9.925727	268	-2.944814	268	-6.421967
	269	-1.83496	269	-9.696216	269	-2.723932	269	-5.970854
	270	-2.073206	270	-9.540297	270	-2.804829	270	-6.20389
	271	-2.069096	271	-9.399694	271	-2.615872	271	-5.946271
	272	-1.930143	272	-9.040751	272	-2.41066	272	-5.578554
	273	-1.264106	273	-8.592066	273	-2.477191	273	-5.530983
	274	-1.348365	274	-9.252584	274	-2.506097	274	-4.576342
	275	-1.955894	275	-9.891992	275	-2.565045	275	-4.257049
	276	-1.990598	276	-9.047229	276	-2.371931	276	-4.772902
	277	-1.476218	277	-8.188803	277	-2.451212	277	-4.609271
	278	-1.077084	278	-8.467631	278	-2.295615	278	-4.396022
	279	-1.358383	279	-9.015759	279	-2.538045	279	-4.132074
	280	-1.471466	280	-8.281711	280	-2.699698	280	-4.94537
	281	-.9690111	281	-7.339653	281	-2.668277	281	-4.815595
	282	-.4210084	282	-7.069852	282	-2.443553	282	-4.480102
	283	-.7070084	283	-7.889808	283	-2.444879	283	-4.069104
	284	-.9647604	284	-7.496928	284	-2.389928	284	-4.740534
	285	-.8204299	285	-6.952469	285	-1.879759	285	-5.055692
	286	-9.223183E-03	286	-5.60647	286	-2.140249	286	-5.302359
	287	-.2480171	287	-5.520919	287	-2.646765	287	-5.945549
	288	-.4379444	288	-5.260778	288	-2.566186	288	-5.093643
	289	-.769784	289	-5.157582	289	-2.591486	289	-5.088873
	290	.1092979	290	-4.123735	290	-2.462911	290	-5.268519
	291	1.871626E-02	291	-4.210981	291	-2.437669	291	-4.766516
	292	-.837908	292	-4.691701	292	-1.872354	292	-4.737572
	293	-1.132855	293	-4.399549	293	-1.611509	293	-5.500214
	294	-1.468159	294	-3.828604	294	-1.238685	294	-6.143316
	295	-1.520239	295	-3.400517	295	-1.235631	295	-4.969219
	296	-1.148196	296	-2.977921	296	-.7352079	296	-5.861434
	297	-1.641448	297	-3.083912	297	-.6845061	297	-5.762522
	298	-1.245723	298	-2.791789	298	-5.525827E-02	298	-4.964958
	299	-1.540162	299	-2.41277	299	-.3669241	299	-5.140935
	300	-1.401686	300	-1.657267	300	.231783	300	-4.484871
	301	-.9810489	301	-1.535728	301	.2450505	301	-4.13377
	302	-1.464463	302	-2.0978	302	.447504	302	-3.594754
	303	-.6730426	303	-1.720669	303	.4123117	303	-3.615295
	304	-.6005555	304	-1.486846	304	.9295687	304	-2.86747
	305	-.8526725	305	-1.51431	305	1.368259	305	-1.51756
	306	-.5975527	306	-1.210759	306	1.552202	306	-1.60807
	307	-.5959274	307	-1.531654	307	1.355084	307	-2.074645
	308	-.8515367	308	-1.185676	308	.5377781	308	-2.292075
	309	-.8451883	309	-.3104784	309	.1173046	309	-2.07648
	310	-.8447139	310	-5.748923E-02	310	.3832457	310	-1.613579
	311	-.183781	311	-2.052991E-02	311	.1469707	311	-1.344184
	312	.6559096	312	2.975655E-02	312	3.489455E-03	312	-1.192745
	313	.5258619	313	-6.636095E-02	313	-.2531436	313	-2.360046
	314	.2120687	314	.6065509	314	-.1853638	314	-2.596549
	315	.6080977	315	.6994649	315	4.427155E-03	315	-1.277455
	316	.3915148	316	.1986516	316	-.2915358	316	-1.682074
	317	1.171652	317	.9341199	317	-1.307487E-02	317	-1.887673
	318	.9931465	318	1.015885	318	7.626352E-02	318	-1.361078
	319	.673128	319	.9076654	319	.0849994	319	-.89408
	320	1.037353	320	1.745121	320	.3742839	320	-1.632519
	321	.9430742	321	2.036495	321	.5812695	321	-1.520447
	322	1.23088	322	1.851211	322	.7872632	322	-1.450143
	323	1.87078	323	1.892226	323	.243003	323	-1.788358
	324	1.438551	324	1.733272	324	.399464	324	-1.586852
	325	1.115687	325	1.901416	325	.6954194	325	-1.256644
	326	.6549816	326	1.749506	326	.8396633	326	-1.546198
	327	1.074356	327	2.400826	327	.9402523	327	-1.46989
	328	.6141475	328	2.345636	328	.754179	328	-1.086859
	329	.7056217	329	2.395143	329	.7495235	329	-.8153337
	330	1.085728	330	2.742155	330	1.240317	330	-1.577749
	331	1.022168	331	2.428195	331	1.198634	331	-1.273084
	332	.8435938	332	2.902294	332	1.840383	332	-1.235272
	333	1.359242	333	3.28992	333	1.752963	333	-1.457502
	334	1.900359	334	3.084418	334	1.530667	334	-1.344891
	335	1.974491	335	2.735698	335	2.003186	335	-.4791235
	336	1.630191	336	3.063038	336	1.720656	336	.36938
	337	2.255214	337	4.46857	337	2.082532	337	.4400084
	338	1.820973	338	4.081802	338	2.659317	338	.629828
	339	1.784358	339	4.670738	339	2.194093	339	.6155454
	340	2.410738	340	5.442925	340	1.711951	340	.1470162
	341	2.958957	341	5.431679	341	1.101225	341	.8518103
	342	3.315469	342	4.996354	342	1.233371	342	1.837566
	343	2.858307	343	4.939675	343	1.449272	343	1.634137
	344	2.779452	344	5.249731	344	1.939672	344	1.612042
	345	2.651378	345	5.033248	345	1.994956	345	2.107421
	346	2.659062	346	5.246739	346	1.04591	346	1.734017
	347	2.238772	347	5.207232	347	1.014646	347	1.791568
	348	1.710771	348	4.389391	348	1.111946	348	3.005131
	349	2.364756	349	5.349005	349	1.416926	349	2.64204
	350	2.218052	350	4.70957	350	1.571615	350	2.302025
	351	2.215705	351	4.75738	351	1.287143	351	2.288654
	352	2.649143	352	4.285435	352	1.353793	352	1.902533
	353	2.076263	353	3.700653	353	1.635098	353	1.617309
	354	2.754959	354	4.367492	354	1.670666	354	1.586467
	355	2.546882	355	4.099539	355	1.70616	355	1.92958
	356	2.344227	356	4.193857	356	1.568256	356	1.766541
	357	2.671021	357	4.520714	357	1.873514	357	1.967965
	358	2.843588	358	4.558301	358	1.670022	358	2.076678
	359	2.949489	359	4.591186	359	1.940042	359	1.702854
	360	3.195347	360	4.136467	360	2.416915	360	1.466512
	361	2.705798	361	3.589942	361	1.860176	361	.7013072
	362	2.656219	362	3.739377	362	2.192739	362	.600088
	363	2.660925	363	4.472183	363	1.467193	363	-.626684
	364	2.429588	364	4.428265	364	1.640955	364	-.6661141
	365	2.491723	365	4.755682	365	1.759986	365	-.377116
	366	2.555384	366	4.551108	366	1.990363	366	-.6960236
	367	2.14149	367	4.310455	367	1.740018	367	-.7923238
	368	2.128596	368	4.029688	368	1.910089	368	-.1674445
	369	2.366885	369	4.656393	369	2.680577	369	-.0829494
	370	1.777382	370	4.623356	370	2.746288	370	-.1429064
	371	1.239256	371	4.264793	371	2.901677	371	1.11703
	372	1.720312	372	5.075377	372	2.82108	372	1.53467
	373	1.948473	373	4.638682	373	2.679116	373	1.279926
	374	1.612888	374	3.591627	374	2.986405	374	1.619351
	375	1.645792	375	3.650334	375	2.453346	375	1.574574
	376	1.561054	376	3.867664	376	2.237459	376	1.290133
	377	.9547144	377	3.517024	377	2.057508	377	1.302175
	378	.6894047	378	3.483786	378	1.72501	378	1.601673
	379	.427328	379	3.466046	379	1.66864	379	2.278975
	380	.1712047	380	3.386798	380	1.725234	380	1.156601
	381	.3970157	381	3.833733	381	1.612907	381	1.15585
	382	-.0030605	382	3.624389	382	1.483072	382	.688473
	383	-.2371785	383	3.327322	383	1.237204	383	.2623814
	384	.3187941	384	3.217754	384	.4142606	384	.6239027
	385	.5308275	385	3.243866	385	.3876389	385	.9678065
	386	.7772258	386	3.461383	386	.665886	386	1.370568
	387	.7875748	387	3.722713	387	.9696596	387	1.191293
	388	.8763728	388	3.512614	388	1.17045	388	1.412189
	389	.8391285	389	3.075333	389	1.481235	389	1.568316
	390	.9999478	390	2.85434	390	.6452249	390	-2.626983E-02
	391	1.508604	391	2.769034	391	.2069254	391	.1987403
	392	1.06196	392	2.532895	392	-9.107053E-03	392	.1616874
	393	.4205227	393	2.306068	393	.2328682	393	-.6503671
	394	.9069153	394	3.043486	394	9.556866E-02	394	-1.372106
	395	1.12616	395	2.943854	395	4.936862E-02	395	-1.239867
	396	1.331572	396	3.168403	396	-.4314264	396	-1.672934
	397	.6603677	397	2.394274	397	-.5880802	397	-2.355614
	398	.9508393	398	2.489064	398	-.1100276	398	-1.79593
	399	.8965111	399	2.899043	399	.234947	399	-2.256921
	400	.9203003	400	2.821421	400	.3705547	400	-2.141728
	401	1.24733	401	2.988018	401	1.090798	401	-1.416384
	402	.2949274	402	2.540189	402	1.018585	402	-1.636859
	403	.3623457	403	3.021066	403	.9140968	403	-1.721911
	404	.7641429	404	3.468453	404	1.253314	404	-2.006047
	405	.5138066	405	3.296001	405	1.693657	405	-1.470976
	406	.7133598	406	3.124563	406	1.761346	406	-1.776763
	407	.7279001	407	2.84345	407	1.297206	407	-1.433324
	408	.3752576	408	2.843425	408	1.247401	408	-1.12719
	409	.1554139	409	2.959288	409	.8586668	409	-1.021593
	410	.2634375	410	2.82443	410	1.140975	410	-1.257813
	411	.4518069	411	2.439502	411	1.095858	411	-.4308762
	412	.1151754	412	2.195056	412	1.137991	412	-.149818
	413	-5.875134E-02	413	2.554455	413	1.827477	413	-.764068
	414	-.6277982	414	2.743934	414	1.261455	414	-1.308712
	415	-1.331561	415	2.555149	415	1.151876	415	-.4654615
	416	-.5256271	416	3.068322	416	.8226269	416	-1.213529
	417	-1.087407	417	2.56396	417	.299615	417	-1.531639
	418	-1.259741	418	2.238923	418	.6265074	418	-1.203529
	419	-.9239465	419	2.563686	419	.6013958	419	-1.062141
	420	-1.130819	420	2.446505	420	.5589992	420	-1.210194
	421	-1.076556	421	2.426805	421	.3510719	421	-.5430869
	422	-1.736178	422	2.138733	422	.1800678	422	-.5215626
	423	-1.375007	423	3.031367	423	-4.241391E-02	423	-.8584146
	424	-1.328464	424	2.173419	424	-1.811401E-02	424	-.492943
	425	-1.570969	425	1.500948	425	4.417692E-02	425	-.5796176
	426	-1.925021	426	1.550126	426	-.5989863	426	-.6556368
	427	-2.143787	427	1.645753	427	-1.085429	427	-1.134111
	428	-1.716633	428	1.231862	428	-.7644876	428	-1.057877
	429	-1.840744	429	.7699656	429	-.7562607	429	-1.4485
	430	-2.122834	430	.974397	430	-1.132815	430	-2.093047
	431	-2.154414	431	.9519858	431	-1.636278	431	-1.902711
	432	-2.331917	432	1.263747	432	-1.39523	432	-2.134982
	433	-2.244739	433	1.236771	433	-1.059472	433	-2.744717
	434	-2.352487	434	.7103724	434	-1.449951	434	-2.461599
	435	-2.219513	435	1.012184	435	-1.063844	435	-2.1786
	436	-2.78436	436	.9542878	436	-.7481362	436	-2.10888
	437	-3.128821	437	.9980469	437	-1.409271	437	-2.827224
	438	-3.303143	438	.2978106	438	-.8240268	438	-1.68484
	439	-3.358578	439	.3285154	439	-.8978347	439	-1.581402
	440	-3.78074	440	.3874265	440	-.7992682	440	-2.156975
	441	-4.121954	441	.8155308	441	-.4302053	441	-1.465977
	442	-4.748343	442	.545976	442	-.4554797	442	-1.055295
	443	-4.294621	443	.7828109	443	-.4373084	443	-1.543595
	444	-3.9751	444	.1944119	444	-.171026	444	-1.528398
	445	-4.478256	445	-.8358051	445	-.2064643	445	-.8825082
	446	-4.117908	446	-.436481	446	-.3321088	446	-1.241559
	447	-4.207551	447	-.573756	447	-.491992	447	-1.413366
	448	-4.761838	448	-2.036413	448	.1009027	448	-.6155593
	449	-5.079145	449	-1.726025	449	.6140011	449	-.7555
	450	-5.167662	450	-1.621608	450	.3607973	450	-.6660312
	451	-4.693706	451	-.8226817	451	9.490303E-02	451	5.298924E-02
	452	-4.287997	452	-.9361162	452	.2939745	452	.9462764
	453	-4.730823	453	-.7881964	453	.2500945	453	1.399623
	454	-4.695846	454	-.1458638	454	1.11661	454	1.588158
	455	-4.247367	455	-9.085719E-02	455	1.562573	455	2.068801
	456	-4.198988	456	-.5205231	456	1.697113	456	1.383331
	457	-4.213755	457	-.6420155	457	1.347569	457	1.463921
	458	-3.869653	458	-.4034286	458	.3546692	458	1.64589
	459	-4.487076	459	-.8530959	459	-3.684624E-02	459	1.542388
	460	-4.849709	460	-.715894	460	.3593524	460	.7539556
	461	-4.744797	461	-.5570652	461	4.460335E-02	461	.5749883
	462	-4.564111	462	-.8113373	462	-.4589548	462	1.065371
	463	-4.382754	463	-.4929584	463	-1.116217	463	-3.754457E-03
	464	-4.257299	464	-.7759724	464	-1.102902	464	-.3449902
	465	-4.072852	465	-.7782117	465	-.7276657	465	.8192599
	466	-3.557989	466	-1.042939	466	-.7380028	466	.2876039
	467	-3.13567	467	-1.419776	467	-.3234907	467	-7.629124E-02
	468	-3.278325	468	-1.595557	468	7.896312E-02	468	.1057998
	469	-3.52753	469	-1.606949	469	-.5039235	469	5.612119E-02
	470	-2.975216	470	-.8417904	470	-.3084725	470	-.416196
	471	-2.577868	471	-1.062405	471	-5.820068E-02	471	-.3763683
	472	-2.223121	472	-1.249891	472	-8.936778E-02	472	.3897179
	473	-1.796093	473	-1.036736	473	-.262934	473	-.4772944
	474	-1.727494	474	-.8190792	474	3.555298E-03	474	-.2016951
	475	-1.637646	475	-1.247033	475	-.1355657	475	-.4661619
	476	-2.127739	476	-1.654881	476	-.2894556	476	-.664957
	477	-2.892627	477	-1.782722	477	.3492489	477	-.553451
	478	-2.28196	478	-1.744675	478	.2864052	478	-.7222425
	479	-2.506218	479	-1.748753	479	.3476364	479	-.694315
	480	-2.108508	480	-1.760409	480	.101251	480	-.4725972
	481	-2.34449	481	-1.771957	481	.1978901	481	-.6230565
	482	-2.248452	482	-1.550045	482	.9235812	482	-.1676987
	483	-2.39476	483	-1.782382	483	.9403397	483	-.6532568
	484	-2.005536	484	-2.150848	484	.9511167	484	-.3577203
	485	-2.039298	485	-2.401641	485	.8671497	485	-.2690836
	486	-1.765898	486	-1.960395	486	1.090628	486	.2885377
	487	-1.870761	487	-2.099732	487	1.632615	487	.4464787
	488	-1.834843	488	-1.936265	488	1.426883	488	1.331713
	489	-2.469925	489	-2.000639	489	1.489618	489	1.950109
	490	-1.753388	490	-.7335704	490	1.682523	490	1.915667
	491	-1.247411	491	-.5915636	491	2.112663	491	1.835479
