# Supplementary material for: A single Musashi gene allele is sufficient to maintain mouse photoreceptor cells
Source: PLoS One. 2026 May 14;21(5):e0338576. doi: 10.1371/journal.pone.0338576 (PMC13175383; doi:10.1371/journal.pone.0338576)
Supplement: S3 File — (ZIP) [file pone.0338576.s012.zip › Supplementary_data_1_RawERG_data_and_R-code/1st batch/D112_Msi TKO_ROD_041225.CSV]

Information	Record_No	4377	Record_No	4378	Record_No	4379	Record_No	4380	Record_No	4381	Record_No	4382	Record_No	4383	Record_No	4384	Record_No	4387	Record_No	4388	Record_No	4389	Record_No	4390	Record_No	4391	Record_No	4392	Record_No	4393	Record_No	4394
	Animal ID	1031	Animal ID	1031	Animal ID	1031	Animal ID	1031	Animal ID	1031	Animal ID	1031	Animal ID	1031	Animal ID	1031	Animal ID	1029	Animal ID	1029	Animal ID	1029	Animal ID	1029	Animal ID	1029	Animal ID	1029	Animal ID	1029	Animal ID	1029
	Session		Session		Session		Session		Session		Session		Session		Session		Session		Session		Session		Session		Session		Session		Session		Session
	Species/Breed		Species/Breed		Species/Breed		Species/Breed		Species/Breed		Species/Breed		Species/Breed		Species/Breed		Species/Breed		Species/Breed		Species/Breed		Species/Breed		Species/Breed		Species/Breed		Species/Breed		Species/Breed
	Study protocol #		Study protocol #		Study protocol #		Study protocol #		Study protocol #		Study protocol #		Study protocol #		Study protocol #		Study protocol #		Study protocol #		Study protocol #		Study protocol #		Study protocol #		Study protocol #		Study protocol #		Study protocol #
	Birthdate	Dec/30/1899	Birthdate	Dec/30/1899	Birthdate	Dec/30/1899	Birthdate	Dec/30/1899	Birthdate	Dec/30/1899	Birthdate	Dec/30/1899	Birthdate	Dec/30/1899	Birthdate	Dec/30/1899	Birthdate	Dec/30/1899	Birthdate	Dec/30/1899	Birthdate	Dec/30/1899	Birthdate	Dec/30/1899	Birthdate	Dec/30/1899	Birthdate	Dec/30/1899	Birthdate	Dec/30/1899	Birthdate	Dec/30/1899
	TestDate	Apr/12/2025	TestDate	Apr/12/2025	TestDate	Apr/12/2025	TestDate	Apr/12/2025	TestDate	Apr/12/2025	TestDate	Apr/12/2025	TestDate	Apr/12/2025	TestDate	Apr/12/2025	TestDate	Apr/12/2025	TestDate	Apr/12/2025	TestDate	Apr/12/2025	TestDate	Apr/12/2025	TestDate	Apr/12/2025	TestDate	Apr/12/2025	TestDate	Apr/12/2025	TestDate	Apr/12/2025
	TestTime	07:57:58	TestTime	07:57:58	TestTime	07:59:32	TestTime	07:59:32	TestTime	08:02:15	TestTime	08:02:15	TestTime	08:02:56	TestTime	08:02:56	TestTime	08:20:24	TestTime	08:20:24	TestTime	08:24:44	TestTime	08:24:44	TestTime	08:27:32	TestTime	08:27:32	TestTime	08:28:16	TestTime	08:28:16
	Protocol	ABI ROD	Protocol	ABI ROD	Protocol	ABI ROD	Protocol	ABI ROD	Protocol	ABI ROD	Protocol	ABI ROD	Protocol	ABI ROD	Protocol	ABI ROD	Protocol	ABI ROD	Protocol	ABI ROD	Protocol	ABI ROD	Protocol	ABI ROD	Protocol	ABI ROD	Protocol	ABI ROD	Protocol	ABI ROD	Protocol	ABI ROD
	Step_No	1	Step_No	1	Step_No	3	Step_No	3	Step_No	6	Step_No	6	Step_No	8	Step_No	8	Step_No	1	Step_No	1	Step_No	3	Step_No	3	Step_No	6	Step_No	6	Step_No	8	Step_No	8
	Label	R	Label	L	Label	R	Label	L	Label	R	Label	L	Label	R	Label	L	Label	R	Label	L	Label	R	Label	L	Label	R	Label	L	Label	R	Label	L
	Stimulus	Scotopic WHT -40dB Flash	Stimulus	Scotopic WHT -40dB Flash	Stimulus	Scotopic WHT -24dB Flash	Stimulus	Scotopic WHT -24dB Flash	Stimulus	Scotopic WHT -12dB Flash	Stimulus	Scotopic WHT -12dB Flash	Stimulus	Scotopic WHT -4dB Flash	Stimulus	Scotopic WHT -4dB Flash	Stimulus	Scotopic WHT -40dB Flash	Stimulus	Scotopic WHT -40dB Flash	Stimulus	Scotopic WHT -24dB Flash	Stimulus	Scotopic WHT -24dB Flash	Stimulus	Scotopic WHT -12dB Flash	Stimulus	Scotopic WHT -12dB Flash	Stimulus	Scotopic WHT -4dB Flash	Stimulus	Scotopic WHT -4dB Flash
	Low cut (Hz)	0.3	Low cut (Hz)	0.3	Low cut (Hz)	0.3	Low cut (Hz)	0.3	Low cut (Hz)	0.3	Low cut (Hz)	0.3	Low cut (Hz)	0.3	Low cut (Hz)	0.3	Low cut (Hz)	0.3	Low cut (Hz)	0.3	Low cut (Hz)	0.3	Low cut (Hz)	0.3	Low cut (Hz)	0.3	Low cut (Hz)	0.3	Low cut (Hz)	0.3	Low cut (Hz)	0.3
	High cut (Hz)	500	High cut (Hz)	500	High cut (Hz)	500	High cut (Hz)	500	High cut (Hz)	500	High cut (Hz)	500	High cut (Hz)	500	High cut (Hz)	500	High cut (Hz)	500	High cut (Hz)	500	High cut (Hz)	500	High cut (Hz)	500	High cut (Hz)	500	High cut (Hz)	500	High cut (Hz)	500	High cut (Hz)	500
	Notch	OFF	Notch	OFF	Notch	OFF	Notch	OFF	Notch	OFF	Notch	OFF	Notch	OFF	Notch	OFF	Notch	OFF	Notch	OFF	Notch	OFF	Notch	OFF	Notch	OFF	Notch	OFF	Notch	OFF	Notch	OFF
Cursor #	4377 Time	4377 Amp	4378 Time	4378 Amp	4379 Time	4379 Amp	4380 Time	4380 Amp	4381 Time	4381 Amp	4382 Time	4382 Amp	4383 Time	4383 Amp	4384 Time	4384 Amp	4387 Time	4387 Amp	4388 Time	4388 Amp	4389 Time	4389 Amp	4390 Time	4390 Amp	4391 Time	4391 Amp	4392 Time	4392 Amp	4393 Time	4393 Amp	4394 Time	4394 Amp
1
2
3
4
5
6
7
8
9
10
Wave Data	4377 Time	4377 Amp	4378 Time	4378 Amp	4379 Time	4379 Amp	4380 Time	4380 Amp	4381 Time	4381 Amp	4382 Time	4382 Amp	4383 Time	4383 Amp	4384 Time	4384 Amp	4387 Time	4387 Amp	4388 Time	4388 Amp	4389 Time	4389 Amp	4390 Time	4390 Amp	4391 Time	4391 Amp	4392 Time	4392 Amp	4393 Time	4393 Amp	4394 Time	4394 Amp
	-20	-2.165195	-20	-2.537351	-20	2.394638	-20	2.325256	-20	-.5616505	-20	2.17855	-20	-.8378996	-20	.1067294	-20	-3.890147	-20	-.9288518	-20	-1.536871	-20	4.599305	-20	4.744146	-20	.4423383	-20	8.631827	-20	4.095465
	-19	-2.033602	-19	-2.62568	-19	2.646994	-19	2.786672	-19	-.764845	-19	2.230705	-19	-.53174	-19	.5396394	-19	-4.188216	-19	-.9394439	-19	-2.231945	-19	3.480476	-19	4.995804	-19	.641294	-19	9.49264	-19	4.162982
	-18	-1.88466	-18	-2.745737	-18	2.83749	-18	3.17232	-18	-.5498158	-18	3.111841	-18	-.6608382	-18	.2820566	-18	-4.39591	-18	-.7244407	-18	-2.696043	-18	2.688882	-18	5.197511	-18	1.201965	-18	10.21128	-18	4.223916
	-17	-1.806287	-17	-2.950471	-17	3.118968	-17	3.601645	-17	-.387223	-17	3.462924	-17	-.9469934	-17	.8653716	-17	-4.634547	-17	-.6650751	-17	-2.877022	-17	2.147905	-17	5.479254	-17	1.685788	-17	10.77922	-17	3.88597
	-16	-1.86335	-16	-3.297341	-16	3.391651	-16	3.842697	-16	.1066675	-16	3.683727	-16	-1.459896	-16	.5409402	-16	-4.928857	-16	-.8301698	-16	-2.895561	-16	.8221587	-16	5.670473	-16	2.06226	-16	11.27056	-16	3.79125
	-15	-1.886217	-15	-3.427984	-15	3.829334	-15	4.501538	-15	.2502023	-15	3.51957	-15	-1.623075	-15	.4936214	-15	-5.282209	-15	-.7071807	-15	-3.036034	-15	-.2777874	-15	5.839612	-15	2.568354	-15	11.65229	-15	3.03208
	-14	-1.258147	-14	-3.05318	-14	3.327799	-14	3.680994	-14	-1.511431	-14	1.655554	-14	-1.193385	-14	1.841404	-14	-4.220398	-14	-.8183572	-14	-3.975494	-14	1.297018	-14	5.013202	-14	1.920877	-14	11.47763	-14	3.611978
	-13	-1.468411	-13	-3.727924	-13	3.427497	-13	4.367824	-13	-1.787593	-13	1.810631	-13	-.6621823	-13	2.016783	-13	-5.130565	-13	-.7132317	-13	-4.30672	-13	-.184107	-13	5.802076	-13	1.60519	-13	12.76198	-13	3.414415
	-12	-2.31511	-12	-3.809334	-12	2.888556	-12	3.622932	-12	.4077908	-12	6.244172	-12	-.4626685	-12	.6962383	-12	-5.135907	-12	-.7356383	-12	-2.796986	-12	2.310079	-12	5.56497	-12	1.794092	-12	12.59106	-12	4.13658
	-11	-2.22646	-11	-2.768637	-11	4.320859	-11	4.699405	-11	1.319421	-11	5.688609	-11	-2.222566	-11	.2431271	-11	-5.229843	-11	-.8945506	-11	-2.859582	-11	1.134642	-11	6.07674	-11	1.991045	-11	10.88574	-11	1.987541
	-10	-2.296129	-10	-3.152117	-10	4.509503	-10	4.491305	-10	2.302857	-10	4.106469	-10	-3.357718	-10	-2.650026	-10	-5.464261	-10	-1.055601	-10	-1.768661	-10	-3.121309	-10	6.23474	-10	3.462066	-10	10.62315	-10	2.547843
	-9	-1.753042	-9	-4.056707	-9	4.501788	-9	6.146765	-9	.7701689	-9	1.611986	-9	-1.839928	-9	.8142021	-9	-6.512282	-9	-2.570525E-02	-9	-2.508758	-9	-3.103047	-9	6.345947	-9	4.636852	-9	11.57417	-9	2.494123
	-8	-1.479665	-8	-4.025323	-8	5.081505	-8	5.641753	-8	.1262954	-8	1.88292	-8	-2.320566	-8	1.206482	-8	-6.323708	-8	-1.231519	-8	-3.945633	-8	-3.144766	-8	6.48297	-8	2.972896	-8	12.42329	-8	4.726255
	-7	-2.342971	-7	-3.598288	-7	4.806051	-7	6.589468	-7	-.4228294	-7	2.280851	-7	-3.10989	-7	-1.581295	-7	-6.097528	-7	-2.460082	-7	-1.958821	-7	-.7442038	-7	6.210047	-7	1.55206	-7	12.79165	-7	2.858617
	-6	-3.374332	-6	-3.744758	-6	5.279871	-6	7.59472	-6	-.4320555	-6	2.48653	-6	-3.113327	-6	-2.957917	-6	-5.979331	-6	-2.820814	-6	-2.049577	-6	1.636122	-6	6.505153	-6	2.872524	-6	13.72016	-6	4.215466
	-5	-2.145598	-5	-3.31542	-5	7.221835	-5	6.860609	-5	-.7592336	-5	3.585656	-5	-3.132662	-5	-2.956385	-5	-5.954813	-5	-4.010814	-5	.8493407	-5	4.314858	-5	6.905295	-5	2.73256	-5	14.69007	-5	5.155451
	-4	-1.533418	-4	-2.271922	-4	7.25668	-4	6.449422	-4	-1.105605	-4	1.517811	-4	-.6494519	-4	.376184	-4	-5.957438	-4	-7.105421	-4	-1.661697	-4	-.7779136	-4	7.602654	-4	3.153749	-4	14.30384	-4	4.302473
	-3	-2.403255	-3	-5.160994	-3	7.018388	-3	7.164113	-3	-1.714099	-3	.7916213	-3	-.9418514	-3	-.5308953	-3	-6.927064	-3	-6.45855	-3	-2.624357	-3	-.6145329	-3	8.71215	-3	4.918756	-3	15.98109	-3	4.639028
	-2	-3.801672	-2	-6.028082	-2	5.998934	-2	8.588336	-2	-1.462279	-2	.2632411	-2	-1.650897	-2	4.009842	-2	-7.631088	-2	-7.886079	-2	-2.47473	-2	3.561848	-2	9.272583	-2	3.844162	-2	15.76632	-2	4.699115
	-1	-3.062255	-1	-4.433955	-1	5.637948	-1	9.275296	-1	-2.709651	-1	.2571524	-1	-1.681609	-1	5.282137	-1	-7.614085	-1	-7.284448	-1	-1.667696	-1	5.805474	-1	9.263743	-1	2.622841	-1	16.77284	-1	7.464133
	0	-1.754806	0	-3.981075	0	6.093688	0	8.079967	0	-2.129714	0	1.812099	0	1.08969	0	1.214714	0	-7.466631	0	-6.437054	0	-2.304954	0	3.043922	0	9.836704	0	4.173028	0	17.59778	0	6.902257
	1	-1.40569	1	-6.240542	1	7.225814	1	8.789312	1	-3.369792	1	.7427515	1	.9116107	1	.2754432	1	-8.123423	1	-6.183167	1	-3.151166	1	3.269322	1	9.840003	1	5.880006	1	17.16391	1	5.683506
	2	-2.2177	2	-6.130755	2	8.284648	2	8.686793	2	-3.401035	2	-.1325438	2	3.362975	2	-.9352922	2	-8.624734	2	-6.484436	2	-3.743093	2	.429671	2	9.395445	2	5.846837	2	18.73931	2	7.813371
	3	-3.318974	3	-5.865962	3	7.561808	3	8.381794	3	-3.049115	3	-.4418663	3	2.79031	3	1.451223	3	-9.11223	3	-7.502764	3	-2.510598	3	-.8563469	3	9.463064	3	7.529778	3	19.15978	3	7.081843
	4	-4.532512	4	-7.414829	4	7.091753	4	8.400136	4	-3.459078	4	.4240293	4	-.662508	4	-.9476644	4	-9.687495	4	-6.091472	4	-3.007802	4	.1486074	4	10.40122	4	7.40265	4	18.50607	4	7.206973
	5	-2.402069	5	-5.630765	5	8.412841	5	9.981866	5	-4.341399	5	1.46239	5	-4.228277	5	-5.957911	5	-9.912978	5	-6.064778	5	-4.15048	5	1.852377	5	10.67504	5	6.031383	5	15.66192	5	.4342222
	6	-1.634592	6	-5.922025	6	8.152296	6	8.686065	6	-4.372477	6	2.518341	6	-15.36973	6	-18.42084	6	-10.60411	6	-7.004069	6	-4.570658	6	-3.645627	6	10.9545	6	5.58792	6	6.622566	6	-16.14189
	7	-2.532045	7	-5.975197	7	8.569722	7	7.908738	7	-3.148557	7	2.336543	7	-33.74133	7	-39.32116	7	-10.98365	7	-5.983435	7	-3.463364	7	-2.269338	7	9.003003	7	5.16874	7	-8.101914	7	-41.53371
	8	-3.829402	8	-5.829793	8	7.682962	8	7.83406	8	-6.296412	8	-5.28044	8	-63.91085	8	-64.47545	8	-11.08684	8	-7.51201	8	-4.24961	8	-2.459905	8	5.237439	8	.5778264	8	-27.55	8	-77.41579
	9	-1.112194	9	-4.179326	9	7.674791	9	9.167518	9	-11.39733	9	-11.68605	9	-98.23954	9	-100.1581	9	-12.02329	9	-8.128184	9	-1.505195	9	-2.88859	9	1.227332	9	-5.669383	9	-50.39038	9	-115.8136
	10	-.9796141	10	-6.124751	10	5.975911	10	8.630756	10	-17.73035	10	-18.18699	10	-133.0415	10	-141.6502	10	-12.59705	10	-9.123029	10	-3.640012	10	-2.95148	10	-1.944738	10	-13.03545	10	-74.78431	10	-159.3304
	11	-2.378579	11	-8.461925	11	4.392958	11	8.221416	11	-25.82792	11	-26.26035	11	-166.1726	11	-185.0182	11	-12.24199	11	-9.17243	11	-3.299917	11	-.8500498	11	-5.560703	11	-24.42808	11	-94.5808	11	-194.8085
	12	-2.258547	12	-8.627258	12	5.799885	12	9.100947	12	-34.36472	12	-35.96258	12	-199.6198	12	-226.3005	12	-12.76252	12	-11.61369	12	-2.909776	12	-1.729972	12	-10.57329	12	-35.63196	12	-111.3681	12	-224.751
	13	-3.628367	13	-9.090735	13	6.902435	13	8.508157	13	-44.93776	13	-49.58634	13	-230.4218	13	-256.1755	13	-12.87551	13	-9.511045	13	-4.215108	13	-4.368153	13	-18.87522	13	-48.13894	13	-123.6472	13	-246.2262
	14	-4.733887	14	-9.730636	14	5.675869	14	5.590589	14	-55.51227	14	-61.21916	14	-254.6261	14	-275.5724	14	-12.75227	14	-9.071199	14	-6.523623	14	-2.695747	14	-25.81955	14	-58.73425	14	-128.693	14	-254.0528
	15	-3.019037	15	-8.043181	15	3.866548	15	4.353859	15	-66.77852	15	-74.73063	15	-266.7849	15	-280.1398	15	-13.34167	15	-11.5623	15	-7.313352	15	-1.368866	15	-33.1968	15	-71.92283	15	-128.1656	15	-253.2818
	16	-1.630844	16	-8.25022	16	1.351748	16	2.310898	16	-79.28499	16	-87.59534	16	-269.7162	16	-280.0953	16	-13.36378	16	-11.41312	16	-8.120618	16	-5.701299E-02	16	-39.26103	16	-87.32488	16	-124.3084	16	-244.1488
	17	-1.367511	17	-8.930229	17	.3012689	17	1.044321	17	-92.075	17	-101.859	17	-266.7033	17	-272.4276	17	-13.46592	17	-9.858877	17	-9.31795	17	-5.387254	17	-45.52732	17	-100.4464	17	-119.1172	17	-234.7164
	18	-1.812901	18	-10.05672	18	-1.201319	18	-.7441628	18	-106.1232	18	-118.5872	18	-258.6762	18	-257.4337	18	-13.7712	18	-10.36182	18	-8.540273	18	-6.018268	18	-53.13276	18	-114.5672	18	-115.87	18	-224.4634
	19	-1.85304	19	-8.562597	19	-2.674329	19	-2.432788	19	-118.9634	19	-132.2364	19	-249.339	19	-243.1808	19	-15.10546	19	-11.97291	19	-11.17732	19	-11.50717	19	-61.91488	19	-128.4132	19	-118.3841	19	-224.0045
	20	-2.555953	20	-7.951537	20	-3.7918	20	-3.29709	20	-132.4693	20	-148.6623	20	-243.1795	20	-235.2437	20	-15.55361	20	-12.35235	20	-12.43715	20	-15.76663	20	-69.29689	20	-140.8083	20	-113.9547	20	-225.8988
	21	-1.205825	21	-8.0403	21	-4.886871	21	-4.682145	21	-144.0021	21	-159.7333	21	-246.7929	21	-239.1516	21	-15.67481	21	-10.56842	21	-13.16855	21	-13.95319	21	-76.08115	21	-154.0831	21	-73.1499	21	-179.2493
	22	-.8919298	22	-7.057208	22	-5.964936	22	-5.852716	22	-154.1716	22	-170.3003	22	-252.1446	22	-232.5529	22	-16.22145	22	-11.06398	22	-14.71246	22	-13.25134	22	-85.84238	22	-169.349	22	1.970576	22	-70.56123
	23	-.9450666	23	-8.233115	23	-8.1078	23	-8.312993	23	-163.9489	23	-179.4834	23	-224.7278	23	-188.4453	23	-16.45979	23	-10.71039	23	-13.93639	23	-18.88073	23	-97.6555	23	-186.5303	23	80.03752	23	67.34052
	24	-1.694445	24	-8.862314	24	-9.445644	24	-8.508259	24	-172.4586	24	-188.5939	24	-137.0126	24	-85.22752	24	-16.44706	24	-10.43139	24	-14.66333	24	-20.36041	24	-105.3195	24	-201.7189	24	126.3816	24	163.3151
	25	-1.326199	25	-8.703833	25	-9.495249	25	-7.327468	25	-181.6721	25	-198.5779	25	-11.53733	25	42.9421	25	-17.80219	25	-12.39414	25	-14.80521	25	-20.35316	25	-96.33721	25	-197.3763	25	137.2904	25	198.3359
	26	-1.314185	26	-8.413945	26	-10.8424	26	-9.736054	26	-196.9236	26	-214.03	26	104.9626	26	133.8639	26	-17.28752	26	-12.27694	26	-15.08255	26	-19.47581	26	-62.84819	26	-155.4552	26	118.6764	26	183.8585
	27	-1.10286	27	-9.237163	27	-10.09819	27	-10.32128	27	-217.9923	27	-234.5472	27	183.0202	27	181.4793	27	-17.13797	27	-11.9818	27	-15.39319	27	-18.03878	27	-5.774477	27	-67.98891	27	79.31014	27	124.3277
	28	-1.35042	28	-9.285837	28	-10.86195	28	-12.59544	28	-231.7788	28	-237.3427	28	215.61	28	192.0275	28	-16.4834	28	-12.22066	28	-14.63005	28	-20.57073	28	54.24667	28	40.88388	28	49.18644	28	50.75983
	29	-1.955953	29	-8.15374	29	-12.7044	29	-13.32932	29	-210.7743	29	-203.4045	29	206.6072	29	170.5396	29	-15.84791	29	-15.60147	29	-21.59697	29	-29.84306	29	92.52419	29	124.9005	29	94.70131	29	41.5741
	30	-.3221235	30	-8.228358	30	-15.62784	30	-15.78491	30	-142.7436	30	-129.1642	30	164.7025	30	127.9767	30	-17.03566	30	-16.02162	30	-27.38927	30	-45.1979	30	102.4696	30	162.5269	30	211.1352	30	168.5699
	31	-6.771505E-02	31	-8.610255	31	-20.10159	31	-19.93125	31	-39.55036	31	-23.44067	31	124.8833	31	98.088	31	-16.69408	31	-14.25849	31	-26.47314	31	-35.93805	31	94.08144	31	152.8463	31	300.1029	31	339.2468
	32	-.4638694	32	-7.251431	32	-25.45106	32	-28.66369	32	79.40773	32	87.78508	32	150.2258	32	137.4306	32	-17.46918	32	-14.85891	32	-7.680678	32	-.3090755	32	85.22052	32	119.8968	32	327.5809	32	448.4152
	33	-.3006124	33	-6.306149	33	-29.23053	33	-36.46191	33	171.4919	33	169.5479	33	260.4858	33	243.0788	33	-17.64226	33	-13.82026	33	29.09548	33	70.70351	33	109.0299	33	118.1011	33	314.8991	33	478.6367
	34	-.4955884	34	-5.427973	34	-26.32187	34	-35.35559	34	217.9275	34	207.5161	34	405.6023	34	375.4443	34	-17.92126	34	-12.87772	34	69.26067	34	144.8849	34	179.7063	34	192.7333	34	279.9988	34	452.2179
	35	.5589609	35	-5.171636	35	-8.552165	35	-11.44841	35	225.2417	35	208.2489	35	514.8152	35	472.8478	35	-17.79124	35	-12.45172	35	95.77783	35	189.7605	35	260.675	35	323.6473	35	229.2097	35	392.2276
	36	.5985665	36	-4.36308	36	24.8944	36	38.65921	36	204.0876	36	182.8449	36	560.9593	36	516.0103	36	-18.09085	36	-15.04423	36	102.309	36	192.9512	36	304.2082	36	428.5235	36	172.9055	36	302.3162
	37	.5590513	37	-6.023274	37	69.02026	37	100.0565	37	185.5367	37	169.2707	37	550.6676	37	507.1866	37	-17.30253	37	-13.0503	37	94.39803	37	168.391	37	302.3936	37	465.4547	37	129.1968	37	211.1168
	38	.799509	38	-5.928166	38	115.7592	38	158.4447	38	206.4856	38	202.0548	38	499.1859	38	461.3951	38	-17.453	38	-12.51745	38	84.72397	38	143.9407	38	272.0216	38	445.6915	38	117.7142	38	149.5134
	39	.1856808	39	-4.542502	39	153.3626	39	196.4657	39	287.247	39	289.5916	39	424.5824	39	397.9659	39	-18.24755	39	-13.08773	39	99.6648	39	157.2089	39	229.5504	39	391.841	39	138.9192	39	142.2202
	40	-1.091669	40	-4.387535	40	176.2656	40	208.503	40	406.492	40	404.2286	40	345.4016	40	325.4839	40	-18.71932	40	-13.57576	40	149.0713	40	244.0119	40	190.2523	40	324.8737	40	169.5847	40	181.7352
	41	.8095385	41	-3.941952	41	189.0792	41	205.8397	41	509.5021	41	490.2592	41	279.2273	41	267.1486	41	-18.8615	41	-11.96639	41	208.3891	41	349.7589	41	167.378	41	264.0107	41	189.7109	41	229.8951
	42	.6010228	42	-4.663882	42	199.8792	42	205.323	42	560.3185	42	525.8627	42	241.7747	42	230.66	42	-19.05777	42	-12.33073	42	245.4671	42	412.4698	42	166.2728	42	234.2762	42	196.7326	42	267.571
	43	.619137	43	-5.659304	43	226.9542	43	234.0329	43	554.4894	43	514.9359	43	239.1776	43	217.6586	43	-17.96378	43	-11.8401	43	249.8567	43	417.2991	43	181.7913	43	243.5621	43	190.3575	43	278.2274
	44	.9093035	44	-5.511234	44	272.6385	44	295.7313	44	514.208	44	476.6411	44	260.2835	44	229.145	44	-17.19277	44	-11.99324	44	230.4245	44	380.7857	44	198.4504	44	273.1015	44	178.373	44	270.7455
	45	-.4088536	45	-5.121201	45	330.6133	45	372.8723	45	453.8947	45	423.1344	45	290.3173	45	253.123	45	-16.19897	45	-11.07939	45	197.9387	45	326.9487	45	204.5535	45	298.5906	45	164.3728	45	250.3942
	46	-.3279302	46	-3.857009	46	386.1591	46	437.6772	46	394.9365	46	366.5652	46	315.2275	46	277.5562	46	-16.14772	46	-12.34204	46	165.5274	46	269.5391	46	198.8753	46	305.535	46	155.1191	46	226.9047
	47	-.4767756	47	-5.006949	47	418.8431	47	466.4897	47	350.6386	47	325.1014	47	328.818	47	294.1782	47	-15.19317	47	-9.860238	47	147.1302	47	242.231	47	188.1218	47	297.9913	47	153.001	47	212.4762
	48	.4813238	48	-3.603034	48	425.3275	48	461.6723	48	328.6389	48	302.9224	48	329.3165	48	301.6412	48	-14.43755	48	-10.04926	48	149.8169	48	251.2926	48	174.6651	48	276.7431	48	156.5301	48	208.5338
	49	.9105385	49	-1.453758	49	410.1264	49	431.2174	49	330.2542	49	302.3026	49	318.182	49	295.5137	49	-13.61232	49	-9.007967	49	166.7705	49	278.5253	49	165.9118	49	256.2421	49	162.6958	49	216.0826
	50	3.542669	50	-.8752562	50	385.1557	50	392.6555	50	340.7092	50	309.8251	50	301.0396	50	278.0773	50	-12.62315	50	-5.992828	50	182.429	50	303.981	50	163.3385	50	246.9374	50	167.0747	50	226.1984
	51	4.359303	51	-1.34789	51	361.706	51	361.3684	51	352.9254	51	319.9705	51	285.8523	51	268.1635	51	-11.7903	51	-2.950317	51	189.7816	51	313.3919	51	165.517	51	246.1626	51	170.0643	51	236.7366
	52	3.648244	52	-.8403149	52	348.1225	52	346.4441	52	362.0674	52	328.1061	52	273.6634	52	258.3355	52	-10.33782	52	-.4348724	52	187.7702	52	311.8162	52	169.2224	52	250.1946	52	171.9699	52	243.5696
	53	4.71222	53	1.243751	53	349.7701	53	351.6557	53	362.8835	53	326.523	53	266.5213	53	250.4279	53	-9.071035	53	-.5096651	53	180.1188	53	296.5866	53	170.6848	53	258.0722	53	172.0379	53	240.8772
	54	6.304156	54	2.342046	54	358.6937	54	361.4266	54	357.0061	54	322.273	54	263.3237	54	246.6512	54	-7.542348	54	3.909237	54	172.9331	54	285.2801	54	171.4998	54	260.8549	54	170.7243	54	239.0031
	55	5.975224	55	3.667165	55	371.2628	55	373.3271	55	346.7154	55	315.7204	55	259.8337	55	243.1253	55	-6.87943	55	4.886315	55	164.9431	55	276.0557	55	169.8662	55	262.2235	55	166.6736	55	232.2274
	56	8.851329	56	4.498959	56	378.996	56	379.9482	56	333.6436	56	306.8579	56	258.2307	56	244.1664	56	-6.882423	56	4.820671	56	161.451	56	268.5069	56	169.5882	56	261.719	56	161.7997	56	226.1479
	57	9.605646	57	4.629515	57	381.6392	57	381.9505	57	322.9631	57	297.5044	57	259.4941	57	244.9525	57	-5.421726	57	8.090078	57	161.1306	57	268.106	57	167.526	57	263.1353	57	158.5687	57	219.4001
	58	10.90381	58	3.352721	58	377.7521	58	379.0305	58	314.7269	58	287.9831	58	264.9808	58	252.8767	58	-2.508292	58	10.27575	58	163.9124	58	271.6892	58	164.5244	58	257.0678	58	154.4139	58	213.6922
	59	10.61265	59	4.846021	59	369.7951	59	372.0351	59	308.6761	59	281.6007	59	266.2681	59	246.9435	59	-.4369816	59	13.06968	59	166.5474	59	276.3244	59	161.0721	59	251.5842	59	151.6268	59	211.0543
	60	11.65584	60	7.020083	60	364.6055	60	367.5099	60	304.4554	60	277.3223	60	264.702	60	241.4225	60	.9928831	60	16.00448	60	168.6251	60	275.8864	60	156.2241	60	245.7251	60	149.1463	60	205.2181
	61	14.54984	61	7.388649	61	362.3464	61	362.6068	61	301.8936	61	275.1994	61	261.917	61	238.9585	61	2.008389	61	17.97402	61	168.3073	61	274.5486	61	153.1268	61	240.7374	61	148.8636	61	205.6244
	62	15.68348	62	11.17516	62	361.6549	62	360.3503	62	299.9869	62	274.2401	62	258.5575	62	236.0233	62	2.888387	62	18.91212	62	167.359	62	270.563	62	149.188	62	234.9279	62	149.4493	62	205.2519
	63	19.34884	63	14.37307	63	361.4842	63	359.2444	63	297.3661	63	270.2589	63	256.8171	63	235.4351	63	4.340235	63	21.31545	63	164.8911	63	264.9483	63	145.396	63	229.7809	63	150.8784	63	204.0731
	64	23.57708	64	16.9922	64	362.4285	64	359.251	64	295.4385	64	269.2276	64	253.5352	64	232.2284	64	5.653502	64	22.70995	64	162.5888	64	264.9478	64	142.0734	64	224.6636	64	153.258	64	207.5901
	65	27.18239	65	21.38093	65	361.468	65	357.5294	65	290.9815	65	264.9314	65	250.358	65	232.0956	65	6.070277	65	21.42067	65	162.0101	65	267.1154	65	138.6536	65	219.237	65	153.7697	65	210.9268
	66	29.77607	66	25.54624	66	360.3504	66	355.6506	66	287.2712	66	264.3463	66	244.0595	66	224.8091	66	6.843805	66	22.8074	66	159.7857	66	266.2838	66	137.0907	66	213.8951	66	152.5118	66	212.932
	67	34.42454	67	30.9855	67	358.3852	67	354.2234	67	282.6251	67	258.6226	67	237.7318	67	218.4194	67	7.509448	67	28.21504	67	157.1443	67	259.5014	67	134.6885	67	213.7092	67	148.5177	67	210.5614
	68	39.80887	68	35.13337	68	355.5051	68	349.8148	68	274.3353	68	250.1819	68	231.2462	68	216.3594	68	8.436148	68	29.28991	68	156.2279	68	255.7818	68	134.3923	68	212.0358	68	146.3111	68	208.5511
	69	43.57589	69	39.95606	69	353.1473	69	347.1916	69	263.8232	69	241.5319	69	224.0971	69	211.1842	69	9.573557	69	29.32948	69	152.0185	69	249.9041	69	132.1483	69	207.7119	69	142.6378	69	202.0192
	70	46.75955	70	42.31478	70	350.0751	70	343.419	70	254.0312	70	233.1076	70	218.3722	70	205.7886	70	10.17699	70	30.17168	70	149.9196	70	244.9064	70	128.4559	70	201.7148	70	137.5185	70	195.3306
	71	48.45881	71	45.2965	71	347.402	71	337.8462	71	246.882	71	228.9199	71	213.2285	71	200.6937	71	9.982085	71	33.03727	71	150.4747	71	243.6679	71	124.8597	71	195.4618	71	133.7796	71	188.6364
	72	50.27502	72	49.77814	72	343.8334	72	333.2773	72	238.135	72	219.785	72	207.6697	72	194.9211	72	9.931897	72	33.64995	72	148.6568	72	242.8924	72	119.7601	72	188.396	72	130.0911	72	180.7446
	73	52.11345	73	51.35569	73	340.7021	73	327.9359	73	228.9048	73	209.8245	73	201.5361	73	187.3974	73	8.469039	73	34.40067	73	147.3984	73	240.0498	73	115.619	73	182.8591	73	126.0748	73	173.5934
	74	53.8785	74	52.42131	74	337.4733	74	324.367	74	223.6333	74	204.6525	74	194.264	74	182.0589	74	9.343186	74	36.35204	74	148.2481	74	241.1765	74	112.2274	74	179.0636	74	123.1489	74	166.0457
	75	55.41511	75	55.05068	75	333.7476	75	320.5127	75	216.6115	75	197.4291	75	187.2393	75	181.9117	75	10.54961	75	37.8023	75	151.7238	75	243.3913	75	107.3546	75	171.1997	75	121.211	75	161.4998
	76	57.76815	76	56.88865	76	330.8968	76	318.3981	76	210.6678	76	193.766	76	180.0836	76	171.8849	76	11.75023	76	35.41624	76	154.0954	76	246.7133	76	104.0729	76	163.9069	76	119.9715	76	157.6426
	77	59.71204	77	58.34273	77	328.0813	77	316.845	77	204.2462	77	189.9702	77	172.5532	77	165.0768	77	11.89761	77	34.73407	77	153.6638	77	247.4824	77	101.9895	77	158.9367	77	119.7856	77	154.4049
	78	61.19746	78	59.64827	78	325.175	78	312.7796	78	201.8886	78	188.0598	78	165.4294	78	159.6771	78	10.89487	78	35.76617	78	152.8701	78	249.967	78	99.73978	78	151.418	78	121.7572	78	155.4013
	79	62.92488	79	62.03966	79	323.2981	79	311.804	79	198.579	79	180.9908	79	159.609	79	155.9852	79	9.726207	79	33.5816	79	151.4332	79	244.0603	79	97.83704	79	147.2109	79	123.2357	79	155.857
	80	64.2837	80	61.31049	80	321.9995	80	309.2799	80	191.7096	80	169.0715	80	157.3751	80	154.616	80	8.698834	80	33.71594	80	149.0097	80	236.9294	80	95.68295	80	143.0525	80	124.8969	80	158.203
	81	64.34135	81	62.7191	81	321.3081	81	308.0306	81	185.9212	81	164.4869	81	155.9636	81	149.0536	81	8.688507	81	34.29581	81	145.2996	81	232.893	81	93.42867	81	137.8196	81	125.2727	81	159.9768
	82	64.93983	82	64.76266	82	320.48	82	305.7263	82	177.779	82	157.9606	82	152.4447	82	141.7543	82	7.388963	82	31.27899	82	140.8071	82	224.8933	82	92.62306	82	135.0585	82	125.3066	82	161.6953
	83	66.17581	83	65.37036	83	318.0638	83	302.0057	83	171.3736	83	154.0552	83	148.5192	83	131.9507	83	7.576028	83	30.10542	83	135.5884	83	218.9294	83	92.62455	83	133.7606	83	124.6423	83	161.5911
	84	66.74092	84	65.15086	84	316.5063	84	298.4879	84	166.0867	84	149.4844	84	145.1382	84	130.0774	84	7.290715	84	31.61683	84	132.6033	84	211.7083	84	91.95261	84	135.3026	84	122.5275	84	158.7299
	85	66.71786	85	66.2816	85	313.5479	85	294.1828	85	159.7164	85	143.7962	85	143.9587	85	128.7017	85	7.4195	85	29.14211	85	126.641	85	204.6528	85	90.5393	85	133.6437	85	120.7733	85	159.8518
	86	67.89955	86	68.54123	86	311.5504	86	292.0189	86	154.1446	86	136.9215	86	144.233	86	129.1739	86	7.606917	86	29.44662	86	123.6501	86	198.6134	86	88.45457	86	130.7409	86	117.399	86	153.9972
	87	68.73894	87	67.9882	87	309.1156	87	289.7092	87	149.1454	87	132.9055	87	144.4451	87	128.7786	87	7.80752	87	30.36493	87	121.4077	87	196.9018	87	86.99431	87	128.9224	87	114.0602	87	150.0432
	88	68.81008	88	68.7336	88	305.5475	88	286.6652	88	146.1783	88	131.8876	88	144.7556	88	127.6006	88	8.375127	88	32.16726	88	121.0333	88	198.2425	88	85.50056	88	125.2849	88	111.3123	88	146.9068
	89	69.44678	89	70.43581	89	300.4117	89	281.6231	89	140.2577	89	126.6977	89	143.8221	89	128.132	89	7.759433	89	30.40755	89	121.7549	89	195.4862	89	83.37148	89	123.4652	89	108.1901	89	141.2849
	90	69.34079	90	69.54909	90	297.0934	90	276.9151	90	136.8468	90	125.0813	90	139.6319	90	123.7928	90	6.562733	90	31.67178	90	120.3601	90	189.9114	90	81.91756	90	121.2891	90	106.191	90	137.8267
	91	68.53371	91	68.22215	91	293.564	91	272.6318	91	133.2618	91	120.586	91	135.3672	91	123.6481	91	6.629515	91	33.50083	91	118.2811	91	186.1906	91	80.12607	91	120.7116	91	103.1146	91	132.464
	92	66.94182	92	67.61232	92	287.1816	92	264.2663	92	132.6472	92	118.8472	92	130.6237	92	122.0353	92	6.71616	92	32.99488	92	118.2435	92	186.0396	92	78.32287	92	116.5507	92	101.8853	92	130.3321
	93	66.36601	93	66.66613	93	281.6825	93	259.341	93	128.071	93	112.6809	93	124.5027	93	113.8232	93	6.743726	93	30.85915	93	115.9091	93	183.108	93	76.41847	93	112.8524	93	99.57055	93	126.4159
	94	64.12359	94	65.05858	94	275.5587	94	254.2158	94	123.3534	94	107.6923	94	119.1785	94	108.2443	94	6.663687	94	30.42371	94	114.1916	94	181.2216	94	75.46717	94	111.7991	94	98.23747	94	123.0827
	95	62.87581	95	65.56497	95	268.8513	95	246.3663	95	118.0162	95	105.5408	95	114.3556	95	104.222	95	6.668133	95	29.70396	95	113.5397	95	179.8695	95	74.47716	95	109.035	95	97.78057	95	120.3541
	96	62.11146	96	67.75542	96	264.3226	96	242.3995	96	112.6394	96	100.1796	96	109.6204	96	100.5503	96	6.634086	96	27.76305	96	108.4354	96	171.3096	96	73.9694	96	108.5268	96	95.85212	96	116.5108
	97	63.2979	97	66.17152	97	258.46	97	237.9365	97	108.2132	97	96.96892	97	104.9317	97	95.04318	97	6.731194	97	27.28234	97	104.8256	97	166.4379	97	73.7881	97	107.1629	97	94.51561	97	114.4734
	98	64.06761	98	65.79116	98	253.7533	98	234.3846	98	102.756	98	92.58882	98	100.7758	98	92.53664	98	6.462302	98	26.02506	98	103.288	98	165.867	98	71.70115	98	104.4033	98	91.22893	98	111.4401
	99	64.66537	99	66.91785	99	248.3938	99	228.9788	99	98.36331	99	89.5815	99	95.42099	99	86.60453	99	4.775454	99	23.7306	99	98.93056	99	163.0511	99	70.79259	99	100.9437	99	88.68102	99	110.7001
	100	64.9136	100	68.11117	100	246.4359	100	227.0562	100	93.8517	100	86.83953	100	91.15017	100	77.34097	100	4.079278	100	23.8851	100	96.79184	100	158.1024	100	69.46967	100	98.09038	100	88.68084	100	107.0852
	101	65.84715	101	68.99464	101	245.7862	101	223.0392	101	89.10506	101	82.70483	101	88.47295	101	77.58527	101	2.006839	101	23.85793	101	91.89238	101	151.6086	101	68.41782	101	95.2131	101	87.34599	101	102.5583
	102	65.92949	102	68.84813	102	243.4362	102	218.3506	102	85.57983	102	79.77985	102	85.43611	102	75.6505	102	.8567845	102	21.33576	102	89.03719	102	149.5366	102	66.04279	102	91.71397	102	86.46571	102	100.7523
	103	64.06949	103	67.61372	103	241.4313	103	216.5889	103	81.14497	103	75.40585	103	82.55376	103	73.38393	103	.4035626	103	22.11701	103	87.08111	103	144.9012	103	62.69463	103	86.479	103	84.12508	103	92.9018
	104	62.57906	104	66.00371	104	238.5876	104	212.0934	104	77.12459	104	72.97566	104	81.03489	104	69.91752	104	.7698057	104	22.62441	104	85.24307	104	143.5732	104	59.70565	104	81.71181	104	81.19488	104	89.81335
	105	62.36227	105	65.30959	105	234.5901	105	208.209	105	74.81847	105	73.7065	105	78.44664	105	65.45206	105	.1359874	105	20.80417	105	84.88225	105	141.0609	105	56.26292	105	77.07065	105	78.9858	105	86.77877
	106	61.05394	106	63.35084	106	230.6429	106	203.6007	106	74.031	106	71.12772	106	76.38039	106	60.86569	106	-.1890995	106	18.02789	106	83.61938	106	133.1402	106	54.58685	106	75.26349	106	77.59576	106	84.56894
	107	60.12206	107	59.26033	107	225.9747	107	197.6988	107	73.49135	107	68.96262	107	72.59154	107	55.03439	107	-.3308479	107	17.1551	107	80.44706	107	127.1958	107	51.63439	107	73.12071	107	76.01256	107	81.89646
	108	58.19865	108	58.74664	108	221.156	108	192.9231	108	69.75456	108	62.32096	108	70.44231	108	57.87014	108	-1.327036	108	16.50229	108	78.99782	108	123.8482	108	48.87698	108	69.92997	108	74.83563	108	79.7261
	109	57.56774	109	58.79254	109	215.2261	109	187.3328	109	66.14052	109	59.91384	109	66.25887	109	53.25046	109	-1.480418	109	15.01496	109	76.8046	109	122.5536	109	46.57078	109	65.81921	109	74.1844	109	79.5813
	110	57.8952	110	58.88091	110	209.3284	110	183.0377	110	62.58654	110	57.19264	110	62.26255	110	47.86604	110	-2.519206	110	13.66353	110	75.34981	110	120.6649	110	45.08627	110	64.7365	110	72.42181	110	75.94669
	111	56.98064	111	58.72391	111	204.0379	111	176.7693	111	59.83171	111	56.23793	111	58.13812	111	43.62941	111	-3.915698	111	14.49319	111	73.84994	111	115.3211	111	44.20783	111	63.92695	111	71.99861	111	76.85203
	112	57.25347	112	60.262	112	198.247	112	170.9571	112	56.07341	112	53.27576	112	54.06973	112	40.59019	112	-4.658873	112	13.35945	112	70.89214	112	115.8883	112	44.00104	112	63.41926	112	72.12813	112	74.68957
	113	56.74873	113	60.40727	113	192.9345	113	166.676	113	52.89056	113	49.50768	113	50.16418	113	39.04829	113	-4.57976	113	13.08338	113	67.98589	113	109.4196	113	43.36416	113	61.3315	113	70.25042	113	71.37007
	114	57.34681	114	57.15153	114	187.1758	114	161.769	114	49.41666	114	46.53625	114	46.51951	114	36.51063	114	-3.954537	114	15.15627	114	67.14266	114	108.4755	114	42.35305	114	58.46599	114	69.39143	114	70.47874
	115	55.40302	115	55.02001	115	182.4233	115	158.0387	115	45.31937	115	42.73356	115	44.73413	115	36.71036	115	-4.56682	115	13.41228	115	65.60237	115	109.0081	115	39.82165	115	54.65804	115	67.05254	115	68.13576
	116	53.68872	116	53.55315	116	177.735	116	152.5579	116	41.53522	116	40.89005	116	42.51357	116	31.55367	116	-3.652163	116	13.34482	116	62.74351	116	108.0159	116	37.5864	116	51.00143	116	65.68849	116	67.67017
	117	50.24719	117	50.79972	117	173.6417	117	149.3668	117	38.21162	117	37.91333	117	40.49391	117	28.45967	117	-3.201739	117	13.49491	117	60.80127	117	103.8392	117	35.22971	117	48.98783	117	65.06919	117	65.01475
	118	48.73537	118	48.33763	118	169.7529	118	145.605	118	34.84619	118	34.84952	118	38.83155	118	30.45916	118	-1.624494	118	12.318	118	59.76525	118	101.0931	118	32.7845	118	46.83758	118	64.27799	118	62.54701
	119	47.98584	119	47.71545	119	168.0021	119	142.9985	119	32.42863	119	32.12048	119	37.70771	119	29.28715	119	-3.448967	119	7.906932	119	56.93488	119	97.58901	119	29.21938	119	43.00241	119	63.33166	119	57.69592
	120	45.99313	120	44.09462	120	165.4053	120	139.7073	120	28.87741	120	27.32463	120	35.04761	120	27.79205	120	-4.416746	120	7.068575	120	54.70858	120	92.23458	120	26.56528	120	39.46042	120	60.52999	120	51.91323
	121	43.7815	121	42.51101	121	162.4144	121	135.0659	121	27.76134	121	27.32288	121	32.16541	121	24.63407	121	-5.146116	121	8.356546	121	53.72503	121	92.76003	121	24.58932	121	35.45223	121	57.74739	121	51.04523
	122	43.83545	122	44.00576	122	158.8559	122	131.7416	122	25.19555	122	25.33612	122	30.28878	122	22.45591	122	-6.662251	122	6.223245	122	53.01027	122	90.73581	122	21.88396	122	30.00401	122	56.31191	122	46.68988
	123	42.44144	123	43.16729	123	154.5011	123	126.979	123	22.80343	123	23.97834	123	28.07853	123	18.2486	123	-6.960153	123	4.577996	123	49.48409	123	83.4227	123	19.43738	123	27.55728	123	54.51942	123	44.69771
	124	40.31493	124	40.02874	124	151.001	124	124.709	124	20.89338	124	21.74795	124	25.46345	124	16.76622	124	-7.723113	124	5.259931	124	47.62276	124	79.37296	124	17.50855	124	26.07275	124	53.08167	124	42.37767
	125	40.20221	125	38.15797	125	146.9668	125	120.4177	125	18.35534	125	18.05451	125	24.55762	125	20.44938	125	-9.000425	125	3.012142	125	44.49189	125	78.79663	125	16.26441	125	21.00738	125	51.55471	125	40.73515
	126	37.62585	126	37.63664	126	142.9335	126	117.4098	126	17.55911	126	18.56403	126	22.39167	126	15.63778	126	-9.50914	126	1.954231	126	43.556	126	75.40929	126	14.91657	126	16.44971	126	50.60355	126	39.35583
	127	36.60793	127	36.0052	127	139.4835	127	114.2231	127	15.18276	127	16.47362	127	20.22033	127	11.48187	127	-9.760234	127	2.261551	127	43.45677	127	72.76552	127	14.01498	127	15.93584	127	49.57268	127	36.91778
	128	34.0471	128	34.83802	128	135.8657	128	110.5062	128	13.1158	128	16.60949	128	16.98013	128	8.948709	128	-9.996387	128	.9538683	128	40.9617	128	73.105	128	13.33527	128	14.46332	128	49.36337	128	37.00709
	129	32.16581	129	33.32214	129	131.3263	129	107.3834	129	9.768724	129	12.76727	129	15.86112	129	6.685523	129	-10.36798	129	-2.799464	129	39.50868	129	68.83559	129	13.34326	129	14.26821	129	47.71282	129	34.67535
	130	31.32126	130	30.56151	130	127.8901	130	104.1297	130	6.17137	130	9.041526	130	13.098	130	6.364177	130	-10.18118	130	-3.232279	130	37.79317	130	65.08524	130	13.00353	130	14.37233	130	47.57865	130	32.31667
	131	31.43418	131	28.06264	131	124.6491	131	101.5983	131	4.63467	131	7.874743	131	11.58019	131	4.228137	131	-10.25518	131	-1.25413	131	35.74285	131	67.00678	131	12.24387	131	12.80926	131	46.40765	131	30.74587
	132	30.80143	132	25.70141	132	121.439	132	97.61488	132	1.929084	132	6.734605	132	9.836752	132	3.81514	132	-10.56355	132	-4.088911	132	35.61062	132	65.19636	132	10.81838	132	10.42667	132	45.60282	132	30.57154
	133	28.37615	133	22.9164	133	118.533	133	94.33818	133	.4816464	133	7.133333	133	7.182832	133	-2.760572	133	-11.29631	133	-4.20088	133	33.60334	133	59.63081	133	9.566092	133	9.065638	133	44.25119	133	29.04387
	134	26.96332	134	19.31628	134	115.1566	134	91.40377	134	-1.479366	134	6.430772	134	7.600867	134	-1.88369	134	-12.02523	134	-4.88016	134	30.39127	134	56.35688	134	8.990531	134	9.973005	134	42.73023	134	25.94752
	135	26.17667	135	17.62653	135	111.4922	135	88.1423	135	-.2728471	135	6.889106	135	6.668411	135	-.6699651	135	-12.60459	135	-4.38283	135	28.04824	135	53.57168	135	9.693288	135	7.749284	135	42.85252	135	25.78474
	136	25.53372	136	16.9458	136	108.6959	136	86.17397	136	-6.862581E-02	136	4.229283	136	4.174335	136	-.2094114	136	-12.86072	136	-5.645027	136	25.67892	136	50.39278	136	9.446837	136	3.197053	136	40.72765	136	21.53766
	137	24.0807	137	14.56305	137	106.4684	137	83.59224	137	-.7202446	137	.8736149	137	2.308248	137	-.2046865	137	-13.39179	137	-5.555844	137	24.60017	137	45.68157	137	7.109411	137	-.686444	137	40.21894	137	20.02759
	138	22.29293	138	12.86264	138	104.0072	138	79.77352	138	-2.185815	138	1.123395	138	3.816851	138	-2.450636	138	-14.32746	138	-7.628539	138	22.98253	138	48.02111	138	5.885515	138	-3.425394	138	38.91008	138	18.51531
	139	20.79746	139	12.74509	139	101.0021	139	77.30962	139	-4.239297	139	-.3939341	139	3.272564	139	-6.37665	139	-14.36663	139	-8.160472	139	21.93683	139	44.13057	139	4.444278	139	-4.564198	139	37.80066	139	15.76616
	140	20.25242	140	11.12929	140	97.23501	140	73.94666	140	-5.484507	140	-.0798142	140	.2715084	140	-13.29316	140	-14.11203	140	-8.222224	140	18.55652	140	39.62904	140	4.361655	140	-4.53088	140	36.76467	140	14.15363
	141	20.05979	141	9.129065	141	94.09621	141	72.62373	141	-6.724828	141	-2.407843	141	-2.031985	141	-10.52376	141	-13.739	141	-9.284992	141	18.48964	141	38.31026	141	5.011848	141	-5.726272	141	35.40459	141	13.01517
	142	18.81944	142	8.079626	142	91.47464	142	70.59412	142	-8.12644	142	-3.764379	142	-5.308149	142	-9.773761	142	-14.3561	142	-11.06043	142	17.70568	142	37.30471	142	5.500025	142	-8.826086	142	34.54919	142	13.50136
	143	18.27111	143	8.273256	143	90.2508	143	70.15505	143	-9.797571	143	-4.400863	143	-8.192715	143	-13.69392	143	-14.97999	143	-12.75226	143	17.66909	143	33.78327	143	5.948108	143	-11.89883	143	33.48138	143	10.54326
	144	17.47643	144	5.301814	144	86.88557	144	66.27242	144	-11.61859	144	-5.811596	144	-9.08965	144	-13.84925	144	-15.8013	144	-12.67266	144	16.00369	144	32.22283	144	6.453195	144	-12.8767	144	32.77298	144	9.906128
	145	16.61151	145	3.959007	145	82.20653	145	63.78654	145	-13.2438	145	-5.197448	145	-9.809413	145	-15.32372	145	-16.33274	145	-14.25396	145	13.88921	145	31.43017	145	6.205363	145	-13.27956	145	33.30829	145	9.452849
	146	16.13551	146	4.041028	146	78.91935	146	63.53173	146	-15.17927	146	-7.985179	146	-10.14539	146	-13.82578	146	-17.44692	146	-15.29818	146	12.02828	146	25.70878	146	5.74778	146	-13.95452	146	33.19199	146	8.695225
	147	15.33373	147	2.126894	147	76.75026	147	61.87079	147	-17.01852	147	-9.139708	147	-9.77307	147	-13.36341	147	-17.13275	147	-13.08236	147	10.62095	147	23.70991	147	5.596865	147	-14.12276	147	33.58333	147	8.215719
	148	16.9181	148	.9624518	148	74.37664	148	59.42393	148	-18.81662	148	-12.69523	148	-11.09924	148	-10.32277	148	-17.53338	148	-14.95454	148	9.207656	148	24.37362	148	4.984295	148	-14.98532	148	32.45872	148	7.732567
	149	16.43208	149	-.964255	149	70.64035	149	54.4911	149	-19.38574	149	-12.62491	149	-13.19848	149	-8.670897	149	-17.74381	149	-16.20903	149	7.481483	149	23.34778	149	4.345705	149	-16.14701	149	32.3248	149	8.458483
	150	15.16798	150	-3.457732	150	68.46922	150	52.71045	150	-19.37143	150	-11.68891	150	-12.58883	150	-10.00656	150	-18.51279	150	-14.75454	150	5.458307	150	21.21345	150	4.92391	150	-15.67749	150	31.88829	150	8.235434
	151	13.99515	151	-4.832609	151	64.99337	151	49.39373	151	-19.34014	151	-10.97366	151	-5.162098	151	-5.043111	151	-18.02598	151	-13.4215	151	4.454857	151	17.71993	151	5.182553	151	-15.82775	151	33.01272	151	5.410764
	152	12.48576	152	-4.644324	152	62.24571	152	45.48961	152	-18.88161	152	-9.967669	152	-2.463046	152	-9.518655	152	-17.81156	152	-14.37589	152	1.32639	152	17.07135	152	4.453607	152	-17.45332	152	33.79075	152	6.105407
	153	11.65096	153	-5.398383	153	59.08827	153	43.99211	153	-19.03658	153	-11.14472	153	-4.927928	153	-16.54097	153	-18.18437	153	-16.52457	153	-.7546623	153	11.26605	153	3.360073	153	-19.11234	153	31.03432	153	1.712734
	154	10.03538	154	-6.429157	154	56.24816	154	41.81787	154	-18.48062	154	-7.910581	154	-8.403959	154	-17.47185	154	-17.53683	154	-13.37774	154	-1.455527	154	12.69197	154	2.870406	154	-21.4461	154	30.11557	154	.5653654
	155	10.1446	155	-6.105832	155	54.27782	155	39.74802	155	-15.52316	155	-4.716288	155	-10.94038	155	-20.6631	155	-17.57149	155	-16.35922	155	-.5857484	155	11.52122	155	2.632586	155	-22.6084	155	29.42893	155	-.3890038
	156	11.76936	156	-5.791329	156	51.58653	156	37.61012	156	-13.75906	156	-4.140028	156	-12.05529	156	-20.852	156	-17.87756	156	-19.26262	156	-2.206903	156	5.442632	156	2.628255	156	-22.40218	156	28.72702	156	-1.08777
	157	11.38209	157	-6.835315	157	48.59176	157	35.84377	157	-13.36573	157	-5.502059	157	-13.01915	157	-23.40538	157	-17.28911	157	-17.21057	157	-4.967573	157	1.087218	157	3.522807	157	-22.18795	157	28.23574	157	-2.568556
	158	9.821211	158	-9.755474	158	46.83278	158	35.47853	158	-14.18558	158	-6.627842	158	-13.27636	158	-17.34289	158	-18.27782	158	-18.86331	158	-5.947407	158	-.8071097	158	3.444466	158	-22.59303	158	28.39213	158	-2.496458
	159	8.071687	159	-8.054428	159	44.3698	159	33.99331	159	-13.46622	159	-5.528338	159	-14.35175	159	-18.8646	159	-18.75937	159	-19.90283	159	-7.876527	159	-2.011803	159	3.214094	159	-24.69858	159	28.98122	159	-1.659549
	160	10.03678	160	-7.918011	160	43.50239	160	34.1036	160	-13.98882	160	-5.226052	160	-15.72362	160	-22.22944	160	-18.97196	160	-21.21163	160	-7.015238	160	-1.5782	160	4.260613	160	-26.34605	160	28.71201	160	-4.271586
	161	10.94159	161	-9.825697	161	41.77466	161	31.54675	161	-13.56601	161	-3.616056	161	-17.35101	161	-23.96463	161	-19.01941	161	-20.70701	161	-9.14834	161	-1.996403	161	4.678149	161	-26.77517	161	28.6339	161	-3.152754
	162	10.88095	162	-11.58637	162	40.44398	162	29.745	162	-13.69811	162	-3.017393	162	-16.64537	162	-22.70192	162	-19.32493	162	-22.90515	162	-9.580215	162	-4.655258	162	3.601699	162	-27.39022	162	29.22483	162	-2.972223
	163	10.69316	163	-12.54361	163	37.78619	163	27.17293	163	-12.53998	163	-4.088747	163	-16.23643	163	-20.74128	163	-19.14575	163	-22.18975	163	-11.93785	163	-9.365396	163	2.937915	163	-27.74966	163	28.15578	163	-5.379542
	164	9.797602	164	-15.556	164	34.97036	164	23.40275	164	-11.20175	164	-2.41985	164	-16.73249	164	-20.12185	164	-18.42576	164	-21.41653	164	-11.45797	164	-7.628058	164	2.270255	164	-28.03414	164	27.99831	164	-4.334833
	165	9.067087	165	-14.52352	165	32.35847	165	22.17983	165	-9.627511	165	-2.443097	165	-16.67481	165	-18.07305	165	-18.50576	165	-21.2998	165	-12.60901	165	-8.215732	165	1.771042	165	-28.34405	165	27.92943	165	-4.024952
	166	10.76883	166	-14.98955	166	28.7858	166	18.91611	166	-8.072096	166	-.3173214	166	-17.15137	166	-20.94503	166	-18.90149	166	-21.21051	166	-14.45183	166	-8.628972	166	.9818975	166	-29.93762	166	27.82108	166	-3.96825
	167	8.984877	167	-16.27918	167	26.05641	167	17.17587	167	-7.113641	167	1.815044	167	-17.74896	167	-23.31668	167	-18.2705	167	-18.24449	167	-16.53849	167	-10.00066	167	.5736876	167	-29.13102	167	28.05694	167	-5.583894
	168	9.102551	168	-16.9444	168	23.1291	168	14.55256	168	-4.31717	168	3.696148	168	-17.44917	168	-20.32728	168	-17.78926	168	-18.78267	168	-17.7284	168	-15.39705	168	.7246062	168	-28.74875	168	28.86092	168	-3.72957
	169	9.687435	169	-15.61263	169	20.52864	169	13.3828	169	-3.255115	169	4.616191	169	-18.25283	169	-18.95152	169	-16.78599	169	-19.39053	169	-18.40818	169	-18.87065	169	.3506783	169	-29.68712	169	28.69552	169	-4.763452
	170	10.34484	170	-17.51612	170	18.06254	170	12.1411	170	-.8832687	170	5.304465	170	-17.72869	170	-19.43586	170	-16.76843	170	-19.31639	170	-19.66911	170	-21.81938	170	.7800624	170	-28.57681	170	27.61124	170	-5.913574
	171	9.242502	171	-19.57667	171	16.14441	171	11.01767	171	1.710186	171	8.692038	171	-18.5506	171	-21.04423	171	-16.59029	171	-17.41857	171	-20.41306	171	-22.07187	171	.9428653	171	-30.04588	171	28.05961	171	-5.805081
	172	9.150517	172	-18.27731	172	13.58926	172	10.12107	172	2.422321	172	10.09111	172	-17.63711	172	-21.38954	172	-15.83276	172	-17.97241	172	-21.75883	172	-22.60192	172	4.120886E-02	172	-30.73639	172	27.33795	172	-7.578391
	173	7.144454	173	-19.50255	173	10.56973	173	8.236301	173	4.004929	173	12.38585	173	-17.42715	173	-23.68086	173	-15.95083	173	-18.40089	173	-23.71588	173	-27.94034	173	.450277	173	-29.49679	173	27.64556	173	-7.60211
	174	6.997438	174	-20.34299	174	8.994535	174	8.887232	174	4.807922	174	12.33909	174	-17.38916	174	-23.26876	174	-15.4716	174	-17.56916	174	-24.44487	174	-31.49659	174	.4329109	174	-28.35094	174	27.21511	174	-8.603239
	175	5.711466	175	-20.36663	175	8.996998	175	9.123554	175	4.423661	175	11.11588	175	-16.12422	175	-16.76656	175	-14.97856	175	-18.04497	175	-24.82366	175	-31.45444	175	-.394364	175	-29.73882	175	27.59769	175	-7.88052
	176	6.52336	176	-19.59365	176	6.706763	176	7.220163	176	4.987785	176	11.52338	176	-15.74163	176	-19.57557	176	-15.29097	176	-19.768	176	-25.11806	176	-31.71639	176	-.5257499	176	-31.41261	176	26.61953	176	-7.61533
	177	6.956394	177	-20.07414	177	4.141696	177	4.999781	177	4.706314	177	10.67753	177	-15.22183	177	-19.76057	177	-14.8683	177	-18.1804	177	-26.32664	177	-31.09439	177	-1.064186	177	-30.74808	177	26.06782	177	-9.239353
	178	6.331943	178	-19.4207	178	.863053	178	3.471847	178	6.259452	178	12.94744	178	-14.58048	178	-19.84527	178	-14.6302	178	-18.14298	178	-25.08212	178	-30.57077	178	-2.002294	178	-32.40128	178	26.71681	178	-6.516747
	179	6.635662	179	-17.26871	179	1.651914	179	4.08284	179	5.522682	179	9.351534	179	-14.80921	179	-19.47462	179	-14.03892	179	-21.47166	179	-26.48676	179	-32.52199	179	-2.131054	179	-31.38284	179	25.60732	179	-6.777204
	180	6.537074	180	-18.04478	180	-.6703438	180	-.6182551	180	5.612975	180	7.380189	180	-14.20743	180	-18.37705	180	-13.8195	180	-21.39159	180	-28.40524	180	-37.89969	180	-2.432003	180	-32.07017	180	24.44452	180	-6.731017
	181	6.630413	181	-16.6658	181	-1.898075	181	-2.597805	181	5.462037	181	6.099899	181	-14.57705	181	-17.6568	181	-14.46685	181	-19.83924	181	-27.952	181	-35.39838	181	-3.265365	181	-33.14748	181	24.16282	181	-4.559659
	182	7.78493	182	-13.19766	182	-3.577164	182	-6.056993	182	6.651514	182	5.424672	182	-13.82318	182	-15.07441	182	-14.79408	182	-21.52926	182	-27.98156	182	-35.43453	182	-3.872451	182	-35.36503	182	24.34969	182	-5.293692
	183	8.754961	183	-12.85475	183	-6.977764	183	-9.582014	183	6.485497	183	5.837708	183	-15.6678	183	-20.45038	183	-14.76003	183	-21.74044	183	-29.92674	183	-35.50739	183	-4.170563	183	-34.9233	183	26.54218	183	-4.004488
	184	9.342075	184	-11.91645	184	-10.1153	184	-12.66749	184	8.464478	184	5.441766	184	-16.52764	184	-20.09591	184	-15.24492	184	-21.30605	184	-29.99343	184	-37.47609	184	-3.465699	184	-32.99601	184	26.28121	184	-11.05555
	185	8.734487	185	-9.943415	185	-12.88271	185	-16.26876	185	8.239077	185	5.905123	185	-17.22217	185	-18.874	185	-15.01179	185	-20.99439	185	-30.77335	185	-39.36992	185	-3.187803	185	-33.31519	185	25.96902	185	-10.90063
	186	9.13637	186	-6.60685	186	-15.24502	186	-18.68384	186	8.701694	186	5.995652	186	-17.79811	186	-18.80466	186	-15.98182	186	-20.2034	186	-31.94634	186	-43.75863	186	-2.976177	186	-34.0005	186	23.55474	186	-16.49089
	187	9.663395	187	-5.556949	187	-17.59912	187	-20.66815	187	8.806696	187	5.914487	187	-17.69097	187	-19.76764	187	-14.80632	187	-17.28763	187	-31.92417	187	-44.71197	187	-2.788068	187	-33.61951	187	21.9815	187	-15.92264
	188	11.59822	188	-3.084798	188	-19.68823	188	-22.54195	188	11.45572	188	8.353072	188	-18.8639	188	-22.57919	188	-14.75204	188	-17.08296	188	-31.41489	188	-39.60586	188	-2.705805	188	-33.44107	188	21.62185	188	-14.96594
	189	14.69497	189	-1.036631	189	-23.38439	189	-25.60626	189	12.72226	189	7.346255	189	-20.09869	189	-24.39856	189	-14.24307	189	-17.94256	189	-31.56546	189	-44.30908	189	-2.40311	189	-33.25275	189	20.87655	189	-17.27307
	190	14.7723	190	-3.212338	190	-25.46047	190	-27.1142	190	11.75632	190	5.495128	190	-21.82981	190	-28.84925	190	-13.2846	190	-15.86893	190	-34.07534	190	-45.90735	190	-2.607605	190	-31.58567	190	19.78914	190	-17.15041
	191	15.80683	191	-3.046251	191	-28.54085	191	-27.50251	191	11.59637	191	5.795386	191	-21.50052	191	-26.366	191	-12.43783	191	-15.47424	191	-32.39766	191	-47.7341	191	-2.359226	191	-30.77309	191	20.17039	191	-17.77538
	192	17.00208	192	-2.349588	192	-30.60792	192	-28.45223	192	9.52751	192	4.197249	192	-19.67142	192	-24.50409	192	-12.11493	192	-16.95315	192	-32.019	192	-45.69684	192	-3.086579	192	-32.19649	192	20.87671	192	-15.51044
	193	18.58385	193	-1.643959	193	-32.60506	193	-28.06312	193	7.247425	193	3.512384	193	-20.00048	193	-28.15487	193	-11.6814	193	-17.65492	193	-31.27761	193	-44.88547	193	-3.658009	193	-31.90747	193	20.16653	193	-16.36607
	194	19.82797	194	-2.706795	194	-35.02446	194	-28.24656	194	6.634413	194	3.599905	194	-19.13243	194	-29.09364	194	-11.39749	194	-15.88567	194	-31.96992	194	-42.06236	194	-3.015882	194	-29.41204	194	19.52041	194	-16.19728
	195	22.48815	195	-2.025576	195	-36.53873	195	-29.07796	195	7.979802	195	4.618875	195	-17.37872	195	-28.26127	195	-11.40393	195	-15.92102	195	-30.0576	195	-39.99742	195	-2.434149	195	-30.27692	195	19.3647	195	-15.42663
	196	23.3923	196	-1.553696	196	-37.15429	196	-29.91429	196	6.31128	196	-1.620864	196	-17.01805	196	-25.90565	196	-10.22738	196	-17.233	196	-31.5859	196	-41.17642	196	-1.977125	196	-30.48903	196	18.7081	196	-18.23999
	197	23.33414	197	-2.391019	197	-39.20004	197	-31.76549	197	5.853242	197	-4.407275	197	-17.734	197	-25.9109	197	-9.736866	197	-16.90469	197	-31.29911	197	-43.66204	197	-2.465134	197	-31.3472	197	18.01133	197	-17.5469
	198	22.97794	198	-.4793298	198	-40.29353	198	-31.70011	198	4.544474	198	-5.502952	198	-19.71312	198	-21.06994	198	-9.459756	198	-15.30718	198	-31.31049	198	-37.19612	198	-3.889908	198	-33.54348	198	17.32273	198	-18.08448
	199	24.32616	199	.1502097	199	-43.02497	199	-35.41678	199	4.410539	199	-5.001899	199	-17.06841	199	-18.0466	199	-9.828997	199	-16.0229	199	-30.16544	199	-35.85546	199	-4.740136	199	-37.11395	199	16.14913	199	-18.23061
	200	25.15299	200	1.049892	200	-43.58623	200	-36.0501	200	3.968418	200	-3.696126	200	-15.19783	200	-23.12149	200	-9.383767	200	-15.24279	200	-30.35019	200	-36.49121	200	-4.306502	200	-36.66616	200	15.37129	200	-19.19241
	201	23.7904	201	-.1844263	201	-45.93508	201	-38.69538	201	2.833843	201	-5.450285	201	-16.9334	201	-23.37131	201	-10.06961	201	-14.62088	201	-29.28173	201	-37.73478	201	-3.489431	201	-34.71459	201	14.80728	201	-19.47888
	202	21.12275	202	-.8248812	202	-46.53719	202	-39.06285	202	3.08061	202	-5.25837	202	-19.18398	202	-22.5959	202	-8.922449	202	-16.16906	202	-28.63075	202	-38.54656	202	-2.53595	202	-35.80785	202	15.06832	202	-17.7031
	203	21.09643	203	5.400181E-03	203	-47.30541	203	-39.17513	203	2.669721	203	-6.6177	203	-22.20193	203	-22.78759	203	-8.887407	203	-15.80596	203	-28.4369	203	-40.68413	203	-1.318522	203	-34.81347	203	14.9819	203	-20.1084
	204	21.22109	204	-1.936788	204	-47.96568	204	-40.9247	204	1.059474	204	-5.475629	204	-23.9496	204	-23.45431	204	-8.374405	204	-14.93564	204	-29.4432	204	-36.17944	204	-.2786639	204	-34.59552	204	15.75044	204	-18.01657
	205	20.61606	205	-1.319084	205	-47.94129	205	-41.62426	205	1.340352	205	-4.111814	205	-24.89054	205	-24.70313	205	-9.225887	205	-18.43565	205	-28.5858	205	-32.89741	205	.7913648	205	-34.756	205	16.04664	205	-17.48363
	206	20.69779	206	-.5511308	206	-48.8974	206	-42.94294	206	1.545137	206	-2.966919	206	-26.42813	206	-26.68344	206	-9.589974	206	-18.19405	206	-26.56137	206	-35.22475	206	1.737622	206	-32.95497	206	16.68044	206	-16.93173
	207	17.66123	207	-1.633488	207	-49.96595	207	-42.82807	207	1.308849	207	-3.455877	207	-26.85091	207	-30.10911	207	-9.863133	207	-15.74483	207	-24.45845	207	-33.9757	207	2.375251	207	-29.22794	207	17.94112	207	-15.69938
	208	18.03594	208	-.9727937	208	-50.25817	208	-41.81594	208	1.396407	208	-3.678225	208	-27.11764	208	-26.00009	208	-10.35121	208	-16.73041	208	-23.60986	208	-34.36479	208	3.152988	208	-29.50611	208	18.17161	208	-14.75569
	209	19.11938	209	-1.411555	209	-49.21347	209	-42.09627	209	2.126006	209	-1.926397	209	-27.14049	209	-28.0323	209	-10.20386	209	-16.96463	209	-23.55686	209	-33.36643	209	3.535352	209	-31.28219	209	18.2213	209	-12.39112
	210	18.367	210	-2.784323	210	-49.36574	210	-41.72919	210	4.042795	210	-.4350924	210	-27.52163	210	-31.95041	210	-9.583187	210	-16.56635	210	-23.15029	210	-32.71204	210	2.443958	210	-32.34417	210	18.03146	210	-13.67657
	211	16.53176	211	-4.970134	211	-49.44056	211	-43.08334	211	7.030986	211	1.509591	211	-26.19469	211	-32.14044	211	-10.32363	211	-16.12643	211	-22.67324	211	-29.6618	211	2.02843	211	-31.87324	211	18.3706	211	-11.71477
	212	16.46202	212	-3.565521	212	-49.58327	212	-41.72488	212	8.435282	212	4.20611	212	-25.91007	212	-33.41119	212	-10.00369	212	-18.23252	212	-22.49457	212	-28.21235	212	2.077984	212	-30.30211	212	17.9691	212	-12.85405
	213	16.03807	213	-3.554696	213	-50.07452	213	-40.51459	213	9.379695	213	4.219933	213	-26.09584	213	-31.68917	213	-8.985696	213	-18.07481	213	-23.08177	213	-32.23397	213	2.655529	213	-29.94653	213	16.8232	213	-14.37324
	214	16.31069	214	-5.136763	214	-49.93576	214	-39.66815	214	13.60902	214	9.687338	214	-25.58581	214	-32.18172	214	-9.753525	214	-18.39264	214	-24.23509	214	-29.42116	214	2.641048	214	-28.78176	214	16.49066	214	-12.6853
	215	16.27278	215	-4.651839	215	-49.49119	215	-38.74697	215	17.82355	215	12.09731	215	-24.58947	215	-28.8327	215	-9.50029	215	-18.04663	215	-22.13252	215	-24.82724	215	2.790814	215	-30.04936	215	15.98231	215	-13.66821
	216	15.66685	216	-3.843944	216	-49.03008	216	-39.92039	216	21.9918	216	16.42173	216	-25.02794	216	-31.30224	216	-9.921861	216	-17.53252	216	-23.74976	216	-25.98727	216	2.485237	216	-30.93307	216	15.57128	216	-13.12461
	217	16.89124	217	-3.111411	217	-47.41564	217	-36.63474	217	22.77765	217	18.22702	217	-25.85144	217	-33.84457	217	-9.11572	217	-15.65623	217	-23.39941	217	-26.44155	217	3.948751	217	-29.64219	217	14.70761	217	-13.84605
	218	17.18895	218	-1.898748	218	-46.01124	218	-36.35311	218	26.0034	218	22.76833	218	-25.54616	218	-30.36794	218	-10.04085	218	-14.90514	218	-25.38804	218	-27.55815	218	5.078416	218	-28.40271	218	15.23994	218	-13.17349
	219	17.30653	219	-5.749881E-02	219	-44.96522	219	-35.9377	219	30.76874	219	25.05107	219	-24.81421	219	-27.80076	219	-9.609818	219	-16.4137	219	-24.97302	219	-28.10211	219	5.676343	219	-28.43637	219	14.70714	219	-13.12342
	220	15.81622	220	-.7603228	220	-43.67595	220	-34.54942	220	34.08898	220	25.13616	220	-26.28606	220	-27.00451	220	-9.33579	220	-15.21742	220	-25.86077	220	-30.68195	220	6.47394	220	-26.92408	220	14.84575	220	-12.56346
	221	17.05654	221	-.9141668	221	-41.79151	221	-33.78467	221	36.59599	221	28.77089	221	-28.87089	221	-27.04309	221	-8.49087	221	-11.28197	221	-25.19677	221	-28.15569	221	7.933242	221	-25.44125	221	16.14411	221	-10.6616
	222	17.11346	222	1.387622	222	-39.80418	222	-32.21193	222	38.47317	222	32.36364	222	-29.91624	222	-25.1452	222	-8.297916	222	-14.52284	222	-26.37384	222	-26.9086	222	8.796399	222	-24.13333	222	17.22509	222	-11.00912
	223	17.18029	223	2.639234E-02	223	-39.19874	223	-33.13605	223	39.85071	223	36.18333	223	-28.07805	223	-23.96705	223	-7.563558	223	-13.15724	223	-25.58965	223	-30.93707	223	9.645367	223	-21.28991	223	17.94011	223	-10.34035
	224	17.37068	224	-.5298415	224	-38.16338	224	-31.53518	224	39.96057	224	38.23221	224	-25.98531	224	-25.64195	224	-7.914226	224	-14.32778	224	-26.0573	224	-31.93304	224	11.02579	224	-17.74216	224	18.59469	224	-12.38026
	225	18.12187	225	-.0205791	225	-37.24502	225	-30.80961	225	41.30333	225	39.86935	225	-25.19	225	-23.99487	225	-7.653156	225	-14.27879	225	-24.23017	225	-32.31256	225	11.08989	225	-18.02277	225	19.95438	225	-12.63896
	226	18.80835	226	1.893851	226	-36.67775	226	-29.64889	226	46.18631	226	43.57575	226	-28.84358	226	-30.00765	226	-7.499959	226	-14.52251	226	-26.73926	226	-29.70386	226	11.17583	226	-19.32485	226	20.4059	226	-13.27322
	227	19.63635	227	1.153255	227	-35.57172	227	-28.58936	227	48.00995	227	43.13226	227	-30.04453	227	-31.702	227	-7.295345	227	-14.76355	227	-24.02644	227	-27.45639	227	11.55672	227	-18.46803	227	19.71549	227	-16.25541
	228	20.53547	228	2.491568	228	-34.7824	228	-28.61039	228	47.67363	228	40.0808	228	-30.2081	228	-32.28001	228	-7.549268	228	-14.63164	228	-24.16116	228	-27.47525	228	11.45029	228	-17.73618	228	18.86822	228	-15.75984
	229	20.73717	229	3.486978	229	-33.37938	229	-26.67743	229	46.34073	229	39.46641	229	-28.39576	229	-31.47967	229	-8.549046	229	-16.77005	229	-24.14305	229	-27.6811	229	11.25797	229	-16.7177	229	16.4603	229	-16.75091
	230	21.18417	230	3.119459	230	-32.26246	230	-26.36302	230	45.87055	230	39.24606	230	-27.56633	230	-31.50246	230	-7.457915	230	-15.03678	230	-23.94111	230	-28.23411	230	11.74236	230	-16.88389	230	17.16243	230	-15.43152
	231	21.58791	231	2.262048	231	-31.24258	231	-25.22546	231	44.23729	231	38.21826	231	-26.47946	231	-31.4279	231	-7.301108	231	-14.31949	231	-23.79311	231	-24.63052	231	12.53332	231	-18.21851	231	16.91782	231	-16.14928
	232	22.25817	232	3.160533	232	-30.63188	232	-23.24976	232	44.73134	232	39.33238	232	-26.00643	232	-30.37643	232	-7.379138	232	-16.27318	232	-23.94962	232	-21.47711	232	12.88526	232	-21.1298	232	16.93747	232	-17.73706
	233	23.02444	233	3.619862	233	-30.38371	233	-22.6902	233	45.55123	233	41.74846	233	-24.63069	233	-34.23253	233	-7.381187	233	-17.41701	233	-24.04908	233	-22.65677	233	13.22572	233	-21.21992	233	15.9313	233	-20.3322
	234	22.82756	234	3.404296	234	-28.01011	234	-21.16543	234	46.14754	234	41.19004	234	-24.18077	234	-32.69395	234	-7.178414	234	-14.46984	234	-25.45601	234	-24.81232	234	14.31712	234	-18.12492	234	13.02869	234	-24.15034
	235	24.23402	235	4.327765	235	-26.11291	235	-21.16126	235	43.16928	235	40.23504	235	-24.52457	235	-30.75841	235	-7.266341	235	-14.14243	235	-25.96169	235	-26.63367	235	16.22131	235	-17.15857	235	12.11495	235	-22.36108
	236	25.94535	236	5.205131	236	-24.7924	236	-20.74638	236	41.81548	236	38.72298	236	-26.0586	236	-30.18845	236	-7.334061	236	-14.24808	236	-26.56851	236	-27.63102	236	17.9126	236	-16.86085	236	10.85924	236	-25.1896
	237	25.23261	237	3.748346	237	-24.02313	237	-20.47348	237	41.1541	237	37.15198	237	-27.00856	237	-30.69463	237	-7.412089	237	-14.51528	237	-26.18603	237	-28.71933	237	18.08302	237	-16.3545	237	10.27374	237	-23.77682
	238	25.41976	238	4.794957	238	-24.54291	238	-20.37404	238	40.63708	238	36.10356	238	-28.92159	238	-32.38746	238	-6.983246	238	-13.19745	238	-27.05843	238	-25.38747	238	18.23076	238	-15.55252	238	9.049253	238	-22.91686
	239	26.59916	239	6.184547	239	-23.67779	239	-19.70191	239	37.23455	239	30.33005	239	-31.94016	239	-33.94739	239	-6.442448	239	-13.1646	239	-25.52479	239	-28.77935	239	18.65643	239	-15.63906	239	8.038198	239	-26.22172
	240	26.796	240	5.454436	240	-23.56333	240	-20.64294	240	36.08865	240	29.86015	240	-33.82615	240	-37.09205	240	-7.295109	240	-11.87166	240	-25.72547	240	-31.75926	240	18.47219	240	-13.65959	240	7.173326	240	-26.04029
	241	26.62737	241	5.69969	241	-23.02076	241	-19.23186	241	34.10943	241	26.9388	241	-34.29849	241	-34.93653	241	-7.1559	241	-10.52884	241	-25.55747	241	-31.45196	241	17.85596	241	-12.81935	241	6.436315	241	-26.83924
	242	26.79761	242	5.48704	242	-22.85674	242	-19.93454	242	30.94619	242	23.37015	242	-33.86706	242	-31.63135	242	-7.156008	242	-10.91311	242	-24.97754	242	-30.14459	242	16.73616	242	-14.19638	242	5.591291	242	-26.04652
	243	26.49192	243	7.574371	243	-22.97204	243	-19.69159	243	27.0187	243	19.01109	243	-37.20196	243	-37.60279	243	-6.619667	243	-11.77201	243	-25.7044	243	-29.76773	243	15.81368	243	-15.38107	243	4.654342	243	-30.53281
	244	26.42091	244	6.34165	244	-23.28972	244	-19.73266	244	23.61642	244	15.41641	244	-37.24006	244	-38.84703	244	-6.705415	244	-12.49439	244	-24.26812	244	-25.77679	244	15.3891	244	-17.16995	244	4.560662	244	-30.14938
	245	26.1584	245	7.14647	245	-23.84386	245	-21.43769	245	21.41411	245	14.64849	245	-37.33764	245	-40.03341	245	-6.167837	245	-14.06061	245	-22.01993	245	-25.44267	245	15.07368	245	-18.91376	245	2.995532	245	-30.41724
	246	26.06647	246	7.621739	246	-24.31141	246	-22.22434	246	17.86398	246	8.56981	246	-36.54124	246	-39.0486	246	-5.952134	246	-15.50766	246	-23.31142	246	-28.12022	246	13.89821	246	-20.57704	246	.8739901	246	-30.6629
	247	26.53743	247	6.641619	247	-24.86905	247	-21.88283	247	15.31002	247	5.936448	247	-37.39515	247	-40.26548	247	-5.709208	247	-12.52911	247	-23.64423	247	-29.51551	247	12.73391	247	-21.35677	247	.3247857	247	-28.79286
	248	27.71647	248	7.484753	248	-25.82368	248	-20.78715	248	13.64778	248	4.793152	248	-36.88844	248	-38.19348	248	-7.477814	248	-14.32465	248	-23.89112	248	-27.17566	248	11.97517	248	-24.18821	248	-.1314938	248	-26.30094
	249	26.62716	249	7.180354	249	-25.37297	249	-21.05741	249	12.77327	249	6.004889	249	-35.2442	249	-38.05055	249	-7.074221	249	-14.3154	249	-23.76135	249	-28.24148	249	11.47483	249	-25.94487	249	.7697272	249	-24.65163
	250	27.06237	250	8.478395	250	-25.50764	250	-22.12617	250	9.407333	250	5.190736	250	-36.21763	250	-43.65751	250	-6.792381	250	-14.00515	250	-25.79606	250	-29.31125	250	11.60276	250	-24.50588	250	.5343932	250	-26.91675
	251	28.02415	251	7.125174	251	-26.86479	251	-25.03133	251	7.937879	251	5.123862	251	-36.41619	251	-40.4614	251	-5.828231	251	-12.82161	251	-26.85075	251	-29.60207	251	12.24788	251	-21.91842	251	-.4924524	251	-27.87799
	252	27.49161	252	6.986017	252	-27.9899	252	-26.14536	252	6.018651	252	4.205256	252	-36.8251	252	-38.66895	252	-7.270256	252	-14.07726	252	-27.55932	252	-30.40149	252	13.05651	252	-21.89157	252	-1.71135	252	-27.50582
	253	27.72462	253	7.961356	253	-29.46324	253	-26.06049	253	6.01769	253	2.847843	253	-36.82212	253	-38.88791	253	-7.237058	253	-13.85603	253	-28.54342	253	-32.89406	253	13.24539	253	-21.08387	253	-3.110104	253	-29.13335
	254	28.00615	254	9.009344	254	-30.30961	254	-27.12972	254	6.406208	254	2.625933	254	-37.58019	254	-39.23098	254	-5.758505	254	-12.33911	254	-28.88625	254	-34.35058	254	13.16551	254	-20.31686	254	-4.01813	254	-28.02739
	255	29.75434	255	8.786117	255	-31.31008	255	-27.83292	255	4.330358	255	-.5793387	255	-38.76955	255	-40.31804	255	-5.84222	255	-13.53516	255	-28.58525	255	-33.06285	255	13.14487	255	-21.39928	255	-3.907189	255	-28.16201
	256	30.25946	256	6.79059	256	-32.73481	256	-29.23853	256	.2574223	256	-3.269894	256	-38.1566	256	-40.47022	256	-5.921322	256	-13.17896	256	-29.76505	256	-36.04942	256	12.6588	256	-20.2751	256	-3.827296	256	-27.86027
	257	27.7716	257	5.092986	257	-33.68314	257	-29.57565	257	-2.160435	257	-5.60714	257	-38.40452	257	-43.6827	257	-5.305043	257	-13.29401	257	-30.81602	257	-40.01389	257	13.20565	257	-18.53229	257	-2.850703	257	-28.66609
	258	26.75472	258	4.437656	258	-34.37145	258	-29.74226	258	-3.99372	258	-9.139593	258	-37.97191	258	-38.45114	258	-4.782464	258	-11.28301	258	-31.08969	258	-39.56812	258	12.43744	258	-18.63762	258	-2.618998	258	-26.90878
	259	26.26347	259	3.807532	259	-36.27628	259	-31.58337	259	-5.547994	259	-9.993151	259	-38.5183	259	-38.43302	259	-4.742726	259	-12.66223	259	-31.7007	259	-38.80268	259	13.00467	259	-20.86159	259	-.6915176	259	-24.56759
	260	25.11041	260	5.195869	260	-37.39494	260	-31.49076	260	-4.509101	260	-10.76724	260	-38.5282	260	-40.45273	260	-4.66793	260	-11.68967	260	-32.18802	260	-40.13552	260	13.49617	260	-20.85948	260	-.6308252	260	-26.70203
	261	25.10627	261	4.842805	261	-38.81296	261	-33.59211	261	-5.534482	261	-11.3908	261	-39.5064	261	-42.9368	261	-4.779034	261	-10.11775	261	-31.34127	261	-37.5543	261	13.43763	261	-20.19954	261	.6068647	261	-23.78292
	262	24.71683	262	5.52427	262	-39.57846	262	-34.36635	262	-5.96271	262	-11.97983	262	-39.14407	262	-41.35897	262	-4.783284	262	-10.25117	262	-30.81214	262	-37.6105	262	13.36163	262	-18.47747	262	1.292102	262	-23.65968
	263	23.99244	263	7.112692	263	-40.52804	263	-35.38988	263	-6.04218	263	-13.91502	263	-38.98333	263	-40.21081	263	-3.933339	263	-9.796976	263	-33.03789	263	-42.09258	263	13.99925	263	-17.01343	263	1.143111	263	-25.26412
	264	24.58363	264	6.484306	264	-41.32664	264	-35.83969	264	-5.548895	264	-12.95075	264	-36.98416	264	-39.08258	264	-3.361226	264	-9.820645	264	-33.19599	264	-39.33548	264	14.77768	264	-16.46442	264	1.159811	264	-22.81431
	265	25.22609	265	8.779659	265	-42.64833	265	-36.18969	265	-5.037579	265	-13.74205	265	-37.39861	265	-37.93933	265	-3.04034	265	-10.89365	265	-32.80898	265	-37.73358	265	16.39633	265	-16.40596	265	.2434111	265	-23.81014
	266	26.25309	266	8.360112	266	-43.37822	266	-37.64552	266	-4.986556	266	-12.3053	266	-36.45574	266	-40.00765	266	-3.284518	266	-11.61036	266	-34.53634	266	-37.47932	266	17.98294	266	-18.11458	266	-.7953334	266	-24.27817
	267	26.68609	267	7.873859	267	-43.86418	267	-36.44767	267	-4.417405	267	-9.877489	267	-35.63895	267	-42.7748	267	-2.604513	267	-9.949735	267	-34.8816	267	-38.23893	267	18.68495	267	-17.22004	267	-1.779371	267	-25.55222
	268	26.91597	268	8.258211	268	-43.04569	268	-36.24873	268	-4.055506	268	-7.285089	268	-33.3563	268	-36.97858	268	-2.704334	268	-9.542557	268	-35.06253	268	-39.19259	268	18.18398	268	-15.70804	268	-2.484041	268	-22.97332
	269	26.69915	269	9.979734	269	-42.91512	269	-37.32019	269	-3.415836	269	-6.362348	269	-33.37526	269	-37.64779	269	-2.47193	269	-10.471	269	-34.36121	269	-42.47146	269	17.83867	269	-14.38452	269	-4.408783	269	-23.5518
	270	27.87529	270	10.40616	270	-43.33729	270	-38.00812	270	-3.277037	270	-5.646502	270	-33.51244	270	-37.23942	270	-2.838191	270	-9.786144	270	-34.43407	270	-47.09991	270	18.13744	270	-11.77449	270	-5.164483	270	-23.79924
	271	29.48535	271	10.33844	271	-44.01977	271	-38.45287	271	-2.243062	271	-1.84856	271	-32.58605	271	-36.9307	271	-3.351945	271	-10.13309	271	-35.34369	271	-44.0293	271	18.94165	271	-12.74117	271	-5.469386	271	-23.15047
	272	31.65847	272	11.56613	272	-45.38409	272	-39.35282	272	-1.537543	272	-1.156986	272	-35.99744	272	-38.59949	272	-2.645835	272	-8.993692	272	-36.48058	272	-42.76311	272	17.90523	272	-12.37153	272	-5.750727	272	-24.80795
	273	32.07235	273	9.430325	273	-45.86398	273	-40.44977	273	-.4124326	273	.6415361	273	-35.22928	273	-39.73066	273	-3.397087	273	-9.603396	273	-36.30802	273	-46.50724	273	16.53063	273	-11.13593	273	-5.540143	273	-25.20501
	274	31.48579	274	9.787702	274	-46.65548	274	-41.05461	274	3.421903E-03	274	.1963204	274	-35.05212	274	-40.24091	274	-3.126101	274	-7.377206	274	-35.44652	274	-50.37889	274	16.0507	274	-8.588975	274	-4.477985	274	-26.56759
	275	32.68552	275	9.753452	275	-47.62587	275	-41.80216	275	1.400659	275	-.3738761	275	-37.05479	275	-36.64989	275	-3.306042	275	-7.419209	275	-35.03374	275	-48.84237	275	15.77997	275	-10.66129	275	-2.761531	275	-25.33564
	276	32.86043	276	12.00467	276	-47.74024	276	-41.10087	276	3.208632	276	1.811626	276	-36.01551	276	-38.3736	276	-2.958527	276	-8.081367	276	-34.95399	276	-48.31242	276	15.69024	276	-13.5327	276	-1.390105	276	-24.73812
	277	34.67919	277	11.31783	277	-48.70172	277	-40.80243	277	3.467375	277	2.778297	277	-36.53423	277	-38.28147	277	-2.261441	277	-6.943053	277	-34.41413	277	-47.62012	277	14.31835	277	-13.14047	277	-1.146597	277	-25.48494
	278	34.50723	278	13.64188	278	-50.0653	278	-43.20692	278	4.712085	278	4.051067	278	-37.4676	278	-37.68317	278	-1.356995	278	-5.382785	278	-35.44785	278	-44.95504	278	13.31944	278	-13.28528	278	-.9204769	278	-22.01222
	279	35.0153	279	14.24092	279	-49.68437	279	-42.53286	279	2.90815	279	.9455006	279	-35.83457	279	-33.89111	279	-1.738876	279	-8.776705	279	-36.03428	279	-45.9781	279	14.26393	279	-12.6838	279	-1.346371	279	-22.17361
	280	33.896	280	14.84766	280	-51.40437	280	-44.53036	280	.961665	280	-2.599459	280	-31.70411	280	-32.43676	280	-1.007806	280	-8.001086	280	-34.58376	280	-48.7897	280	15.77622	280	-12.729	280	-1.139286	280	-20.28858
	281	35.89429	281	15.38011	281	-52.62175	281	-45.10015	281	-8.440409E-03	281	-2.900464	281	-31.6928	281	-34.38437	281	-1.200058	281	-7.05305	281	-34.61201	281	-46.49352	281	16.48865	281	-12.67109	281	-.6144953	281	-21.35519
	282	37.2049	282	14.97428	282	-52.88858	282	-46.1992	282	.5891232	282	-4.431704	282	-31.53947	282	-35.47481	282	-1.742995	282	-8.542459	282	-34.19487	282	-45.70071	282	17.59204	282	-14.49478	282	1.07065	282	-20.50153
	283	36.15229	283	15.27406	283	-53.17453	283	-46.98023	283	-1.305228	283	-6.537564	283	-33.36564	283	-41.19164	283	-1.294579	283	-8.092198	283	-36.6374	283	-44.41884	283	18.1465	283	-12.58946	283	-.5994511	283	-21.71147
	284	36.62855	284	15.29381	284	-53.21278	284	-47.85855	284	-3.860154	284	-11.07004	284	-34.53858	284	-40.88591	284	-1.11965	284	-8.403066	284	-36.71332	284	-47.55855	284	20.34913	284	-8.886243	284	-2.082885	284	-22.63895
	285	36.37402	285	15.04651	285	-54.94189	285	-49.95077	285	-6.609412	285	-11.04252	285	-35.79632	285	-39.44346	285	-.6705233	285	-6.67081	285	-37.44228	285	-48.43023	285	21.24558	285	-7.311461	285	-2.321861	285	-19.80782
	286	37.75733	286	15.62755	286	-55.59553	286	-50.17312	286	-7.721579	286	-12.35123	286	-35.00156	286	-37.33625	286	-2.366728	286	-9.645287	286	-37.00008	286	-51.70499	286	21.98101	286	-5.687473	286	-2.618412	286	-21.19139
	287	37.17598	287	14.31227	287	-57.13263	287	-51.48365	287	-10.09138	287	-13.66528	287	-34.7654	287	-34.45753	287	-1.62952	287	-8.463038	287	-37.57998	287	-53.05886	287	23.36612	287	-4.303023	287	-2.928509	287	-19.87781
	288	37.62183	288	14.23597	288	-57.7974	288	-51.48555	288	-10.04691	288	-11.16874	288	-37.84921	288	-35.40066	288	-1.326857	288	-6.972524	288	-36.79957	288	-49.97485	288	24.27495	288	-2.156806	288	-2.897458	288	-18.34084
	289	37.12191	289	16.06431	289	-57.64514	289	-53.03014	289	-10.75109	289	-12.21745	289	-39.66077	289	-32.63505	289	-2.587293	289	-8.228493	289	-36.70472	289	-52.59703	289	24.62917	289	-1.544042	289	-3.413618	289	-19.44471
	290	37.81861	290	14.05264	290	-58.86846	290	-56.03202	290	-10.84452	290	-9.876381	290	-37.24126	290	-29.91834	290	-2.217705	290	-7.003613	290	-38.02189	290	-54.21503	290	25.28816	290	1.185581	290	-2.721181	290	-19.42527
	291	38.63438	291	14.05629	291	-58.81565	291	-55.8736	291	-11.40932	291	-12.11003	291	-29.49019	291	-25.77282	291	-1.712345	291	-7.134101	291	-37.62689	291	-57.69794	291	25.89836	291	4.154831	291	-2.986888	291	-20.48234
	292	38.48982	292	14.7528	292	-61.78626	292	-58.00926	292	-10.93108	292	-12.57121	292	-27.41325	292	-28.25814	292	-1.405664	292	-7.76904	292	-36.09771	292	-55.59104	292	26.12654	292	2.23971	292	-2.954363	292	-19.82787
	293	38.40577	293	15.61864	293	-64.08418	293	-57.6015	293	-10.78918	293	-12.55245	293	-30.29619	293	-35.64306	293	-1.424536	293	-8.115427	293	-35.67395	293	-54.35387	293	26.71499	293	.1171611	293	-3.328974	293	-21.83528
	294	37.76048	294	14.99552	294	-64.18444	294	-56.73544	294	-11.63694	294	-13.45105	294	-34.93802	294	-38.26483	294	-.9239793	294	-6.489713	294	-34.84497	294	-52.99907	294	26.26306	294	-.1610398	294	-3.895071	294	-20.76215
	295	37.70479	295	16.57947	295	-64.52175	295	-57.27781	295	-10.03677	295	-11.82008	295	-37.33496	295	-39.2015	295	-.2246004	295	-6.763423	295	-34.73906	295	-51.26276	295	25.69683	295	-1.139264	295	-4.703766	295	-20.35813
	296	39.97464	296	18.39625	296	-65.59738	296	-59.61098	296	-9.893188	296	-13.55352	296	-37.71368	296	-38.17046	296	-.3247479	296	-8.880445	296	-36.59772	296	-55.64245	296	25.83279	296	-1.207057	296	-5.336236	296	-22.66989
	297	41.35117	297	17.48285	297	-67.72573	297	-61.20083	297	-7.870471	297	-13.19029	297	-37.8736	297	-38.0899	297	.668866	297	-7.225436	297	-36.45654	297	-56.08763	297	26.22869	297	.1820609	297	-4.523261	297	-21.43351
	298	40.387	298	16.04641	298	-68.88174	298	-61.288	298	-7.402318	298	-14.91797	298	-38.01725	298	-35.76649	298	.4246667	298	-9.182231	298	-36.13363	298	-51.53523	298	26.36031	298	-1.955914	298	-5.132809	298	-19.30539
	299	40.58101	299	15.14149	299	-70.91722	299	-63.77536	299	-7.040041	299	-14.61458	299	-37.88062	299	-36.2396	299	-.1325583	299	-7.649516	299	-37.40261	299	-51.04881	299	26.27994	299	-3.52187	299	-4.778973	299	-18.92499
	300	40.2299	300	15.26832	300	-72.63885	300	-65.41843	300	-7.231378	300	-13.88595	300	-38.93616	300	-41.95893	300	.30312	300	-6.078826	300	-38.63869	300	-50.94181	300	26.39466	300	-1.837748	300	-4.426957	300	-18.55887
	301	39.89795	301	13.91406	301	-74.48539	301	-66.24923	301	-8.389281	301	-15.65423	301	-38.86554	301	-39.83704	301	.49786	301	-5.366704	301	-38.17633	301	-53.2992	301	27.51294	301	-.4207044	301	-4.848529	301	-17.34742
	302	39.50904	302	15.24239	302	-76.36842	302	-67.47267	302	-9.210135	302	-15.00668	302	-38.49123	302	-39.24944	302	.5819395	302	-5.106581	302	-39.96126	302	-55.83574	302	26.79881	302	-1.515048	302	-3.949425	302	-15.11059
	303	39.4524	303	15.89521	303	-76.81168	303	-67.50237	303	-7.694641	303	-15.41572	303	-40.78344	303	-40.61991	303	.5476719	303	-5.162487	303	-40.20399	303	-59.5481	303	26.97915	303	-.2955775	303	-4.309319	303	-15.07095
	304	39.3667	304	15.71803	304	-77.10005	304	-68.42691	304	-6.472624	304	-14.36581	304	-39.80159	304	-40.25242	304	.5151534	304	-3.407999	304	-42.00171	304	-59.27047	304	26.97818	304	-1.38362	304	-4.406207	304	-12.87888
	305	39.25484	305	17.47443	305	-77.158	305	-67.64482	305	-8.607438	305	-17.66898	305	-39.18405	305	-41.53867	305	.3575048	305	-5.344758	305	-42.40203	305	-55.97647	305	26.46148	305	-1.394843	305	-3.440557	305	-12.81578
	306	38.21334	306	19.1534	306	-78.20253	306	-68.61818	306	-9.583076	306	-17.27139	306	-39.8074	306	-42.85439	306	.734001	306	-6.593499	306	-42.66627	306	-60.93617	306	25.44567	306	.5118333	306	-3.095344	306	-14.07283
	307	37.69038	307	19.18086	307	-78.37424	307	-68.47276	307	-11.6977	307	-18.24869	307	-39.65374	307	-45.20815	307	.4494584	307	-4.951091	307	-43.06543	307	-62.1969	307	25.37393	307	2.518103	307	-2.338301	307	-11.89253
	308	40.16288	308	20.41987	308	-77.09377	308	-68.07691	308	-13.46887	308	-20.84693	308	-39.64429	308	-40.24293	308	-5.898967E-02	308	-6.542651	308	-42.44556	308	-63.13203	308	25.4079	308	2.37284	308	-1.182743	308	-12.51163
	309	39.51963	309	20.71725	309	-76.86955	309	-70.00175	309	-14.85229	309	-20.1107	309	-38.77166	309	-39.56147	309	-.3776893	309	-8.548416	309	-43.14675	309	-62.41492	309	25.42097	309	1.826929	309	-.1104337	309	-11.05805
	310	38.96399	310	19.12177	310	-76.39743	310	-69.99343	310	-15.4681	310	-20.43386	310	-38.69042	310	-40.61807	310	-.2554612	310	-8.435006	310	-43.03796	310	-61.28548	310	25.77041	310	3.126935	310	.480262	310	-12.52359
	311	38.62082	311	18.25485	311	-77.34123	311	-72.80577	311	-16.56529	311	-19.87909	311	-38.4505	311	-40.23214	311	-.8995674	311	-7.092243	311	-42.34017	311	-61.00758	311	26.5706	311	3.576807	311	2.269042	311	-7.642888
	312	37.84835	312	19.3129	312	-78.57359	312	-75.67536	312	-17.22683	312	-18.41368	312	-37.28804	312	-38.42149	312	-.8872503	312	-6.474712	312	-43.88124	312	-59.43721	312	27.36921	312	4.830109	312	3.389526	312	-8.589067
	313	38.37188	313	18.43039	313	-79.54935	313	-77.67383	313	-17.55887	313	-21.97706	313	-38.25574	313	-36.50311	313	-.4763567	313	-6.525175	313	-43.05782	313	-62.78493	313	28.05478	313	6.141607	313	5.575895	313	-8.240011
	314	38.55718	314	16.53923	314	-81.23633	314	-78.4526	314	-18.38837	314	-22.05602	314	-37.56703	314	-35.09245	314	-4.258439E-02	314	-3.869057	314	-45.7359	314	-61.69599	314	29.5447	314	7.292675	314	7.937756	314	-5.739552
	315	38.05692	315	15.93343	315	-81.73037	315	-78.72782	315	-18.5819	315	-23.38359	315	-36.44009	315	-31.11851	315	.2616119	315	-4.374525	315	-45.15675	315	-58.05723	315	30.41585	315	7.82921	315	7.391909	315	-7.964026
	316	38.25011	316	15.15292	316	-83.72776	316	-81.21279	316	-19.08599	316	-22.26897	316	-38.28728	316	-35.08049	316	.17258	316	-4.519065	316	-46.51389	316	-58.14808	316	31.53496	316	7.713922	316	8.055979	316	-6.434638
	317	36.45254	317	14.32229	317	-83.46596	317	-80.84571	317	-17.98271	317	-21.77596	317	-37.74101	317	-37.80826	317	1.325595	317	-2.653264	317	-47.76855	317	-57.90074	317	33.18807	317	11.05334	317	6.540305	317	-9.593532
	318	38.34069	318	13.82291	318	-84.47063	318	-83.11096	318	-17.00074	318	-21.01142	318	-37.50443	318	-33.40831	318	1.769855	318	-3.981925	318	-47.71507	318	-60.59837	318	34.23608	318	13.03337	318	6.257133	318	-7.759727
	319	39.62811	319	14.98219	319	-85.31969	319	-82.34001	319	-16.56049	319	-21.41187	319	-38.04528	319	-33.51918	319	.3486559	319	-5.003144	319	-49.22074	319	-63.12201	319	34.57592	319	13.11295	319	4.144362	319	-8.226794
	320	39.26611	320	14.09947	320	-85.5879	320	-81.81824	320	-16.54436	320	-22.59198	320	-38.42823	320	-33.90272	320	.7361177	320	-4.519908	320	-51.41048	320	-64.68105	320	35.18642	320	13.8687	320	.8851761	320	-10.55487
	321	40.00796	321	14.129	321	-85.66833	321	-80.97739	321	-16.25813	321	-20.089	321	-40.49923	321	-37.2277	321	.4580233	321	-4.326081	321	-51.20582	321	-61.87204	321	35.39742	321	13.93573	321	-9.903431E-02	321	-8.757399
	322	40.60998	322	15.97646	322	-86.69174	322	-80.82203	322	-17.64116	322	-21.46872	322	-40.10435	322	-37.63515	322	.5167146	322	-4.267199	322	-50.26444	322	-62.72332	322	35.39043	322	14.85889	322	-2.230015	322	-10.80389
	323	40.95757	323	15.28221	323	-87.92538	323	-81.34232	323	-19.2966	323	-22.03154	323	-40.05517	323	-39.97702	323	.804247	323	-4.601359	323	-50.9598	323	-65.36324	323	35.30021	323	16.57219	323	-2.892224	323	-10.55289
	324	40.16543	324	14.97112	324	-86.61336	324	-79.67128	324	-20.53449	324	-23.81042	324	-39.57042	324	-40.64139	324	1.000567	324	-3.166937	324	-50.77837	324	-65.56019	324	34.98521	324	20.48687	324	-4.161395	324	-11.81673
	325	41.7351	325	15.42488	325	-86.30491	325	-78.99976	325	-22.02457	325	-26.05374	325	-39.182	325	-35.83036	325	.521238	325	-4.051589	325	-50.84188	325	-67.05824	325	35.21719	325	18.85718	325	-4.50213	325	-10.37924
	326	41.68005	326	15.97778	326	-85.89685	326	-79.37603	326	-23.96587	326	-27.28657	326	-39.98811	326	-40.68487	326	.3783697	326	-4.859833	326	-50.50741	326	-64.92971	326	35.00253	326	14.80674	326	-4.428224	326	-10.26231
	327	41.36651	327	14.88905	327	-86.20586	327	-79.94077	327	-25.03961	327	-27.78908	327	-39.78285	327	-42.70719	327	.7351629	327	-2.7299	327	-51.02583	327	-63.70593	327	36.10656	327	16.24506	327	-3.705849	327	-12.58673
	328	41.94414	328	15.0971	328	-87.64133	328	-81.4866	328	-26.2393	328	-27.6846	328	-38.00964	328	-40.98109	328	.9104193	328	-2.645297	328	-50.58585	328	-62.24606	328	36.02375	328	15.47141	328	-2.609159	328	-10.39188
	329	42.55274	329	16.73231	329	-88.09664	329	-81.76384	329	-27.44654	329	-30.10961	329	-36.71796	329	-39.62339	329	.8989924	329	-4.395758	329	-52.26795	329	-62.65031	329	35.80283	329	15.47146	329	-1.553648	329	-11.97417
	330	42.174	330	15.16848	330	-87.60094	330	-82.71247	330	-27.17823	330	-30.62165	330	-36.40768	330	-37.8153	330	.7002531	330	-3.101314	330	-51.86657	330	-63.59677	330	35.34878	330	15.20519	330	-2.366095	330	-10.91828
	331	41.90804	331	14.66571	331	-87.62196	331	-83.31765	331	-28.04609	331	-30.06548	331	-35.38371	331	-35.53352	331	1.553084	331	-2.684289	331	-52.61588	331	-59.00235	331	35.26698	331	15.57721	331	-2.15736	331	-10.43874
	332	41.16367	332	16.52389	332	-87.78924	332	-83.86394	332	-28.82109	332	-29.64437	332	-35.71614	332	-32.74322	332	1.821409	332	-4.49243	332	-52.24644	332	-60.35302	332	35.26621	332	15.09389	332	-1.849871	332	-10.14291
	333	42.83324	333	16.75708	333	-88.66715	333	-84.99002	333	-27.97755	333	-27.75584	333	-37.65847	333	-36.95737	333	1.674687	333	-1.818733	333	-52.96675	333	-60.36084	333	36.05173	333	16.61569	333	-1.644543	333	-10.79209
	334	42.97692	334	15.23234	334	-89.06148	334	-84.62449	334	-27.9402	334	-30.54318	334	-36.66292	334	-34.22089	334	2.204702	334	-1.078756	334	-53.79395	334	-63.00342	334	36.80894	334	21.58133	334	-.6909573	334	-12.14625
	335	42.75581	335	13.67067	335	-89.0086	335	-86.15064	335	-28.30024	335	-33.19573	335	-36.03042	335	-30.8527	335	2.872461	335	-.9182183	335	-54.99904	335	-65.47094	335	37.77409	335	23.58567	335	.4744858	335	-8.604527
	336	42.88373	336	15.61445	336	-88.02824	336	-85.10317	336	-29.55593	336	-35.59371	336	-36.4087	336	-29.12953	336	2.819105	336	-2.032826	336	-56.31049	336	-65.87255	336	39.43246	336	24.59804	336	.8769739	336	-10.51404
	337	42.57763	337	15.13043	337	-88.8728	337	-86.40515	337	-31.61063	337	-38.31353	337	-36.82166	337	-28.87805	337	2.63378	337	-1.075757	337	-56.29255	337	-64.97466	337	40.60207	337	25.11108	337	1.941099	337	-7.750946
	338	41.55314	338	15.59912	338	-88.16895	338	-85.68596	338	-32.48214	338	-36.79419	338	-38.41196	338	-30.22119	338	2.566735	338	-2.2565	338	-56.02103	338	-65.03838	338	41.97588	338	24.88435	338	2.291955	338	-5.474624
	339	42.16459	339	17.10579	339	-87.95699	339	-86.26958	339	-32.00879	339	-36.41313	339	-39.62577	339	-28.82968	339	2.280716	339	-1.868397	339	-56.90586	339	-66.40603	339	42.67139	339	24.07501	339	3.566599	339	-5.327834
	340	40.95945	340	15.63874	340	-88.05382	340	-87.38233	340	-31.73883	340	-34.74718	340	-37.20477	340	-30.26842	340	2.86823	340	-1.701187	340	-55.9305	340	-67.36291	340	42.54583	340	25.74319	340	4.501847	340	-3.545897
	341	41.97134	341	16.23404	341	-88.04312	341	-86.54861	341	-32.69845	341	-35.99375	341	-36.4474	341	-32.41193	341	3.578091	341	-1.640101	341	-54.66639	341	-68.71395	341	42.2886	341	27.44024	341	4.747985	341	-3.18285
	342	41.91322	342	14.61738	342	-89.64942	342	-87.0489	342	-33.96873	342	-35.5337	342	-36.05386	342	-33.48291	342	2.867438	342	-3.331165	342	-53.56953	342	-67.93597	342	41.40917	342	26.31323	342	6.906415	342	.4121886
	343	40.74018	343	13.85051	343	-89.84292	343	-85.59551	343	-34.18209	343	-35.13967	343	-38.55006	343	-37.97144	343	2.161746	343	-3.647916	343	-53.74668	343	-66.45449	343	41.40054	343	25.03625	343	6.703065	343	-2.153457
	344	40.59925	344	13.26578	344	-88.57211	344	-84.89397	344	-32.47928	344	-35.45517	344	-39.04771	344	-39.21784	344	2.308706	344	-3.153297	344	-52.3356	344	-66.04573	344	42.06628	344	26.34972	344	7.954991	344	.6091005
	345	40.13729	345	13.2009	345	-89.17194	345	-86.19753	345	-33.15928	345	-35.71883	345	-38.59832	345	-39.46995	345	2.141094	345	-3.655445	345	-51.69701	345	-62.85885	345	41.63036	345	26.79775	345	7.96318	345	1.122473
	346	39.85239	346	14.5916	346	-90.35587	346	-88.3372	346	-34.2509	346	-39.1321	346	-36.7965	346	-38.1874	346	2.134856	346	-4.519346	346	-51.76436	346	-65.90118	346	42.31844	346	27.33934	346	8.693672	346	-.9736887
	347	39.32222	347	14.59045	347	-91.01556	347	-87.61836	347	-35.75336	347	-39.23287	347	-37.42937	347	-39.50226	347	2.532976	347	-1.70659	347	-51.77007	347	-65.07098	347	43.04468	347	27.74936	347	9.359648	347	.8555822
	348	41.57093	348	15.86542	348	-92.64222	348	-87.95081	348	-37.11646	348	-40.15102	348	-36.07437	348	-36.50319	348	2.40237	348	-2.880915	348	-50.51749	348	-62.25344	348	42.65916	348	26.63832	348	8.562872	348	-.7628284
	349	41.49458	349	16.43656	349	-93.42717	349	-88.18228	349	-38.45384	349	-40.40321	349	-35.94664	349	-36.4842	349	2.94024	349	-3.418399	349	-50.31784	349	-61.40219	349	42.73132	349	25.28807	349	7.462616	349	-.3939608
	350	40.79026	350	17.14236	350	-93.93417	350	-88.66706	350	-38.02314	350	-39.59367	350	-37.28608	350	-41.23041	350	2.953136	350	-2.660919	350	-50.99892	350	-63.45543	350	43.40237	350	27.30552	350	6.600938	350	-3.009839
	351	40.08389	351	18.13348	351	-94.62078	351	-89.45821	351	-38.67552	351	-41.05297	351	-36.60579	351	-37.08703	351	2.110978	351	-1.333585	351	-51.99422	351	-63.76326	351	42.95549	351	29.7972	351	4.906572	351	-5.261792
	352	41.84828	352	20.19509	352	-95.06512	352	-91.30608	352	-39.22272	352	-41.12847	352	-37.61293	352	-35.88885	352	1.923931	352	-2.439703	352	-52.43991	352	-63.96266	352	42.92671	352	30.17619	352	4.013863	352	-5.32455
	353	42.64664	353	19.17364	353	-95.3886	353	-90.02129	353	-40.04633	353	-43.61669	353	-39.40478	353	-34.97625	353	2.105477	353	-3.238843	353	-52.20344	353	-67.22559	353	43.46772	353	31.4997	353	3.196145	353	-6.248479
	354	41.7115	354	17.22934	354	-95.59777	354	-90.73624	354	-39.44892	354	-42.66459	354	-40.90874	354	-35.76365	354	2.445927	354	-.4474862	354	-51.48483	354	-67.09023	354	43.34732	354	30.91217	354	3.289012	354	-5.942506
	355	41.80445	355	19.11598	355	-95.79475	355	-90.26439	355	-39.21725	355	-42.01598	355	-41.24268	355	-36.03237	355	1.786527	355	-.957599	355	-50.52718	355	-66.80798	355	43.5443	355	32.31014	355	4.211739	355	-4.389503
	356	41.11527	356	19.95199	356	-95.80298	356	-89.80598	356	-40.50692	356	-43.23825	356	-41.1693	356	-35.63037	356	1.568136	356	-2.909122	356	-51.04378	356	-68.72668	356	44.05859	356	33.98551	356	4.712865	356	-3.180085
	357	41.80478	357	20.77395	357	-95.99693	357	-89.2095	357	-40.98475	357	-43.60499	357	-42.63544	357	-38.43507	357	2.177509	357	-.8806419	357	-51.12346	357	-70.09607	357	44.40829	357	36.89242	357	4.479474	357	-.7897775
	358	41.71229	358	21.6136	358	-94.4364	358	-88.44004	358	-41.74982	358	-44.83534	358	-42.84252	358	-34.27772	358	1.685953	358	-1.235848	358	-49.43652	358	-70.5817	358	45.06631	358	39.28786	358	4.666987	358	1.508524
	359	42.05425	359	22.98199	359	-94.78132	359	-90.00085	359	-42.55706	359	-44.39124	359	-42.43943	359	-35.95093	359	1.627924	359	-1.77075	359	-49.86681	359	-67.96297	359	45.12533	359	38.46037	359	4.21704	359	4.866653
	360	43.61982	360	23.82836	360	-94.6386	360	-88.93491	360	-43.11506	360	-42.51767	360	-42.63982	360	-39.85008	360	1.182867	360	-2.484074	360	-47.98471	360	-67.83788	360	45.58178	360	38.1627	360	4.330098	360	4.452781
	361	43.64374	361	22.19133	361	-96.172	361	-89.86839	361	-43.49906	361	-39.04331	361	-41.89218	361	-41.01967	361	1.301189	361	-1.476299	361	-46.43646	361	-65.80904	361	45.74435	361	37.48812	361	6.083207	361	7.236224
	362	43.70608	362	22.44462	362	-96.07925	362	-89.88081	362	-42.65562	362	-35.97964	362	-40.64606	362	-40.43721	362	1.224903	362	-3.216661	362	-47.68532	362	-66.62174	362	45.35789	362	35.76197	362	6.18119	362	6.889825
	363	44.39567	363	22.32352	363	-96.10603	363	-89.63932	363	-40.20481	363	-37.07691	363	-40.7883	363	-38.58791	363	1.427496	363	-2.175426	363	-48.18583	363	-67.29837	363	42.95717	363	34.25378	363	5.503587	363	3.273462
	364	43.83375	364	21.70931	364	-95.90754	364	-89.67986	364	-39.60536	364	-38.51747	364	-41.16117	364	-38.34879	364	1.971478	364	-2.800616	364	-49.17149	364	-65.25448	364	41.92452	364	32.9214	364	3.61414	364	3.102501
	365	43.59739	365	22.58909	365	-95.33262	365	-88.81567	365	-40.11271	365	-39.8216	365	-39.1666	365	-32.76194	365	1.667899	365	-2.592505	365	-48.2561	365	-62.60117	365	40.76961	365	30.1995	365	3.175943	365	2.934692
	366	44.01944	366	23.15536	366	-96.05003	366	-90.42183	366	-39.37835	366	-37.23901	366	-33.64071	366	-32.3376	366	1.688379	366	-1.693729	366	-48.82874	366	-62.66169	366	39.48799	366	29.24959	366	1.17373	366	4.131692
	367	44.48253	367	23.4676	367	-95.78696	367	-90.07465	367	-38.85084	367	-35.71542	367	-32.77383	367	-37.95852	367	1.151797	367	-.7301982	367	-49.65263	367	-61.56306	367	39.66863	367	31.10176	367	.5701527	367	.6292637
	368	44.82417	368	23.56337	368	-95.73287	368	-89.8489	368	-38.56674	368	-34.10737	368	-32.58197	368	-37.65062	368	1.791667	368	.2458889	368	-50.23839	368	-62.06124	368	39.58657	368	32.09388	368	1.046777	368	1.982208
	369	46.27939	369	25.53247	369	-94.78114	369	-89.23524	369	-36.96356	369	-32.3082	369	-33.68658	369	-35.8566	369	2.041458	369	.7141601	369	-49.82524	369	-62.64269	369	38.19223	369	32.26385	369	-.9117592	369	-1.172731
	370	46.29364	370	24.88557	370	-94.03019	370	-88.04055	370	-36.9752	370	-32.45596	370	-35.65122	370	-36.19947	370	1.826437	370	-.6924662	370	-48.87788	370	-66.20366	370	38.32235	370	32.07146	370	-1.139768	370	-3.721793
	371	45.90696	371	25.14223	371	-93.72953	371	-88.11866	371	-36.11142	371	-28.42057	371	-36.794	371	-36.87006	371	2.115462	371	2.600793	371	-48.62272	371	-62.69947	371	37.84593	371	31.61683	371	-1.795905	371	-2.984484
	372	45.94419	372	26.38991	372	-93.86694	372	-87.39696	372	-34.32544	372	-27.11422	372	-37.13258	372	-36.12597	372	2.021908	372	-1.916811E-03	372	-49.61672	372	-62.65895	372	36.62766	372	29.54725	372	-2.575605	372	-5.767653
	373	46.67589	373	25.60943	373	-93.02748	373	-88.15971	373	-32.98803	373	-26.99191	373	-36.60149	373	-36.36439	373	1.426941	373	-.5261738	373	-48.69913	373	-63.97852	373	35.73363	373	30.44633	373	-2.174638	373	-6.088782
	374	46.95988	374	25.05508	374	-91.58511	374	-86.59069	374	-31.03116	374	-27.41895	374	-35.91447	374	-36.28459	374	1.607665	374	-.6077896	374	-48.2669	374	-65.29208	374	35.20928	374	32.61697	374	-3.238684	374	-6.597576
	375	46.21328	375	23.08273	375	-91.98394	375	-87.63246	375	-30.79307	375	-29.25344	375	-34.77875	375	-30.01146	375	1.599172	375	-.4685767	375	-45.18243	375	-65.54556	375	35.16683	375	29.6909	375	-3.051177	375	-4.832393
	376	46.472	376	23.1363	376	-90.99669	376	-86.68836	376	-31.18969	376	-30.31644	376	-37.20717	376	-34.01628	376	1.343649	376	-1.039972	376	-47.09719	376	-63.60227	376	34.86982	376	26.70576	376	-2.918526	376	-2.090156
	377	45.14544	377	23.20324	377	-90.67729	377	-86.53929	377	-31.70022	377	-30.0416	377	-38.11476	377	-36.15313	377	.9607753	377	-1.819414	377	-45.40977	377	-62.42616	377	35.1748	377	26.77662	377	-4.325355	377	-4.40323
	378	44.05369	378	22.24674	378	-90.42027	378	-86.49491	378	-31.91614	378	-28.64284	378	-38.38738	378	-36.91708	378	1.22926	378	-1.463735	378	-44.81077	378	-59.5854	378	34.06896	378	25.81429	378	-6.249543	378	-1.859289
	379	44.1285	379	24.14215	379	-90.65073	379	-85.44838	379	-31.30462	379	-29.30051	379	-37.99976	379	-36.46061	379	.542582	379	-2.437899	379	-43.89217	379	-59.91851	379	32.95728	379	26.13459	379	-6.156986	379	1.110524
	380	44.31439	380	23.38841	380	-90.12007	380	-85.01437	380	-30.52859	380	-28.64375	380	-38.61762	380	-35.55762	380	.8937923	380	-2.129379	380	-44.88328	380	-62.69338	380	32.68576	380	26.44721	380	-6.305158	380	1.37333
	381	44.12109	381	22.97035	381	-89.79781	381	-83.7122	381	-30.58099	381	-30.05507	381	-38.57452	381	-34.96688	381	.8512697	381	-2.110259	381	-44.39512	381	-57.36235	381	32.42513	381	26.85564	381	-6.044126	381	6.001145E-02
	382	44.41712	382	24.29776	382	-90.41945	382	-82.69636	382	-29.54675	382	-28.76246	382	-38.50394	382	-32.41376	382	.7723998	382	-1.797937	382	-44.14244	382	-57.06921	382	31.73602	382	25.73807	382	-5.049842	382	-.5315804
	383	44.68676	383	24.42508	383	-91.22189	383	-82.06478	383	-30.16406	383	-28.60775	383	-37.3284	383	-37.57346	383	.6309916	383	-2.192681	383	-44.86704	383	-56.7144	383	32.17777	383	26.18718	383	-6.46763	383	-1.830391
	384	43.88209	384	23.418	384	-89.65636	384	-78.91016	384	-28.22502	384	-26.61273	384	-36.03448	384	-36.38056	384	.6367338	384	-2.256725	384	-44.81906	384	-56.03287	384	32.33347	384	29.29769	384	-7.806245	384	-3.266798
	385	42.76862	385	23.27352	385	-88.69796	385	-79.58683	385	-28.08407	385	-26.16334	385	-35.38316	385	-34.13813	385	.8712723	385	-1.518177	385	-43.89044	385	-58.26806	385	32.24285	385	29.7304	385	-8.034883	385	-1.150476
	386	43.15719	386	23.7526	386	-88.59441	386	-79.65406	386	-27.67641	386	-26.35278	386	-35.352	386	-35.40553	386	.323539	386	-2.991013	386	-44.93688	386	-58.66426	386	31.67099	386	29.96239	386	-9.393473	386	-4.842982
	387	42.85295	387	21.94725	387	-88.08804	387	-79.49718	387	-26.56527	387	-24.09565	387	-36.33723	387	-37.47156	387	.6892077	387	-1.849739	387	-44.71392	387	-62.13324	387	31.1665	387	29.3235	387	-9.436247	387	-4.505553
	388	43.4411	388	22.67643	388	-88.48377	388	-78.58569	388	-24.16656	388	-21.46222	388	-36.39618	388	-39.3123	388	.5156259	388	-.9315472	388	-44.88806	388	-56.91917	388	30.23347	388	28.9941	388	-9.234756	388	-3.806424
	389	43.17021	389	24.78875	389	-89.73056	389	-79.25408	389	-23.18794	389	-22.124	389	-35.84155	389	-38.8765	389	3.894735E-02	389	-1.725137	389	-42.58242	389	-60.38582	389	29.91915	389	29.46808	389	-8.548945	389	-3.473558
	390	44.24365	390	24.2094	390	-89.80871	390	-80.16249	390	-24.35993	390	-23.54786	390	-36.72155	390	-42.66142	390	.3809673	390	.1997468	390	-42.0121	390	-62.74901	390	28.75229	390	30.94714	390	-8.269638	390	-3.803505
	391	43.66249	391	24.55885	391	-89.65763	391	-78.46888	391	-26.351	391	-26.75869	391	-36.66246	391	-41.40594	391	.6693923	391	.0851458	391	-41.58479	391	-61.9227	391	27.70219	391	31.99028	391	-7.190278	391	-3.231012
	392	43.75648	392	24.84181	392	-89.89069	392	-79.2844	392	-28.8606	392	-28.72302	392	-36.18961	392	-38.44886	392	1.177953	392	-1.169487	392	-40.29136	392	-62.06901	392	27.42044	392	30.67206	392	-6.897761	392	-.2035996
	393	44.74049	393	26.52997	393	-88.83869	393	-77.12173	393	-27.65587	393	-27.93862	393	-37.28576	393	-43.2072	393	.6204533	393	-2.196023	393	-40.80072	393	-60.20953	393	27.73209	393	29.73777	393	-7.725922	393	-.8216834
	394	45.53225	394	26.6184	394	-88.31509	394	-77.35988	394	-27.27276	394	-26.75261	394	-36.78281	394	-43.03184	394	1.048765	394	-1.535984	394	-40.0093	394	-57.20845	394	28.56969	394	30.65013	394	-7.306603	394	2.32812
	395	44.6969	395	26.09626	395	-88.01244	395	-77.93185	395	-25.76726	395	-22.24286	395	-36.85557	395	-43.674	395	.2829244	395	-2.783762	395	-37.99556	395	-54.69474	395	29.04699	395	29.71638	395	-7.249899	395	3.434602
	396	44.83112	396	26.89143	396	-87.92162	396	-77.09916	396	-26.12873	396	-24.07073	396	-36.70226	396	-42.79611	396	.7344381	396	-2.361611	396	-37.4009	396	-58.13284	396	29.10006	396	29.44614	396	-7.557383	396	2.4676
	397	44.82444	397	25.1892	397	-88.07485	397	-76.5732	397	-24.40563	397	-20.61992	397	-36.10923	397	-41.5675	397	.8460593	397	-1.953813	397	-39.01447	397	-58.71261	397	29.7184	397	30.87675	397	-7.262687	397	5.049226
	398	44.26823	398	25.84745	398	-86.55873	398	-74.98188	398	-19.93103	398	-17.54521	398	-35.47755	398	-39.86421	398	.5119553	398	-1.678219	398	-39.31037	398	-56.701	398	28.11617	398	29.39093	398	-7.511407	398	4.910441
	399	44.05095	399	28.0923	399	-86.75526	399	-77.55236	399	-17.28856	399	-16.0172	399	-34.76026	399	-39.14657	399	.2922885	399	-1.66451	399	-38.45418	399	-55.29905	399	27.93054	399	28.96061	399	-8.682463	399	5.296022
	400	45.68195	400	28.97193	400	-86.28786	400	-79.62859	400	-16.2908	400	-15.11185	400	-35.58491	400	-44.89092	400	.7496349	400	4.415043E-02	400	-37.84965	400	-55.14543	400	28.24871	400	29.90208	400	-9.298892	400	4.586726
	401	45.06903	401	28.70287	401	-86.19895	401	-79.50906	401	-15.45055	401	-13.20058	401	-34.09879	401	-41.22533	401	1.512348	401	-.2892728	401	-39.99608	401	-54.99315	401	28.95728	401	33.02037	401	-9.183617	401	2.966391
	402	44.41722	402	28.84022	402	-86.78619	402	-80.44746	402	-13.8512	402	-11.19013	402	-34.97993	402	-40.19177	402	.9793021	402	-2.091907	402	-38.72346	402	-54.57013	402	28.77793	402	31.04348	402	-9.990984	402	3.01862
	403	44.91235	403	29.5658	403	-86.46655	403	-79.73977	403	-13.33372	403	-11.71483	403	-34.80759	403	-40.67019	403	1.405537	403	-1.940538	403	-39.68291	403	-57.01274	403	26.82547	403	31.17527	403	-10.43192	403	.5003074
	404	45.34784	404	28.55112	404	-86.04332	404	-79.59544	404	-10.92184	404	-8.03609	404	-35.43906	404	-41.58409	404	.7032555	404	.789987	404	-38.81046	404	-55.62693	404	25.58211	404	30.79949	404	-10.02455	404	1.094871
	405	45.344	405	27.5561	405	-85.87456	405	-80.20457	405	-9.713105	405	-6.074222	405	-36.83175	405	-44.19573	405	.0153964	405	-.4618579	405	-38.00668	405	-53.63033	405	24.53918	405	32.12243	405	-11.14798	405	-1.716122
	406	44.61434	406	26.85352	406	-85.17383	406	-79.67929	406	-8.017672	406	-4.667864	406	-36.61642	406	-43.90817	406	-1.859677E-02	406	-.4357387	406	-36.59108	406	-55.95044	406	22.96649	406	33.18961	406	-12.56823	406	-1.313144
	407	43.47877	407	26.20792	407	-84.82589	407	-79.24245	407	-5.866362	407	-2.908896	407	-37.06947	407	-47.32295	407	.1544748	407	.3060918	407	-36.67501	407	-58.75098	407	23.28568	407	33.76088	407	-11.76185	407	-1.491213
	408	42.73034	408	25.74648	408	-84.39289	408	-78.29434	408	-5.345942	408	-3.42824	408	-35.46807	408	-41.35502	408	.2151533	408	-1.780764	408	-35.34727	408	-57.39394	408	22.99003	408	33.09472	408	-11.14293	408	-4.386725
	409	41.97058	409	26.12029	409	-84.36838	409	-77.39941	409	-4.017585	409	-2.86273	409	-35.42408	409	-42.36021	409	-.7010021	409	-3.830999	409	-34.06873	409	-55.2838	409	22.02276	409	28.83384	409	-9.662098	409	-3.303383
	410	42.92007	410	26.65996	410	-84.04838	410	-77.24076	410	-4.543233	410	-2.968833	410	-36.38328	410	-45.05489	410	-.3433949	410	-3.630376	410	-33.58241	410	-54.60497	410	22.22817	410	29.22038	410	-11.7082	410	-8.929005
	411	42.55953	411	25.6525	411	-84.66816	411	-77.97692	411	-4.126763	411	-1.247509	411	-36.66265	411	-46.32902	411	-.5878073	411	-3.134343	411	-33.45662	411	-51.42225	411	21.57469	411	27.63306	411	-13.10663	411	-5.929924
	412	42.33539	412	26.69143	412	-83.4177	412	-76.7565	412	-3.584243	412	-.7395601	412	-36.46299	412	-46.3788	412	-.7248391	412	-4.103255	412	-31.81599	412	-50.1819	412	20.65751	412	26.9609	412	-14.20457	412	-5.322316
	413	40.71131	413	26.5051	413	-82.97661	413	-76.3651	413	-3.462184	413	-3.143753	413	-34.88725	413	-44.81682	413	-.7270805	413	-2.843231	413	-32.59961	413	-52.09786	413	20.95444	413	28.1188	413	-13.60947	413	-6.517436
	414	41.75872	414	25.64597	414	-83.99839	414	-76.4732	414	-4.212171	414	-4.149398	414	-33.57446	414	-43.61803	414	-1.416534	414	-2.852355	414	-31.76461	414	-48.32035	414	21.3222	414	28.76379	414	-14.44166	414	-3.672554
	415	42.01764	415	26.25796	415	-85.29842	415	-76.74722	415	-6.026437	415	-5.413976	415	-32.48676	415	-40.29322	415	-1.805087	415	-3.478197	415	-31.5231	415	-47.38442	415	21.42095	415	28.10299	415	-14.58394	415	-4.114353
	416	41.85895	416	25.40289	416	-84.74319	416	-75.57666	416	-6.946257	416	-4.779614	416	-32.77648	416	-43.30448	416	-2.141255	416	-3.499081	416	-31.42571	416	-46.376	416	21.70265	416	27.48157	416	-13.70225	416	-3.353962
	417	40.48965	417	24.34785	417	-83.57067	417	-75.53356	417	-8.675161	417	-5.893032	417	-32.66714	417	-46.06424	417	-1.663813	417	-3.761448	417	-31.41544	417	-46.2384	417	21.81294	417	30.30467	417	-14.30237	417	-4.923879
	418	40.02842	418	22.45881	418	-83.05876	418	-77.35911	418	-9.415199	418	-7.20237	418	-30.10251	418	-41.74364	418	-2.562585	418	-3.579915	418	-32.04548	418	-47.00441	418	22.93286	418	32.1758	418	-12.80319	418	-2.463332
	419	40.64841	419	22.38183	419	-83.46472	419	-78.29377	419	-10.51708	419	-9.290448	419	-30.66481	419	-38.88294	419	-3.141204	419	-3.235727	419	-32.27419	419	-48.49286	419	22.94281	419	31.46464	419	-13.7626	419	-4.315066
	420	39.46227	420	21.04361	420	-84.23481	420	-76.37352	420	-12.39578	420	-12.22502	420	-32.51041	420	-38.57165	420	-3.371978	420	-2.616246	420	-32.04198	420	-51.57953	420	22.2132	420	31.69272	420	-13.82516	420	-7.909883
	421	38.81653	421	19.88077	421	-85.98302	421	-76.94372	421	-11.55285	421	-9.903684	421	-32.51234	421	-35.91909	421	-3.983519	421	-1.302702	421	-30.98244	421	-47.61493	421	21.95914	421	31.96123	421	-13.12605	421	-6.423938
	422	39.04643	422	20.75335	422	-85.2924	422	-76.25706	422	-10.74065	422	-10.15238	422	-28.73524	422	-35.83185	422	-4.396241	422	-2.931163	422	-31.33384	422	-48.7569	422	21.5578	422	32.91758	422	-13.39821	422	-7.746456
	423	37.49657	423	20.28824	423	-86.51756	423	-76.47288	423	-10.15953	423	-9.210525	423	-29.26147	423	-40.2001	423	-4.158598	423	-2.916377	423	-30.99094	423	-52.02806	423	21.96776	423	32.86086	423	-13.35224	423	-8.178766
	424	37.36244	424	20.53439	424	-85.70699	424	-75.58538	424	-10.44143	424	-9.876105	424	-29.65823	424	-43.56924	424	-4.621624	424	-2.479811	424	-31.01871	424	-54.74107	424	22.66671	424	34.8931	424	-13.05868	424	-9.972361
	425	37.60223	425	19.33338	425	-85.28637	425	-72.92071	425	-11.38691	425	-9.965328	425	-29.48231	425	-36.66718	425	-6.288706	425	-3.972892	425	-28.99016	425	-54.61388	425	22.27257	425	32.60318	425	-12.96337	425	-7.545637
	426	38.31604	426	20.22829	426	-85.35178	426	-71.88651	426	-11.55006	426	-8.049831	426	-30.92473	426	-40.80648	426	-6.92923	426	-6.263179	426	-29.9559	426	-51.27172	426	20.58235	426	30.03795	426	-11.81943	426	-9.170174
	427	37.45412	427	20.00304	427	-84.25414	427	-70.40944	427	-7.446654	427	-5.190266	427	-31.19103	427	-40.29827	427	-6.723739	427	-4.479005	427	-30.33234	427	-50.7697	427	20.77665	427	31.16367	427	-11.78795	427	-10.69204
	428	36.8567	428	20.43992	428	-83.91903	428	-71.52741	428	-5.772499	428	-3.499856	428	-32.73808	428	-38.28029	428	-7.126054	428	-4.641865	428	-29.34813	428	-48.28521	428	20.49058	428	29.72577	428	-11.71084	428	-6.880305
	429	37.47895	429	21.86208	429	-83.5041	429	-71.12052	429	-5.398296	429	-5.744895	429	-31.73394	429	-33.5491	429	-7.881907	429	-7.237176	429	-29.57861	429	-49.37439	429	21.27602	429	30.77629	429	-12.00909	429	-6.915922
	430	37.27406	430	21.00855	430	-81.77114	430	-70.22471	430	-5.108508	430	-4.428762	430	-28.62199	430	-29.24058	430	-8.338804	430	-6.529837	430	-29.91195	430	-51.25605	430	21.25113	430	30.00712	430	-11.96202	430	-5.473181
	431	37.89149	431	19.12346	431	-81.29904	431	-70.18584	431	-5.89649	431	-4.697751	431	-23.77975	431	-30.06563	431	-8.844641	431	-4.777419	431	-30.20135	431	-47.14503	431	21.5656	431	29.46227	431	-11.87494	431	-5.241975
	432	37.27452	432	18.0714	432	-80.5543	432	-69.52238	432	-6.071698	432	-4.131935	432	-23.13782	432	-31.89361	432	-9.157346	432	-6.248085	432	-31.25069	432	-46.37743	432	20.86136	432	27.67929	432	-12.44057	432	-5.507385
	433	36.8818	433	18.18552	433	-79.13343	433	-69.18252	433	-5.032053	433	-2.2427	433	-27.05206	433	-40.81134	433	-9.28187	433	-5.675334	433	-30.84735	433	-46.21082	433	21.80521	433	29.0995	433	-13.19173	433	-4.650507
	434	36.14247	434	17.84417	434	-77.83525	434	-68.35184	434	-4.428731	434	-.6370115	434	-29.68669	434	-40.32252	434	-9.49223	434	-6.848567	434	-32.47854	434	-47.07732	434	22.46055	434	30.94285	434	-12.81195	434	-5.361714
	435	35.34973	435	17.80961	435	-77.49331	435	-69.6531	435	-3.677855	435	.2381063	435	-31.57498	435	-39.59685	435	-9.768626	435	-6.958505	435	-31.81034	435	-47.65255	435	22.80992	435	31.61623	435	-12.71094	435	-3.897739
	436	35.74595	436	17.78894	436	-77.31766	436	-68.3387	436	-3.058234	436	-1.08669	436	-31.22094	436	-39.95078	436	-11.21195	436	-8.669562	436	-32.66006	436	-49.23952	436	22.1519	436	31.83983	436	-13.70447	436	-4.584311
	437	35.42365	437	17.01771	437	-76.43834	437	-67.4284	437	-3.532223	437	-2.329596	437	-31.4406	437	-40.49952	437	-10.61381	437	-8.274634	437	-33.4159	437	-49.21708	437	22.32454	437	32.18786	437	-13.25944	437	-5.14423
	438	34.8705	438	17.09732	438	-73.69486	438	-66.21143	438	-2.406524	438	.1141417	438	-31.31163	438	-41.10548	438	-11.51136	438	-6.181357	438	-32.82817	438	-45.52901	438	21.7014	438	31.6634	438	-12.52466	438	-2.324929
	439	35.25618	439	18.17827	439	-72.87233	439	-67.08131	439	-3.407247	439	-.5443311	439	-30.18835	439	-41.49737	439	-11.39559	439	-6.081121	439	-32.47819	439	-46.02222	439	21.23322	439	31.95197	439	-14.0788	439	-3.852254
	440	34.32672	440	17.2624	440	-73.27292	440	-69.25436	440	-2.44621	440	-.5433023	440	-29.94665	440	-44.682	440	-12.46678	440	-6.798753	440	-32.70794	440	-48.74626	440	21.41605	440	33.19684	440	-13.62326	440	-2.371549
	441	35.00856	441	17.63699	441	-73.09839	441	-66.82345	441	-2.707268	441	-1.9578	441	-28.99682	441	-42.66018	441	-12.31503	441	-5.355157	441	-32.29747	441	-50.15494	441	21.18327	441	33.82304	441	-11.06685	441	-4.116746
	442	34.62402	442	18.42738	442	-72.85352	442	-66.19585	442	-1.945207	442	-.9866548	442	-28.08743	442	-39.97296	442	-11.99209	442	-8.644053	442	-31.35519	442	-47.46285	442	20.91233	442	32.29276	442	-10.68739	442	-2.773842
	443	33.14058	443	20.35085	443	-71.62276	443	-65.48324	443	-2.094409	443	.7164729	443	-27.66462	443	-42.59481	443	-11.11841	443	-9.562361	443	-30.80954	443	-47.22772	443	21.20179	443	30.86894	443	-12.87061	443	-7.189825
	444	33.49153	444	19.02942	444	-72.21838	444	-68.1704	444	-1.917108	444	1.139925	444	-26.14597	444	-42.00537	444	-12.14547	444	-10.1253	444	-30.1799	444	-44.95307	444	21.45398	444	31.93075	444	-13.4464	444	-4.137154
	445	34.26853	445	19.24612	445	-73.92376	445	-71.19417	445	-.4242063	445	3.491847	445	-25.43216	445	-41.33349	445	-12.7566	445	-12.46995	445	-29.14558	445	-42.84658	445	21.75357	445	31.2274	445	-12.98435	445	-3.963226
	446	34.76337	446	18.99968	446	-74.68018	446	-70.44933	446	-1.718067	446	1.847719	446	-23.94504	446	-38.57465	446	-13.45261	446	-13.11128	446	-30.32712	446	-44.88623	446	21.83747	446	30.95429	446	-13.25826	446	-4.819503
	447	33.72611	447	15.68335	447	-74.36449	447	-70.99906	447	9.034634E-02	447	3.697922	447	-22.25221	447	-36.05	447	-13.66812	447	-13.10103	447	-30.46845	447	-44.82744	447	21.46239	447	31.51898	447	-14.47413	447	-5.16808
	448	32.55727	448	16.70343	448	-76.36488	448	-72.34135	448	.1176012	448	4.723376	448	-20.69923	448	-31.21329	448	-14.68121	448	-12.87863	448	-31.7344	448	-40.97117	448	22.06684	448	31.20886	448	-16.93865	448	-4.821516
	449	31.66656	449	16.24237	449	-76.33879	449	-73.67283	449	.8111906	449	6.96501	449	-19.24024	449	-30.27271	449	-14.16466	449	-12.81977	449	-31.53384	449	-39.78104	449	20.45159	449	28.0112	449	-18.23355	449	-4.062751
	450	32.56005	450	16.84832	450	-76.87636	450	-73.67085	450	1.181694	450	10.06978	450	-19.5139	450	-34.5606	450	-14.18141	450	-12.81549	450	-30.59498	450	-39.92982	450	20.93366	450	30.27406	450	-19.43898	450	-4.364531
	451	32.88109	451	16.30228	451	-78.20947	451	-74.38594	451	3.576835	451	12.01119	451	-18.70414	451	-28.67814	451	-14.91585	451	-12.68111	451	-31.01074	451	-39.01559	451	21.2986	451	32.96014	451	-21.72451	451	-4.230727
	452	34.2154	452	16.43373	452	-77.66549	452	-74.00542	452	5.099488	452	13.41825	452	-18.66977	452	-26.00299	452	-14.35872	452	-12.58739	452	-31.07615	452	-42.0478	452	20.61976	452	32.24116	452	-20.50142	452	-3.177307
	453	32.59869	453	16.67141	453	-78.32734	453	-72.90696	453	5.178173	453	10.4817	453	-19.28843	453	-24.50131	453	-14.4177	453	-12.93928	453	-32.19864	453	-46.11995	453	20.13944	453	33.08078	453	-21.15202	453	-5.115548
	454	33.15694	454	15.12074	454	-78.08214	454	-71.8534	454	6.63899	454	12.51028	454	-19.46718	454	-25.08252	454	-14.0407	454	-11.38672	454	-31.87356	454	-43.91985	454	19.79897	454	33.59096	454	-21.02454	454	-4.096607
	455	34.2312	455	16.67976	455	-78.23463	455	-70.39466	455	7.34773	455	13.52106	455	-19.91227	455	-26.42472	455	-13.65667	455	-13.13768	455	-32.29976	455	-42.33367	455	19.70398	455	33.31342	455	-19.89643	455	-5.768375
	456	34.40934	456	17.8561	456	-77.25432	456	-69.4918	456	6.398981	456	13.78959	456	-19.28627	456	-26.73891	456	-13.76121	456	-12.10193	456	-32.5726	456	-45.01332	456	19.81871	456	33.14921	456	-20.22348	456	-5.627573
	457	32.72978	457	16.71939	457	-77.80248	457	-70.3409	457	8.18821	457	15.28152	457	-18.91703	457	-29.22731	457	-13.97779	457	-10.85473	457	-32.63665	457	-45.99836	457	20.70998	457	35.16104	457	-20.65403	457	-6.591131
	458	32.43586	458	17.26353	458	-77.87947	458	-68.50433	458	7.460485	458	13.54707	458	-17.44397	458	-24.12108	458	-14.07146	458	-11.57418	458	-31.29007	458	-46.31726	458	19.42602	458	33.29973	458	-19.48238	458	-5.422099
	459	32.7997	459	18.55771	459	-77.16991	459	-67.24189	459	8.650019	459	14.26598	459	-17.6958	459	-26.5215	459	-13.54033	459	-12.26338	459	-29.6805	459	-43.37459	459	18.52007	459	31.23699	459	-18.53539	459	-2.631493
	460	34.32929	460	19.33758	460	-77.12435	460	-66.60862	460	9.032731	460	14.45488	460	-17.23249	460	-27.99632	460	-12.96052	460	-11.11437	460	-30.54519	460	-43.46239	460	17.34822	460	32.51804	460	-17.93129	460	-4.551413
	461	33.77178	461	17.63039	461	-77.59361	461	-67.39113	461	9.175463	461	16.12968	461	-15.92981	461	-27.3724	461	-13.03816	461	-11.46082	461	-29.12157	461	-40.75085	461	18.20748	461	32.93235	461	-16.19802	461	-2.473207
	462	36.75185	462	18.80367	462	-78.75312	462	-67.18387	462	9.330863	462	17.01106	462	-13.39795	462	-26.13229	462	-13.67775	462	-12.13444	462	-29.191	462	-41.57776	462	18.10709	462	32.12146	462	-18.47965	462	-2.607045
	463	35.62106	463	16.55328	463	-79.75807	463	-66.94117	463	9.239519	463	14.96571	463	-12.81379	463	-25.15848	463	-13.38475	463	-12.03802	463	-29.10382	463	-44.59683	463	18.86939	463	31.09558	463	-17.09388	463	-4.496528
	464	35.10257	464	12.63236	464	-80.24784	464	-66.65125	464	8.604544	464	14.67486	464	-13.55466	464	-26.71179	464	-12.83616	464	-11.18787	464	-30.17896	464	-43.04298	464	18.07927	464	32.21538	464	-14.96563	464	-1.090279
	465	34.8215	465	13.66668	465	-80.47042	465	-66.03145	465	7.977772	465	14.24579	465	-12.78057	465	-23.14157	465	-12.88934	465	-12.49563	465	-29.32687	465	-39.4995	465	18.47907	465	32.0713	465	-15.98394	465	-2.995628
	466	34.53861	466	13.97211	466	-80.04651	466	-65.55241	466	8.587931	466	15.80683	466	-12.34526	466	-25.67553	466	-12.94048	466	-13.18705	466	-32.53811	466	-39.14436	466	17.17495	466	30.46884	466	-16.47094	466	-2.653347
	467	34.85308	467	13.00109	467	-78.39407	467	-63.50122	467	7.449756	467	14.25036	467	-12.07094	467	-28.83983	467	-13.39375	467	-11.15907	467	-32.02854	467	-41.40322	467	17.72929	467	33.74233	467	-16.35002	467	-4.739426
	468	34.28363	468	12.09701	468	-78.38897	468	-64.52995	468	7.493458	468	13.33005	468	-11.7022	468	-25.81619	468	-12.83929	468	-11.15032	468	-31.90284	468	-41.85006	468	17.54569	468	34.8511	468	-15.51247	468	-1.002593
	469	36.03123	469	13.66958	469	-77.12171	469	-63.54682	469	7.564803	469	13.62716	469	-12.28208	469	-24.53804	469	-12.81452	469	-11.15362	469	-33.99066	469	-42.66027	469	17.41778	469	34.44533	469	-16.65814	469	-1.747753
	470	35.00216	470	12.4179	470	-76.86353	470	-61.17155	470	8.591262	470	13.79679	470	-11.86626	470	-24.39937	470	-12.3213	470	-11.01737	470	-33.51878	470	-45.42598	470	17.17093	470	34.06527	470	-17.06266	470	-2.607606
	471	34.07077	471	10.14516	471	-77.3925	471	-61.52596	471	10.05052	471	17.26732	471	-11.48637	471	-24.33615	471	-12.24124	471	-9.985434	471	-32.55266	471	-42.00338	471	17.32166	471	33.78279	471	-16.70389	471	-.952791
	472	34.90439	472	12.2195	472	-76.60624	472	-59.55812	472	12.1524	472	19.35055	472	-11.38547	472	-22.94105	472	-12.65337	472	-11.14474	472	-31.0444	472	-41.34521	472	16.15002	472	31.24037	472	-16.60735	472	-1.523093
	473	34.52557	473	11.22114	473	-74.3138	473	-58.5438	473	13.10264	473	20.60284	473	-12.25374	473	-24.23372	473	-12.59391	473	-9.876974	473	-31.29101	473	-42.83089	473	16.14559	473	32.55597	473	-15.7556	473	-1.739614
	474	34.38752	474	10.4016	474	-72.51304	474	-60.54842	474	14.68476	474	21.57315	474	-13.25629	474	-24.40683	474	-12.14943	474	-8.942371	474	-30.50452	474	-43.86715	474	15.7298	474	34.29505	474	-17.49217	474	-2.201172
	475	32.99427	475	9.927858	475	-72.86785	475	-62.50702	475	15.14155	475	21.04663	475	-13.43818	475	-17.6721	475	-11.80718	475	-9.258579	475	-30.36608	475	-42.83533	475	14.78748	475	31.92987	475	-17.99108	475	-1.643924
	476	32.24761	476	9.686482	476	-73.72259	476	-62.90457	476	15.17548	476	21.37347	476	-13.90573	476	-19.91586	476	-12.36921	476	-11.53978	476	-28.56967	476	-42.23176	476	14.16333	476	30.57467	476	-17.38525	476	-2.150658
	477	31.9993	477	8.666529	477	-74.04884	477	-63.11583	477	13.21964	477	20.40227	477	-12.82899	477	-20.76545	477	-11.66264	477	-9.908177	477	-26.39715	477	-39.54307	477	14.51283	477	31.82599	477	-18.32545	477	-2.894938
	478	30.65804	478	8.176689	478	-73.6703	478	-65.3356	478	13.35322	478	22.28761	478	-13.39961	478	-21.45197	478	-12.34728	478	-9.741287	478	-28.45669	478	-37.74376	478	13.58589	478	31.60686	478	-18.25707	478	-1.696142
	479	31.78651	479	9.763044	479	-74.28078	479	-66.43452	479	14.421	479	20.6322	479	-13.937	479	-20.14506	479	-13.16286	479	-12.75959	479	-27.03038	479	-39.02362	479	13.57712	479	32.47617	479	-17.93221	479	-1.359695
	480	31.28821	480	8.590643	480	-74.20547	480	-66.73869	480	13.08973	480	17.47972	480	-11.26851	480	-16.57844	480	-13.50806	480	-10.86362	480	-27.5595	480	-40.44429	480	13.40064	480	32.63731	480	-17.7854	480	-.8844911
	481	31.02234	481	8.373618	481	-73.94478	481	-66.34545	481	10.77289	481	14.77797	481	-5.800831	481	-14.97695	481	-12.28119	481	-9.631418	481	-26.43825	481	-36.45134	481	13.25991	481	31.36709	481	-17.56468	481	.5185878
	482	30.62039	482	10.45264	482	-73.88118	482	-66.75083	482	9.553583	482	12.91538	482	-2.801054	482	-16.02828	482	-12.40689	482	-10.66211	482	-27.31041	482	-35.0871	482	13.08833	482	30.29486	482	-17.74219	482	1.364402
	483	31.35724	483	10.27453	483	-72.89855	483	-67.03583	483	8.210205	483	13.54107	483	-2.770962	483	-22.22822	483	-12.41952	483	-11.44606	483	-27.46059	483	-34.47667	483	13.26045	483	31.03769	483	-17.4099	483	.6798244
	484	31.83043	484	9.536512	484	-73.31033	484	-67.14924	484	8.130118	484	12.98224	484	-1.861144	484	-20.71518	484	-12.79184	484	-10.47993	484	-28.28037	484	-36.54802	484	13.0374	484	33.78829	484	-19.05183	484	-.5938739
	485	31.41325	485	9.067003	485	-73.41077	485	-67.78753	485	8.571389	485	13.05373	485	-2.659479	485	-19.34418	485	-12.35679	485	-9.446255	485	-29.00638	485	-36.59327	485	13.1367	485	34.27314	485	-19.66136	485	2.176376
	486	31.17324	486	8.623567	486	-73.59917	486	-67.06281	486	9.003655	486	12.45252	486	-1.804385	486	-17.65332	486	-12.43087	486	-10.04804	486	-27.95612	486	-38.63664	486	12.24749	486	33.24088	486	-21.13233	486	.4432774
	487	30.6156	487	7.862254	487	-73.47692	487	-65.20434	487	9.403479	487	12.90406	487	-2.500094	487	-16.88425	487	-12.63282	487	-9.663741	487	-28.00057	487	-38.39654	487	11.60365	487	34.59645	487	-22.50566	487	.9798157
	488	29.88475	488	8.205122	488	-73.81712	488	-66.09549	488	10.08009	488	16.00397	488	-1.922438	488	-18.43457	488	-13.60052	488	-10.56419	488	-26.75021	488	-36.38684	488	11.31584	488	35.72051	488	-22.5428	488	4.220805
	489	30.45968	489	9.949396	489	-73.83072	489	-65.46975	489	10.50962	489	17.29925	489	-1.640019	489	-18.23119	489	-13.88551	489	-10.24979	489	-27.9523	489	-38.68587	489	11.99023	489	35.18145	489	-22.98719	489	2.306782
	490	30.02745	490	9.415407	490	-74.90175	490	-66.26044	490	11.8217	490	18.17601	490	-1.072939	490	-20.33677	490	-14.05576	490	-9.964351	490	-26.97991	490	-40.9062	490	12.55594	490	36.63916	490	-21.18551	490	2.818803
	491	28.60197	491	10.25857	491	-75.26431	491	-63.87904	491	14.70276	491	17.79385	491	-.2411875	491	-16.62509	491	-14.36732	491	-8.725783	491	-26.37209	491	-41.84859	491	10.814	491	36.76313	491	-20.7521	491	.9207922
