# Supplementary material for: A single Musashi gene allele is sufficient to maintain mouse photoreceptor cells
Source: PLoS One. 2026 May 14;21(5):e0338576. doi: 10.1371/journal.pone.0338576 (PMC13175383; doi:10.1371/journal.pone.0338576)
Supplement: S3 File — (ZIP) [file pone.0338576.s012.zip › Supplementary_data_1_RawERG_data_and_R-code/1st batch/D140_Msi TKO_CONE_051025.CSV]

Information	Record_No	4599	Record_No	4600	Record_No	4609	Record_No	4610
	Animal ID	1029	Animal ID	1029	Animal ID	1031	Animal ID	1031
	Session		Session		Session		Session
	Species/Breed		Species/Breed		Species/Breed		Species/Breed
	Study protocol #		Study protocol #		Study protocol #		Study protocol #
	Birthdate	Dec/30/1899	Birthdate	Dec/30/1899	Birthdate	Dec/30/1899	Birthdate	Dec/30/1899
	TestDate	May/10/2025	TestDate	May/10/2025	TestDate	May/10/2025	TestDate	May/10/2025
	TestTime	17:58:54	TestTime	17:58:54	TestTime	18:23:05	TestTime	18:23:05
	Protocol	SARO PHOTOPIC CONE	Protocol	SARO PHOTOPIC CONE	Protocol	SARO PHOTOPIC CONE	Protocol	SARO PHOTOPIC CONE
	Step_No	2	Step_No	2	Step_No	2	Step_No	2
	Label	R	Label	L	Label	R	Label	L
	Stimulus	WHT Phot WHT 3dB Flash	Stimulus	WHT Phot WHT 3dB Flash	Stimulus	WHT Phot WHT 3dB Flash	Stimulus	WHT Phot WHT 3dB Flash
	Low cut (Hz)	0.3	Low cut (Hz)	0.3	Low cut (Hz)	0.3	Low cut (Hz)	0.3
	High cut (Hz)	500	High cut (Hz)	500	High cut (Hz)	500	High cut (Hz)	500
	Notch	OFF	Notch	OFF	Notch	OFF	Notch	OFF
Cursor #	4599 Time	4599 Amp	4600 Time	4600 Amp	4609 Time	4609 Amp	4610 Time	4610 Amp
1
2
3
4
5
6
7
8
9
10
Wave Data	4599 Time	4599 Amp	4600 Time	4600 Amp	4609 Time	4609 Amp	4610 Time	4610 Amp
	-20	1.112233	-20	-.970293	-20	-.6031668	-20	.1574358
	-19	1.156727	-19	-1.213262	-19	-.6601552	-19	.4561108
	-18	1.03059	-18	-1.698411	-18	-.5086258	-18	.5934326
	-17	1.111285	-17	-1.841325	-17	-.5170643	-17	.6581384
	-16	1.108621	-16	-2.035724	-16	-.5703342	-16	.7707741
	-15	1.065652	-15	-2.221161	-15	-.552231	-15	.7735485
	-14	1.480172	-14	-1.932559	-14	-.6630943	-14	1.156607
	-13	1.001358	-13	-2.827232	-13	-.5514726	-13	.9895041
	-12	.4353558	-12	-3.291447	-12	-.1498329	-12	-.4125334
	-11	1.4187	-11	-1.451502	-11	-.5177448	-11	.3252546
	-10	1.269376	-10	-1.622137	-10	-.7993994	-10	.634043
	-9	.7889509	-9	-2.202087	-9	-.631842	-9	1.948416
	-8	1.140711	-8	-.6851238	-8	-.6578239	-8	-4.294558E-02
	-7	.8610601	-7	-1.631619	-7	-.4532138	-7	.1162382
	-6	.0412017	-6	-2.287856	-6	-.4308543	-6	-.436889
	-5	-.4274863	-5	-3.180411	-5	-.1296385	-5	-.1143063
	-4	-1.180234	-4	-4.06129	-4	-.1949793	-4	.2116969
	-3	-.3702894	-3	-2.55307	-3	.438458	-3	1.368121
	-2	-.4512677	-2	-3.137114	-2	.2725062	-2	.3388113
	-1	5.760213E-02	-1	-2.618065	-1	.2617491	-1	1.627283
	0	-1.222283E-02	0	-2.839786	0	.8516892	0	2.102209
	1	-3.239251	1	-3.127312	1	-2.056291	1	1.844146
	2	-.1834452	2	-3.54835	2	1.00331	2	.5542949
	3	.1981615	3	-2.815316	3	1.963162	3	1.977021
	4	-.4078041	4	-2.105518	4	.7901981	4	3.745148
	5	-.3122003	5	-1.427312	5	1.136109	5	4.734971
	6	-1.975	6	-3.62735	6	.7214632	6	4.401303
	7	-2.663575	7	-4.12646	7	-.1665363	7	2.992044
	8	-3.926067	8	-5.391089	8	-1.255591	8	1.028842
	9	-6.011458	9	-6.56325	9	-2.995857	9	-1.012454
	10	-7.883623	10	-8.629107	10	-3.64788	10	-2.564735
	11	-10.31198	11	-11.12252	11	-5.534716	11	-4.328317
	12	-12.67223	12	-13.90787	12	-7.588144	12	-5.755358
	13	-14.89181	13	-16.91886	13	-8.77775	13	-7.655235
	14	-16.30863	14	-18.666	14	-10.40869	14	-8.296107
	15	-16.48784	15	-18.76513	15	-11.63113	15	-9.385518
	16	-15.886	16	-18.54963	16	-11.6625	16	-9.578286
	17	-14.63162	17	-17.76167	17	-11.62294	17	-8.794728
	18	-13.18759	18	-16.5684	18	-11.34568	18	-7.717135
	19	-12.0834	19	-15.77211	19	-10.40281	19	-7.385391
	20	-10.59368	20	-14.81842	20	-8.469636	20	-7.15639
	21	-6.895983	21	-11.09359	21	-7.125333	21	-6.235508
	22	-2.902013	22	-7.335806	22	-4.828355	22	-3.730385
	23	5.712114	23	-.5230919	23	-2.024229	23	-.9158366
	24	17.29032	24	11.23926	24	.9178683	24	1.474631
	25	29.9513	25	24.01242	25	7.55925	25	5.319989
	26	42.08911	26	37.21486	26	17.18002	26	12.09701
	27	51.25763	27	47.06768	27	28.00647	27	20.2635
	28	58.34539	28	56.09068	28	38.29684	28	31.54016
	29	61.16872	29	60.96297	29	48.28855	29	41.89348
	30	61.51939	30	62.63381	30	57.00746	30	52.69464
	31	58.39807	31	60.4102	31	62.4073	31	61.47424
	32	53.74568	32	55.86982	32	64.8483	32	65.63035
	33	47.16552	33	49.93662	33	64.8252	33	70.03735
	34	39.69588	34	41.84132	34	62.67489	34	70.83446
	35	32.86024	35	34.59307	35	58.6156	35	67.97931
	36	28.5145	36	29.22301	36	54.08406	36	64.89317
	37	28.63511	37	27.37726	37	49.52948	37	59.98082
	38	34.98338	38	32.16874	38	44.15593	38	54.54492
	39	45.6091	39	42.50123	39	38.46483	39	50.63895
	40	57.8806	40	55.88221	40	35.12447	40	46.48368
	41	69.83003	41	69.85789	41	33.90988	41	41.92419
	42	78.75781	42	80.0466	42	36.57283	42	39.5159
	43	84.83739	43	87.16415	43	43.0508	43	38.39237
	44	87.76704	44	90.98856	44	52.27149	44	42.28529
	45	86.71762	45	90.61565	45	62.17443	45	49.36013
	46	84.21712	46	89.19829	46	71.72715	46	56.47026
	47	79.23647	47	84.48786	47	78.73756	47	64.48907
	48	72.817	48	79.14429	48	83.2257	48	72.65505
	49	65.23653	49	71.38167	49	85.84312	49	78.72429
	50	56.81616	50	63.18567	50	86.0844	50	84.22437
	51	49.57075	51	55.46774	51	83.93496	51	87.67368
	52	41.32154	52	46.6227	52	80.57059	52	88.03443
	53	34.70362	53	39.21246	53	75.52272	53	86.16017
	54	27.9114	54	31.6906	54	70.3924	54	84.18724
	55	22.87623	55	26.66775	55	64.52126	55	80.49592
	56	18.12341	56	20.6153	56	58.29627	56	74.33138
	57	15.20029	57	16.98691	57	52.81476	57	68.89113
	58	13.30519	58	15.16007	58	46.47827	58	61.44436
	59	12.21444	59	14.30901	59	41.43676	59	55.53672
	60	12.6758	60	13.6017	60	37.14363	60	50.64363
	61	13.00047	61	14.1842	61	33.17273	61	46.06843
	62	14.33088	62	15.22	62	30.08086	62	40.54878
	63	15.04082	63	15.41714	63	27.16639	63	37.09196
	64	16.3156	64	16.31006	64	24.99002	64	34.21198
	65	17.21261	65	17.09131	65	22.94498	65	29.84449
	66	18.26229	66	18.40065	66	21.42126	66	28.92859
	67	18.94479	67	19.40897	67	20.0635	67	26.8654
	68	18.00955	68	18.21949	68	20.25552	68	25.8942
	69	17.82988	69	18.27262	69	19.23057	69	25.31918
	70	16.59149	70	17.75834	70	19.30012	70	25.41864
	71	15.05458	71	17.29396	71	19.20492	71	25.06803
	72	13.3407	72	15.71817	72	19.20616	72	24.84659
	73	11.96351	73	14.40274	73	19.2768	73	24.9343
	74	10.06044	74	12.84265	74	19.01016	74	25.17929
	75	8.47859	75	11.63114	75	18.79661	75	24.45524
	76	6.482833	76	10.89387	76	18.6126	76	23.98337
	77	4.836195	77	8.919818	77	18.66691	77	23.3268
	78	3.749433	78	7.938843	78	18.03747	78	22.5455
	79	2.666623	79	6.83317	79	17.49609	79	21.98615
	80	1.227307	80	4.848588	80	16.69842	80	21.98704
	81	-.4059171	81	2.786447	81	15.8204	81	22.52456
	82	-.8922802	82	1.971707	82	14.91529	82	21.69005
	83	-2.344395	83	.2564357	83	13.63005	83	21.11797
	84	-2.971381	84	-1.472171	84	12.62021	84	20.67496
	85	-3.899594	85	-2.329834	85	11.3899	85	19.4566
	86	-3.928469	86	-2.390386	86	10.38304	86	17.99107
	87	-4.272837	87	-2.5512	87	10.02623	87	16.00912
	88	-4.93078	88	-2.926659	88	8.614484	88	14.46824
	89	-5.855903	89	-3.649379	89	8.362475	89	14.28365
	90	-6.694709	90	-3.934925	90	7.658053	90	14.13642
	91	-8.298772	91	-5.206221	91	6.892545	91	13.74353
	92	-9.178407	92	-6.887859	92	5.412009	92	13.08866
	93	-10.41512	93	-8.326361	93	5.08298	93	12.2012
	94	-11.36127	94	-9.364241	94	4.887081	94	10.40204
	95	-12.35286	95	-10.17116	95	4.390872	95	9.457474
	96	-12.27072	96	-8.853406	96	3.847377	96	9.424915
	97	-12.41616	97	-9.291669	97	3.754238	97	8.868386
	98	-13.03491	98	-10.34906	98	2.776919	98	8.990174
	99	-12.72521	99	-9.610744	99	2.264058	99	8.109118
	100	-13.42839	100	-10.0532	100	1.980337	100	7.472885
	101	-13.71692	101	-10.45234	101	1.237005	101	7.222551
	102	-13.25203	102	-9.455524	102	.7016013	102	6.944615
	103	-14.71252	103	-11.81272	103	.3418452	103	6.869206
	104	-14.7234	104	-11.92807	104	.473588	104	7.132415
	105	-14.93212	105	-11.81934	105	-.9713714	105	6.193817
	106	-14.89691	106	-11.78096	106	-1.135416	106	5.111287
	107	-15.01025	107	-12.00564	107	-1.693279	107	4.794191
	108	-15.03281	108	-12.12664	108	-1.734128	108	5.895742
	109	-14.8428	109	-11.888	109	-2.311538	109	6.339818
	110	-15.57388	110	-13.49133	110	-2.459979	110	6.20252
	111	-15.07675	111	-12.30572	111	-2.73231	111	4.201765
	112	-14.94899	112	-12.01189	112	-2.93527	112	3.738613
	113	-14.52082	113	-12.23888	113	-2.814761	113	5.275422
	114	-14.01193	114	-11.00186	114	-2.796766	114	3.212182
	115	-13.4665	115	-9.98706	115	-3.263572	115	1.852896
	116	-13.45035	116	-10.58957	116	-3.903069	116	3.109161
	117	-14.37079	117	-12.4332	117	-4.353043	117	2.414208
	118	-14.88051	118	-12.23293	118	-4.26234	118	3.223287
	119	-15.62013	119	-12.27956	119	-4.293347	119	2.66331
	120	-17.22791	120	-13.0362	120	-3.989115	120	4.04869
	121	-16.86622	121	-13.02978	121	-3.324415	121	4.158969
	122	-18.27456	122	-14.06836	122	-3.97874	122	3.378226
	123	-19.21871	123	-15.12842	123	-3.731848	123	4.599922
	124	-19.67238	124	-15.37703	124	-4.388358	124	3.78479
	125	-20.1088	125	-15.51263	125	-5.22191	125	1.983155
	126	-20.16672	126	-15.81781	126	-5.228102	126	.9153036
	127	-21.114	127	-16.88032	127	-5.039384	127	1.352774
	128	-20.22674	128	-15.52289	128	-5.663286	128	.6215198
	129	-21.02696	129	-16.24776	129	-6.011683	129	1.003445
	130	-21.5436	130	-17.00213	130	-6.476128	130	.2578898
	131	-21.40365	131	-17.44503	131	-6.606023	131	1.735373
	132	-21.80626	132	-17.82611	132	-7.440547	132	.2368015
	133	-21.0646	133	-17.01401	133	-7.289521	133	-.4493655
	134	-21.36975	134	-17.01295	134	-8.252848	134	-1.150897
	135	-21.00368	135	-16.73705	135	-8.891253	135	-1.928646
	136	-20.75735	136	-17.00445	136	-8.638202	136	-2.343075
	137	-20.32768	137	-16.38295	137	-9.465637	137	-1.685179
	138	-19.9292	138	-15.43289	138	-9.282674	138	-2.04338
	139	-19.67828	139	-15.28225	139	-9.971804	139	-2.879405
	140	-20.18148	140	-15.6189	140	-10.30425	140	-3.919553
	141	-19.77908	141	-15.91392	141	-10.81992	141	-4.325637
	142	-20.17457	142	-16.29825	142	-10.70381	142	-3.726196
	143	-20.19345	143	-16.0673	143	-10.33195	143	-3.594236
	144	-20.2934	144	-16.13061	144	-11.01243	144	-4.1121
	145	-19.78284	145	-15.16273	145	-10.39593	145	-4.06812
	146	-19.78464	146	-15.13381	146	-10.68954	146	-3.838091
	147	-19.95217	147	-15.33699	147	-10.51794	147	-2.563185
	148	-19.95041	148	-15.45523	148	-9.823782	148	-2.277621
	149	-20.42389	149	-15.46052	149	-10.14209	149	-2.226801
	150	-20.39264	150	-15.88645	150	-11.01133	150	-2.682487
	151	-20.39455	151	-16.03806	151	-11.52892	151	-2.582895
	152	-21.23181	152	-16.7332	152	-11.77255	152	-2.811155
	153	-21.20978	153	-16.89102	153	-11.11447	153	-2.519861
	154	-22.1886	154	-18.06276	154	-11.28675	154	-4.031401
	155	-22.31854	155	-18.55546	155	-11.21077	155	-3.124358
	156	-21.39064	156	-18.51152	156	-10.87436	156	-4.329816
	157	-21.46137	157	-18.24021	157	-10.90947	157	-4.046147
	158	-21.01701	158	-17.74543	158	-11.56926	158	-4.430054
	159	-20.15055	159	-17.42362	159	-12.26602	159	-4.443484
	160	-19.69001	160	-17.5344	160	-12.48761	160	-3.895267
	161	-19.77948	161	-17.23309	161	-12.75933	161	-3.435492
	162	-19.07928	162	-16.43563	162	-13.27346	162	-3.00897
	163	-18.07627	163	-15.70785	163	-13.74848	163	-3.519025
	164	-16.80462	164	-14.09317	164	-13.40985	164	-4.894411
	165	-16.16201	165	-13.67348	165	-13.95262	165	-5.865595
	166	-15.68881	166	-13.13183	166	-13.95522	166	-5.079744
	167	-15.18803	167	-12.89334	167	-14.27937	167	-4.460002
	168	-15.25874	168	-13.18056	168	-14.78553	168	-5.188767
	169	-15.38439	169	-12.73445	169	-14.86076	169	-3.296052
	170	-15.58696	170	-12.98429	170	-14.58985	170	-4.456817
	171	-16.07343	171	-13.46576	171	-14.86811	171	-4.426747
	172	-16.14291	172	-13.00009	172	-14.81219	172	-5.25217
	173	-16.02883	173	-13.0349	173	-14.66271	173	-4.782416
	174	-15.97619	174	-12.67117	174	-14.22329	174	-4.929801
	175	-16.48912	175	-13.54388	175	-14.31261	175	-4.148216
	176	-16.10134	176	-12.54077	176	-14.32172	176	-5.142029
	177	-16.0528	177	-12.96175	177	-14.3644	177	-5.240801
	178	-15.90066	178	-12.14193	178	-13.92428	178	-6.319649
	179	-16.25902	179	-12.8439	179	-13.80377	179	-6.437894
	180	-15.79814	180	-12.91841	180	-13.33218	180	-5.826824
	181	-15.60279	181	-13.33531	181	-13.75201	181	-3.657638
	182	-15.31251	182	-13.1894	182	-13.64863	182	-3.709628
	183	-15.04915	183	-13.27899	183	-13.30113	183	-3.951445
	184	-14.75178	184	-13.36524	184	-13.07387	184	-4.289165
	185	-14.43335	185	-13.64619	185	-12.08378	185	-4.248081
	186	-13.2988	186	-12.42785	186	-12.24906	186	-3.882781
	187	-13.21158	187	-12.03035	187	-12.60389	187	-2.979575
	188	-13.55425	188	-12.74438	188	-11.5672	188	-3.361851
	189	-13.84961	189	-13.54937	189	-11.08655	189	-3.05331
	190	-13.67454	190	-14.20119	190	-11.60797	190	-3.117703
	191	-14.21175	191	-15.27893	191	-11.75475	191	-3.745973
	192	-13.8092	192	-14.84382	192	-11.9024	192	-3.365397
	193	-13.44771	193	-14.08423	193	-12.56023	193	-3.548528
	194	-12.47882	194	-13.55274	194	-12.1212	194	-5.006503
	195	-12.08943	195	-12.7099	195	-12.33523	195	-5.601969
	196	-12.36198	196	-13.3326	196	-12.27851	196	-4.623676
	197	-11.44911	197	-12.76501	197	-12.7293	197	-3.114161
	198	-12.22751	198	-13.5072	198	-12.90554	198	-3.725213
	199	-11.73923	199	-11.70363	199	-12.81848	199	-4.137566
	200	-11.50897	200	-12.89092	200	-13.78958	200	-5.819346
	201	-12.14875	201	-13.31596	201	-13.72459	201	-5.974127
	202	-11.47086	202	-12.1325	202	-13.72457	202	-6.245706
	203	-12.24802	203	-12.73944	203	-13.89861	203	-5.984151
	204	-12.05469	204	-12.90059	204	-14.54302	204	-7.314627
	205	-12.02779	205	-12.70049	205	-14.84361	205	-6.278708
	206	-11.64976	206	-11.93253	206	-14.90022	206	-6.903356
	207	-12.32771	207	-13.39587	207	-14.50274	207	-6.821217
	208	-12.33417	208	-13.85002	208	-14.64511	208	-7.470027
	209	-11.09272	209	-12.99273	209	-14.03304	209	-7.393939
	210	-10.73826	210	-12.43568	210	-13.80234	210	-8.455234
	211	-10.06257	211	-12.0296	211	-13.83693	211	-9.771555
	212	-9.620988	212	-10.68641	212	-13.09966	212	-7.871351
	213	-8.132482	213	-9.649227	213	-12.71025	213	-6.570676
	214	-8.637712	214	-10.85295	214	-12.53041	214	-6.018331
	215	-8.235524	215	-11.08831	215	-12.73141	215	-6.767488
	216	-8.422531	216	-11.05285	216	-12.7101	216	-8.320309
	217	-7.820528	217	-10.87312	217	-12.14508	217	-9.550915
	218	-7.72332	218	-11.20128	218	-12.19868	218	-8.883808
	219	-7.272497	219	-10.83052	219	-11.76056	219	-7.871535
	220	-7.918105	220	-11.64558	220	-11.95454	220	-8.445836
	221	-7.915233	221	-11.38735	221	-11.68145	221	-6.863822
	222	-8.314464	222	-11.96262	222	-11.60385	222	-8.596251
	223	-8.64601	223	-12.07388	223	-11.34301	223	-8.892107
	224	-8.210682	224	-10.91967	224	-10.43118	224	-8.697827
	225	-7.381361	225	-10.00596	225	-10.71832	225	-9.435375
	226	-7.7177	226	-9.958892	226	-10.28183	226	-8.12092
	227	-8.046887	227	-10.25827	227	-10.63953	227	-7.333036
	228	-8.157339	228	-10.34444	228	-10.27697	228	-7.832764
	229	-8.505876	229	-10.71851	229	-10.29214	229	-7.068991
	230	-8.595289	230	-10.55599	230	-10.60618	230	-7.358701
	231	-8.559704	231	-10.02854	231	-11.03057	231	-7.964194
	232	-7.741443	232	-8.555266	232	-10.80141	232	-9.037786
	233	-7.265193	233	-8.576221	233	-10.30335	233	-7.909759
	234	-7.263361	234	-8.372799	234	-10.25222	234	-7.57192
	235	-6.444608	235	-7.782501	235	-10.6012	235	-8.194856
	236	-5.741241	236	-6.470535	236	-10.19866	236	-6.721662
	237	-5.196807	237	-6.994821	237	-9.968891	237	-6.574262
	238	-5.596428	238	-7.256038	238	-9.901202	238	-6.46224
	239	-5.424792	239	-8.297495	239	-9.153039	239	-7.69431
	240	-5.026194	240	-7.19395	240	-9.270931	240	-7.475469
	241	-4.969991	241	-7.680603	241	-8.119617	241	-7.256355
	242	-5.395747	242	-8.414258	242	-8.204249	242	-7.275993
	243	-5.802348	243	-9.370665	243	-8.43303	243	-7.810968
	244	-5.905554	244	-9.07305	244	-7.295667	244	-7.870735
	245	-5.396506	245	-8.510121	245	-7.235174	245	-7.23052
	246	-5.656712	246	-8.685007	246	-6.480108	246	-6.094805
	247	-5.576507	247	-9.059597	247	-6.028884	247	-6.707139
	248	-5.638337	248	-9.159067	248	-6.447251	248	-7.735062
	249	-5.752497	249	-9.822416	249	-5.906298	249	-7.08064
	250	-6.797195	250	-10.3346	250	-5.808594	250	-7.210365
	251	-6.733103	251	-9.626506	251	-5.731982	251	-6.508166
	252	-6.663259	252	-9.459952	252	-5.785953	252	-5.737259
	253	-6.485085	253	-9.53746	253	-5.953526	253	-6.094993
	254	-5.487076	254	-9.286279	254	-5.995779	254	-5.289629
	255	-5.702184	255	-8.917341	255	-6.221514	255	-6.211298
	256	-5.433296	256	-8.905196	256	-6.197952	256	-6.114615
	257	-5.09554	257	-8.797889	257	-5.294201	257	-6.387693
	258	-5.399937	258	-8.7309	258	-5.022112	258	-7.188021
	259	-4.899858	259	-8.646768	259	-4.571556	259	-6.836084
	260	-5.186122	260	-8.510742	260	-4.717087	260	-5.455579
	261	-5.64161	261	-8.546378	261	-4.827436	261	-6.103814
	262	-4.974055	262	-7.445294	262	-5.612074	262	-6.492134
	263	-5.463736	263	-8.086915	263	-5.353	263	-6.113412
	264	-5.230165	264	-8.058425	264	-4.823035	264	-4.875395
	265	-6.273027	265	-8.637824	265	-4.713211	265	-5.376559
	266	-7.344452	266	-10.04354	266	-4.927148	266	-5.659143
	267	-7.559984	267	-9.57756	267	-4.696607	267	-4.159675
	268	-7.339482	268	-9.292603	268	-5.293263	268	-5.169888
	269	-7.916393	269	-9.896585	269	-4.915082	269	-4.533732
	270	-7.593086	270	-10.19454	270	-4.704603	270	-5.350729
	271	-8.210193	271	-10.82542	271	-4.722435	271	-5.986052
	272	-8.820393	272	-11.14553	272	-4.773203	272	-5.846349
	273	-8.380738	273	-10.89628	273	-4.350497	273	-5.788896
	274	-8.52664	274	-11.21518	274	-4.160135	274	-5.883122
	275	-7.750237	275	-9.80965	275	-3.810852	275	-5.904274
	276	-7.595034	276	-9.845181	276	-3.359483	276	-4.860302
	277	-8.234279	277	-10.90754	277	-3.920192	277	-3.670657
	278	-7.14608	278	-9.801831	278	-3.112835	278	-5.260115
	279	-7.195344	279	-9.717837	279	-2.679689	279	-4.450179
	280	-6.915503	280	-9.486978	280	-2.073621	280	-5.185179
	281	-7.089686	281	-10.25942	281	-2.160364	281	-5.012416
	282	-6.869947	282	-10.18831	282	-2.507772	282	-5.477162
	283	-5.900866	283	-8.511959	283	-1.891159	283	-4.662963
	284	-5.113932	284	-7.76332	284	-2.08722	284	-2.520345
	285	-4.85867	285	-6.946615	285	-1.96535	285	-1.871408
	286	-5.65019	286	-8.168719	286	-2.677497	286	-.9099974
	287	-6.301371	287	-9.355816	287	-2.400432	287	-1.906682
	288	-6.865907	288	-9.625401	288	-3.155544	288	-3.45271
	289	-7.52508	289	-10.21154	289	-2.621776	289	-3.869484
	290	-7.111155	290	-10.33144	290	-2.165558	290	-3.089108
	291	-6.951766	291	-9.523883	291	-2.007799	291	-2.486659
	292	-6.837988	292	-8.634079	292	-2.092103	292	-1.941621
	293	-6.892221	293	-8.590515	293	-2.052313	293	-1.675705
	294	-6.938552	294	-8.588839	294	-2.614275	294	-2.708416
	295	-6.822747	295	-8.481119	295	-2.231177	295	-2.359939
	296	-7.705348	296	-9.498305	296	-2.04279	296	-1.37332
	297	-7.996551	297	-9.296277	297	-1.854936	297	-1.420632
	298	-7.828075	298	-9.07536	298	-2.392091	298	-2.710066
	299	-8.347768	299	-9.699368	299	-2.476445	299	-2.376235
	300	-7.972411	300	-9.406492	300	-2.003781	300	-2.388806
	301	-7.974927	301	-9.392857	301	-2.720886	301	-2.89972
	302	-8.044567	302	-8.643655	302	-3.046258	302	-2.400301
	303	-8.178989	303	-9.06436	303	-2.607627	303	-2.168094
	304	-7.701726	304	-8.653136	304	-2.73508	304	-2.06516
	305	-7.776212	305	-8.034947	305	-2.272814	305	-1.702302
	306	-7.279874	306	-8.286607	306	-2.130444	306	-2.005517
	307	-6.548159	307	-7.862344	307	-1.658939	307	-1.725511
	308	-5.895729	308	-7.667861	308	-1.317139	308	-1.358753
	309	-5.922267	309	-6.695252	309	-1.743486	309	-3.290557
	310	-5.248031	310	-5.869552	310	-1.883272	310	-4.098224
	311	-5.513429	311	-6.411604	311	-2.160631	311	-4.052958
	312	-5.795656	312	-7.167249	312	-1.589593	312	-3.729723
	313	-6.040925	313	-7.908146	313	-1.346611	313	-2.660304
	314	-6.052993	314	-7.62458	314	-1.224619	314	-2.774482
	315	-6.356941	315	-7.796759	315	-.8501446	315	-3.919929
	316	-6.809883	316	-7.985769	316	-.6139879	316	-3.429847
	317	-6.061393	317	-7.364106	317	-.3873655	317	-4.049567
	318	-5.889003	318	-8.124682	318	-.8812206	318	-4.895461
	319	-5.916242	319	-7.689924	319	-1.177077	319	-4.149225
	320	-5.545003	320	-7.488885	320	-1.772523	320	-3.453839
	321	-5.447669	321	-6.518174	321	-1.987376	321	-3.472233
	322	-4.894278	322	-5.469312	322	-1.815965	322	-3.008326
	323	-5.028694	323	-5.652701	323	-1.197268	323	-4.954519
	324	-4.703382	324	-4.683029	324	-.7200308	324	-3.335681
	325	-4.828736	325	-5.248382	325	-.2195377	325	-2.939983
	326	-5.910752	326	-5.933427	326	-8.963408E-02	326	-3.988704
	327	-5.24247	327	-6.118995	327	.5832258	327	-2.364161
	328	-6.04638	328	-6.770609	328	1.120354	328	-2.421609
	329	-6.150205	329	-5.573343	329	1.179783	329	-2.402333
	330	-5.480779	330	-4.761496	330	1.153081	330	-1.583014
	331	-5.30708	331	-5.071244	331	.7208585	331	-1.063514
	332	-5.440724	332	-4.880972	332	.2539299	332	-1.812368
	333	-4.159635	333	-3.540293	333	.1934139	333	-2.487006
	334	-4.500017	334	-3.947103	334	-9.698313E-02	334	-2.782104
	335	-3.760824	335	-4.330497	335	-.3552332	335	-2.063664
	336	-4.180381	336	-4.817977	336	-.3111125	336	-.4014015
	337	-3.983858	337	-5.22055	337	.2504049	337	-.6293352
	338	-4.045161	338	-5.324264	338	.7527905	338	-.5516366
	339	-3.522019	339	-5.303466	339	.3401257	339	-2.151047
	340	-3.906631	340	-6.232679	340	.9719925	340	-1.367449
	341	-3.258504	341	-6.249997	341	.3111745	341	-.3713029
	342	-2.973761	342	-4.611519	342	.0587615	342	-2.252206
	343	-2.677747	343	-4.008572	343	.8454572	343	-3.147605
	344	-1.546246	344	-2.962642	344	.6713842	344	-2.919797
	345	-.6705563	345	-2.99245	345	1.087628	345	-2.392594
	346	-1.289959	346	-3.732215	346	1.345215	346	-.7005922
	347	-1.69421	347	-4.47617	347	1.379142	347	-1.01951
	348	-2.086951	348	-4.72705	348	1.297116	348	-1.519161
	349	-1.723745	349	-4.423561	349	.5795965	349	-.1864517
	350	-1.201962	350	-4.169645	350	1.020776	350	-1.204637
	351	-1.454685	351	-3.828876	351	.9132138	351	-2.159447
	352	-1.651276	352	-3.903838	352	1.469533	352	-2.294768
	353	-1.051902	353	-2.821344	353	.9752302	353	-.8950655
	354	-1.304878	354	-4.137663	354	1.079342	354	-.2910712
	355	-.8692897	355	-3.745544	355	.8259012	355	-.2233001
	356	-1.707039	356	-4.965882	356	1.102944	356	1.068623
	357	-1.279583	357	-4.764402	357	1.610338	357	1.354938
	358	-1.488631	358	-4.071409	358	.9350249	358	-.7838709
	359	-.1128697	359	-3.348958	359	.7081243	359	1.245975E-03
	360	-.5996715	360	-4.038329	360	.5954083	360	.160087
	361	-1.330485	361	-4.17835	361	.6659606	361	.4240203
	362	-1.102426	362	-4.321202	362	1.326282	362	.9813083
	363	-1.576514	363	-4.921511	363	1.550095	363	1.583986
	364	-.9684331	364	-4.894345	364	1.841049	364	2.408639
	365	-.6961902	365	-4.473988	365	1.75604	365	1.272737
	366	-.6079671	366	-4.926319	366	1.791343	366	3.040106
	367	-9.176898E-02	367	-4.466604	367	1.888001	367	2.818064
	368	-.241182	368	-5.144302	368	2.047133	368	1.023046
	369	.1777691	369	-4.876918	369	1.834024	369	.9122956
	370	.211212	370	-5.403718	370	1.762783	370	2.854691
	371	.8387606	371	-5.521743	371	2.039011	371	4.971762
	372	1.751829	372	-4.45563	372	1.59013	372	4.376698
	373	1.799281	373	-4.746177	373	1.381177	373	3.802432
	374	1.344215	374	-5.351904	374	2.035884	374	4.399448
	375	2.236748	375	-4.555457	375	1.77333	375	4.842081
	376	1.955055	376	-4.81515	376	1.958733	376	4.891212
	377	1.92704	377	-5.237432	377	2.373751	377	4.215169
	378	1.696829	378	-5.240232	378	2.066982	378	2.879103
	379	1.775321	379	-6.092762	379	2.41605	379	4.176605
	380	2.297928	380	-5.989064	380	2.292092	380	4.531003
	381	2.153713	381	-6.12158	381	2.747744	381	4.120502
	382	2.882833	382	-4.762926	382	2.27833	382	3.752065
	383	3.350103	383	-3.930888	383	2.29372	383	4.51087
	384	2.32388	384	-5.797099	384	3.30485	384	4.53977
	385	2.520007	385	-6.389429	385	3.162243	385	5.443339
	386	1.147413	386	-8.896627	386	2.629364	386	5.766108
	387	1.439421	387	-8.164993	387	2.875512	387	5.673544
	388	1.015238	388	-8.476704	388	2.893955	388	5.078631
	389	1.446496	389	-7.331337	389	2.071377	389	4.386613
	390	2.068019	390	-6.837715	390	2.730754	390	4.666523
	391	2.215323	391	-6.973111	391	2.70073	391	4.561417
	392	1.335197	392	-7.765167	392	2.463995	392	4.653193
	393	.3839794	393	-8.795221	393	2.352586	393	3.570173
	394	.4235108	394	-9.147737	394	1.851877	394	3.91766
	395	-.1453763	395	-9.048956	395	1.747368	395	4.448899
	396	-.181941	396	-10.05987	396	1.968904	396	4.183187
	397	-8.611251E-02	397	-9.685431	397	1.662598	397	3.60971
	398	.2671025	398	-8.895621	398	1.60341	398	4.060894
	399	-5.923767E-02	399	-9.076509	399	.458519	399	3.01993
	400	-7.210707E-02	400	-9.429388	400	-.2687571	400	2.540681
	401	-.2835789	401	-9.11691	401	.2040934	401	3.797542
	402	-4.821225E-02	402	-8.131747	402	-.4110614	402	3.932103
	403	-6.210497E-02	403	-8.778018	403	-1.094517	403	4.392759
	404	3.836263E-02	404	-9.411081	404	-.8798407	404	3.468941
	405	.6516771	405	-9.293592	405	-1.516705	405	2.407352
	406	.406655	406	-9.421131	406	-1.030472	406	2.922667
	407	.1294433	407	-8.495265	407	-1.341705	407	3.075936
	408	.7460847	408	-7.334956	408	-.7456039	408	3.300756
	409	.9024725	409	-7.155554	409	-.8817273	409	3.401999
	410	.3379633	410	-7.727961	410	-1.421526	410	3.617114
	411	.3005961	411	-7.740916	411	-1.14493	411	1.8183
	412	-.5718938	412	-7.917856	412	-.5044224	412	2.275374
	413	-.7205468	413	-7.871641	413	-.4979803	413	3.10662
	414	-.6262304	414	-7.659463	414	-.6049049	414	2.57537
	415	-1.774529	415	-7.920578	415	-.4208432	415	1.810938
	416	-1.177338	416	-7.129918	416	-.6980998	416	1.940279
	417	-1.925372	417	-7.825536	417	-1.063876	417	1.200776
	418	-1.713166	418	-6.936159	418	-.6161172	418	2.087038
	419	-1.422482	419	-6.614715	419	-1.038409	419	3.239071
	420	-2.18409	420	-6.524024	420	-.139588	420	3.227898
	421	-1.468513	421	-5.716525	421	.7613309	421	3.511813
	422	-1.251811	422	-4.779407	422	.5916414	422	2.354706
	423	-1.458994	423	-6.383738	423	.7811661	423	3.227526
	424	-2.454442	424	-7.56797	424	.6799294	424	3.64777
	425	-2.640622	425	-7.177464	425	1.008037	425	3.893028
	426	-2.609837	426	-7.549791	426	1.212448	426	4.910771
	427	-2.528739	427	-6.992498	427	.6044483	427	3.311218
	428	-.9760171	428	-5.314907	428	.6767598	428	2.951077
	429	-1.256537	429	-5.195437	429	1.014866	429	2.300539
	430	-.6439717	430	-3.91229	430	1.422014	430	2.601568
	431	-.7512907	431	-4.309613	431	1.47539	431	3.526547
	432	3.944452E-02	432	-4.119679	432	1.327508	432	3.417603
	433	-.1209721	433	-3.789958	433	1.719122	433	3.71883
	434	-.59694	434	-4.903861	434	1.518311	434	4.132824
	435	-1.157205	435	-5.244845	435	1.291251	435	4.415056
	436	-.895993	436	-5.752079	436	1.31231	436	4.07714
	437	-.9825166	437	-6.186048	437	.7295192	437	4.318514
	438	-1.741221	438	-6.900976	438	.5475153	438	3.621886
	439	-1.621056	439	-6.574656	439	-7.546743E-02	439	1.373007
	440	-1.29646	440	-5.513545	440	-.3158566	440	1.694833
	441	-1.387005	441	-5.147902	441	-.6620722	441	.2136735
	442	-2.36131	442	-6.234719	442	-.2538464	442	1.847164
	443	-2.028702	443	-6.20699	443	.6181386	443	1.900929
	444	-2.904708	444	-8.344031	444	.3003852	444	.6791537
	445	-3.292309	445	-7.700706	445	.3462819	445	-9.347701E-02
	446	-3.226582	446	-7.586474	446	5.988741E-02	446	1.402843
	447	-3.265084	447	-7.895045	447	.1343749	447	.2894002
	448	-3.078804	448	-7.273112	448	.5193512	448	1.134565
	449	-3.02577	449	-7.042076	449	.4941543	449	2.737161
	450	-2.823054	450	-7.161819	450	.4067109	450	2.146382
	451	-2.99367	451	-7.822632	451	.6122888	451	2.02523
	452	-2.693474	452	-7.559955	452	.6237084	452	2.339936
	453	-2.455957	453	-7.441019	453	1.465426	453	1.930233
	454	-2.571834	454	-8.508365	454	1.304827	454	1.182881
	455	-1.691726	455	-7.36799	455	2.024419	455	.5877939
	456	-1.305459	456	-6.738039	456	2.367968	456	.1422392
	457	-.1109084	457	-5.050619	457	1.962746	457	2.159652
	458	-.5615388	458	-6.107742	458	1.432177	458	.4206708
	459	3.791209E-02	459	-5.960686	459	1.84983	459	.6332117
	460	-.5139372	460	-7.024848	460	1.614285	460	-.3199964
	461	5.344812E-02	461	-6.165467	461	1.774931	461	-7.198192E-02
	462	-.1084433	462	-5.990103	462	2.00764	462	-.1092856
	463	.2852932	463	-5.291365	463	1.956777	463	-1.091246
	464	.5290253	464	-5.869204	464	1.659792	464	-1.958776
	465	.0913308	465	-6.334473	465	1.241195	465	-1.667696
	466	-5.292865E-02	466	-6.562464	466	.593443	466	-.921581
	467	-.4468212	467	-7.407721	467	.9784186	467	-1.83662
	468	-8.542331E-02	468	-7.193956	468	.8566736	468	-1.029754
	469	-.2131041	469	-7.689098	469	1.203133	469	4.797971E-02
	470	-.3501552	470	-7.184057	470	1.439411	470	.13626
	471	-.3314324	471	-6.69494	471	1.132745	471	-1.319891
	472	.6995878	472	-5.349279	472	.7737719	472	-.4979273
	473	.1416634	473	-6.334037	473	.3589039	473	-1.726421
	474	-.551397	474	-6.604476	474	.8568217	474	-.942968
	475	-.8514631	475	-6.82241	475	.8040198	475	-.8032355
	476	-.403008	476	-6.361125	476	.7959318	476	-.9142208
	477	-.363767	477	-7.612111	477	.5630389	477	-.9615173
	478	-.6524391	478	-7.712027	478	.5753965	478	-1.144184
	479	-.3117966	479	-6.646044	479	.3124171	479	-2.409948
	480	.4037047	480	-5.217517	480	.5736576	480	-1.242888
	481	1.039425	481	-4.551653	481	.3126927	481	-.9231317
	482	-.54343	482	-7.104854	482	.6566175	482	-1.890381
	483	-.6713215	483	-7.666061	483	1.100674	483	-1.462019
	484	-1.627717	484	-9.363892	484	1.168006	484	-1.093069
	485	-1.831761	485	-9.261863	485	.8592426	485	-.3329125
	486	-1.232465	486	-8.776525	486	1.356527	486	1.492631
	487	9.452346E-02	487	-7.740412	487	1.282737	487	.7942892
	488	.2992915	488	-7.674782	488	1.260564	488	-.6385205
	489	.170935	489	-8.617254	489	1.752404	489	-1.048092
	490	.6140404	490	-8.43909	490	2.095643	490	-1.019342
	491	.5419817	491	-8.388611	491	2.571826	491	-.3524493
