# Supplementary material for: A single Musashi gene allele is sufficient to maintain mouse photoreceptor cells
Source: PLoS One. 2026 May 14;21(5):e0338576. doi: 10.1371/journal.pone.0338576 (PMC13175383; doi:10.1371/journal.pone.0338576)
Supplement: S3 File — (ZIP) [file pone.0338576.s012.zip › Supplementary_data_1_RawERG_data_and_R-code/1st batch/D140_Msi TKO_ROD_051025.CSV]

Information	Record_No	4591	Record_No	4592	Record_No	4593	Record_No	4594	Record_No	4595	Record_No	4596	Record_No	4597	Record_No	4598	Record_No	4601	Record_No	4602	Record_No	4603	Record_No	4604	Record_No	4605	Record_No	4606	Record_No	4607	Record_No	4608
	Animal ID	1029	Animal ID	1029	Animal ID	1029	Animal ID	1029	Animal ID	1029	Animal ID	1029	Animal ID	1029	Animal ID	1029	Animal ID	1031	Animal ID	1031	Animal ID	1031	Animal ID	1031	Animal ID	1031	Animal ID	1031	Animal ID	1031	Animal ID	1031
	Session		Session		Session		Session		Session		Session		Session		Session		Session		Session		Session		Session		Session		Session		Session		Session
	Species/Breed		Species/Breed		Species/Breed		Species/Breed		Species/Breed		Species/Breed		Species/Breed		Species/Breed		Species/Breed		Species/Breed		Species/Breed		Species/Breed		Species/Breed		Species/Breed		Species/Breed		Species/Breed
	Study protocol #		Study protocol #		Study protocol #		Study protocol #		Study protocol #		Study protocol #		Study protocol #		Study protocol #		Study protocol #		Study protocol #		Study protocol #		Study protocol #		Study protocol #		Study protocol #		Study protocol #		Study protocol #
	Birthdate	Dec/30/1899	Birthdate	Dec/30/1899	Birthdate	Dec/30/1899	Birthdate	Dec/30/1899	Birthdate	Dec/30/1899	Birthdate	Dec/30/1899	Birthdate	Dec/30/1899	Birthdate	Dec/30/1899	Birthdate	Dec/30/1899	Birthdate	Dec/30/1899	Birthdate	Dec/30/1899	Birthdate	Dec/30/1899	Birthdate	Dec/30/1899	Birthdate	Dec/30/1899	Birthdate	Dec/30/1899	Birthdate	Dec/30/1899
	TestDate	May/10/2025	TestDate	May/10/2025	TestDate	May/10/2025	TestDate	May/10/2025	TestDate	May/10/2025	TestDate	May/10/2025	TestDate	May/10/2025	TestDate	May/10/2025	TestDate	May/10/2025	TestDate	May/10/2025	TestDate	May/10/2025	TestDate	May/10/2025	TestDate	May/10/2025	TestDate	May/10/2025	TestDate	May/10/2025	TestDate	May/10/2025
	TestTime	17:46:49	TestTime	17:46:49	TestTime	17:48:20	TestTime	17:48:20	TestTime	17:51:04	TestTime	17:51:04	TestTime	17:51:52	TestTime	17:51:52	TestTime	18:10:19	TestTime	18:10:19	TestTime	18:11:47	TestTime	18:11:47	TestTime	18:14:39	TestTime	18:14:39	TestTime	18:15:26	TestTime	18:15:26
	Protocol	ABI ROD	Protocol	ABI ROD	Protocol	ABI ROD	Protocol	ABI ROD	Protocol	ABI ROD	Protocol	ABI ROD	Protocol	ABI ROD	Protocol	ABI ROD	Protocol	ABI ROD	Protocol	ABI ROD	Protocol	ABI ROD	Protocol	ABI ROD	Protocol	ABI ROD	Protocol	ABI ROD	Protocol	ABI ROD	Protocol	ABI ROD
	Step_No	1	Step_No	1	Step_No	3	Step_No	3	Step_No	6	Step_No	6	Step_No	8	Step_No	8	Step_No	1	Step_No	1	Step_No	3	Step_No	3	Step_No	6	Step_No	6	Step_No	8	Step_No	8
	Label	R	Label	L	Label	R	Label	L	Label	R	Label	L	Label	R	Label	L	Label	R	Label	L	Label	R	Label	L	Label	R	Label	L	Label	R	Label	L
	Stimulus	Scotopic WHT -40dB Flash	Stimulus	Scotopic WHT -40dB Flash	Stimulus	Scotopic WHT -24dB Flash	Stimulus	Scotopic WHT -24dB Flash	Stimulus	Scotopic WHT -12dB Flash	Stimulus	Scotopic WHT -12dB Flash	Stimulus	Scotopic WHT -4dB Flash	Stimulus	Scotopic WHT -4dB Flash	Stimulus	Scotopic WHT -40dB Flash	Stimulus	Scotopic WHT -40dB Flash	Stimulus	Scotopic WHT -24dB Flash	Stimulus	Scotopic WHT -24dB Flash	Stimulus	Scotopic WHT -12dB Flash	Stimulus	Scotopic WHT -12dB Flash	Stimulus	Scotopic WHT -4dB Flash	Stimulus	Scotopic WHT -4dB Flash
	Low cut (Hz)	0.3	Low cut (Hz)	0.3	Low cut (Hz)	0.3	Low cut (Hz)	0.3	Low cut (Hz)	0.3	Low cut (Hz)	0.3	Low cut (Hz)	0.3	Low cut (Hz)	0.3	Low cut (Hz)	0.3	Low cut (Hz)	0.3	Low cut (Hz)	0.3	Low cut (Hz)	0.3	Low cut (Hz)	0.3	Low cut (Hz)	0.3	Low cut (Hz)	0.3	Low cut (Hz)	0.3
	High cut (Hz)	500	High cut (Hz)	500	High cut (Hz)	500	High cut (Hz)	500	High cut (Hz)	500	High cut (Hz)	500	High cut (Hz)	500	High cut (Hz)	500	High cut (Hz)	500	High cut (Hz)	500	High cut (Hz)	500	High cut (Hz)	500	High cut (Hz)	500	High cut (Hz)	500	High cut (Hz)	500	High cut (Hz)	500
	Notch	OFF	Notch	OFF	Notch	OFF	Notch	OFF	Notch	OFF	Notch	OFF	Notch	OFF	Notch	OFF	Notch	OFF	Notch	OFF	Notch	OFF	Notch	OFF	Notch	OFF	Notch	OFF	Notch	OFF	Notch	OFF
Cursor #	4591 Time	4591 Amp	4592 Time	4592 Amp	4593 Time	4593 Amp	4594 Time	4594 Amp	4595 Time	4595 Amp	4596 Time	4596 Amp	4597 Time	4597 Amp	4598 Time	4598 Amp	4601 Time	4601 Amp	4602 Time	4602 Amp	4603 Time	4603 Amp	4604 Time	4604 Amp	4605 Time	4605 Amp	4606 Time	4606 Amp	4607 Time	4607 Amp	4608 Time	4608 Amp
1
2
3
4
5
6
7
8
9
10
Wave Data	4591 Time	4591 Amp	4592 Time	4592 Amp	4593 Time	4593 Amp	4594 Time	4594 Amp	4595 Time	4595 Amp	4596 Time	4596 Amp	4597 Time	4597 Amp	4598 Time	4598 Amp	4601 Time	4601 Amp	4602 Time	4602 Amp	4603 Time	4603 Amp	4604 Time	4604 Amp	4605 Time	4605 Amp	4606 Time	4606 Amp	4607 Time	4607 Amp	4608 Time	4608 Amp
	-20	1.90911	-20	-4.983858	-20	-1.600563	-20	3.089282	-20	7.118764	-20	20.60599	-20	2.581229	-20	10.92596	-20	2.394685	-20	-3.775102	-20	1.351752	-20	-3.284178	-20	-4.139266	-20	-1.613173	-20	-.664095	-20	-5.541654
	-19	2.678559	-19	-5.09963	-19	-1.740895	-19	3.348376	-19	8.188503	-19	22.40284	-19	1.481281	-19	6.855302	-19	2.562587	-19	-4.042861	-19	1.572267	-19	-3.832544	-19	-4.384648	-19	-2.290346	-19	-.6091594	-19	-5.861272
	-18	3.371083	-18	-4.964864	-18	-1.669154	-18	4.047968	-18	8.637522	-18	23.64487	-18	.730728	-18	2.721261	-18	2.76413	-18	-4.299928	-18	1.838281	-18	-4.025145	-18	-4.723565	-18	-2.667949	-18	-.5670725	-18	-6.457489
	-17	3.495831	-17	-5.442349	-17	-1.679798	-17	4.248693	-17	9.175577	-17	24.63511	-17	-.9938816	-17	-1.146738	-17	3.052253	-17	-4.356696	-17	1.964752	-17	-4.062882	-17	-5.004789	-17	-3.089801	-17	-.3222155	-17	-7.180209
	-16	3.82412	-16	-5.724042	-16	-1.689201	-16	4.750037	-16	9.420614	-16	25.24266	-16	-2.094762	-16	-3.561538	-16	3.275919	-16	-4.161419	-16	1.947975	-16	-4.063711	-16	-5.229277	-16	-3.601821	-16	-.2841738	-16	-7.758691
	-15	4.174128	-15	-5.81671	-15	-1.37757	-15	5.599145	-15	9.388763	-15	24.6961	-15	-2.823242	-15	-3.69925	-15	3.377995	-15	-3.809151	-15	2.081434	-15	-3.909249	-15	-5.519711	-15	-4.074748	-15	-.465291	-15	-8.085646
	-14	3.408803	-14	-6.621234	-14	-2.013175	-14	4.385204	-14	9.964993	-14	27.36761	-14	1.13854	-14	-3.043475	-14	2.916504	-14	-4.285468	-14	1.761394	-14	-4.104342	-14	-4.658461	-14	-4.649512	-14	-.5298611	-14	-5.737232
	-13	4.73578	-13	-5.118782	-13	-2.177895	-13	4.537408	-13	10.07181	-13	24.93635	-13	-5.257464	-13	-11.01765	-13	2.957838	-13	-3.973625	-13	2.515859	-13	-4.747909	-13	-4.964919	-13	-4.782222	-13	.2151273	-13	-6.095967
	-12	4.569695	-12	-4.53036	-12	-.7595724	-12	6.599248	-12	8.636565	-12	23.79995	-12	-3.025887	-12	-4.758897	-12	3.106333	-12	-4.360862	-12	2.597752	-12	-3.595291	-12	-5.361541	-12	-2.851376	-12	.5023877	-12	-8.713909
	-11	3.214332	-11	-7.579453	-11	-.898159	-11	6.495993	-11	9.567343	-11	26.40426	-11	-4.756528	-11	-3.374267	-11	3.569872	-11	-4.651161	-11	2.26137	-11	-3.244235	-11	-5.779325	-11	-3.556412	-11	-.2345091	-11	-10.01782
	-10	5.187284	-10	-5.652333	-10	-1.25561	-10	6.130264	-10	9.516663	-10	24.33187	-10	-2.909544	-10	-.6484944	-10	4.00026	-10	-3.280684	-10	1.658159	-10	-3.536977	-10	-5.89712	-10	-3.955477	-10	-.7806628	-10	-9.043058
	-9	3.928874	-9	-5.398094	-9	-1.161006	-9	5.446756	-9	8.575209	-9	21.33657	-9	-2.128567	-9	.6472849	-9	3.717159	-9	-2.303108	-9	1.694067	-9	-4.226741	-9	-6.456903	-9	-4.65349	-9	-1.964228	-9	-8.905882
	-8	3.135816	-8	-5.813014	-8	-1.837403	-8	5.627503	-8	8.224104	-8	21.40209	-8	-2.905665	-8	-3.153492	-8	3.426944	-8	-1.378974	-8	2.00691	-8	-4.726028	-8	-6.518397	-8	-4.586942	-8	-3.358297	-8	-8.806993
	-7	3.045773	-7	-4.856667	-7	-.8943052	-7	8.133007	-7	7.001656	-7	22.48962	-7	-3.064207	-7	-4.474328	-7	3.428679	-7	-1.262321	-7	2.865197	-7	-3.946424	-7	-6.670269	-7	-5.373803	-7	-5.641501	-7	-9.328475
	-6	3.712416	-6	-5.422881	-6	-1.74185	-6	7.089585	-6	5.383659	-6	22.14636	-6	-2.218693	-6	-.2445355	-6	3.565357	-6	-1.019625	-6	2.602258	-6	-4.614666	-6	-6.517429	-6	-3.5535	-6	-8.847399	-6	-11.81107
	-5	1.918974	-5	-9.227619	-5	-2.887911	-5	5.997437	-5	7.609543	-5	25.41344	-5	-6.309829	-5	-5.872495	-5	3.63958	-5	-1.328285	-5	3.024813	-5	-4.275563	-5	-6.422773	-5	-3.225377	-5	-10.66716	-5	-15.796
	-4	3.233453	-4	-8.946222	-4	-2.431672	-4	5.626923	-4	10.45226	-4	29.91483	-4	-6.447984	-4	-7.513165	-4	4.04831	-4	-.3795004	-4	2.890679	-4	-3.790593	-4	-7.056614	-4	-4.160904	-4	-12.0493	-4	-19.93444
	-3	2.141387	-3	-9.57827	-3	-4.195702	-3	4.613897	-3	7.980707	-3	28.6547	-3	-3.543991	-3	-3.526073	-3	4.550669	-3	.967902	-3	3.06729	-3	-3.931396	-3	-7.172338	-3	-2.789246	-3	-13.22456	-3	-20.42136
	-2	2.359386	-2	-8.703346	-2	-3.921504	-2	6.660474	-2	8.724592	-2	29.42899	-2	-1.908933	-2	-3.269429	-2	3.801455	-2	-.6230737	-2	3.544943	-2	-3.971083	-2	-7.695126	-2	-2.065096	-2	-15.53255	-2	-20.76381
	-1	3.591615	-1	-7.14538	-1	-3.057247	-1	8.207964	-1	9.149683	-1	28.05584	-1	-5.968057	-1	-6.76443	-1	4.144304	-1	-.5669376	-1	3.491202	-1	-4.062036	-1	-7.509795	-1	-2.716798	-1	-17.05184	-1	-21.8513
	0	2.445413	0	-8.570575	0	-2.881234	0	8.605878	0	9.176573	0	23.56774	0	-2.732273	0	-1.087568	0	3.927202	0	-1.648304	0	3.567494	0	-3.823205	0	-7.144415	0	-4.091339	0	-16.60181	0	-22.55288
	1	2.325075	1	-9.376944	1	-3.533968	1	6.418325	1	6.759266	1	21.18782	1	-4.697977	1	-6.346711	1	4.285174	1	-.8174747	1	3.551926	1	-4.255637	1	-6.890326	1	-2.677516	1	-16.96952	1	-24.06131
	2	3.588572	2	-10.21773	2	-2.976665	2	4.907089	2	6.655915	2	20.76207	2	-3.585369	2	-5.038761	2	4.598049	2	-1.318608	2	2.899494	2	-4.201241	2	-7.490437	2	-2.966788	2	-16.62005	2	-23.60398
	3	2.431608	3	-11.1092	3	-4.943307	3	3.840482	3	5.925597	3	24.78718	3	-3.007931	3	-5.231593	3	4.757759	3	-1.220508	3	2.690329	3	-3.437069	3	-8.237232	3	-4.661386	3	-16.9549	3	-22.27958
	4	4.219751	4	-9.866533	4	-5.580076	4	3.235862	4	5.312814	4	25.17728	4	-8.289667	4	-7.380422	4	4.886046	4	-1.940007	4	2.865747	4	-4.164191	4	-7.07648	4	-4.513029	4	-16.89236	4	-22.86595
	5	3.950274	5	-10.14994	5	-5.79177	5	1.963149	5	7.45626	5	27.39451	5	-13.58749	5	-12.82607	5	5.33018	5	-1.922025	5	3.502231	5	-3.469974	5	-5.767934	5	-3.409433	5	-21.52123	5	-29.03418
	6	3.346888	6	-10.40598	6	-5.116729	6	4.409067	6	5.585163	6	25.90023	6	-33.34008	6	-32.51108	6	5.118447	6	-1.170042	6	2.873882	6	-3.284055	6	-7.747289	6	-2.845469	6	-33.01052	6	-40.5266
	7	4.980067	7	-8.319198	7	-4.900619	7	4.272195	7	3.47734	7	21.13006	7	-64.60632	7	-61.24306	7	4.511746	7	-.9455618	7	2.465193	7	-3.617399	7	-10.34275	7	-4.479252	7	-56.14093	7	-63.19402
	8	3.556468	8	-10.71922	8	-7.287127	8	2.332758	8	.6890675	8	19.60507	8	-105.9151	8	-101.9459	8	4.219471	8	-.2608719	8	1.859056	8	-3.984539	8	-15.13505	8	-8.179585	8	-86.91844	8	-97.18187
	9	3.931806	9	-9.501185	9	-6.28987	9	3.709336E-02	9	-7.084094	9	12.96725	9	-156.0526	9	-151.0923	9	3.910086	9	-.3982107	9	.9929673	9	-4.299031	9	-21.16955	9	-14.42295	9	-125.0494	9	-139.4095
	10	2.960496	10	-11.10428	10	-8.00469	10	.3689059	10	-16.25813	10	3.214602	10	-207.0764	10	-200.4986	10	3.446568	10	-1.219289	10	.8958791	10	-5.759279	10	-28.59009	10	-25.4268	10	-165.249	10	-186.5426
	11	1.472602	11	-9.553984	11	-9.36659	11	-1.095046	11	-26.21342	11	-9.280838	11	-252.1273	11	-243.4221	11	2.717927	11	-1.720601	11	.9312239	11	-8.629124	11	-36.98132	11	-35.15308	11	-204.5002	11	-233.4514
	12	2.339964	12	-7.821664	12	-10.24297	12	-2.098867	12	-40.4151	12	-21.7438	12	-289.3094	12	-279.2039	12	3.722477	12	-1.906446	12	.147509	12	-9.342463	12	-47.19544	12	-47.87358	12	-238.7482	12	-275.8046
	13	4.501153	13	-7.610075	13	-11.28057	13	-4.765503	13	-52.58162	13	-33.42095	13	-313.5266	13	-299.2382	13	4.291101	13	-.7868997	13	-.356287	13	-9.631449	13	-58.61758	13	-61.32932	13	-265.1138	13	-307.9174
	14	4.339045	14	-7.566815	14	-11.82895	14	-4.886243	14	-69.38115	14	-48.73899	14	-324.0733	14	-308.4145	14	4.137828	14	-.7799137	14	-1.444929	14	-11.20855	14	-70.15037	14	-73.14828	14	-282.741	14	-330.96
	15	3.872046	15	-8.982414	15	-14.19864	15	-8.751612	15	-83.45173	15	-62.17278	15	-322.1773	15	-304.7846	15	4.433898	15	-1.137087	15	-3.6659	15	-12.98833	15	-82.62907	15	-87.44288	15	-290.9882	15	-342.608
	16	5.844651	16	-6.775603	16	-17.06454	16	-11.26429	16	-102.0564	16	-78.77634	16	-312.2426	16	-296.1976	16	4.876515	16	-2.136911	16	-5.485464	16	-14.41846	16	-96.45337	16	-104.0951	16	-292.2905	16	-350.3355
	17	5.232937	17	-7.266767	17	-16.91449	17	-9.845315	17	-121.3898	17	-99.42961	17	-302.744	17	-285.6413	17	5.624261	17	-1.31854	17	-7.429122	17	-16.95535	17	-111.6738	17	-122.4111	17	-287.8227	17	-350.7095
	18	6.24283	18	-6.597519	18	-19.12848	18	-11.22373	18	-139.7169	18	-116.8101	18	-289.8831	18	-270.2332	18	5.785797	18	-1.508215	18	-9.792097	18	-20.17278	18	-126.7889	18	-139.8694	18	-284.7259	18	-350.7941
	19	6.897996	19	-8.508103	19	-19.70392	19	-10.39056	19	-161.0201	19	-136.9044	19	-240.9758	19	-223.3842	19	6.083619	19	-.1002265	19	-10.66628	19	-21.27721	19	-143.0009	19	-159.7099	19	-288.1867	19	-348.6172
	20	7.150784	20	-11.5552	20	-20.88844	20	-12.782	20	-179.7811	20	-153.181	20	-128.4928	20	-119.0665	20	5.995433	20	-.2980679	20	-12.95805	20	-23.73446	20	-159.3679	20	-180.1258	20	-268.911	20	-341.4039
	21	6.291291	21	-12.07503	21	-22.13774	21	-13.7812	21	-198.8634	21	-168.5181	21	8.362535	21	3.715989	21	5.941447	21	-3.399327E-02	21	-14.81822	21	-25.71491	21	-174.6695	21	-198.5098	21	-174.5258	21	-286.9778
	22	6.555804	22	-10.80045	22	-24.81804	22	-21.08985	22	-217.3109	22	-182.6328	22	97.60236	22	86.54869	22	5.320655	22	-.6554642	22	-17.3344	22	-27.96059	22	-191.6534	22	-218.5779	22	-24.23406	22	-156.5349
	23	6.545034	23	-9.968391	23	-26.23532	23	-21.00725	23	-229.3479	23	-192.0517	23	114.5352	23	101.0131	23	5.217697	23	-.3372481	23	-18.93432	23	-29.48144	23	-208.299	23	-237.2249	23	101.3126	23	2.858537
	24	6.429979	24	-9.011393	24	-29.16366	24	-23.74064	24	-211.5579	24	-174.785	24	78.2404	24	77.54291	24	4.61245	24	-.8088193	24	-20.1117	24	-31.43514	24	-216.8588	24	-256.8385	24	153.3146	24	111.9344
	25	5.184877	25	-10.37733	25	-32.5004	25	-25.83097	25	-159.4312	25	-124.6412	25	-4.141308	25	9.147669	25	4.499321	25	-.2505551	25	-22.69259	25	-34.76814	25	-200.9503	25	-263.8538	25	144.0167	25	149.315
	26	5.910275	26	-7.736736	26	-33.66006	26	-27.01233	26	-78.58363	26	-51.8543	26	-73.13632	26	-44.5433	26	4.494984	26	-7.336438E-03	26	-25.31885	26	-36.36574	26	-155.992	26	-251.2645	26	92.60115	26	138.9835
	27	4.460317	27	-9.880661	27	-37.22024	27	-32.99243	27	-1.150662	27	23.41115	27	-8.944842	27	7.491776	27	4.246306	27	-1.307395	27	-29.89499	27	-40.24067	27	-83.50346	27	-205.5226	27	2.940224	27	88.92349
	28	4.287292	28	-9.874556	28	-38.7393	28	-34.1139	28	47.82541	28	72.52904	28	190.8588	28	176.8548	28	4.379781	28	-.1770263	28	-35.88684	28	-47.64488	28	-5.057419	28	-136.755	28	-83.27274	28	-3.531981
	29	3.987151	29	-10.28283	29	-33.98191	29	-25.72004	29	50.31391	29	79.55638	29	361.4935	29	326.1572	29	3.710212	29	.1288151	29	-38.82706	29	-53.761	29	52.59461	29	-59.06279	29	-34.52647	29	-97.52312
	30	5.363398	30	-8.453263	30	-21.85176	30	-7.233718	30	18.81248	30	62.19768	30	429.2113	30	393.5321	30	3.413095	30	.340649	30	-35.32632	30	-59.70878	30	73.55022	30	7.941792	30	169.9657	30	-83.59553
	31	5.801475	31	-8.694609	31	7.797438	31	32.24247	31	-5.678494	31	54.2812	31	418.4043	31	389.8477	31	3.516882	31	-.6836332	31	-17.40447	31	-57.32373	31	57.90233	31	50.9726	31	357.5068	31	81.56264
	32	6.826244	32	-8.05695	32	43.83136	32	74.98601	32	56.56336	32	116.6519	32	353.4641	32	332.6495	32	3.4389	32	-2.214409	32	21.32731	32	-43.69632	32	31.64408	32	58.11819	32	432.81	32	281.8004
	33	6.71536	33	-8.913129	33	81.26548	33	113.0409	33	201.0589	33	244.2818	33	260.9476	33	251.1698	33	3.840485	33	-3.721745	33	76.18566	33	-11.09958	33	53.39619	33	42.73304	33	417.8797	33	408.7827
	34	6.667054	34	-12.39534	34	105.8218	34	135.1051	34	335.5796	34	359.8533	34	167.6111	34	172.7284	34	4.032148	34	-3.029676	34	128.6399	34	36.34624	34	155.5533	34	46.15034	34	358.9192	34	447.5975
	35	8.189528	35	-12.51924	35	113.1299	35	137.5753	35	390.5525	35	408.0494	35	108.7013	35	120.5681	35	4.622895	35	-2.991446	35	160.4797	35	87.3955	35	292.1173	35	105.404	35	273.1597	35	421.2584
	36	6.792764	36	-16.03263	36	107.6344	36	132.1481	36	380.3811	36	391.5638	36	119.2863	36	124.6948	36	4.160731	36	-2.552514	36	162.2344	36	130.5864	36	386.3557	36	209.7446	36	173.3657	36	357.4303
	37	7.500623	37	-15.20842	37	105.5074	37	141.1404	37	317.5378	37	331.5322	37	172.2537	37	165.6516	37	4.808942	37	-2.759806	37	146.3423	37	149.6442	37	411.5858	37	319.4938	37	85.74148	37	270.7115
	38	9.420121	38	-11.38253	38	132.4198	38	183.4423	38	232.565	38	256.8228	38	229.3373	38	218.5303	38	5.298397	38	-3.08754	38	154.4464	38	149.9952	38	378.0983	38	395.0801	38	38.20667	38	169.4677
	39	9.821934	39	-11.36349	39	198.5828	39	255.7012	39	176.6003	39	207.8667	39	260.3019	39	246.4764	39	4.701732	39	-3.393027	39	217.0924	39	155.0624	39	311.6111	39	421.1443	39	50.81828	39	84.44956
	40	11.61694	40	-9.248983	40	270.3522	40	330.2582	40	172.4604	40	209.802	40	260.5905	40	253.3659	40	4.933717	40	-3.01794	40	312.7041	40	193.3407	40	239.7757	40	398.0176	40	99.92218	40	42.07082
	41	12.27944	41	-8.425786	41	320.7448	41	371.8666	41	214.8265	41	247.7816	41	248.8865	41	246.0238	41	5.039201	41	-1.676413	41	390.3637	41	264.7206	41	195.4244	41	343.9122	41	146.754	41	46.59914
	42	12.25505	42	-10.44743	42	332.9119	42	365.7976	42	255.1874	42	281.5181	42	225.4716	42	221.444	42	5.116171	42	-1.355827	42	419.2737	42	345.1381	42	192.1914	42	284.7873	42	175.442	42	80.83247
	43	11.92864	43	-12.15616	43	308.3731	43	322.7735	43	273.2654	43	293.8577	43	206.9196	43	199.4328	43	5.285222	43	-1.523226	43	400.9074	43	403.8388	43	217.8345	43	244.3694	43	183.1233	43	124.1722
	44	13.38336	44	-10.65656	44	271.5825	44	280.6149	44	262.1145	44	281.8044	44	199.4049	44	192.4933	44	5.893041	44	-1.296473	44	350.6138	44	420.4105	44	245.2318	44	237.2558	44	170.6608	44	157.7722
	45	13.21082	45	-10.09384	45	245.0074	45	262.3927	45	238.2718	45	258.5505	45	208.1725	45	205.7476	45	6.838043	45	-.6994707	45	300.439	45	404.7963	45	254.3917	45	248.7909	45	148.8534	45	176.4494
	46	15.40613	46	-7.55687	46	250.0905	46	280.7209	46	215.7694	46	239.1484	46	216.4678	46	210.9251	46	7.538026	46	.3858276	46	276.3329	46	373.1108	46	244.3946	46	263.368	46	127.626	46	176.5097
	47	16.21866	47	-8.009711	47	281.8435	47	318.1989	47	199.6076	47	226.4582	47	229.5842	47	224.6001	47	8.363503	47	1.769158	47	286.8077	47	343.3071	47	223.7003	47	270.6804	47	114.6141	47	162.6049
	48	19.60793	48	-6.024938	48	318.7182	48	348.6198	48	198.5771	48	229.3677	48	234.0401	48	226.7139	48	9.642656	48	1.672085	48	316.2868	48	330.6929	48	203.0605	48	267.869	48	114.891	48	144.1587
	49	19.30819	49	-6.948421	49	338.8517	49	361.2203	49	206.6062	49	236.9022	49	230.6644	49	223.0956	49	11.52724	49	1.438395	49	340.5467	49	338.5914	49	190.3957	49	256.2062	49	124.364	49	130.4067
	50	21.95811	50	-2.797812	50	337.3708	50	351.5096	50	219.4941	50	247.0642	50	231.6576	50	223.3913	50	12.68496	50	2.208184	50	348.9479	50	356.933	50	187.7617	50	238.8103	50	136.4503	50	124.1179
	51	23.77051	51	-1.694942	51	322.3108	51	333.3258	51	224.1967	51	252.1091	51	227.9639	51	216.7962	51	14.16847	51	4.407451	51	341.909	51	369.3651	51	195.7654	51	227.4106	51	143.22	51	126.989
	52	26.1953	52	.1037732	52	301.6064	52	313.001	52	223.2087	52	250.6421	52	221.2369	52	207.6052	52	15.04347	52	6.061833	52	329.0525	52	373.8623	52	204.1978	52	220.4493	52	144.9038	52	134.7352
	53	27.40057	53	-.6964183	53	290.8291	53	305.6227	53	222.5968	53	249.9152	53	214.9456	53	202.1195	53	16.08302	53	6.991207	53	317.7552	53	371.1387	53	209.7255	53	222.3167	53	143.04	53	143.2973
	54	29.56666	54	.2209449	54	288.1978	54	307.1909	54	216.4037	54	248.3305	54	209.2886	54	200.7531	54	17.64836	54	7.866525	54	311.3646	54	362.732	54	209.6599	54	229.9714	54	138.7411	54	148.6948
	55	30.09727	55	-.156156	55	293.7529	55	312.8643	55	213.476	55	246.25	55	201.9587	55	193.7517	55	18.5736	55	7.56881	55	312.5129	55	357.6181	55	203.8461	55	235.8445	55	133.2472	55	149.3473
	56	32.24911	56	5.753368E-02	56	301.8261	56	319.8761	56	210.6162	56	240.6791	56	197.9436	56	187.5182	56	19.66235	56	9.221815	56	316.6961	56	355.862	56	196.7425	56	238.3167	56	126.9135	56	147.5775
	57	34.50208	57	4.001685	57	308.5752	57	324.9772	57	208.3914	57	234.7896	57	194.1635	57	186.1769	57	22.00319	57	10.39335	57	321.0059	57	358.6398	57	189.001	57	237.2173	57	121.5821	57	143.2959
	58	36.06812	58	8.009678	58	309.2151	58	322.4084	58	206.3575	58	232.0437	58	190.7902	58	184.0305	58	25.44307	58	12.08072	58	322.8223	58	362.5114	58	183.3886	58	233.958	58	116.5262	58	136.1294
	59	40.59809	59	12.10319	59	308.9191	59	318.8295	59	202.9	59	228.7851	59	188.7356	59	180.895	59	28.9603	59	14.20791	59	321.9992	59	367.4471	59	180.3618	59	228.9126	59	115.0362	59	128.3005
	60	42.32583	60	14.79281	60	305.9864	60	315.6516	60	199.9532	60	225.3766	60	191.0546	60	183.7518	60	33.03353	60	16.54589	60	318.2559	60	369.1152	60	179.1508	60	222.4655	60	112.6432	60	121.0977
	61	44.43275	61	18.8757	61	303.3424	61	312.7871	61	197.6123	61	227.3629	61	190.9276	61	186.2664	61	37.05317	61	20.1092	61	313.6242	61	366.6336	61	179.927	61	219.0417	61	114.0467	61	117.0391
	62	45.43757	62	19.83377	62	303.2577	62	313.7764	62	191.8513	62	220.2443	62	194.8104	62	188.5844	62	40.73022	62	23.89455	62	311.5183	62	364.3348	62	181.7855	62	215.1213	62	117.0373	62	115.132
	63	47.2691	63	20.59768	63	302.1269	63	311.8002	63	190.4183	63	220.1754	63	198.5206	63	191.2607	63	43.91665	63	28.8033	63	309.2144	63	361.4195	63	183.343	63	212.0103	63	121.2215	63	116.5976
	64	50.28592	64	22.86831	64	300.2238	64	307.9901	64	184.8073	64	219.225	64	200.5138	64	191.8098	64	45.72765	64	33.16469	64	309.4112	64	358.2176	64	184.8628	64	211.4512	64	127.2619	64	119.9041
	65	52.06632	65	25.09479	65	298.7121	65	302.4219	65	184.5144	65	222.6333	65	200.9895	65	188.9321	65	47.95192	65	35.91836	65	308.7251	65	354.8274	65	184.6919	65	211.8715	65	134.337	65	122.1533
	66	56.17123	66	28.94094	66	294.3526	66	294.7101	66	185.2674	66	221.6167	66	199.0647	66	186.5397	66	49.55824	66	38.75549	66	307.469	66	351.7867	66	182.8949	66	212.0576	66	142.3862	66	127.3861
	67	60.30266	67	33.58665	67	291.6419	67	291.3346	67	183.918	67	219.5644	67	195.7859	67	183.8042	67	51.51251	67	41.31914	67	306.2638	67	349.9528	67	181.7864	67	213.3541	67	148.5201	67	131.5099
	68	65.47304	68	37.29497	68	288.4521	68	289.8861	68	183.643	68	217.0277	68	190.1026	68	173.8344	68	53.75284	68	43.32208	68	304.5655	68	348.0528	68	180.438	68	215.0564	68	152.6382	68	137.0995
	69	70.14503	69	38.82046	69	285.5947	69	292.1291	69	183.9313	69	216.5887	69	183.3075	69	167.8025	69	56.6964	69	45.43449	69	302.5985	69	348.7127	69	179.3743	69	216.1914	69	152.1031	69	141.41
	70	73.43727	70	40.23885	70	284.2974	70	295.0839	70	183.463	70	216.324	70	178.4983	70	165.7432	70	60.1105	70	48.09196	70	300.4327	70	347.6146	70	178.7684	70	216.2715	70	150.7639	70	146.4255
	71	75.82809	71	42.21677	71	283.3805	71	293.6581	71	182.3839	71	216.5152	71	174.3506	71	163.2134	71	63.12785	71	50.04612	71	298.731	71	346.1899	71	177.5774	71	216.1859	71	148.3061	71	149.8227
	72	76.51567	72	44.04299	72	282.2061	72	291.0606	72	180.4798	72	215.7953	72	167.781	72	158.1136	72	65.86896	72	52.19105	72	298.4058	72	345.4884	72	175.867	72	212.4962	72	143.9144	72	146.3102
	73	77.42647	73	45.19411	73	281.3187	73	289.6201	73	175.5081	73	205.8367	73	162.63	73	152.7649	73	68.13763	73	57.00713	73	298.7291	73	344.0805	73	175.8347	73	211.2184	73	139.294	73	144.8966
	74	77.9494	74	44.71264	74	280.3366	74	287.563	74	171.0119	74	203.9405	74	160.6049	74	153.8052	74	69.05205	74	61.03132	74	299.6924	74	343.2159	74	175.0228	74	208.5037	74	134.2165	74	141.0138
	75	78.91088	75	46.02861	75	277.3177	75	285.5013	75	166.8217	75	197.6734	75	159.1173	75	151.4755	75	70.79225	75	64.52186	75	300.8369	75	341.5693	75	173.1192	75	206.0185	75	127.2652	75	140.0679
	76	79.76732	76	46.75615	76	277.8779	76	284.7376	76	159.1106	76	190.3928	76	162.9153	76	158.6882	76	71.63244	76	67.41337	76	300.6845	76	341.0835	76	172.2541	76	202.6228	76	122.1362	76	138.2904
	77	81.94598	77	48.63451	77	277.1603	77	280.3028	77	151.479	77	177.285	77	163.2235	77	155.3306	77	72.98417	77	68.64442	77	298.9043	77	339.9695	77	171.6094	77	200.074	77	117.474	77	137.37
	78	84.5943	78	51.62198	78	272.9539	78	274.6433	78	144.3553	78	174.0225	78	164.1131	78	157.8148	78	74.11212	78	71.82997	78	296.3062	78	337.441	78	168.9305	78	200.0545	78	113.296	78	129.1176
	79	85.14473	79	52.38893	79	269.6006	79	271.9268	79	141.8655	79	173.9604	79	165.478	79	165.0386	79	75.4671	79	74.34261	79	292.9579	79	336.9688	79	165.3809	79	198.5567	79	113.1474	79	125.1313
	80	86.30885	80	51.535	80	265.7625	80	266.2819	80	136.6826	80	173.135	80	163.2388	80	163.1783	80	76.60368	80	76.71858	80	287.6747	80	334.6502	80	162.2747	80	197.4284	80	114.8362	80	120.0456
	81	86.41985	81	49.48629	81	262.6266	81	262.7635	81	131.7996	81	166.5275	81	163.2196	81	166.6962	81	77.78476	81	78.78508	81	281.662	81	331.8476	81	158.4108	81	197.3186	81	117.1082	81	115.8149
	82	87.16175	82	46.66054	82	259.8098	82	260.8121	82	128.792	82	165.2766	82	161.8787	82	165.6401	82	77.59088	82	79.17141	82	275.9471	82	326.9815	82	155.23	82	196.5395	82	118.0753	82	109.5236
	83	87.16963	83	47.18267	83	256.54	83	257.9776	83	125.5839	83	162.5446	83	157.9507	83	154.3375	83	78.39745	83	79.39714	83	270.3839	83	322.7629	83	152.5533	83	193.8054	83	118.0093	83	104.9075
	84	87.74454	84	47.87383	84	252.914	84	253.4624	84	120.4403	84	159.345	84	152.1568	84	145.2694	84	78.34718	84	80.27164	84	266.1526	84	316.5484	84	151.0938	84	191.8383	84	118.0561	84	102.6652
	85	89.71767	85	50.64334	85	250.4502	85	251.7388	85	120.9254	85	159.5524	85	150.9672	85	150.7685	85	78.05163	85	81.08024	85	263.4243	85	311.1889	85	149.4714	85	188.5972	85	116.2652	85	99.74204
	86	93.97432	86	54.72603	86	247.8642	86	246.0101	86	118.7753	86	155.766	86	146.6968	86	154.6738	86	77.44212	86	81.17668	86	262.4903	86	307.2838	86	147.7335	86	183.4452	86	115.1292	86	102.4861
	87	97.27046	87	60.6297	87	243.8076	87	238.9945	87	117.3864	87	152.7814	87	144.9004	87	154.3649	87	77.35536	87	81.23753	87	261.5264	87	301.4443	87	147.6924	87	180.247	87	114.8521	87	105.2451
	88	101.4334	88	68.90719	88	241.7033	88	238.0963	88	115.1371	88	153.7483	88	141.9728	88	146.5327	88	77.2897	88	82.64683	88	261.7442	88	297.9249	88	147.2226	88	178.307	88	110.3663	88	105.1714
	89	100.8819	89	72.73343	89	235.8204	89	232.2091	89	118.6381	89	160.54	89	135.8172	89	126.0754	89	77.95047	89	82.38593	89	261.4805	89	294.1977	89	147.4599	89	174.5769	89	106.8332	89	107.4711
	90	99.52297	90	71.9239	90	233.0635	90	228.6187	90	117.3212	90	161.3656	90	130.8405	90	116.011	90	78.81505	90	84.28507	90	261.1248	90	294.0318	90	145.44	90	172.2013	90	102.9103	90	108.3367
	91	98.06446	91	71.2636	91	228.015	91	225.5363	91	117.5277	91	162.1923	91	125.472	91	108.6784	91	79.91796	91	85.30168	91	259.8363	91	293.9967	91	143.2951	91	170.9677	91	98.78442	91	109.4008
	92	95.41533	92	69.26476	92	224.7557	92	222.1296	92	119.4965	92	165.6004	92	122.608	92	112.82	92	79.42905	92	87.509	92	257.5685	92	294.8462	92	139.8007	92	169.4759	92	93.5652	92	107.9842
	93	93.09689	93	69.51949	93	220.7803	93	220.3571	93	115.6848	93	160.377	93	119.2571	93	112.6368	93	78.43282	93	88.17738	93	255.3549	93	297.5211	93	136.5802	93	168.7391	93	92.45341	93	108.7889
	94	92.9149	94	69.01363	94	216.9235	94	216.8814	94	115.3947	94	155.4814	94	118.619	94	113.0093	94	78.49223	94	88.22811	94	251.485	94	297.0357	94	131.9088	94	170.1516	94	91.481	94	106.8454
	95	93.00208	95	69.88715	95	212.4841	95	213.4556	95	114.0244	95	150.4762	95	115.9365	95	108.1173	95	78.61676	95	87.48491	95	246.2408	95	294.792	95	126.8438	95	168.7735	95	89.20399	95	102.0935
	96	93.87945	96	71.23116	96	210.2661	96	207.3503	96	109.3257	96	145.4947	96	114.3351	96	100.2336	96	80.00302	96	88.04901	96	241.6102	96	292.684	96	122.2557	96	163.8124	96	89.08045	96	101.6601
	97	95.1989	97	71.75742	97	206.9329	97	204.7965	97	107.0447	97	144.2153	97	110.7557	97	100.2079	97	80.50959	97	88.2058	97	238.2777	97	287.592	97	119.2628	97	161.2963	97	86.08095	97	98.78696
	98	97.82298	98	73.5795	98	203.1312	98	203.0242	98	101.5593	98	141.3006	98	109.0464	98	98.59377	98	80.35217	98	88.39194	98	233.8164	98	282.1782	98	116.2815	98	156.8554	98	84.2148	98	96.60081
	99	96.01633	99	75.53738	99	199.0229	99	197.6844	99	98.85435	99	137.5083	99	102.2959	99	92.68138	99	80.0311	99	88.29045	99	230.7407	99	278.6146	99	112.3883	99	153.1753	99	82.36252	99	92.40473
	100	94.49407	100	73.35927	100	195.1124	100	195.7202	100	96.04202	100	133.5862	100	96.21019	100	89.39907	100	78.83636	100	87.23979	100	225.9508	100	272.8391	100	106.8138	100	147.3575	100	80.22995	100	88.76533
	101	92.82594	101	71.65038	101	193.5756	101	193.0085	101	96.30339	101	133.4984	101	94.08705	101	84.26845	101	77.49148	101	85.90869	101	220.8863	101	265.8758	101	104.6096	101	143.5848	101	80.91982	101	88.31407
	102	91.04558	102	68.27437	102	186.8873	102	182.835	102	93.08675	102	130.5101	102	89.27988	102	79.70957	102	75.54625	102	84.75359	102	216.7566	102	261.0034	102	101.8504	102	137.5647	102	77.38693	102	83.69215
	103	89.69312	103	68.57864	103	181.9565	103	177.3146	103	89.86214	103	127.0635	103	86.06899	103	76.25768	103	73.13818	103	83.87997	103	211.3934	103	256.871	103	98.73427	103	132.024	103	75.49761	103	83.77579
	104	89.39355	104	65.37194	104	177.7687	104	173.6017	104	88.03557	104	123.5553	104	79.98491	104	74.12938	104	70.64186	104	81.70854	104	205.9374	104	250.5826	104	97.01572	104	128.1523	104	72.5988	104	83.20584
	105	86.70413	105	63.32624	105	172.297	105	168.0248	105	84.37095	105	119.7116	105	76.96012	105	68.09824	105	68.43211	105	79.34363	105	200.9764	105	246.1818	105	94.48313	105	125.6129	105	69.81877	105	78.08006
	106	91.61301	106	67.13666	106	167.4372	106	164.0206	106	79.99739	106	110.5316	106	72.83266	106	61.36179	106	66.52946	106	78.58029	106	197.4112	106	241.1809	106	91.86221	106	122.0035	106	68.0229	106	73.02389
	107	88.66542	107	63.79659	107	164.5134	107	163.6216	107	76.99639	107	108.2773	107	69.41854	107	55.33446	107	65.62172	107	78.47932	107	195.1205	107	236.7441	107	89.29915	107	119.75	107	68.26728	107	70.46748
	108	89.75072	108	62.3009	108	161.8764	108	161.0149	108	72.13802	108	107.6955	108	63.20815	108	51.67527	108	64.04912	108	78.08978	108	192.5056	108	232.1145	108	86.68818	108	118.775	108	66.68219	108	69.69549
	109	90.85957	109	65.16518	109	158.5464	109	159.1834	109	70.93361	109	107.5332	109	63.37665	109	50.02271	109	60.91506	109	76.34717	109	190.6075	109	230.3688	109	83.43846	109	115.1315	109	65.25847	109	70.39603
	110	89.71444	110	63.66606	110	155.3013	110	154.0625	110	68.46785	110	106.5361	110	59.32068	110	46.42298	110	60.14933	110	74.51481	110	188.9102	110	228.0661	110	82.79041	110	113.5495	110	62.63104	110	69.73881
	111	87.95137	111	65.55133	111	152.0996	111	151.1571	111	68.29552	111	103.8322	111	57.56163	111	42.84567	111	58.71481	111	73.18906	111	187.076	111	224.817	111	80.8606	111	112.0505	111	60.63937	111	67.74841
	112	86.78417	112	64.7177	112	150.6442	112	148.8962	112	63.06466	112	99.78584	112	51.4024	112	36.62011	112	57.87071	112	72.2359	112	184.6757	112	221.4056	112	78.0675	112	110.3674	112	57.69688	112	65.44843
	113	84.1981	113	62.6352	113	147.7929	113	145.0392	113	61.21648	113	97.67754	113	49.59868	113	35.52007	113	57.73322	113	70.9431	113	182.1379	113	218.0407	113	75.27037	113	107.9701	113	55.71581	113	64.77402
	114	83.58495	114	63.66084	114	143.7264	114	140.6402	114	60.8637	114	95.20969	114	46.8854	114	33.03278	114	56.94758	114	69.63811	114	179.1637	114	215.5607	114	71.89967	114	105.1002	114	52.48657	114	63.38082
	115	83.26714	115	63.60523	115	139.2221	115	135.9281	115	57.98837	115	93.75137	115	46.14689	115	34.22106	115	55.86816	115	68.08374	115	175.5956	115	212.4992	115	70.18991	115	101.4174	115	49.13401	115	58.85676
	116	82.0787	116	61.8124	116	134.8145	116	133.4016	116	54.77323	116	88.22044	116	45.33378	116	29.9439	116	54.90467	116	65.94994	116	171.0844	116	209.1951	116	68.58531	116	98.42621	116	45.31704	116	56.44574
	117	82.53303	117	60.08624	117	130.5415	117	130.0872	117	51.84419	117	83.45689	117	42.7022	117	31.54858	117	54.91759	117	65.12164	117	167.184	117	206.6325	117	65.37816	117	96.0993	117	41.28336	117	52.53984
	118	82.72639	118	59.86301	118	126.8772	118	125.6349	118	50.66254	118	82.14193	118	43.00887	118	30.14661	118	54.08285	118	64.90366	118	163.0331	118	201.8865	118	61.88258	118	93.69566	118	37.38823	118	49.98888
	119	82.94637	119	54.6276	119	123.6846	119	122.6023	119	46.88639	119	77.77414	119	40.61616	119	25.93545	119	52.05261	119	64.40845	119	159.1233	119	200.255	119	58.10835	119	90.7733	119	32.40978	119	45.85369
	120	81.34784	120	52.63573	120	121.6834	120	119.8652	120	44.67336	120	75.27711	120	39.53561	120	25.28411	120	50.85373	120	63.84252	120	154.3369	120	197.8436	120	53.36388	120	86.48229	120	28.58869	120	43.66555
	121	79.55824	121	53.23292	121	117.1162	121	116.9728	121	42.07121	121	71.49579	121	42.51883	121	30.90913	121	48.59114	121	62.97823	121	149.3708	121	193.0069	121	50.66232	121	83.09837	121	23.24163	121	38.00233
	122	79.64445	122	52.57454	122	114.8254	122	115.8027	122	40.06149	122	72.06449	122	39.75244	122	31.1189	122	45.82624	122	61.56707	122	145.3926	122	187.751	122	47.9297	122	77.94543	122	19.90437	122	34.10822
	123	78.39027	123	52.12224	123	114.4834	123	115.6551	123	39.64355	123	69.58318	123	35.58755	123	30.35756	123	44.07227	123	60.56054	123	143.5968	123	182.3583	123	45.70166	123	75.79013	123	18.18568	123	31.70568
	124	75.51991	124	51.94487	124	112.698	124	113.3613	124	36.46401	124	66.74531	124	36.68113	124	30.05483	124	41.61673	124	59.03506	124	141.7669	124	178.0406	124	43.51426	124	75.66638	124	15.81122	124	28.35467
	125	74.87916	125	50.24187	125	111.2653	125	112.5995	125	31.34408	125	63.77621	125	33.787	125	20.60821	125	40.56844	125	56.89782	125	139.0469	125	173.7014	125	41.37354	125	74.12584	125	12.6741	125	25.15542
	126	73.90524	126	50.42428	126	109.9008	126	113.1561	126	31.22721	126	67.78031	126	29.62705	126	12.55913	126	38.79025	126	53.58775	126	137.1452	126	169.8208	126	38.77942	126	70.89452	126	9.291842	126	21.71547
	127	70.09605	127	45.7896	127	108.3914	127	110.0022	127	32.60678	127	71.89964	127	22.92954	127	-2.545764	127	37.39038	127	51.02549	127	134.5408	127	165.3045	127	37.19362	127	69.59445	127	1.829378	127	11.79538
	128	70.22449	128	45.89289	128	105.3109	128	103.1808	128	32.27171	128	70.83672	128	21.77518	128	-3.893687	128	36.02475	128	48.91509	128	131.4836	128	160.3354	128	36.35722	128	68.26985	128	-1.695263	128	2.258121
	129	68.27084	129	41.14154	129	102.7555	129	100.4494	129	32.34486	129	73.72422	129	17.32088	129	-4.250155	129	34.78658	129	47.4872	129	128.9332	129	156.1955	129	34.19487	129	64.44774	129	-5.507267	129	-7.26002
	130	65.26776	130	37.96258	130	98.74458	130	96.64189	130	30.46959	130	68.17873	130	17.84803	130	-1.887085	130	33.37674	130	46.36724	130	126.1944	130	152.0246	130	31.73437	130	61.41331	130	-8.932124	130	-8.298461
	131	64.34859	131	36.71474	131	96.99716	131	95.99072	131	28.54875	131	59.35168	131	14.65194	131	-6.029487	131	31.88095	131	44.55216	131	123.8092	131	149.3499	131	29.75039	131	58.06286	131	-12.81584	131	-7.618273
	132	61.9084	132	35.96336	132	93.99548	132	92.72561	132	24.99355	132	53.00244	132	13.36595	132	-11.83582	132	29.72505	132	42.02333	132	120.8535	132	147.3369	132	28.29465	132	54.42539	132	-16.11213	132	-9.782836
	133	60.67772	133	35.89566	133	91.01463	133	89.56212	133	22.79821	133	49.32865	133	11.36388	133	-15.40388	133	28.20451	133	40.08394	133	117.0555	133	146.1963	133	26.21436	133	50.07117	133	-19.84811	133	-12.47008
	134	58.49419	134	34.76905	134	86.95871	134	86.46803	134	20.38068	134	49.21088	134	10.69958	134	-14.16298	134	25.78025	134	38.01789	134	114.6759	134	145.0356	134	24.08549	134	48.09925	134	-22.12883	134	-13.51386
	135	57.60847	135	33.74014	135	84.21525	135	84.71981	135	19.61104	135	51.57214	135	8.48832	135	-21.95495	135	23.85602	135	36.78523	135	110.9865	135	143.0742	135	21.66459	135	47.19395	135	-24.75291	135	-16.97928
	136	56.62852	136	31.87266	136	83.86602	136	85.66463	136	19.13967	136	53.11649	136	5.099032	136	-22.11795	136	22.42026	136	34.71002	136	108.6135	136	143.5836	136	19.0209	136	44.10156	136	-27.36573	136	-19.20298
	137	54.9767	137	30.57671	137	81.32993	137	84.54893	137	17.36613	137	55.69976	137	4.95434	137	-24.33774	137	21.25097	137	32.283	137	104.6186	137	140.5838	137	16.59301	137	42.61721	137	-30.50544	137	-22.28451
	138	54.08129	138	31.88735	138	79.15819	138	81.68349	138	17.53558	138	51.34304	138	.4116911	138	-29.33012	138	20.08071	138	30.29607	138	102.2135	138	137.646	138	13.7697	138	41.13714	138	-32.20287	138	-26.97283
	139	52.20991	139	27.58862	139	76.25999	139	79.14963	139	13.53411	139	42.9697	139	-1.981978	139	-34.92064	139	18.68358	139	28.92198	139	100.9614	139	134.1447	139	10.98137	139	38.92052	139	-34.52113	139	-31.18748
	140	50.89824	140	24.69029	140	75.38259	140	76.06454	140	12.60485	140	45.5488	140	-3.202096	140	-32.62556	140	17.23811	140	28.59335	140	99.91515	140	130.1979	140	8.181108	140	36.84827	140	-36.01697	140	-32.87223
	141	49.08659	141	22.94984	141	73.48308	141	72.74479	141	10.50834	141	42.54473	141	-2.459751	141	-31.16289	141	15.38996	141	27.73295	141	98.08044	141	127.4392	141	5.026398	141	34.5962	141	-37.48372	141	-35.26774
	142	48.05623	142	21.28439	142	70.96886	142	71.68935	142	9.93966	142	36.83461	142	-4.84181	142	-32.87206	142	13.28852	142	25.94302	142	96.44737	142	124.8282	142	3.58839	142	33.12115	142	-39.2077	142	-37.99393
	143	44.65544	143	19.61224	143	69.70524	143	72.03275	143	5.071338	143	27.68589	143	-5.571599	143	-28.60758	143	10.77472	143	23.13867	143	95.20519	143	123.0278	143	5.906165E-02	143	28.99098	143	-41.18161	143	-40.82252
	144	43.25788	144	18.28667	144	70.17121	144	71.418	144	3.645246	144	27.90276	144	-4.847782	144	-27.0683	144	9.752038	144	20.6519	144	93.09921	144	118.3532	144	-1.387252	144	26.09804	144	-42.53297	144	-42.91094
	145	42.80395	145	19.99728	145	67.03411	145	66.85033	145	2.783537E-03	145	26.77496	145	-4.290334	145	-29.24802	145	8.646207	145	18.98424	145	91.76791	145	114.9963	145	-3.435123	145	21.16874	145	-44.716	145	-47.47559
	146	39.79602	146	17.48898	146	65.83194	146	63.26817	146	2.890981	146	28.27867	146	-7.267352	146	-40.45715	146	7.210558	146	17.96873	146	89.41086	146	112.1255	146	-4.521925	146	17.69166	146	-46.87055	146	-48.72475
	147	38.66972	147	15.60043	147	63.60772	147	62.44875	147	-2.945355	147	24.19654	147	-7.370271	147	-42.28052	147	5.725183	147	16.27264	147	88.1137	147	110.873	147	-5.452933	147	16.23271	147	-47.54206	147	-49.35896
	148	37.3393	148	13.83644	148	64.18587	148	63.84795	148	-2.572324	148	25.1407	148	-9.349895	148	-48.75822	148	4.288976	148	13.70975	148	84.86096	148	107.5299	148	-7.242223	148	13.67548	148	-50.11524	148	-52.25777
	149	34.83227	149	12.83474	149	61.7304	149	61.35328	149	-2.920583	149	22.80418	149	-12.43176	149	-50.2282	149	3.418814	149	10.90277	149	82.54945	149	106.0667	149	-9.394194	149	10.63513	149	-51.20901	149	-53.11961
	150	33.42096	150	11.9282	150	60.4984	150	59.19145	150	-5.970762	150	19.74787	150	-13.1009	150	-45.70278	150	1.84123	150	8.140166	150	80.22019	150	104.5306	150	-11.73279	150	7.774223	150	-52.13218	150	-53.84865
	151	33.08687	151	11.1429	151	58.17517	151	57.32819	151	-8.004112	151	17.1688	151	-13.17265	151	-46.17504	151	.9709943	151	6.651302	151	77.49969	151	102.431	151	-12.47081	151	6.967551	151	-54.24027	151	-54.03252
	152	34.22742	152	10.95503	152	55.96633	152	55.70498	152	-6.921372	152	19.35604	152	-14.15617	152	-47.90876	152	-.1606868	152	5.575882	152	74.66784	152	100.7336	152	-13.91584	152	5.09596	152	-57.17217	152	-55.21658
	153	33.06462	153	6.195981	153	53.6429	153	54.02967	153	-8.473155	153	19.66141	153	-14.84558	153	-50.9045	153	-1.969381	153	3.785114	153	71.81114	153	99.80696	153	-15.4555	153	3.206571	153	-59.06562	153	-54.48572
	154	30.28647	154	4.111327	154	50.03917	154	48.99381	154	-10.31709	154	17.34044	154	-17.10044	154	-54.06232	154	-2.989694	154	1.934492	154	69.89941	154	96.64604	154	-17.17006	154	3.297508	154	-61.60323	154	-58.13697
	155	30.78484	155	3.747625	155	48.30194	155	47.24615	155	-11.35057	155	14.84546	155	-18.21221	155	-58.1198	155	-3.923066	155	.3052898	155	67.57246	155	95.7014	155	-18.89241	155	1.940688	155	-62.21823	155	-64.84758
	156	29.17363	156	.7623744	156	45.57647	156	44.56251	156	-12.29691	156	17.45929	156	-19.86975	156	-64.43334	156	-5.480633	156	-1.231625	156	66.14806	156	94.44474	156	-20.80015	156	8.722275E-02	156	-63.42532	156	-67.79542
	157	27.06046	157	-3.939316	157	44.08907	157	42.66373	157	-11.31496	157	21.7113	157	-22.76054	157	-66.95921	157	-7.059037	157	-2.269269	157	64.09853	157	92.7635	157	-21.78547	157	-2.862942	157	-63.2829	157	-66.6378
	158	24.42484	158	-5.404124	158	41.02869	158	40.50774	158	-14.43881	158	18.67212	158	-22.51722	158	-64.12075	158	-9.094309	158	-2.719908	158	62.46792	158	90.37	158	-22.39845	158	-2.521508	158	-63.57124	158	-65.56617
	159	23.72259	159	-3.629554	159	39.37397	159	39.56066	159	-16.69121	159	18.01231	159	-25.11277	159	-64.63964	159	-10.73913	159	-4.548141	159	60.36299	159	87.74269	159	-24.46374	159	-4.338485	159	-64.10968	159	-67.54765
	160	21.99937	160	-5.888221	160	38.6577	160	39.72099	160	-15.13451	160	18.56335	160	-23.78865	160	-63.26102	160	-11.5967	160	-7.136687	160	59.28209	160	86.69315	160	-25.43876	160	-3.956728	160	-64.49199	160	-69.36101
	161	21.32802	161	-5.806202	161	36.25293	161	34.61981	161	-16.40192	161	15.22484	161	-28.23066	161	-67.54759	161	-12.50162	161	-8.903665	161	56.88523	161	81.97603	161	-25.91834	161	-4.827594	161	-65.76777	161	-72.38982
	162	18.44791	162	-8.242774	162	34.80113	162	33.66694	162	-21.40422	162	7.514165	162	-28.0875	162	-67.41262	162	-13.36556	162	-9.661994	162	56.06118	162	80.17168	162	-26.88527	162	-8.082829	162	-67.01697	162	-74.97667
	163	17.7112	163	-9.610444	163	31.7716	163	28.87449	163	-22.50395	163	.5507708	163	-29.26853	163	-68.05624	163	-14.79987	163	-9.96893	163	54.55307	163	77.05131	163	-28.66893	163	-11.20685	163	-67.3343	163	-74.42738
	164	15.62236	164	-13.95984	164	29.65766	164	27.73864	164	-25.11834	164	2.076564	164	-30.37527	164	-67.69903	164	-15.47944	164	-10.37555	164	53.54955	164	76.66439	164	-29.91307	164	-13.46649	164	-68.31544	164	-75.61305
	165	16.63886	165	-14.76008	165	27.75064	165	25.46372	165	-25.05297	165	4.039857	165	-28.50659	165	-65.27369	165	-16.6829	165	-12.9211	165	51.4817	165	75.43092	165	-30.86613	165	-14.92056	165	-70.24089	165	-78.32446
	166	15.76387	166	-16.74876	166	26.32649	166	25.24722	166	-27.61518	166	-.8904958	166	-30.21495	166	-67.26413	166	-17.09518	166	-14.83439	166	48.92351	166	73.6198	166	-32.6697	166	-17.47785	166	-72.91527	166	-80.45795
	167	14.15611	167	-18.38248	167	24.28016	167	24.37864	167	-27.87774	167	-2.544649	167	-32.55213	167	-70.82761	167	-17.79447	167	-17.04739	167	47.08772	167	72.10709	167	-33.86706	167	-20.18504	167	-74.29089	167	-82.75323
	168	12.98519	168	-21.34552	168	22.31661	168	21.26289	168	-28.88937	168	.3371346	168	-29.21539	168	-71.93372	168	-18.89818	168	-18.44476	168	43.78696	168	68.69083	168	-35.46296	168	-22.72775	168	-75.15528	168	-83.62942
	169	14.16893	169	-22.98131	169	22.34336	169	20.60703	169	-28.34493	169	.7128966	169	-33.18028	169	-72.94706	169	-19.45669	169	-20.0839	169	41.56294	169	68.27417	169	-35.88276	169	-25.38249	169	-76.79472	169	-86.13539
	170	12.24213	170	-26.76693	170	22.40216	170	20.38844	170	-30.13943	170	-1.943651	170	-29.99821	170	-70.67061	170	-20.203	170	-21.72872	170	38.71145	170	65.91942	170	-36.82605	170	-26.61667	170	-78.65424	170	-88.11855
	171	10.90516	171	-29.35599	171	18.83812	171	16.99281	171	-30.09337	171	-.7747447	171	-31.80957	171	-71.4911	171	-21.85174	171	-23.03456	171	36.84202	171	62.59763	171	-37.8643	171	-27.97642	171	-79.23537	171	-91.76709
	172	8.428152	172	-32.66154	172	17.69939	172	15.68237	172	-30.7652	172	-3.120499	172	-30.6562	172	-73.72142	172	-22.80573	172	-24.24657	172	34.42211	172	60.72579	172	-38.37064	172	-29.56779	172	-80.67612	172	-94.86499
	173	7.108001	173	-35.00054	173	17.86951	173	16.7587	173	-31.93567	173	-3.495269	173	-33.74631	173	-78.41832	173	-23.67924	173	-24.40834	173	32.43904	173	59.68978	173	-39.42317	173	-31.13214	173	-79.53997	173	-95.45256
	174	4.681782	174	-38.67302	174	16.40252	174	15.71826	174	-33.26121	174	-4.613219	174	-33.01488	174	-75.49937	174	-24.85266	174	-24.68908	174	29.95026	174	58.14612	174	-39.20597	174	-31.76399	174	-78.9429	174	-96.15547
	175	3.16129	175	-40.68958	175	14.38603	175	14.84495	175	-35.9049	175	-8.292251	175	-33.40279	175	-78.83583	175	-26.33574	175	-24.75049	175	27.9597	175	57.08238	175	-39.59179	175	-32.11466	175	-80.3891	175	-96.20528
	176	2.747587	176	-40.02536	176	12.52797	176	13.31495	176	-36.66615	176	-9.745365	176	-35.84153	176	-81.15838	176	-27.67422	176	-26.02923	176	26.06273	176	55.11755	176	-40.02604	176	-33.18834	176	-80.31387	176	-96.36885
	177	.1157007	177	-42.83165	177	9.600343	177	9.008005	177	-34.55097	177	-9.30858	177	-34.37196	177	-78.45312	177	-28.49435	177	-27.22958	177	24.30598	177	52.99046	177	-40.13766	177	-33.64311	177	-80.39949	177	-95.12376
	178	-1.828081	178	-44.09715	178	7.24672	178	3.534458	178	-33.41634	178	-8.344119	178	-34.36924	178	-74.75053	178	-29.33191	178	-28.39073	178	22.13956	178	48.85812	178	-40.40337	178	-33.88624	178	-80.2135	178	-96.79768
	179	-2.988852	179	-45.35683	179	4.173352	179	-6.756882E-02	179	-31.42632	179	-5.153321	179	-36.6496	179	-79.61767	179	-30.34858	179	-28.51696	179	20.16951	179	47.26788	179	-39.20576	179	-34.07406	179	-80.1543	179	-95.4518
	180	-3.90325	180	-47.57008	180	2.480582	180	-.8294793	180	-32.22783	180	-5.137927	180	-37.40483	180	-81.01776	180	-30.84876	180	-29.3627	180	18.41641	180	45.03298	180	-39.91384	180	-35.7293	180	-81.06615	180	-94.13452
	181	-1.999453	181	-45.33942	181	1.141717	181	-1.846235	181	-35.20108	181	-12.14443	181	-35.61133	181	-78.36165	181	-30.94932	181	-30.34073	181	16.5803	181	43.31019	181	-40.21482	181	-35.35283	181	-82.38132	181	-94.60512
	182	-2.200586	182	-46.30991	182	-.3972995	182	-1.529152	182	-35.8588	182	-14.01558	182	-34.51641	182	-73.68716	182	-30.35142	182	-31.22301	182	14.54332	182	40.87291	182	-40.96719	182	-35.30724	182	-83.46117	182	-95.56552
	183	-3.537021	183	-47.94318	183	-3.190707	183	-2.442643	183	-37.35392	183	-18.40654	183	-34.82814	183	-70.49315	183	-30.38377	183	-32.70769	183	12.84137	183	39.69675	183	-42.6655	183	-38.25224	183	-85.44472	183	-95.57529
	184	-2.941539	184	-46.66575	184	-3.306754	184	-3.917351	184	-38.37861	184	-16.81758	184	-31.70613	184	-65.55511	184	-30.23151	184	-33.20419	184	10.50184	184	37.81993	184	-43.20007	184	-39.44128	184	-87.48874	184	-98.88802
	185	-2.41349	185	-48.03862	185	-4.904027	185	-4.963264	185	-38.09241	185	-14.06718	185	-30.54021	185	-71.0005	185	-30.91639	185	-33.85325	185	7.974527	185	35.51834	185	-44.0541	185	-42.44709	185	-88.61249	185	-104.5395
	186	-2.934543	186	-48.22303	186	-5.897204	186	-7.548645	186	-38.8377	186	-16.14415	186	-30.13064	186	-77.29239	186	-31.68575	186	-34.92687	186	6.020299	186	33.91557	186	-44.91764	186	-45.93919	186	-88.33607	186	-107.0464
	187	-3.702824	187	-51.48624	187	-9.239043	187	-9.063853	187	-37.94743	187	-12.94393	187	-31.02401	187	-83.14748	187	-30.94576	187	-35.69567	187	4.112307	187	31.37319	187	-44.3189	187	-45.80145	187	-88.28493	187	-106.8419
	188	-5.457862	188	-51.91251	188	-9.76751	188	-10.68637	188	-39.96956	188	-15.3882	188	-30.40894	188	-77.8742	188	-30.9966	188	-37.85238	188	1.896619	188	29.78449	188	-45.95513	188	-46.74451	188	-89.34615	188	-109.0066
	189	-6.156124	189	-49.64256	189	-10.29087	189	-11.00692	189	-41.81053	189	-13.65668	189	-26.21513	189	-66.3791	189	-30.83111	189	-38.11582	189	-.8154039	189	26.95206	189	-46.45563	189	-47.75835	189	-89.2352	189	-110.7553
	190	-8.092512	190	-50.27627	190	-12.53796	190	-14.24162	190	-40.38042	190	-14.64842	190	-23.6906	190	-59.47313	190	-31.13771	190	-37.80565	190	-2.355804	190	25.11128	190	-47.13279	190	-48.43983	190	-89.8391	190	-111.6752
	191	-8.70998	191	-49.42193	191	-11.62118	191	-12.83861	191	-41.45247	191	-14.86923	191	-19.1319	191	-55.34551	191	-31.36112	191	-37.33026	191	-3.37956	191	22.52362	191	-47.38861	191	-49.09618	191	-90.41954	191	-113.1214
	192	-9.637516	192	-49.22563	192	-13.30076	192	-13.84206	192	-42.40946	192	-13.94381	192	-20.80207	192	-67.33786	192	-31.94235	192	-38.09317	192	-5.196013	192	20.6009	192	-46.96487	192	-49.92226	192	-90.54115	192	-114.376
	193	-12.02765	193	-49.90978	193	-15.28401	193	-15.29976	193	-41.93604	193	-12.98318	193	-23.93346	193	-84.31036	193	-32.4036	193	-38.59922	193	-6.880202	193	19.71829	193	-47.1909	193	-50.75278	193	-91.21809	193	-116.5041
	194	-12.54035	194	-50.52782	194	-15.55459	194	-16.45593	194	-39.92916	194	-10.42022	194	-27.28717	194	-100.4131	194	-32.61876	194	-39.5243	194	-9.234881	194	16.52637	194	-46.93567	194	-50.19337	194	-90.86539	194	-116.3969
	195	-14.97299	195	-51.68882	195	-19.15976	195	-19.91222	195	-40.07833	195	-8.146161	195	-31.04802	195	-99.61185	195	-33.03326	195	-39.23331	195	-10.90905	195	13.73013	195	-46.96699	195	-51.68922	195	-91.06041	195	-118.3036
	196	-15.28214	196	-48.81969	196	-16.79224	196	-16.66907	196	-37.03585	196	-5.240642	196	-30.97167	196	-93.19038	196	-32.71751	196	-38.62473	196	-13.07842	196	11.67083	196	-46.42107	196	-53.62508	196	-91.96089	196	-117.1978
	197	-16.72565	197	-50.59536	197	-16.20457	197	-17.43543	197	-37.94628	197	-4.174585	197	-31.38673	197	-90.16589	197	-33.27599	197	-37.72589	197	-14.65917	197	9.805002	197	-46.43885	197	-54.29183	197	-91.30653	197	-115.9391
	198	-15.7069	198	-47.89906	198	-19.33969	198	-20.76005	198	-38.63105	198	-9.92939	198	-27.37361	198	-84.25973	198	-33.4481	198	-37.89518	198	-16.66854	198	7.991618	198	-45.8814	198	-53.66083	198	-92.41933	198	-115.3704
	199	-16.63956	199	-47.43977	199	-19.83921	199	-18.05068	199	-42.7593	199	-19.41875	199	-29.43951	199	-92.11256	199	-33.25491	199	-38.05145	199	-18.50488	199	6.138546	199	-45.57587	199	-55.08721	199	-92.12236	199	-114.6578
	200	-18.60287	200	-48.56637	200	-21.33844	200	-22.12	200	-45.81011	200	-22.24695	200	-28.81859	200	-92.71228	200	-33.35504	200	-38.69282	200	-20.24792	200	3.954319	200	-46.68469	200	-56.02597	200	-91.81432	200	-113.3608
	201	-18.229	201	-48.159	201	-23.37244	201	-24.49258	201	-47.06781	201	-21.63868	201	-29.1896	201	-92.38961	201	-33.88371	201	-39.02026	201	-21.81056	201	1.879089	201	-46.37643	201	-55.28372	201	-91.13921	201	-112.259
	202	-17.82667	202	-48.63795	202	-25.40665	202	-26.90894	202	-48.18212	202	-20.87852	202	-29.31643	202	-94.36856	202	-33.81408	202	-39.14161	202	-23.91873	202	.2660163	202	-47.17901	202	-55.67974	202	-91.87059	202	-111.842
	203	-18.76683	203	-50.97844	203	-27.30931	203	-27.75061	203	-47.16445	203	-18.93887	203	-31.00095	203	-95.77062	203	-33.6599	203	-40.08101	203	-24.80682	203	.2259247	203	-47.30845	203	-55.03434	203	-91.04343	203	-110.7632
	204	-16.9191	204	-50.45161	204	-23.63367	204	-21.9488	204	-51.51579	204	-21.11777	204	-29.98159	204	-94.61333	204	-33.21545	204	-40.59301	204	-26.04042	204	-2.093465	204	-47.89725	204	-53.64729	204	-91.96759	204	-110.443
	205	-19.67699	205	-51.97142	205	-26.3334	205	-23.43924	205	-48.99851	205	-20.71245	205	-31.2393	205	-98.21189	205	-34.12535	205	-41.14898	205	-27.12452	205	-2.434613	205	-48.36739	205	-52.82051	205	-92.35872	205	-113.3113
	206	-19.64814	206	-51.23076	206	-26.04864	206	-21.32346	206	-49.45118	206	-19.09697	206	-32.10581	206	-100.9691	206	-34.46412	206	-41.94796	206	-28.10414	206	-4.33798	206	-49.44501	206	-53.1417	206	-91.57833	206	-113.6176
	207	-20.90053	207	-53.40049	207	-26.06087	207	-21.38288	207	-47.92947	207	-14.98769	207	-30.12541	207	-99.56099	207	-34.22496	207	-42.46323	207	-28.6643	207	-6.428241	207	-50.73096	207	-55.71447	207	-91.18861	207	-113.7876
	208	-19.50838	208	-51.40538	208	-26.4311	208	-23.94549	208	-48.57567	208	-16.96584	208	-30.23428	208	-99.49998	208	-33.32104	208	-43.07462	208	-29.28533	208	-9.653981	208	-50.57504	208	-56.44105	208	-90.49357	208	-114.2469
	209	-21.69504	209	-51.43465	209	-30.17428	209	-29.51753	209	-49.82077	209	-15.39295	209	-29.17597	209	-100.2527	209	-33.03898	209	-43.09314	209	-30.19534	209	-11.52582	209	-50.75867	209	-59.02466	209	-89.37672	209	-114.6371
	210	-21.29658	210	-50.05326	210	-30.27351	210	-27.76623	210	-47.47475	210	-14.96563	210	-31.47338	210	-100.3174	210	-33.17792	210	-43.57734	210	-29.50788	210	-12.84112	210	-50.71537	210	-59.24241	210	-89.28893	210	-113.8136
	211	-22.64293	211	-49.73649	211	-31.28445	211	-28.72828	211	-44.57026	211	-16.06188	211	-32.85707	211	-102.2125	211	-33.03665	211	-43.78634	211	-30.17681	211	-15.96251	211	-50.8401	211	-58.32132	211	-89.55074	211	-116.5065
	212	-21.06356	212	-47.07557	212	-33.28029	212	-27.94317	212	-47.51484	212	-27.48624	212	-32.45605	212	-102.2936	212	-32.71047	212	-45.02292	212	-30.33462	212	-16.69182	212	-50.85903	212	-60.398	212	-89.76646	212	-117.7557
	213	-23.35071	213	-46.20486	213	-32.96525	213	-29.36008	213	-47.97713	213	-27.39657	213	-35.0386	213	-103.7078	213	-32.04216	213	-44.40649	213	-31.20444	213	-18.5558	213	-50.67788	213	-62.1131	213	-89.36459	213	-116.5974
	214	-22.36412	214	-45.64127	214	-33.40025	214	-30.16669	214	-48.03143	214	-25.65787	214	-35.28797	214	-102.7395	214	-32.07179	214	-44.67541	214	-31.17783	214	-20.00801	214	-50.55372	214	-61.92999	214	-89.46269	214	-117.2544
	215	-21.74726	215	-44.6587	215	-34.24063	215	-31.3093	215	-46.92128	215	-24.31323	215	-35.7097	215	-103.8348	215	-31.72174	215	-44.72513	215	-31.25321	215	-21.13512	215	-49.88939	215	-61.21416	215	-89.4712	215	-118.5116
	216	-22.84593	216	-43.62381	216	-33.82314	216	-31.69549	216	-45.73187	216	-22.36739	216	-37.13808	216	-103.6808	216	-31.03811	216	-44.95723	216	-31.47991	216	-22.83544	216	-49.82361	216	-61.34045	216	-90.34312	216	-117.2139
	217	-23.32694	217	-43.00209	217	-34.94965	217	-33.18312	217	-46.49746	217	-23.79269	217	-36.17381	217	-99.59637	217	-30.64171	217	-45.07714	217	-31.47686	217	-23.98264	217	-49.96821	217	-61.394	217	-90.01067	217	-117.1293
	218	-21.47902	218	-41.12354	218	-35.13113	218	-33.98941	218	-47.89462	218	-21.75749	218	-36.58274	218	-101.0457	218	-30.39258	218	-44.35513	218	-31.88999	218	-25.60837	218	-49.71268	218	-60.46729	218	-89.03208	218	-117.1507
	219	-20.6137	219	-42.25169	219	-34.58573	219	-34.95276	219	-46.67519	219	-22.1918	219	-35.83956	219	-101.4757	219	-29.76533	219	-42.4296	219	-31.47083	219	-26.39527	219	-50.13652	219	-61.27808	219	-88.1646	219	-115.2141
	220	-20.32272	220	-44.62122	220	-36.88536	220	-35.03641	220	-45.51368	220	-18.43997	220	-36.47912	220	-101.1858	220	-29.67678	220	-41.3354	220	-31.31721	220	-26.82363	220	-50.1673	220	-62.48234	220	-87.31754	220	-108.679
	221	-21.10282	221	-46.89121	221	-35.82991	221	-34.02742	221	-46.01835	221	-16.99414	221	-34.79877	221	-98.27513	221	-30.6528	221	-40.73792	221	-30.58502	221	-28.76254	221	-49.718	221	-62.44397	221	-86.26828	221	-105.0336
	222	-23.35563	222	-47.01458	222	-37.35345	222	-33.46631	222	-45.71688	222	-18.58282	222	-34.1333	222	-99.02401	222	-31.20418	222	-40.58313	222	-30.11914	222	-29.33921	222	-49.31082	222	-62.52499	222	-87.10091	222	-104.6052
	223	-21.09961	223	-44.98923	223	-35.36964	223	-31.64239	223	-44.92343	223	-17.4437	223	-35.90842	223	-100.148	223	-31.97202	223	-39.56812	223	-29.27174	223	-28.74763	223	-49.12815	223	-61.90229	223	-87.31819	223	-102.957
	224	-25.09719	224	-46.45898	224	-36.41887	224	-32.11335	224	-41.45283	224	-13.77901	224	-35.16399	224	-98.90765	224	-33.05084	224	-40.16113	224	-28.88425	224	-29.31087	224	-48.75428	224	-60.90871	224	-86.31916	224	-102.8089
	225	-24.88411	225	-47.28635	225	-35.91565	225	-30.01147	225	-40.79898	225	-15.83871	225	-34.64828	225	-99.14981	225	-32.43268	225	-39.72832	225	-28.71163	225	-30.15915	225	-47.71015	225	-59.65199	225	-86.44154	225	-103.5499
	226	-26.07008	226	-48.41059	226	-34.64797	226	-30.48897	226	-43.06998	226	-12.44304	226	-33.40181	226	-95.87842	226	-31.90757	226	-40.4899	226	-27.14642	226	-29.19564	226	-47.58258	226	-59.56556	226	-85.92507	226	-105.2283
	227	-27.01835	227	-49.59025	227	-34.08281	227	-29.162	227	-42.56205	227	-12.99033	227	-30.57537	227	-90.7412	227	-31.61253	227	-39.7618	227	-26.37478	227	-29.54771	227	-47.59962	227	-59.49103	227	-85.02975	227	-105.6567
	228	-28.09703	228	-49.50116	228	-34.98161	228	-30.24165	228	-41.25465	228	-14.10888	228	-29.63997	228	-85.47681	228	-31.72642	228	-38.57086	228	-26.16954	228	-31.18963	228	-46.82454	228	-59.271	228	-83.74914	228	-108.6042
	229	-29.20576	229	-48.82441	229	-33.82619	229	-30.49818	229	-39.44717	229	-10.34988	229	-26.60198	229	-85.77806	229	-32.22989	229	-39.3379	229	-25.53686	229	-30.26122	229	-46.22826	229	-60.7042	229	-83.06629	229	-111.5072
	230	-30.02773	230	-49.30158	230	-32.81573	230	-29.49173	230	-37.8688	230	-7.52572	230	-27.13437	230	-92.39943	230	-30.96209	230	-38.79949	230	-23.96205	230	-30.8347	230	-46.05701	230	-62.46573	230	-82.53811	230	-111.661
	231	-30.62993	231	-50.25498	231	-32.41689	231	-29.00665	231	-37.0918	231	-8.692367	231	-28.51899	231	-99.4725	231	-30.95457	231	-40.41361	231	-22.82827	231	-30.89896	231	-44.88966	231	-62.30631	231	-82.60473	231	-112.5535
	232	-29.34484	232	-48.07813	232	-30.06727	232	-24.43581	232	-34.50448	232	-3.168665	232	-30.61324	232	-104.1192	232	-30.14511	232	-40.48435	232	-21.86304	232	-31.41588	232	-44.30047	232	-62.5371	232	-81.60066	232	-114.6824
	233	-28.95001	233	-47.01429	233	-28.55435	233	-23.72283	233	-31.13641	233	-1.027782	233	-33.1937	233	-100.517	233	-29.78345	233	-41.66363	233	-21.02848	233	-30.99391	233	-44.14216	233	-62.29027	233	-81.08827	233	-115.0541
	234	-28.57977	234	-48.13601	234	-28.56338	234	-21.94109	234	-27.32807	234	2.29217	234	-32.38272	234	-94.24364	234	-29.45979	234	-42.1933	234	-19.90414	234	-31.79522	234	-44.15782	234	-60.65904	234	-79.2256	234	-113.6608
	235	-28.69141	235	-48.57366	235	-27.83935	235	-22.16577	235	-26.83854	235	2.204329	235	-32.44045	235	-96.63538	235	-28.79076	235	-41.70676	235	-19.00418	235	-32.73966	235	-44.34853	235	-61.65508	235	-78.62461	235	-112.1291
	236	-28.47457	236	-49.09614	236	-28.82018	236	-25.47211	236	-26.94884	236	-1.032115	236	-31.7885	236	-97.71595	236	-28.44073	236	-41.26574	236	-17.57027	236	-30.53216	236	-43.93781	236	-64.1051	236	-78.06245	236	-108.1429
	237	-26.57711	237	-48.75357	237	-28.99744	237	-25.17634	237	-27.49584	237	-3.155982	237	-32.28353	237	-98.41016	237	-28.58282	237	-42.29625	237	-17.67664	237	-29.77777	237	-43.39618	237	-63.11002	237	-79.60983	237	-105.1879
	238	-27.24553	238	-48.9179	238	-30.03823	238	-21.78363	238	-26.60756	238	-3.351868	238	-30.74004	238	-98.26962	238	-28.41241	238	-42.33854	238	-18.07263	238	-28.86198	238	-43.24519	238	-61.10183	238	-80.11983	238	-105.2792
	239	-24.60142	239	-46.49961	239	-28.61095	239	-19.82766	239	-27.22165	239	-3.305621	239	-32.30755	239	-102.188	239	-27.55019	239	-42.74065	239	-17.99003	239	-27.9973	239	-42.95742	239	-60.78598	239	-80.00241	239	-103.5212
	240	-25.17221	240	-48.72549	240	-26.2685	240	-19.43	240	-27.97205	240	-3.447073	240	-31.54803	240	-102.8726	240	-27.43568	240	-41.1618	240	-18.14092	240	-27.5739	240	-42.8624	240	-59.83654	240	-80.10361	240	-103.3938
	241	-25.86529	241	-48.95646	241	-28.55476	241	-22.2761	241	-26.50975	241	1.313342	241	-30.55798	241	-102.3336	241	-27.31867	241	-39.50455	241	-18.48621	241	-27.95012	241	-42.27485	241	-58.47516	241	-77.52931	241	-100.1721
	242	-23.36447	242	-46.42886	242	-26.18553	242	-18.05376	242	-26.93651	242	1.565652	242	-31.19563	242	-104.6598	242	-27.21196	242	-39.26874	242	-18.60776	242	-27.68315	242	-42.34948	242	-58.38602	242	-76.6674	242	-99.16798
	243	-25.00119	243	-47.11243	243	-26.8872	243	-18.94599	243	-26.28702	243	-.7504925	243	-32.45571	243	-102.2256	243	-27.16397	243	-38.66607	243	-17.46062	243	-26.55493	243	-42.04602	243	-59.14859	243	-74.48097	243	-96.3065
	244	-23.00849	244	-44.40472	244	-26.17302	244	-16.91736	244	-26.4915	244	.8677355	244	-34.02322	244	-101.7319	244	-27.33326	244	-38.12363	244	-17.25884	244	-25.89833	244	-39.86761	244	-59.09755	244	-72.73077	244	-93.5898
	245	-23.46926	245	-43.20101	245	-25.32779	245	-17.03411	245	-26.0355	245	.6713218	245	-32.02297	245	-98.50254	245	-27.28714	245	-37.43917	245	-16.95696	245	-24.93524	245	-39.64289	245	-59.01069	245	-71.73985	245	-93.56798
	246	-24.3106	246	-45.69943	246	-25.03143	246	-16.03052	246	-25.16862	246	1.952264	246	-30.15305	246	-93.48241	246	-27.31767	246	-37.44717	246	-16.51567	246	-24.12235	246	-38.9367	246	-59.37199	246	-70.92336	246	-93.2519
	247	-21.4838	247	-44.58875	247	-24.25511	247	-18.74233	247	-25.9017	247	-2.773692	247	-30.20887	247	-87.89685	247	-27.31918	247	-37.66856	247	-16.85143	247	-23.48502	247	-37.99669	247	-58.53293	247	-70.2018	247	-92.50339
	248	-22.79447	248	-43.59054	248	-23.66804	248	-17.73156	248	-26.81288	248	-8.511292	248	-28.51218	248	-84.66338	248	-27.22294	248	-38.9916	248	-17.75784	248	-23.78141	248	-37.09089	248	-57.73443	248	-69.55321	248	-93.86006
	249	-22.68719	249	-43.8776	249	-24.25999	249	-16.18461	249	-29.28646	249	-12.09158	249	-27.95927	249	-87.44727	249	-26.53306	249	-39.41217	249	-17.11642	249	-23.74999	249	-36.84463	249	-58.08222	249	-69.78377	249	-94.65059
	250	-21.52392	250	-43.69204	250	-21.54957	250	-11.52855	250	-26.89257	250	-8.759481	250	-28.35456	250	-92.8504	250	-25.70593	250	-39.72591	250	-17.08132	250	-23.69703	250	-36.64318	250	-58.74118	250	-68.71471	250	-94.83694
	251	-19.3956	251	-42.21751	251	-21.74384	251	-14.43062	251	-29.17117	251	-9.548044	251	-29.57236	251	-100.4742	251	-24.62993	251	-38.14651	251	-18.30619	251	-24.52449	251	-35.79267	251	-58.32814	251	-67.56004	251	-95.4278
	252	-19.29227	252	-41.02108	252	-21.04426	252	-15.02286	252	-26.9616	252	-10.16926	252	-31.55076	252	-100.6258	252	-24.76566	252	-37.11494	252	-18.60431	252	-22.87596	252	-35.49229	252	-58.47869	252	-66.55061	252	-96.34664
	253	-19.82991	253	-42.90995	253	-20.08464	253	-15.24179	253	-26.78134	253	-9.538482	253	-30.91342	253	-95.67759	253	-24.55647	253	-36.77469	253	-19.40141	253	-21.72558	253	-35.46932	253	-58.06203	253	-65.00082	253	-94.92387
	254	-18.37712	254	-41.85789	254	-20.21429	254	-18.20894	254	-27.11363	254	-12.68398	254	-30.4513	254	-89.44992	254	-25.1084	254	-36.6152	254	-20.65923	254	-23.12765	254	-35.69963	254	-57.40847	254	-64.15155	254	-95.29855
	255	-19.15292	255	-42.06917	255	-20.42361	255	-21.29121	255	-28.84642	255	-14.3639	255	-28.73421	255	-86.26816	255	-26.10012	255	-37.94274	255	-21.29053	255	-22.78409	255	-35.75163	255	-57.79794	255	-63.37778	255	-94.36153
	256	-19.02497	256	-42.88715	256	-20.63499	256	-21.38233	256	-26.86652	256	-12.40467	256	-30.81472	256	-90.36421	256	-26.33025	256	-37.39698	256	-22.18686	256	-23.62529	256	-35.05759	256	-58.66284	256	-62.20896	256	-91.17542
	257	-22.30332	257	-48.30575	257	-21.20766	257	-18.78588	257	-26.8503	257	-11.87751	257	-30.55539	257	-87.49556	257	-26.01936	257	-36.915	257	-22.3458	257	-23.15316	257	-34.39494	257	-58.38493	257	-61.76707	257	-87.88432
	258	-21.03514	258	-47.56527	258	-20.05617	258	-16.54951	258	-25.91131	258	-11.40093	258	-30.33076	258	-90.43523	258	-25.29465	258	-34.82783	258	-23.09964	258	-23.94842	258	-32.9283	258	-55.74429	258	-61.76202	258	-85.30054
	259	-21.92473	259	-47.44715	259	-19.92351	259	-16.69417	259	-26.1581	259	-9.943647	259	-31.47158	259	-93.00848	259	-25.55934	259	-34.52306	259	-23.78286	259	-23.62382	259	-32.21396	259	-54.87986	259	-60.6053	259	-81.98115
	260	-24.04596	260	-49.61996	260	-18.98631	260	-16.29699	260	-24.97012	260	-9.321663	260	-31.99666	260	-91.70418	260	-25.4554	260	-34.86502	260	-23.89338	260	-23.28279	260	-31.0421	260	-53.79476	260	-58.82534	260	-77.69109
	261	-23.99208	261	-47.318	261	-20.6737	261	-20.12124	261	-24.14574	261	-6.685995	261	-33.55004	261	-92.92425	261	-24.77757	261	-34.47525	261	-24.48774	261	-24.20654	261	-29.69598	261	-51.78535	261	-57.5859	261	-76.37329
	262	-24.30023	262	-48.20438	262	-19.78574	262	-17.87268	262	-23.43312	262	-6.709751	262	-35.24864	262	-95.5208	262	-24.81313	262	-34.46964	262	-24.64059	262	-23.17257	262	-28.93133	262	-52.08742	262	-54.7253	262	-73.30846
	263	-24.46444	263	-47.183	263	-20.28809	263	-16.42052	263	-19.76217	263	-4.463007	263	-35.2437	263	-96.63935	263	-24.19438	263	-33.7661	263	-25.80837	263	-23.07718	263	-28.15432	263	-52.41697	263	-52.00163	263	-68.29675
	264	-24.88192	264	-51.02108	264	-20.10803	264	-18.65483	264	-20.10303	264	-4.879139	264	-35.2989	264	-96.60912	264	-23.29673	264	-33.94913	264	-25.98619	264	-22.63073	264	-27.64224	264	-51.63561	264	-50.15564	264	-66.75038
	265	-24.0338	265	-50.21169	265	-20.03125	265	-18.67305	265	-19.94771	265	-4.131273	265	-33.59761	265	-97.04044	265	-23.0304	265	-34.93821	265	-26.82799	265	-22.1159	265	-27.00647	265	-50.34898	265	-48.71817	265	-68.02446
	266	-23.01847	266	-47.34419	266	-21.51205	266	-20.80753	266	-21.35625	266	-8.791918	266	-33.0682	266	-98.44405	266	-22.67707	266	-36.04943	266	-27.78664	266	-22.38652	266	-27.26118	266	-50.32183	266	-47.85452	266	-68.93057
	267	-22.73018	267	-46.62289	267	-23.45317	267	-21.31291	267	-21.95661	267	-13.2212	267	-33.01727	267	-96.19957	267	-21.83815	267	-35.68393	267	-27.8045	267	-22.93603	267	-26.98636	267	-51.87772	267	-47.45918	267	-71.25082
	268	-22.3198	268	-46.30133	268	-22.81966	268	-23.89564	268	-21.84184	268	-16.4026	268	-32.0442	268	-95.54762	268	-21.54181	268	-35.27517	268	-29.25087	268	-24.10473	268	-26.37177	268	-52.45935	268	-47.5336	268	-75.04044
	269	-20.18876	269	-45.44891	269	-25.20362	269	-28.17005	269	-20.95181	269	-14.80849	269	-32.10291	269	-95.23781	269	-20.89526	269	-34.39624	269	-30.03141	269	-23.14477	269	-26.32068	269	-53.79896	269	-45.71409	269	-78.80504
	270	-21.3652	270	-48.61945	270	-26.14009	270	-28.2003	270	-20.00337	270	-13.77737	270	-29.59132	270	-91.98074	270	-21.08825	270	-34.99741	270	-31.48347	270	-23.24822	270	-25.17968	270	-51.94757	270	-44.73573	270	-76.43953
	271	-19.70295	271	-48.66085	271	-28.73744	271	-32.13007	271	-20.55118	271	-16.00871	271	-28.18662	271	-89.76991	271	-21.12497	271	-36.19111	271	-32.87127	271	-25.84614	271	-24.93338	271	-49.9628	271	-44.44163	271	-73.99358
	272	-20.25759	272	-48.10869	272	-26.8647	272	-28.07609	272	-19.14947	272	-13.49103	272	-27.49812	272	-88.79115	272	-20.89273	272	-36.46015	272	-32.83017	272	-27.47443	272	-24.88485	272	-49.51546	272	-42.81156	272	-71.46497
	273	-20.84592	273	-47.32504	273	-25.13489	273	-27.34561	273	-19.34076	273	-13.70711	273	-28.19219	273	-88.57056	273	-19.93825	273	-36.00385	273	-33.70276	273	-28.30015	273	-24.57646	273	-49.29228	273	-41.72121	273	-68.40192
	274	-20.29957	274	-47.03188	274	-26.09598	274	-27.89433	274	-18.08953	274	-11.16512	274	-25.5973	274	-84.10892	274	-20.30214	274	-35.2173	274	-33.82519	274	-27.68818	274	-23.14131	274	-47.41823	274	-41.71771	274	-65.30042
	275	-20.41271	275	-49.00739	275	-25.58665	275	-27.16528	275	-18.47049	275	-8.984177	275	-24.19911	275	-84.24844	275	-20.41807	275	-34.0271	275	-34.85612	275	-28.55764	275	-22.10055	275	-45.94046	275	-41.05585	275	-62.53563
	276	-20.72779	276	-49.55714	276	-25.04096	276	-25.3715	276	-18.63536	276	-8.913984	276	-24.88556	276	-84.58218	276	-20.87157	276	-33.74107	276	-35.41235	276	-27.82488	276	-21.39384	276	-45.50142	276	-40.36079	276	-60.19188
	277	-21.79294	277	-51.28912	277	-26.1121	277	-28.27232	277	-17.48901	277	-8.858571	277	-25.16588	277	-83.40454	277	-21.06505	277	-33.46523	277	-36.6618	277	-28.76579	277	-20.67709	277	-43.97315	277	-38.98635	277	-56.8899
	278	-22.52662	278	-51.36662	278	-26.59812	278	-31.51212	278	-18.53152	278	-8.861232	278	-26.98016	278	-84.65505	278	-20.92799	278	-32.9152	278	-38.44944	278	-30.65885	278	-18.85902	278	-42.20803	278	-37.8704	278	-55.72353
	279	-23.3601	279	-51.04247	279	-28.08653	279	-34.5398	279	-16.80363	279	-8.884549	279	-27.03757	279	-86.6184	279	-21.93162	279	-32.5116	279	-39.333	279	-31.14023	279	-17.70946	279	-42.28176	279	-37.12587	279	-53.34032
	280	-23.24236	280	-51.43475	280	-30.57073	280	-36.71194	280	-15.92083	280	-7.756933	280	-28.90214	280	-88.45171	280	-22.254	280	-33.43432	280	-39.96681	280	-32.25508	280	-16.01989	280	-41.24387	280	-35.76596	280	-50.00173
	281	-22.19426	281	-52.32584	281	-31.89718	281	-39.10197	281	-16.43063	281	-8.911381	281	-27.24754	281	-84.81598	281	-21.46342	281	-33.95606	281	-41.7094	281	-32.95781	281	-14.77126	281	-40.29383	281	-35.20785	281	-48.3157
	282	-21.14788	282	-49.42022	282	-31.95432	282	-35.49179	282	-18.41453	282	-10.72893	282	-28.85515	282	-86.88646	282	-21.07917	282	-34.47928	282	-43.4202	282	-34.88229	282	-13.83363	282	-39.08976	282	-34.50074	282	-47.78431
	283	-20.47808	283	-50.67884	283	-33.47639	283	-35.94442	283	-16.738	283	-9.857721	283	-27.03058	283	-84.41847	283	-20.95589	283	-33.77316	283	-43.95562	283	-36.1195	283	-13.62229	283	-39.90359	283	-33.57546	283	-47.71436
	284	-19.17906	284	-49.71441	284	-34.63501	284	-37.1204	284	-15.60703	284	-8.657001	284	-25.83559	284	-82.62858	284	-20.46609	284	-32.79895	284	-44.84423	284	-37.31878	284	-13.02735	284	-39.21457	284	-33.42167	284	-47.62515
	285	-17.37579	285	-48.8303	285	-32.42806	285	-35.45158	285	-13.25372	285	-3.287528	285	-26.13791	285	-82.90685	285	-20.07866	285	-32.1525	285	-46.17818	285	-37.67739	285	-12.68712	285	-39.02567	285	-33.55622	285	-48.24129
	286	-15.4163	286	-48.94698	286	-35.00251	286	-41.33602	286	-11.87922	286	-2.858374	286	-24.43015	286	-77.35116	286	-19.97063	286	-31.40202	286	-46.79563	286	-36.79627	286	-12.72519	286	-40.11244	286	-32.48588	286	-47.83725
	287	-15.21089	287	-47.98905	287	-36.74905	287	-44.26548	287	-10.69609	287	-5.908873	287	-21.74233	287	-71.27187	287	-19.57352	287	-31.1215	287	-48.34944	287	-37.7746	287	-12.17032	287	-38.95484	287	-31.45298	287	-47.52359
	288	-14.76005	288	-46.39108	288	-36.32295	288	-44.98116	288	-11.08134	288	-9.575199	288	-19.31386	288	-66.91135	288	-19.76285	288	-31.08015	288	-49.4664	288	-38.00782	288	-11.82057	288	-37.72419	288	-30.65624	288	-49.29074
	289	-14.10819	289	-46.03342	289	-36.8282	289	-43.98361	289	-9.197877	289	-9.817414	289	-17.99666	289	-68.35151	289	-20.18405	289	-30.90844	289	-50.38027	289	-38.65963	289	-11.32447	289	-37.36504	289	-30.23936	289	-48.83179
	290	-13.54912	290	-46.19913	290	-37.54875	290	-45.99295	290	-8.187848	290	-6.838791	290	-15.51968	290	-72.44015	290	-20.52714	290	-28.95025	290	-50.79387	290	-39.21802	290	-10.7297	290	-35.47343	290	-29.76625	290	-47.14222
	291	-14.61131	291	-46.7688	291	-37.24328	291	-45.70369	291	-8.110496	291	-5.238048	291	-16.19656	291	-77.37943	291	-20.34431	291	-28.12492	291	-51.3933	291	-39.56606	291	-8.661124	291	-32.96139	291	-28.28058	291	-44.57145
	292	-13.98198	292	-45.68821	292	-38.04152	292	-45.73179	292	-7.788358	292	-4.326835	292	-17.48109	292	-77.43036	292	-21.36688	292	-28.46056	292	-52.36853	292	-40.83679	292	-8.394529	292	-30.66537	292	-27.60997	292	-42.14613
	293	-14.20333	293	-43.64686	293	-36.87027	293	-46.13145	293	-7.41434	293	-4.172605	293	-15.79723	293	-65.07085	293	-20.95606	293	-28.35409	293	-52.38344	293	-40.98995	293	-7.539963	293	-29.53743	293	-26.1843	293	-39.3378
	294	-13.90865	294	-43.13041	294	-37.58256	294	-48.30269	294	-7.238327	294	-3.784651	294	-14.199	294	-51.80369	294	-20.6308	294	-27.8031	294	-52.77551	294	-43.46554	294	-6.984893	294	-27.50497	294	-24.44778	294	-35.09542
	295	-14.81345	295	-45.02784	295	-37.22352	295	-47.0036	295	-7.436331	295	-1.796191	295	-11.91761	295	-46.51174	295	-20.56168	295	-27.76859	295	-52.64944	295	-44.46813	295	-7.537977	295	-29.1233	295	-23.97842	295	-32.56209
	296	-14.58671	296	-44.43596	296	-37.12176	296	-46.77002	296	-7.071932	296	-1.837484	296	-11.66779	296	-51.16689	296	-19.35409	296	-25.67149	296	-52.08202	296	-45.01809	296	-5.739774	296	-30.88076	296	-23.12445	296	-30.75049
	297	-13.7389	297	-44.57665	297	-36.22188	297	-47.63332	297	-6.109948	297	-.2397145	297	-11.24484	297	-60.05585	297	-20.23991	297	-26.29353	297	-51.52996	297	-45.91692	297	-3.930756	297	-31.24678	297	-22.13555	297	-31.43221
	298	-12.85977	298	-44.78837	298	-37.7592	298	-47.83288	298	-3.340845	298	2.608373	298	-12.49221	298	-71.42368	298	-19.25648	298	-26.59395	298	-51.75829	298	-46.41004	298	-2.125005	298	-28.15007	298	-20.127	298	-33.78994
	299	-12.75727	299	-43.50866	299	-37.58944	299	-48.90453	299	-1.502415	299	7.446956	299	-16.8241	299	-81.28196	299	-18.48415	299	-28.31734	299	-52.03953	299	-47.88508	299	-1.535778	299	-27.6046	299	-18.15465	299	-32.17746
	300	-11.98769	300	-42.7836	300	-38.00105	300	-50.21289	300	-1.008536	300	9.127203	300	-16.69223	300	-71.75694	300	-17.84452	300	-28.93917	300	-52.23698	300	-48.67562	300	-1.593399	300	-28.23252	300	-16.45417	300	-29.28611
	301	-10.63507	301	-41.84016	301	-38.75212	301	-50.59182	301	.5338817	301	10.88359	301	-16.12684	301	-68.18951	301	-17.03113	301	-28.29296	301	-53.62637	301	-50.70876	301	-.8608103	301	-27.18543	301	-15.57379	301	-26.34947
	302	-9.095551	302	-41.03445	302	-39.5555	302	-51.9948	302	2.027905	302	13.89757	302	-14.1657	302	-67.27329	302	-16.78016	302	-27.97172	302	-55.4397	302	-52.12596	302	-.5203545	302	-27.7854	302	-15.20285	302	-26.73418
	303	-9.09591	303	-41.2638	303	-39.64607	303	-50.53221	303	2.345871	303	10.05612	303	-11.92244	303	-66.65833	303	-16.59096	303	-27.40429	303	-56.29384	303	-51.73656	303	-.327397	303	-28.50863	303	-14.61173	303	-26.79481
	304	-8.848169	304	-40.23153	304	-40.64823	304	-51.56541	304	6.831352E-02	304	.6986512	304	-10.96759	304	-66.28223	304	-16.63294	304	-28.20166	304	-57.39398	304	-53.44309	304	1.744092E-02	304	-27.34248	304	-14.75684	304	-27.77446
	305	-8.755144	305	-39.83611	305	-40.92347	305	-52.05698	305	.4339552	305	.3681099	305	-9.817066	305	-67.62737	305	-15.76174	305	-28.68704	305	-58.40473	305	-53.2406	305	.5259418	305	-26.71217	305	-13.97491	305	-29.24803
	306	-7.758901	306	-39.72746	306	-43.47178	306	-53.92168	306	2.290969	306	.9926131	306	-10.68739	306	-70.0211	306	-16.20001	306	-28.21855	306	-59.99018	306	-54.12382	306	1.036651	306	-26.52523	306	-12.91066	306	-27.94071
	307	-6.992889	307	-39.87359	307	-43.73238	307	-55.19468	307	1.653243	307	3.917887	307	-11.40187	307	-68.11762	307	-16.20476	307	-27.765	307	-60.47777	307	-54.34961	307	1.084481	307	-25.67069	307	-12.06087	307	-27.63159
	308	-8.223315	308	-41.4985	308	-45.28305	308	-58.91054	308	2.407184	308	3.567165	308	-9.511764	308	-65.34715	308	-16.29962	308	-26.939	308	-61.8714	308	-55.35213	308	1.380959	308	-24.3722	308	-11.92941	308	-27.16671
	309	-8.998312	309	-40.78461	309	-45.75773	309	-57.75313	309	2.279047	309	2.469191	309	-10.04792	309	-65.31364	309	-15.96716	309	-26.16852	309	-62.28526	309	-55.11044	309	2.086318	309	-24.06573	309	-12.64162	309	-26.84271
	310	-7.836185	310	-39.58082	310	-46.55536	310	-57.555	310	5.519799	310	6.578143	310	-8.040749	310	-63.26263	310	-16.25899	310	-26.35817	310	-63.23975	310	-54.53979	310	2.456146	310	-23.10494	310	-12.25603	310	-25.04551
	311	-8.55089	311	-40.71288	311	-46.92668	311	-58.57215	311	4.960329	311	6.128568	311	-10.33242	311	-62.63896	311	-16.38643	311	-25.41259	311	-63.57524	311	-55.31262	311	3.609617	311	-20.42992	311	-12.06895	311	-24.32559
	312	-8.053063	312	-40.54936	312	-47.18501	312	-59.10402	312	6.342194	312	7.559077	312	-8.841185	312	-63.29982	312	-16.11356	312	-24.68237	312	-62.72234	312	-54.34804	312	3.822372	312	-20.12922	312	-12.00314	312	-22.51003
	313	-9.398306	313	-41.34844	313	-47.91569	313	-59.44362	313	6.301316	313	8.969521	313	-10.71277	313	-63.46745	313	-16.14824	313	-24.48107	313	-62.7049	313	-54.86767	313	5.157001	313	-20.08244	313	-10.35075	313	-19.29227
	314	-6.940868	314	-40.15675	314	-47.93111	314	-58.66374	314	7.814013	314	11.07907	314	-10.95317	314	-62.08776	314	-16.20379	314	-24.69373	314	-62.05212	314	-54.61531	314	5.9505	314	-19.24755	314	-9.526568	314	-16.58808
	315	-5.669184	315	-39.23606	315	-46.91623	315	-58.71154	315	10.10162	315	10.53401	315	-10.75395	315	-63.73229	315	-15.64347	315	-25.48398	315	-61.04008	315	-54.57925	315	7.2827	315	-16.73366	315	-7.300135	315	-15.37827
	316	-5.837882	316	-38.98595	316	-46.41187	316	-59.98553	316	8.149938	316	7.782678	316	-13.98928	316	-65.30119	316	-14.97801	316	-25.42502	316	-61.36942	316	-55.98936	316	8.463522	316	-16.20375	316	-5.906548	316	-14.24102
	317	-3.986444	317	-38.50475	317	-44.78587	317	-59.2488	317	8.751787	317	5.056317	317	-13.50504	317	-63.9388	317	-14.97499	317	-25.2064	317	-59.33208	317	-56.99207	317	10.02434	317	-15.07134	317	-4.309228	317	-12.02033
	318	-3.931066	318	-38.18487	318	-46.51283	318	-59.32684	318	9.402268	318	6.296924	318	-13.17349	318	-64.48576	318	-14.9316	318	-24.85828	318	-57.46606	318	-59.20348	318	10.83972	318	-13.2933	318	-2.182589	318	-10.63739
	319	-4.076303	319	-39.04726	319	-46.62091	319	-55.90157	319	7.295856	319	6.448411	319	-11.95817	319	-63.96931	319	-15.09315	319	-24.2295	319	-56.15196	319	-59.00183	319	11.04053	319	-13.17571	319	-.7540326	319	-9.976843
	320	-2.602224	320	-39.66193	320	-45.53432	320	-54.57025	320	9.161746	320	5.834151	320	-12.24994	320	-62.6618	320	-15.56724	320	-24.37982	320	-55.60281	320	-59.56969	320	10.98725	320	-13.29613	320	.6114448	320	-7.983418
	321	-2.315888	321	-38.99082	321	-47.37252	321	-55.54376	321	10.2287	321	9.170424	321	-11.89861	321	-61.59678	321	-15.3852	321	-24.42632	321	-56.00193	321	-61.78504	321	12.01006	321	-12.7632	321	1.431894	321	-8.989593
	322	-1.822144	322	-39.79638	322	-47.14746	322	-56.36481	322	9.730775	322	6.642748	322	-10.77038	322	-61.46531	322	-15.13526	322	-24.91483	322	-55.75643	322	-63.73816	322	12.25102	322	-13.88875	322	1.887829	322	-8.929998
	323	-2.222759	323	-42.12453	323	-48.24342	323	-58.76544	323	11.66246	323	8.275289	323	-9.882947	323	-60.51076	323	-15.7169	323	-25.24121	323	-55.71317	323	-65.26958	323	12.18791	323	-14.66624	323	3.704057	323	-8.967337
	324	-3.272611	324	-41.61849	324	-49.46692	324	-59.64045	324	11.65445	324	7.5312	324	-6.322268	324	-57.22029	324	-15.83731	324	-24.78563	324	-55.09477	324	-66.34728	324	12.20022	324	-13.6759	324	4.339992	324	-7.001215
	325	-2.868421	325	-41.61062	325	-50.5294	325	-62.49925	325	13.99257	325	11.27965	325	-6.162528	325	-58.03943	325	-15.90287	325	-24.64087	325	-56.10841	325	-67.14635	325	12.91345	325	-11.95041	325	5.182797	325	-5.617604
	326	-2.579921	326	-38.76923	326	-50.02195	326	-64.76457	326	11.69884	326	10.53611	326	-7.497016	326	-57.78383	326	-16.63725	326	-24.20194	326	-57.25676	326	-66.18208	326	12.842	326	-11.37312	326	4.715758	326	-3.735947
	327	-4.571462	327	-39.05597	327	-51.29831	327	-67.3869	327	14.42205	327	13.76366	327	-5.217632	327	-54.70277	327	-16.68151	327	-24.41549	327	-58.74835	327	-67.18717	327	13.33689	327	-9.574696	327	5.689417	327	.106377
	328	-3.532607	328	-37.23793	328	-53.10758	328	-71.67637	328	13.46796	328	13.24185	328	-6.71205	328	-54.70391	328	-16.75497	328	-24.84481	328	-60.51122	328	-68.47046	328	14.65711	328	-6.361693	328	4.966612	328	1.57588
	329	-4.582721	329	-39.29388	329	-52.30208	329	-71.96122	329	14.73459	329	13.81143	329	-7.855353	329	-56.16243	329	-16.68766	329	-24.00473	329	-61.22656	329	-67.06026	329	14.89791	329	-5.871809	329	6.309392	329	2.275803
	330	-4.04725	330	-41.86395	330	-53.34523	330	-74.73755	330	13.98634	330	13.40596	330	-7.303912	330	-51.66903	330	-16.62005	330	-23.23805	330	-62.51351	330	-66.74504	330	14.95316	330	-6.573831	330	8.723117	330	5.227794
	331	-4.46741	331	-42.3083	331	-55.07187	331	-74.48193	331	13.94381	331	14.95949	331	-5.095902	331	-43.86801	331	-16.20063	331	-22.66973	331	-63.46019	331	-66.15975	331	16.19107	331	-6.212689	331	10.33998	331	8.162789
	332	-4.695533	332	-41.49918	332	-55.61938	332	-73.86308	332	14.77334	332	16.30531	332	-2.752026	332	-38.37907	332	-15.47598	332	-22.69316	332	-64.78014	332	-66.49832	332	17.72986	332	-5.978141	332	13.03684	332	12.49709
	333	-4.526819	333	-40.16775	333	-56.15492	333	-73.32856	333	13.8855	333	11.84768	333	-3.159394	333	-39.44396	333	-14.61803	333	-22.55106	333	-65.29301	333	-66.04305	333	17.81026	333	-4.950478	333	15.23372	333	15.16984
	334	-3.207782	334	-40.2049	334	-56.91478	334	-74.10559	334	14.44778	334	14.02994	334	-1.239989	334	-41.30054	334	-13.82645	334	-22.40017	334	-65.11214	334	-66.36608	334	18.69978	334	-2.562808	334	17.00896	334	18.30565
	335	-3.21539	335	-38.85863	335	-56.34457	335	-74.41837	335	15.14677	335	15.93381	335	-.588116	335	-49.0202	335	-14.53373	335	-21.99362	335	-65.10756	335	-66.53423	335	18.9846	335	-2.508187	335	19.48653	335	19.24474
	336	-2.96803	336	-41.0595	336	-56.91065	336	-74.27385	336	14.76667	336	18.16136	336	-3.733217	336	-61.13551	336	-15.10673	336	-21.55728	336	-65.20182	336	-64.25539	336	19.98166	336	-2.724263	336	20.94683	336	20.59815
	337	-3.190292	337	-41.14119	337	-56.25762	337	-74.32865	337	15.80982	337	19.75729	337	-5.170608	337	-56.16905	337	-14.85345	337	-22.9796	337	-64.95085	337	-63.72551	337	22.10282	337	-.3189789	337	21.30547	337	21.86209
	338	-3.393209	338	-39.15128	338	-55.23626	338	-75.20622	338	18.00241	338	21.51307	338	-3.815152	338	-52.86796	338	-14.86282	338	-23.97303	338	-63.71895	338	-62.31603	338	22.11354	338	1.186498	338	22.00494	338	21.13437
	339	-3.129131	339	-37.0198	339	-54.63428	339	-72.68845	339	20.82804	339	24.03406	339	-2.671302	339	-52.08316	339	-13.96988	339	-25.42976	339	-62.66999	339	-61.8158	339	22.58252	339	2.164484	339	22.72998	339	21.3238
	340	-3.81889	340	-37.02949	340	-52.63282	340	-71.32769	340	21.6662	340	23.48177	340	-1.586136	340	-50.74883	340	-13.22969	340	-23.81401	340	-61.94476	340	-61.42775	340	21.56302	340	1.414044	340	23.43571	340	23.5387
	341	-4.905033	341	-37.20221	341	-50.82683	341	-68.90438	341	23.61771	341	26.68341	341	.1243295	341	-49.93314	341	-13.58145	341	-22.51962	341	-60.62579	341	-61.32886	341	20.94158	341	4.780173E-02	341	24.47737	341	24.30656
	342	-3.972607	342	-37.37194	342	-50.30055	342	-69.03698	342	23.821	342	32.64705	342	-.4742203	342	-52.72081	342	-14.48207	342	-22.68239	342	-60.24281	342	-63.33818	342	21.65123	342	-1.18518	342	24.399	342	23.82473
	343	-6.125193	343	-39.07695	343	-49.13299	343	-68.45859	343	27.26997	343	34.49382	343	-1.163566	343	-51.57427	343	-15.43063	343	-23.96764	343	-58.33122	343	-64.46082	343	22.00451	343	-2.623602	343	25.28036	343	25.77897
	344	-6.697998	344	-38.92397	344	-49.45894	344	-66.55097	344	27.84457	344	31.70391	344	-1.036819	344	-51.81531	344	-14.91695	344	-24.34167	344	-56.94472	344	-67.60372	344	23.52943	344	1.134193	344	26.51788	344	26.9435
	345	-6.785321	345	-36.46265	345	-49.72667	345	-63.24053	345	26.20237	345	25.45159	345	-2.358475	345	-52.76759	345	-14.75875	345	-24.73376	345	-55.75682	345	-69.02232	345	23.40882	345	3.379254	345	26.88848	345	26.60557
	346	-6.599501	346	-35.94288	346	-48.93639	346	-60.92766	346	24.12802	346	21.29445	346	-1.523632	346	-52.33525	346	-15.34239	346	-24.10608	346	-55.00419	346	-69.59307	346	22.80096	346	2.92494	346	26.4654	346	29.64498
	347	-5.282513	347	-33.03973	347	-49.58698	347	-60.38194	347	26.81361	347	23.69438	347	-.4131162	347	-50.38617	347	-14.83925	347	-23.89806	347	-55.53019	347	-71.53648	347	21.99249	347	2.756187	347	26.52233	347	31.49968
	348	-4.480488	348	-31.27527	348	-50.32066	348	-60.6599	348	24.09406	348	25.36136	348	-1.091408	348	-49.3231	348	-15.25222	348	-24.36373	348	-55.37135	348	-73.4158	348	22.59716	348	2.779942	348	26.59312	348	30.39381
	349	-3.414677	349	-30.13823	349	-50.04053	349	-60.14734	349	29.04103	349	32.50924	349	-2.895575	349	-51.07747	349	-15.00171	349	-25.34996	349	-55.25138	349	-75.42083	349	24.35073	349	3.255593	349	28.38016	349	29.8674
	350	-3.229324	350	-31.97663	350	-50.55607	350	-59.50787	350	28.1167	350	34.10548	350	-4.108063	350	-48.54483	350	-15.83702	350	-26.56469	350	-55.21888	350	-75.88728	350	25.13246	350	3.555041	350	29.36729	350	29.34986
	351	-1.779089	351	-34.20415	351	-52.27659	351	-61.94648	351	28.76716	351	37.22258	351	-2.31366	351	-44.65015	351	-15.36803	351	-27.1257	351	-55.88555	351	-75.88767	351	25.09638	351	5.60522	351	30.23487	351	34.2823
	352	-2.001296	352	-34.93075	352	-51.9699	352	-61.84404	352	28.78844	352	39.11012	352	-.6878738	352	-41.5552	352	-14.81317	352	-27.03808	352	-56.56712	352	-75.54593	352	25.0037	352	6.309865	352	29.06382	352	33.82977
	353	-1.776915	353	-33.40199	353	-52.32412	353	-63.55431	353	31.71288	353	38.17517	353	-.5041981	353	-39.83744	353	-14.68374	353	-26.56605	353	-57.15237	353	-74.69742	353	25.01156	353	6.510294	353	29.12486	353	32.5581
	354	-.4725133	354	-30.76388	354	-53.69416	354	-66.3596	354	29.12269	354	32.74766	354	2.435676	354	-38.87992	354	-14.40797	354	-26.68878	354	-57.52971	354	-74.4819	354	25.84095	354	6.772291	354	29.63138	354	28.77926
	355	-.1645212	355	-28.05749	355	-51.98671	355	-64.7318	355	29.25182	355	33.05853	355	2.526698	355	-44.35863	355	-15.02345	355	-26.82545	355	-58.12601	355	-73.549	355	26.49277	355	6.965047	355	28.73066	355	27.91714
	356	1.188654	356	-29.40201	356	-51.67824	356	-62.63423	356	30.47579	356	36.80344	356	-.2114181	356	-57.21636	356	-15.28529	356	-25.94379	356	-59.62825	356	-72.69302	356	27.0135	356	7.640681	356	28.16349	356	29.71836
	357	-.9089102	357	-31.96264	357	-51.40864	357	-64.88629	357	29.9083	357	34.36479	357	.3457052	357	-54.52987	357	-15.5913	357	-25.13449	357	-59.84768	357	-71.40659	357	27.9536	357	9.124903	357	27.16619	357	29.92876
	358	-.5680925	358	-30.56562	358	-53.4423	358	-70.20783	358	33.26059	358	38.16701	358	.510399	358	-50.60189	358	-16.65835	358	-24.5569	358	-60.92969	358	-71.57463	358	28.35616	358	10.82043	358	24.77755	358	28.93114
	359	-.8874326	359	-29.77081	359	-53.25347	359	-72.38548	359	32.34904	359	39.40254	359	3.291237	359	-43.7158	359	-17.19058	359	-25.59704	359	-62.12659	359	-71.4249	359	29.16243	359	10.60333	359	22.23554	359	27.01446
	360	-2.335183	360	-31.71728	360	-55.77506	360	-73.99033	360	32.54024	360	38.85191	360	3.848477	360	-41.84863	360	-16.50756	360	-26.9477	360	-61.92546	360	-71.25321	360	29.08134	360	10.73459	360	21.76336	360	26.69943
	361	-3.470109	361	-33.48397	361	-56.04715	361	-75.3884	361	32.45377	361	38.63756	361	5.043042	361	-41.88187	361	-16.71254	361	-27.42092	361	-62.59107	361	-72.47461	361	29.82934	361	13.06544	361	20.35816	361	25.64503
	362	-3.646041	362	-33.84063	362	-56.18578	362	-74.83369	362	31.91358	362	36.17681	362	5.221632	362	-44.40439	362	-16.60081	362	-26.75771	362	-62.17174	362	-70.74587	362	30.49405	362	12.86262	362	19.35612	362	24.36847
	363	-3.127759	363	-35.14611	363	-57.00583	363	-74.45529	363	34.2338	363	40.45964	363	3.107127	363	-47.12917	363	-16.21961	363	-25.03771	363	-62.37145	363	-70.21503	363	30.34136	363	12.95414	363	19.73005	363	25.3986
	364	-3.248095	364	-34.35078	364	-55.5195	364	-72.21136	364	32.8356	364	38.86817	364	2.067607	364	-48.1357	364	-16.69506	364	-25.5154	364	-61.95127	364	-69.8877	364	29.8609	364	14.36032	364	19.44052	364	24.89907
	365	-3.359723	365	-35.83662	365	-52.56181	365	-69.98506	365	33.78492	365	39.6991	365	-3.202817	365	-50.21065	365	-16.64174	365	-25.97513	365	-61.33091	365	-69.57994	365	29.90319	365	14.8515	365	19.66278	365	23.81993
	366	-2.343193	366	-34.01148	366	-53.57216	366	-70.91273	366	35.31295	366	41.21079	366	-4.125448	366	-51.34545	366	-16.71834	366	-26.43041	366	-61.59347	366	-68.96785	366	30.32567	366	14.30502	366	19.80059	366	24.41237
	367	-.9873475	367	-33.72192	367	-53.6439	367	-72.408	367	40.44831	367	48.96606	367	-7.899333	367	-50.64289	367	-17.09835	367	-26.76045	367	-61.16871	367	-69.0479	367	30.51816	367	12.84305	367	20.79044	367	24.16356
	368	-.3363305	368	-33.85104	368	-52.36521	368	-72.06052	368	40.2645	368	51.74451	368	-11.13613	368	-53.66882	368	-16.28644	368	-26.1125	368	-60.99871	368	-68.81808	368	31.67086	368	14.29404	368	21.23414	368	26.09361
	369	.6322252	369	-34.26549	369	-51.9925	369	-70.44752	369	38.94254	369	50.89945	369	-13.31753	369	-57.80423	369	-16.20987	369	-26.26147	369	-59.88541	369	-67.20093	369	31.47509	369	15.0482	369	22.36939	369	26.98176
	370	.8669806	370	-34.17126	370	-51.22689	370	-65.97069	370	41.10436	370	51.86066	370	-13.54342	370	-56.53037	370	-15.75673	370	-26.20649	370	-60.39121	370	-67.19555	370	32.44538	370	16.37653	370	23.43747	370	28.25187
	371	.9326917	371	-35.5147	371	-50.28804	371	-63.42052	371	39.49152	371	50.22237	371	-12.36077	371	-53.89094	371	-16.46188	371	-26.91185	371	-59.8448	371	-65.85719	371	32.81396	371	17.81405	371	24.42623	371	27.76833
	372	-.1090956	372	-36.30158	372	-49.67398	372	-62.66025	372	37.54281	372	46.71764	372	-11.90149	372	-54.01586	372	-16.75796	372	-26.71144	372	-58.79393	372	-65.85723	372	32.83413	372	18.10542	372	24.02822	372	28.3962
	373	.7709218	373	-34.72767	373	-50.47103	373	-61.4558	373	42.64075	373	52.30384	373	-10.26402	373	-53.79825	373	-17.06086	373	-27.19824	373	-58.33462	373	-65.60155	373	32.7994	373	18.2379	373	24.72834	373	29.58115
	374	-.5171588	374	-35.30671	374	-49.46891	374	-60.84412	374	37.55569	374	49.4707	374	-6.021681	374	-49.10037	374	-17.22515	374	-26.58947	374	-56.84263	374	-65.1319	374	33.46862	374	19.1789	374	23.98671	374	31.0577
	375	.126866	375	-34.13462	375	-50.61836	375	-64.21304	375	40.61309	375	53.42018	375	-5.210473	375	-52.6027	375	-17.08905	375	-25.46265	375	-55.82779	375	-66.28234	375	33.87665	375	20.15335	375	22.51191	375	31.47732
	376	1.411761	376	-30.71666	376	-50.60482	376	-61.80668	376	43.72723	376	55.12123	376	-1.557385	376	-48.21958	376	-18.27771	376	-26.72778	376	-54.87016	376	-65.90454	376	33.93386	376	20.39036	376	21.22563	376	31.12298
	377	-.5806924	377	-30.57078	377	-50.00161	377	-62.6383	377	43.67192	377	55.03465	377	-.7679671	377	-49.34069	377	-17.9719	377	-26.72157	377	-53.54585	377	-66.10925	377	34.47027	377	22.58645	377	20.88891	377	33.60374
	378	-2.850451E-02	378	-27.96935	378	-48.67708	378	-60.02059	378	43.93885	378	52.74324	378	-.5740297	378	-48.56479	378	-17.54895	378	-25.66966	378	-53.7336	378	-67.90849	378	34.24781	378	22.19964	378	19.13726	378	33.12831
	379	-.4895295	379	-29.70034	379	-47.41142	379	-57.36845	379	45.14486	379	53.20055	379	-.5919054	379	-48.70406	379	-17.18995	379	-24.85928	379	-52.48368	379	-66.23251	379	34.76748	379	20.9946	379	18.34083	379	33.7452
	380	-8.633062E-02	380	-30.94571	380	-47.82692	380	-56.96307	380	43.24317	380	52.64515	380	-1.011481	380	-48.86416	380	-17.46198	380	-24.14156	380	-52.89067	380	-67.53349	380	35.38687	380	19.88181	380	17.68451	380	35.19787
	381	-1.635218	381	-33.86842	381	-46.89561	381	-55.281	381	45.92506	381	55.75459	381	-1.957031	381	-47.46866	381	-17.7331	381	-23.89995	381	-52.85758	381	-67.81847	381	36.18015	381	21.08133	381	16.32654	381	30.95138
	382	-.9773062	382	-30.78406	382	-46.50359	382	-55.67574	382	45.30328	382	56.26754	382	-3.289797	382	-47.67404	382	-17.73833	382	-24.12961	382	-53.4309	382	-70.08233	382	36.60484	382	23.5181	382	16.75212	382	27.17801
	383	-.2627937	383	-29.16784	383	-47.07499	383	-60.36318	383	44.47305	383	53.13993	383	-3.897155	383	-46.01234	383	-18.09413	383	-25.42268	383	-52.49051	383	-69.7539	383	36.36592	383	23.20684	383	18.09819	383	26.04784
	384	2.024055E-02	384	-28.98973	384	-48.9646	384	-61.81333	384	43.12882	384	54.9616	384	-3.713475	384	-43.34518	384	-17.7108	384	-26.12296	384	-52.09627	384	-70.74262	384	36.2882	384	24.47335	384	20.28625	384	29.04898
	385	1.189502	385	-28.31331	385	-48.81924	385	-61.73407	385	43.31812	385	52.53362	385	-5.422664	385	-45.68113	385	-18.01886	385	-25.99592	385	-52.2669	385	-69.7465	385	36.62336	385	25.2183	385	21.32176	385	29.86137
	386	2.62559	386	-28.13656	386	-50.48194	386	-64.00026	386	43.68099	386	51.8275	386	-5.734449	386	-44.71702	386	-17.98085	386	-24.68713	386	-53.02924	386	-67.91022	386	36.6472	386	24.83644	386	22.00209	386	31.58194
	387	.11247	387	-30.58334	387	-51.18447	387	-64.75553	387	43.01934	387	56.5649	387	-6.537673	387	-44.44681	387	-18.60015	387	-25.36232	387	-53.21964	387	-67.15166	387	37.49191	387	26.2194	387	22.69056	387	32.7134
	388	3.538492	388	-26.12626	388	-52.15273	388	-65.00297	388	42.601	388	53.10396	388	-6.736993	388	-43.0341	388	-18.91831	388	-26.49697	388	-54.23127	388	-66.40766	388	36.98527	388	26.44958	388	22.66988	388	31.60225
	389	1.883021	389	-28.16	389	-52.03038	389	-63.48083	389	43.78027	389	59.48577	389	-8.19372	389	-46.12329	389	-19.10504	389	-26.93782	389	-55.91348	389	-66.64487	389	37.31146	389	26.70244	389	23.81597	389	32.41257
	390	-.2646795	390	-29.04734	390	-51.26249	390	-63.02872	390	46.30149	390	60.1551	390	-6.019088	390	-42.01863	390	-19.4386	390	-25.97149	390	-56.24475	390	-67.15775	390	36.73454	390	26.08372	390	24.13939	390	34.86588
	391	1.202729	391	-26.3346	391	-50.18473	391	-62.4246	391	45.52835	391	60.39103	391	-3.388572	391	-33.40697	391	-20.8378	391	-26.0574	391	-56.98002	391	-66.65031	391	36.80882	391	27.05313	391	25.61871	391	35.44707
	392	1.203365	392	-24.484	392	-51.71892	392	-63.25301	392	47.16339	392	62.61785	392	-1.585795	392	-32.1116	392	-21.62402	392	-27.68485	392	-58.01151	392	-67.57388	392	36.71168	392	27.96023	392	24.82438	392	36.00253
	393	2.538772	393	-22.29674	393	-49.38127	393	-62.18991	393	49.42545	393	61.66937	393	1.800905	393	-30.24202	393	-21.34655	393	-29.84291	393	-58.65325	393	-66.38321	393	36.56253	393	27.23264	393	24.47528	393	36.78461
	394	1.747167	394	-23.61074	394	-49.88506	394	-67.53438	394	44.9943	394	55.23968	394	4.012882	394	-35.51131	394	-20.74983	394	-29.68607	394	-58.57189	394	-68.33237	394	36.48127	394	28.5012	394	23.37991	394	36.11884
	395	2.553301	395	-22.71469	395	-50.72895	395	-67.6114	395	46.88416	395	61.05204	395	1.397308	395	-43.87241	395	-21.75713	395	-29.55244	395	-57.96363	395	-69.05966	395	36.39513	395	28.45073	395	21.83599	395	34.83168
	396	1.539503	396	-25.18431	396	-50.46759	396	-65.72331	396	48.14611	396	63.00101	396	-1.953244E-03	396	-49.62808	396	-21.73428	396	-28.70312	396	-57.55175	396	-67.28699	396	36.26725	396	27.46169	396	20.55107	396	35.30842
	397	1.628709	397	-26.17583	397	-49.50716	397	-64.92587	397	47.31346	397	61.04156	397	.762921	397	-41.36911	397	-21.82324	397	-28.22735	397	-57.61264	397	-66.90417	397	36.68664	397	27.81969	397	19.67541	397	35.85954
	398	1.452693	398	-25.66798	398	-48.29891	398	-64.62485	398	49.84899	398	65.7192	398	3.880564	398	-26.36346	398	-22.38538	398	-29.109	398	-57.44382	398	-65.56505	398	37.10503	398	28.82007	398	18.58953	398	34.56677
	399	-.5247535	399	-26.83155	399	-48.28385	399	-65.23726	399	49.69909	399	65.38918	399	5.556488	399	-18.40721	399	-22.56235	399	-29.19227	399	-57.21004	399	-65.24741	399	37.86823	399	29.30205	399	18.13611	399	32.84274
	400	1.356431	400	-27.09157	400	-46.93703	400	-62.69476	400	49.05613	400	64.99767	400	6.235286	400	-14.82369	400	-22.42286	400	-29.84537	400	-57.11913	400	-64.03426	400	37.81472	400	29.64036	400	18.58579	400	31.73484
	401	-.1125744	401	-29.01267	401	-45.14111	401	-60.16522	401	48.71245	401	63.83862	401	7.487155	401	-19.20194	401	-22.50738	401	-29.61049	401	-56.61886	401	-63.63515	401	38.56955	401	30.91736	401	19.31641	401	32.70964
	402	2.139027	402	-28.29732	402	-44.90454	402	-58.16772	402	49.7899	402	68.87014	402	7.227756	402	-33.33397	402	-22.47206	402	-29.45616	402	-56.21672	402	-62.51262	402	39.06	402	31.50396	402	19.68557	402	31.90507
	403	2.872839	403	-29.14498	403	-44.58393	403	-55.91127	403	47.98708	403	64.72514	403	.7352988	403	-51.13885	403	-22.51969	403	-28.77685	403	-54.80927	403	-60.30095	403	38.75327	403	32.3403	403	19.41357	403	32.33332
	404	2.369881	404	-30.05684	404	-43.63538	404	-54.65808	404	50.29951	404	73.18744	404	-1.374543	404	-50.0621	404	-21.99913	404	-28.73925	404	-54.57507	404	-60.50968	404	38.47322	404	33.41953	404	19.20356	404	32.61176
	405	2.820372	405	-29.1831	405	-44.11986	405	-52.69584	405	53.56576	405	80.39001	405	-5.578624	405	-44.88966	405	-21.89377	405	-28.35845	405	-53.33394	405	-59.92784	405	37.45428	405	33.36631	405	21.61308	405	33.69563
	406	1.898169	406	-31.34289	406	-43.65716	406	-51.42545	406	54.47129	406	79.59912	406	-6.019886	406	-40.29402	406	-22.28996	406	-28.41173	406	-52.86071	406	-61.28376	406	37.58744	406	31.85674	406	23.32957	406	35.78281
	407	2.36956	407	-30.1825	407	-43.04858	407	-50.0326	407	58.30518	407	86.69361	407	-5.055494	407	-38.12901	407	-22.79613	407	-27.19158	407	-51.25267	407	-61.26451	407	38.09403	407	30.26847	407	24.56017	407	38.52544
	408	.6820089	408	-31.20711	408	-43.23833	408	-49.32048	408	56.94268	408	81.61198	408	-2.210249	408	-38.17588	408	-23.03419	408	-26.69369	408	-50.27203	408	-62.104	408	38.281	408	31.02663	408	25.44376	408	40.3758
	409	1.596149	409	-31.55831	409	-42.4889	409	-48.03864	409	59.07971	409	74.59462	409	-.8094767	409	-41.12997	409	-23.83134	409	-27.62482	409	-49.33346	409	-61.99461	409	37.96208	409	31.06944	409	23.78363	409	38.63948
	410	-.2283243	410	-33.38589	410	-41.64705	410	-45.42048	410	57.89739	410	71.5709	410	.5772403	410	-41.44228	410	-23.94758	410	-29.08083	410	-48.00731	410	-61.43095	410	37.51622	410	32.15595	410	25.11152	410	38.32155
	411	.4775807	411	-31.02469	411	-41.88471	411	-44.83791	411	54.80743	411	72.85951	411	2.017755	411	-42.6807	411	-23.54987	411	-29.83336	411	-47.69414	411	-63.29032	411	37.3154	411	33.5441	411	26.34439	411	35.69231
	412	.6468925	412	-30.7781	412	-41.24278	412	-44.95388	412	58.52	412	78.04761	412	3.368138	412	-43.7826	412	-24.12751	412	-29.06955	412	-47.3225	412	-63.45121	412	37.21707	412	32.61304	412	25.9168	412	36.21954
	413	1.743981	413	-27.91238	413	-43.00142	413	-50.88795	413	56.64695	413	77.43629	413	6.3074	413	-42.14132	413	-23.78493	413	-28.64063	413	-47.34442	413	-63.70431	413	36.98529	413	32.07338	413	24.85399	413	39.44228
	414	.4317477	414	-29.85547	414	-42.56071	414	-53.79523	414	58.11055	414	77.95205	414	9.024539	414	-38.35763	414	-23.25728	414	-28.05546	414	-47.52229	414	-65.73193	414	37.06373	414	32.06364	414	23.58674	414	40.29791
	415	3.763115	415	-29.06732	415	-46.20635	415	-57.5555	415	58.4566	415	80.10286	415	7.85524	415	-40.61279	415	-23.05532	415	-28.54277	415	-47.24642	415	-66.60347	415	37.35078	415	32.55604	415	22.72297	415	39.49726
	416	4.455279	416	-29.58332	416	-45.84092	416	-55.78042	416	60.0569	416	82.81013	416	7.637128	416	-39.35249	416	-22.65318	416	-29.88809	416	-47.02616	416	-66.73889	416	37.70022	416	32.06538	416	21.62862	416	38.4341
	417	4.362209	417	-29.53342	417	-45.94346	417	-56.18355	417	59.57566	417	82.87524	417	10.41682	417	-36.19233	417	-21.99971	417	-29.69331	417	-47.68666	417	-66.09223	417	37.69629	417	32.76115	417	21.01586	417	38.55869
	418	4.8799	418	-27.62961	418	-45.83531	418	-54.51323	418	61.07603	418	84.26695	418	10.58593	418	-35.85096	418	-21.50064	418	-29.15811	418	-48.25957	418	-65.53758	418	37.97111	418	33.41469	418	20.80836	418	38.20408
	419	4.938319	419	-28.94188	419	-44.2602	419	-52.74969	419	61.04548	419	86.66145	419	9.612629	419	-36.15612	419	-20.91304	419	-28.64601	419	-49.16853	419	-64.4734	419	38.18114	419	31.76274	419	20.71457	419	37.54212
	420	7.280911	420	-26.00252	420	-44.25843	420	-52.23861	420	63.00672	420	88.58558	420	9.597972	420	-35.56197	420	-20.87951	420	-28.29235	420	-51.05278	420	-64.86307	420	38.11415	420	32.10535	420	21.68817	420	37.32394
	421	8.236633	421	-23.62504	421	-44.34174	421	-52.34384	421	63.65087	421	85.59128	421	7.759814	421	-35.19595	421	-20.88774	421	-28.51437	421	-51.5516	421	-64.11066	421	38.35783	421	32.76157	421	21.78848	421	36.63703
	422	6.094089	422	-23.23475	422	-42.90503	422	-51.63739	422	61.20126	422	80.19484	422	6.915933	422	-37.53086	422	-20.55886	422	-28.74589	422	-52.693	422	-62.84461	422	38.30359	422	32.99262	422	21.50352	422	35.39719
	423	7.673437	423	-20.90191	423	-42.93209	423	-54.01354	423	62.97794	423	81.38689	423	5.354259	423	-38.67913	423	-20.45071	423	-28.41164	423	-53.59903	423	-63.1158	423	38.35764	423	33.1955	423	22.26956	423	35.88935
	424	7.583136	424	-19.15578	424	-42.28226	424	-56.23838	424	63.73428	424	86.07369	424	6.554955	424	-35.53285	424	-20.58646	424	-26.79265	424	-53.78421	424	-61.62622	424	38.87862	424	33.90118	424	22.56501	424	37.40635
	425	9.389235	425	-19.46824	425	-43.14606	425	-55.84873	425	66.12941	425	88.82701	425	5.289708	425	-35.51869	425	-20.44354	425	-25.29596	425	-55.85502	425	-62.50636	425	38.9645	425	34.45974	425	22.85864	425	37.60076
	426	7.658676	426	-20.06714	426	-42.39181	426	-54.18153	426	68.13368	426	90.43379	426	7.650818	426	-35.79139	426	-21.79392	426	-25.95774	426	-56.85339	426	-63.06493	426	39.51583	426	34.53454	426	23.03871	426	36.70956
	427	7.33401	427	-20.04378	427	-42.4297	427	-54.26188	427	68.80138	427	89.14562	427	10.0054	427	-32.79042	427	-22.47907	427	-26.93502	427	-57.00087	427	-63.74288	427	39.43433	427	35.87383	427	24.84711	427	38.06745
	428	6.355881	428	-16.44116	428	-42.88794	428	-56.58289	428	68.73512	428	89.924	428	10.46757	428	-31.71276	428	-22.07074	428	-27.15095	428	-56.68335	428	-64.52291	428	39.94607	428	37.53414	428	25.30697	428	38.19358
	429	7.006841	429	-16.37721	429	-41.46553	429	-54.44126	429	69.08348	429	87.20813	429	11.8851	429	-36.37193	429	-21.91078	429	-27.07317	429	-56.99687	429	-63.11422	429	40.70026	429	37.83282	429	25.46074	429	38.29108
	430	6.056062	430	-16.00031	430	-41.53731	430	-54.43743	430	68.46444	430	86.66759	430	13.91275	430	-33.87898	430	-21.81334	430	-25.97849	430	-56.75286	430	-62.37714	430	40.82051	430	38.37714	430	25.97595	430	40.28658
	431	6.650597	431	-14.00487	431	-41.60565	431	-54.29941	431	69.5675	431	88.52193	431	17.13349	431	-35.31467	431	-21.53177	431	-25.5378	431	-56.68216	431	-60.709	431	41.0458	431	39.19105	431	25.3995	431	40.48742
	432	7.146684	432	-10.98657	432	-39.30172	432	-51.98869	432	71.69798	432	91.93613	432	15.90366	432	-36.71912	432	-21.60795	432	-26.50006	432	-56.959	432	-60.58349	432	41.55254	432	40.22455	432	24.39818	432	39.26767
	433	6.561337	433	-11.35112	433	-39.02491	433	-50.5022	433	69.44292	433	87.89828	433	14.06978	433	-35.97842	433	-21.32406	433	-25.9096	433	-56.82299	433	-58.21556	433	40.62204	433	38.1748	433	23.42534	433	39.14231
	434	7.215708	434	-13.81239	434	-38.24202	434	-49.73415	434	68.98315	434	89.97747	434	17.83277	434	-29.04211	434	-21.31591	434	-27.24495	434	-56.85331	434	-59.3619	434	40.69347	434	37.17236	434	23.51844	434	39.19648
	435	5.631011	435	-16.66352	435	-38.05609	435	-47.96386	435	67.33763	435	88.27657	435	19.1701	435	-24.36632	435	-21.93665	435	-27.02877	435	-56.35234	435	-59.49121	435	41.75638	435	36.66653	435	23.00414	435	39.06328
	436	7.824069	436	-14.99549	436	-36.92516	436	-45.96911	436	70.7272	436	90.44445	436	20.77205	436	-18.05828	436	-21.39114	436	-27.25936	436	-55.38549	436	-57.95942	436	42.28887	436	36.98272	436	23.0542	436	40.89809
	437	6.181732	437	-17.84087	437	-38.31651	437	-47.3816	437	70.02694	437	90.79032	437	21.14365	437	-17.65824	437	-21.41006	437	-27.43525	437	-54.08137	437	-57.54378	437	42.38005	437	38.91633	437	22.8487	437	41.17178
	438	7.540928	438	-14.86753	438	-38.34377	438	-45.82044	438	71.69685	438	90.99228	438	21.11955	438	-23.03669	438	-21.97118	438	-27.87842	438	-53.27717	438	-57.7674	438	41.92567	438	38.90291	438	23.09067	438	40.91795
	439	6.224007	439	-18.49745	439	-38.49794	439	-45.20245	439	72.60382	439	92.28867	439	21.08145	439	-27.5567	439	-21.92796	439	-28.30669	439	-52.23791	439	-57.42513	439	41.1837	439	39.09599	439	22.33516	439	40.7924
	440	4.284946	440	-18.40622	440	-39.2366	440	-45.15857	440	73.65915	440	95.16483	440	17.46869	440	-36.58323	440	-22.3279	440	-27.83558	440	-49.9061	440	-56.76663	440	39.98962	440	37.29559	440	22.20473	440	38.80433
	441	5.606433	441	-18.19556	441	-39.86852	441	-45.78923	441	76.80656	441	97.47074	441	20.32889	441	-32.01734	441	-22.38639	441	-26.94421	441	-49.09024	441	-58.11114	441	40.74049	441	37.47093	441	22.82185	441	37.119
	442	5.017914	442	-15.8967	442	-39.67524	442	-47.36131	442	78.76012	442	100.1223	442	19.99595	442	-27.29069	442	-22.15925	442	-26.85891	442	-47.79472	442	-58.32945	442	41.77828	442	36.82161	442	23.1637	442	35.22195
	443	5.310129	443	-14.1929	443	-39.96344	443	-47.99031	443	78.02234	443	101.9763	443	19.29945	443	-26.26305	443	-22.36608	443	-27.48629	443	-46.68757	443	-58.37777	443	41.60453	443	36.76957	443	22.4663	443	39.42154
	444	5.528893	444	-14.09344	444	-40.47966	444	-49.06557	444	81.61541	444	103.7274	444	18.73907	444	-25.60908	444	-21.85129	444	-27.4888	444	-46.15807	444	-59.8346	444	41.52795	444	38.06216	444	23.27744	444	40.95377
	445	4.050967	445	-17.8297	445	-41.70053	445	-51.04891	445	85.15147	445	105.2372	445	22.58926	445	-24.62321	445	-21.49111	445	-26.85168	445	-46.5988	445	-61.62852	445	41.76466	445	38.13937	445	22.88778	445	39.92469
	446	4.5875	446	-20.60028	446	-40.35558	446	-48.77829	446	84.72759	446	107.2155	446	21.77625	446	-28.73923	446	-21.16024	446	-25.74119	446	-45.62106	446	-62.33512	446	41.78278	446	37.39069	446	23.90625	446	41.95736
	447	9.114279E-02	447	-26.27186	447	-40.76462	447	-49.39989	447	84.5301	447	107.0248	447	25.98442	447	-26.19599	447	-21.07835	447	-24.27178	447	-44.89788	447	-64.11217	447	41.91872	447	38.25005	447	24.55691	447	42.27869
	448	2.994206	448	-22.33107	448	-41.11174	448	-49.10904	448	86.37927	448	113.3096	448	26.99159	448	-23.85328	448	-21.82217	448	-25.60526	448	-45.10276	448	-64.95406	448	42.03088	448	39.30543	448	25.51078	448	41.75638
	449	-.4732266	449	-27.73549	449	-39.48159	449	-50.39768	449	87.1854	449	110.9148	449	26.68877	449	-29.24142	449	-21.72525	449	-26.5719	449	-46.11375	449	-64.95717	449	42.59729	449	40.15491	449	26.28021	449	41.14817
	450	.753841	450	-25.08356	450	-39.46717	450	-50.6599	450	85.38051	450	102.9024	450	27.9365	450	-30.71262	450	-20.50438	450	-27.25123	450	-46.73237	450	-64.78654	450	41.96502	450	40.42426	450	27.43076	450	41.66056
	451	2.231869	451	-25.2945	451	-40.54465	451	-54.45075	451	83.65372	451	94.93578	451	30.3738	451	-32.38802	451	-20.28292	451	-26.68844	451	-47.56564	451	-65.68005	451	42.17629	451	42.26975	451	26.75528	451	40.77606
	452	1.148709	452	-26.52213	452	-39.04796	452	-54.26009	452	80.11555	452	91.74946	452	28.47364	452	-33.10401	452	-20.52448	452	-26.71761	452	-48.2667	452	-65.68102	452	40.98364	452	41.6829	452	26.25738	452	40.00518
	453	2.623726	453	-27.39617	453	-38.83867	453	-52.46633	453	80.62773	453	94.57484	453	29.60676	453	-32.36274	453	-20.38177	453	-26.40532	453	-49.54478	453	-64.0487	453	40.4642	453	39.6184	453	26.8137	453	41.26868
	454	3.507183	454	-28.3355	454	-38.90771	454	-53.93153	454	81.12193	454	96.67538	454	31.05391	454	-26.48776	454	-20.63291	454	-27.54162	454	-50.94046	454	-64.81036	454	41.05824	454	38.11388	454	25.84893	454	41.33127
	455	1.682773	455	-33.48291	455	-38.44365	455	-52.61766	455	81.42412	455	96.73489	455	29.78951	455	-25.98065	455	-20.9311	455	-27.08512	455	-52.02412	455	-64.54782	455	41.5501	455	37.48044	455	24.82142	455	39.73322
	456	1.897583	456	-36.06495	456	-36.60273	456	-50.80674	456	84.09315	456	100.6596	456	29.64756	456	-22.49336	456	-21.34832	456	-27.61017	456	-52.29863	456	-64.5247	456	42.42664	456	38.89182	456	23.94624	456	40.89829
	457	-.6110962	457	-40.8105	457	-35.52808	457	-48.64877	457	82.99766	457	98.80418	457	28.705	457	-19.54364	457	-21.14386	457	-27.15158	457	-51.65508	457	-63.95105	457	42.46105	457	40.36196	457	22.131	457	39.71044
	458	.125307	458	-42.06938	458	-34.69915	458	-46.44098	458	85.2277	458	98.88347	458	26.9614	458	-18.92347	458	-21.06366	458	-27.21362	458	-52.4805	458	-63.20356	458	42.80245	458	41.82827	458	21.428	458	37.80517
	459	.6422681	459	-43.10209	459	-32.79633	459	-45.53612	459	85.7403	459	96.73615	459	28.72895	459	-25.84481	459	-21.39722	459	-26.45741	459	-52.60642	459	-62.21893	459	42.32301	459	41.48971	459	21.92003	459	35.96503
	460	.5552176	460	-41.2271	460	-32.24807	460	-46.56536	460	83.20575	460	91.3513	460	26.1583	460	-31.90337	460	-21.82468	460	-27.89451	460	-53.5873	460	-62.52062	460	41.47288	460	40.63264	460	22.84332	460	36.74977
	461	-.9314368	461	-43.16895	461	-32.03428	461	-46.60439	461	81.90281	461	89.07586	461	22.9689	461	-44.52976	461	-21.92967	461	-27.66483	461	-53.83801	461	-63.52013	461	41.4743	461	41.56061	461	23.0001	461	39.8847
	462	-1.080287	462	-44.82323	462	-31.10197	462	-43.31639	462	81.37175	462	90.22581	462	24.51778	462	-37.39751	462	-22.04583	462	-27.37184	462	-53.83855	462	-63.1152	462	41.76063	462	40.37285	462	22.24694	462	41.39652
	463	.1078778	463	-45.76218	463	-28.06998	463	-37.40899	463	81.10102	463	93.23527	463	22.85253	463	-33.63519	463	-21.95078	463	-27.16269	463	-53.89675	463	-62.78074	463	41.32875	463	41.01406	463	21.71635	463	44.8107
	464	.6959757	464	-45.77429	464	-27.09491	464	-34.69812	464	82.67854	464	95.62983	464	26.73593	464	-27.78147	464	-21.57436	464	-27.25341	464	-53.56025	464	-60.94025	464	40.12925	464	40.3754	464	21.15193	464	43.2065
	465	-1.763344	465	-50.82912	465	-26.25393	465	-35.78637	465	82.49321	465	91.96976	465	28.43757	465	-25.6462	465	-20.66174	465	-28.48666	465	-53.7655	465	-60.79108	465	39.85358	465	40.00988	465	21.98471	465	39.99482
	466	-2.653557	466	-50.5916	466	-26.09068	466	-37.33117	466	82.53519	466	91.31697	466	28.66284	466	-28.34949	466	-20.58401	466	-28.26186	466	-54.33946	466	-61.39422	466	40.306	466	38.23968	466	23.80597	466	36.8844
	467	-6.340057E-02	467	-50.50953	467	-27.83618	467	-39.21876	467	83.72922	467	91.80733	467	30.43317	467	-28.54307	467	-19.92214	467	-27.65338	467	-53.30419	467	-61.58311	467	40.30122	467	38.77602	467	24.73375	467	36.79745
	468	-.5346649	468	-49.86501	468	-28.00972	468	-39.04887	468	82.42749	468	90.24226	468	29.99885	468	-34.07653	468	-19.63296	468	-27.0313	468	-53.61694	468	-62.71978	468	40.75361	468	40.65774	468	26.03821	468	38.90675
	469	-.8368953	469	-51.43868	469	-29.17632	469	-38.18264	469	84.2953	469	90.8065	469	30.64353	469	-37.16043	469	-20.13534	469	-26.90146	469	-52.59986	469	-61.17385	469	40.32513	469	39.83443	469	27.14158	469	40.17435
	470	-.3845615	470	-49.55263	470	-29.37399	470	-37.18931	470	81.87425	470	89.55553	470	30.2588	470	-39.08877	470	-20.55774	470	-26.85565	470	-52.11012	470	-61.19101	470	40.73814	470	40.08605	470	28.43306	470	41.3473
	471	4.426025E-02	471	-47.36748	471	-28.11939	471	-35.9089	471	84.93874	471	91.50543	471	30.12164	471	-37.50106	471	-20.41091	471	-27.68456	471	-51.59314	471	-60.09822	471	40.82667	471	42.16416	471	28.6626	471	39.36118
	472	-1.683419	472	-48.85954	472	-28.81856	472	-35.5755	472	87.73479	472	96.97491	472	29.34925	472	-38.10976	472	-20.57876	472	-27.63415	472	-51.62298	472	-59.87158	472	41.5488	472	42.87009	472	28.20042	472	38.39894
	473	-1.67615	473	-49.54869	473	-28.79379	473	-35.45202	473	88.17474	473	99.29782	473	28.18046	473	-43.94644	473	-20.40045	473	-27.37133	473	-50.36401	473	-59.85953	473	41.03871	473	43.0847	473	28.01569	473	38.97816
	474	-5.124579	474	-52.35046	474	-27.54388	474	-34.88878	474	87.45467	474	99.30016	474	27.90321	474	-43.78202	474	-20.41413	474	-26.79563	474	-48.73092	474	-59.83321	474	40.84814	474	43.63678	474	27.82493	474	40.03608
	475	-7.082594	475	-54.02879	475	-27.71846	475	-35.46119	475	86.50816	475	96.44444	475	26.14072	475	-46.38602	475	-20.14655	475	-25.05695	475	-48.39748	475	-60.35975	475	40.6867	475	45.29634	475	27.66278	475	40.23905
	476	-4.738103	476	-49.58325	476	-27.32546	476	-35.79165	476	85.98491	476	93.8897	476	26.26202	476	-44.68942	476	-20.29678	476	-25.0861	476	-46.51331	476	-59.81685	476	39.9652	476	43.49769	476	26.40676	476	38.51762
	477	-4.904072	477	-50.86556	477	-27.73434	477	-34.27208	477	81.87502	477	87.16346	477	26.37839	477	-41.0643	477	-20.80163	477	-24.90799	477	-45.31626	477	-60.83826	477	39.99284	477	43.39265	477	25.95839	477	37.79414
	478	-5.685287	478	-49.83363	478	-28.43531	478	-34.20781	478	79.62041	478	87.80583	478	23.21111	478	-46.46243	478	-20.79468	478	-24.40131	478	-44.24993	478	-62.41338	478	40.79415	478	42.90834	478	24.94064	478	36.38393
	479	-4.016806	479	-46.0019	479	-28.50529	479	-35.77869	479	78.81108	479	89.72607	479	25.79163	479	-47.19326	479	-20.63797	479	-24.70339	479	-42.78468	479	-63.20378	479	40.95588	479	43.93193	479	24.84211	479	37.66259
	480	-4.427134	480	-45.08836	480	-29.39233	480	-38.60394	480	79.25105	480	92.70766	480	25.8079	480	-45.81411	480	-20.13178	480	-24.65505	480	-42.05703	480	-63.9515	480	40.22313	480	44.22336	480	25.17076	480	39.6487
	481	-7.398086	481	-49.20219	481	-31.18649	481	-41.98532	481	78.55763	481	91.6523	481	25.13687	481	-45.44278	481	-19.9477	481	-24.8203	481	-42.10656	481	-65.46934	481	40.5615	481	45.29871	481	25.32759	481	40.03147
	482	-3.97534	482	-43.22999	482	-30.46776	482	-40.95422	482	77.02217	482	90.6842	482	28.28686	482	-43.5896	482	-19.541	482	-24.86043	482	-42.61507	482	-67.25707	482	40.38737	482	45.07164	482	25.57186	482	39.55163
	483	-2.787571	483	-40.59246	483	-30.85484	483	-40.83914	483	79.46012	483	89.44118	483	28.6854	483	-45.81379	483	-18.97856	483	-25.2284	483	-43.63577	483	-67.02456	483	40.90049	483	44.11295	483	25.59196	483	39.21933
	484	-5.548369	484	-41.68901	484	-30.82687	484	-38.98047	484	76.63939	484	87.47282	484	30.10497	484	-46.2539	484	-18.78807	484	-24.50802	484	-44.68871	484	-68.17606	484	41.81431	484	44.57447	484	27.25921	484	41.41504
	485	-4.94271	485	-38.76096	485	-29.08933	485	-37.03889	485	78.55615	485	90.98241	485	31.40266	485	-48.58351	485	-18.75868	485	-24.18628	485	-45.88319	485	-69.21891	485	42.71374	485	44.84772	485	28.36669	485	41.97324
	486	-3.749004	486	-38.66235	486	-28.2869	486	-33.74774	486	79.67426	486	90.70109	486	31.85262	486	-49.38214	486	-18.44025	486	-24.11591	486	-46.73259	486	-68.45083	486	42.87813	486	44.31847	486	29.7298	486	43.13767
	487	-3.080603	487	-37.4554	487	-26.86099	487	-34.05545	487	78.28594	487	89.59815	487	30.69134	487	-50.82577	487	-17.83099	487	-24.13706	487	-48.43243	487	-68.17488	487	43.88849	487	45.26376	487	31.21857	487	43.92598
	488	-2.982445	488	-36.21847	488	-26.68289	488	-35.43773	488	79.82732	488	90.06602	488	31.4842	488	-50.67093	488	-17.75479	488	-24.48687	488	-49.13763	488	-68.08084	488	43.60212	488	46.32651	488	32.09757	488	43.41488
	489	8.553796E-02	489	-30.63524	489	-26.57636	489	-37.82264	489	78.26701	489	87.46544	489	30.39981	489	-53.13048	489	-17.52296	489	-23.7568	489	-50.15965	489	-67.92941	489	42.48702	489	45.94197	489	33.21169	489	44.13208
	490	-7.289096	490	-38.48939	490	-27.80627	490	-41.23249	490	80.56743	490	89.38715	490	27.07834	490	-57.85005	490	-17.48467	490	-23.31231	490	-50.56981	490	-65.6622	490	41.6167	490	43.78788	490	33.52277	490	44.25043
	491	-6.507722	491	-38.47702	491	-29.1263	491	-40.6792	491	79.45073	491	90.68868	491	27.00085	491	-53.27673	491	-16.55189	491	-21.86333	491	-51.63372	491	-64.84104	491	41.89463	491	43.18459	491	32.53485	491	43.67004
