# Supplementary material for: A single Musashi gene allele is sufficient to maintain mouse photoreceptor cells
Source: PLoS One. 2026 May 14;21(5):e0338576. doi: 10.1371/journal.pone.0338576 (PMC13175383; doi:10.1371/journal.pone.0338576)
Supplement: S3 File — (ZIP) [file pone.0338576.s012.zip › Supplementary_data_1_RawERG_data_and_R-code/1st batch/D14_Msi TKO_CONE_010425.CSV]

Information	Record_No	3493	Record_No	3494	Record_No	3505	Record_No	3506
	Animal ID	1031	Animal ID	1031	Animal ID	1029	Animal ID	1029
	Session		Session		Session		Session
	Species/Breed		Species/Breed		Species/Breed		Species/Breed
	Study protocol #		Study protocol #		Study protocol #		Study protocol #
	Birthdate	Dec/30/1899	Birthdate	Dec/30/1899	Birthdate	Dec/30/1899	Birthdate	Dec/30/1899
	TestDate	Jan/04/2025	TestDate	Jan/04/2025	TestDate	Jan/04/2025	TestDate	Jan/04/2025
	TestTime	16:30:10	TestTime	16:30:10	TestTime	16:55:49	TestTime	16:55:49
	Protocol	SARO PHOTOPIC CONE	Protocol	SARO PHOTOPIC CONE	Protocol	SARO PHOTOPIC CONE	Protocol	SARO PHOTOPIC CONE
	Step_No	2	Step_No	2	Step_No	2	Step_No	2
	Label	R	Label	L	Label	R	Label	L
	Stimulus	WHT Phot WHT 3dB Flash	Stimulus	WHT Phot WHT 3dB Flash	Stimulus	WHT Phot WHT 3dB Flash	Stimulus	WHT Phot WHT 3dB Flash
	Low cut (Hz)	0.3	Low cut (Hz)	0.3	Low cut (Hz)	0.3	Low cut (Hz)	0.3
	High cut (Hz)	500	High cut (Hz)	500	High cut (Hz)	500	High cut (Hz)	500
	Notch	OFF	Notch	OFF	Notch	OFF	Notch	OFF
Cursor #	3493 Time	3493 Amp	3494 Time	3494 Amp	3505 Time	3505 Amp	3506 Time	3506 Amp
1
2
3
4
5
6
7
8
9
10
Wave Data	3493 Time	3493 Amp	3494 Time	3494 Amp	3505 Time	3505 Amp	3506 Time	3506 Amp
	-20	-.353267	-20	3.1435	-20	-3.290558	-20	-2.45509
	-19	-.3340422	-19	3.35268	-19	-3.678311	-19	-2.814059
	-18	-.2603478	-18	3.517649	-18	-3.865189	-18	-2.912109
	-17	-4.310973E-02	-17	3.683927	-17	-3.889088	-17	-3.054675
	-16	.1980822	-16	3.793317	-16	-4.334206	-16	-3.344052
	-15	.4254639	-15	3.841745	-15	-4.631114	-15	-3.364083
	-14	-4.934533E-02	-14	3.92094	-14	-4.407861	-14	-2.179674
	-13	.2849341	-13	3.812274	-13	-4.43015	-13	-4.422761
	-12	.2544234	-12	3.804595	-12	-4.111374	-12	-4.142446
	-11	.5545261	-11	3.891616	-11	-3.625821	-11	-3.283971
	-10	.7208884	-10	3.899293	-10	-6.131618	-10	-4.167124
	-9	.7873568	-9	3.721753	-9	-5.079861	-9	-1.988518
	-8	.8546349	-8	3.95585	-8	-5.091493	-8	-2.597404
	-7	1.008814	-7	3.997661	-7	-4.04554	-7	-1.463836
	-6	1.041493	-6	4.226727	-6	-4.515024	-6	-1.496159
	-5	.4467505	-5	4.208531	-5	-3.764126	-5	-1.12836
	-4	.4484053	-4	4.260439	-4	-4.621001	-4	-1.58288
	-3	.3449039	-3	4.194165	-3	-4.09234	-3	-1.966993
	-2	2.947728E-03	-2	4.415648	-2	-2.228776	-2	-.782026
	-1	-.2449863	-1	4.366563	-1	-2.630698	-1	1.070844
	0	.2338213	0	4.303804	0	-3.334605	0	.6442361
	1	-1.625713	1	3.174879	1	-6.233313	1	-.7756647
	2	.8529459	2	4.258129	2	-3.325271	2	-.5270495
	3	1.195352	3	3.799762	3	-1.928696	3	-.74621
	4	.5208413	4	3.695004	4	-3.53961	4	-2.043633
	5	-2.357046E-02	5	3.650587	5	-4.251955	5	-1.862376
	6	2.310205E-02	6	2.833508	6	-4.1763	6	-2.128748
	7	-2.517728E-02	7	1.97051	7	-4.713714	7	-3.427145
	8	-.6034946	8	1.125885	8	-5.990815	8	-4.632918
	9	-2.614013	9	-.1671184	9	-9.564534	9	-6.095529
	10	-6.093918	10	-2.270357	10	-10.8148	10	-8.232992
	11	-9.649346	11	-5.047449	11	-13.86721	11	-11.79201
	12	-12.96618	12	-8.03568	12	-17.51951	12	-14.36725
	13	-14.30692	13	-11.2101	13	-20.18061	13	-19.01308
	14	-15.82646	14	-13.92789	14	-23.75889	14	-20.81447
	15	-17.14796	15	-14.99657	15	-24.77239	15	-22.85065
	16	-18.76821	16	-16.1291	16	-25.87345	16	-24.20092
	17	-19.37438	17	-16.10979	17	-27.83414	17	-24.14554
	18	-18.87766	18	-15.8928	18	-26.03994	18	-22.72537
	19	-18.09298	19	-14.75789	19	-24.35774	19	-23.62224
	20	-16.69265	20	-13.0984	20	-22.65979	20	-19.05903
	21	-14.80911	21	-11.24883	21	-17.76909	21	-17.58378
	22	-11.86935	22	-9.148813	22	-14.97936	22	-13.668
	23	-6.636581	23	-6.576945	23	-10.00769	23	-9.330517
	24	.753328	24	-2.767819	24	-.2590882	24	-1.272765
	25	10.56864	25	3.727686	25	11.27459	25	9.762314
	26	23.03564	26	12.96022	26	27.41787	26	24.97212
	27	37.31583	27	25.15883	27	44.11961	27	42.49048
	28	50.83767	28	38.21084	28	62.1573	28	59.61957
	29	62.20704	29	50.70819	29	76.24557	29	76.41667
	30	71.49451	30	62.72467	30	88.31017	30	87.93653
	31	76.91794	31	72.52467	31	95.36774	31	94.40231
	32	79.38704	32	79.74322	32	97.46988	32	97.49136
	33	78.33308	33	83.5478	33	94.87297	33	97.05209
	34	74.67857	34	84.31747	34	91.06384	34	92.86579
	35	70.32634	35	82.53606	35	84.5288	35	86.37667
	36	64.7761	36	78.40244	36	79.31987	36	78.57478
	37	60.23867	37	73.58318	37	72.51582	37	75.09603
	38	57.0299	38	67.81596	38	67.26833	38	69.20249
	39	56.16954	39	62.63939	39	69.82546	39	67.87925
	40	59.44313	40	59.49255	40	74.64031	40	69.99783
	41	65.76784	41	59.25468	41	83.75851	41	77.15453
	42	75.1481	42	62.54332	42	94.87531	42	88.15724
	43	85.59122	43	69.13387	43	104.6547	43	100.6458
	44	94.84219	44	76.96008	44	112.6993	44	111.5637
	45	102.2426	45	85.6871	45	119.335	45	118.3348
	46	105.5924	46	92.75194	46	124.7411	46	121.9812
	47	106.4232	47	98.82642	47	125.4328	47	122.7299
	48	103.9806	48	103.219	48	119.9542	48	119.987
	49	100.5033	49	105.7308	49	116.502	49	114.8004
	50	94.72594	50	105.3142	50	108.7133	50	109.1984
	51	87.07436	51	101.7993	51	100.6707	51	100.7109
	52	78.25337	52	95.54836	52	90.53462	52	90.94091
	53	68.68528	53	86.97262	53	77.03465	53	81.35105
	54	60.5583	54	77.05074	54	67.3676	54	69.9459
	55	52.52272	55	67.49435	55	56.57374	55	60.23989
	56	45.11151	56	58.06622	56	49.40037	56	52.33312
	57	38.93486	57	49.89302	57	40.23231	57	44.9777
	58	33.81462	58	42.19888	58	32.81368	58	38.05913
	59	30.25815	59	36.10253	59	28.45931	59	33.932
	60	26.95307	60	30.90425	60	25.03345	60	30.88583
	61	24.41997	61	26.17588	61	23.72265	61	28.55373
	62	22.80703	62	23.25553	62	22.51943	62	26.99024
	63	22.14767	63	20.59127	63	21.70981	63	27.37632
	64	21.80728	64	19.14548	64	21.40418	64	26.4803
	65	21.52003	65	18.33531	65	22.73203	65	27.87344
	66	21.64176	66	18.05143	66	21.02324	66	28.62479
	67	22.26363	67	18.58279	67	21.34295	67	28.12016
	68	22.44169	68	18.71576	68	20.8456	68	28.66904
	69	21.81533	69	18.90364	69	18.7204	69	30.17515
	70	21.36445	70	19.34121	70	16.19763	70	27.96059
	71	20.65427	71	19.19021	71	15.44812	71	27.31567
	72	20.13214	72	19.28483	72	14.66043	72	25.37272
	73	19.57744	73	19.45784	73	12.88555	73	21.88123
	74	18.35137	74	19.22149	74	11.42698	74	20.5883
	75	17.3202	75	18.92703	75	8.326683	75	17.94647
	76	15.80074	76	18.52814	76	7.050874	76	13.87896
	77	14.72027	77	17.89598	77	5.564442	77	11.74564
	78	12.58277	78	17.01921	78	1.923559	78	8.998692
	79	10.09304	79	16.17966	79	.4567619	79	5.901341
	80	7.877818	80	14.38608	80	-1.047385	80	3.555001
	81	6.546378	81	12.64167	81	-2.270371	81	1.665129
	82	6.120667	82	11.05802	82	-4.282483	82	-.2466415
	83	4.071538	83	9.393594	83	-4.636611	83	-1.50713
	84	2.47544	84	7.880011	84	-6.077412	84	-2.83199
	85	.9579123	85	6.114181	85	-6.616343	85	-2.978284
	86	.1040055	86	4.769078	86	-8.395697	86	-3.558082
	87	-.8362148	87	2.828324	87	-7.927869	87	-6.192283
	88	-2.418147	88	1.431581	88	-9.164801	88	-5.277908
	89	-2.997523	89	.2492976	89	-9.718322	89	-5.897855
	90	-2.834851	90	-.7255266	90	-10.96122	90	-5.345157
	91	-1.967074	91	-1.37835	91	-10.92686	91	-6.051997
	92	-1.721409	92	-1.324535	92	-10.20453	92	-4.911573
	93	-2.164977	93	-1.421588	93	-9.79936	93	-5.94162
	94	-1.832029	94	-.7778795	94	-11.77049	94	-5.596406
	95	-2.351708	95	-.7922043	95	-13.21772	95	-5.863543
	96	-2.200513	96	-.5396741	96	-14.04104	96	-6.065353
	97	-2.433697	97	-.7568811	97	-14.38491	97	-7.468314
	98	-2.98882	98	-.7875679	98	-15.10713	98	-9.334975
	99	-3.323654	99	-1.310698	99	-16.59019	99	-9.795321
	100	-4.103887	100	-1.833052	100	-17.94352	100	-11.2043
	101	-4.410619	101	-1.866796	101	-17.29496	101	-10.18511
	102	-5.916923	102	-2.536506	102	-18.09738	102	-11.51357
	103	-7.176448	103	-3.357211	103	-19.86863	103	-12.69504
	104	-8.057433	104	-4.145788	104	-18.94953	104	-14.29939
	105	-8.714861	105	-4.620825	105	-19.74152	105	-14.33038
	106	-7.994357	106	-5.438857	106	-20.78074	106	-14.56867
	107	-7.855039	107	-6.049956	107	-20.32509	107	-14.42513
	108	-8.152913	108	-6.372009	108	-21.07256	108	-13.33493
	109	-8.316978	109	-6.570115	109	-20.88105	109	-13.9891
	110	-8.389073	110	-6.60189	110	-21.21909	110	-13.53745
	111	-8.506921	111	-6.890473	111	-19.93775	111	-14.30539
	112	-9.440471	112	-7.013229	112	-21.49761	112	-13.88031
	113	-9.583715	113	-7.021754	113	-20.35829	113	-13.676
	114	-9.755227	114	-6.999781	114	-19.36658	114	-13.52241
	115	-9.525328	115	-7.047617	115	-19.82724	115	-13.72048
	116	-9.528051	116	-6.877269	116	-20.38815	116	-13.01579
	117	-9.706699	117	-6.858113	117	-18.9034	117	-11.18131
	118	-9.526412	118	-6.727604	118	-18.80711	118	-11.23065
	119	-9.416718	119	-6.651083	119	-18.04433	119	-10.17317
	120	-8.672385	120	-6.592934	120	-16.93593	120	-10.12132
	121	-8.489811	121	-6.438267	121	-17.5509	121	-9.865088
	122	-8.334416	122	-6.011993	122	-17.5439	122	-9.186456
	123	-7.758363	123	-5.634646	123	-18.00683	123	-11.60713
	124	-7.589212	124	-5.691987	124	-17.10219	124	-12.19523
	125	-7.624299	125	-5.636436	125	-17.26826	125	-12.15781
	126	-7.659947	126	-5.52231	126	-17.26541	126	-13.76547
	127	-8.312893	127	-5.565825	127	-17.77762	127	-13.11411
	128	-9.679929	128	-5.405142	128	-18.23812	128	-13.14758
	129	-11.05141	129	-5.913348	129	-18.73733	129	-13.64149
	130	-11.583	130	-6.724394	130	-19.73746	130	-14.43853
	131	-11.07544	131	-7.234135	131	-20.38709	131	-15.64442
	132	-10.69226	132	-7.985946	132	-21.25714	132	-16.50234
	133	-10.94278	133	-8.167125	133	-19.93068	133	-15.6692
	134	-12.33425	134	-8.835148	134	-20.43863	134	-15.7859
	135	-13.28427	135	-9.250947	135	-21.17167	135	-15.27992
	136	-13.76276	136	-9.712843	136	-20.90361	136	-14.01606
	137	-13.76257	137	-10.18626	137	-20.78262	137	-14.82479
	138	-13.74099	138	-10.461	138	-21.37121	138	-14.7431
	139	-14.30635	139	-10.96949	139	-21.46331	139	-14.77576
	140	-14.50339	140	-11.47645	140	-20.81451	140	-14.62169
	141	-14.16886	141	-11.65158	141	-22.81784	141	-14.67912
	142	-13.33865	142	-11.65278	142	-20.94654	142	-15.2333
	143	-12.46567	143	-11.43503	143	-20.94979	143	-13.78919
	144	-11.82304	144	-10.90325	144	-22.69841	144	-14.13742
	145	-11.92365	145	-10.51901	145	-20.94866	145	-15.03323
	146	-12.06772	146	-10.38974	146	-19.38454	146	-15.02112
	147	-12.28672	147	-10.44531	147	-20.87365	147	-17.07199
	148	-12.11943	148	-10.31742	148	-20.2328	148	-17.26323
	149	-11.97122	149	-9.919036	149	-20.32676	149	-15.88621
	150	-11.9697	150	-9.967907	150	-19.24762	150	-17.06315
	151	-12.11376	151	-9.962058	151	-21.3335	151	-17.02086
	152	-12.52866	152	-9.789531	152	-22.41724	152	-18.24296
	153	-12.15061	153	-9.497087	153	-22.85583	153	-19.21645
	154	-11.62833	154	-9.327604	154	-22.76609	154	-21.56722
	155	-12.08983	155	-9.095202	155	-23.41043	155	-21.91151
	156	-12.32201	156	-9.376826	156	-24.57483	156	-23.77183
	157	-12.64315	157	-9.53243	157	-23.73887	157	-21.88594
	158	-12.95716	158	-9.823271	158	-23.45087	158	-21.60975
	159	-13.38054	159	-10.12928	159	-23.91661	159	-21.95834
	160	-13.67264	160	-10.1948	160	-22.65914	160	-21.75149
	161	-13.57798	161	-10.40807	161	-22.79134	161	-21.28587
	162	-13.77101	162	-10.88516	162	-20.44127	162	-21.44773
	163	-13.5511	163	-10.8607	163	-22.4936	163	-20.31631
	164	-13.78112	164	-11.04985	164	-20.76163	164	-20.88948
	165	-14.22502	165	-11.49385	165	-20.11773	165	-21.59572
	166	-14.70614	166	-11.86985	166	-19.32634	166	-19.11293
	167	-14.7331	167	-11.95576	167	-19.23247	167	-18.97155
	168	-14.13985	168	-12.20894	168	-18.079	168	-17.83227
	169	-13.62693	169	-12.23438	169	-18.01141	169	-18.05058
	170	-13.15413	170	-12.60223	170	-17.39298	170	-18.15805
	171	-13.58188	171	-12.8432	171	-17.23209	171	-15.68019
	172	-13.52561	172	-12.67603	172	-15.29118	172	-15.72593
	173	-13.38235	173	-12.70924	173	-15.94552	173	-16.8584
	174	-13.43985	174	-13.09492	174	-15.96973	174	-15.38832
	175	-13.56205	175	-13.14121	175	-16.40664	175	-15.9261
	176	-13.91899	176	-13.28446	176	-16.235	176	-15.97989
	177	-13.90956	177	-13.14408	177	-17.4844	177	-16.266
	178	-13.87733	178	-12.65614	178	-17.08679	178	-17.16648
	179	-14.38838	179	-12.72637	179	-17.27762	179	-17.8216
	180	-14.18386	180	-12.29352	180	-16.83781	180	-18.94626
	181	-14.63221	181	-12.39476	181	-18.0731	181	-19.01667
	182	-13.73871	182	-12.17035	182	-18.5192	182	-18.9681
	183	-13.70716	183	-11.93509	183	-19.16085	183	-19.58644
	184	-13.40942	184	-11.67042	184	-18.36024	184	-20.15257
	185	-13.37662	185	-11.61612	185	-18.92498	185	-21.4322
	186	-13.93225	186	-11.27349	186	-20.6594	186	-20.93923
	187	-13.29049	187	-10.90304	187	-20.00353	187	-20.80618
	188	-12.91673	188	-10.52571	188	-18.91166	188	-19.44113
	189	-12.52988	189	-10.41713	189	-17.83276	189	-20.02337
	190	-12.19566	190	-10.48176	190	-19.42053	190	-19.1587
	191	-12.65349	191	-10.67904	191	-18.91195	191	-19.33263
	192	-12.48343	192	-10.93667	192	-18.9968	192	-18.71796
	193	-12.5226	193	-11.19155	193	-18.54285	193	-21.00179
	194	-12.29039	194	-11.12614	194	-18.61915	194	-19.86539
	195	-12.11934	195	-10.5977	195	-18.16892	195	-20.85823
	196	-12.66063	196	-10.80268	196	-18.70888	196	-20.62151
	197	-13.01945	197	-10.93293	197	-18.41004	197	-21.35941
	198	-13.70804	198	-11.32002	198	-16.729	198	-20.26912
	199	-14.02119	199	-11.65813	199	-17.40022	199	-21.03984
	200	-13.81218	200	-11.95034	200	-17.22443	200	-20.82721
	201	-13.29133	201	-11.93607	201	-15.30443	201	-19.83473
	202	-12.95303	202	-11.40959	202	-16.90377	202	-21.03813
	203	-12.36969	203	-11.15918	203	-17.3343	203	-20.58383
	204	-11.88339	204	-11.12425	204	-15.20106	204	-21.26473
	205	-12.21043	205	-10.89198	205	-16.18559	205	-21.01991
	206	-11.94383	206	-10.57123	206	-14.43706	206	-23.35011
	207	-11.89292	207	-10.31399	207	-16.83821	207	-23.34563
	208	-11.78855	208	-10.42483	208	-16.85865	208	-22.17957
	209	-11.21841	209	-9.948075	209	-16.00319	209	-21.36917
	210	-11.11423	210	-9.683022	210	-16.36082	210	-22.22828
	211	-11.33947	211	-9.178059	211	-15.98698	211	-22.44292
	212	-11.82465	212	-8.793031	212	-15.87954	212	-23.47991
	213	-11.65145	213	-8.701476	213	-16.62822	213	-22.22767
	214	-12.03864	214	-8.994608	214	-17.32984	214	-21.41736
	215	-11.8857	215	-8.852811	215	-17.11654	215	-20.52478
	216	-12.42309	216	-8.833426	216	-16.66396	216	-20.95763
	217	-12.5492	217	-9.177186	217	-16.62799	217	-21.92833
	218	-12.52263	218	-9.464107	218	-16.25642	218	-20.09613
	219	-12.21372	219	-9.416983	219	-15.85507	219	-20.46
	220	-12.41491	220	-10.11657	220	-16.26616	220	-20.10884
	221	-12.47557	221	-10.37827	221	-17.41968	221	-19.09177
	222	-12.70676	222	-10.85535	222	-17.93225	222	-19.68365
	223	-12.78454	223	-11.24177	223	-17.35828	223	-20.31555
	224	-12.6336	224	-11.34538	224	-15.85966	224	-18.86313
	225	-12.20436	225	-11.73241	225	-16.76536	225	-17.23679
	226	-12.62556	226	-11.6803	226	-15.65695	226	-17.57951
	227	-12.08257	227	-12.12177	227	-16.57051	227	-17.85016
	228	-11.58809	228	-11.95204	228	-15.04182	228	-16.62419
	229	-12.05078	229	-12.01971	229	-14.76641	229	-17.76517
	230	-12.30022	230	-12.17798	230	-13.74023	230	-19.26184
	231	-12.33253	231	-12.05931	231	-13.51815	231	-18.09803
	232	-12.30971	232	-12.26296	232	-12.85023	232	-19.71505
	233	-12.16982	233	-12.27268	233	-11.8114	233	-19.10956
	234	-12.139	234	-12.026	234	-12.09087	234	-18.16904
	235	-12.1342	235	-11.67786	235	-11.7563	235	-17.02889
	236	-12.10135	236	-11.54715	236	-10.99959	236	-17.93677
	237	-11.67321	237	-11.04071	237	-11.51536	237	-17.43591
	238	-11.4226	238	-10.81631	238	-11.70575	238	-17.87052
	239	-10.75794	239	-10.10898	239	-10.87968	239	-17.36413
	240	-10.42265	240	-9.864741	240	-11.34448	240	-17.8278
	241	-10.91637	241	-9.83194	241	-12.29335	241	-17.03173
	242	-10.83803	242	-9.831769	242	-12.53047	242	-19.68503
	243	-11.06756	243	-9.774767	243	-12.05236	243	-19.99788
	244	-10.5717	244	-9.843639	244	-12.86674	244	-17.75313
	245	-10.78593	245	-9.861517	245	-10.48163	245	-16.87974
	246	-11.29795	246	-10.08284	246	-9.173702	246	-17.04487
	247	-12.26627	247	-10.55326	247	-9.538463	247	-13.80809
	248	-12.82768	248	-10.75664	248	-8.307516	248	-13.13455
	249	-12.91789	249	-10.99882	249	-9.642015	249	-14.07214
	250	-12.39059	250	-11.62168	250	-8.768729	250	-13.35247
	251	-11.77061	251	-11.45691	251	-8.757895	251	-12.42141
	252	-12.51915	252	-11.58447	252	-9.875693	252	-13.03371
	253	-12.26091	253	-11.49327	253	-8.524136	253	-12.58418
	254	-11.73729	254	-11.61052	254	-8.788942	254	-12.07385
	255	-12.17604	255	-12.19318	255	-9.087357	255	-14.48685
	256	-12.13824	256	-12.68259	256	-9.80693	256	-13.01439
	257	-11.96685	257	-12.89857	257	-10.40065	257	-13.92165
	258	-11.74456	258	-13.02158	258	-8.642037	258	-13.94527
	259	-11.41897	259	-12.90895	259	-8.605024	259	-13.20392
	260	-11.49247	260	-13.25348	260	-9.723388	260	-11.84796
	261	-11.2973	261	-13.08199	261	-9.592037	261	-12.56456
	262	-11.52001	262	-13.09959	262	-9.411965	262	-14.11817
	263	-10.72571	263	-12.60497	263	-9.139565	263	-13.99219
	264	-9.927766	264	-11.93148	264	-10.23149	264	-14.52937
	265	-9.907648	265	-11.35404	265	-8.381986	265	-13.16379
	266	-9.695914	266	-10.60585	266	-8.496725	266	-14.39974
	267	-9.778179	267	-10.05894	267	-7.742037	267	-14.1495
	268	-9.313871	268	-9.423594	268	-6.709669	268	-13.59737
	269	-8.975883	269	-8.750317	269	-9.44669	269	-13.89307
	270	-9.100342	270	-8.533772	270	-8.272303	270	-14.11936
	271	-9.07829	271	-8.31753	271	-7.822997	271	-13.27376
	272	-9.024232	272	-8.395116	272	-8.909269	272	-15.51609
	273	-8.555444	273	-8.196652	273	-8.459646	273	-14.59792
	274	-8.395779	274	-7.860225	274	-9.805463	274	-15.84816
	275	-8.515281	275	-7.887316	275	-9.17915	275	-14.19083
	276	-8.464601	276	-7.811635	276	-8.578186	276	-15.29447
	277	-8.725574	277	-8.173631	277	-10.00127	277	-14.46384
	278	-8.723637	278	-8.053807	278	-7.283353	278	-14.39284
	279	-9.326246	279	-8.224067	279	-7.398882	279	-14.5013
	280	-9.381802	280	-8.398046	280	-8.815215	280	-13.8331
	281	-9.644027	281	-8.292807	281	-7.453278	281	-12.53847
	282	-9.417665	282	-8.218452	282	-6.586709	282	-13.66218
	283	-9.30696	283	-8.014594	283	-6.429022	283	-11.54005
	284	-9.504709	284	-7.988245	284	-5.405447	284	-12.17354
	285	-9.998888	285	-8.136096	285	-4.65537	285	-11.36109
	286	-10.32924	286	-8.061391	286	-3.587594	286	-11.40061
	287	-9.404654	287	-8.026348	287	-4.843584	287	-10.23933
	288	-8.110585	288	-8.210212	288	-4.296542	288	-10.39998
	289	-7.710054	289	-8.129001	289	-4.66154	289	-10.09064
	290	-7.741882	290	-7.765825	290	-3.406413	290	-8.619741
	291	-7.381243	291	-8.218363	291	-5.552307	291	-9.549677
	292	-6.850278	292	-8.269938	292	-3.997945	292	-9.997632
	293	-6.405499	293	-8.368443	293	-5.815059	293	-10.10031
	294	-6.276653	294	-8.622146	294	-5.548343	294	-10.6866
	295	-6.308786	295	-8.170843	295	-3.613318	295	-10.18356
	296	-6.340612	296	-7.676294	296	-4.914086	296	-11.12603
	297	-6.525752	297	-7.40288	297	-6.4835	297	-12.31384
	298	-6.932882	298	-7.257867	298	-4.598269	298	-12.29192
	299	-6.929619	299	-6.730622	299	-5.835923	299	-14.01772
	300	-6.664731	300	-6.235479	300	-3.194755	300	-12.77068
	301	-6.740239	301	-5.745368	301	-3.86892	301	-13.19853
	302	-7.263647	302	-5.754923	302	-4.411332	302	-13.15311
	303	-6.622119	303	-5.065867	303	-4.32605	303	-13.05456
	304	-6.408162	304	-4.873696	304	-4.018157	304	-14.15425
	305	-6.550385	305	-4.893155	305	-3.359716	305	-13.90436
	306	-6.669533	306	-5.039071	306	-3.09626	306	-13.99087
	307	-6.536756	307	-5.033437	307	-1.709357	307	-12.29284
	308	-6.260945	308	-4.851984	308	-1.827838	308	-12.66596
	309	-6.178096	309	-4.991667	309	-3.452937	309	-13.39005
	310	-5.723773	310	-4.727201	310	-4.034446	310	-13.63352
	311	-5.878255	311	-4.746035	311	-1.980759	311	-14.0671
	312	-6.372053	312	-5.019504	312	-2.398397	312	-12.58717
	313	-6.249054	313	-4.728446	313	-2.679065	313	-12.34399
	314	-6.263582	314	-4.729582	314	-3.539907	314	-11.53775
	315	-6.410701	315	-5.137586	315	-3.70926	315	-12.8137
	316	-6.862284	316	-5.031748	316	-3.041598	316	-13.39324
	317	-7.751571	317	-5.438998	317	-.6107826	317	-14.86572
	318	-7.639673	318	-5.79043	318	-3.464646	318	-14.3377
	319	-7.419801	319	-6.129907	319	-4.729643	319	-13.45074
	320	-6.772643	320	-6.073731	320	-4.916156	320	-13.89966
	321	-5.768274	321	-5.835836	321	-5.576124	321	-13.56391
	322	-5.454621	322	-5.655266	322	-5.40718	322	-14.20168
	323	-5.178259	323	-5.521314	323	-5.013472	323	-15.26839
	324	-5.4956	324	-5.446797	324	-5.165456	324	-14.92865
	325	-5.448495	325	-5.805974	325	-5.424919	325	-13.60673
	326	-5.155866	326	-6.154002	326	-4.996776	326	-13.66252
	327	-4.731645	327	-5.933385	327	-4.966562	327	-14.33627
	328	-4.572802	328	-5.293014	328	-5.356556	328	-12.48777
	329	-4.869106	329	-5.023395	329	-4.46543	329	-12.8506
	330	-5.105387	330	-4.611044	330	-4.562562	330	-12.77179
	331	-5.497353	331	-3.967585	331	-4.665771	331	-13.47603
	332	-5.764712	332	-3.820777	332	-3.028271	332	-11.53844
	333	-5.431399	333	-3.53606	333	-4.675984	333	-10.52515
	334	-5.938391	334	-3.709175	334	-5.45712	334	-11.25066
	335	-5.371673	335	-3.535427	335	-3.669009	335	-10.81558
	336	-5.68086	336	-3.434088	336	-3.287874	336	-11.33209
	337	-5.599742	337	-3.553694	337	-2.127829	337	-11.00299
	338	-6.204941	338	-3.916256	338	-4.558003	338	-10.80596
	339	-6.465165	339	-4.365493	339	-5.040248	339	-11.44105
	340	-5.816622	340	-4.555926	340	-3.709951	340	-12.03753
	341	-5.56602	341	-5.042874	341	-4.429256	341	-12.27695
	342	-5.191599	342	-4.589041	342	-3.363891	342	-11.28982
	343	-5.194183	343	-4.355858	343	-2.200918	343	-11.46061
	344	-4.882023	344	-4.1565	344	-3.827917	344	-10.62559
	345	-5.071748	345	-3.444656	345	-1.714954	345	-10.4002
	346	-4.757802	346	-3.13827	346	-1.730117	346	-11.97708
	347	-4.522475	347	-2.760433	347	-1.841341	347	-11.89583
	348	-4.608372	348	-2.460513	348	-3.5737	348	-10.26187
	349	-4.79315	349	-2.327906	349	-2.708545	349	-10.04228
	350	-4.460102	350	-2.049751	350	-1.540336	350	-11.05915
	351	-4.062304	351	-2.2021	351	-3.70962	351	-10.89357
	352	-3.604813	352	-1.961636	352	-2.908061	352	-10.22431
	353	-2.970143	353	-2.006054	353	-4.043128	353	-11.55783
	354	-2.299544	354	-1.567487	354	-4.601094	354	-10.68355
	355	-2.163237	355	-1.097721	355	-4.343381	355	-9.288542
	356	-2.090451	356	-1.191279	356	-5.08304	356	-10.36
	357	-1.428784	357	-1.358584	357	-4.921494	357	-10.57573
	358	-.7396597	358	-1.541607	358	-3.23697	358	-10.44062
	359	-.717144	359	-1.617934	359	-4.646029	359	-9.370727
	360	-.9795483	360	-1.006555	360	-3.143235	360	-7.744707
	361	-.8686304	361	-1.161542	361	-1.263637	361	-7.873971
	362	-.9292198	362	-.7559171	362	-.697925	362	-6.125187
	363	-1.519681	363	-.7068765	363	-1.548631	363	-7.264525
	364	-2.919142	364	-.7959108	364	-1.41595	364	-5.349245
	365	-3.652156	365	-.849451	365	.2445376	365	-5.465464
	366	-4.148335	366	-1.793752	366	-.1028804	366	-4.38334
	367	-3.553695	367	-2.044538	367	-1.7654	367	-3.11834
	368	-3.456572	368	-2.247557	368	-1.049497	368	-4.398685
	369	-3.765442	369	-2.244787	369	-.5642967	369	-3.821451
	370	-3.946781	370	-2.542962	370	-1.730735	370	-4.246298
	371	-4.427004	371	-2.980704	371	-2.353049	371	-4.221974
	372	-4.681937	372	-2.975857	372	-1.536271	372	-4.494636
	373	-3.834631	373	-2.768082	373	-1.428631	373	-6.216854
	374	-3.180795	374	-3.06395	374	-1.90919	374	-4.979431
	375	-2.929776	375	-2.940104	375	7.259453E-02	375	-3.445786
	376	-2.876124	376	-3.301284	376	-1.970691	376	-3.772252
	377	-2.739972	377	-3.236609	377	-.1400555	377	-4.135321
	378	-2.875754	378	-3.242251	378	-1.865973	378	-3.157925
	379	-3.310531	379	-3.643623	379	-.3794779	379	-2.573502
	380	-3.496623	380	-3.754777	380	-.5747451	380	-4.304998
	381	-3.845712	381	-3.870608	381	-.7767392	381	-4.885633
	382	-3.251505	382	-4.129652	382	-.3849901	382	-3.622456
	383	-3.217797	383	-3.819651	383	1.306364	383	-4.630212
	384	-3.199554	384	-3.598432	384	.5196399	384	-4.488322
	385	-3.602805	385	-3.62885	385	-.7801517	385	-4.892004
	386	-3.758932	386	-3.649765	386	.4803261	386	-4.687227
	387	-3.338969	387	-3.540378	387	.5769203	387	-3.945963
	388	-3.401141	388	-3.760477	388	-.2513607	388	-3.894214
	389	-3.419232	389	-3.191509	389	1.592922E-02	389	-3.440175
	390	-2.972026	390	-3.162725	390	.1494574	390	-1.602377
	391	-2.56243	391	-2.736627	391	-.1342374	391	-3.462846
	392	-2.275516	392	-2.667762	392	.8662335	392	-1.931404
	393	-2.194206	393	-2.48446	393	1.574001	393	-1.593281
	394	-1.788729	394	-2.082234	394	.1910212	394	-.5314075
	395	-2.09318	395	-2.16051	395	.9166574	395	.2269568
	396	-2.320403	396	-2.05909	396	1.389698	396	-.5683607
	397	-2.267725	397	-1.955522	397	.2572714	397	-.1931827
	398	-2.880688	398	-2.009425	398	2.370397E-02	398	-.9947292
	399	-3.2622	399	-2.133468	399	1.629953	399	-1.653353
	400	-3.629597	400	-2.355827	400	1.547945	400	-1.0731
	401	-3.634718	401	-2.48539	401	.1914838	401	-.2172086
	402	-3.511382	402	-2.659525	402	.8150401	402	.145333
	403	-3.593376	403	-2.690929	403	.6637237	403	.2409568
	404	-3.605586	404	-2.767335	404	.2753321	404	-.4663878
	405	-4.277789	405	-2.859756	405	-.5576721	405	-.2477216
	406	-4.348719	406	-2.983542	406	-.5329127	406	-1.294566
	407	-3.985845	407	-3.252612	407	2.024806E-02	407	-1.466104
	408	-3.152469	408	-3.78634	408	.1895897	408	-2.221181
	409	-2.715691	409	-3.697678	409	-.8147534	409	-.4971799
	410	-2.587844	410	-3.863033	410	-.1168579	410	-2.162487
	411	-2.70779	411	-3.884707	411	.6998741	411	-1.490098
	412	-3.405353	412	-3.919865	412	.6595669	412	-2.474734
	413	-3.687988	413	-3.854497	413	1.060987	413	-2.518745
	414	-3.582795	414	-4.152773	414	-.2969055	414	-1.902298
	415	-3.736881	415	-4.239824	415	.213479	415	-2.855079
	416	-3.874033	416	-4.018996	416	-.6594387	416	-3.022294
	417	-4.501902	417	-4.311279	417	-.4759464	417	-3.859368
	418	-4.303899	418	-4.658653	418	-1.017581	418	-2.978036
	419	-4.637473	419	-4.825334	419	-.70534	419	-2.69925
	420	-4.764051	420	-5.083278	420	-1.120167	420	-3.73623
	421	-4.680924	421	-4.580413	421	-.4060559	421	-3.841003
	422	-4.836044	422	-4.765532	422	-.9604896	422	-4.31504
	423	-3.713516	423	-4.285067	423	-1.609781	423	-4.143064
	424	-3.466915	424	-4.18281	424	-1.435904	424	-3.951355
	425	-3.525288	425	-4.031171	425	-2.284625	425	-4.738765
	426	-3.532211	426	-3.767316	426	-.9972185	426	-4.875512
	427	-3.839004	427	-3.824399	427	-3.674258	427	-4.807425
	428	-3.59968	428	-3.56922	428	-3.863528	428	-5.68218
	429	-3.364495	429	-3.333343	429	-3.793141	429	-5.570529
	430	-3.160989	430	-3.131099	430	-3.204041	430	-5.815124
	431	-3.409512	431	-2.662167	431	-2.834243	431	-5.743663
	432	-3.604366	432	-2.36454	432	-2.637506	432	-4.681052
	433	-3.359753	433	-2.48564	433	-1.303945	433	-5.475125
	434	-3.361848	434	-2.430899	434	-1.263994	434	-4.98977
	435	-3.488388	435	-2.432225	435	-.644334	435	-5.404723
	436	-3.346285	436	-2.072235	436	-1.144018	436	-3.805846
	437	-3.206047	437	-2.143652	437	-.5977329	437	-3.838829
	438	-3.228268	438	-2.157034	438	-.8452581	438	-5.404762
	439	-2.964832	439	-2.371629	439	-.6486192	439	-5.222316
	440	-2.292392	440	-2.138113	440	.2091769	440	-4.561037
	441	-2.348844	441	-2.389439	441	-.1942863	441	-4.385674
	442	-2.921525	442	-2.932546	442	.6728063	442	-3.161779
	443	-2.720009	443	-3.259606	443	-.9442629	443	-3.414631
	444	-2.177235	444	-3.728855	444	-.1167092	444	-2.968356
	445	-1.353926	445	-3.737156	445	9.197792E-02	445	-3.213423
	446	-1.899968	446	-3.76969	446	-.6701998	446	-4.927385
	447	-2.589737	447	-3.817596	447	-.2960638	447	-4.015419
	448	-3.603114	448	-3.992129	448	.7224031	448	-3.029583
	449	-3.82097	449	-3.777156	449	-.2424446	449	-5.397027
	450	-2.753179	450	-3.728061	450	.6046006	450	-4.70189
	451	-1.938635	451	-3.354026	451	.9623906	451	-4.16593
	452	-2.299984	452	-3.270402	452	1.523801	452	-2.295169
	453	-2.833719	453	-2.87515	453	.3855354	453	-1.725186
	454	-3.272862	454	-3.004203	454	.4253628	454	-3.918025
	455	-2.756462	455	-2.755332	455	-8.781042E-02	455	-2.726712
	456	-1.941405	456	-2.660329	456	-.6919864	456	-4.116369
	457	-2.034897	457	-2.040084	457	.897418	457	-2.746559
	458	-1.673158	458	-1.595914	458	-.8724581	458	-1.350755
	459	-1.588271	459	-1.428283	459	-.2259014	459	-2.594792
	460	-1.238716	460	-1.069552	460	-2.373905	460	-2.657964
	461	-.9932939	461	-.7824936	461	-1.962974	461	-4.57508
	462	-1.652256	462	-.8840629	462	-2.344736	462	-4.115741
	463	-1.851603	463	-.6749967	463	-1.979897	463	-3.512333
	464	-1.21497	464	-.6065417	464	-1.966578	464	-4.92369
	465	-1.19949	465	-.4494177	465	-2.514028	465	-5.477793
	466	-1.797886	466	-.4618112	466	-3.39239	466	-2.968188
	467	-2.449944	467	-.4881692	467	-3.45472	467	-4.102092
	468	-2.743946	468	-.6714985	468	-1.959864	468	-4.514576
	469	-2.839909	469	-.7668814	469	-3.384285	469	-3.432278
	470	-2.265916	470	-.7017079	470	-4.051416	470	-4.401724
	471	-2.699882	471	-1.009694	471	-3.140803	471	-5.366899
	472	-3.019561	472	-.7646097	472	-3.490974	472	-4.474131
	473	-2.594705	473	-.7992824	473	-1.308947	473	-4.780907
	474	-1.895635	474	-.7482483	474	-1.241266	474	-4.937517
	475	-.9595091	475	-.6743314	475	-2.201991	475	-4.632006
	476	-.6337545	476	-.8292053	476	-1.273612	476	-4.495346
	477	-.4356294	477	-.5966132	477	-1.885907	477	-2.790278
	478	-.3006066	478	-.5131598	478	-2.647285	478	-3.03665
	479	.280386	479	-.5211594	479	-1.959014	479	-4.330765
	480	1.05193	480	-.4949328	480	-1.602329	480	-4.704186
	481	.2877147	481	-.2677917	481	-1.23431	481	-3.728329
	482	-.6538436	482	-.445974	482	1.006911	482	-3.955597
	483	-.8108931	483	-.1238623	483	.9010562	483	-3.842483
	484	-.6419076	484	-.5555135	484	-1.513197	484	-3.727422
	485	.4787944	485	-.5849846	485	6.158491E-02	485	-3.814976
	486	.742924	486	-.7340838	486	-.7189724	486	-3.622033
	487	.8659999	487	-.2564117	487	-.5944757	487	-3.439234
	488	.3648762	488	-.3531601	488	-1.950672	488	-2.977828
	489	.354877	489	-.4166197	489	-1.742159	489	-3.158918
	490	5.176055E-02	490	-.4454132	490	-.4947858	490	-4.763521
	491	-.1546183	491	-.505772	491	-.3870045	491	-4.193588
