# Supplementary material for: A single Musashi gene allele is sufficient to maintain mouse photoreceptor cells
Source: PLoS One. 2026 May 14;21(5):e0338576. doi: 10.1371/journal.pone.0338576 (PMC13175383; doi:10.1371/journal.pone.0338576)
Supplement: S3 File — (ZIP) [file pone.0338576.s012.zip › Supplementary_data_1_RawERG_data_and_R-code/1st batch/D14_Msi TKO_ROD_010425.CSV]

Information	Record_No	3485	Record_No	3486	Record_No	3487	Record_No	3488	Record_No	3489	Record_No	3490	Record_No	3491	Record_No	3492	Record_No	3495	Record_No	3496	Record_No	3497	Record_No	3498	Record_No	3501	Record_No	3502	Record_No	3503	Record_No	3504
	Animal ID	1031	Animal ID	1031	Animal ID	1031	Animal ID	1031	Animal ID	1031	Animal ID	1031	Animal ID	1031	Animal ID	1031	Animal ID	1029	Animal ID	1029	Animal ID	1029	Animal ID	1029	Animal ID	1029	Animal ID	1029	Animal ID	1029	Animal ID	1029
	Session		Session		Session		Session		Session		Session		Session		Session		Session		Session		Session		Session		Session		Session		Session		Session
	Species/Breed		Species/Breed		Species/Breed		Species/Breed		Species/Breed		Species/Breed		Species/Breed		Species/Breed		Species/Breed		Species/Breed		Species/Breed		Species/Breed		Species/Breed		Species/Breed		Species/Breed		Species/Breed
	Study protocol #		Study protocol #		Study protocol #		Study protocol #		Study protocol #		Study protocol #		Study protocol #		Study protocol #		Study protocol #		Study protocol #		Study protocol #		Study protocol #		Study protocol #		Study protocol #		Study protocol #		Study protocol #
	Birthdate	Dec/30/1899	Birthdate	Dec/30/1899	Birthdate	Dec/30/1899	Birthdate	Dec/30/1899	Birthdate	Dec/30/1899	Birthdate	Dec/30/1899	Birthdate	Dec/30/1899	Birthdate	Dec/30/1899	Birthdate	Dec/30/1899	Birthdate	Dec/30/1899	Birthdate	Dec/30/1899	Birthdate	Dec/30/1899	Birthdate	Dec/30/1899	Birthdate	Dec/30/1899	Birthdate	Dec/30/1899	Birthdate	Dec/30/1899
	TestDate	Jan/04/2025	TestDate	Jan/04/2025	TestDate	Jan/04/2025	TestDate	Jan/04/2025	TestDate	Jan/04/2025	TestDate	Jan/04/2025	TestDate	Jan/04/2025	TestDate	Jan/04/2025	TestDate	Jan/04/2025	TestDate	Jan/04/2025	TestDate	Jan/04/2025	TestDate	Jan/04/2025	TestDate	Jan/04/2025	TestDate	Jan/04/2025	TestDate	Jan/04/2025	TestDate	Jan/04/2025
	TestTime	16:17:22	TestTime	16:17:22	TestTime	16:18:50	TestTime	16:18:50	TestTime	16:21:34	TestTime	16:21:34	TestTime	16:22:16	TestTime	16:22:16	TestTime	16:38:13	TestTime	16:38:13	TestTime	16:39:40	TestTime	16:39:40	TestTime	16:47:22	TestTime	16:47:22	TestTime	16:48:02	TestTime	16:48:02
	Protocol	ABI ROD	Protocol	ABI ROD	Protocol	ABI ROD	Protocol	ABI ROD	Protocol	ABI ROD	Protocol	ABI ROD	Protocol	ABI ROD	Protocol	ABI ROD	Protocol	ABI ROD	Protocol	ABI ROD	Protocol	ABI ROD	Protocol	ABI ROD	Protocol	ABI ROD	Protocol	ABI ROD	Protocol	ABI ROD	Protocol	ABI ROD
	Step_No	1	Step_No	1	Step_No	3	Step_No	3	Step_No	6	Step_No	6	Step_No	8	Step_No	8	Step_No	1	Step_No	1	Step_No	3	Step_No	3	Step_No	6	Step_No	6	Step_No	8	Step_No	8
	Label	R	Label	L	Label	R	Label	L	Label	R	Label	L	Label	R	Label	L	Label	R	Label	L	Label	R	Label	L	Label	R	Label	L	Label	R	Label	L
	Stimulus	Scotopic WHT -40dB Flash	Stimulus	Scotopic WHT -40dB Flash	Stimulus	Scotopic WHT -24dB Flash	Stimulus	Scotopic WHT -24dB Flash	Stimulus	Scotopic WHT -12dB Flash	Stimulus	Scotopic WHT -12dB Flash	Stimulus	Scotopic WHT -4dB Flash	Stimulus	Scotopic WHT -4dB Flash	Stimulus	Scotopic WHT -40dB Flash	Stimulus	Scotopic WHT -40dB Flash	Stimulus	Scotopic WHT -24dB Flash	Stimulus	Scotopic WHT -24dB Flash	Stimulus	Scotopic WHT -12dB Flash	Stimulus	Scotopic WHT -12dB Flash	Stimulus	Scotopic WHT -4dB Flash	Stimulus	Scotopic WHT -4dB Flash
	Low cut (Hz)	0.3	Low cut (Hz)	0.3	Low cut (Hz)	0.3	Low cut (Hz)	0.3	Low cut (Hz)	0.3	Low cut (Hz)	0.3	Low cut (Hz)	0.3	Low cut (Hz)	0.3	Low cut (Hz)	0.3	Low cut (Hz)	0.3	Low cut (Hz)	0.3	Low cut (Hz)	0.3	Low cut (Hz)	0.3	Low cut (Hz)	0.3	Low cut (Hz)	0.3	Low cut (Hz)	0.3
	High cut (Hz)	500	High cut (Hz)	500	High cut (Hz)	500	High cut (Hz)	500	High cut (Hz)	500	High cut (Hz)	500	High cut (Hz)	500	High cut (Hz)	500	High cut (Hz)	500	High cut (Hz)	500	High cut (Hz)	500	High cut (Hz)	500	High cut (Hz)	500	High cut (Hz)	500	High cut (Hz)	500	High cut (Hz)	500
	Notch	OFF	Notch	OFF	Notch	OFF	Notch	OFF	Notch	OFF	Notch	OFF	Notch	OFF	Notch	OFF	Notch	OFF	Notch	OFF	Notch	OFF	Notch	OFF	Notch	OFF	Notch	OFF	Notch	OFF	Notch	OFF
Cursor #	3485 Time	3485 Amp	3486 Time	3486 Amp	3487 Time	3487 Amp	3488 Time	3488 Amp	3489 Time	3489 Amp	3490 Time	3490 Amp	3491 Time	3491 Amp	3492 Time	3492 Amp	3495 Time	3495 Amp	3496 Time	3496 Amp	3497 Time	3497 Amp	3498 Time	3498 Amp	3501 Time	3501 Amp	3502 Time	3502 Amp	3503 Time	3503 Amp	3504 Time	3504 Amp
1
2
3
4
5
6
7
8
9
10
Wave Data	3485 Time	3485 Amp	3486 Time	3486 Amp	3487 Time	3487 Amp	3488 Time	3488 Amp	3489 Time	3489 Amp	3490 Time	3490 Amp	3491 Time	3491 Amp	3492 Time	3492 Amp	3495 Time	3495 Amp	3496 Time	3496 Amp	3497 Time	3497 Amp	3498 Time	3498 Amp	3501 Time	3501 Amp	3502 Time	3502 Amp	3503 Time	3503 Amp	3504 Time	3504 Amp
	-20	.9893194	-20	.8055741	-20	-.5933978	-20	-4.828718	-20	-1.642396	-20	-2.350599	-20	3.131028	-20	-3.494233	-20	-1.931879	-20	1.2433	-20	.2843094	-20	-4.067247	-20	8.194143	-20	12.05348	-20	-1.854389	-20	.9464989
	-19	1.153805	-19	.8686553	-19	-.6120597	-19	-5.118937	-19	-1.677952	-19	-2.620694	-19	3.600895	-19	-3.782681	-19	-2.101045	-19	1.051886	-19	.1064516	-19	-4.166024	-19	8.468107	-19	12.97293	-19	-1.694353	-19	1.344013E-03
	-18	1.330306	-18	.8859867	-18	-.785729	-18	-5.292854	-18	-1.533314	-18	-2.810141	-18	3.620557	-18	-4.015507	-18	-2.229513	-18	1.024934	-18	-.1231665	-18	-3.85088	-18	8.751889	-18	12.78704	-18	-1.356029	-18	-.5089387
	-17	1.512487	-17	.9920177	-17	-1.156389	-17	-5.42591	-17	-1.437655	-17	-2.861484	-17	3.562491	-17	-4.435276	-17	-2.137378	-17	.9470743	-17	-.49189	-17	-3.252739	-17	8.394979	-17	12.241	-17	-1.902534	-17	-.7498853
	-16	1.718774	-16	1.174528	-16	-1.477449	-16	-5.667241	-16	-1.484044	-16	-2.920413	-16	3.360215	-16	-4.85501	-16	-2.081406	-16	.9291739	-16	-.6474773	-16	-2.591376	-16	7.946018	-16	11.95239	-16	-1.777011	-16	-.2100379
	-15	1.703937	-15	1.553274	-15	-1.943182	-15	-6.026567	-15	-2.164708	-15	-3.139555	-15	2.715961	-15	-5.216392	-15	-2.170834	-15	1.04324	-15	-.2595685	-15	-2.159428	-15	7.583839	-15	11.54356	-15	-1.421967	-15	.5184971
	-14	1.979807	-14	.7291806	-14	-.3856219	-14	-5.665827	-14	-.1193002	-14	-2.628377	-14	4.885303	-14	-4.440747	-14	-2.258891	-14	-.2392617	-14	-6.844521E-02	-14	-3.19976	-14	10.31219	-14	12.43593	-14	-2.281413	-14	-.6101078
	-13	1.907291	-13	1.174195	-13	-1.473244	-13	-5.399538	-13	-1.829791	-13	-3.166337	-13	5.140193	-13	-3.886096	-13	-1.902334	-13	.265313	-13	-.7605265	-13	-2.98701	-13	6.814775	-13	12.22757	-13	.6423491	-13	-1.687181
	-12	1.872923	-12	1.002025	-12	-1.85051	-12	-5.65925	-12	-2.14786	-12	-3.340717	-12	3.908305	-12	-3.701685	-12	-1.972812	-12	1.689822	-12	-.6120002	-12	-3.199099	-12	6.754636	-12	10.47656	-12	-.2400857	-12	-1.351381
	-11	1.635363	-11	1.637439	-11	-2.606667	-11	-5.925406	-11	-1.968472	-11	-2.972567	-11	.9547318	-11	-5.433393	-11	-1.752491	-11	1.707659	-11	-1.261364	-11	-1.353768	-11	6.920935	-11	9.61626	-11	-3.848846	-11	.7392389
	-10	1.809064	-10	1.952325	-10	-2.403324	-10	-6.383082	-10	-2.690704	-10	-2.726796	-10	-2.538919E-02	-10	-6.492526	-10	-2.440257	-10	1.575997	-10	-.3467169	-10	-1.299881	-10	6.299119	-10	12.7387	-10	-1.737647	-10	2.447174
	-9	1.019176	-9	2.824478	-9	-2.939723	-9	-7.126298	-9	-4.232118	-9	-4.002539	-9	1.432622	-9	-7.343905	-9	-2.698217	-9	1.259912	-9	1.491642	-9	-.9170506	-9	8.401381	-9	11.76634	-9	-1.06616	-9	3.57324
	-8	1.057753	-8	2.432661	-8	-4.035689	-8	-7.012018	-8	-4.822344	-8	-3.431586	-8	5.427168	-8	-6.742691	-8	-2.330763	-8	1.101315	-8	2.997829	-8	.916972	-8	8.355385	-8	10.76611	-8	-1.869024	-8	-.472248
	-7	.962274	-7	1.431129	-7	-4.302173	-7	-7.537401	-7	-4.984491	-7	-3.901469	-7	4.738036	-7	-6.836859	-7	-2.564383	-7	.6075511	-7	5.623234	-7	2.807305	-7	11.04344	-7	11.25028	-7	-1.637698	-7	-2.81913
	-6	.7523431	-6	.9928079	-6	-4.788429	-6	-7.741137	-6	-4.703214	-6	-3.72861	-6	4.659724	-6	-6.644904	-6	-2.829152	-6	.1227798	-6	6.585792	-6	4.578168	-6	6.517625	-6	12.46694	-6	-1.989561	-6	1.122217
	-5	1.168638	-5	.9894098	-5	-4.55592	-5	-8.419415	-5	-4.408841	-5	-3.590263	-5	3.278673	-5	-6.08051	-5	-2.43633	-5	-.3882949	-5	8.173228	-5	4.544086	-5	7.00985	-5	10.50301	-5	.4576766	-5	-.3608677
	-4	1.866502	-4	.9615629	-4	-4.597879	-4	-9.201724	-4	-2.29703	-4	-2.019426	-4	-9.862125E-02	-4	-7.684623	-4	-2.164484	-4	-1.272594	-4	8.206547	-4	4.993083	-4	4.750034	-4	7.428564	-4	1.040563	-4	2.084212
	-3	.6848353	-3	.5265216	-3	-4.179768	-3	-9.841729	-3	-1.872153	-3	-2.533641	-3	-.5191785	-3	-8.042056	-3	-1.5691	-3	-1.427034	-3	7.585701	-3	5.019724	-3	9.256056	-3	8.70542	-3	4.477353	-3	1.717787
	-2	.5035588	-2	-.1460119	-2	-4.138926	-2	-10.7765	-2	-3.019631	-2	-3.453864	-2	-.8143288	-2	-8.141301	-2	-1.533648	-2	-1.052891	-2	7.311882	-2	4.436155	-2	8.785924	-2	9.849188	-2	-1.351059	-2	-5.534272
	-1	3.063306E-03	-1	-.7923187	-1	-4.104435	-1	-10.68237	-1	-3.822869	-1	-3.545586	-1	.4253042	-1	-7.449574	-1	-1.38935	-1	-.5584195	-1	5.879405	-1	4.237834	-1	5.750299	-1	10.3524	-1	7.108033E-02	-1	-7.218556
	0	2.597906E-02	0	-.6714694	0	-3.910594	0	-10.96935	0	-6.1095	0	-4.891053	0	-1.068063	0	-8.289299	0	-1.993862	0	7.042764E-02	0	5.679097	0	3.886228	0	9.061665	0	9.55158	0	2.092	0	-7.768628
	1	.1237217	1	-.862811	1	-4.086715	1	-11.46615	1	-4.416227	1	-4.260432	1	-1.756504	1	-7.224937	1	-2.00873	1	4.175089E-02	1	4.768256	1	3.420339	1	10.77558	1	9.743683	1	-1.141494	1	-9.941072
	2	-.4229566	2	-.5843518	2	-4.155977	2	-11.21388	2	-1.3493	2	-5.464221	2	-.544343	2	-7.963986	2	-1.594426	2	.5031129	2	4.331047	2	2.760095	2	9.285048	2	9.28364	2	-1.440016	2	-3.726393
	3	-.8483295	3	-.8312576	3	-4.01576	3	-11.0616	3	-.7455805	3	-3.964098	3	-1.64971	3	-7.115701	3	-1.931176	3	-.1626981	3	4.046694	3	3.259685	3	9.453115	3	8.139898	3	-4.303333	3	-4.586819
	4	-1.050421	4	-.391246	4	-4.434257	4	-10.88864	4	-2.057491	4	-3.616329	4	-2.190933	4	-9.058455	4	-2.229872	4	-.2126052	4	3.343796	4	2.953634	4	13.16335	4	7.530726	4	-.6371468	4	-10.13041
	5	-.8596514	5	9.281091E-02	5	-3.953441	5	-10.55613	5	-3.329917	5	-4.121325	5	-9.319208	5	-17.01602	5	-2.155828	5	-.7463309	5	2.553142	5	2.604105	5	9.7671	5	6.267979	5	-5.497302	5	-13.79122
	6	-.2467877	6	.6979672	6	-2.978395	6	-10.13666	6	-4.991649	6	-5.92764	6	-27.05899	6	-32.00471	6	-2.225766	6	-.5350845	6	1.372747	6	2.318229	6	6.969001	6	6.215521	6	-19.11258	6	-30.19028
	7	-.2952099	7	-.1939849	7	-1.873324	7	-9.757644	7	-6.82165	7	-9.105558	7	-60.51053	7	-61.92553	7	-1.853507	7	.3016876	7	1.114217	7	1.38759	7	2.104901	7	3.0919	7	-42.49128	7	-60.15083
	8	-.4881566	8	.5263927	8	-3.281233	8	-10.13755	8	-12.40115	8	-13.15586	8	-103.4785	8	-100.1278	8	-1.653761	8	.7118264	8	-.9239137	8	.1345223	8	-2.102175	8	-3.793099	8	-79.94534	8	-103.2073
	9	-7.037513E-02	9	.3098916	9	-4.32855	9	-9.825956	9	-17.56223	9	-17.78773	9	-153.1363	9	-144.7431	9	-1.456506	9	.2472716	9	-2.007095	9	-2.085331	9	-8.979843	9	-10.64319	9	-126.2205	9	-160.4417
	10	.4847569	10	.6718838	10	-4.892771	10	-9.625024	10	-24.55153	10	-26.36255	10	-204.2544	10	-191.5695	10	-2.269369	10	-1.104789	10	-2.695111	10	-3.672791	10	-20.98891	10	-25.02151	10	-175.2771	10	-216.9819
	11	.7119626	11	1.188028	11	-4.236149	11	-8.966512	11	-36.92443	11	-35.9629	11	-250.2378	11	-234.98	11	-1.391257	11	-3.113476	11	-3.994161	11	-5.036827	11	-30.31292	11	-36.65524	11	-226.9119	11	-272.7466
	12	.7993315	12	1.211038	12	-2.781219	12	-9.625751	12	-48.58369	12	-47.68381	12	-287.9803	12	-269.9961	12	-1.080133	12	-3.214328	12	-4.222013	12	-5.874389	12	-42.57412	12	-56.52681	12	-270.3452	12	-315.6311
	13	1.296613	13	1.898894	13	-3.873246	13	-10.02855	13	-61.90721	13	-59.98558	13	-314.0734	13	-294.2493	13	-1.601267	13	-2.892189	13	-5.21561	13	-7.256366	13	-56.47832	13	-70.91646	13	-309.4197	13	-344.4563
	14	1.730006	14	1.560966	14	-4.944352	14	-11.17908	14	-75.19872	14	-72.3794	14	-324.8951	14	-305.429	14	-1.903373	14	-2.781511	14	-5.585067	14	-7.993736	14	-72.13618	14	-87.63246	14	-333.2181	14	-360.4395
	15	.5250728	15	2.259465	15	-5.702001	15	-11.84799	15	-91.00658	15	-86.89639	15	-321.7575	15	-306.2715	15	-2.095727	15	-3.07255	15	-7.053741	15	-9.752383	15	-85.42078	15	-108.2399	15	-346.5943	15	-368.7022
	16	1.804733	16	2.636348	16	-4.800336	16	-13.05892	16	-107.338	16	-101.0104	16	-310.1766	16	-300.1873	16	-2.358624	16	-3.192895	16	-8.247695	16	-12.94743	16	-104.0125	16	-127.0574	16	-349.809	16	-366.6937
	17	2.646206	17	2.696512	17	-4.949052	17	-13.75119	17	-125.4313	17	-116.5261	17	-298.3108	17	-290.8055	17	-2.53603	17	-2.898341	17	-8.639698	17	-14.80093	17	-120.3712	17	-146.6111	17	-346.151	17	-356.6789
	18	2.781914	18	1.788913	18	-6.465304	18	-14.55909	18	-140.5417	18	-131.0608	18	-288.254	18	-281.903	18	-2.344928	18	-2.984053	18	-11.05748	18	-16.48388	18	-138.6306	18	-165.5856	18	-345.4177	18	-354.1634
	19	1.23666	19	2.251556	19	-8.177315	19	-16.818	19	-152.985	19	-146.1064	19	-290.5117	19	-281.9264	19	-2.720417	19	-2.690687	19	-13.0813	19	-19.94073	19	-160.4934	19	-186.2476	19	-355.9325	19	-348.6983
	20	1.374217	20	1.555386	20	-9.904395	20	-18.18762	20	-168.9296	20	-159.0316	20	-275.8474	20	-275.8449	20	-3.581655	20	-2.806535	20	-13.67558	20	-21.3704	20	-177.3488	20	-205.5809	20	-348.2862	20	-286.628
	21	1.940912	21	1.80962	21	-12.25732	21	-19.91724	21	-187.0696	21	-171.4136	21	-170.6909	21	-206.8608	21	-3.478458	21	-2.30943	21	-15.42062	21	-22.68508	21	-196.4668	21	-225.5679	21	-275.923	21	-130.4912
	22	2.551326	22	2.005016	22	-14.70485	22	-21.45393	22	-204.7187	22	-185.6396	22	16.72876	22	-52.95889	22	-3.002919	22	-1.774811	22	-17.00114	22	-24.08894	22	-214.8728	22	-243.8828	22	-112.247	22	61.04783
	23	1.222538	23	1.572949	23	-15.74276	23	-23.975	23	-220.2268	23	-199.4898	23	191.0644	23	111.0142	23	-2.77057	23	-.6850199	23	-18.46725	23	-26.28053	23	-234.2435	23	-264.2378	23	82.85976	23	187.4258
	24	.2038687	24	1.032722	24	-16.87881	24	-24.98187	24	-232.8178	24	-216.9889	24	269.8132	24	209.761	24	-2.607419	24	-.5360039	24	-19.76639	24	-28.04774	24	-250.185	24	-272.2471	24	199.623	24	231.5208
	25	-1.837403E-02	25	1.598237	25	-18.70715	25	-26.23696	25	-222.1833	25	-224.299	25	269.5386	25	237.7415	25	-2.048994	25	-1.239073	25	-20.83445	25	-29.37925	25	-246.1539	25	-252.3662	25	230.0195	25	201.5934
	26	.5715856	26	.7562522	26	-21.27516	26	-27.83176	26	-175.3426	26	-201.5424	26	208.5253	26	210.8707	26	-2.176277	26	-1.81416	26	-21.28814	26	-31.26246	26	-214.1303	26	-190.1554	26	195.2796	26	113.0923
	27	1.149154	27	.2953898	27	-23.4692	27	-29.30572	27	-87.95391	27	-137.9297	27	95.47695	27	131.7821	27	-1.78276	27	-2.031199	27	-22.44805	27	-33.56604	27	-136.8869	27	-88.34157	27	102.2749	27	23.49778
	28	1.315303	28	.8784779	28	-25.25388	28	-32.2137	28	24.11774	28	-38.25302	28	3.669235	28	36.49357	28	-.3706868	28	-2.422405	28	-25.35719	28	-36.9367	28	-41.86716	28	21.83103	28	16.63676	28	71.91466
	29	.8633291	29	.7754453	29	-27.63244	29	-35.76981	29	122.1026	29	72.56801	29	137.6445	29	80.25621	29	5.044935E-02	29	-2.857475	29	-26.83621	29	-38.00348	29	49.27731	29	108.8503	29	116.2348	29	285.2193
	30	.9187232	30	.4938299	30	-31.29136	30	-41.59473	30	168.6688	30	147.6469	30	457.8568	30	318.4919	30	-8.348717E-02	30	-3.239497	30	-22.1813	30	-28.11078	30	108.9054	30	151.6206	30	370.5892	30	507.4562
	31	.4785302	31	.1829861	31	-31.94351	31	-44.60749	31	161.5462	31	171.2698	31	655.3654	31	540.7272	31	.456591	31	-3.37067	31	3.498992	31	4.807889	31	138.2354	31	159.5503	31	583.5248	31	643.0087
	32	1.075158	32	.6222534	32	-19.24875	32	-38.64825	32	141.4138	32	151.7376	32	694.9082	32	638.2355	32	-6.159842E-03	32	-3.5849	32	56.83199	32	59.68767	32	147.9418	32	168.1114	32	679.6909	32	683.1207
	33	2.974838	33	1.294142	33	16.08586	33	-14.23793	33	168.1975	33	127.9545	33	643.661	33	632.4013	33	-.1319353	33	-3.195032	33	135.9081	33	122.4455	33	177.6161	33	229.6385	33	694.3594	33	652.0016
	34	4.238182	34	1.557441	34	74.03373	34	27.18085	34	286.4039	34	171.6705	34	544.8785	34	567.655	34	.1545632	34	-2.21604	34	210.039	34	173.7782	34	271.7442	34	362.2265	34	645.7262	34	574.5875
	35	4.115008	35	2.76066	35	141.6481	35	79.7066	35	450.099	35	307.6716	35	417.3168	35	466.2179	35	.7663004	35	-.5701758	35	253.4601	35	201.3466	35	418.3356	35	504.227	35	555.1901	35	461.551
	36	3.848772	36	3.25234	36	196.398	36	130.2654	36	569.6469	36	460.9272	36	277.1631	36	339.4168	36	.7617543	36	1.023662	36	262.6607	36	208.1638	36	547.6521	36	597.3777	36	441.4496	36	350.9938
	37	3.81542	37	2.928251	37	223.2907	37	164.9286	37	601.271	37	544.8845	37	180.07	37	227.3885	37	-.2143251	37	1.014764	37	257.6611	37	214.3597	37	604.2411	37	620.1942	37	346.0244	37	292.5927
	38	3.681167	38	3.028646	38	226.8026	38	177.8789	38	560.3669	38	556.8884	38	178.0129	38	175.567	38	-.3494886	38	.5261645	38	278.2827	38	252.1131	38	583.5177	38	584.5233	38	307.4706	38	300.1629
	39	4.579183	39	2.84113	39	229.0939	39	183.1579	39	475.4701	39	517.1161	39	250.2579	39	201.4438	39	.7871464	39	-.5916421	39	361.9366	39	334.9585	39	525.0742	39	512.485	39	343.1945	39	349.2665
	40	5.125766	40	3.303648	40	267.003	40	203.2507	40	382.3238	40	442.138	40	335.2829	40	265.0781	40	2.147583	40	-1.206827	40	484.041	40	428.8822	40	459.8465	40	445.9704	40	405.4761	40	404.7458
	41	5.518355	41	4.993211	41	357.5592	41	255.6048	41	319.928	41	356.1585	41	392.563	41	328.9636	41	3.176696	41	-.9800454	41	574.7508	41	496.3662	41	415.6374	41	419.2022	41	455.8922	41	448.2824
	42	5.757786	42	4.969554	42	465.8275	42	332.7693	42	314.2419	42	299.947	42	408.6288	42	368.0598	42	4.325194	42	.4052841	42	604.5421	42	519.9912	42	416.326	42	437.8087	42	481.1589	42	463.8285
	43	7.32849	43	5.86325	43	534.6226	43	409.946	43	351.4301	43	294.4497	43	383.2402	43	372.2154	43	5.200182	43	1.723458	43	582.6352	43	503.0877	43	447.3369	43	474.7366	43	481.7218	43	456.7792
	44	8.22506	44	5.857604	44	546.4579	44	458.0348	44	394.3967	44	327.8943	44	343.8693	44	349.3179	44	6.016606	44	2.440189	44	527.956	44	460.6424	44	497.1329	44	498.9144	44	465.9058	44	434.3104
	45	10.03745	45	7.860606	45	517.9194	45	464.4626	45	420.1701	45	368.2503	45	306.2832	45	317.0262	45	7.3145	45	2.963984	45	469.7529	45	415.1371	45	521.3004	45	511.4239	45	446.4513	45	413.97
	46	10.52913	46	8.975126	46	467.2582	46	435.7634	46	421.0649	46	391.8388	46	279.6317	46	287.6888	46	8.026782	46	2.93063	46	441.5986	46	391.9068	46	523.3126	46	500.2944	46	420.9624	46	400.1435
	47	11.75413	47	10.11963	47	419.0089	47	388.9046	47	397.0064	47	393.9214	47	273.4597	47	270.8281	47	8.74186	47	3.658112	47	461.671	47	403.1466	47	503.6926	47	478.457	47	409.2486	47	398.4466
	48	12.79125	48	10.61357	48	400.3481	48	345.5252	48	362.5858	48	377.6161	48	284.9297	48	268.8685	48	9.925677	48	4.995579	48	511.6898	48	435.7056	48	477.6117	48	459.0959	48	416.8239	48	407.1116
	49	15.72466	49	11.28762	49	419.4442	49	324.8679	49	334.2302	49	352.3661	49	301.7779	49	277.2342	49	10.40522	49	7.189681	49	553.3874	49	466.5289	49	456.7363	49	445.9486	49	417.659	49	413.6716
	50	17.74054	50	12.36854	50	457.1043	50	333.5207	50	319.6838	50	328.831	50	315.4167	50	288.1561	50	9.359822	50	8.637299	50	565.3314	50	483.8196	50	445.1469	50	440.5118	50	432.5887	50	420.4401
	51	18.11105	51	12.47713	51	486.5648	51	366.0212	51	318.9487	51	312.1415	51	324.7493	51	298.3227	51	9.715075	51	8.61756	51	548.6945	51	482.511	51	446.1009	51	447.6428	51	437.1796	51	427.784
	52	18.34863	52	13.6324	52	496.1724	52	403.9815	52	327.6016	52	307.1313	52	327.6009	52	305.1909	52	11.45443	52	8.911041	52	519.9266	52	467.2772	52	452.1954	52	457.2419	52	442.5482	52	429.6815
	53	18.52514	53	13.30448	53	485.8618	53	425.3445	53	335.2296	53	310.068	53	320.3885	53	309.0694	53	13.58941	53	11.50469	53	493.6865	53	447.7617	53	461.3989	53	464.4084	53	445.65	53	425.3863
	54	20.57033	54	15.00051	54	464.6419	54	424.5521	54	339.0338	54	315.9673	54	308.9636	54	302.3338	54	16.25197	54	15.12904	54	481.0168	54	434.1238	54	467.4402	54	467.8972	54	443.7121	54	418.2551
	55	22.99983	55	16.73237	55	441.2285	55	408.1359	55	340.616	55	318.9349	55	294.4739	55	293.0968	55	19.68795	55	18.15797	55	485.7041	55	431.4134	55	470.9873	55	466.0505	55	430.7591	55	405.4499
	56	25.14014	56	19.07017	56	425.1512	56	385.8535	56	338.3004	56	321.2433	56	282.675	56	282.6395	56	24.20331	56	22.39138	56	500.1823	56	438.5826	56	471.4836	56	462.8087	56	420.2278	56	400.0818
	57	27.73754	57	21.23387	57	422.2212	57	365.4673	57	333.82	57	323.1344	57	273.4053	57	272.6338	57	29.84827	57	26.08697	57	516.0162	57	448.791	57	466.5694	57	458.8301	57	412.1764	57	390.1143
	58	30.24165	58	23.30239	58	429.2882	58	354.6475	58	327.7414	58	321.3771	58	266.6889	58	263.8856	58	35.74238	58	29.80992	58	525.366	58	456.0648	58	464.143	58	453.78	58	399.9756	58	385.3124
	59	32.23675	59	25.87519	59	438.1102	59	354.5338	59	320.2688	59	316.0605	59	264.8006	59	260.3274	59	41.31704	59	34.08265	59	526.749	59	459.3989	59	456.8252	59	448.002	59	397.653	59	379.692
	60	33.18918	60	27.38871	60	445.7976	60	361.6771	60	313.6284	60	308.4905	60	267.4954	60	259.3758	60	44.15088	60	38.95271	60	523.2077	60	458.3257	60	447.2362	60	445.1891	60	392.3157	60	378.9424
	61	35.97489	61	30.08704	61	449.0019	61	371.5479	61	308.6635	61	302.3349	61	277.6069	61	262.2615	61	48.65632	61	42.70079	61	517.5767	61	456.7977	61	441.9832	61	440.9458	61	391.3646	61	375.7675
	62	39.58556	62	31.89365	62	448.2602	62	378.7933	62	304.5595	62	293.5835	62	290.6682	62	267.6133	62	53.26455	62	45.81778	62	513.4544	62	452.3347	62	436.4757	62	432.0969	62	392.0638	62	379.4286
	63	44.08395	63	34.70229	63	445.6491	63	382.0547	63	301.4145	63	288.1262	63	301.0729	63	277.5209	63	58.29473	63	50.78515	63	508.5323	63	447.3664	63	429.7511	63	430.2716	63	395.4608	63	387.8311
	64	48.78021	64	38.86013	64	443.1411	64	381.8268	64	297.2484	64	285.1482	64	306.8091	64	286.86	64	62.99049	64	56.07627	64	505.6705	64	442.3544	64	426.2687	64	418.7563	64	402.4062	64	389.6538
	65	51.94895	65	41.92283	65	438.7886	65	378.7065	65	298.9002	65	281.4863	65	309.737	65	292.8944	65	68.17517	65	61.48923	65	502.7418	65	438.9604	65	422.521	65	415.2156	65	403.6821	65	393.021
	66	54.85486	66	45.54073	66	434.9987	66	373.3856	66	303.9865	66	281.4891	66	308.8698	66	294.8694	66	72.76413	66	66.75883	66	500.3102	66	436.4313	66	419.4049	66	415.1806	66	406.2337	66	386.6536
	67	57.29389	67	48.67029	67	432.1552	67	368.5129	67	308.6729	67	284.2627	67	304.28	67	294.1193	67	76.43523	67	70.66496	67	497.2058	67	432.6245	67	412.7406	67	413.5125	67	401.209	67	384.1459
	68	60.46712	68	51.82224	68	428.4456	68	363.9791	68	311.2015	68	287.6179	68	296.4571	68	289.0422	68	80.44286	68	74.01797	68	491.9703	68	428.4462	68	415.046	68	409.207	68	397.5713	68	378.7401
	69	62.41685	69	54.24458	69	425.7357	69	359.9751	69	312.756	69	291.0387	69	287.725	69	282.8561	69	83.32294	69	77.50703	69	487.1321	69	424.6664	69	409.0207	69	406.5775	69	389.1144	69	372.5858
	70	64.22597	70	55.86275	70	421.9068	70	357.1204	70	310.0374	70	291.901	70	279.7717	70	275.0327	70	87.65865	70	80.97594	70	484.0168	70	420.4738	70	402.8719	70	401.3105	70	382.1992	70	365.4044
	71	65.35562	71	58.44815	71	417.7542	71	354.2865	71	305.6525	71	291.5799	71	272.9621	71	267.0148	71	91.47426	71	83.45528	71	483.0879	71	418.5855	71	403.0856	71	392.4068	71	374.1115	71	360.4561
	72	67.36517	72	59.65865	72	414.3957	72	352.1691	72	299.4838	72	289.7843	72	264.9521	72	258.5805	72	95.90871	72	86.63017	72	483.1923	72	419.8469	72	390.3033	72	390.574	72	360.4296	72	351.7406
	73	70.98112	73	62.99982	73	412.7731	73	349.9268	73	293.7927	73	286.7569	73	259.3389	73	249.7691	73	98.69497	73	88.60429	73	484.7629	73	421.1067	73	381.7624	73	385.3354	73	351.239	73	346.8827
	74	74.01588	74	64.62318	74	412.8971	74	348.199	74	286.7292	74	282.5245	74	254.3234	74	241.4141	74	101.3291	74	89.58135	74	485.1541	74	422.4122	74	371.2031	74	378.353	74	344.2034	74	343.6399
	75	78.32095	75	67.06725	75	413.6418	75	347.4351	75	279.4885	75	277.1204	75	251.9657	75	237.7891	75	102.9247	75	90.94204	75	486.4215	75	422.4021	75	365.7077	75	368.9562	75	334.2944	75	334.4329
	76	82.57302	76	69.7314	76	415.6982	76	347.6843	76	274.7353	76	271.1477	76	249.264	76	234.3961	76	104.8426	76	93.30663	76	487.25	76	423.0247	76	357.513	76	359.305	76	333.2144	76	330.388
	77	84.5746	77	72.261	77	417.267	77	349.6958	77	268.9375	77	264.871	77	244.5273	77	231.256	77	106.9013	77	95.92441	77	486.1417	77	420.7837	77	348.752	77	352.1031	77	329.7449	77	330.126
	78	86.61663	78	74.46513	78	418.2807	78	352.2721	78	263.2	78	260.0363	78	242.7919	78	229.056	78	109.7286	78	98.56837	78	483.2103	78	415.7906	78	341.94	78	344.0026	78	330.1207	78	335.1754
	79	87.727	79	76.68171	79	418.1821	79	353.9546	79	258.2683	79	254.8315	79	238.6812	79	227.5964	79	111.9319	79	100.7087	79	479.3648	79	412.007	79	341.0185	79	338.4725	79	334.5459	79	329.8511
	80	88.27971	80	78.27882	80	416.003	80	354.8797	80	252.9913	80	248.3231	80	235.4398	80	226.4151	80	113.982	80	102.6415	80	474.2524	80	405.5565	80	336.0086	80	333.6628	80	330.9008	80	330.9801
	81	88.33016	81	79.29147	81	412.5952	81	353.3119	81	246.714	81	242.2011	81	232.0422	81	225.0844	81	115.8584	81	102.9179	81	470.329	81	399.6304	81	331.7253	81	331.3072	81	329.433	81	329.8934
	82	88.45322	82	80.09941	82	408.237	82	350.2605	82	239.4397	82	236.3578	82	229.9363	82	221.8979	82	117.7908	82	103.8392	82	464.7165	82	394.7392	82	328.6242	82	322.9483	82	328.1563	82	319.9659
	83	89.75658	83	80.70392	83	403.3969	83	345.7234	83	232.7553	83	229.2236	83	228.0627	83	219.4072	83	117.7786	83	104.3211	83	459.8147	83	389.0791	83	321.1137	83	320.3659	83	326.1114	83	317.1068
	84	90.67454	84	81.75031	84	397.1021	84	340.9349	84	227.7845	84	223.7599	84	226.5357	84	216.2825	84	117.3355	84	105.143	84	453.2378	84	382.4557	84	318.2225	84	314.1394	84	325.1064	84	309.9728
	85	91.96128	85	80.86841	85	391.5106	85	335.028	85	222.2206	85	218.5365	85	227.2315	85	215.596	85	116.3907	85	106.4999	85	445.7748	85	374.4968	85	314.8185	85	310.5166	85	320.0024	85	307.785
	86	92.26349	86	81.67555	86	386.7416	86	329.6054	86	218.613	86	213.5287	86	226.487	86	213.5487	86	115.1132	86	108.487	86	437.1161	86	370.1437	86	310.9184	86	307.251	86	314.2394	86	305.6194
	87	92.169	87	81.2643	87	381.6484	87	324.4488	87	214.5454	87	208.5726	87	226.4058	87	212.0076	87	114.048	87	109.7859	87	429.749	87	363.1077	87	302.3095	87	304.1416	87	308.0606	87	299.1433
	88	90.33669	88	80.13973	88	377.2282	88	320.6703	88	212.3434	88	205.0022	88	226.3865	88	211.2383	88	114.8518	88	111.146	88	421.528	88	358.2949	88	297.6196	88	300.4136	88	297.1459	88	292.7636
	89	90.66216	89	79.02083	89	372.6467	89	317.0701	89	211.6476	89	202.3757	89	223.732	89	210.7548	89	117.665	89	112.3177	89	414.028	89	350.7871	89	295.965	89	299.347	89	292.8113	89	287.9063
	90	90.76424	90	77.53349	90	368.1155	90	313.9313	90	211.8228	90	201.4151	90	219.7495	90	207.6107	90	121.4625	90	113.1367	90	407.5009	90	343.9071	90	289.6104	90	292.4952	90	285.1467	90	279.8033
	91	89.5959	91	77.08656	91	363.1746	91	311.1914	91	210.7492	91	201.8426	91	213.0129	91	204.7128	91	125.7313	91	113.0999	91	402.3947	91	337.4381	91	284.2984	91	292.6933	91	279.8265	91	276.5518
	92	88.90205	92	77.55938	92	357.0054	92	307.485	92	210.2077	92	202.3748	92	207.7452	92	199.3176	92	128.9809	92	114.6091	92	398.1945	92	333.0761	92	284.4545	92	283.7745	92	278.9297	92	272.9037
	93	88.67167	93	77.33825	93	353.4127	93	304.234	93	207.6476	93	201.595	93	201.4653	93	194.8222	93	129.8073	93	114.6231	93	395.2095	93	329.178	93	279.4042	93	277.9285	93	267.7679	93	268.2728
	94	89.9171	94	79.327	94	348.8105	94	301.1311	94	204.8214	94	200.8017	94	195.0005	94	189.4071	94	129.8161	94	114.6043	94	392.8352	94	326.2238	94	277.7761	94	278.9948	94	268.4002	94	261.903
	95	91.74477	95	81.67894	95	345.2634	95	298.0722	95	203.4344	95	200.5796	95	188.2908	95	183.2262	95	127.9741	95	113.8762	95	389.4575	95	322.761	95	272.0791	95	277.7299	95	256.9128	95	262.0535
	96	94.43031	96	82.83978	96	343.2202	96	295.1254	96	201.6509	96	199.4907	96	178.487	96	177.2769	96	124.7741	96	112.9448	96	383.2881	96	319.6515	96	270.9526	96	271.928	96	252.746	96	257.7905
	97	95.92709	97	84.40532	97	340.8089	97	291.5402	97	196.0742	97	196.8171	97	170.5038	97	170.3375	97	120.9496	97	112.7157	97	377.8742	97	313.929	97	265.0393	97	271.0431	97	249.3236	97	252.7229
	98	98.26888	98	84.88268	98	337.1687	98	288.9544	98	190.0497	98	192.2273	98	168.2025	98	163.9783	98	119.4718	98	113.556	98	371.5465	98	308.4916	98	263.0051	98	268.0769	98	243.3551	98	248.9438
	99	97.82446	99	85.88615	99	333.8758	99	285.9188	99	183.4136	99	185.6754	99	168.5984	99	158.7536	99	118.4604	99	113.0926	99	364.3517	99	301.4008	99	257.4312	99	262.7228	99	240.009	99	240.3626
	100	96.96806	100	84.65045	100	329.7194	100	282.8842	100	177.3215	100	179.975	100	165.5393	100	153.6773	100	117.0019	100	111.833	100	359.2909	100	295.0972	100	254.7331	100	254.9081	100	236.5675	100	234.2209
	101	93.70692	101	83.25855	101	324.2001	101	279.7208	101	171.7403	101	174.6109	101	162.8378	101	149.9877	101	115.5344	101	108.537	101	352.6216	101	290.3252	101	253.0103	101	252.2174	101	230.8805	101	225.3984
	102	90.10376	102	80.99748	102	318.5481	102	275.7255	102	167.397	102	169.616	102	159.9739	102	146.9198	102	114.8058	102	105.0172	102	346.3122	102	285.1214	102	245.2507	102	248.0854	102	225.8785	102	219.858
	103	87.22436	103	79.73359	103	313.5497	103	270.8133	103	163.9241	103	165.2249	103	154.0052	103	143.3935	103	112.8629	103	103.231	103	340.6434	103	278.9605	103	245.4304	103	244.6753	103	219.3637	103	214.3846
	104	84.33144	104	79.07045	104	308.3621	104	265.7719	104	159.6438	104	161.3786	104	151.4052	104	143.0813	104	111.6622	104	102.4512	104	334.9153	104	274.0236	104	235.5691	104	237.9243	104	217.1743	104	211.8357
	105	81.9578	105	76.87253	105	302.7673	105	261.817	105	156.1178	105	158.5255	105	148.7206	105	140.9012	105	110.0867	105	102.0723	105	329.385	105	269.252	105	233.3797	105	230.1025	105	212.8737	105	211.3173
	106	81.47585	106	75.87563	106	295.8843	106	256.7343	106	154.0587	106	155.8535	106	147.7532	106	139.5128	106	107.1279	106	100.7871	106	325.0213	106	266.4073	106	227.3954	106	225.3998	106	215.5668	106	207.7813
	107	81.94099	107	75.70028	107	289.0538	107	251.7935	107	150.7683	107	151.912	107	143.4706	107	134.9224	107	104.0056	107	100.4725	107	319.7724	107	262.2767	107	220.9431	107	220.3056	107	202.6477	107	206.6806
	108	83.15105	108	75.20173	108	281.4135	108	246.3223	108	147.8156	108	148.2811	108	135.5107	108	132.5594	108	101.8379	108	99.67694	108	313.5085	108	258.3092	108	213.8351	108	213.8492	108	200.5524	108	202.9205
	109	84.12813	109	74.37102	109	274.8516	109	241.0603	109	143.9256	109	145.4551	109	129.8486	109	128.0893	109	100.6192	109	99.28165	109	307.5473	109	251.9618	109	210.6743	109	209.7685	109	189.7757	109	198.9659
	110	84.25132	110	72.80236	110	271.7082	110	236.7609	110	140.5589	110	142.3951	110	128.5224	110	124.3033	110	100.7595	110	97.73811	110	301.6727	110	244.7172	110	208.5484	110	208.6088	110	187.5997	110	194.9595
	111	83.03356	111	71.41567	111	269.7531	111	232.3272	111	136.5896	111	139.9145	111	128.9911	111	119.6375	111	101.6408	111	95.87251	111	295.868	111	238.5175	111	202.4577	111	201.6103	111	183.9061	111	187.3947
	112	80.59787	112	69.64284	112	267.4191	112	228.9827	112	134.7136	112	137.795	112	121.8528	112	115.1779	112	101.5916	112	93.86443	112	290.7837	112	232.9836	112	195.5693	112	199.5249	112	179.7309	112	180.4988
	113	78.63019	113	68.58055	113	264.2918	113	227.6557	113	132.7523	113	134.293	113	111.0564	113	110.6888	113	100.9315	113	91.42146	113	284.0169	113	226.8179	113	194.4325	113	190.9671	113	171.6167	113	169.776
	114	76.27985	114	67.78676	114	261.1009	114	226.0925	114	130.4265	114	132.2519	114	105.489	114	104.1995	114	98.90279	114	88.59755	114	277.5966	114	222.0559	114	189.1042	114	185.4143	114	165.2464	114	162.9088
	115	73.17424	115	66.8439	115	256.3941	115	223.732	115	126.1878	115	129.4077	115	104.7935	115	99.82647	115	95.81158	115	85.67284	115	269.8453	115	214.8389	115	185.2416	115	179.4539	115	159.0833	115	157.902
	116	71.47749	116	66.42719	116	252.7001	116	219.9117	116	122.8787	116	127.8329	116	109.2263	116	97.09936	116	92.28181	116	82.18614	116	263.3463	116	210.3404	116	181.9519	116	179.1323	116	154.2793	116	152.0517
	117	70.08923	117	65.17313	117	248.9713	117	216.8859	117	120.8367	117	125.7937	117	107.0976	117	94.37917	117	87.59834	117	79.88939	117	258.3161	117	204.2434	117	178.6427	117	173.7838	117	151.455	117	149.6174
	118	69.09483	118	65.19337	118	244.9568	118	214.0864	118	118.2143	118	125.2392	118	103.836	118	93.19814	118	83.20569	118	77.28322	118	251.8038	118	200.7302	118	175.8644	118	172.3517	118	146.9055	118	149.3131
	119	68.88675	119	64.50127	119	240.9419	119	211.3454	119	115.054	119	123.3683	119	99.50829	119	92.27488	119	78.88731	119	75.64832	119	249.1029	119	194.3377	119	172.9878	119	164.8637	119	138.7215	119	150.1494
	120	69.10866	120	63.76158	120	235.8049	120	207.5515	120	111.7385	120	120.7196	120	96.0869	120	88.4463	120	75.17628	120	73.3949	120	243.8953	120	191.1551	120	164.6124	120	163.284	120	138.1912	120	141.2642
	121	68.44439	121	62.65775	121	230.4484	121	203.6657	121	108.0033	121	117.4268	121	94.80772	121	86.93129	121	73.24608	121	72.15802	121	239.975	121	186.864	121	158.694	121	155.8599	121	134.2358	121	134.8375
	122	67.13194	122	61.16448	122	225.595	122	199.6999	122	106.0593	122	114.9749	122	90.61519	122	83.89574	122	70.96481	122	70.78062	122	235.2267	122	182.4773	122	156.2798	122	153.07	122	119.8147	122	126.6303
	123	66.4995	123	59.60189	123	221.219	123	195.2896	123	103.2961	123	111.5458	123	85.80907	123	80.92638	123	69.57372	123	69.19962	123	230.3239	123	178.7447	123	150.9004	123	149.8967	123	119.6121	123	116.4436
	124	64.82343	124	58.12024	124	217.0216	124	191.2153	124	100.8731	124	108.231	124	81.47404	124	78.10304	124	67.17513	124	66.02841	124	226.2536	124	176.0888	124	147.7555	124	143.5047	124	113.3124	124	107.8834
	125	61.9407	125	56.53915	125	212.6433	125	187.9858	125	95.76703	125	103.7785	125	76.64732	125	75.74406	125	64.62295	125	62.47523	125	220.6222	125	171.821	125	142.0763	125	139.0374	125	108.8893	125	107.6454
	126	59.58321	126	55.13305	126	209.3169	126	184.5576	126	89.99754	126	99.51694	126	74.5255	126	73.51003	126	62.4461	126	58.06011	126	216.2931	126	168.0694	126	135.6896	126	134.6939	126	106.839	126	101.1431
	127	57.49619	127	53.30869	127	205.3543	127	181.3662	127	82.55293	127	94.46504	127	68.74203	127	69.46906	127	59.70759	127	53.97655	127	211.804	127	163.6251	127	133.671	127	134.8273	127	104.9492	127	100.6978
	128	54.41139	128	51.6366	128	201.3835	128	178.4024	128	78.83352	128	90.39233	128	68.89613	128	67.65904	128	57.23789	128	50.26791	128	208.3791	128	161.0344	128	129.5597	128	125.2242	128	104.2829	128	95.95949
	129	52.99623	129	49.84127	129	197.7237	129	175.2264	129	79.70226	129	87.16288	129	64.37148	129	65.77529	129	54.58738	129	48.1235	129	205.2385	129	157.4429	129	125.5788	129	121.1127	129	99.15465	129	98.03522
	130	52.1852	130	47.13866	130	193.6843	130	172.514	130	78.20122	130	84.85054	130	62.70757	130	62.41456	130	51.20679	130	46.27229	130	200.4315	130	153.0619	130	120.7019	130	118.492	130	95.692	130	96.37029
	131	50.22089	131	44.55715	131	189.2109	131	169.3033	131	73.69275	131	82.48772	131	60.11256	131	60.08509	131	48.81368	131	44.36681	131	197.2469	131	150.841	131	118.3133	131	112.81	131	91.76437	131	88.72337
	132	48.63548	132	42.82573	132	185.1493	132	165.2355	132	69.74451	132	79.65956	132	59.34955	132	56.92191	132	46.62415	132	42.63662	132	194.3155	132	150.7685	132	116.3169	132	108.6115	132	87.91087	132	82.32517
	133	47.43666	133	41.27921	133	180.8634	133	161.4316	133	66.16524	133	77.08528	133	57.63599	133	54.12479	133	44.48634	133	40.32098	133	191.2896	133	146.7033	133	113.2258	133	108.4378	133	82.58891	133	70.18735
	134	44.85947	134	39.1576	134	176.3631	134	157.5802	134	63.60455	134	75.4148	134	56.8802	134	53.61066	134	42.01258	134	38.40051	134	188.5604	134	145.2408	134	104.159	134	105.9142	134	82.86453	134	62.70377
	135	42.00242	135	37.16381	135	172.9317	135	153.1835	135	61.25261	135	73.33721	135	57.76821	135	52.41282	135	39.81493	135	35.72158	135	183.0781	135	141.8665	135	101.009	135	99.12867	135	75.51096	135	65.33023
	136	39.24456	136	35.97768	136	169.3106	136	149.9722	136	60.96318	136	70.93826	136	55.13474	136	50.81515	136	37.66027	136	33.83999	136	180.3073	136	135.9318	136	97.24645	136	93.29163	136	71.49648	136	64.88039
	137	38.17123	137	33.23735	137	165.5257	137	146.8817	137	58.85505	137	69.35516	137	55.39643	137	50.05759	137	35.43521	137	31.17433	137	174.4517	137	129.6027	137	91.30978	137	88.58711	137	63.86523	137	60.68827
	138	37.14518	138	32.13165	138	161.1108	138	143.9229	138	57.4623	138	68.02467	138	52.48618	138	48.11369	138	33.25417	138	29.51381	138	170.2681	138	126.9237	138	85.28908	138	82.54774	138	61.81852	138	55.48198
	139	35.38839	139	31.77038	139	157.0544	139	139.9171	139	54.93269	139	66.47039	139	49.78961	139	46.96235	139	31.75151	139	27.71961	139	165.1892	139	123.3824	139	82.70708	139	80.66273	139	58.98955	139	51.43981
	140	33.66843	140	30.93934	140	154.479	140	137.1095	140	51.97709	140	64.97049	140	46.32059	140	45.46409	140	28.54127	140	26.14635	140	160.7534	140	119.1405	140	77.06142	140	79.59888	140	54.52044	140	48.85975
	141	31.765	141	29.34669	141	152.3156	141	134.9338	141	50.05328	141	63.28188	141	44.21868	141	44.39081	141	25.81487	141	24.22355	141	155.8112	141	113.6256	141	76.94972	141	74.58051	141	51.20783	141	43.26277
	142	30.49462	142	28.53253	142	148.6664	142	132.6542	142	51.5861	142	61.33064	142	41.99427	142	42.86362	142	23.46115	142	20.9993	142	150.014	142	108.0078	142	75.26717	142	74.05637	142	48.72738	142	41.57778
	143	29.45356	143	27.33329	143	144.7523	143	129.8425	143	51.69545	143	58.56497	143	38.79411	143	42.65588	143	21.83076	143	17.80485	143	145.7395	143	102.3872	143	72.57661	143	73.12666	143	37.75747	143	34.94593
	144	28.64401	144	25.3937	144	141.5512	144	127.5377	144	50.20293	144	58.77113	144	36.30871	144	41.39088	144	20.16598	144	15.1718	144	140.1805	144	97.87404	144	70.20539	144	68.20253	144	36.21609	144	30.84716
	145	27.10671	145	24.97756	145	137.441	145	125.0051	145	48.62876	145	58.08451	145	33.26396	145	38.46137	145	18.90068	145	13.51473	145	135.8193	145	94.30595	145	64.28143	145	62.80952	145	38.03099	145	25.69806
	146	26.76973	146	23.80173	146	133.4944	146	122.9528	146	48.74852	146	57.71787	146	29.65629	146	35.95675	146	16.37926	146	11.61897	146	131.0112	146	90.2635	146	67.71928	146	57.97783	146	33.46503	146	24.7109
	147	27.27078	147	23.74871	147	129.6309	147	119.9704	147	50.27825	147	57.27809	147	28.17748	147	33.89861	147	13.89186	147	9.773959	147	127.7378	147	84.41821	147	62.87777	147	60.27974	147	29.55421	147	21.35904
	148	25.48116	148	22.86601	148	125.4312	148	116.7288	148	49.57987	148	58.58134	148	26.92282	148	31.7551	148	12.39352	148	8.034707	148	122.3527	148	80.06572	148	58.93596	148	55.45697	148	31.56662	148	13.067
	149	23.93985	149	21.60423	149	121.922	149	113.7628	149	48.88377	149	59.09353	149	25.03884	149	29.34219	149	11.34293	149	6.45109	149	119.1243	149	75.5041	149	56.16003	149	54.52379	149	26.96782	149	12.16334
	150	21.93849	150	20.70788	150	119.3044	150	110.5569	150	49.67306	150	58.53379	150	23.63029	150	28.92188	150	9.707815	150	5.29529	150	117.3067	150	73.62882	150	53.93193	150	46.06092	150	20.21284	150	13.30051
	151	20.32861	151	19.32698	151	115.9349	151	107.6456	151	49.35326	151	58.19369	151	26.43007	151	26.0092	151	7.556276	151	4.78181	151	113.8365	151	72.56519	151	49.78109	151	43.78811	151	15.77508	151	9.81035
	152	18.65985	152	16.92505	152	112.691	152	104.0538	152	48.88752	152	58.64018	152	26.92658	152	26.29555	152	5.970533	152	3.315511	152	109.452	152	70.59624	152	40.86481	152	39.91501	152	14.03301	152	5.335793
	153	16.51669	153	15.24626	153	108.6428	153	101.0802	153	48.92839	153	57.12585	153	26.34398	153	24.65642	153	3.446632	153	1.05182	153	105.5904	153	67.45855	153	38.64511	153	39.42258	153	14.83783	153	.8373191
	154	15.33239	154	13.2631	154	105.792	154	98.30064	154	47.14326	154	57.24611	154	27.40677	154	21.12616	154	1.587903	154	-1.635842	154	102.4419	154	63.17352	154	37.0042	154	34.65093	154	11.43823	154	1.438388
	155	13.28498	155	11.83411	155	103.1739	155	95.4882	155	45.91249	155	55.99522	155	26.3512	155	19.50145	155	-.2696028	155	-4.141423	155	97.34743	155	60.93176	155	32.96661	155	30.79237	155	8.177102	155	-4.122575
	156	10.58364	156	10.45669	156	100.8456	156	93.09365	156	47.50084	156	55.29612	156	25.25515	156	18.2254	156	-.8627615	156	-6.913726	156	93.56492	156	58.72509	156	31.24341	156	22.67388	156	4.529195	156	-6.323386
	157	8.634454	157	8.256156	157	97.91935	157	90.80172	157	47.64684	157	54.85259	157	22.82622	157	17.38159	157	-1.27075	157	-7.759925	157	90.45865	157	54.08739	157	24.46446	157	23.27423	157	1.700641	157	-10.40495
	158	6.713583	158	6.629602	158	94.01165	158	87.54871	158	47.61816	158	54.14676	158	21.23149	158	17.60674	158	-3.0471	158	-9.313629	158	87.16395	158	50.27156	158	22.89664	158	19.54725	158	-2.754769	158	-11.77101
	159	5.284396	159	5.269132	159	89.91735	159	84.80712	159	47.41064	159	55.06161	159	18.59725	159	15.55926	159	-3.885661	159	-9.779155	159	83.56639	159	47.53721	159	20.43173	159	16.85716	159	-2.416564	159	-15.66812
	160	3.822446	160	4.148732	160	87.14657	160	82.10184	160	48.22421	160	55.39627	160	13.27612	160	14.13522	160	-5.905984	160	-11.44067	160	77.94746	160	45.2441	160	15.84865	160	14.43236	160	-6.956663	160	-16.40294
	161	2.22815	161	3.138237	161	84.94384	161	79.07028	161	48.23925	161	55.26231	161	14.71214	161	13.9801	161	-6.198509	161	-12.74076	161	75.86951	161	41.42529	161	17.51304	161	10.3249	161	-13.2559	161	-17.1651
	162	.6936744	162	2.233441	162	82.33406	162	76.09541	162	51.3476	162	57.36589	162	11.66376	162	14.22052	162	-7.303051	162	-14.0634	162	70.7077	162	39.52807	162	11.48575	162	11.00068	162	-13.44209	162	-21.98361
	163	.7410929	163	1.250507	163	79.09312	163	73.34206	163	51.91957	163	59.09061	163	7.827862	163	11.91366	163	-7.783129	163	-14.39159	163	67.23536	163	35.04883	163	14.74911	163	9.370604	163	-16.36239	163	-22.29554
	164	.3134549	164	-1.010916	164	75.39531	164	70.61874	164	52.44981	164	59.96566	164	6.3964	164	10.33192	164	-10.1469	164	-16.24356	164	64.00699	164	31.87595	164	13.71853	164	5.4824	164	-18.08157	164	-27.63916
	165	-.6118166	165	-1.934117	165	70.38618	165	67.58737	165	53.12619	165	62.6284	165	5.929122	165	9.93486	165	-11.1316	165	-18.18512	165	59.14452	165	26.99968	165	11.71431	165	4.362515	165	-22.01649	165	-27.74395
	166	-1.380794	166	-2.046287	166	66.56508	166	64.5784	166	53.57227	166	64.93421	166	7.153769	166	9.965048	166	-11.8641	166	-19.41337	166	55.62459	166	21.3829	166	11.46315	166	2.400035	166	-20.83477	166	-33.24595
	167	-1.622856	167	-3.185922	167	63.7722	167	61.40052	167	54.05985	167	66.30119	167	7.080347	167	9.980227	167	-13.16752	167	-21.3992	167	53.26858	167	19.55661	167	9.492546	167	2.11105	167	-22.39664	167	-33.0476
	168	-2.744048	168	-3.979499	168	60.30614	168	58.97516	168	54.56977	168	67.18504	168	9.773067	168	9.981443	168	-13.89104	168	-22.18362	168	49.72932	168	17.27447	168	6.940748	168	.3538221	168	-27.23391	168	-32.8843
	169	-4.694555	169	-4.238562	169	57.27181	169	56.06558	169	54.62186	169	67.6785	169	10.36068	169	8.823214	169	-14.79016	169	-22.61663	169	46.50741	169	15.71051	169	5.386201	169	1.364501	169	-28.26389	169	-38.27626
	170	-5.765315	170	-5.054767	170	54.00361	170	54.46101	170	53.70409	170	66.93327	170	11.38162	170	8.530055	170	-15.65024	170	-22.68156	170	42.80701	170	14.03989	170	3.107302	170	-2.126281	170	-32.13778	170	-36.89217
	171	-5.719436	171	-4.593534	171	50.0786	171	52.05983	171	52.18053	171	65.51547	171	14.87978	171	8.5564	171	-16.02162	171	-22.96769	171	39.99257	171	9.536138	171	1.963736	171	-1.464778	171	-34.74129	171	-38.83824
	172	-4.636324	172	-3.831734	172	46.50344	172	50.49651	172	51.14528	172	64.42818	172	16.23833	172	7.48243	172	-17.11698	172	-23.38312	172	35.94584	172	5.035023	172	.8793081	172	-4.650465	172	-37.25454	172	-39.04839
	173	-4.393404	173	-4.233373	173	44.38473	173	48.09046	173	51.01772	173	62.65287	173	16.52742	173	8.827218	173	-17.99142	173	-23.60988	173	34.13394	173	1.28071	173	-5.707168	173	-10.16099	173	-40.21274	173	-40.048
	174	-4.235421	174	-4.815751	174	41.36174	174	46.11969	174	49.52536	174	60.20262	174	14.60485	174	10.07118	174	-19.07954	174	-24.31645	174	33.09748	174	-.4061131	174	-10.78389	174	-11.46008	174	-38.85936	174	-43.38737
	175	-5.039645	175	-4.62494	175	39.03082	175	43.79785	175	49.62223	175	59.48252	175	14.27927	175	10.46593	175	-19.09378	175	-25.94634	175	29.59699	175	-3.152049	175	-12.94191	175	-11.33858	175	-40.40101	175	-45.64293
	176	-5.423079	176	-5.685943	176	38.51537	176	41.73417	176	49.66324	176	58.18127	176	12.64557	176	12.52586	176	-18.91642	176	-27.06428	176	26.04926	176	-4.436665	176	-11.37367	176	-13.90123	176	-42.89742	176	-43.96484
	177	-6.703657	177	-6.758988	177	36.66256	177	39.35278	177	49.85423	177	58.87489	177	11.08394	177	13.26006	177	-19.24393	177	-27.76072	177	23.64046	177	-9.36107	177	-13.32267	177	-13.79738	177	-44.02023	177	-44.11482
	178	-7.11397	178	-8.089185	178	34.93265	178	37.97428	178	49.62463	178	58.96968	178	12.35613	178	14.09456	178	-18.97832	178	-29.24323	178	20.24904	178	-13.74207	178	-15.7976	178	-14.20848	178	-45.12537	178	-47.49587
	179	-8.889597	179	-9.020529	179	33.10841	179	35.94185	179	52.33565	179	60.51741	179	8.293118	179	14.07525	179	-19.64664	179	-29.51854	179	18.74128	179	-17.66167	179	-15.86154	179	-17.47161	179	-47.89435	179	-48.42203
	180	-9.708223	180	-10.76433	180	31.69675	180	34.96952	180	53.49017	180	62.12905	180	6.754571	180	14.12595	180	-21.27447	180	-29.30921	180	15.18467	180	-21.43593	180	-12.97132	180	-17.02949	180	-48.53747	180	-48.46134
	181	-9.686571	181	-12.4827	181	29.45816	181	33.32837	181	53.29447	181	64.85118	181	6.360378	181	12.87953	181	-23.21521	181	-28.92813	181	13.02572	181	-24.79286	181	-15.53519	181	-15.84256	181	-45.55555	181	-53.65854
	182	-10.74738	182	-12.3067	182	26.63555	182	30.91693	182	55.21987	182	67.60906	182	6.191918	182	13.06132	182	-25.37804	182	-29.53873	182	8.872621	182	-30.60499	182	-14.1605	182	-18.08991	182	-43.42486	182	-53.07697
	183	-10.427	183	-13.16691	183	25.409	183	29.1216	183	55.64637	183	70.05078	183	6.460795	183	12.20435	183	-27.08482	183	-30.70917	183	3.953468	183	-34.61707	183	-14.97493	183	-18.16957	183	-46.32051	183	-54.26526
	184	-11.52143	184	-14.3151	184	23.12439	184	26.23257	184	56.89934	184	69.72018	184	7.881856	184	13.05397	184	-29.10228	184	-32.65634	184	.6578538	184	-37.69204	184	-13.21151	184	-21.95154	184	-46.64722	184	-53.87484
	185	-12.92626	185	-14.77001	185	21.22696	185	24.30391	185	57.93378	185	70.50829	185	11.21735	185	12.75608	185	-29.70358	185	-35.15219	185	-3.831215	185	-40.55922	185	-16.10782	185	-23.47269	185	-43.52243	185	-55.61338
	186	-14.22247	186	-16.07937	186	20.15286	186	21.61325	186	59.34207	186	70.48071	186	11.73595	186	12.63488	186	-30.52851	186	-35.83465	186	-6.398435	186	-44.42873	186	-14.53884	186	-22.3056	186	-46.3175	186	-52.9884
	187	-13.82666	187	-15.65093	187	16.96032	187	19.89922	187	58.11655	187	69.61784	187	14.45559	187	12.97356	187	-30.65342	187	-35.48781	187	-9.22096	187	-45.82613	187	-12.71533	187	-19.96351	187	-48.62407	187	-52.54468
	188	-12.95797	188	-16.67026	188	14.19988	188	18.15027	188	58.11198	188	67.13583	188	18.6116	188	14.62437	188	-30.75213	188	-35.47069	188	-10.55076	188	-51.80178	188	-17.54329	188	-17.95532	188	-50.68304	188	-54.10915
	189	-13.54474	189	-16.42797	189	11.78783	189	17.05015	189	57.45332	189	65.27887	189	21.72803	189	16.56922	189	-30.9405	189	-35.98412	189	-14.41388	189	-53.81068	189	-18.60087	189	-21.46654	189	-53.88972	189	-54.83224
	190	-13.15447	190	-16.15203	190	10.49759	190	15.84848	190	55.90548	190	63.42472	190	23.44238	190	17.58597	190	-31.77173	190	-37.12297	190	-16.37731	190	-55.46587	190	-17.88148	190	-21.66215	190	-54.69825	190	-58.18999
	191	-13.29817	191	-16.23964	191	9.181581	191	14.08781	191	54.24823	191	62.50086	191	24.38232	191	18.96721	191	-31.67474	191	-38.63956	191	-17.31574	191	-56.95496	191	-17.26303	191	-18.4656	191	-55.72545	191	-56.86213
	192	-13.73218	192	-15.41613	192	6.829608	192	13.00249	192	53.15623	192	62.00896	192	25.79213	192	20.40488	192	-30.671	192	-39.84775	192	-19.95698	192	-58.81866	192	-17.34838	192	-13.69151	192	-56.38808	192	-52.90553
	193	-14.05575	193	-16.76122	193	5.347861	193	12.0203	193	51.20803	193	60.20538	193	23.1643	193	22.45035	193	-31.30333	193	-41.0976	193	-19.69797	193	-61.82333	193	-14.74125	193	-9.440727	193	-59.71273	193	-59.53536
	194	-14.21033	194	-15.87046	194	3.932109	194	10.49055	194	49.69822	194	59.94335	194	21.91272	194	24.10361	194	-30.78535	194	-41.99932	194	-20.89695	194	-62.68673	194	-16.60649	194	-13.98583	194	-63.56023	194	-64.38637
	195	-13.46091	195	-16.69341	195	3.325713	195	9.302969	195	48.77409	195	59.63699	195	21.6175	195	25.498	195	-30.95	195	-41.54681	195	-22.46338	195	-63.20055	195	-17.13687	195	-16.61656	195	-64.278	195	-66.9064
	196	-12.03094	196	-17.4135	196	1.408185	196	6.221095	196	49.71574	196	61.45052	196	18.05624	196	26.30674	196	-31.0268	196	-41.91869	196	-24.01072	196	-64.93984	196	-21.98724	196	-20.38999	196	-68.60524	196	-72.10864
	197	-11.06976	197	-18.60968	197	.5069079	197	4.709019	197	50.17849	197	62.41013	197	15.99921	197	23.83341	197	-31.27806	197	-42.47085	197	-25.13096	197	-67.67003	197	-23.13558	197	-21.37414	197	-66.93031	197	-72.82167
	198	-11.96695	198	-18.00519	198	.1251133	198	3.300119	198	51.24097	198	64.8152	198	15.76189	198	23.081	198	-31.45508	198	-42.78204	198	-23.89535	198	-68.3326	198	-19.97344	198	-27.29914	198	-66.68297	198	-74.62694
	199	-11.65876	199	-17.99454	199	-.9978424	199	1.835804	199	53.0498	199	67.43703	199	14.45928	199	20.67306	199	-31.46147	199	-42.96893	199	-23.94927	199	-68.76492	199	-23.19841	199	-28.01753	199	-67.27369	199	-72.71754
	200	-12.45948	200	-19.04068	200	8.294642E-02	200	.7804291	200	55.65361	200	68.74709	200	13.81871	200	20.17376	200	-32.15437	200	-42.62961	200	-24.81587	200	-68.04744	200	-23.04323	200	-26.1921	200	-72.71559	200	-73.32994
	201	-12.6294	201	-18.66414	201	-.5516927	201	.3032023	201	56.4443	201	69.70551	201	13.00261	201	17.20767	201	-32.56504	201	-42.00579	201	-25.49149	201	-68.01651	201	-21.45915	201	-28.73705	201	-67.81639	201	-77.58446
	202	-13.08776	202	-19.69137	202	.1740293	202	.8236585	202	59.51681	202	72.65636	202	12.13945	202	15.76145	202	-32.38211	202	-41.22324	202	-25.54867	202	-71.60659	202	-24.92701	202	-30.35843	202	-68.78282	202	-76.75484
	203	-13.7956	203	-19.90034	203	-.2234775	203	-.110106	203	62.46339	203	74.46884	203	11.95399	203	12.56585	203	-33.31107	203	-40.09643	203	-26.57601	203	-72.11494	203	-26.63196	203	-29.99745	203	-69.1143	203	-76.69589
	204	-13.91977	204	-20.10903	204	-.6355766	204	-.5401978	204	65.11781	204	77.83101	204	13.1105	204	9.472832	204	-33.14146	204	-39.61947	204	-25.25223	204	-73.53915	204	-26.87223	204	-31.28085	204	-69.01521	204	-77.99525
	205	-14.5249	205	-20.32917	205	-.2357535	205	.6556655	205	66.20787	205	79.11235	205	12.87476	205	7.553403	205	-32.58737	205	-39.90522	205	-26.89117	205	-72.63992	205	-28.66568	205	-33.38477	205	-65.74993	205	-75.95616
	206	-13.84039	206	-20.52653	206	.6849824	206	1.570753	206	70.36509	206	81.12151	206	13.80061	206	7.094281	206	-31.7366	206	-40.4986	206	-26.4769	206	-75.16639	206	-29.22834	206	-37.74593	206	-68.49269	206	-72.09495
	207	-13.87424	207	-20.50242	207	1.632656	207	1.781295	207	71.72299	207	83.20854	207	13.97146	207	6.003628	207	-31.52507	207	-40.54635	207	-25.65286	207	-75.78627	207	-28.0691	207	-36.37833	207	-69.17265	207	-73.59911
	208	-14.24333	208	-19.65888	208	1.397379	208	2.142595	208	72.11665	208	85.43171	208	14.6669	208	9.328233	208	-30.95653	208	-40.23895	208	-26.68906	208	-77.36458	208	-33.09768	208	-37.21101	208	-70.07371	208	-72.59625
	209	-13.53991	209	-20.20482	209	1.974	209	2.108799	209	74.01074	209	86.6628	209	14.79252	209	9.647703	209	-30.55877	209	-39.97589	209	-26.54774	209	-76.51132	209	-34.53875	209	-36.03558	209	-65.37708	209	-70.53403
	210	-12.67856	210	-19.97886	210	2.703865	210	2.247523	210	73.31633	210	87.78307	210	12.83163	210	12.17449	210	-31.26738	210	-40.24426	210	-26.5847	210	-76.45093	210	-28.83458	210	-33.74701	210	-67.50149	210	-68.51199
	211	-12.69131	211	-19.35376	211	4.236544	211	1.805508	211	72.82535	211	89.46052	211	13.80218	211	13.89972	211	-31.64959	211	-41.16766	211	-25.56558	211	-77.77048	211	-32.39593	211	-30.69312	211	-67.09076	211	-66.80793
	212	-12.30518	212	-19.31471	212	5.76959	212	2.262437	212	73.29205	212	89.53798	212	10.97216	212	14.97407	212	-31.71019	212	-41.48014	212	-25.12706	212	-75.85483	212	-31.34866	212	-28.95574	212	-67.59831	212	-65.83133
	213	-12.14247	213	-19.45454	213	6.994324	213	2.840183	213	74.99623	213	92.46435	213	9.966939	213	15.90766	213	-32.19689	213	-40.83894	213	-26.08709	213	-77.08443	213	-30.03244	213	-27.81629	213	-64.43805	213	-67.71803
	214	-11.6737	214	-19.37353	214	7.969592	214	2.572182	214	74.85387	214	93.9687	214	8.557333	214	16.50269	214	-33.20339	214	-40.05906	214	-23.59499	214	-79.05202	214	-29.24752	214	-30.21629	214	-64.95096	214	-67.51498
	215	-11.44627	215	-20.09886	215	8.481181	215	3.333267	215	76.04908	215	95.29924	215	8.660101	215	16.7823	215	-34.34542	215	-39.82608	215	-24.06701	215	-78.31767	215	-28.55845	215	-32.12396	215	-64.97743	215	-68.82151
	216	-10.57687	216	-19.7714	216	9.108204	216	3.755087	216	77.76123	216	95.32314	216	8.062871	216	15.02638	216	-35.91228	216	-40.53674	216	-21.3587	216	-81.22952	216	-28.76082	216	-34.76305	216	-62.97903	216	-75.0182
	217	-10.73235	217	-18.13679	217	10.83149	217	4.303132	217	77.44542	217	93.98486	217	9.498045	217	16.00456	217	-36.57836	217	-42.18698	217	-21.16073	217	-81.95927	217	-27.66268	217	-36.3689	217	-63.33724	217	-69.29076
	218	-11.08587	218	-18.4945	218	12.7493	218	6.030058	218	78.06022	218	93.58992	218	11.79434	218	15.26128	218	-36.50728	218	-43.33981	218	-22.73932	218	-80.15133	218	-27.6938	218	-32.37849	218	-65.79999	218	-73.14629
	219	-10.31412	219	-17.83653	219	14.95108	219	7.777087	219	78.88271	219	92.62938	219	13.7074	219	14.38167	219	-37.25739	219	-43.25508	219	-23.09728	219	-79.50857	219	-27.07739	219	-34.14394	219	-64.3264	219	-70.29977
	220	-8.097502	220	-17.62494	220	14.41204	220	7.495229	220	80.26614	220	92.76998	220	10.55788	220	13.19469	220	-37.81596	220	-42.50303	220	-22.21461	220	-79.95196	220	-29.32436	220	-32.25157	220	-66.44191	220	-72.74295
	221	-6.640913	221	-17.48335	221	14.36478	221	7.99585	221	81.17703	221	93.9866	221	11.11304	221	12.16908	221	-38.06487	221	-41.68468	221	-21.36861	221	-78.36953	221	-27.82393	221	-31.75603	221	-64.07069	221	-67.58341
	222	-7.167945	222	-16.26992	222	12.94857	222	8.480173	222	84.23241	222	96.5921	222	12.91625	222	12.39178	222	-38.1847	222	-41.90734	222	-20.3501	222	-76.3868	222	-26.15258	222	-32.27689	222	-64.39764	222	-66.77898
	223	-7.388928	223	-15.76492	223	12.86998	223	8.961829	223	86.96136	223	98.87999	223	18.60568	223	12.4151	223	-37.26537	223	-42.61802	223	-22.45608	223	-75.20965	223	-26.76222	223	-30.8383	223	-64.21342	223	-69.00891
	224	-7.93765	224	-15.41079	224	14.50117	224	8.375648	224	89.08788	224	100.7896	224	20.08464	224	12.29165	224	-35.73131	224	-42.87151	224	-20.92729	224	-75.29467	224	-28.12687	224	-29.96807	224	-65.89759	224	-64.77941
	225	-7.131793	225	-15.45541	225	15.40852	225	9.036072	225	90.66302	225	103.9611	225	20.58191	225	14.13664	225	-34.08094	225	-42.31338	225	-22.00083	225	-76.0619	225	-28.31018	225	-28.36871	225	-66.8499	225	-67.60103
	226	-6.714664	226	-14.62616	226	16.4027	226	10.06027	226	93.68179	226	106.9337	226	17.70562	226	13.21573	226	-32.36759	226	-42.06723	226	-22.31267	226	-76.58092	226	-28.1938	226	-29.90277	226	-69.48829	226	-71.15249
	227	-7.113383	227	-15.07733	227	15.78565	227	9.4853	227	93.7299	227	107.4052	227	14.39464	227	15.61439	227	-31.45365	227	-42.30265	227	-20.57801	227	-77.77551	227	-30.44206	227	-29.43349	227	-67.57884	227	-76.70384
	228	-6.883634	228	-14.97096	228	15.75159	228	10.0859	228	92.8948	228	107.4852	228	13.49524	228	17.66439	228	-29.51821	228	-40.9635	228	-19.72342	228	-76.48567	228	-29.22361	228	-30.87827	228	-74.72282	228	-73.74185
	229	-7.674464	229	-15.72933	229	16.33224	229	10.58703	229	92.53535	229	107.4692	229	13.91701	229	19.52892	229	-28.43784	229	-39.91008	229	-19.91248	229	-76.44296	229	-28.51735	229	-31.49887	229	-71.07759	229	-77.43259
	230	-8.15733	230	-16.02259	230	16.55792	230	11.11271	230	91.09987	230	105.9084	230	15.91728	230	19.53651	230	-27.91307	230	-38.84106	230	-21.27806	230	-73.48898	230	-28.36745	230	-31.72357	230	-61.53417	230	-77.62331
	231	-8.966162	231	-16.41454	231	17.13896	231	11.85025	231	88.77536	231	104.3745	231	17.5407	231	22.05463	231	-28.03878	231	-38.3071	231	-21.07488	231	-72.76067	231	-30.16676	231	-33.22908	231	-72.04006	231	-70.62353
	232	-9.472726	232	-17.09259	232	16.50452	232	12.66381	232	85.7989	232	101.9647	232	18.48337	232	24.72281	232	-27.81037	232	-38.27741	232	-21.86431	232	-72.47504	232	-29.87073	232	-33.57589	232	-65.83214	232	-69.40337
	233	-9.021713	233	-17.50024	233	17.45801	233	13.2451	233	84.4859	233	100.4096	233	21.16783	233	26.23355	233	-27.91511	233	-38.15293	233	-22.20941	233	-72.68847	233	-31.94905	233	-32.03906	233	-64.36232	233	-64.92207
	234	-9.620346	234	-17.71021	234	18.90571	234	13.98991	234	84.41532	234	98.7733	234	21.00525	234	26.99353	234	-29.0696	234	-38.79247	234	-21.6333	234	-72.36811	234	-33.95568	234	-36.62027	234	-61.13832	234	-64.88518
	235	-8.916216	235	-17.69878	235	20.34814	235	15.02728	235	82.78535	235	97.63718	235	24.46629	235	26.4796	235	-29.21593	235	-39.00555	235	-22.42557	235	-71.72362	235	-34.49873	235	-35.58905	235	-61.94267	235	-59.80495
	236	-9.681908	236	-17.91316	236	20.09521	236	16.61431	236	81.9623	236	96.15531	236	26.64112	236	25.92728	236	-30.39035	236	-38.89555	236	-22.48095	236	-69.12777	236	-34.9385	236	-35.81963	236	-58.38838	236	-59.68697
	237	-9.498102	237	-18.38404	237	18.07437	237	17.20241	237	79.65279	237	94.11205	237	28.0807	237	24.01121	237	-30.7529	237	-38.83577	237	-23.7751	237	-68.47769	237	-33.92024	237	-36.18034	237	-57.15764	237	-58.60384
	238	-10.34654	238	-19.01903	238	17.45433	238	17.79608	238	77.30934	238	92.65164	238	30.20169	238	24.1075	238	-30.903	238	-38.27398	238	-22.82806	238	-68.77139	238	-32.42666	238	-32.7826	238	-59.63451	238	-57.67335
	239	-10.50899	239	-18.16561	239	16.99195	239	17.87725	239	77.51089	239	91.49943	239	32.3592	239	21.72115	239	-31.61544	239	-37.79493	239	-25.27599	239	-68.45839	239	-30.65699	239	-32.26172	239	-60.30373	239	-65.10777
	240	-10.95174	240	-18.85246	240	19.68326	240	18.53635	240	77.00767	240	91.49565	240	29.09076	240	21.17563	240	-33.0083	240	-37.65485	240	-24.21553	240	-70.20361	240	-31.53108	240	-33.46745	240	-61.34361	240	-68.63012
	241	-10.33566	241	-17.49189	241	18.99888	241	18.03436	241	74.44422	241	91.09785	241	25.16437	241	20.46017	241	-33.48567	241	-38.97196	241	-25.7068	241	-70.46037	241	-33.17538	241	-32.47769	241	-59.16162	241	-69.22069
	242	-11.167	242	-17.82663	242	17.71644	242	18.88164	242	73.03036	242	90.01064	242	24.81343	242	19.1725	242	-33.3128	242	-40.45012	242	-25.15185	242	-70.98701	242	-29.60589	242	-32.95811	242	-57.78417	242	-69.83498
	243	-11.9854	243	-18.70771	243	16.22302	243	17.90104	243	69.64962	243	87.7104	243	22.19095	243	18.92715	243	-33.59033	243	-41.69946	243	-25.54392	243	-68.78062	243	-32.13418	243	-30.75817	243	-59.30619	243	-65.8807
	244	-13.42276	244	-19.82432	244	14.81011	244	16.69125	244	67.61436	244	85.27685	244	17.89726	244	17.57295	244	-33.60202	244	-41.47635	244	-25.58077	244	-68.69228	244	-28.78923	244	-28.05283	244	-57.05126	244	-66.15871
	245	-14.3681	245	-20.70178	245	13.19461	245	15.07106	245	65.22905	245	82.83119	245	15.389	245	15.72127	245	-33.9485	245	-40.99281	245	-25.41602	245	-68.41492	245	-30.49465	245	-31.35974	245	-57.12096	245	-65.96482
	246	-14.12637	246	-21.42637	246	11.78568	246	13.69076	246	63.54894	246	81.45061	246	11.96689	246	16.52682	246	-34.25846	246	-40.94606	246	-26.3272	246	-68.59544	246	-26.32883	246	-29.15463	246	-49.45283	246	-63.27616
	247	-13.10365	247	-21.83379	247	11.33593	247	12.81517	247	62.46107	247	79.9649	247	10.58579	247	17.14492	247	-34.82616	247	-40.97891	247	-27.70954	247	-66.89359	247	-28.16338	247	-29.38408	247	-53.64873	247	-64.73087
	248	-13.58689	248	-22.45228	248	9.911501	248	12.76575	248	61.12556	248	78.77892	248	11.47814	248	18.6904	248	-34.81889	248	-40.77646	248	-27.998	248	-65.13072	248	-27.13009	248	-27.68075	248	-52.57406	248	-61.13323
	249	-13.13451	249	-22.3406	249	8.544982	249	11.38594	249	62.01572	249	79.61345	249	15.06459	249	19.86057	249	-34.01144	249	-39.87339	249	-29.8142	249	-66.7933	249	-22.52834	249	-25.97329	249	-55.62656	249	-65.7117
	250	-13.0003	250	-21.78671	250	8.030532	250	10.27779	250	63.29449	250	79.05247	250	17.76692	250	22.02081	250	-33.50388	250	-38.46661	250	-31.08994	250	-68.61299	250	-22.07177	250	-23.7146	250	-55.36035	250	-70.22852
	251	-12.74629	251	-21.39984	251	6.826055	251	10.15563	251	64.58944	251	78.83749	251	22.67349	251	24.01498	251	-33.07674	251	-37.13577	251	-32.81116	251	-71.3951	251	-23.44801	251	-24.79653	251	-56.70407	251	-64.93788
	252	-12.76762	252	-21.08231	252	6.251532	252	9.606383	252	64.10268	252	78.10488	252	24.59541	252	23.27122	252	-32.69037	252	-36.36723	252	-34.05605	252	-73.29383	252	-23.82643	252	-27.52375	252	-60.90888	252	-63.21116
	253	-12.5421	253	-21.1348	253	4.303551	253	8.55791	253	63.31226	253	77.00514	253	24.34852	253	23.50821	253	-32.90372	253	-35.83405	253	-34.81437	253	-73.63757	253	-23.00502	253	-30.09439	253	-59.71896	253	-62.00005
	254	-11.15658	254	-19.00047	254	2.352872	254	7.873353	254	62.61338	254	76.48827	254	26.71943	254	22.30197	254	-31.75558	254	-35.09629	254	-36.30675	254	-72.75819	254	-25.2064	254	-33.60687	254	-57.87196	254	-64.03576
	255	-9.883135	255	-18.34616	255	.3475821	255	5.920302	255	62.34019	255	75.68465	255	25.79705	255	21.57035	255	-30.19403	255	-34.44955	255	-37.31849	255	-71.60622	255	-27.99108	255	-32.58723	255	-59.15819	255	-65.75996
	256	-9.368933	256	-17.45807	256	-2.564146	256	3.891585	256	63.65826	256	74.50711	256	24.24866	256	18.11422	256	-28.85005	256	-32.85721	256	-38.83257	256	-73.0807	256	-27.94389	256	-30.34889	256	-60.8919	256	-63.54969
	257	-8.344493	257	-16.15188	257	-4.22165	257	2.877959	257	62.70722	257	74.01502	257	23.14309	257	19.38418	257	-28.15634	257	-30.91162	257	-38.93183	257	-73.75572	257	-24.75714	257	-29.38131	257	-61.74968	257	-65.11479
	258	-8.484188	258	-16.426	258	-6.409098	258	1.373021	258	60.02763	258	73.89713	258	22.95138	258	20.51354	258	-27.31372	258	-29.89959	258	-40.34015	258	-73.57958	258	-28.10449	258	-25.32779	258	-57.47241	258	-65.67371
	259	-8.446424	259	-14.75294	259	-8.08675	259	.8516564	259	57.8119	259	73.29082	259	22.10295	259	20.37658	259	-25.58055	259	-30.79634	259	-41.16453	259	-73.56246	259	-26.20207	259	-26.01181	259	-55.0788	259	-66.34346
	260	-8.081817	260	-13.64816	260	-9.295953	260	1.089996	260	55.85046	260	71.70377	260	19.43524	260	19.66451	260	-24.72819	260	-32.07377	260	-40.78432	260	-74.43117	260	-25.1534	260	-26.56721	260	-57.62172	260	-68.46115
	261	-8.000193	261	-12.96737	261	-9.455743	261	.442491	261	53.21719	261	71.07054	261	17.97791	261	19.56664	261	-22.91202	261	-32.03547	261	-41.76414	261	-72.24029	261	-26.59755	261	-30.04006	261	-57.14825	261	-69.1871
	262	-5.907889	262	-12.41	262	-10.50097	262	.5778186	262	52.13988	262	70.47824	262	14.32844	262	18.81162	262	-22.53682	262	-30.95586	262	-40.9968	262	-72.94703	262	-27.6277	262	-27.05225	262	-55.12468	262	-68.19887
	263	-4.17887	263	-12.25349	263	-11.35481	263	-.3506421	263	50.12955	263	68.40608	263	12.04559	263	19.62215	263	-22.15467	263	-29.80142	263	-42.61494	263	-72.41599	263	-27.17148	263	-27.10442	263	-57.63457	263	-69.36297
	264	-2.834544	264	-10.59653	264	-11.63789	264	-1.115544	264	48.55798	264	68.65406	264	10.77954	264	20.65148	264	-22.93147	264	-30.05892	264	-41.64791	264	-71.96011	264	-29.5178	264	-27.66722	264	-52.76019	264	-68.04497
	265	-3.059205	265	-10.94468	265	-13.60005	265	-3.008431	265	47.65758	265	67.58791	265	11.52248	265	21.59996	265	-22.94904	265	-29.42976	265	-43.35848	265	-72.08944	265	-27.72278	265	-26.94077	265	-55.43089	265	-69.10517
	266	-3.234701	266	-11.00758	266	-13.94779	266	-3.599652	266	49.11062	266	65.98109	266	13.57979	266	21.17946	266	-23.29685	266	-29.53297	266	-44.84233	266	-71.31606	266	-27.42964	266	-25.67603	266	-51.89899	266	-70.31775
	267	-4.123551	267	-11.04286	267	-13.77297	267	-3.913159	267	50.49006	267	64.53959	267	14.85493	267	21.75989	267	-24.45318	267	-29.7969	267	-44.59727	267	-69.76381	267	-25.72741	267	-29.58507	267	-53.91376	267	-64.51963
	268	-3.354525	268	-10.6251	268	-16.12877	268	-4.662582	268	50.22738	268	64.4595	268	17.63596	268	21.40581	268	-24.69089	268	-30.67216	268	-46.12542	268	-71.79102	268	-27.51588	268	-30.63399	268	-50.09873	268	-61.0472
	269	-3.196601	269	-11.05226	269	-17.70546	269	-6.163716	269	53.63542	269	65.67397	269	18.28136	269	19.35679	269	-24.72397	269	-31.19307	269	-46.55001	269	-73.4137	269	-26.64692	269	-28.66452	269	-53.25678	269	-61.32191
	270	-1.886498	270	-9.390675	270	-19.0453	270	-7.542555	270	53.05238	270	64.47032	270	19.59819	270	19.12793	270	-24.96731	270	-31.61598	270	-48.20298	270	-73.26214	270	-24.48272	270	-30.27523	270	-49.7064	270	-60.12071
	271	-2.603497	271	-9.231901	271	-20.29855	271	-8.381269	271	53.09038	271	64.21898	271	23.49326	271	18.10153	271	-25.27795	271	-31.73358	271	-49.30723	271	-74.03601	271	-23.94324	271	-31.44711	271	-52.72405	271	-57.45002
	272	-2.178304	272	-8.352947	272	-21.68309	272	-8.748697	272	51.70191	272	62.73173	272	22.7928	272	17.48616	272	-26.50386	272	-31.54869	272	-50.10289	272	-72.72725	272	-22.59675	272	-27.45618	272	-53.17195	272	-56.20808
	273	-3.083157	273	-7.639113	273	-22.63999	273	-9.104822	273	51.21216	273	60.96825	273	22.39069	273	16.94141	273	-27.30822	273	-31.819	273	-50.64141	273	-73.16679	273	-23.33123	273	-25.84193	273	-45.17268	273	-52.01163
	274	-3.446931	274	-7.950751	274	-23.66994	274	-8.699528	274	51.52001	274	60.39952	274	21.57845	274	18.3122	274	-28.20765	274	-32.95611	274	-51.86917	274	-75.07492	274	-25.24786	274	-22.15967	274	-44.78701	274	-47.69197
	275	-2.838241	275	-7.483416	275	-26.41815	275	-9.301793	275	50.37744	275	59.98511	275	18.61836	275	16.37365	275	-27.75009	275	-33.15253	275	-55.71179	275	-76.61292	275	-23.95308	275	-25.86072	275	-45.51171	275	-51.90635
	276	-3.35374	276	-7.391111	276	-27.63992	276	-9.817468	276	48.7073	276	59.6703	276	17.6664	276	16.84021	276	-27.93816	276	-32.84369	276	-57.06808	276	-80.34309	276	-22.42961	276	-23.79709	276	-41.43132	276	-52.57238
	277	-4.145862	277	-8.147665	277	-29.95059	277	-11.28497	277	47.87676	277	59.48211	277	13.994	277	17.65503	277	-28.34435	277	-32.60028	277	-59.53273	277	-80.8438	277	-26.47	277	-24.1396	277	-44.36211	277	-53.58342
	278	-4.957538	278	-7.806596	278	-30.56648	278	-11.50091	278	47.91721	278	59.18586	278	14.18567	278	17.65003	278	-28.26001	278	-33.08073	278	-59.95376	278	-82.90504	278	-25.57948	278	-26.36045	278	-45.96033	278	-53.3662
	279	-6.424903	279	-8.670122	279	-30.93316	279	-12.02621	279	46.84479	279	58.48239	279	13.6415	279	21.09145	279	-28.4201	279	-34.42881	279	-60.65437	279	-83.19058	279	-26.75523	279	-27.96754	279	-45.76264	279	-53.39028
	280	-6.668708	280	-9.621504	280	-31.7769	280	-13.05561	280	46.33749	280	58.44492	280	14.15417	280	24.01329	280	-28.27153	280	-34.60442	280	-62.89199	280	-81.25343	280	-27.95031	280	-25.26062	280	-46.2055	280	-51.10517
	281	-6.281932	281	-10.2448	281	-32.52065	281	-14.10217	281	43.07048	281	56.34349	281	16.31595	281	27.3039	281	-28.56526	281	-34.76304	281	-62.15881	281	-80.59281	281	-27.35219	281	-27.42624	281	-43.9357	281	-55.15629
	282	-6.925197	282	-9.924111	282	-32.8322	282	-14.20437	282	42.97433	282	57.1478	282	20.71403	282	30.30253	282	-29.03236	282	-35.06497	282	-62.80098	282	-81.38115	282	-24.32966	282	-30.15353	282	-45.12409	282	-53.5465
	283	-6.558172	283	-10.90733	283	-31.62854	283	-14.43767	283	43.64048	283	57.60485	283	25.22277	283	34.49577	283	-29.83359	283	-35.49339	283	-62.64847	283	-83.07967	283	-25.40412	283	-28.06821	283	-46.50762	283	-55.33804
	284	-7.224267	284	-10.83833	284	-32.44112	284	-14.73838	284	45.30148	284	58.94423	284	27.23362	284	34.73313	284	-30.15494	284	-36.62576	284	-64.42675	284	-86.31243	284	-28.81025	284	-29.04101	284	-49.68259	284	-53.92475
	285	-8.757964	285	-12.93131	285	-32.17001	285	-15.29343	285	46.54003	285	60.28984	285	30.20652	285	34.3926	285	-29.38746	285	-36.71207	285	-62.8525	285	-87.09636	285	-26.07591	285	-26.97351	285	-48.9072	285	-52.81779
	286	-9.718242	286	-14.21785	286	-32.29435	286	-14.50047	286	48.28188	286	59.77311	286	32.54053	286	34.41058	286	-29.93704	286	-35.80183	286	-63.05237	286	-88.71947	286	-26.25481	286	-24.9581	286	-45.1656	286	-50.06388
	287	-9.711561	287	-14.36519	287	-33.16506	287	-14.73558	287	46.11683	287	58.04453	287	35.07979	287	34.11625	287	-29.61019	287	-34.05318	287	-64.32076	287	-87.18758	287	-24.01538	287	-25.71148	287	-45.44922	287	-49.51995
	288	-10.71281	288	-14.34435	288	-33.0397	288	-14.20185	288	44.78348	288	55.08089	288	35.80939	288	31.163	288	-29.35611	288	-32.82147	288	-64.40303	288	-86.54749	288	-23.08835	288	-26.28691	288	-49.66066	288	-48.53414
	289	-11.21355	289	-15.07208	289	-33.80708	289	-14.53463	289	44.64716	289	54.13657	289	34.48989	289	27.03989	289	-29.1821	289	-32.00585	289	-65.03917	289	-86.49505	289	-24.19024	289	-25.50888	289	-50.15133	289	-50.71873
	290	-11.24055	290	-15.03713	290	-34.46171	290	-14.3935	290	46.15506	290	54.23173	290	32.33011	290	25.77382	290	-29.29761	290	-31.94473	290	-66.0444	290	-87.05904	290	-21.47804	290	-28.57514	290	-53.44424	290	-44.86416
	291	-11.69384	291	-14.45659	291	-36.60389	291	-15.54176	291	46.48486	291	54.62925	291	30.32001	291	23.36709	291	-27.61999	291	-32.21693	291	-66.37264	291	-88.83559	291	-25.06968	291	-28.87261	291	-48.43225	291	-48.48488
	292	-12.79697	292	-15.36533	292	-40.81348	292	-16.48975	292	48.31838	292	55.50488	292	26.67266	292	23.58014	292	-25.92072	292	-32.34943	292	-68.15148	292	-88.68311	292	-23.12121	292	-27.68859	292	-52.12766	292	-45.60759
	293	-13.37839	293	-15.07797	293	-43.72048	293	-17.60294	293	46.96498	293	55.1598	293	22.7063	293	22.42939	293	-25.15007	293	-32.37258	293	-68.15476	293	-88.45661	293	-24.27036	293	-27.69763	293	-46.06903	293	-48.07957
	294	-14.47065	294	-15.0894	294	-46.34771	294	-19.74747	294	45.874	294	54.66739	294	20.60393	294	22.88225	294	-24.66053	294	-31.76094	294	-70.16769	294	-87.04516	294	-24.32249	294	-29.67961	294	-48.39153	294	-44.50758
	295	-14.03944	295	-15.64694	295	-47.23621	295	-19.9413	295	44.80723	295	54.31005	295	20.9974	295	25.70846	295	-22.73839	295	-30.5153	295	-71.95977	295	-88.27615	295	-25.07614	295	-31.53215	295	-42.43708	295	-44.32188
	296	-13.11926	296	-15.36855	296	-47.54538	296	-19.67189	296	44.50618	296	53.81329	296	21.92638	296	30.21488	296	-22.36343	296	-30.23817	296	-74.12124	296	-88.12629	296	-25.74229	296	-34.6384	296	-46.03956	296	-47.7096
	297	-13.22536	297	-15.44499	297	-48.46548	297	-21.09756	297	42.78944	297	53.28267	297	24.24855	297	34.17124	297	-23.28762	297	-29.39601	297	-74.4011	297	-89.71167	297	-23.32119	297	-32.8255	297	-45.52431	297	-47.70525
	298	-13.13374	298	-15.34084	298	-50.33063	298	-22.46505	298	41.80589	298	51.8856	298	26.50981	298	39.91805	298	-24.37099	298	-29.42135	298	-75.14061	298	-89.70252	298	-20.82891	298	-31.00827	298	-43.46923	298	-46.36353
	299	-13.21936	299	-15.59164	299	-53.55822	299	-23.94846	299	41.67368	299	50.21658	299	31.05618	299	45.10873	299	-25.86673	299	-30.96096	299	-75.63943	299	-90.13894	299	-20.99517	299	-29.96621	299	-42.47186	299	-45.71491
	300	-13.34461	300	-15.79606	300	-55.25969	300	-25.55337	300	40.23154	300	49.53032	300	33.97546	300	49.43509	300	-26.52314	300	-31.04735	300	-76.10605	300	-91.08648	300	-17.88262	300	-27.43636	300	-45.14784	300	-44.88594
	301	-13.35898	301	-15.42613	301	-57.56569	301	-27.56925	301	38.70012	301	48.19138	301	38.15511	301	50.74432	301	-26.43032	301	-31.15273	301	-77.54688	301	-93.19053	301	-17.18164	301	-23.8696	301	-40.80098	301	-44.21674
	302	-14.01821	302	-15.44841	302	-56.32461	302	-30.01514	302	38.68552	302	47.18806	302	43.00527	302	52.0444	302	-26.58986	302	-29.62058	302	-77.14441	302	-95.32779	302	-14.38285	302	-21.98869	302	-43.02575	302	-43.45723
	303	-13.6498	303	-15.53937	303	-58.07728	303	-32.34801	303	38.77224	303	47.60674	303	46.19191	303	52.62263	303	-26.88598	303	-28.80386	303	-76.41758	303	-94.72588	303	-17.80885	303	-22.21549	303	-45.69873	303	-41.93493
	304	-13.67508	304	-16.57016	304	-59.55155	304	-34.11758	304	36.7941	304	47.63254	304	50.49441	304	53.05938	304	-27.39231	304	-28.505	304	-76.94695	304	-95.35464	304	-14.64533	304	-22.79797	304	-43.66506	304	-45.5711
	305	-14.33311	305	-16.62423	305	-60.39848	305	-35.68344	305	37.14217	305	47.5494	305	53.50306	305	52.66383	305	-27.14646	305	-28.82631	305	-77.57697	305	-95.82316	305	-9.644045	305	-24.78656	305	-48.1213	305	-45.94379
	306	-14.41695	306	-16.48972	306	-58.98689	306	-36.74179	306	37.10517	306	47.25346	306	53.7674	306	50.89178	306	-26.76376	306	-29.22931	306	-76.56702	306	-97.20017	306	-10.94055	306	-20.79724	306	-47.08175	306	-45.68968
	307	-15.16912	307	-16.29261	307	-57.94242	307	-36.55875	307	36.59245	307	45.64933	307	52.50697	307	50.63992	307	-25.89826	307	-30.23226	307	-76.0658	307	-98.48152	307	-6.216975	307	-18.78448	307	-43.21346	307	-43.06025
	308	-15.68182	308	-15.8264	308	-57.92757	308	-35.95248	308	35.70897	308	45.75125	308	51.86415	308	49.37529	308	-25.17164	308	-30.65132	308	-76.52223	308	-100.1264	308	-4.983761	308	-13.7937	308	-49.44493	308	-37.58851
	309	-15.94587	309	-15.78697	309	-58.6283	309	-34.91023	309	36.34141	309	43.77262	309	49.47779	309	47.88892	309	-23.86595	309	-31.52717	309	-77.40786	309	-99.79561	309	-3.505213	309	-11.55281	309	-49.62423	309	-33.3973
	310	-16.15837	310	-15.43458	310	-59.75669	310	-33.69731	310	37.10205	310	43.22035	310	44.95357	310	45.49223	310	-23.89019	310	-32.82317	310	-78.12759	310	-101.5827	310	-3.45375	310	-14.82149	310	-39.41571	310	-32.94367
	311	-15.4844	311	-15.35424	311	-60.67913	311	-32.9442	311	35.54558	311	41.84403	311	42.77325	311	45.18108	311	-23.32994	311	-33.20817	311	-80.09267	311	-102.678	311	-4.290658	311	-13.46315	311	-39.12771	311	-28.77567
	312	-14.68116	312	-14.85552	312	-59.62772	312	-32.05116	312	36.71008	312	43.73571	312	39.03071	312	44.45301	312	-22.13387	312	-33.63158	312	-81.17622	312	-103.5477	312	-4.855946	312	-18.4733	312	-44.5892	312	-29.83503
	313	-13.71617	313	-14.55327	313	-58.2127	313	-30.79028	313	37.85236	313	43.9172	313	35.60067	313	43.48774	313	-22.20613	313	-33.31242	313	-83.26972	313	-103.9874	313	-7.534405	313	-19.70243	313	-43.23132	313	-30.21116
	314	-14.1229	314	-14.19745	314	-58.43528	314	-30.09402	314	40.06587	314	45.49284	314	34.73549	314	44.36666	314	-22.15865	314	-33.07156	314	-85.31202	314	-102.7919	314	-10.36312	314	-20.01469	314	-38.83199	314	-35.48804
	315	-15.45306	315	-13.52185	315	-58.5667	315	-27.91216	315	39.53783	315	46.98826	315	35.6892	315	46.91368	315	-22.16723	315	-33.25573	315	-88.34757	315	-101.6706	315	-11.13244	315	-23.53532	315	-39.54367	315	-35.61388
	316	-16.01568	316	-13.39571	316	-59.44841	316	-27.1369	316	38.25659	316	48.4323	316	36.06858	316	48.0191	316	-22.23021	316	-32.23732	316	-89.88071	316	-100.9376	316	-7.761034	316	-27.09515	316	-35.19908	316	-30.73193
	317	-16.88521	317	-14.96444	317	-60.93551	317	-27.48336	317	38.23077	317	49.36625	317	35.01401	317	47.76209	317	-23.47538	317	-31.31124	317	-91.38294	317	-100.6974	317	-9.088964	317	-24.43718	317	-34.43736	317	-30.73473
	318	-16.22106	318	-14.57072	318	-61.82851	318	-27.76251	318	39.74508	318	50.82834	318	36.10305	318	48.44392	318	-24.27498	318	-30.51096	318	-93.25147	318	-100.543	318	-9.769454	318	-23.15553	318	-30.58644	318	-32.67372
	319	-15.90645	319	-14.97305	319	-63.59034	319	-29.46791	319	42.72838	319	51.5951	319	38.47457	319	49.07175	319	-25.79013	319	-30.13224	319	-94.5947	319	-100.3558	319	-8.114664	319	-20.81441	319	-30.96612	319	-31.39346
	320	-15.45437	320	-15.69065	320	-65.42128	320	-31.68684	320	43.14419	320	52.94146	320	40.57388	320	50.46943	320	-26.04225	320	-29.24266	320	-95.48057	320	-101.5612	320	-4.702994	320	-21.97904	320	-35.20829	320	-31.30108
	321	-16.03436	321	-15.81657	321	-67.04252	321	-33.73832	321	41.70343	321	52.30758	321	44.635	321	52.22324	321	-26.33076	321	-28.54158	321	-95.61217	321	-103.2417	321	-5.569404	321	-19.98536	321	-34.63258	321	-31.30005
	322	-16.13432	322	-15.63063	322	-67.83263	322	-35.28269	322	39.67565	322	50.39433	322	45.05845	322	53.10145	322	-26.13215	322	-27.49845	322	-95.49977	322	-104.2973	322	-3.411914	322	-17.37177	322	-31.02418	322	-33.14018
	323	-16.63844	323	-15.1827	323	-68.6005	323	-37.34323	323	38.95528	323	48.70849	323	46.33509	323	53.40932	323	-25.86246	323	-26.52678	323	-95.52314	323	-104.0009	323	-2.624292	323	-13.01538	323	-35.08546	323	-27.7641
	324	-18.83828	324	-15.86716	324	-69.14021	324	-40.3466	324	38.20325	324	47.44353	324	47.31118	324	55.04576	324	-25.53447	324	-26.11728	324	-94.9958	324	-104.0209	324	1.922048	324	-12.34886	324	-33.46146	324	-29.05517
	325	-21.00801	325	-15.74609	325	-70.351	325	-43.08818	325	38.58075	325	46.9661	325	48.29473	325	55.32404	325	-24.21939	325	-25.36956	325	-94.94308	325	-104.4378	325	-.4042701	325	-10.05373	325	-32.03617	325	-26.29015
	326	-21.16297	326	-17.31462	326	-69.89736	326	-44.26541	326	38.29665	326	45.80898	326	47.49567	326	53.52466	326	-22.52877	326	-24.19955	326	-93.06528	326	-103.6815	326	4.607419	326	-5.924125	326	-32.5104	326	-24.41789
	327	-18.1767	327	-17.14046	327	-70.62281	327	-44.59062	327	39.1666	327	45.54592	327	46.56542	327	53.35161	327	-22.26356	327	-24.09564	327	-93.26077	327	-103.4345	327	1.423127	327	-8.280607	327	-33.14521	327	-24.0763
	328	-16.90153	328	-17.80987	328	-71.33923	328	-46.09855	328	39.24064	328	44.0817	328	48.84016	328	54.56133	328	-21.83932	328	-24.68389	328	-92.43112	328	-104.1846	328	5.393886	328	-5.626859	328	-38.65262	328	-32.41181
	329	-17.41048	329	-17.60989	329	-71.29198	329	-45.45829	329	39.31239	329	43.14457	329	47.07751	329	54.71856	329	-22.65664	329	-25.4849	329	-91.70165	329	-105.219	329	4.329284	329	-5.150206	329	-39.21279	329	-29.67587
	330	-17.84929	330	-17.59929	330	-72.21368	330	-45.85518	330	37.95007	330	43.11376	330	46.46587	330	56.07028	330	-22.68596	330	-26.30823	330	-91.31669	330	-106.2001	330	5.184183	330	-3.806617	330	-37.12812	330	-28.83203
	331	-17.77074	331	-17.99535	331	-72.14002	331	-45.36225	331	35.40741	331	42.00805	331	46.03683	331	55.45214	331	-21.91318	331	-27.97498	331	-89.14153	331	-107.4661	331	1.54917	331	-3.982684	331	-37.32357	331	-23.3076
	332	-18.19882	332	-18.55148	332	-73.02682	332	-44.52388	332	34.24981	332	42.34816	332	46.48492	332	56.22126	332	-21.32957	332	-28.63018	332	-88.89359	332	-107.0243	332	5.180123	332	-6.56728	332	-33.46278	332	-25.81179
	333	-18.37502	333	-19.11025	333	-73.90437	333	-44.0136	333	33.70393	333	41.58335	333	48.02087	333	56.89502	333	-21.4177	333	-28.06013	333	-88.11465	333	-106.5108	333	2.20868	333	-8.787241	333	-30.79745	333	-26.33835
	334	-18.3319	334	-18.5362	334	-74.6338	334	-44.61796	334	32.44596	334	41.7974	334	49.11057	334	57.98463	334	-22.8003	334	-27.1279	334	-88.26986	334	-106.5609	334	3.196308	334	-9.113125	334	-30.37263	334	-22.46631
	335	-18.02487	335	-19.30697	335	-76.38171	335	-45.49221	335	33.16572	335	43.85957	335	50.25225	335	57.72954	335	-23.01545	335	-26.4959	335	-89.0237	335	-105.4819	335	1.739695	335	-5.606071	335	-28.44674	335	-22.70484
	336	-18.29497	336	-19.19753	336	-77.39509	336	-44.89692	336	35.14732	336	45.17326	336	47.71297	336	57.33729	336	-24.42439	336	-26.23935	336	-89.23267	336	-103.8657	336	.5693713	336	-7.401905	336	-26.64802	336	-22.54119
	337	-18.3514	337	-19.89984	337	-78.81246	337	-45.95838	337	35.1842	337	46.30633	337	46.92028	337	56.07098	337	-25.46786	337	-27.0602	337	-90.1642	337	-102.9064	337	.8897456	337	-10.95301	337	-21.18596	337	-16.49712
	338	-18.83372	338	-19.06667	338	-80.2048	338	-47.28411	338	34.40379	338	45.72793	338	48.1628	338	54.61834	338	-26.56276	338	-28.3636	338	-92.4945	338	-102.5831	338	2.45064	338	-11.82951	338	-19.56943	338	-13.51863
	339	-18.55638	339	-19.29469	339	-80.62301	339	-48.55186	339	34.21075	339	45.38378	339	47.7463	339	54.13492	339	-26.59252	339	-29.46021	339	-95.18192	339	-100.9932	339	.1448125	339	-10.86649	339	-18.48381	339	-10.96317
	340	-18.03088	340	-19.82943	340	-80.98876	340	-49.11906	340	34.2767	340	44.28612	340	47.67257	340	53.00142	340	-26.65071	340	-29.50272	340	-96.3518	340	-98.95763	340	1.273583	340	-8.85141	340	-22.3842	340	-10.98484
	341	-18.08861	341	-20.67986	341	-81.97855	341	-49.87768	341	35.08817	341	43.44011	341	45.66647	341	53.1525	341	-25.93967	341	-29.26459	341	-98.94112	341	-98.27089	341	3.06094	341	-10.1862	341	-28.95957	341	-18.33246
	342	-18.14696	342	-20.88386	342	-84.31271	342	-50.53306	342	36.05215	342	42.2125	342	45.48803	342	52.30029	342	-25.64254	342	-29.53595	342	-100.8517	342	-97.49007	342	2.162175	342	-6.880987	342	-26.27394	342	-25.36038
	343	-17.66487	343	-20.50428	343	-84.23396	343	-50.77996	343	37.27782	343	41.91446	343	41.53515	343	50.66946	343	-26.00024	343	-29.59539	343	-102.3228	343	-98.49931	343	5.079406	343	-5.097405	343	-24.69689	343	-24.68507
	344	-16.87094	344	-19.55059	344	-85.7999	344	-50.42978	344	38.53274	344	40.58685	344	39.57566	344	50.04499	344	-25.54975	344	-29.56573	344	-103.3079	344	-99.68166	344	3.949165	344	-3.65676	344	-24.66708	344	-23.44497
	345	-17.08935	345	-19.66487	345	-86.8484	345	-50.41745	345	39.1797	345	40.93144	345	37.60579	345	50.02663	345	-25.1746	345	-29.34657	345	-103.3681	345	-100.5127	345	6.642985	345	.8107805	345	-23.81594	345	-19.35815
	346	-16.82293	346	-20.15537	346	-87.71437	346	-50.09457	346	41.02483	346	40.17969	346	37.29894	346	49.08399	346	-24.94554	346	-29.2474	346	-104.7636	346	-100.1727	346	10.23918	346	3.069833	346	-25.94361	346	-18.76732
	347	-16.9816	347	-20.38353	347	-87.34927	347	-48.83722	347	41.70316	347	40.4249	347	39.83881	347	48.92847	347	-25.85443	347	-28.7953	347	-105.1096	347	-99.45299	347	7.741845	347	-.4224462	347	-23.13107	347	-15.52706
	348	-16.37933	348	-19.54689	348	-86.68843	348	-47.81983	348	41.62847	348	42.00873	348	40.65524	348	50.43041	348	-25.2427	348	-28.44565	348	-104.9771	348	-99.33731	348	8.437716	348	3.090745	348	-22.37169	348	-14.62406
	349	-15.67577	349	-18.94455	349	-86.86014	349	-46.83728	349	42.92713	349	43.64614	349	43.36637	349	53.54431	349	-25.07777	349	-27.86821	349	-105.0771	349	-98.76327	349	12.15543	349	2.424252	349	-21.87785	349	-13.64864
	350	-15.29954	350	-18.02063	350	-87.94287	350	-47.21821	350	45.47112	350	46.77913	350	46.95739	350	54.67935	350	-26.08434	350	-27.854	350	-104.2726	350	-98.98667	350	10.17593	350	.5242096	350	-19.73095	350	-11.44923
	351	-15.43461	351	-17.80135	351	-89.17184	351	-46.91959	351	48.57463	351	49.11641	351	51.10232	351	56.90862	351	-26.54522	351	-27.90287	351	-104.9355	351	-99.05591	351	11.18386	351	-6.422475E-03	351	-18.39852	351	-9.280158
	352	-15.68631	352	-18.2468	352	-90.43078	352	-49.36092	352	50.88002	352	52.46188	352	53.17115	352	59.34079	352	-26.12025	352	-27.68549	352	-104.9286	352	-99.99853	352	5.571464	352	-.3203518	352	-17.16164	352	-7.752649
	353	-16.68199	353	-18.05885	353	-89.43564	353	-49.90527	353	53.67073	353	56.09258	353	51.25457	353	59.74648	353	-26.31435	353	-27.40308	353	-104.8083	353	-100.977	353	8.889497	353	1.235614	353	-14.76088	353	-5.249753
	354	-17.76115	354	-17.8249	354	-89.72007	354	-51.51062	354	53.4572	354	58.74994	354	54.44888	354	59.50812	354	-26.40442	354	-26.715	354	-105.0293	354	-103.68	354	6.689793	354	-1.384663	354	-12.21341	354	-3.025146
	355	-18.92395	355	-17.55138	355	-91.03342	355	-52.77308	355	54.33294	355	62.64678	355	59.93381	355	61.29391	355	-26.24253	355	-26.69141	355	-104.1823	355	-103.7355	355	5.892861	355	-.4621282	355	-16.79769	355	-.664427
	356	-18.99064	356	-18.08828	356	-93.21201	356	-54.46585	356	55.58707	356	64.72893	356	61.13105	356	61.33256	356	-26.57162	356	-27.04849	356	-104.0949	356	-102.7322	356	3.470377	356	-1.018114E-02	356	-11.46046	356	-4.023295
	357	-18.99192	357	-17.50935	357	-94.36372	357	-56.15653	357	55.74012	357	67.98531	357	58.40272	357	59.53451	357	-27.52951	357	-27.5653	357	-103.318	357	-102.2457	357	6.298409	357	2.460305	357	-8.05926	357	-3.911635
	358	-19.79026	358	-17.49965	358	-96.77855	358	-58.35117	358	56.94012	358	69.41389	358	54.17439	358	57.85554	358	-26.81865	358	-28.46454	358	-102.9271	358	-102.3349	358	6.500529	358	.7281178	358	-8.134088	358	-1.845731
	359	-18.94521	359	-16.83408	359	-98.35985	359	-59.82795	359	58.21653	359	70.75356	359	53.10352	359	56.76741	359	-26.34676	359	-29.20269	359	-101.8845	359	-101.8505	359	2.341003	359	1.850437	359	-8.093345	359	-7.070453
	360	-19.25712	360	-17.42575	360	-99.20663	360	-60.91621	360	58.20351	360	70.98296	360	55.04829	360	56.71904	360	-25.88898	360	-29.73113	360	-99.84666	360	-101.3787	360	3.43206	360	2.207061	360	-12.41605	360	-8.784789
	361	-19.01363	361	-17.02295	361	-100.8166	361	-62.7273	361	56.49006	361	70.94359	361	56.64684	361	55.34537	361	-25.11037	361	-29.64886	361	-98.53973	361	-100.6386	361	7.146621	361	2.18525	361	-10.36119	361	-11.45353
	362	-18.85018	362	-17.86632	362	-101.2056	362	-63.25948	362	55.12622	362	70.0188	362	55.35519	362	56.79819	362	-24.45802	362	-29.24193	362	-96.94849	362	-100.3626	362	7.928885	362	5.024226	362	-12.01408	362	-11.11748
	363	-18.73821	363	-17.61419	363	-100.8306	363	-64.13586	363	55.7783	363	69.24385	363	52.84844	363	57.06492	363	-24.42451	363	-29.31174	363	-95.98668	363	-99.66022	363	8.596778	363	6.248834	363	-10.60976	363	-15.27638
	364	-17.91902	364	-17.40431	364	-98.8917	364	-64.73443	364	55.61691	364	67.61696	364	51.64383	364	57.85111	364	-24.45624	364	-28.71276	364	-95.14297	364	-99.8025	364	7.299073	364	5.645152	364	-8.749215	364	-10.00311
	365	-17.96044	365	-17.0966	365	-100.4253	365	-65.06667	365	56.93216	365	66.55168	365	51.41398	365	57.81861	365	-24.36994	365	-27.84177	365	-94.62918	365	-99.48734	365	8.934637	365	7.331197	365	-7.980711	365	-7.561162
	366	-17.52221	366	-17.31276	366	-100.6089	366	-65.43631	366	56.96851	366	65.68485	366	56.05878	366	60.72879	366	-25.02193	366	-28.12785	366	-94.60822	366	-98.40536	366	8.226814	366	6.706767	366	-7.858798	366	-6.473374
	367	-17.97977	367	-17.9822	367	-99.7986	367	-67.58466	367	55.62007	367	65.18984	367	59.79521	367	63.24485	367	-26.15742	367	-27.53518	367	-94.6639	367	-97.39306	367	12.12161	367	7.333419	367	-6.989776	367	-5.819522
	368	-18.13616	368	-18.10405	368	-99.32418	368	-68.25735	368	55.37083	368	63.43356	368	67.11082	368	66.17899	368	-25.87489	368	-27.24455	368	-95.26327	368	-95.77664	368	11.79229	368	4.574365	368	-10.50303	368	-3.053827
	369	-19.05688	369	-18.33474	369	-99.11828	369	-68.96563	369	54.95923	369	61.3138	369	71.28474	369	68.89425	369	-26.22228	369	-27.45606	369	-95.75673	369	-95.76494	369	11.50761	369	7.143684	369	-10.24298	369	-1.618648
	370	-19.41961	370	-18.46441	370	-100.2838	370	-69.3353	370	54.24298	370	58.71803	370	72.30537	370	71.48192	370	-26.58043	370	-28.22062	370	-96.8121	370	-95.53143	370	11.42003	370	7.794173	370	-5.821845	370	-.9795942
	371	-20.1105	371	-19.07399	371	-101.767	371	-68.1384	371	51.09793	371	56.7174	371	74.92974	371	74.20876	371	-26.70605	371	-28.81302	371	-96.64021	371	-94.06595	371	12.70603	371	9.922647	371	-4.701494	371	-1.923427
	372	-19.62981	372	-19.3989	372	-102.1006	372	-66.60197	372	50.39289	372	56.09374	372	73.29862	372	73.64283	372	-26.90074	372	-28.75203	372	-96.98956	372	-92.78381	372	12.48723	372	10.1459	372	-5.213809	372	-.2116748
	373	-18.6949	373	-19.08641	373	-101.7698	373	-64.82198	373	51.864	373	56.13699	373	71.27058	373	71.17831	373	-26.69964	373	-28.84631	373	-97.83146	373	-91.67403	373	10.92719	373	11.13072	373	-1.61402	373	-6.334946
	374	-18.55133	374	-19.23033	374	-100.3239	374	-62.13088	374	53.66237	374	57.30243	374	68.50201	374	69.39106	374	-26.32401	374	-29.07416	374	-97.15882	374	-90.47305	374	10.43418	374	11.65543	374	-6.862788	374	-5.527685
	375	-19.23205	375	-18.78246	375	-100.4402	375	-60.7854	375	56.75483	375	58.52173	375	67.48956	375	67.41679	375	-26.46389	375	-28.84194	375	-97.77041	375	-90.3453	375	13.0438	375	9.513479	375	-2.929003	375	-7.905088
	376	-19.58823	376	-19.45015	376	-100.4409	376	-58.92511	376	58.38589	376	60.25139	376	67.0467	376	67.42738	376	-26.3538	376	-28.59243	376	-97.1834	376	-89.43701	376	11.58472	376	9.801653	376	-3.86744	376	-9.438265
	377	-18.67581	377	-19.75716	377	-101.141	377	-57.49862	377	57.79125	377	62.45617	377	65.93931	377	68.07449	377	-25.96728	377	-27.9689	377	-97.23195	377	-89.49067	377	13.07735	377	13.07881	377	-4.756934	377	-14.89411
	378	-17.37192	378	-19.52404	378	-100.9057	378	-57.60514	378	55.86592	378	61.77867	378	67.47139	378	67.94076	378	-25.43769	378	-28.53835	378	-96.95107	378	-90.32899	378	14.89315	378	12.24006	378	-6.021322	378	-13.70608
	379	-16.51825	379	-19.59166	379	-100.2804	379	-57.40965	379	54.6409	379	62.20287	379	66.69452	379	69.32896	379	-25.44447	379	-29.18105	379	-95.05276	379	-90.59593	379	13.51705	379	13.53508	379	-5.875196	379	-12.03782
	380	-15.33176	380	-18.56258	380	-99.80054	380	-57.75649	380	53.72499	380	60.97712	380	67.63304	380	69.91625	380	-25.65999	380	-28.97978	380	-93.68912	380	-90.1281	380	13.92955	380	14.58168	380	.9861441	380	-13.30603
	381	-14.31287	381	-18.25357	381	-99.93079	381	-59.23992	381	51.76083	381	59.00959	381	68.21207	381	71.70727	381	-26.15292	381	-28.36673	381	-92.29556	381	-89.445	381	14.64422	381	15.36083	381	.4106629	381	-11.20403
	382	-14.24404	382	-17.18648	382	-100.2726	382	-60.99508	382	51.47873	382	58.39913	382	70.04869	382	74.29592	382	-26.11444	382	-26.92881	382	-91.76169	382	-89.39553	382	18.1001	382	13.67256	382	3.428878	382	-8.024531
	383	-13.28406	383	-16.82154	383	-99.24018	383	-61.13401	383	49.96746	383	55.83641	383	73.20602	383	75.71064	383	-26.74786	383	-25.96146	383	-90.9651	383	-88.60096	383	15.6543	383	15.66294	383	2.300708	383	-6.791525
	384	-11.80075	384	-16.37467	384	-100.0003	384	-61.87637	384	48.10077	384	53.97807	384	74.34581	384	79.0623	384	-28.79056	384	-25.82985	384	-90.35881	384	-89.64876	384	15.75079	384	17.57455	384	2.289627	384	-2.822039
	385	-11.62759	385	-15.22765	385	-99.73566	385	-62.88786	385	47.04411	385	52.24097	385	76.64359	385	79.66375	385	-28.78313	385	-25.75605	385	-90.34859	385	-90.09885	385	15.8259	385	18.15449	385	5.97626	385	-5.108236
	386	-11.33666	386	-15.29318	386	-100.271	386	-63.61698	386	47.13748	386	51.06827	386	79.49934	386	83.32649	386	-29.20215	386	-26.76122	386	-90.28278	386	-90.25015	386	20.7314	386	14.64739	386	2.223469	386	1.468171
	387	-10.35714	387	-14.70751	387	-101.2293	387	-64.74546	387	46.96042	387	49.27477	387	83.37721	387	85.76684	387	-28.70332	387	-27.96025	387	-89.40169	387	-90.34579	387	20.11887	387	16.50733	387	3.102091	387	3.139097
	388	-10.00488	388	-14.58524	388	-101.5944	388	-64.6956	388	47.05151	388	49.55018	388	85.70711	388	86.44608	388	-28.55745	388	-28.23474	388	-87.6337	388	-90.93777	388	21.36554	388	19.59417	388	6.657488	388	3.494432
	389	-10.32239	389	-13.63229	389	-102.1153	389	-65.30788	389	47.03627	389	50.93755	389	86.85027	389	88.11394	389	-27.31905	389	-27.05238	389	-86.17558	389	-90.28008	389	22.98099	389	16.86342	389	5.207015	389	2.089736
	390	-10.65351	390	-13.40786	390	-102.5508	390	-66.03988	390	48.83311	390	52.91904	390	86.51711	390	88.89995	390	-26.90856	390	-25.32909	390	-84.12747	390	-88.99582	390	18.47342	390	19.65854	390	7.649603	390	1.582187
	391	-11.27087	391	-12.44455	391	-103.4168	391	-66.86523	391	47.91098	391	53.95223	391	85.76318	391	89.06028	391	-26.99802	391	-25.17877	391	-82.78358	391	-87.83439	391	23.05348	391	20.6449	391	6.779269	391	1.69623
	392	-11.47219	392	-11.54761	392	-104.1858	392	-68.25207	392	46.32747	392	55.15195	392	86.49895	392	90.52341	392	-26.44875	392	-25.75251	392	-82.36609	392	-87.34441	392	20.38035	392	17.7215	392	11.13243	392	5.179549
	393	-11.12138	393	-12.34259	393	-103.6041	393	-69.36724	393	45.05692	393	56.63063	393	85.62931	393	89.56207	393	-26.21319	393	-26.38353	393	-80.78465	393	-87.96481	393	23.48285	393	19.48293	393	11.6225	393	5.472963
	394	-11.05297	394	-12.73635	394	-104.5801	394	-71.2907	394	46.94908	394	59.21684	394	82.11699	394	88.57118	394	-25.0156	394	-27.35598	394	-80.52969	394	-88.56368	394	22.6723	394	19.02076	394	16.46391	394	4.918105
	395	-11.53565	395	-11.49996	395	-103.2658	395	-71.35387	395	50.9155	395	60.33784	395	82.24701	395	86.77843	395	-23.97089	395	-26.81748	395	-80.291	395	-90.7122	395	21.36575	395	21.30371	395	10.5627	395	5.659528
	396	-11.44441	396	-10.05427	396	-101.6009	396	-71.40932	396	53.48549	396	61.73234	396	76.44003	396	85.11037	396	-24.38006	396	-27.17546	396	-80.26231	396	-90.32016	396	20.33479	396	22.31466	396	17.65817	396	4.268616
	397	-12.32146	397	-11.51871	397	-98.69251	397	-71.98953	397	53.43386	397	62.38856	397	70.73168	397	79.58163	397	-24.72826	397	-27.07457	397	-81.01052	397	-89.0022	397	17.96924	397	21.56701	397	19.36059	397	3.081688
	398	-11.60839	398	-11.16262	398	-97.77076	398	-72.66627	398	52.56824	398	62.71945	398	66.34142	398	76.01514	398	-25.2753	398	-27.18253	398	-81.7315	398	-87.83184	398	18.45542	398	20.37052	398	17.793	398	3.535337
	399	-11.50601	399	-11.38202	399	-98.85218	399	-73.19206	399	51.67865	399	61.9557	399	65.72371	399	73.39447	399	-25.73371	399	-27.42734	399	-82.4989	399	-87.43543	399	17.61053	399	22.49749	399	20.40635	399	4.544111
	400	-11.80499	400	-10.04154	400	-98.87864	400	-71.85239	400	53.07013	400	62.37606	400	64.95858	400	70.83094	400	-26.29719	400	-26.57906	400	-82.70395	400	-86.97869	400	19.97403	400	22.59101	400	22.25235	400	4.20344
	401	-12.60757	401	-11.40159	401	-100.0288	401	-70.47344	401	54.31832	401	62.96196	401	64.98824	401	69.30421	401	-26.79915	401	-26.52693	401	-83.67158	401	-85.16386	401	18.35178	401	24.7885	401	19.55273	401	10.15634
	402	-12.91682	402	-10.4751	402	-99.01417	402	-68.81509	402	53.07838	402	62.67268	402	67.09934	402	68.55199	402	-27.07814	402	-26.87347	402	-84.81813	402	-84.23901	402	20.82347	402	23.54413	402	19.10227	402	9.081279
	403	-12.97266	403	-11.08907	403	-100.9329	403	-67.03766	403	55.71926	403	63.18068	403	65.87669	403	66.50945	403	-27.2459	403	-26.31942	403	-86.24899	403	-82.83986	403	21.43164	403	22.51679	403	19.07268	403	7.82205
	404	-12.51437	404	-10.06414	404	-103.5267	404	-66.41249	404	56.42067	404	62.63786	404	67.6786	404	65.11187	404	-27.26139	404	-26.71475	404	-87.64463	404	-81.10649	404	19.25963	404	24.0368	404	22.02584	404	11.53468
	405	-13.25649	405	-9.743925	405	-105.6316	405	-66.66966	405	55.71966	405	62.02108	405	69.73915	405	66.81133	405	-27.0556	405	-27.14871	405	-88.27244	405	-79.9867	405	19.49388	405	25.20548	405	18.64487	405	13.5865
	406	-14.01581	406	-9.983874	406	-108.4105	406	-67.31818	406	54.80685	406	61.88622	406	70.58422	406	69.11171	406	-27.04331	406	-27.99044	406	-90.28275	406	-79.51966	406	22.6685	406	24.82303	406	16.20657	406	15.8926
	407	-14.04682	407	-9.775384	407	-110.4175	407	-67.22216	407	54.8108	407	61.14782	407	70.68526	407	72.946	407	-27.00376	407	-28.42038	407	-90.77269	407	-80.30883	407	21.41125	407	28.18185	407	19.18803	407	13.93228
	408	-13.86683	408	-9.752145	408	-113.2752	408	-69.62157	408	55.23432	408	60.62151	408	71.53696	408	77.60008	408	-26.1446	408	-29.18508	408	-91.10189	408	-82.38719	408	20.74621	408	29.33515	408	19.98565	408	15.76406
	409	-13.18898	409	-9.492022	409	-115.2084	409	-71.57805	409	54.72183	409	61.05882	409	73.29652	409	80.31429	409	-25.51624	409	-28.8356	409	-89.35701	409	-82.54407	409	18.94777	409	28.09301	409	19.47834	409	20.65865
	410	-13.47783	410	-10.25156	410	-116.8694	410	-73.9545	410	55.76894	410	61.30165	410	73.43848	410	85.91209	410	-25.9936	410	-28.7725	410	-87.25478	410	-81.48275	410	18.93778	410	26.11652	410	21.53733	410	18.65504
	411	-13.90615	411	-10.11769	411	-117.5614	411	-75.45492	411	55.74622	411	61.52152	411	77.15309	411	92.66278	411	-25.02714	411	-28.74573	411	-85.83353	411	-80.31768	411	18.40964	411	28.10617	411	24.49868	411	19.55094
	412	-13.84334	412	-8.975863	412	-118.1948	412	-77.3041	412	55.2659	412	60.67345	412	77.53091	412	96.0792	412	-24.91823	412	-29.03688	412	-84.7768	412	-80.606	412	22.42932	412	26.41635	412	22.99114	412	19.39908
	413	-12.9755	413	-8.513533	413	-118.1465	413	-79.47313	413	54.60894	413	59.28477	413	79.25381	413	99.70599	413	-25.15296	413	-28.78451	413	-85.59343	413	-81.63323	413	23.81253	413	27.607	413	23.41173	413	16.47961
	414	-12.46558	414	-8.576186	414	-117.0517	414	-79.87501	414	52.45559	414	56.68872	414	82.17201	414	101.1568	414	-25.79632	414	-28.38934	414	-85.80209	414	-84.26601	414	23.00415	414	27.3244	414	25.72049	414	14.97315
	415	-13.06186	415	-9.145815	415	-116.9085	415	-80.27418	415	51.23792	415	54.2084	415	85.35511	415	101.7974	415	-25.76241	415	-28.96191	415	-86.82658	415	-87.14205	415	26.94889	415	28.37484	415	25.55605	415	11.95608
	416	-12.76287	416	-9.246264	416	-117.3389	416	-81.30355	416	51.77719	416	52.21921	416	87.24598	416	101.0399	416	-25.24289	416	-28.68722	416	-86.82861	416	-89.41045	416	25.38144	416	29.09129	416	22.21031	416	15.63549
	417	-11.909	417	-8.495002	417	-118.6532	417	-83.04114	417	49.09656	417	49.65569	417	86.99648	417	98.95702	417	-25.99447	417	-28.27193	417	-85.85115	417	-89.83669	417	25.78657	417	27.54194	417	22.74663	417	18.7121
	418	-12.01921	418	-8.718325	418	-119.2292	418	-83.57508	418	45.86064	418	48.96111	418	90.40422	418	97.63737	418	-26.00634	418	-28.12366	418	-85.96876	418	-89.04051	418	23.00076	418	31.71357	418	25.06216	418	18.07886
	419	-11.94162	419	-8.11149	419	-117.0957	419	-84.71355	419	44.31406	419	46.63583	419	92.91662	419	96.37704	419	-26.12826	419	-28.15304	419	-85.46474	419	-89.47961	419	25.14648	419	30.80499	419	28.40406	419	18.16793
	420	-13.46126	420	-8.890096	420	-114.6988	420	-85.70915	420	42.55466	420	45.5913	420	92.57588	420	95.02547	420	-25.86153	420	-27.62479	420	-85.70428	420	-89.59435	420	22.0664	420	27.72551	420	28.48907	420	20.28502
	421	-12.04976	421	-7.84164	421	-114.4143	421	-86.15726	421	40.19687	421	44.31127	421	93.71033	421	92.46507	421	-24.7755	421	-27.3779	421	-85.48094	421	-88.74898	421	22.46291	421	29.22483	421	24.66391	421	21.88594
	422	-11.74025	422	-7.292177	422	-114.8589	422	-87.23599	422	39.98149	422	43.63743	422	91.5823	422	90.78293	422	-24.07162	422	-26.48489	422	-85.43596	422	-88.18356	422	21.3463	422	30.60186	422	25.8889	422	20.89859
	423	-11.64144	423	-6.736676	423	-115.3859	423	-87.79469	423	39.11754	423	42.69131	423	89.18987	423	88.54555	423	-22.95302	423	-25.54018	423	-85.62444	423	-88.3096	423	27.40632	423	29.62	423	29.85348	423	19.40374
	424	-12.09619	424	-6.884318	424	-114.825	424	-88.72039	424	38.45358	424	40.43608	424	86.175	424	87.22557	424	-22.47025	424	-25.37582	424	-85.72177	424	-88.1576	424	22.17546	424	34.7842	424	30.05764	424	27.93246
	425	-13.14889	425	-6.597615	425	-116.2367	425	-89.72793	425	38.09619	425	39.79066	425	83.65986	425	86.6386	425	-21.14289	425	-25.12506	425	-86.39561	425	-87.29434	425	23.41449	425	33.1968	425	24.07714	425	29.23853
	426	-11.66254	426	-6.340072	426	-116.5565	426	-90.63017	426	37.69969	426	37.75617	426	81.22348	426	85.45921	426	-20.19616	426	-24.37291	426	-86.04031	426	-87.01131	426	17.90354	426	30.77865	426	25.0439	426	27.12564
	427	-10.10952	427	-6.596061	427	-116.867	427	-90.83872	427	36.05902	427	36.61423	427	77.64018	427	86.21593	427	-19.6759	427	-24.46878	427	-86.79841	427	-86.24845	427	18.61248	427	26.80394	427	23.38104	427	25.07212
	428	-9.67889	428	-6.428473	428	-116.5338	428	-91.26446	428	34.9997	428	35.7133	428	78.02766	428	87.31277	428	-19.03488	428	-24.34747	428	-87.89781	428	-85.88268	428	17.76742	428	24.7613	428	23.43425	428	17.85344
	429	-8.955857	429	-6.287075	429	-114.83	429	-91.55746	429	34.00144	429	35.5127	429	77.06602	429	88.61927	429	-18.89994	429	-24.05526	429	-88.6135	429	-85.84732	429	16.72615	429	24.2301	429	23.0948	429	15.54657
	430	-9.076132	430	-6.04329	430	-116.1402	430	-91.99648	430	33.30396	430	35.73885	430	77.2173	430	91.19663	430	-18.99862	430	-23.59517	430	-89.8973	430	-85.89886	430	16.90971	430	29.1084	430	22.84435	430	18.36623
	431	-9.321121	431	-5.026829	431	-117.0152	431	-91.32639	431	31.26251	431	35.06559	431	79.83437	431	95.23991	431	-19.9582	431	-23.77598	431	-89.34486	431	-86.01287	431	14.18272	431	26.61648	431	27.40351	431	16.82398
	432	-10.24796	432	-5.592914	432	-116.4232	432	-90.42773	432	28.93669	432	35.60744	432	82.2327	432	95.41729	432	-20.36731	432	-23.62927	432	-89.88976	432	-85.22803	432	15.56127	432	27.45893	432	21.92745	432	13.2005
	433	-10.71362	433	-5.822606	433	-114.9107	433	-89.33679	433	27.89305	433	35.43046	433	87.37797	433	98.10999	433	-21.39159	433	-25.00951	433	-89.56316	433	-82.26038	433	17.05168	433	27.87534	433	20.88629	433	15.81043
	434	-10.87479	434	-5.892116	434	-113.6819	434	-87.32803	434	27.91416	434	35.68339	434	91.53893	434	99.48976	434	-22.10616	434	-25.65595	434	-89.86302	434	-80.24017	434	12.49901	434	31.29537	434	21.92691	434	13.79297
	435	-10.48648	435	-5.874809	435	-113.303	435	-83.99104	435	29.56473	435	37.12174	435	97.89215	435	100.9128	435	-22.14492	435	-24.963	435	-91.34077	435	-79.44018	435	12.09646	435	30.07278	435	21.84668	435	11.57202
	436	-10.99079	436	-5.803069	436	-114.263	436	-81.34604	436	32.96454	436	39.34155	436	100.7562	436	103.4219	436	-22.74484	436	-25.11069	436	-92.11939	436	-79.02058	436	11.14077	436	27.70077	436	20.32159	436	14.09117
	437	-11.40746	437	-5.211274	437	-114.7998	437	-79.16006	437	35.75654	437	42.5268	437	103.2724	437	102.3153	437	-23.43166	437	-25.19673	437	-92.52656	437	-78.95576	437	10.3742	437	24.59592	437	13.92984	437	14.78543
	438	-11.86771	438	-5.603213	438	-116.122	438	-77.32304	438	38.16046	438	46.42843	438	106.4314	438	101.8349	438	-23.21109	438	-25.07965	438	-92.56009	438	-79.77386	438	11.74213	438	24.6695	438	15.21374	438	17.50854
	439	-13.05468	439	-5.937458	439	-117.8986	439	-77.07606	439	38.49266	439	48.8055	439	107.116	439	101.6281	439	-22.63503	439	-24.98985	439	-91.11162	439	-80.10514	439	14.10727	439	25.05713	439	16.18963	439	14.26714
	440	-13.5213	440	-5.929003	440	-117.6213	440	-76.56622	440	37.63322	440	49.34889	440	103.9096	440	101.124	440	-22.137	440	-24.90401	440	-90.0277	440	-79.3904	440	18.62066	440	24.63363	440	16.79245	440	15.09514
	441	-14.28446	441	-5.776641	441	-117.1762	441	-76.17118	441	36.26855	441	49.29278	441	101.5557	441	99.41011	441	-21.83991	441	-25.29217	441	-88.89657	441	-79.29221	441	13.80365	441	28.52787	441	17.20842	441	18.67829
	442	-13.3084	442	-5.768624	442	-116.5441	442	-75.38881	442	36.2646	442	48.49209	442	99.49428	442	97.36876	442	-20.85069	442	-24.72918	442	-88.35825	442	-79.50295	442	17.02863	442	26.10826	442	16.84942	442	17.75682
	443	-12.91839	443	-5.284337	443	-113.9907	443	-75.53642	443	35.48658	443	47.84516	443	94.74497	443	95.47169	443	-20.33944	443	-24.31615	443	-87.25178	443	-79.60957	443	18.38541	443	24.62466	443	18.72494	443	15.4481
	444	-13.07672	444	-5.316895	444	-113.5488	444	-75.41196	444	34.50677	444	47.64928	444	89.35774	444	91.57418	444	-19.96079	444	-24.92297	444	-86.334	444	-79.16141	444	13.77621	444	23.92945	444	20.43182	444	15.78481
	445	-11.97095	445	-4.515545	445	-112.4391	445	-75.52219	445	32.3709	445	48.273	445	84.90165	445	86.48007	445	-19.84608	445	-25.09386	445	-84.66455	445	-78.22372	445	13.82629	445	23.05132	445	20.88596	445	20.82461
	446	-11.79555	446	-3.70469	446	-111.2329	446	-76.69249	446	33.51205	446	47.59228	446	77.97844	446	83.70536	446	-19.49105	446	-25.0211	446	-84.85463	446	-77.38528	446	15.12015	446	26.0943	446	24.69505	446	25.00773
	447	-11.64465	447	-3.808617	447	-111.5817	447	-78.10771	447	35.79184	447	46.61103	447	74.07335	447	82.10239	447	-20.42276	447	-25.54744	447	-84.82576	447	-77.30867	447	13.95258	447	26.78184	447	23.88867	447	28.66365
	448	-12.63604	448	-2.807234	448	-112.309	448	-80.90157	448	36.57914	448	45.12297	448	72.48695	448	80.81287	448	-20.16337	448	-25.97822	448	-84.75886	448	-78.28767	448	14.95659	448	28.41751	448	25.88752	448	26.24334
	449	-13.13976	449	-1.592908	449	-113.6557	449	-83.34818	449	35.70514	449	44.66429	449	71.93689	449	80.76701	449	-19.46917	449	-26.84964	449	-84.34016	449	-80.72112	449	15.48342	449	30.65339	449	24.75858	449	24.33223
	450	-12.44434	450	-2.194695	450	-114.1026	450	-85.60104	450	36.61456	450	45.28008	450	71.07269	450	78.16556	450	-19.60832	450	-25.71692	450	-84.09411	450	-83.55644	450	15.30706	450	29.23807	450	27.6414	450	24.14862
	451	-9.677662	451	-2.123169	451	-114.3161	451	-86.72859	451	35.92511	451	44.75161	451	69.94914	451	75.21997	451	-19.82161	451	-24.84334	451	-83.83642	451	-84.44276	451	19.05291	451	31.05268	451	27.85669	451	25.85692
	452	-8.533251	452	-1.639503	452	-114.2121	452	-88.05727	452	34.4035	452	42.95994	452	69.27212	452	73.54028	452	-19.8995	452	-24.03524	452	-83.38905	452	-82.32834	452	17.99692	452	32.12123	452	26.41771	452	31.07548
	453	-7.915942	453	-.914458	453	-115.4636	453	-89.40276	453	34.64825	453	42.8454	453	69.08382	453	69.54723	453	-20.69281	453	-24.26679	453	-82.59448	453	-80.6862	453	18.71242	453	30.11778	453	33.64803	453	31.16784
	454	-8.882366	454	-.5797614	454	-116.9412	454	-91.16657	454	33.76775	454	43.11147	454	68.73918	454	65.09554	454	-20.92009	454	-25.51976	454	-83.27634	454	-79.47105	454	19.12985	454	30.66125	454	33.58978	454	34.78054
	455	-10.71687	455	-5.519908E-02	455	-116.6957	455	-93.12681	455	32.45675	455	43.60402	455	68.07538	455	61.15177	455	-19.73356	455	-25.46683	455	-83.73663	455	-79.37222	455	18.37601	455	30.51242	455	30.13433	455	35.07743
	456	-12.46915	456	-1.075791	456	-118.2587	456	-94.63395	456	31.63052	456	44.00908	456	65.6967	456	57.84205	456	-19.12537	456	-25.30378	456	-84.09957	456	-79.24275	456	18.83779	456	31.64622	456	28.54696	456	33.41388
	457	-11.71882	457	-2.667591	457	-117.8144	457	-95.84835	457	29.10104	457	42.6391	457	63.9483	457	55.84803	457	-18.18901	457	-25.38111	457	-83.09175	457	-78.79109	457	21.99276	457	32.34156	457	29.60717	457	30.56484
	458	-10.23882	458	-3.586049	458	-117.7571	458	-96.41489	458	28.49315	458	42.30787	458	62.15676	458	56.5503	458	-17.43513	458	-25.01137	458	-83.12094	458	-77.44386	458	19.68391	458	32.92954	458	25.3959	458	32.1172
	459	-10.02493	459	-4.108655	459	-117.2719	459	-95.62039	459	28.63181	459	42.95887	459	60.83469	459	56.62857	459	-16.72457	459	-24.22112	459	-83.97899	459	-76.28643	459	19.30941	459	31.98384	459	24.44274	459	27.25655
	460	-9.888412	460	-3.717988	460	-116.0643	460	-95.29892	460	29.45973	460	42.79192	460	57.79977	460	55.88836	460	-16.64202	460	-24.59712	460	-84.0859	460	-77.0505	460	19.93257	460	29.19736	460	24.64544	460	29.58125
	461	-11.23048	461	-4.21972	461	-115.0858	461	-94.76936	461	29.74477	461	42.40709	461	55.06919	461	53.60285	461	-15.81022	461	-24.8453	461	-84.50717	461	-78.21665	461	19.12603	461	30.61728	461	29.78115	461	31.88017
	462	-11.94676	462	-4.36394	462	-113.8027	462	-94.13255	462	31.15324	462	41.98412	462	51.49385	462	54.90809	462	-15.72312	462	-25.55868	462	-83.64015	462	-78.58679	462	20.60967	462	32.33231	462	33.72016	462	33.52026
	463	-12.25705	463	-3.99654	463	-112.509	463	-92.57515	463	32.83007	463	40.71827	463	47.17218	463	54.15476	463	-15.58644	463	-25.00291	463	-83.47732	463	-76.97136	463	15.95502	463	31.41236	463	29.95636	463	32.01009
	464	-12.31317	464	-4.764478	464	-111.2141	464	-91.55786	464	32.44403	464	39.98373	464	44.72306	464	54.4605	464	-16.14729	464	-24.89269	464	-83.20385	464	-75.83405	464	13.35944	464	29.89756	464	28.6409	464	36.03204
	465	-12.85644	465	-4.703348	465	-110.5378	465	-88.98311	465	31.20805	465	39.11276	465	43.51387	465	54.04714	465	-16.51404	465	-24.56335	465	-84.23518	465	-73.94663	465	16.81345	465	30.03929	465	33.00816	465	36.05585
	466	-12.54031	466	-4.96679	466	-109.7191	466	-86.07175	466	29.98548	466	37.28565	466	43.43298	466	55.02148	466	-17.13461	466	-24.75215	466	-83.93551	466	-72.54991	466	16.99329	466	31.00045	466	37.44547	466	32.78846
	467	-12.49047	467	-6.305896	467	-107.8226	467	-83.50882	467	28.60246	467	35.99499	467	43.97829	467	53.78058	467	-17.98356	467	-23.93598	467	-83.12609	467	-71.75099	467	18.7264	467	27.91266	467	35.43243	467	37.49787
	468	-12.52431	468	-5.575088	468	-105.4086	468	-80.641	468	26.49319	468	36.06302	468	47.19056	468	52.51136	468	-18.394	468	-22.98314	468	-83.35314	468	-71.04449	468	18.91798	468	29.79848	468	33.64236	468	30.92922
	469	-12.72274	469	-6.613054	469	-104.5221	469	-78.20377	469	27.63736	469	37.80885	469	51.83352	469	52.82574	469	-19.08989	469	-22.70295	469	-82.74677	469	-70.66405	469	22.79622	469	28.43737	469	35.14946	469	29.89314
	470	-13.0119	470	-6.10115	470	-105.3161	470	-75.52574	470	29.78672	470	41.30769	470	54.40328	470	52.8912	470	-20.17411	470	-22.08361	470	-83.22798	470	-69.67134	470	26.04894	470	28.93963	470	37.15295	470	26.55724
	471	-12.71297	471	-6.382529	471	-106.5495	471	-74.7548	471	29.66394	471	44.01596	471	59.05451	471	52.51727	471	-20.66347	471	-21.98825	471	-82.45596	471	-69.10587	471	29.25662	471	25.21158	471	41.5043	471	30.34247
	472	-13.84067	472	-6.266133	472	-107.7542	472	-74.02268	472	30.70956	472	46.4375	472	59.79207	472	52.64562	472	-20.32056	472	-22.08041	472	-81.93751	472	-68.78133	472	30.73856	472	28.33097	472	35.31584	472	28.76608
	473	-13.68185	473	-6.16148	473	-107.8267	473	-73.49529	473	31.94191	473	48.03305	473	60.09911	473	52.7634	473	-19.80329	473	-22.73694	473	-81.50685	473	-68.94222	473	30.59157	473	28.45137	473	37.59216	473	32.74112
	474	-13.60342	474	-6.691623	474	-108.0045	474	-73.71455	474	31.92278	474	48.88926	474	61.38531	474	52.77592	474	-19.88106	474	-23.33489	474	-80.05036	474	-69.19868	474	29.10698	474	33.02578	474	37.95171	474	34.40765
	475	-13.10909	475	-6.609167	475	-109.4353	475	-74.32978	475	31.83574	475	48.2993	475	63.62093	475	51.67098	475	-19.63438	475	-23.03027	475	-79.12915	475	-68.78373	475	26.5971	475	34.54111	475	40.03941	475	39.11488
	476	-12.82294	476	-5.383888	476	-109.3483	476	-75.06943	476	31.68605	476	48.80648	476	62.28109	476	53.49528	476	-19.46029	476	-23.32673	476	-78.03704	476	-69.11759	476	27.73698	476	34.34887	476	40.45463	476	41.56023
	477	-12.91252	477	-5.238959	477	-109.0689	477	-75.25061	477	32.64904	477	48.82235	477	59.59912	477	53.7314	477	-18.74767	477	-23.99326	477	-76.82619	477	-68.70039	477	26.22073	477	37.56448	477	41.35717	477	48.06491
	478	-12.80385	478	-4.460792	478	-108.4954	478	-75.91667	478	32.20269	478	48.57311	478	57.79082	478	54.92003	478	-17.36148	478	-24.67257	478	-75.00388	478	-68.1373	478	26.51632	478	38.88367	478	37.68983	478	45.07848
	479	-13.43329	479	-4.873587	479	-107.3529	479	-75.37582	479	32.58768	479	46.53614	479	52.7702	479	55.79973	479	-16.44389	479	-23.75633	479	-73.79748	479	-67.20226	479	21.66014	479	40.66888	479	39.12126	479	42.4022
	480	-12.66482	480	-5.224659	480	-107.279	480	-76.44404	480	33.07316	480	45.46093	480	48.8045	480	54.05479	480	-17.14978	480	-23.12667	480	-73.21288	480	-66.9213	480	22.65241	480	37.80624	480	38.06167	480	40.08178
	481	-12.61613	481	-5.295902	481	-106.9009	481	-78.13297	481	31.18009	481	44.29237	481	50.73964	481	54.83675	481	-17.96948	481	-23.0054	481	-72.74044	481	-67.26768	481	24.04258	481	32.36892	481	33.636	481	39.63132
	482	-12.41507	482	-5.082409	482	-106.7609	482	-79.99432	482	31.15357	482	44.71102	482	51.63506	482	55.33569	482	-17.98949	482	-23.47905	482	-73.22075	482	-67.70071	482	23.50309	482	35.31486	482	35.24834	482	41.85614
	483	-11.2412	483	-5.492343	483	-107.0245	483	-80.80286	483	31.29544	483	44.04092	483	54.1669	483	56.82452	483	-18.63935	483	-24.09057	483	-72.41527	483	-67.96661	483	25.54218	483	36.40114	483	35.41611	483	44.87068
	484	-11.4703	484	-5.731662	484	-107.3046	484	-81.99216	484	29.94152	484	43.1581	484	54.52113	484	58.62304	484	-19.08944	484	-25.1533	484	-71.54907	484	-68.9035	484	27.13743	484	35.7333	484	34.28651	484	43.47066
	485	-11.96165	485	-5.144065	485	-105.8614	485	-83.65366	485	29.32808	485	42.3798	485	54.77406	485	59.22475	485	-18.96823	485	-24.74889	485	-70.83179	485	-69.10939	485	25.18993	485	35.33362	485	37.11201	485	42.56164
	486	-11.14202	486	-4.959516	486	-104.8635	486	-83.86186	486	29.43166	486	41.25415	486	57.64583	486	59.62523	486	-19.13319	486	-23.13673	486	-71.27434	486	-68.52393	486	27.53661	486	30.0966	486	40.21563	486	39.22149
	487	-11.40288	487	-4.928909	487	-104.4596	487	-83.98521	487	28.78822	487	39.6176	487	60.85907	487	60.75982	487	-19.19896	487	-22.46617	487	-71.48678	487	-68.77544	487	28.74976	487	32.44328	487	38.88704	487	40.65873
	488	-12.28105	488	-5.221406	488	-104.0937	488	-83.80253	488	28.41827	488	38.09579	488	63.98214	488	60.85475	488	-19.94982	488	-21.96419	488	-70.68642	488	-70.44174	488	25.53603	488	34.23224	488	39.68766	488	40.56847
	489	-13.65516	489	-5.434533	489	-104.2886	489	-83.61614	489	28.88129	489	36.19343	489	61.92679	489	58.03274	489	-21.24503	489	-22.70624	489	-71.45953	489	-70.80687	489	26.58528	489	32.37584	489	39.18737	489	41.80359
	490	-13.07248	490	-5.603716	490	-103.5906	490	-84.30762	490	29.78933	490	35.20681	490	57.86008	490	55.89248	490	-21.14492	490	-22.79635	490	-71.2853	490	-70.54314	490	23.47802	490	34.55854	490	42.44085	490	44.74397
	491	-13.97381	491	-6.407683	491	-101.9703	491	-84.52666	491	30.02234	491	34.44544	491	56.79069	491	53.14536	491	-20.00686	491	-23.50987	491	-71.82333	491	-69.81287	491	22.05783	491	32.57616	491	35.55768	491	45.50072
