# Supplementary material for: A single Musashi gene allele is sufficient to maintain mouse photoreceptor cells
Source: PLoS One. 2026 May 14;21(5):e0338576. doi: 10.1371/journal.pone.0338576 (PMC13175383; doi:10.1371/journal.pone.0338576)
Supplement: S3 File — (ZIP) [file pone.0338576.s012.zip › Supplementary_data_1_RawERG_data_and_R-code/1st batch/D28_Msi TKO_CONE_011825.CSV]

Information	Record_No	3579	Record_No	3580	Record_No	3589	Record_No	3590
	Animal ID	1031	Animal ID	1031	Animal ID	1029	Animal ID	1029
	Session		Session		Session		Session
	Species/Breed		Species/Breed		Species/Breed		Species/Breed
	Study protocol #		Study protocol #		Study protocol #		Study protocol #
	Birthdate	Dec/30/1899	Birthdate	Dec/30/1899	Birthdate	Dec/30/1899	Birthdate	Dec/30/1899
	TestDate	Jan/18/2025	TestDate	Jan/18/2025	TestDate	Jan/18/2025	TestDate	Jan/18/2025
	TestTime	14:16:02	TestTime	14:16:02	TestTime	14:47:52	TestTime	14:47:52
	Protocol	SARO PHOTOPIC CONE	Protocol	SARO PHOTOPIC CONE	Protocol	SARO PHOTOPIC CONE	Protocol	SARO PHOTOPIC CONE
	Step_No	2	Step_No	2	Step_No	2	Step_No	2
	Label	R	Label	L	Label	R	Label	L
	Stimulus	WHT Phot WHT 3dB Flash	Stimulus	WHT Phot WHT 3dB Flash	Stimulus	WHT Phot WHT 3dB Flash	Stimulus	WHT Phot WHT 3dB Flash
	Low cut (Hz)	0.3	Low cut (Hz)	0.3	Low cut (Hz)	0.3	Low cut (Hz)	0.3
	High cut (Hz)	500	High cut (Hz)	500	High cut (Hz)	500	High cut (Hz)	500
	Notch	OFF	Notch	OFF	Notch	OFF	Notch	OFF
Cursor #	3579 Time	3579 Amp	3580 Time	3580 Amp	3589 Time	3589 Amp	3590 Time	3590 Amp
1
2
3
4
5
6
7
8
9
10
Wave Data	3579 Time	3579 Amp	3580 Time	3580 Amp	3589 Time	3589 Amp	3590 Time	3590 Amp
	-20	1.129095	-20	-.7899724	-20	-.7282597	-20	2.593941
	-19	1.082844	-19	-.9221067	-19	-.6810446	-19	2.926449
	-18	1.097512	-18	-1.071392	-18	-.6754802	-18	3.099908
	-17	1.04558	-17	-1.138903	-17	-.6967095	-17	3.114662
	-16	1.033328	-16	-1.213057	-16	-.7181793	-16	3.135015
	-15	1.107565	-15	-1.283917	-15	-.6726269	-15	3.19519
	-14	.583566	-14	-.7152484	-14	-.6071526	-14	2.786838
	-13	.7193467	-13	-1.528425	-13	-.6097324	-13	3.98092
	-12	1.621045	-12	-1.727348	-12	-1.15456	-12	3.218478
	-11	1.500912	-11	-1.387118	-11	-.8193296	-11	2.436352
	-10	1.386908	-10	-1.265838	-10	-.3229192	-10	3.191056
	-9	.8336121	-9	-1.079526	-9	-.5220674	-9	3.557498
	-8	1.197206	-8	-1.035174	-8	.3992494	-8	3.46808
	-7	.7851981	-7	-.9746351	-7	1.500463	-7	4.501529
	-6	.3821508	-6	-.9283783	-6	2.312171	-6	4.085844
	-5	.2090567	-5	-1.007358	-5	3.253172	-5	4.231848
	-4	.9117807	-4	-.7398931	-4	2.337783	-4	3.972122
	-3	1.135961	-3	-.602257	-3	2.486059	-3	5.022992
	-2	1.775335	-2	-.4400046	-2	2.953521	-2	5.302347
	-1	2.097203	-1	-.2335159	-1	2.87818	-1	4.169891
	0	2.18738	0	-5.763014E-03	0	3.164102	0	2.771713
	1	-1.763865	1	-.8484612	1	-1.176423	1	3.314656
	2	1.329213	2	-1.389506	2	3.736738	2	3.224757
	3	.9712079	3	-1.819384	3	2.977768	3	3.933267
	4	.4874592	4	-2.166951	4	2.326843	4	3.205336
	5	.1736868	5	-2.417305	5	2.599812	5	3.028681
	6	-.1290538	6	-2.645617	6	2.973919	6	2.410522
	7	-.1377828	7	-3.315768	7	1.788039	7	1.202207
	8	-.8910445	8	-3.909646	8	.1292221	8	.1937972
	9	-2.659471	9	-4.916343	9	-1.422809	9	-.8435619
	10	-4.312937	10	-6.302393	10	-3.725998	10	-3.677328
	11	-5.900319	11	-7.820902	11	-6.350194	11	-5.513486
	12	-7.147955	12	-9.549577	12	-8.292429	12	-6.926558
	13	-9.042133	13	-11.6108	13	-10.97964	13	-8.846951
	14	-10.94198	14	-13.85852	14	-12.48469	14	-11.37979
	15	-12.96294	15	-15.94968	15	-13.80997	15	-13.28798
	16	-14.50069	16	-17.04016	16	-14.70609	16	-14.94358
	17	-15.60039	17	-18.42021	17	-15.83915	17	-15.3553
	18	-16.53209	18	-19.01113	18	-14.22842	18	-13.76021
	19	-16.65727	19	-19.68659	19	-13.33876	19	-14.31587
	20	-15.85689	20	-19.21004	20	-12.32221	20	-12.7981
	21	-14.68899	21	-18.55347	21	-11.07934	21	-10.32991
	22	-14.24311	22	-17.62595	22	-8.75166	22	-9.141851
	23	-13.50187	23	-16.1892	23	-6.680258	23	-5.91136
	24	-13.00884	24	-14.66703	24	-1.481411	24	-1.744644
	25	-11.75695	25	-11.99485	25	6.267672	25	1.414622
	26	-9.322042	26	-8.129667	26	15.4732	26	12.18162
	27	-4.355604	27	-2.551644	27	26.75572	27	23.37034
	28	2.94606	28	4.347173	28	39.15312	28	37.18187
	29	12.56769	29	12.80531	29	49.38372	29	49.32044
	30	22.59422	30	21.76701	30	57.62578	30	60.72462
	31	33.14187	31	30.85523	31	64.91013	31	71.14723
	32	44.06158	32	40.11204	32	69.55183	32	77.21336
	33	53.43567	33	48.00166	33	70.74489	33	78.03248
	34	61.83742	34	54.20183	34	70.0127	34	79.8165
	35	67.77804	35	58.82006	35	69.12916	35	78.40738
	36	71.29482	36	60.97388	36	65.84596	36	75.02466
	37	72.46717	37	62.25886	37	63.08209	37	73.0863
	38	71.57694	38	61.69098	38	59.75707	38	68.19277
	39	69.4115	39	60.60567	39	58.12322	39	65.78314
	40	66.6148	40	59.24011	40	58.61047	40	65.61036
	41	62.79046	41	57.79548	41	61.44169	41	66.25607
	42	58.35112	42	56.8007	42	66.49168	42	69.84588
	43	53.5848	43	56.18606	43	72.22305	43	74.16497
	44	50.97532	44	56.3228	44	78.10233	44	82.091
	45	51.13057	45	57.221	45	83.98921	45	87.68513
	46	53.5848	46	58.84294	46	87.08028	46	92.68684
	47	57.18225	47	61.26469	47	89.63171	47	96.93494
	48	60.94088	48	63.55289	48	90.5201	48	99.40016
	49	64.82139	49	65.98223	49	89.12707	49	101.9186
	50	67.63289	50	67.50749	50	87.59509	50	102.2884
	51	73.27345	51	70.34133	51	85.12	51	98.46097
	52	77.40426	52	71.85195	52	82.61034	52	95.43604
	53	80.07139	53	71.97297	53	78.6815	53	91.99942
	54	80.75532	54	70.39779	54	74.86819	54	86.25802
	55	79.50719	55	67.44566	55	70.73457	55	81.61856
	56	77.09536	56	63.44446	56	65.58276	56	76.75544
	57	73.89713	57	58.84756	57	61.2109	57	71.69383
	58	70.10084	58	53.29825	58	56.43455	58	65.45142
	59	66.04786	59	47.83068	59	53.09819	59	60.1555
	60	60.73183	60	42.92625	60	50.2212	60	55.45339
	61	54.80494	61	38.34679	61	47.98602	61	51.82484
	62	48.61671	62	33.83392	62	46.36068	62	48.33467
	63	42.48559	63	29.31412	63	44.40329	63	46.37838
	64	36.85523	64	24.96042	64	43.53682	64	44.14234
	65	31.95181	65	21.10989	65	43.4975	65	42.69417
	66	27.72827	66	17.81776	66	43.57508	66	41.72261
	67	24.51131	67	14.55738	67	42.97177	67	39.95357
	68	21.08694	68	12.60767	68	42.38639	68	39.17439
	69	18.18454	69	10.95626	69	42.45306	69	37.52181
	70	15.98185	70	8.997638	70	41.29629	70	39.23598
	71	14.30869	71	7.399256	71	39.98687	71	38.9604
	72	13.44499	72	6.838468	72	38.6265	72	37.37201
	73	12.52589	73	5.846688	73	36.20393	73	36.78219
	74	11.7946	74	5.490686	74	35.27058	74	35.52022
	75	10.46529	75	4.654703	75	33.42884	75	35.38136
	76	9.433035	76	4.045664	76	31.50927	76	33.2774
	77	8.36365	77	3.164033	77	30.02956	77	32.99316
	78	7.088602	78	2.130122	78	27.2852	78	30.74485
	79	6.834921	79	1.131007	79	25.55519	79	29.35642
	80	6.673492	80	.3601152	80	23.821	80	27.12388
	81	6.415334	81	-.1269744	81	22.84885	81	26.73391
	82	6.026249	82	-.5812536	82	21.10458	82	25.14716
	83	5.261973	83	-.9779841	83	19.91049	83	23.2299
	84	4.667185	84	-1.485018	84	18.40972	84	22.11013
	85	3.462243	85	-2.511661	85	16.95061	85	19.47976
	86	2.677652	86	-3.276278	86	15.27521	86	17.36102
	87	2.121927	87	-4.107961	87	14.20546	87	17.14293
	88	1.674221	88	-4.770344	88	13.2254	88	14.94253
	89	.9313794	89	-5.487793	89	12.46204	89	13.35221
	90	6.746554E-02	90	-6.517408	90	10.82677	90	11.7987
	91	-.7371356	91	-7.384336	91	9.965329	91	11.64003
	92	-1.494561	92	-8.01614	92	8.997877	92	9.656167
	93	-1.80141	93	-8.700637	93	7.749671	93	8.202804
	94	-2.646746	94	-9.370062	94	6.948275	94	6.93828
	95	-4.249219	95	-10.25006	95	5.747727	95	6.663666
	96	-5.241471	96	-10.50632	96	5.228984	96	4.994563
	97	-5.337408	97	-10.83262	97	5.445013	97	4.616357
	98	-5.615771	98	-11.26068	98	4.702623	98	4.414052
	99	-6.334815	99	-11.48298	99	4.461982	99	4.159403
	100	-6.797541	100	-11.05468	100	4.113559	100	4.708333
	101	-6.934588	101	-10.93298	101	3.767381	101	3.392444
	102	-6.675589	102	-10.70087	102	2.978727	102	2.315927
	103	-6.225296	103	-10.72191	103	2.31259	103	1.52208
	104	-6.225991	104	-10.53351	104	1.620346	104	1.492053
	105	-6.253807	105	-10.47379	105	.9263678	105	-.3635309
	106	-6.373525	106	-10.37741	106	.2349445	106	.9073524
	107	-6.395624	107	-10.79761	107	-.3193941	107	-.7482549
	108	-6.663445	108	-11.17635	108	-1.211006	108	-.7150632
	109	-7.136811	109	-11.43099	109	-1.187661	109	-2.972334
	110	-7.414345	110	-11.81924	110	-2.889084	110	-4.581094
	111	-7.274269	111	-11.91069	111	-3.043473	111	-3.891294
	112	-6.933625	112	-11.9752	112	-3.444104	112	-4.774039
	113	-7.648112	113	-12.25453	113	-3.747831	113	-5.012073
	114	-8.351207	114	-11.91763	114	-4.18858	114	-5.692455
	115	-8.939443	115	-11.94803	115	-4.573018	115	-6.42798
	116	-9.098997	116	-12.28155	116	-4.556834	116	-7.669969
	117	-8.792719	117	-13.46646	117	-4.442769	117	-8.482491
	118	-8.489471	118	-13.47958	118	-4.721527	118	-7.776641
	119	-8.670503	119	-13.18225	119	-4.506194	119	-6.550994
	120	-9.022259	120	-12.98442	120	-4.645424	120	-7.786391
	121	-9.864897	121	-13.19548	121	-4.963275	121	-6.876552
	122	-10.88696	122	-12.83207	122	-5.061465	122	-6.827706
	123	-11.62852	123	-13.32982	123	-5.341542	123	-5.179132
	124	-12.01915	124	-13.93332	124	-5.50904	124	-4.510947
	125	-12.25677	125	-14.57471	125	-6.350541	125	-5.291116
	126	-11.93831	126	-14.85193	126	-6.550862	126	-4.816392
	127	-12.11786	127	-15.08552	127	-8.04279	127	-6.380213
	128	-11.9523	128	-15.10594	128	-8.551835	128	-6.482684
	129	-12.26153	129	-15.05735	129	-9.764461	129	-8.013197
	130	-12.83239	130	-15.04788	130	-10.32113	130	-8.490617
	131	-13.43039	131	-15.0054	131	-11.24976	131	-10.59326
	132	-14.16577	132	-15.36057	132	-12.56501	132	-10.76489
	133	-14.31595	133	-15.54413	133	-12.6474	133	-12.24395
	134	-14.53685	134	-15.69944	134	-13.83496	134	-13.55986
	135	-14.23957	135	-15.45988	135	-14.08898	135	-13.77287
	136	-13.32765	136	-15.25284	136	-14.05168	136	-14.6087
	137	-13.4795	137	-15.22136	137	-14.47133	137	-14.79178
	138	-13.03272	138	-14.77205	138	-12.97703	138	-14.95618
	139	-13.33784	139	-14.50894	139	-12.51631	139	-14.93032
	140	-13.06356	140	-14.43612	140	-11.20304	140	-14.11944
	141	-12.36511	141	-14.20648	141	-9.528048	141	-14.05546
	142	-12.18323	142	-14.59747	142	-9.015745	142	-12.47807
	143	-11.82811	143	-14.63495	143	-7.331576	143	-10.87471
	144	-12.17676	144	-15.06062	144	-7.400479	144	-8.776501
	145	-12.22735	145	-15.29916	145	-6.537268	145	-8.175578
	146	-12.57641	146	-15.52989	146	-6.412949	146	-6.999689
	147	-13.16485	147	-15.95446	147	-7.152061	147	-5.840827
	148	-13.40762	148	-15.87208	148	-8.463241	148	-6.32821
	149	-13.73692	149	-16.34047	149	-8.762429	149	-5.76554
	150	-13.30879	150	-16.11523	150	-9.605679	150	-7.298841
	151	-13.12304	151	-15.65359	151	-11.30603	151	-8.616632
	152	-13.46985	152	-15.10964	152	-11.83095	152	-7.966867
	153	-13.62819	153	-14.92508	153	-12.61716	153	-8.095338
	154	-14.01213	154	-14.75236	154	-13.56422	154	-8.875333
	155	-14.39211	155	-14.35306	155	-13.7163	155	-11.12122
	156	-14.17641	156	-14.35968	156	-14.40256	156	-12.59913
	157	-13.95414	157	-14.14695	157	-15.27645	157	-13.09242
	158	-13.69404	158	-14.19276	158	-15.07648	158	-13.1748
	159	-13.19915	159	-13.74717	159	-15.7257	159	-14.63833
	160	-13.18852	160	-13.69148	160	-15.32628	160	-14.09313
	161	-13.35141	161	-13.46769	161	-15.32521	161	-14.80684
	162	-13.68388	162	-13.45429	162	-14.73428	162	-14.55584
	163	-13.51786	163	-13.47481	163	-14.09284	163	-14.62864
	164	-13.13805	164	-13.47771	164	-14.15341	164	-13.3421
	165	-12.66885	165	-13.20389	165	-12.41516	165	-13.78215
	166	-12.68933	166	-13.11172	166	-11.34162	166	-12.68505
	167	-13.05337	167	-13.15437	167	-10.62563	167	-12.76493
	168	-13.3149	168	-13.36013	168	-9.567534	168	-10.66158
	169	-12.91654	169	-13.29824	169	-8.974656	169	-9.166669
	170	-12.40233	170	-13.73737	170	-7.898073	170	-8.222552
	171	-12.43852	171	-13.99297	171	-7.382883	171	-7.794583
	172	-12.9114	172	-13.6498	172	-6.332876	172	-6.140677
	173	-12.69118	173	-13.47139	173	-6.870581	173	-5.794861
	174	-12.72114	174	-13.62329	174	-6.227206	174	-5.731746
	175	-12.33931	175	-13.47871	175	-6.069303	175	-3.353022
	176	-12.23955	176	-13.42466	176	-6.792151	176	-4.869782
	177	-11.97708	177	-13.3105	177	-6.250587	177	-4.075757
	178	-11.88024	178	-13.06281	178	-6.614106	178	-4.520529
	179	-11.62035	179	-12.99356	179	-7.324011	179	-2.77168
	180	-11.53119	180	-12.67125	180	-7.187067	180	-2.558597
	181	-11.49763	181	-12.19254	181	-7.21523	181	-2.815306
	182	-11.52464	182	-11.61579	182	-7.958602	182	-3.079571
	183	-12.10822	183	-11.4223	183	-8.828462	183	-4.402987
	184	-13.05119	184	-11.87958	184	-9.774051	184	-6.03507
	185	-13.83776	185	-11.85092	185	-10.04049	185	-5.702202
	186	-14.44806	186	-12.34572	186	-10.53104	186	-6.89034
	187	-13.19037	187	-12.41669	187	-10.97606	187	-7.58705
	188	-12.55894	188	-13.11481	188	-10.27762	188	-7.514883
	189	-12.15436	189	-12.82495	189	-10.20508	189	-8.052103
	190	-12.492	190	-12.53353	190	-10.7145	190	-6.676773
	191	-13.0122	191	-12.29831	191	-10.99424	191	-8.212787
	192	-13.2388	192	-12.05973	192	-10.53308	192	-6.386193
	193	-13.22082	193	-12.29195	193	-10.64143	193	-5.865666
	194	-13.10805	194	-12.26312	194	-10.76296	194	-7.79354
	195	-12.6203	195	-12.41999	195	-10.52915	195	-7.521453
	196	-12.09463	196	-12.35947	196	-10.5568	196	-7.665557
	197	-11.50753	197	-12.08232	197	-9.928808	197	-8.893978
	198	-11.8892	198	-12.07038	198	-10.66612	198	-8.260406
	199	-12.04598	199	-11.86079	199	-10.86142	199	-7.230047
	200	-12.00457	200	-11.54393	200	-10.58416	200	-5.95788
	201	-11.2931	201	-11.48771	201	-10.68344	201	-6.165355
	202	-10.80176	202	-11.24386	202	-10.81474	202	-6.613516
	203	-10.46731	203	-10.81763	203	-10.82554	203	-6.656917
	204	-10.35646	204	-10.35773	204	-9.869399	204	-5.972388
	205	-10.73146	205	-10.41675	205	-10.18042	205	-6.361575
	206	-10.63716	206	-9.993454	206	-10.57003	206	-4.258284
	207	-10.54961	207	-10.26663	207	-9.033997	207	-5.196873
	208	-10.17694	208	-10.45098	208	-9.860468	208	-5.326445
	209	-9.16499	209	-10.2502	209	-8.478316	209	-4.692121
	210	-8.643787	210	-10.07921	210	-8.68644	210	-4.712507
	211	-8.215549	211	-9.764393	211	-8.187586	211	-3.686806
	212	-8.179816	212	-9.284243	212	-7.465651	212	-3.723207
	213	-8.387294	213	-8.857325	213	-7.842101	213	-2.89864
	214	-8.150244	214	-8.716261	214	-7.682115	214	-1.824429
	215	-7.890987	215	-8.158567	215	-7.501366	215	-3.494603
	216	-7.326724	216	-7.792655	216	-8.241125	216	-2.763234
	217	-6.698462	217	-7.029318	217	-8.13041	217	-3.119834
	218	-6.761504	218	-6.599504	218	-9.220476	218	-2.79396
	219	-6.344482	219	-5.989381	219	-9.293515	219	-3.514727
	220	-5.56813	220	-5.79598	220	-10.04797	220	-3.448063
	221	-5.280998	221	-5.809492	221	-10.18414	221	-4.195311
	222	-5.251434	222	-5.512131	222	-10.39177	222	-4.151772
	223	-6.016348	223	-5.726992	223	-10.68474	223	-5.109075
	224	-6.591464	224	-6.189229	224	-10.74364	224	-4.044366
	225	-6.994292	225	-6.428927	225	-11.78706	225	-5.364331
	226	-7.038565	226	-6.946307	226	-11.42967	226	-4.962474
	227	-6.538139	227	-7.361143	227	-11.66788	227	-5.094943
	228	-7.207578	228	-7.856171	228	-11.99275	228	-5.352936
	229	-7.428713	229	-7.854256	229	-12.24143	229	-5.248417
	230	-7.731484	230	-7.988382	230	-12.13872	230	-4.279581
	231	-7.454452	231	-8.186116	231	-11.13595	231	-3.9892
	232	-6.840225	232	-8.264039	232	-11.54493	232	-5.105784
	233	-6.675598	233	-8.080078	233	-11.72117	233	-5.094849
	234	-6.452223	234	-7.417109	234	-11.98208	234	-3.810336
	235	-6.588851	235	-7.536256	235	-12.17775	235	-4.804436
	236	-6.717982	236	-7.291174	236	-11.57863	236	-4.606676
	237	-6.952324	237	-7.561099	237	-11.40446	237	-4.179177
	238	-6.808207	238	-7.930186	238	-11.83978	238	-4.761356
	239	-6.432196	239	-8.312909	239	-10.96438	239	-3.49392
	240	-6.197863	240	-8.335989	240	-10.78095	240	-5.046397
	241	-5.615493	241	-8.065034	241	-10.71723	241	-4.227086
	242	-5.520492	242	-7.508082	242	-10.51001	242	-1.939359
	243	-6.427784	243	-7.578219	243	-9.226228	243	-.6089321
	244	-7.126061	244	-7.59636	244	-8.866714	244	-2.095942
	245	-7.695699	245	-8.057908	245	-9.455044	245	-1.917868
	246	-6.828058	246	-8.386668	246	-9.528487	246	-1.262885
	247	-6.289014	247	-8.435174	247	-8.737492	247	.2755658
	248	-6.449303	248	-8.216423	248	-8.197744	248	1.475499E-02
	249	-6.795587	249	-8.095193	249	-7.820174	249	-.716086
	250	-8.155697	250	-8.429839	250	-7.952138	250	.4401945
	251	-8.686023	251	-8.526003	251	-7.879527	251	1.22266
	252	-9.517088	252	-8.884616	252	-8.838157	252	-7.857712E-02
	253	-9.698193	253	-9.199044	253	-8.566479	253	-.9963039
	254	-9.867251	254	-9.573896	254	-8.221252	254	.2344514
	255	-9.581066	255	-9.591928	255	-9.436889	255	-1.468151
	256	-9.03149	256	-9.267013	256	-8.615253	256	.4747997
	257	-9.260103	257	-9.094861	257	-9.273007	257	.3047685
	258	-9.178998	258	-8.494909	258	-9.498651	258	.2988963
	259	-9.609193	259	-8.285883	259	-9.045191	259	5.177617E-03
	260	-9.854229	260	-8.218626	260	-9.713065	260	-.5366773
	261	-9.609653	261	-8.420573	261	-9.117839	261	-.6662779
	262	-9.106661	262	-8.732485	262	-9.248549	262	-.8910541
	263	-9.412809	263	-8.72157	263	-9.09024	263	-.8887129
	264	-9.780576	264	-8.799983	264	-8.459253	264	-.4896393
	265	-10.03852	265	-8.974638	265	-8.787814	265	-1.218023
	266	-10.56734	266	-9.44552	266	-9.042665	266	-1.135562
	267	-10.21651	267	-9.612994	267	-9.59589	267	-.9864071
	268	-9.875836	268	-9.625402	268	-8.681889	268	-8.420396E-02
	269	-9.375514	269	-9.560619	269	-8.437078	269	-1.007172
	270	-9.577538	270	-9.850593	270	-8.688498	270	-.21275
	271	-9.517447	271	-9.901627	271	-8.317244	271	-.1798249
	272	-9.931174	272	-10.12124	272	-8.834256	272	-.9960277
	273	-9.530612	273	-10.49782	273	-8.39533	273	-1.075203
	274	-9.426003	274	-10.41404	274	-8.912578	274	-.6758335
	275	-9.639073	275	-10.79755	275	-8.573239	275	-1.119786
	276	-10.05785	276	-11.23059	276	-7.499796	276	-1.127312
	277	-10.61976	277	-11.56569	277	-7.714432	277	-1.005835
	278	-10.8074	278	-12.20714	278	-7.407247	278	-1.19578
	279	-10.20229	279	-12.42301	279	-7.076642	279	-1.273696
	280	-9.982221	280	-12.76816	280	-6.786056	280	-.3262892
	281	-10.33553	281	-12.83352	281	-7.074996	281	-1.678205
	282	-10.58617	282	-12.94261	282	-7.094844	282	-1.371735
	283	-11.08951	283	-12.91411	283	-6.404897	283	-.6617543
	284	-11.58322	284	-13.28275	284	-7.581482	284	-1.295269
	285	-11.37273	285	-13.22367	285	-7.467164	285	-2.67938
	286	-11.01184	286	-12.87003	286	-7.726851	286	-1.863633
	287	-10.6684	287	-12.83615	287	-8.597794	287	-1.524994
	288	-10.09793	288	-12.49011	288	-8.386805	288	-1.922223
	289	-10.42657	289	-12.29181	289	-8.580367	289	-2.504329
	290	-11.02995	290	-12.09342	290	-9.28042	290	-2.570047
	291	-11.32431	291	-11.95929	291	-9.423222	291	-3.962266
	292	-11.38987	292	-11.71993	292	-9.235477	292	-4.43232
	293	-10.94669	293	-11.46834	293	-8.787296	293	-5.41127
	294	-10.91165	294	-11.11231	294	-9.108704	294	-4.234964
	295	-10.88537	295	-10.15453	295	-7.966034	295	-2.928351
	296	-10.98175	296	-9.793348	296	-8.48602	296	-4.022369
	297	-11.07874	297	-9.620678	297	-8.195126	297	-3.403043
	298	-11.14071	298	-9.391088	298	-7.894117	298	-2.350116
	299	-11.15292	299	-9.321445	299	-7.7823	299	-1.943096
	300	-11.27843	300	-9.135677	300	-6.929348	300	-2.38345
	301	-11.27346	301	-9.112866	301	-7.24369	301	-2.620051
	302	-10.77904	302	-9.422794	302	-6.004554	302	-2.119791
	303	-10.19719	303	-9.30813	303	-5.619705	303	-.7014801
	304	-9.921679	304	-8.961591	304	-6.232193	304	-1.777535
	305	-9.560004	305	-8.942564	305	-5.751874	305	-1.454216
	306	-9.683295	306	-9.253701	306	-5.671277	306	-1.329742
	307	-9.605123	307	-9.174829	307	-5.161632	307	-.4447735
	308	-9.329482	308	-8.95856	308	-4.667727	308	1.293182E-03
	309	-8.956731	309	-9.162596	309	-3.855739	309	1.288683
	310	-8.004949	310	-9.045062	310	-4.051661	310	-.2162441
	311	-8.013036	311	-9.048553	311	-4.675634	311	-1.608686
	312	-8.191592	312	-9.202598	312	-4.410759	312	-1.042661
	313	-8.753804	313	-9.650306	313	-4.336038	313	-.7513459
	314	-9.821301	314	-10.1169	314	-4.725362	314	-1.867923
	315	-10.26424	315	-10.91304	315	-4.761906	315	-1.807785
	316	-9.847967	316	-11.65703	316	-5.250789	316	-1.317848
	317	-9.088256	317	-11.99473	317	-5.34842	317	-1.438254
	318	-9.020008	318	-11.78473	318	-6.18509	318	-.6835794
	319	-9.681003	319	-11.89876	319	-6.631552	319	-3.097787
	320	-9.892579	320	-11.30191	320	-6.5513	320	-1.477634
	321	-10.86602	321	-11.1103	321	-6.59465	321	-3.293042
	322	-11.66842	322	-11.72764	322	-7.01825	322	-3.830528
	323	-11.31648	323	-11.51045	323	-6.843972	323	-2.404733
	324	-11.52025	324	-11.48131	324	-6.784849	324	-2.782077
	325	-11.20555	325	-11.19551	325	-6.487111	325	-4.003232
	326	-11.40427	326	-10.98685	326	-6.548462	326	-3.927892
	327	-11.50808	327	-10.56176	327	-6.561055	327	-4.939874
	328	-11.87466	328	-10.41951	328	-6.3166	328	-4.908165
	329	-12.29248	329	-10.47431	329	-5.962682	329	-4.611388
	330	-11.65504	330	-10.39525	330	-6.02269	330	-4.158494
	331	-11.46387	331	-10.29	331	-6.130821	331	-3.681146
	332	-10.91434	332	-9.874356	332	-5.71996	332	-4.830623
	333	-10.72324	333	-9.248164	333	-6.203386	333	-6.00752
	334	-10.93814	334	-8.909025	334	-6.813371	334	-5.775015
	335	-10.68955	335	-8.572735	335	-6.292844	335	-5.864635
	336	-10.94363	336	-8.293981	336	-6.467774	336	-5.660098
	337	-10.25588	337	-8.544829	337	-6.278811	337	-3.729643
	338	-9.021468	338	-8.931676	338	-6.376992	338	-3.670456
	339	-8.630591	339	-8.768068	339	-5.897833	339	-3.639027
	340	-8.054144	340	-8.065353	340	-6.071694	340	-4.847862
	341	-8.532744	341	-8.104769	341	-5.75264	341	-5.46266
	342	-8.828115	342	-7.864469	342	-5.11934	342	-4.500568
	343	-8.530519	343	-7.720698	343	-5.186761	343	-3.975456
	344	-7.880786	344	-7.423531	344	-4.026258	344	-3.072893
	345	-7.45006	345	-7.406845	345	-3.838509	345	-2.796259
	346	-7.248191	346	-7.18393	346	-3.984555	346	-2.96244
	347	-6.828079	347	-6.609742	347	-3.316613	347	-2.362078
	348	-6.814727	348	-6.201426	348	-3.788628	348	-4.066414
	349	-5.753852	349	-5.755676	349	-3.512809	349	-4.283298
	350	-4.685819	350	-5.186399	350	-2.967704	350	-3.366933
	351	-4.763582	351	-5.010259	351	-3.580523	351	-3.745033
	352	-4.896443	352	-4.668859	352	-4.255195	352	-4.926031
	353	-5.39887	353	-4.845197	353	-4.113108	353	-4.466467
	354	-5.653348	354	-4.76233	354	-4.195229	354	-4.521386
	355	-5.184244	355	-5.095839	355	-5.206263	355	-6.157862
	356	-4.800215	356	-5.204277	356	-5.654905	356	-7.050112
	357	-4.843621	357	-5.142111	357	-6.960073	357	-9.236527
	358	-4.771716	358	-4.867688	358	-7.130564	358	-7.707662
	359	-4.411433	359	-4.806018	359	-6.244384	359	-8.28262
	360	-4.589494	360	-4.838812	360	-6.908458	360	-8.159704
	361	-4.523649	361	-4.988617	361	-7.306605	361	-9.369253
	362	-4.304031	362	-4.626595	362	-7.382766	362	-7.609136
	363	-4.578551	363	-4.584562	363	-7.717362	363	-7.547833
	364	-4.655649	364	-4.154212	364	-8.341798	364	-7.611776
	365	-5.356573	365	-4.172617	365	-8.322331	365	-8.860574
	366	-5.012199	366	-3.69428	366	-8.440271	366	-7.561102
	367	-4.547412	367	-4.028739	367	-7.81841	367	-9.901907
	368	-4.181326	368	-3.700434	368	-7.91126	368	-9.373553
	369	-3.758308	369	-3.467088	369	-7.4907	369	-8.161832
	370	-3.403374	370	-3.246652	370	-8.090904	370	-8.495367
	371	-3.744334	371	-3.422422	371	-7.607777	371	-9.178668
	372	-4.348739	372	-3.418543	372	-7.90312	372	-7.464923
	373	-5.115424	373	-3.391469	373	-7.547333	373	-7.942374
	374	-4.726617	374	-3.795019	374	-6.500832	374	-7.61704
	375	-3.962362	375	-4.445265	375	-6.294061	375	-7.56873
	376	-3.30283	376	-4.295781	376	-5.733032	376	-7.530127
	377	-2.652684	377	-3.614086	377	-5.007611	377	-6.607543
	378	-3.113859	378	-3.629536	378	-5.038604	378	-8.61916
	379	-3.2148	379	-3.135371	379	-4.962131	379	-6.622376
	380	-3.050045	380	-3.228473	380	-4.594187	380	-7.03512
	381	-2.928642	381	-3.246873	381	-3.850422	381	-5.660271
	382	-3.310454	382	-3.791634	382	-3.839271	382	-5.185031
	383	-3.054481	383	-3.406991	383	-3.285471	383	-6.276221
	384	-2.198047	384	-3.526958	384	-3.134153	384	-4.585497
	385	-1.382881	385	-3.618851	385	-3.390687	385	-5.771184
	386	-1.248089	386	-3.506072	386	-3.364727	386	-3.872325
	387	-1.410984	387	-3.030653	387	-3.284668	387	-4.832873
	388	-1.892685	388	-2.760275	388	-3.698316	388	-6.087734
	389	-1.914186	389	-2.617792	389	-3.605085	389	-4.881831
	390	-1.626638	390	-2.648875	390	-3.078848	390	-5.402148
	391	-1.250474	391	-2.585111	391	-2.65944	391	-7.176629
	392	-1.36595	392	-2.281848	392	-3.230254	392	-6.760229
	393	-2.382975	393	-2.453636	393	-3.89547	393	-7.233007
	394	-3.006088	394	-2.802775	394	-3.655187	394	-6.337405
	395	-4.414906	395	-3.485087	395	-4.120929	395	-6.352682
	396	-4.671028	396	-4.184143	396	-4.500478	396	-7.192469
	397	-4.209384	397	-4.821553	397	-4.403759	397	-7.611877
	398	-3.969761	398	-4.804318	398	-5.047296	398	-8.327485
	399	-3.796338	399	-4.371805	399	-4.880723	399	-7.379979
	400	-3.843435	400	-4.299143	400	-5.541886	400	-7.647214
	401	-3.347543	401	-3.978812	401	-4.848639	401	-7.399694
	402	-3.19447	402	-3.821695	402	-4.743672	402	-9.082905
	403	-3.186019	403	-3.814448	403	-5.359703	403	-9.789227
	404	-2.986054	404	-3.68009	404	-5.690862	404	-10.048
	405	-3.247087	405	-3.643703	405	-5.627134	405	-9.110852
	406	-2.582691	406	-2.98589	406	-5.746874	406	-8.595585
	407	-2.513761	407	-2.932754	407	-6.291651	407	-8.658361
	408	-1.698729	408	-2.793484	408	-5.770137	408	-7.938312
	409	-.961843	409	-2.351741	409	-6.367427	409	-8.284547
	410	-.7969775	410	-1.864675	410	-6.868612	410	-8.033324
	411	-.7903411	411	-1.069729	411	-6.696561	411	-8.587853
	412	-1.104734	412	-1.042353	412	-6.758516	412	-8.175276
	413	-1.060323	413	-.8402302	413	-6.321932	413	-8.768221
	414	-.9590032	414	-.9865294	414	-6.709345	414	-8.172392
	415	-1.047073	415	-1.304211	415	-6.800949	415	-9.07782
	416	.0890785	416	-1.139884	416	-6.218951	416	-7.84341
	417	.3291828	417	-1.254368	417	-7.289195	417	-7.185153
	418	.2340215	418	-1.3469	418	-6.922379	418	-8.053094
	419	-.3882924	419	-1.473324	419	-6.30459	419	-7.523508
	420	-1.120493	420	-2.173191	420	-6.783185	420	-8.723288
	421	-.5831565	421	-2.042887	421	-6.954216	421	-9.037937
	422	-.2562648	422	-2.22152	422	-7.233576	422	-8.879081
	423	-.5522966	423	-2.611271	423	-7.63958	423	-8.073892
	424	-.7685075	424	-2.786714	424	-7.677457	424	-7.949228
	425	-1.301474	425	-3.124399	425	-8.076762	425	-8.411393
	426	-.9834118	426	-3.16219	426	-7.130864	426	-8.862
	427	-1.634491	427	-3.694598	427	-8.329151	427	-10.18841
	428	-2.052877	428	-3.92997	428	-8.547953	428	-10.19313
	429	-2.87298	429	-4.23736	429	-7.782392	429	-9.33837
	430	-3.306139	430	-4.326148	430	-7.93022	430	-8.877752
	431	-2.95052	431	-4.128882	431	-7.391162	431	-7.523812
	432	-3.004008	432	-4.625554	432	-7.380008	432	-6.514843
	433	-2.93293	433	-4.486879	433	-6.574942	433	-4.989884
	434	-3.507825	434	-4.37482	434	-7.102557	434	-6.055831
	435	-3.905911	435	-4.11939	435	-6.43425	435	-4.524991
	436	-3.760051	436	-3.746857	436	-7.086303	436	-5.716003
	437	-3.493049	437	-3.364613	437	-8.058157	437	-7.021784
	438	-3.064334	438	-2.840552	438	-7.86151	438	-7.186541
	439	-2.941581	439	-2.581018	439	-7.617439	439	-6.993976
	440	-2.898762	440	-2.439359	440	-7.28367	440	-5.915913
	441	-3.313362	441	-2.058891	441	-7.335826	441	-6.804003
	442	-3.441627	442	-2.197878	442	-7.481072	442	-5.117593
	443	-3.792084	443	-2.39631	443	-6.832293	443	-5.027461
	444	-3.652054	444	-2.586877	444	-7.323046	444	-5.730032
	445	-3.62102	445	-3.010857	445	-7.082343	445	-5.565233
	446	-3.346745	446	-2.996158	446	-6.961832	446	-5.073541
	447	-2.981081	447	-3.364869	447	-7.045527	447	-5.204699
	448	-2.950765	448	-3.337336	448	-6.658284	448	-5.690267
	449	-3.28159	449	-3.581264	449	-6.5438	449	-5.344958
	450	-3.550001	450	-3.47068	450	-6.13853	450	-5.032805
	451	-3.683456	451	-3.876612	451	-5.753763	451	-3.060354
	452	-3.755054	452	-4.024008	452	-5.966525	452	-4.291676
	453	-3.404956	453	-4.517114	453	-5.184514	453	-2.978869
	454	-3.255376	454	-4.900681	454	-5.456136	454	-4.18335
	455	-3.05823	455	-5.127068	455	-5.34389	455	-2.871168
	456	-3.477092	456	-5.295862	456	-4.731867	456	-4.789207
	457	-4.152086	457	-5.782241	457	-4.602262	457	-2.57324
	458	-4.653767	458	-6.403543	458	-4.483871	458	-3.984214
	459	-4.791149	459	-7.256579	459	-4.481578	459	-3.222178
	460	-4.918821	460	-7.297109	460	-3.664043	460	-4.335714
	461	-5.26095	461	-7.546474	461	-3.797083	461	-3.746409
	462	-5.905466	462	-7.581635	462	-4.082415	462	-5.245533
	463	-6.655059	463	-7.889315	463	-4.099018	463	-4.439138
	464	-7.605838	464	-7.977946	464	-4.060874	464	-3.973414
	465	-8.156357	465	-7.734152	465	-3.803239	465	-5.290504
	466	-8.360958	466	-7.930003	466	-4.472227	466	-4.410136
	467	-8.328479	467	-7.858887	467	-4.629173	467	-4.102019
	468	-7.864255	468	-7.573532	468	-4.677491	468	-5.018416
	469	-7.287125	469	-7.330004	469	-3.731697	469	-3.771185
	470	-7.130952	470	-6.6696	470	-4.529285	470	-4.625992
	471	-7.228723	471	-6.15258	471	-4.78694	471	-4.241833
	472	-6.922231	472	-5.881745	472	-4.645425	472	-6.024789
	473	-6.326149	473	-5.730806	473	-5.220371	473	-5.661223
	474	-6.127935	474	-5.82446	474	-6.050639	474	-4.670026
	475	-6.076738	475	-5.459804	475	-5.730575	475	-4.227206
	476	-6.465394	476	-5.604788	476	-6.04439	476	-5.576279
	477	-6.36698	477	-5.36762	477	-6.543256	477	-5.221991
	478	-6.128827	478	-5.442253	478	-5.877266	478	-3.436137
	479	-5.879045	479	-5.219964	479	-5.22523	479	-4.495885
	480	-5.130429	480	-4.953173	480	-5.373195	480	-5.608016
	481	-5.878637	481	-5.27617	481	-6.196036	481	-5.303761
	482	-5.930662	482	-5.026967	482	-5.383293	482	-3.657682
	483	-6.499521	483	-5.15496	483	-4.530991	483	-2.729863
	484	-6.355937	484	-5.522374	484	-4.265307	484	-.8545713
	485	-5.423058	485	-5.251739	485	-4.466135	485	-.7962068
	486	-5.301934	486	-5.051357	486	-3.461973	486	-1.313868
	487	-4.934843	487	-4.716949	487	-3.099555	487	-1.651772
	488	-4.671017	488	-4.845414	488	-2.916759	488	-.5820656
	489	-4.762817	489	-4.784709	489	-2.274889	489	.2829793
	490	-4.667222	490	-5.054866	490	-2.245974	490	.3990444
	491	-5.02516	491	-5.426705	491	-2.093837	491	.8986934
