# Supplementary material for: A single Musashi gene allele is sufficient to maintain mouse photoreceptor cells
Source: PLoS One. 2026 May 14;21(5):e0338576. doi: 10.1371/journal.pone.0338576 (PMC13175383; doi:10.1371/journal.pone.0338576)
Supplement: S3 File — (ZIP) [file pone.0338576.s012.zip › Supplementary_data_1_RawERG_data_and_R-code/1st batch/D28_Msi TKO_ROD_011825.CSV]

Information	Record_No	3571	Record_No	3572	Record_No	3573	Record_No	3574	Record_No	3575	Record_No	3576	Record_No	3577	Record_No	3578	Record_No	3581	Record_No	3582	Record_No	3583	Record_No	3584	Record_No	3585	Record_No	3586	Record_No	3587	Record_No	3588
	Animal ID	1031	Animal ID	1031	Animal ID	1031	Animal ID	1031	Animal ID	1031	Animal ID	1031	Animal ID	1031	Animal ID	1031	Animal ID	1029	Animal ID	1029	Animal ID	1029	Animal ID	1029	Animal ID	1029	Animal ID	1029	Animal ID	1029	Animal ID	1029
	Session		Session		Session		Session		Session		Session		Session		Session		Session		Session		Session		Session		Session		Session		Session		Session
	Species/Breed		Species/Breed		Species/Breed		Species/Breed		Species/Breed		Species/Breed		Species/Breed		Species/Breed		Species/Breed		Species/Breed		Species/Breed		Species/Breed		Species/Breed		Species/Breed		Species/Breed		Species/Breed
	Study protocol #		Study protocol #		Study protocol #		Study protocol #		Study protocol #		Study protocol #		Study protocol #		Study protocol #		Study protocol #		Study protocol #		Study protocol #		Study protocol #		Study protocol #		Study protocol #		Study protocol #		Study protocol #
	Birthdate	Dec/30/1899	Birthdate	Dec/30/1899	Birthdate	Dec/30/1899	Birthdate	Dec/30/1899	Birthdate	Dec/30/1899	Birthdate	Dec/30/1899	Birthdate	Dec/30/1899	Birthdate	Dec/30/1899	Birthdate	Dec/30/1899	Birthdate	Dec/30/1899	Birthdate	Dec/30/1899	Birthdate	Dec/30/1899	Birthdate	Dec/30/1899	Birthdate	Dec/30/1899	Birthdate	Dec/30/1899	Birthdate	Dec/30/1899
	TestDate	Jan/18/2025	TestDate	Jan/18/2025	TestDate	Jan/18/2025	TestDate	Jan/18/2025	TestDate	Jan/18/2025	TestDate	Jan/18/2025	TestDate	Jan/18/2025	TestDate	Jan/18/2025	TestDate	Jan/18/2025	TestDate	Jan/18/2025	TestDate	Jan/18/2025	TestDate	Jan/18/2025	TestDate	Jan/18/2025	TestDate	Jan/18/2025	TestDate	Jan/18/2025	TestDate	Jan/18/2025
	TestTime	14:03:22	TestTime	14:03:22	TestTime	14:04:53	TestTime	14:04:53	TestTime	14:07:37	TestTime	14:07:37	TestTime	14:08:18	TestTime	14:08:18	TestTime	14:26:15	TestTime	14:26:15	TestTime	14:27:41	TestTime	14:27:41	TestTime	14:30:57	TestTime	14:30:57	TestTime	14:31:46	TestTime	14:31:46
	Protocol	ABI ROD	Protocol	ABI ROD	Protocol	ABI ROD	Protocol	ABI ROD	Protocol	ABI ROD	Protocol	ABI ROD	Protocol	ABI ROD	Protocol	ABI ROD	Protocol	ABI ROD	Protocol	ABI ROD	Protocol	ABI ROD	Protocol	ABI ROD	Protocol	ABI ROD	Protocol	ABI ROD	Protocol	ABI ROD	Protocol	ABI ROD
	Step_No	1	Step_No	1	Step_No	3	Step_No	3	Step_No	6	Step_No	6	Step_No	8	Step_No	8	Step_No	1	Step_No	1	Step_No	3	Step_No	3	Step_No	6	Step_No	6	Step_No	8	Step_No	8
	Label	R	Label	L	Label	R	Label	L	Label	R	Label	L	Label	R	Label	L	Label	R	Label	L	Label	R	Label	L	Label	R	Label	L	Label	R	Label	L
	Stimulus	Scotopic WHT -40dB Flash	Stimulus	Scotopic WHT -40dB Flash	Stimulus	Scotopic WHT -24dB Flash	Stimulus	Scotopic WHT -24dB Flash	Stimulus	Scotopic WHT -12dB Flash	Stimulus	Scotopic WHT -12dB Flash	Stimulus	Scotopic WHT -4dB Flash	Stimulus	Scotopic WHT -4dB Flash	Stimulus	Scotopic WHT -40dB Flash	Stimulus	Scotopic WHT -40dB Flash	Stimulus	Scotopic WHT -24dB Flash	Stimulus	Scotopic WHT -24dB Flash	Stimulus	Scotopic WHT -12dB Flash	Stimulus	Scotopic WHT -12dB Flash	Stimulus	Scotopic WHT -4dB Flash	Stimulus	Scotopic WHT -4dB Flash
	Low cut (Hz)	0.3	Low cut (Hz)	0.3	Low cut (Hz)	0.3	Low cut (Hz)	0.3	Low cut (Hz)	0.3	Low cut (Hz)	0.3	Low cut (Hz)	0.3	Low cut (Hz)	0.3	Low cut (Hz)	0.3	Low cut (Hz)	0.3	Low cut (Hz)	0.3	Low cut (Hz)	0.3	Low cut (Hz)	0.3	Low cut (Hz)	0.3	Low cut (Hz)	0.3	Low cut (Hz)	0.3
	High cut (Hz)	500	High cut (Hz)	500	High cut (Hz)	500	High cut (Hz)	500	High cut (Hz)	500	High cut (Hz)	500	High cut (Hz)	500	High cut (Hz)	500	High cut (Hz)	500	High cut (Hz)	500	High cut (Hz)	500	High cut (Hz)	500	High cut (Hz)	500	High cut (Hz)	500	High cut (Hz)	500	High cut (Hz)	500
	Notch	OFF	Notch	OFF	Notch	OFF	Notch	OFF	Notch	OFF	Notch	OFF	Notch	OFF	Notch	OFF	Notch	OFF	Notch	OFF	Notch	OFF	Notch	OFF	Notch	OFF	Notch	OFF	Notch	OFF	Notch	OFF
Cursor #	3571 Time	3571 Amp	3572 Time	3572 Amp	3573 Time	3573 Amp	3574 Time	3574 Amp	3575 Time	3575 Amp	3576 Time	3576 Amp	3577 Time	3577 Amp	3578 Time	3578 Amp	3581 Time	3581 Amp	3582 Time	3582 Amp	3583 Time	3583 Amp	3584 Time	3584 Amp	3585 Time	3585 Amp	3586 Time	3586 Amp	3587 Time	3587 Amp	3588 Time	3588 Amp
1
2
3
4
5
6
7
8
9
10
Wave Data	3571 Time	3571 Amp	3572 Time	3572 Amp	3573 Time	3573 Amp	3574 Time	3574 Amp	3575 Time	3575 Amp	3576 Time	3576 Amp	3577 Time	3577 Amp	3578 Time	3578 Amp	3581 Time	3581 Amp	3582 Time	3582 Amp	3583 Time	3583 Amp	3584 Time	3584 Amp	3585 Time	3585 Amp	3586 Time	3586 Amp	3587 Time	3587 Amp	3588 Time	3588 Amp
	-20	1.510544	-20	.6584212	-20	2.150699	-20	2.892457	-20	-.4589949	-20	-2.724476	-20	-8.921174	-20	-23.21933	-20	-1.277636	-20	1.244621	-20	1.403543	-20	2.620373	-20	-3.090826	-20	-5.111015	-20	.8510251	-20	-6.441871
	-19	1.000788	-19	.3111081	-19	2.572399	-19	3.180259	-19	-.6593649	-19	-3.201068	-19	-10.1829	-19	-24.44996	-19	-1.312167	-19	1.345358	-19	1.679466	-19	2.853659	-19	-3.311672	-19	-5.52577	-19	1.678108	-19	-7.269022
	-18	.8164642	-18	.2663734	-18	2.907861	-18	3.306987	-18	-.7323827	-18	-3.57976	-18	-12.94266	-18	-26.02496	-18	-1.462469	-18	1.363671	-18	1.814241	-18	2.849944	-18	-3.487164	-18	-5.542319	-18	2.790071	-18	-7.9012
	-17	.5507468	-17	9.040911E-02	-17	3.204864	-17	3.518306	-17	-.7325875	-17	-3.820462	-17	-16.3621	-17	-27.95408	-17	-1.563388	-17	1.524488	-17	1.62069	-17	2.841263	-17	-3.703028	-17	-5.608462	-17	3.950931	-17	-8.128132
	-16	1.790274E-02	-16	.1709045	-16	3.621071	-16	3.733068	-16	-.8949512	-16	-3.969259	-16	-19.97356	-16	-30.78865	-16	-1.441228	-16	1.68655	-16	1.5353	-16	2.410271	-16	-3.711945	-16	-5.69196	-16	4.964908	-16	-7.962368
	-15	-4.183034E-02	-15	.4510717	-15	3.882116	-15	3.617084	-15	-.6614718	-15	-4.04296	-15	-22.94805	-15	-33.55396	-15	-1.482773	-15	1.705499	-15	1.144357	-15	1.866798	-15	-3.963439	-15	-5.926691	-15	5.449731	-15	-7.66301
	-14	-1.126553	-14	-.1865115	-14	2.362225	-14	3.616256	-14	-2.714396	-14	-3.786853	-14	-12.75846	-14	-24.79622	-14	-1.428483	-14	1.477772	-14	1.48239	-14	3.033443	-14	-3.358531	-14	-5.128427	-14	3.633668	-14	-8.549508
	-13	4.620235E-02	-13	-.3059735	-13	4.423846	-13	3.954518	-13	-.8064725	-13	-4.284347	-13	-21.28373	-13	-27.01029	-13	-1.34436	-13	1.681532	-13	2.082011	-13	2.606523	-13	-4.485864	-13	-6.547641	-13	5.165316	-13	-8.353598
	-12	1.779052	-12	.3268711	-12	4.385077	-12	3.340857	-12	.36305	-12	-4.434308	-12	-28.07272	-12	-32.87041	-12	-1.739043	-12	1.765742	-12	1.602994	-12	1.804105	-12	-4.586759	-12	-5.58109	-12	6.421684	-12	-6.88805
	-11	1.119548	-11	.2008463	-11	4.601463	-11	3.633954	-11	.4588725	-11	-4.019779	-11	-26.29564	-11	-36.3294	-11	-1.663583	-11	1.782589	-11	.9276162	-11	2.204124	-11	-3.746672	-11	-5.710221	-11	6.860464	-11	-7.305121
	-10	-.830043	-10	.8163072	-10	4.242219	-10	4.091089	-10	-.5079412	-10	-3.691291	-10	-25.38121	-10	-39.91187	-10	-.9399709	-10	1.814397	-10	.6513433	-10	.9973747	-10	-3.07962	-10	-6.19314	-10	5.918771	-10	-7.301089
	-9	-1.239189	-9	1.854891	-9	3.277866	-9	3.065831	-9	-.7619438	-9	-4.041183	-9	-23.89655	-9	-40.40557	-9	-1.781196	-9	1.710965	-9	.1197888	-9	.5552183	-9	-4.52319	-9	-6.399623	-9	4.69848	-9	-7.58069
	-8	-4.164192	-8	.9876539	-8	2.947078	-8	2.44131	-8	-1.124345	-8	-4.411665	-8	-23.07325	-8	-38.48944	-8	-1.944874	-8	1.705245	-8	5.829731E-03	-8	1.269646	-8	-4.351407	-8	-6.122751	-8	4.732316	-8	-7.913834
	-7	-3.408175	-7	-.289817	-7	2.885394	-7	2.012912	-7	.1875633	-7	-3.36336	-7	-26.35492	-7	-38.98541	-7	-2.639182	-7	1.730666	-7	-.4735462	-7	1.073776	-7	-3.933591	-7	-5.500728	-7	2.202399	-7	-10.28476
	-6	-3.003456	-6	-2.055948	-6	3.254983	-6	1.934928	-6	1.505267	-6	-3.098592	-6	-29.76075	-6	-39.23896	-6	-3.41142	-6	1.588559	-6	.2720563	-6	1.286199	-6	-2.77881	-6	-4.52373	-6	.2477294	-6	-9.653086
	-5	-2.581168	-5	-1.203463	-5	3.617371	-5	2.68423	-5	.7362094	-5	-2.825329	-5	-29.89646	-5	-39.71394	-5	-3.89709	-5	1.481195	-5	-.6370389	-5	.4599661	-5	-.991845	-5	-5.630945	-5	-1.832057	-5	-9.003726
	-4	-1.088963	-4	-1.252721	-4	4.613359	-4	2.958755	-4	2.265651	-4	-1.901208	-4	-29.90664	-4	-39.4198	-4	-4.118133	-4	1.840789	-4	-.3616496	-4	-.784471	-4	-2.16277	-4	-5.690678	-4	-1.110087	-4	-8.947481
	-3	-3.284022	-3	-.9494616	-3	4.257063	-3	2.467121	-3	2.345229	-3	-1.961061	-3	-30.14527	-3	-41.36552	-3	-3.716759	-3	2.805847	-3	-1.7511	-3	.3378941	-3	-1.095355	-3	-5.352912	-3	-3.12522	-3	-8.603231
	-2	-1.968026	-2	-.7204107	-2	3.308318	-2	2.1165	-2	2.582681	-2	-1.531743	-2	-29.7452	-2	-40.16468	-2	-3.810101	-2	3.403832	-2	-1.757526	-2	.6983193	-2	-1.546173	-2	-5.022065	-2	-3.608044	-2	-9.437537
	-1	-.3097753	-1	.1471582	-1	3.117435	-1	2.373662	-1	2.136776	-1	-1.415976	-1	-28.46689	-1	-40.20225	-1	-2.815716	-1	3.687258	-1	-1.658896	-1	.2792118	-1	-.7521194	-1	-5.815734	-1	-3.149299	-1	-10.33705
	0	-1.81968	0	-.1653539	0	3.400315	0	2.055118	0	2.227088	0	-.8371195	0	-27.02241	0	-39.71818	0	-2.975472	0	3.122821	0	-.5019355	0	-.1146526	0	-2.401575E-02	0	-6.053457	0	-3.711931	0	-9.439045
	1	-.9749621	1	.8863291	1	4.931824	1	2.967427	1	2.109345	1	-.7266687	1	-28.97352	1	-41.15431	1	-3.366866	1	2.610037	1	-.7978255	1	.7405551	1	-1.92292	1	-4.695654	1	-3.943877	1	-9.74782
	2	-.529856	2	1.3644	2	6.300475	2	2.724631	2	1.383336	2	-.2532798	2	-25.19703	2	-40.35596	2	-2.165466	2	3.488542	2	-1.019303	2	7.954707E-02	2	-1.349917	2	-5.033395	2	9.175897E-02	2	-7.544123
	3	-1.811831	3	1.053365	3	5.899352	3	2.788347	3	2.387928	3	.359309	3	-24.89781	3	-40.17895	3	-2.084368	3	3.700232	3	-1.917182	3	9.167751E-02	3	-1.646857	3	-5.146744	3	.1284443	3	-8.446329
	4	-.1006333	4	.4002694	4	5.242949	4	3.235956	4	1.473822	4	-.1044207	4	-25.70491	4	-41.62141	4	-1.753617	4	4.221179	4	-1.482113	4	.4263382	4	-2.63981	4	-6.561676	4	1.429213	4	-7.615832
	5	-2.196523	5	.4101523	5	3.724456	5	3.205178	5	-.2823	5	-1.005297	5	-29.67732	5	-45.40197	5	-2.073098	5	4.101167	5	-1.105032	5	-1.030922E-02	5	-2.865625	5	-6.277874	5	-1.449735	5	-11.14108
	6	-.5287514	6	.8570665	6	3.035217	6	2.267581	6	-2.572023	6	-1.759644	6	-39.95486	6	-54.87967	6	-1.505138	6	5.082395	6	-2.333573	6	.2716444	6	-3.346184	6	-6.910746	6	-12.5879	6	-24.27963
	7	.3451825	7	1.443023	7	3.756823	7	1.745836	7	-3.660611	7	-2.818305	7	-60.22047	7	-73.20195	7	-1.337715	7	5.241515	7	-2.077329	7	-1.032558	7	-5.305243	7	-9.31753	7	-33.75321	7	-49.33698
	8	1.411387	8	2.645096	8	3.812589	8	1.197758	8	-5.114864	8	-6.408548	8	-91.99487	8	-103.8531	8	-.9278245	8	4.680861	8	-3.665295	8	-1.378937	8	-9.203022	8	-14.6607	8	-66.75217	8	-86.62435
	9	1.657505	9	2.453941	9	4.088002	9	1.379938	9	-8.850554	9	-10.75956	9	-129.0421	9	-138.1918	9	-.843876	9	5.525253	9	-3.817618	9	-1.526955	9	-14.71539	9	-20.02639	9	-105.8678	9	-133.0239
	10	1.230925	10	2.378498	10	2.580036	10	.9078963	10	-15.66102	10	-16.923	10	-172.8385	10	-177.3446	10	-1.442989	10	5.29721	10	-4.047436	10	-1.614073	10	-21.72375	10	-28.47415	10	-150.6821	10	-184.8367
	11	1.900927	11	2.286909	11	1.809348	11	.6188723	11	-23.25118	11	-23.90237	11	-216.534	11	-218.056	11	-1.846013	11	4.856448	11	-4.740733	11	-1.899037	11	-30.69913	11	-38.64653	11	-195.6496	11	-234.5483
	12	.6225544	12	2.372477	12	.9986761	12	-.2721387	12	-33.60347	12	-33.31991	12	-256.7768	12	-253.5078	12	-2.606541	12	3.855588	12	-5.585544	12	-1.817728	12	-40.98742	12	-52.02296	12	-235.1972	12	-277.716
	13	1.568897	13	1.739009	13	-.5091969	13	-1.373468	13	-44.99401	13	-43.71624	13	-291.4083	13	-284.8615	13	-2.678216	13	4.629117	13	-4.946091	13	-3.616893	13	-53.68346	13	-68.97246	13	-267.7948	13	-310.35
	14	2.267939	14	1.511675	14	-.8084008	14	-1.595135	14	-57.75647	14	-55.80602	14	-317.1534	14	-307.4566	14	-4.104682	14	4.043136	14	-4.827294	14	-4.21136	14	-66.30542	14	-85.34887	14	-291.713	14	-335.0075
	15	3.890282	15	1.158727	15	-1.320959	15	-1.548804	15	-72.48058	15	-69.15276	15	-333.7794	15	-319.3534	15	-4.743628	15	3.979176	15	-6.103958	15	-6.063304	15	-78.57985	15	-101.5403	15	-303.8513	15	-346.6368
	16	4.028493	16	2.298118	16	-1.677556	16	-2.129364	16	-87.3062	16	-81.78558	16	-340.1397	16	-323.7349	16	-3.848246	16	4.427328	16	-6.935756	16	-8.02696	16	-92.33471	16	-118.4955	16	-305.9117	16	-346.3207
	17	4.073983	17	3.448731	17	-2.612282	17	-3.290698	17	-104.0658	17	-96.13571	17	-337.6241	17	-320.0524	17	-4.960487	17	3.850986	17	-9.082767	17	-9.467152	17	-107.6334	17	-138.02	17	-302.1449	17	-341.0679
	18	4.082934	18	3.848345	18	-4.111846	18	-4.990221	18	-121.605	18	-110.9998	18	-330.9112	18	-314.4202	18	-4.398954	18	3.326178	18	-11.31773	18	-9.389577	18	-122.8777	18	-156.2596	18	-294.4441	18	-334.8109
	19	4.640685	19	3.711367	19	-5.762991	19	-6.328055	19	-138.6818	19	-127.3583	19	-323.1505	19	-306.0188	19	-4.449498	19	3.457211	19	-11.82279	19	-12.49733	19	-139.032	19	-173.9305	19	-289.6635	19	-328.7059
	20	5.265635	20	4.059644	20	-8.536509	20	-7.768792	20	-153.1567	20	-141.1943	20	-319.6689	20	-301.2425	20	-4.358193	20	4.480583	20	-12.31182	20	-14.23915	20	-154.039	20	-191.9984	20	-293.0915	20	-329.0804
	21	4.519727	21	4.209044	21	-11.70244	21	-9.478464	21	-166.4693	21	-155.1972	21	-323.5244	21	-302.4706	21	-4.302323	21	4.06048	21	-13.94654	21	-15.98835	21	-167.6874	21	-208.6601	21	-295.5784	21	-333.6724
	22	6.049542	22	3.393219	22	-14.31424	22	-11.67849	22	-178.101	22	-166.1553	22	-311.7636	22	-286.253	22	-3.866039	22	4.023448	22	-16.31101	22	-19.82492	22	-180.6538	22	-224.1834	22	-243.4682	22	-287.0637
	23	4.392065	23	3.978214	23	-14.46198	23	-13.40364	23	-190.6035	23	-174.6695	23	-238.8093	23	-216.2884	23	-3.101142	23	3.900826	23	-17.11246	23	-22.72223	23	-195.1206	23	-241.5867	23	-106.2293	23	-150.1237
	24	4.657276	24	4.361959	24	-14.29568	24	-13.90966	24	-202.8973	24	-183.6767	24	-100.2535	24	-92.38751	24	-3.468639	24	3.917398	24	-18.15215	24	-25.38988	24	-213.6879	24	-264.5364	24	70.03966	24	41.48774
	25	5.079117	25	4.238008	25	-15.35959	25	-13.89334	25	-217.864	25	-194.2959	25	47.9238	25	29.71179	25	-3.172899	25	4.585503	25	-21.37817	25	-26.5927	25	-230.0348	25	-281.1064	25	197.1979	25	197.0944
	26	4.889001	26	2.948474	26	-15.91011	26	-14.1622	26	-235.8347	26	-210.3463	26	134.3236	26	102.0264	26	-2.903122	26	4.919843	26	-21.65847	26	-28.33439	26	-221.798	26	-267.4001	26	250.8118	26	263.0596
	27	6.421037	27	3.375586	27	-17.41994	27	-14.67182	27	-258.1552	27	-232.8977	27	160.49	27	134.3729	27	-4.278067	27	4.679954	27	-22.63679	27	-29.97762	27	-170.043	27	-205.3557	27	240.3883	27	258.557
	28	4.834816	28	3.232575	28	-17.65859	28	-14.89824	28	-278.3102	28	-251.0291	28	164.9059	28	144.5959	28	-3.856158	28	4.991675	28	-24.35625	28	-31.55705	28	-74.72792	28	-98.55229	28	180.7104	28	206.4894
	29	4.208052	29	2.849907	29	-17.96507	29	-15.18006	29	-270.4595	29	-238.6651	29	147.0972	29	129.6539	29	-3.914944	29	4.969544	29	-26.26364	29	-38.32262	29	40.97595	29	24.52025	29	104.5649	29	124.1692
	30	5.581057	30	3.439935	30	-18.04248	30	-15.18953	30	-220.2325	30	-181.8542	30	92.75133	30	79.9507	30	-3.703467	30	5.075037	30	-29.74394	30	-44.40916	30	135.0603	30	128.1439	30	112.5382	30	79.30518
	31	5.465364	31	3.783115	31	-20.75408	31	-17.96158	31	-121.2573	31	-76.01575	31	25.72647	31	29.79435	31	-4.803601	31	4.78428	31	-31.60167	31	-39.88321	31	183.2213	31	184.4881	31	275.9304	31	180.3294
	32	5.800086	32	3.677239	32	-25.88758	32	-25.02253	32	9.788502	32	52.66113	32	40.77436	32	68.92317	32	-4.776751	32	5.272745	32	-19.09617	32	-11.37522	32	189.7269	32	195.0369	32	474.6183	32	379.9329
	33	6.94	33	3.982573	33	-34.12288	33	-34.84996	33	131.5051	33	156.9057	33	200.6656	33	220.1362	33	-4.477201	33	5.240335	33	17.06936	33	48.95054	33	170.0442	33	179.1615	33	601.2653	33	553.2082
	34	8.646319	34	4.11393	34	-44.21713	34	-42.00445	34	208.4269	34	217.0541	34	390.0488	34	372.2471	34	-4.588532	34	4.71628	34	76.18035	34	122.3323	34	172.5284	34	181.7547	34	646.0027	34	652.4972
	35	9.005308	35	3.865644	35	-43.82336	35	-33.66077	35	233.1583	35	228.6857	35	507.5974	35	475.343	35	-4.155554	35	4.483565	35	140.752	35	189.6565	35	240.3221	35	247.4331	35	628.5527	35	675.2536
	36	8.175933	36	4.344021	36	-20.42373	36	1.867817	36	214.3229	36	198.9078	36	568.7488	36	529.9311	36	-4.313603	36	4.616658	36	186.467	36	231.0091	36	369.3825	36	367.4234	36	562.8801	36	636.4248
	37	9.83461	37	4.789691	37	30.60013	37	60.693	37	173.66	37	155.9438	37	584.2924	37	538.8264	37	-4.015691	37	5.10777	37	207.7311	37	242.9217	37	501.5496	37	500.0461	37	470.609	37	554.8481
	38	8.46993	38	5.323792	38	100.4133	38	128.2966	38	162.6274	38	159.088	38	551.5114	38	505.7835	38	-4.525523	38	4.794286	38	209.1312	38	234.2517	38	575.1857	38	595.9996	38	375.8687	38	452.1695
	39	8.974283	39	4.915973	39	171.9777	39	188.6945	39	242.3201	39	258.7958	39	484.36	39	440.5036	39	-3.957071	39	5.141746	39	210.9217	39	249.7198	39	585.5995	39	629.6056	39	309.4257	39	358.2095
	40	8.865149	40	5.871672	40	229.8333	40	229.1345	40	408.0588	40	419.6018	40	395.858	40	353.476	40	-2.899926	40	5.431419	40	255.4408	40	324.9556	40	546.8782	40	610.3436	40	296.9121	40	301.0716
	41	9.008207	41	5.890464	41	262.7477	41	243.0359	41	570.0472	41	555.7961	41	302.187	41	264.8308	41	-2.999433	41	5.314544	41	347.565	41	437.262	41	483.3632	41	555.2161	41	335.2981	41	302.5845
	42	10.22168	42	6.434373	42	270.2616	42	235.3898	42	651.03	42	619.2482	42	227.5656	42	199.2968	42	-1.634069	42	5.85348	42	438.0538	42	526.1711	42	412.5757	42	481.7104	42	385.0528	42	344.2881
	43	11.53615	43	7.059485	43	267.9556	43	230.98	43	653.5598	43	617.3686	43	199.9981	43	176.9072	43	-1.557283	43	6.404979	43	484.6925	43	561.3001	43	354.8743	43	414.5226	43	424.5767	43	396.5609
	44	11.63297	44	7.846673	44	284.951	44	261.0975	44	609.8789	44	570.9725	44	219.2901	44	193.7959	44	-1.380705	44	7.294775	44	485.0891	44	549.1384	44	332.2933	44	377.4186	44	440.3336	44	436.2075
	45	12.30878	45	8.422056	45	337.7336	45	329.5074	45	537.9479	45	497.1932	45	262.9366	45	233.2488	45	-.7273081	45	7.571556	45	453.3275	45	505.8432	45	349.3523	45	377.5428	45	432.6089	45	452.5021
	46	12.72047	46	8.409164	46	413.9704	46	413.6431	46	454.9562	46	414.0535	46	311.0196	46	274.8655	46	.1111377	46	8.181324	46	408.0207	46	454.6898	46	386.5474	46	404.7116	46	410.7933	46	447.2694
	47	13.00681	47	9.407008	47	487.2318	47	486.0713	47	376.2359	47	342.0156	47	347.17	47	306.1046	47	1.114174	47	8.665947	47	373.8733	47	422.7375	47	418.9594	47	436.7231	47	386.2195	47	430.1319
	48	14.4326	48	9.81312	48	543.15	48	527.0361	48	325.4037	48	299.0502	48	360.4856	48	319.1762	48	1.391625	48	9.27944	48	374.587	48	431.4812	48	430.5301	48	457.4669	48	366.7499	48	408.6993
	49	16.02164	49	10.39337	49	573.7355	49	531.1785	49	317.889	49	294.8418	49	352.9957	49	311.816	49	3.272425	49	11.45321	49	413.0711	49	473.9779	49	424.0298	49	460.7301	49	358.3685	49	389.5273
	50	16.49331	50	12.22676	50	566.9431	50	501.9361	50	346.7749	50	318.151	50	332.8515	50	293.6721	50	4.167134	50	13.18409	50	457.7835	50	516.848	50	404.2766	50	446.399	50	357.4767	50	382.6599
	51	17.45651	51	13.16123	51	527.4844	51	452.4014	51	388.2958	51	349.7087	51	309.8735	51	272.9271	51	4.830537	51	14.62666	51	477.9564	51	539.7414	51	380.7809	51	426.3472	51	366.3013	51	384.4655
	52	16.97637	52	14.42546	52	477.2754	52	401.5026	52	420.8298	52	375.155	52	292.1364	52	254.654	52	6.975311	52	16.32896	52	470.6741	52	534.3382	52	361.6634	52	408.6726	52	375.4766	52	392.7411
	53	17.331	53	14.48099	53	435.0301	53	367.7755	53	434.2385	53	386.6647	53	284.6279	53	244.3637	53	8.405348	53	17.22456	53	445.2957	53	510.5103	53	352.061	53	395.9361	53	380.7597	53	400.6483
	54	18.13428	54	14.39222	54	416.0243	54	358.523	54	425.8998	54	383.9727	54	286.5608	54	243.5137	54	9.948224	54	19.01881	54	416.9948	54	482.2783	54	352.238	54	393.7249	54	382.7827	54	410.1659
	55	20.11475	55	16.68688	55	416.6171	55	369.3161	55	405.221	55	370.3848	55	295.3848	55	249.7962	55	10.52643	55	19.98491	55	396.9551	55	460.6333	55	358.8893	55	397.2139	55	382.7993	55	415.7759
	56	22.12609	56	15.76125	56	430.9342	56	390.5117	56	381.003	56	352.1701	56	307.042	56	257.0772	56	11.98279	56	21.65644	56	391.726	56	454.7993	56	364.5808	56	402.8958	56	381.6348	56	417.1461
	57	22.63903	57	18.13614	57	448.8139	57	410.308	57	361.6613	57	335.308	57	314.8293	57	263.1344	57	13.28203	57	23.13992	57	401.5789	57	458.8626	57	369.1359	57	406.0936	57	375.4593	57	411.2588
	58	21.53805	58	19.8153	58	466.2151	58	423.9554	58	350.534	58	323.5401	58	317.3169	58	264.5975	58	15.54361	58	25.79521	58	416.8409	58	470.2615	58	370.6957	58	407.7922	58	365.7823	58	401.1032
	59	22.54514	59	20.97697	59	477.7615	59	429.5351	59	348.5693	59	318.7719	59	316.6889	59	264.532	59	18.82519	59	28.7266	59	427.0424	59	478.4173	59	370.6369	59	408.3957	59	357.013	59	388.9695
	60	26.58892	60	23.45853	60	478.3154	60	427.9057	60	353.8571	60	318.141	60	313.0673	60	261.7273	60	22.22829	60	31.89031	60	429.402	60	480.8209	60	364.7502	60	404.8496	60	346.6738	60	377.0318
	61	31.11323	61	26.14331	61	471.8687	61	421.8132	61	358.7265	61	318.493	61	307.5768	61	257.711	61	26.62523	61	36.16176	61	425.4664	61	476.587	61	356.9284	61	399.0544	61	337.5163	61	366.7372
	62	33.17699	62	29.44974	62	463.12	62	414.2646	62	361.4062	62	318.3834	62	299.3334	62	251.2424	62	30.53923	62	40.1558	62	415.9522	62	469.4346	62	347.3915	62	390.608	62	328.8606	62	357.2169
	63	36.90065	63	33.32232	63	455.7721	63	407.4881	63	362.2371	63	318.4432	63	291.8504	63	245.3351	63	35.11117	63	44.95077	63	408.4568	63	462.9554	63	339.2835	63	382.2654	63	323.8184	63	352.3285
	64	40.86668	64	36.53037	64	451.5137	64	402.5229	64	362.1011	64	318.6686	64	285.4616	64	240.2601	64	39.37656	64	48.97618	64	403.2244	64	458.2105	64	331.2934	64	374.0596	64	317.4876	64	347.272
	65	44.26199	65	40.69094	65	449.3771	65	400.974	65	361.312	65	318.9414	65	280.9001	65	235.261	65	42.35305	65	52.27046	65	401.8346	65	454.2682	65	324.8294	65	365.5718	65	314.203	65	345.0775
	66	48.77655	66	45.11742	66	449.33	66	400.46	66	357.7867	66	317.2995	66	278.0895	66	233.6472	66	46.33711	66	55.16048	66	402.9516	66	451.1548	66	319.6483	66	359.1707	66	314.0492	66	344.7614
	67	48.37305	67	49.60059	67	450.9027	67	401.2126	67	352.8931	67	313.6717	67	276.3773	67	231.5781	67	48.55062	67	57.9796	67	403.3252	67	449.9595	67	314.9953	67	354.2556	67	316.0391	67	345.5403
	68	55.03771	68	53.37705	68	453.1988	68	402.0179	68	347.2903	68	308.7435	68	276.1592	68	230.3487	68	50.62067	68	60.12584	68	403.5281	68	446.3614	68	311.5556	68	349.3011	68	318.5878	68	347.8607
	69	60.51088	69	57.63164	69	455.4636	69	401.9295	69	341.6881	69	302.8463	69	277.6967	69	230.2599	69	52.20527	69	63.09204	69	401.0672	69	440.9187	69	308.6013	69	344.1171	69	320.5018	69	350.0858
	70	65.65388	70	62.59346	70	454.8412	70	402.0121	70	335.2652	70	296.5375	70	278.5571	70	230.8571	70	53.83228	70	66.7998	70	396.8079	70	436.2296	70	304.3301	70	339.2005	70	320.3035	70	352.0799
	71	70.33776	71	67.10676	71	450.0479	71	399.0004	71	329.5927	71	289.4438	71	279.1888	71	231.4565	71	55.82285	71	69.48647	71	392.0806	71	431.5024	71	298.2953	71	336.564	71	317.5741	71	350.8691
	72	75.66555	72	70.32465	72	444.0054	72	394.5667	72	323.7855	72	282.8482	72	280.8918	72	232.0175	72	58.16761	72	71.85688	72	385.5523	72	425.0472	72	293.2832	72	329.8123	72	312.736	72	348.2158
	73	78.31104	73	72.73095	73	440.0592	73	390.1479	73	317.4186	73	276.2349	73	282.2836	73	232.5247	73	61.72589	73	74.75003	73	380.2667	73	423.3235	73	287.5464	73	323.341	73	306.5563	73	344.2086
	74	81.79633	74	76.45496	74	436.0135	74	385.3661	74	312.2445	74	270.7126	74	282.256	74	231.8979	74	62.64778	74	76.94228	74	377.0661	74	420.7628	74	279.8696	74	317.7978	74	298.6042	74	335.6749
	75	85.74889	75	78.02348	75	433.3693	75	380.3642	75	308.6554	75	266.7182	75	279.1955	75	229.8127	75	64.76677	75	80.20728	75	376.6109	75	421.2785	75	272.9667	75	312.8917	75	291.3809	75	327.055
	76	86.49303	76	81.90833	76	429.9124	76	375.6561	76	307.4417	76	264.8205	76	276.4949	76	226.5426	76	66.9392	76	82.14749	76	377.1682	76	418.725	76	267.7888	76	307.8073	76	283.6819	76	318.9139
	77	85.36976	77	84.42264	77	422.8453	77	370.2516	77	308.1024	77	264.6566	77	270.4828	77	221.5603	77	68.22015	77	84.15279	77	376.2935	77	420.285	77	262.7617	77	302.4446	77	277.0709	77	313.3589
	78	85.08073	78	85.84116	78	416.8143	78	366.162	78	308.4979	78	264.3109	78	265.6718	78	215.5363	78	70.72563	78	85.58763	78	377.0605	78	418.2377	78	257.9753	78	298.5355	78	269.0884	78	306.2666
	79	87.65413	79	87.50713	79	410.871	79	362.3535	79	308.0317	79	263.6747	79	260.94	79	210.1739	79	72.77613	79	85.86616	79	375.4722	79	414.7159	79	252.3245	79	292.5375	79	263.1545	79	300.7513
	80	89.83244	80	88.41505	80	405.6688	80	358.3055	80	305.23	80	262.3286	80	255.3768	80	204.4025	80	74.87193	80	87.15269	80	374.4742	80	411.007	80	247.405	80	286.7898	80	258.702	80	293.8308
	81	94.84789	81	89.29331	81	400.0771	81	354.4204	81	301.045	81	259.4909	81	249.2792	81	197.7611	81	76.14006	81	88.26994	81	373.1315	81	406.021	81	243.9292	81	281.7268	81	255.5696	81	287.6568
	82	98.46477	82	90.01362	82	395.7379	82	351.8914	82	295.5189	82	255.7759	82	243.1937	82	191.702	82	77.23545	82	89.4267	82	368.2045	82	399.4219	82	242.004	82	278.3666	82	255.0408	82	285.4214
	83	99.23226	83	90.77067	83	393.6348	83	350.6296	83	289.7231	83	250.8624	83	237.1129	83	184.2782	83	77.79709	83	90.74366	83	363.5392	83	392.851	83	239.0583	83	273.1757	83	255.1729	83	284.5884
	84	98.68664	84	90.8015	84	393.5268	84	348.7354	84	285.0794	84	245.0337	84	232.3157	84	179.3155	84	77.14991	84	91.10555	84	358.7517	84	388.7663	84	236.073	84	270.0593	84	253.2472	84	282.4944
	85	99.71191	85	92.09999	85	397.996	85	349.7235	85	279.6133	85	238.6838	85	230.3667	85	173.8828	85	76.71767	85	91.2849	85	354.3083	85	384.4547	85	234.1475	85	265.7782	85	251.3911	85	282.433
	86	100.7242	86	92.07945	86	400.3075	86	349.9392	86	272.9849	86	232.5487	86	228.0458	86	171.3567	86	75.59462	86	90.54223	86	350.9751	86	381.1432	86	229.2244	86	263.355	86	248.6317	86	279.8318
	87	101.6054	87	93.24715	87	401.7642	87	351.0985	87	265.909	87	226.3963	87	227.4928	87	169.5819	87	74.94646	87	90.28692	87	347.1753	87	376.4185	87	223.6976	87	259.1673	87	245.7667	87	274.3382
	88	103.7552	88	95.36449	88	400.889	88	350.3194	88	258.6951	88	220.432	88	227.9714	88	170.9973	88	73.58249	88	89.74067	88	344.1988	88	372.6128	88	218.071	88	253.5969	88	241.7207	88	271.1708
	89	106.9915	89	96.87863	89	399.005	89	349.1244	89	251.4759	89	214.2794	89	226.9656	89	170.8619	89	73.26694	89	90.2401	89	338.6035	89	367.1115	89	214.0245	89	247.5205	89	238.3622	89	266.2873
	90	107.3651	90	99.12572	90	395.1764	90	345.5935	90	245.3456	90	209.2103	90	227.1534	90	173.3341	90	72.73479	90	90.81289	90	335.0246	90	360.0611	90	209.8274	90	241.7272	90	233.8283	90	261.7812
	91	107.5153	91	99.49671	91	388.5366	91	340.1935	91	239.1997	91	203.1836	91	223.814	91	173.2794	91	71.57506	91	90.10426	91	328.1039	91	351.7594	91	205.3551	91	238.9847	91	227.7683	91	255.9368
	92	107.3926	92	99.01598	92	380.8245	92	333.9771	92	232.6035	92	197.6397	92	220.7332	92	171.307	92	71.51567	92	89.16472	92	322.9128	92	343.4073	92	201.4852	92	234.8415	92	220.2126	92	250.6468
	93	109.2835	93	97.74786	93	372.6347	93	326.9677	93	228.0782	93	192.2897	93	215.6719	93	169.7625	93	70.82112	93	88.31036	93	316.8969	93	336.0299	93	197.8714	93	230.9454	93	214.5464	93	244.4599
	94	109.0145	94	97.64781	94	364.9406	94	320.1541	94	224.7661	94	186.1033	94	211.7722	94	166.138	94	70.19479	94	88.00988	94	310.7363	94	328.4003	94	193.1718	94	227.2401	94	208.2013	94	238.8435
	95	108.6106	95	97.03045	95	358.5604	95	313.3212	95	221.0549	95	182.5028	95	206.2922	95	162.2153	95	69.49285	95	87.53349	95	304.6371	95	321.7399	95	190.3582	95	223.2324	95	203.2185	95	234.5194
	96	107.0448	96	95.51929	96	352.4834	96	307.6303	96	215.8355	96	177.8377	96	202.8074	96	158.3921	96	69.76888	96	88.01754	96	297.8925	96	316.4284	96	186.465	96	217.8752	96	197.5806	96	229.3188
	97	106.3773	97	95.89709	97	345.1485	97	301.6797	97	210.4821	97	173.3142	97	198.7898	97	154.3513	97	69.2408	97	88.32661	97	292.4439	97	311.9367	97	183.9331	97	214.7348	97	192.2346	97	224.8979
	98	103.8639	98	95.01243	98	338.9059	98	297.7086	98	204.8497	98	168.1495	98	193.2704	98	149.0904	98	67.97337	98	88.49971	98	289.0483	98	309.1078	98	182.1227	98	210.5486	98	185.6046	98	221.5071
	99	105.2281	99	97.50362	99	334.9996	99	293.7415	99	199.4548	99	163.3652	99	190.9585	99	144.299	99	69.08999	99	89.33222	99	286.9831	99	307.0744	99	181.0465	99	207.9551	99	180.3011	99	216.1483
	100	106.0768	100	98.7195	100	332.6102	100	290.1233	100	194.8103	100	158.0973	100	187.4728	100	138.1311	100	69.67476	100	89.2767	100	284.2127	100	302.6352	100	178.5358	100	208.1924	100	176.0173	100	208.962
	101	106.0296	101	101.2498	101	329.1649	101	285.933	101	189.1116	101	152.6484	101	183.2068	101	131.6661	101	70.26984	101	88.98991	101	281.1903	101	298.5156	101	176.5119	101	205.9881	101	172.7261	101	204.6391
	102	107.7335	102	102.3736	102	325.8505	102	282.2687	102	184.4805	102	148.671	102	180.4224	102	127.2989	102	71.75463	102	88.44355	102	275.7371	102	290.5169	102	172.6278	102	203.3663	102	169.7409	102	201.8056
	103	108.1432	103	102.3323	103	322.3835	103	278.4473	103	180.4155	103	144.6186	103	177.0414	103	122.6797	103	71.38089	103	87.11526	103	269.9564	103	284.6976	103	168.6792	103	199.0813	103	166.7022	103	197.8895
	104	107.7256	104	101.3962	104	319.4034	104	274.4923	104	177.9975	104	142.0711	104	172.1867	104	119.5545	104	71.01161	104	85.6455	104	264.6313	104	278.0988	104	164.4386	104	196.2583	104	161.8817	104	192.1905
	105	110.4656	105	100.1283	105	315.902	105	269.7627	105	176.2215	105	140.3633	105	167.8933	105	115.135	105	69.40948	105	82.88418	105	258.3238	105	271.8231	105	160.2628	105	191.7055	105	157.7684	105	187.8586
	106	112.8227	106	99.12518	106	311.5004	106	265.1007	106	175.4017	106	138.636	106	164.8205	106	113.6514	106	68.41338	106	80.23273	106	250.3161	106	265.2797	106	156.538	106	188.0691	106	153.588	106	183.2291
	107	113.3207	107	97.34541	107	306.7527	107	259.8096	107	174.7625	107	138.2423	107	161.7927	107	110.0618	107	64.35278	107	77.56144	107	243.9029	107	258.7745	107	151.705	107	183.752	107	148.769	107	176.9981
	108	111.7931	108	95.89835	108	301.2088	108	254.4859	108	173.6706	108	137.1112	108	156.6165	108	106.9864	108	59.71548	108	75.53223	108	237.688	108	250.0618	108	147.4294	108	179.6884	108	143.2297	108	170.8632
	109	114.2209	109	95.48463	109	296.3011	109	250.1025	109	170.9551	109	135.1606	109	153.2083	109	105.1074	109	55.70688	109	73.46852	109	231.2668	109	245.1926	109	142.7173	109	174.9047	109	138.7215	109	163.848
	110	112.6429	110	96.25426	110	290.1645	110	244.8168	110	167.9294	110	133.4132	110	147.6	110	102.649	110	51.45455	110	71.49277	110	225.2292	110	236.4307	110	139.2391	110	169.8701	110	133.7411	110	158.0956
	111	110.1	111	93.98347	111	284.9957	111	240.1707	111	164.1958	111	130.7687	111	144.2141	111	100.5363	111	48.51192	111	69.84173	111	220.5937	111	232.2342	111	135.8482	111	165.1334	111	127.998	111	152.2482
	112	107.1319	112	93.96333	112	280.1149	112	235.7185	112	159.7174	112	127.4187	112	136.2294	112	95.85294	112	45.35941	112	67.88851	112	214.708	112	224.9169	112	132.7741	112	162.649	112	122.4777	112	148.6549
	113	103.5971	113	93.27217	113	275.8661	113	232.1206	113	155.266	113	123.4181	113	128.8881	113	91.65627	113	43.46651	113	65.36694	113	209.1342	113	221.6119	113	129.2909	113	158.8583	113	118.1199	113	144.2347
	114	99.93069	114	91.86272	114	271.9973	114	229.4065	114	149.5754	114	118.3461	114	121.7052	114	84.97066	114	41.79707	114	62.79964	114	205.4728	114	215.6091	114	125.7308	114	155.018	114	113.1296	114	140.3824
	115	98.67812	115	90.30254	115	267.6364	115	225.8242	115	144.4457	115	113.0207	115	119.3623	115	80.39982	115	39.80596	115	60.02985	115	199.651	115	209.6162	115	123.323	115	149.7628	115	109.0438	115	137.8873
	116	97.89417	116	89.07758	116	263.757	116	222.271	116	139.1865	116	109.0771	116	117.075	116	75.51057	116	38.8756	116	58.34053	116	195.482	116	206.1545	116	120.1013	116	146.0004	116	106.3875	116	133.9345
	117	94.91428	117	87.28833	117	258.6294	117	218.2304	117	134.7132	117	103.9346	117	117.342	117	71.69515	117	36.31055	117	55.38405	117	190.2111	117	196.4321	117	115.6878	117	144.2516	117	103.0399	117	129.5664
	118	92.75899	118	85.62108	118	253.3039	118	213.3359	118	131.2143	118	100.3119	118	111.9854	118	66.78425	118	34.24764	118	54.35181	118	185.4557	118	192.5688	118	112.4689	118	139.3904	118	99.51405	118	126.4304
	119	89.26873	119	82.87361	119	248.8516	119	208.5135	119	126.4613	119	94.78417	119	102.1449	119	61.80944	119	32.47576	119	53.31094	119	179.466	119	187.5483	119	107.9872	119	136.2205	119	97.08213	119	121.5376
	120	86.9549	120	79.89716	120	244.1829	120	203.9449	120	122.9413	120	91.72643	120	90.8029	120	55.64123	120	30.97341	120	52.47739	120	174.3733	120	182.2998	120	103.7149	120	131.1529	120	93.44652	120	116.068
	121	86.89613	121	78.0616	121	238.5777	121	199.3521	121	119.4993	121	88.59583	121	79.65884	121	46.65189	121	29.44427	121	50.61743	121	169.5855	121	177.424	121	99.79706	121	127.9062	121	89.41272	121	110.0499
	122	89.5033	122	75.84134	122	232.2825	122	194.6973	122	116.5757	122	85.41335	122	77.45673	122	41.15072	122	27.963	122	49.24585	122	166.054	122	173.1506	122	97.07647	122	124.286	122	86.70176	122	105.1187
	123	89.34825	123	74.52871	123	226.0088	123	189.7348	123	116.1545	123	82.94737	123	76.16262	123	35.5349	123	27.00041	123	48.72438	123	161.5288	123	164.5012	123	93.70309	123	121.5306	123	82.64507	123	99.37575
	124	86.50463	124	75.54333	124	219.4473	124	185.4524	124	116.8296	124	80.96609	124	74.67659	124	32.66228	124	24.99172	124	46.80147	124	155.1285	124	155.8584	124	89.84582	124	117.9311	124	78.28701	124	94.30531
	125	83.46888	125	74.13905	125	213.8549	125	179.9734	125	115.5835	125	79.79526	125	70.28246	125	30.39218	125	24.80023	125	45.60727	125	148.8023	125	149.9408	125	86.19088	125	113.5625	125	72.54193	125	90.60375
	126	80.6205	126	72.03108	126	211.2643	126	176.0777	126	112.8447	126	79.06713	126	66.34165	126	29.90838	126	23.58225	126	42.91953	126	142.9985	126	145.5213	126	82.78949	126	108.8539	126	68.06277	126	86.83324
	127	75.14973	127	70.46987	127	206.2426	127	171.0031	127	109.9545	127	77.12111	127	60.63858	127	27.22614	127	21.59971	127	40.54976	127	139.642	127	142.9447	127	80.41867	127	106.0507	127	63.13273	127	83.28281
	128	73.34519	128	68.61953	128	202.1675	128	167.0555	128	106.7157	128	74.91787	128	58.14451	128	24.3053	128	20.07297	128	38.43613	128	133.677	128	135.6034	128	77.80878	128	103.1786	128	59.56343	128	79.86896
	129	70.72276	129	65.71393	129	198.2785	129	163.1618	129	103.2119	129	73.0535	129	53.16172	129	21.12307	129	17.96784	129	35.40958	129	129.8101	129	132.4646	129	75.54348	129	99.40462	129	56.17207	129	76.801
	130	71.85167	130	63.09122	130	195.8809	130	159.5247	130	100.1596	130	70.98418	130	51.75619	130	18.34991	130	16.05775	130	33.40975	130	126.4868	130	130.3326	130	73.36353	130	94.78894	130	51.68312	130	73.2119
	131	70.41364	131	60.19155	131	191.5874	131	155.3865	131	96.80055	131	67.84308	131	48.84235	131	14.89253	131	13.31608	131	31.36019	131	121.419	131	124.9485	131	71.16733	131	91.32721	131	46.44376	131	70.51273
	132	70.60843	132	58.62418	132	188.2501	132	151.0874	132	93.06017	132	65.38226	132	48.44778	132	12.19699	132	11.39575	132	29.89463	132	117.7561	132	120.053	132	68.57995	132	88.63338	132	42.65282	132	66.49143
	133	68.09211	133	56.3486	133	185.5741	133	147.5858	133	89.90513	133	62.98633	133	47.32235	133	10.34667	133	9.028733	133	27.99379	133	113.1275	133	119.0873	133	65.73596	133	84.24033	133	39.20422	133	61.79041
	134	64.74052	134	53.97232	134	181.7891	134	143.5892	134	87.56173	134	61.06993	134	46.34068	134	8.491778	134	6.243957	134	26.13457	134	109.1474	134	111.1751	134	61.28497	134	79.60771	134	36.8827	134	56.19982
	135	63.07894	135	52.15337	135	177.4057	135	138.3156	135	84.34972	135	59.33717	135	45.09818	135	6.580561	135	4.83343	135	24.89301	135	104.4191	135	107.0351	135	57.0887	135	76.32436	135	35.59615	135	54.11019
	136	61.5351	136	50.36259	136	171.803	136	133.7915	136	82.50317	136	57.4375	136	43.82738	136	5.298051	136	3.300742	136	22.82622	136	100.0495	136	102.0056	136	52.99609	136	73.01456	136	33.97702	136	50.80717
	137	58.42136	137	47.68508	137	166.429	137	128.891	137	82.07603	137	56.19141	137	42.5645	137	4.559957	137	2.597495	137	20.68772	137	96.11585	137	98.59932	137	48.84566	137	70.50012	137	31.43174	137	46.54139
	138	58.32109	138	46.20843	138	162.2051	138	124.4972	138	79.97021	138	54.68934	138	39.36177	138	3.201112	138	.1351189	138	17.84867	138	90.32618	138	94.03199	138	45.28508	138	67.36892	138	27.76974	138	42.00467
	139	56.48231	139	44.34319	139	158.7324	139	120.7476	139	77.34863	139	52.38509	139	37.04795	139	1.700086	139	-1.488624	139	16.08511	139	89.93079	139	92.01945	139	43.31505	139	63.19777	139	25.18509	139	37.62557
	140	53.91171	140	42.53742	140	154.4436	140	116.9124	140	74.50936	140	50.37528	140	35.58727	140	.7876996	140	-3.828176	140	13.86669	140	82.2812	140	84.30073	140	40.45031	140	60.16909	140	21.26707	140	32.79235
	141	49.47694	141	40.32357	141	148.7802	141	112.866	141	71.81936	141	46.92901	141	31.84022	141	-.6145831	141	-6.572144	141	11.94913	141	77.78439	141	76.7387	141	38.12761	141	57.8448	141	17.0968	141	27.08415
	142	46.39963	142	37.02766	142	144.9798	142	109.6169	142	70.68513	142	43.71756	142	29.11327	142	-1.793704	142	-7.449696	142	10.85622	142	76.47097	142	75.1181	142	35.44759	142	54.90279	142	13.12087	142	21.86246
	143	45.29415	143	35.22242	143	140.3379	143	106.1268	143	70.23016	143	42.08002	143	25.67874	143	-3.389968	143	-8.760691	143	9.594885	143	69.59523	143	70.41879	143	32.72572	143	51.09092	143	10.01638	143	16.64629
	144	44.30731	144	32.95814	144	135.0786	144	102.1494	144	67.42089	144	39.5486	144	22.68993	144	-3.728938	144	-10.98889	144	7.728223	144	68.56571	144	65.66472	144	30.83298	144	47.47688	144	5.162486	144	13.78864
	145	41.92463	145	30.88837	145	130.0045	145	97.59291	145	63.38641	145	37.03967	145	20.89821	145	-5.345339	145	-13.40017	145	6.309704	145	62.62293	145	64.3531	145	28.66972	145	44.55017	145	1.771968	145	9.63526
	146	39.83369	146	30.29696	146	125.6218	146	93.2832	146	60.00704	146	34.65797	146	19.04567	146	-6.711674	146	-14.23302	146	6.035619	146	60.23252	146	59.30777	146	26.93617	146	41.18002	146	-.3650224	146	6.455317
	147	37.81741	147	28.10402	147	122.9296	147	88.90838	147	55.14962	147	30.59478	147	17.56456	147	-8.718742	147	-14.98769	147	5.516355	147	57.09924	147	56.24639	147	26.35923	147	37.69854	147	-3.478872	147	3.461983
	148	35.74647	148	26.48135	148	120.146	148	84.74788	148	51.34025	148	27.56559	148	16.45511	148	-9.313006	148	-16.36917	148	3.253093	148	53.8138	148	54.45963	148	23.93689	148	34.99046	148	-6.748328	148	.9690428
	149	31.97569	149	25.01646	149	116.9635	149	80.08123	149	47.92762	149	24.36897	149	16.27182	149	-10.59836	149	-16.52819	149	1.314225	149	52.07573	149	54.28419	149	22.39664	149	33.69717	149	-7.211991	149	-.3958929
	150	31.42003	150	23.57838	150	112.8894	150	75.77903	150	43.65889	150	20.48937	150	14.63696	150	-13.26251	150	-18.07743	150	-.6949453	150	49.54518	150	52.74046	150	20.34691	150	31.86163	150	-7.956329	150	-1.851066
	151	31.86879	151	22.46157	151	108.4833	151	71.77593	151	39.01565	151	17.52658	151	14.86493	151	-12.68632	151	-19.68337	151	-1.892663	151	46.98055	151	46.97088	151	17.24855	151	27.72516	151	-10.1881	151	-2.047739
	152	25.79374	152	21.34265	152	104.3432	152	67.21624	152	33.08176	152	14.16543	152	13.91218	152	-15.97558	152	-20.49075	152	-2.873968	152	44.37561	152	40.28446	152	13.89195	152	23.70519	152	-12.32152	152	-3.122271
	153	26.85159	153	20.40121	153	100.1015	153	62.56717	153	30.51158	153	11.59875	153	11.59588	153	-17.42534	153	-21.45142	153	-4.773326	153	38.92669	153	39.71227	153	11.1096	153	18.95063	153	-14.94096	153	-7.747439
	154	24.54134	154	17.45929	154	96.46833	154	58.9362	154	30.17984	154	10.026	154	10.12253	154	-19.82689	154	-22.04061	154	-5.825638	154	35.64997	154	34.73488	154	8.288396	154	16.79867	154	-17.80337	154	-13.08779
	155	22.01402	155	16.05439	155	92.89352	155	55.34723	155	29.84224	155	8.08572	155	7.446888	155	-21.31783	155	-22.79057	155	-7.357888	155	31.54516	155	33.07587	155	5.601399	155	16.13775	155	-17.70121	155	-15.77372
	156	20.58389	156	14.79461	156	89.29008	156	52.39897	156	30.08445	156	6.92123	156	6.081927	156	-21.82348	156	-22.65903	156	-8.132876	156	28.32853	156	29.21427	156	3.748142	156	14.23802	156	-17.51088	156	-16.72318
	157	20.20559	157	13.61461	157	83.14059	157	48.46068	157	27.42271	157	5.47395	157	5.318081	157	-22.49402	157	-24.16069	157	-8.871396	157	25.06713	157	21.91864	157	2.311018	157	11.7353	157	-18.48987	157	-19.0393
	158	19.77766	158	12.03429	158	77.04065	158	45.11866	158	23.66313	158	4.081983	158	2.402736	158	-22.50378	158	-24.98444	158	-9.705684	158	22.11663	158	20.47157	158	-.1996642	158	11.06131	158	-20.98584	158	-20.83837
	159	18.09515	159	11.22515	159	73.21799	159	41.60821	159	18.67981	159	1.157085	159	.7778507	159	-21.81593	159	-25.221	159	-10.91286	159	17.58502	159	16.56033	159	-.8177868	159	9.281872	159	-23.99668	159	-21.70924
	160	17.73988	160	10.87089	160	71.3082	160	38.21381	160	16.86465	160	-.6424892	160	-1.592392	160	-23.06867	160	-26.37394	160	-11.90029	160	16.10782	160	14.26397	160	-1.585034	160	6.937323	160	-26.40061	160	-24.59629
	161	14.67818	161	10.49833	161	69.04085	161	34.39508	161	14.31855	161	-2.750503	161	-2.683944	161	-22.59166	161	-27.95073	161	-13.018	161	10.62305	161	10.12846	161	-.1306152	161	6.936361	161	-30.51595	161	-28.86063
	162	14.93762	162	9.124372	162	65.66749	162	32.39618	162	11.41206	162	-5.420378	162	-3.725247	162	-23.69597	162	-29.47683	162	-14.0113	162	8.065068	162	7.225616	162	-.4683629	162	5.957667	162	-34.35774	162	-33.43656
	163	13.78771	163	8.483556	163	61.74269	163	30.12597	163	9.849807	163	-7.515387	163	-4.737592	163	-23.95055	163	-29.63799	163	-13.56513	163	4.067254	163	4.429224	163	-1.343966E-02	163	3.965778	163	-38.2326	163	-38.13166
	164	12.37243	164	7.948798	164	58.04469	164	27.14176	164	6.405652	164	-8.840359	164	-5.178094	164	-23.99364	164	-30.41542	164	-13.79407	164	3.188476	164	1.429596	164	8.380622E-02	164	1.954013	164	-40.71926	164	-41.89193
	165	11.89262	165	7.241171	165	54.43626	165	23.92846	165	4.412169	165	-10.64742	165	-7.53564	165	-25.32112	165	-31.45791	165	-13.83293	165	-1.083556	165	-1.035528	165	.3329422	165	2.516747	165	-43.18009	165	-42.95063
	166	9.702477	166	6.037773	166	51.49822	166	21.12602	166	4.04318	166	-10.98161	166	-8.42354	166	-26.17623	166	-31.49793	166	-13.63964	166	-2.564715	166	-2.335166	166	1.563592	166	3.26641	166	-43.5515	166	-43.76402
	167	7.847095	167	3.660629	167	48.78098	167	18.26921	167	3.549524	167	-11.37776	167	-10.3128	167	-28.71434	167	-32.69184	167	-14.83589	167	-4.395132	167	-6.14231	167	1.990442	167	4.506405	167	-44.62504	167	-43.87123
	168	6.898438	168	1.06415	168	46.95462	168	15.57631	168	2.562802	168	-12.58206	168	-11.89344	168	-30.72745	168	-33.23339	168	-15.64064	168	-7.349718	168	-7.724614	168	3.725571	168	4.949802	168	-43.1717	168	-45.3852
	169	6.789876	169	-2.086382	169	45.13665	169	13.53638	169	1.897459	169	-13.35345	169	-14.1235	169	-32.6269	169	-33.22175	169	-17.15041	169	-9.172865	169	-13.00017	169	2.86403	169	4.035475	169	-42.46613	169	-46.56036
	170	4.082936	170	-3.356908	170	42.96325	170	11.06327	170	1.892329	170	-13.52311	170	-15.4125	170	-34.31901	170	-34.09507	170	-18.88986	170	-13.14543	170	-14.4174	170	-.6418811	170	4.148035	170	-43.55162	170	-46.91897
	171	2.923822	171	-5.738108	171	39.5708	171	7.852942	171	3.674166	171	-12.7998	171	-18.21241	171	-36.34714	171	-34.90683	171	-20.18357	171	-14.15335	171	-19.07801	171	-3.523466	171	.8407871	171	-44.04264	171	-47.01554
	172	.2268983	172	-7.114831	172	35.35786	172	4.823904	172	4.954947	172	-12.67531	172	-21.44484	172	-38.41384	172	-35.75624	172	-20.87662	172	-18.40323	172	-20.10049	172	-5.179915	172	-4.606029	172	-43.09171	172	-47.73905
	173	-1.846014	173	-10.41325	173	32.82602	173	2.165234	173	5.999026	173	-11.79577	173	-22.90632	173	-40.74982	173	-36.43241	173	-22.15229	173	-21.84637	173	-25.23592	173	-6.387061	173	-7.566873	173	-44.11668	173	-49.1506
	174	-3.052251	174	-12.23532	174	29.04758	174	-1.165065	174	7.517268	174	-10.72353	174	-26.35358	174	-42.78327	174	-37.4278	174	-22.71723	174	-23.83037	174	-30.79246	174	-7.307914	174	-8.532484	174	-45.29996	174	-50.53101
	175	-5.435666	175	-13.09377	175	26.84752	175	-3.681484	175	8.624788	175	-10.14925	175	-28.54327	175	-44.69515	175	-36.41198	175	-23.04823	175	-27.14353	175	-34.78362	175	-7.357974	175	-8.70371	175	-46.61875	175	-51.32653
	176	-7.709264	176	-14.71233	176	23.81288	176	-6.039482	176	9.372231	176	-8.837339	176	-29.79104	176	-45.21123	176	-36.38598	176	-23.31529	176	-30.94265	176	-37.18386	176	-8.501386	176	-8.483212	176	-47.42197	176	-52.67268
	177	-8.465389	177	-15.95678	177	19.29661	177	-9.916556	177	8.185248	177	-9.814256	177	-32.37232	177	-45.52272	177	-37.17504	177	-24.50213	177	-31.90934	177	-41.15762	177	-9.057953	177	-9.65279	177	-49.46771	177	-55.73137
	178	-8.475776	178	-15.94833	178	17.39992	178	-12.92048	178	6.824224	178	-9.894533	178	-34.97575	178	-46.6432	178	-37.04962	178	-24.67969	178	-35.40864	178	-45.05384	178	-8.87653	178	-10.91962	178	-50.72778	178	-54.62231
	179	-10.82622	179	-16.1747	179	15.61105	179	-15.39138	179	5.911704	179	-9.772868	179	-35.96967	179	-48.39371	179	-37.56349	179	-24.49563	179	-38.90776	179	-48.29618	179	-9.02861	179	-13.97174	179	-52.40321	179	-56.02679
	180	-11.54864	180	-17.76316	180	13.03507	180	-18.08089	180	5.637656	180	-9.123577	180	-37.30647	180	-49.44346	180	-37.04869	180	-24.23196	180	-40.35251	180	-49.9853	180	-10.18394	180	-15.08156	180	-52.72395	180	-57.83497
	181	-12.79216	181	-17.90746	181	9.565623	181	-20.87156	181	3.589891	181	-10.85699	181	-38.91024	181	-51.31352	181	-37.45235	181	-24.1519	181	-41.2759	181	-53.19996	181	-11.41601	181	-16.46468	181	-54.56022	181	-59.14288
	182	-12.78938	182	-18.83165	182	6.788404	182	-23.17157	182	1.093156	182	-11.65078	182	-41.44806	182	-53.58168	182	-37.33131	182	-23.94424	182	-44.54153	182	-54.48351	182	-10.46207	182	-17.08184	182	-54.83546	182	-58.74352
	183	-14.31574	183	-18.83539	183	3.874547	183	-26.01213	183	-2.976662	183	-13.08696	183	-41.62634	183	-54.48511	183	-37.07227	183	-23.03538	183	-46.34304	183	-55.90894	183	-8.983	183	-16.54803	183	-53.50814	183	-57.10857
	184	-13.87161	184	-19.65722	184	.2633272	184	-29.1533	184	-5.327313	184	-13.34603	184	-43.9396	184	-56.10433	184	-37.38669	184	-22.82408	184	-50.02797	184	-59.8099	184	-7.625082	184	-17.22827	184	-53.74414	184	-56.19556
	185	-15.70612	185	-19.47982	185	-1.966987	185	-31.5036	185	-7.915972	185	-14.69001	185	-44.63775	185	-57.45383	185	-36.33404	185	-22.39974	185	-51.31294	185	-60.96505	185	-7.583117	185	-16.11896	185	-54.43674	185	-55.89484
	186	-17.02543	186	-19.55115	186	-4.484089	186	-34.01536	186	-6.815917	186	-14.60054	186	-46.59381	186	-58.53854	186	-35.72944	186	-22.9581	186	-53.88782	186	-62.86632	186	-8.672312	186	-15.1595	186	-53.68224	186	-56.2375
	187	-19.27102	187	-18.26914	187	-6.325231	187	-35.80469	187	-5.937906	187	-16.06795	187	-49.00498	187	-60.32596	187	-35.66747	187	-22.57891	187	-56.34847	187	-66.53373	187	-8.899023	187	-15.44081	187	-54.20076	187	-60.22095
	188	-17.33787	188	-18.07845	188	-9.196127	188	-38.27336	188	-5.549557	188	-15.13645	188	-51.09673	188	-62.04349	188	-36.66839	188	-23.07957	188	-58.38408	188	-68.61907	188	-7.864319	188	-15.47722	188	-55.61978	188	-63.93969
	189	-16.29132	189	-16.32065	189	-11.67604	189	-39.92401	189	-6.226581	189	-14.78778	189	-53.03122	189	-62.79118	189	-36.24023	189	-22.30545	189	-60.9432	189	-70.51613	189	-7.764298	189	-13.62935	189	-54.43974	189	-65.84373
	190	-17.2764	190	-16.38291	190	-12.80222	190	-41.77099	190	-6.078013	190	-14.57258	190	-54.4694	190	-63.61769	190	-35.9044	190	-21.88925	190	-63.4011	190	-74.06878	190	-7.344291	190	-12.95099	190	-56.22359	190	-66.30497
	191	-18.97272	191	-15.87995	191	-15.78039	191	-43.49122	191	-5.47074	191	-15.08672	191	-56.60026	191	-65.22042	191	-36.38983	191	-22.02279	191	-65.54245	191	-75.04961	191	-7.601175	191	-11.64752	191	-58.58459	191	-67.55072
	192	-18.58567	192	-16.10067	192	-16.53682	192	-45.08282	192	-6.17573	192	-15.38894	192	-57.90236	192	-67.04858	192	-35.80828	192	-21.60921	192	-66.40601	192	-77.13201	192	-6.531648	192	-10.46881	192	-58.37644	192	-69.53221
	193	-18.58206	193	-16.66971	193	-18.21396	193	-47.12341	193	-5.470134	193	-15.35115	193	-59.5926	193	-67.78025	193	-35.7706	193	-21.44702	193	-69.03688	193	-78.67191	193	-6.287763	193	-10.44456	193	-60.2243	193	-71.49689
	194	-18.60494	194	-16.84271	194	-19.97745	194	-48.55107	194	-5.216828	194	-15.21385	194	-61.30169	194	-67.85598	194	-35.91013	194	-20.87103	194	-70.07464	194	-81.98418	194	-4.865717	194	-8.080188	194	-62.66322	194	-72.08994
	195	-19.07754	195	-18.65003	195	-21.48664	195	-50.31466	195	-5.31436	195	-14.78608	195	-62.21362	195	-68.23013	195	-35.63489	195	-20.50908	195	-70.5192	195	-84.23037	195	-4.227241	195	-7.177032	195	-62.90665	195	-71.99723
	196	-19.70771	196	-18.73218	196	-23.8922	196	-52.72722	196	-5.831836	196	-14.89342	196	-63.17165	196	-68.57343	196	-35.15011	196	-20.99942	196	-71.38516	196	-86.30421	196	-4.736969	196	-7.557587	196	-63.2382	196	-72.37288
	197	-20.03771	197	-19.61973	197	-26.15642	197	-55.32561	197	-6.574934	197	-14.51026	197	-62.85312	197	-68.26966	197	-34.99398	197	-22.18731	197	-72.96188	197	-87.06914	197	-4.391287	197	-9.640892	197	-64.19725	197	-73.59465
	198	-20.76165	198	-20.55564	198	-29.02989	198	-58.24576	198	-7.494079	198	-14.76942	198	-63.07088	198	-68.08137	198	-35.90569	198	-23.20575	198	-74.42762	198	-88.03268	198	-4.750587	198	-10.78034	198	-64.86906	198	-72.79715
	199	-21.89227	199	-22.13052	199	-30.63138	199	-59.14026	199	-9.606065	199	-15.20375	199	-60.7539	199	-67.64061	199	-35.87217	199	-22.88538	199	-74.22571	199	-86.62411	199	-5.195726	199	-11.53661	199	-65.44469	199	-73.17347
	200	-23.06792	200	-23.511	200	-32.56251	200	-60.77969	200	-10.86926	200	-15.75417	200	-59.8775	200	-68.04681	200	-36.148	200	-22.94946	200	-73.25134	200	-89.49577	200	-6.13199	200	-12.7019	200	-64.10149	200	-75.08794
	201	-23.89094	201	-24.3809	201	-35.7166	201	-63.09266	201	-12.32131	201	-16.36659	201	-59.65472	201	-67.6351	201	-36.62942	201	-22.47293	201	-72.63159	201	-88.44092	201	-5.884442	201	-12.20121	201	-63.46672	201	-75.20567
	202	-23.67091	202	-24.90646	202	-38.83518	202	-65.36201	202	-13.29403	202	-17.21959	202	-58.75125	202	-66.494	202	-36.43314	202	-21.99061	202	-72.84622	202	-89.97676	202	-6.050263	202	-14.40243	202	-63.4228	202	-75.69738
	203	-23.50131	203	-25.65684	203	-42.21968	203	-67.27463	203	-14.05355	203	-17.95049	203	-58.70035	203	-66.51347	203	-36.77871	203	-21.27869	203	-72.94202	203	-89.24313	203	-5.024667	203	-14.75464	203	-62.8223	203	-75.18269
	204	-24.76356	204	-26.00209	204	-45.62818	204	-69.58205	204	-14.82306	204	-18.74555	204	-59.48283	204	-65.92988	204	-36.71455	204	-20.64149	204	-72.58689	204	-88.24564	204	-3.294015	204	-12.08687	204	-62.85856	204	-75.56364
	205	-26.40775	205	-27.04264	205	-47.98896	205	-71.50654	205	-14.72057	205	-19.77008	205	-60.91893	205	-65.37727	205	-36.19788	205	-21.04423	205	-72.53978	205	-90.34621	205	-3.007113	205	-11.84009	205	-61.35734	205	-76.51186
	206	-27.5981	206	-26.6381	206	-48.26563	206	-72.90784	206	-14.70968	206	-19.58319	206	-62.28609	206	-65.12589	206	-35.18279	206	-21.2805	206	-73.03859	206	-90.33694	206	-2.335974	206	-9.882446	206	-60.4296	206	-75.84746
	207	-28.73837	207	-27.96022	207	-48.34594	207	-73.81074	207	-13.8765	207	-18.4938	207	-62.83294	207	-65.35393	207	-35.45555	207	-21.77595	207	-73.49327	207	-90.53912	207	-3.638794	207	-11.47917	207	-61.05533	207	-77.07173
	208	-29.28858	208	-27.67303	208	-49.74067	208	-74.80289	208	-14.45339	208	-18.93905	208	-66.04598	208	-65.60191	208	-35.43416	208	-21.91928	208	-74.13942	208	-90.27644	208	-5.471395	208	-12.57627	208	-62.47896	208	-79.92253
	209	-32.46755	209	-28.65171	209	-52.34866	209	-75.75159	209	-15.51116	209	-19.73076	209	-67.65849	209	-66.96722	209	-35.31385	209	-21.53956	209	-73.84396	209	-89.53385	209	-7.45231	209	-15.60394	209	-62.31817	209	-78.93474
	210	-30.7307	210	-28.92916	210	-56.53774	210	-77.86256	210	-14.95384	210	-20.12985	210	-69.90685	210	-67.36025	210	-35.90905	210	-21.36458	210	-72.80662	210	-92.31165	210	-8.967731	210	-16.71121	210	-62.66084	210	-77.82651
	211	-31.6259	211	-29.65654	211	-59.01862	211	-80.45557	211	-16.12599	211	-21.04536	211	-69.85441	211	-67.7802	211	-36.00681	211	-20.76014	211	-72.87815	211	-91.18647	211	-10.55661	211	-18.43278	211	-62.90676	211	-78.34914
	212	-31.85903	212	-29.69732	212	-58.22901	212	-81.1433	212	-16.61977	212	-20.78372	212	-70.81456	212	-68.71565	212	-36.2411	212	-20.94798	212	-74.20895	212	-91.28944	212	-11.44677	212	-19.56057	212	-64.22547	212	-76.65079
	213	-31.0939	213	-28.40288	213	-57.15096	213	-81.6338	213	-17.17628	213	-21.64309	213	-70.6235	213	-67.72179	213	-35.56045	213	-20.9857	213	-70.92699	213	-89.8032	213	-11.98947	213	-21.72593	213	-64.16454	213	-77.20752
	214	-32.79182	214	-29.46733	214	-57.30834	214	-80.94333	214	-20.30467	214	-22.40842	214	-68.83974	214	-66.44426	214	-35.48671	214	-21.55557	214	-70.92149	214	-90.54971	214	-12.49014	214	-22.87163	214	-67.54659	214	-78.65806
	215	-32.0868	215	-30.8022	215	-57.64395	215	-79.62578	215	-23.53428	215	-23.33223	215	-70.02516	215	-66.60136	215	-35.46403	215	-21.62477	215	-68.99528	215	-87.63085	215	-14.22677	215	-23.26663	215	-67.60573	215	-79.7321
	216	-33.44332	216	-31.49662	216	-58.34869	216	-79.27872	216	-26.17086	216	-23.35878	216	-68.8207	216	-66.90594	216	-35.19448	216	-21.15823	216	-67.79409	216	-85.72123	216	-13.79689	216	-25.44317	216	-65.95058	216	-80.36324
	217	-34.31741	217	-32.19604	217	-57.83822	217	-78.05171	217	-27.34219	217	-24.28447	217	-68.14659	217	-67.43056	217	-35.54693	217	-21.27355	217	-68.16033	217	-86.7054	217	-15.39269	217	-27.39639	217	-66.11143	217	-79.78596
	218	-34.0965	218	-31.41971	218	-57.67385	218	-77.37817	218	-26.69684	218	-25.15804	218	-67.34743	218	-67.82225	218	-34.74369	218	-20.56864	218	-63.34928	218	-83.66856	218	-15.66075	218	-28.56332	218	-64.66217	218	-79.13817
	219	-35.03505	219	-31.52471	219	-57.51167	219	-76.96723	219	-28.45147	219	-26.45075	219	-67.29494	219	-68.91084	219	-34.01614	219	-20.83317	219	-64.18941	219	-84.12914	219	-15.29207	219	-29.41909	219	-62.9538	219	-78.66631
	220	-34.57136	220	-32.01236	220	-55.94402	220	-75.33106	220	-29.44153	220	-26.33751	220	-67.24702	220	-68.94903	220	-33.56401	220	-20.70716	220	-62.78096	220	-82.27791	220	-15.72469	220	-30.61247	220	-62.09864	220	-78.41857
	221	-33.61143	221	-32.27103	221	-55.02949	221	-74.53284	221	-29.5521	221	-26.7982	221	-67.36142	221	-69.83607	221	-32.61777	221	-20.81618	221	-61.49937	221	-80.41178	221	-16.34506	221	-29.37813	221	-62.28279	221	-79.06358
	222	-36.50871	222	-30.98989	222	-55.48236	222	-73.04759	222	-28.87358	222	-26.45243	222	-68.67385	222	-71.66837	222	-32.69135	222	-20.22279	222	-61.73928	222	-78.96852	222	-16.78139	222	-29.02794	222	-61.51489	222	-78.10364
	223	-39.41048	223	-31.36841	223	-55.74073	223	-71.85001	223	-27.72712	223	-25.47875	223	-67.19344	223	-71.79776	223	-32.45526	223	-19.8593	223	-60.24751	223	-77.37498	223	-17.50097	223	-29.09925	223	-60.58935	223	-78.33156
	224	-37.74191	224	-30.70516	224	-55.69941	224	-70.46684	224	-27.30905	224	-24.90561	224	-69.19225	224	-72.99242	224	-33.25787	224	-20.51799	224	-59.40618	224	-78.09115	224	-19.89443	224	-30.65589	224	-61.38762	224	-77.7126
	225	-35.47248	225	-31.26571	225	-53.57779	225	-68.168	225	-27.32642	225	-24.65906	225	-71.28323	225	-73.2892	225	-33.58247	225	-20.39643	225	-58.49987	225	-77.94778	225	-22.27183	225	-32.85832	225	-61.63749	225	-76.41634
	226	-34.06006	226	-30.49583	226	-51.28325	226	-66.34706	226	-27.66024	226	-23.12223	226	-72.26222	226	-74.20461	226	-33.33143	226	-20.13779	226	-59.09541	226	-78.75021	226	-23.66467	226	-31.80198	226	-60.34699	226	-76.93153
	227	-33.47568	227	-31.5913	227	-49.51795	227	-63.74908	227	-27.34375	227	-22.93783	227	-74.06818	227	-73.87151	227	-34.01616	227	-20.03356	227	-59.07578	227	-77.54543	227	-23.91797	227	-31.8998	227	-59.80291	227	-77.27242
	228	-35.21841	228	-30.64137	228	-48.15493	228	-61.15696	228	-26.28568	228	-22.56956	228	-74.53114	228	-73.448	228	-33.81032	228	-19.76518	228	-59.73024	228	-77.86655	228	-23.17258	228	-32.17175	228	-59.69046	228	-76.96446
	229	-36.32865	229	-30.91996	229	-47.97056	229	-59.49581	229	-25.63656	229	-23.27427	229	-74.75921	229	-72.249	229	-34.53775	229	-19.76961	229	-59.9179	229	-76.05338	229	-24.55939	229	-32.62737	229	-59.65085	229	-77.03358
	230	-34.53508	230	-31.52285	230	-47.74541	230	-58.20611	230	-26.60576	230	-23.3515	230	-73.68816	230	-71.00866	230	-34.33694	230	-19.39317	230	-58.33667	230	-76.93132	230	-25.31892	230	-33.68208	230	-61.37333	230	-78.38868
	231	-34.11092	231	-31.2135	231	-48.50425	231	-57.89711	231	-27.62613	231	-24.08044	231	-72.70505	231	-70.06922	231	-34.95718	231	-18.57739	231	-57.9453	231	-77.88565	231	-25.96851	231	-34.92068	231	-62.58669	231	-78.46971
	232	-32.8098	232	-30.92221	232	-48.38823	232	-57.65978	232	-30.24863	232	-25.36279	232	-72.72308	232	-70.47802	232	-34.45205	232	-18.10353	232	-58.91566	232	-74.8871	232	-25.44089	232	-34.91581	232	-62.22046	232	-78.46105
	233	-31.90264	233	-30.12337	233	-46.31518	233	-56.45437	233	-32.33884	233	-26.93171	233	-71.89036	233	-69.01606	233	-33.62889	233	-18.83898	233	-56.2787	233	-75.35011	233	-24.85751	233	-36.40421	233	-62.31643	233	-78.79408
	234	-31.20586	234	-29.60417	234	-44.99615	234	-55.56778	234	-34.89756	234	-28.45042	234	-71.30141	234	-68.78316	234	-33.82153	234	-19.08268	234	-56.20623	234	-76.50039	234	-25.78262	234	-36.11904	234	-62.86736	234	-79.11987
	235	-30.88391	235	-29.59787	235	-43.07759	235	-54.5359	235	-38.46847	235	-30.73842	235	-70.52651	235	-68.65704	235	-33.94033	235	-18.50263	235	-56.37271	235	-75.98421	235	-24.89183	235	-36.33749	235	-61.27543	235	-78.08922
	236	-30.27582	236	-29.38493	236	-41.32887	236	-53.66368	236	-41.2092	236	-32.47721	236	-70.04077	236	-67.37831	236	-33.82287	236	-18.37416	236	-58.06458	236	-75.28124	236	-24.72512	236	-35.87924	236	-60.11239	236	-75.23507
	237	-32.13308	237	-31.16534	237	-39.47558	237	-52.7382	237	-42.27475	237	-34.11538	237	-68.80009	237	-66.09493	237	-33.38469	237	-17.59557	237	-58.06704	237	-72.9237	237	-23.63124	237	-34.12516	237	-58.3145	237	-73.77919
	238	-31.59105	238	-31.02078	238	-38.88728	238	-51.67408	238	-43.41242	238	-35.10839	238	-68.02198	238	-64.75945	238	-33.45498	238	-17.70916	238	-57.67597	238	-77.01635	238	-21.65911	238	-31.93018	238	-56.09108	238	-71.65485
	239	-32.39963	239	-31.5088	239	-37.83289	239	-49.94466	239	-43.32344	239	-35.6228	239	-67.60835	239	-65.37392	239	-32.67295	239	-16.75526	239	-59.57064	239	-75.31334	239	-17.28703	239	-25.6922	239	-53.30407	239	-72.74449
	240	-31.97393	240	-32.96334	240	-35.80103	240	-48.19543	240	-43.14783	240	-34.73568	240	-66.11089	240	-65.04443	240	-32.19794	240	-16.35005	240	-59.38438	240	-79.36582	240	-13.34412	240	-21.23956	240	-53.75523	240	-71.9488
	241	-31.87272	241	-32.4328	241	-35.10437	241	-46.65232	241	-41.63857	241	-34.4467	241	-67.41194	241	-66.96484	241	-32.86351	241	-16.74347	241	-59.79426	241	-78.30067	241	-10.78599	241	-20.69703	241	-55.53402	241	-73.11693
	242	-30.52358	242	-33.29625	242	-33.44367	242	-45.36235	242	-41.24451	242	-34.23373	242	-68.06661	242	-66.27776	242	-32.37523	242	-15.68258	242	-59.56402	242	-78.64561	242	-9.873701	242	-19.20646	242	-55.74445	242	-72.28324
	243	-31.5811	243	-33.43452	243	-31.7838	243	-43.40199	243	-40.22577	243	-32.83698	243	-69.76955	243	-67.03277	243	-32.13439	243	-15.50177	243	-61.42801	243	-81.09118	243	-10.73868	243	-20.90184	243	-55.59275	243	-72.81273
	244	-31.27233	244	-33.63335	244	-29.98812	244	-41.47321	244	-39.02851	244	-31.89653	244	-72.93494	244	-66.99495	244	-32.14013	244	-15.79112	244	-61.55719	244	-80.7068	244	-10.18732	244	-22.24262	244	-57.17966	244	-73.66402
	245	-33.13413	245	-33.97713	245	-28.74758	245	-39.89392	245	-37.70078	245	-31.93704	245	-75.29234	245	-66.70403	245	-31.96539	245	-17.01579	245	-61.62142	245	-82.83728	245	-8.953037	245	-23.50651	245	-59.17117	245	-74.32921
	246	-34.45255	246	-33.70855	246	-28.36851	246	-39.28352	246	-37.43114	246	-31.63434	246	-80.39875	246	-68.26118	246	-31.79907	246	-16.57372	246	-61.80222	246	-84.36705	246	-9.09217	246	-23.77784	246	-60.72601	246	-76.83131
	247	-34.96218	247	-33.43011	247	-27.35098	247	-38.06993	247	-36.26986	247	-31.3455	247	-82.4287	247	-69.9645	247	-32.153	247	-16.17138	247	-63.42939	247	-82.40453	247	-10.30733	247	-23.21457	247	-62.35004	247	-78.99544
	248	-35.5581	248	-32.89191	248	-27.7272	248	-37.04422	248	-34.72406	248	-30.9937	248	-81.79918	248	-70.51668	248	-32.19121	248	-15.23385	248	-62.35205	248	-82.90508	248	-11.49947	248	-22.14553	248	-63.41384	248	-81.13194
	249	-35.14233	249	-33.01029	249	-26.1916	249	-36.1046	249	-35.49553	249	-32.22546	249	-82.52765	249	-71.95033	249	-30.6331	249	-14.56255	249	-62.71646	249	-82.17836	249	-12.46698	249	-22.42771	249	-62.5924	249	-80.73872
	250	-35.91752	250	-32.82171	250	-24.8908	250	-35.66216	250	-36.44489	250	-33.22696	250	-78.51881	250	-71.61617	250	-30.93978	250	-14.27869	250	-64.75414	250	-81.93336	250	-13.58902	250	-22.91626	250	-61.86891	250	-81.06906
	251	-35.94654	251	-31.92996	251	-24.60264	251	-35.21874	251	-38.6722	251	-35.13181	251	-75.36687	251	-71.30836	251	-31.02013	251	-14.11238	251	-63.88892	251	-81.36225	251	-15.75645	251	-24.69555	251	-58.55635	251	-79.31437
	252	-35.28772	252	-31.41797	252	-23.81234	252	-35.06345	252	-39.53347	252	-35.73215	252	-78.17646	252	-72.7561	252	-30.22987	252	-13.22694	252	-63.10098	252	-83.17013	252	-17.83786	252	-26.0942	252	-57.84948	252	-76.35169
	253	-36.07021	253	-31.5974	253	-23.52679	253	-35.52758	253	-41.15243	253	-36.04498	253	-87.04301	253	-75.69868	253	-29.0551	253	-11.83347	253	-63.32642	253	-84.46396	253	-18.97268	253	-26.7444	253	-55.8341	253	-75.22188
	254	-36.83419	254	-31.27143	254	-23.18528	254	-36.04469	254	-40.11573	254	-34.98397	254	-96.43544	254	-78.39192	254	-28.85023	254	-11.175	254	-65.29589	254	-83.07422	254	-20.32689	254	-25.94025	254	-54.02197	254	-73.59022
	255	-37.34472	255	-30.89786	255	-22.57941	255	-35.4985	255	-38.78358	255	-33.14132	255	-99.51311	255	-82.64059	255	-29.13883	255	-10.16063	255	-65.95158	255	-85.17978	255	-19.73224	255	-24.45724	255	-51.65629	255	-72.06255
	256	-37.50162	256	-30.94591	256	-22.53756	256	-35.10199	256	-38.05291	256	-30.70218	256	-92.61073	256	-85.16972	256	-28.11066	256	-9.026984	256	-67.05161	256	-87.63009	256	-20.15422	256	-26.65619	256	-49.89437	256	-70.01514
	257	-38.26728	257	-30.63447	257	-23.47636	257	-36.32202	257	-37.41218	257	-28.55247	257	-85.72003	257	-85.9137	257	-28.41493	257	-9.370028	257	-69.09232	257	-86.90029	257	-22.21723	257	-26.67875	257	-48.74838	257	-67.65128
	258	-36.19929	258	-29.08932	258	-24.25302	258	-37.30071	258	-36.24015	258	-26.20956	258	-83.55852	258	-82.2598	258	-28.00239	258	-9.657804	258	-69.54057	258	-86.12167	258	-25.01602	258	-29.49171	258	-48.74081	258	-67.3127
	259	-35.34782	259	-28.49856	259	-24.77499	259	-38.03278	259	-35.20548	259	-24.79321	259	-86.80028	259	-81.52914	259	-27.3776	259	-10.41921	259	-70.72569	259	-88.46089	259	-25.51085	259	-31.46665	259	-47.74197	259	-66.19978
	260	-36.11767	260	-28.32014	260	-26.30683	260	-39.25515	260	-31.48808	260	-22.99228	260	-89.4091	260	-80.46069	260	-28.34168	260	-10.97467	260	-69.98727	260	-85.50413	260	-28.63035	260	-33.41978	260	-48.07044	260	-65.88795
	261	-35.58226	261	-27.30406	261	-28.16309	261	-40.16327	261	-29.99319	261	-22.28124	261	-91.2834	261	-79.89275	261	-28.72349	261	-11.01734	261	-70.57922	261	-88.32987	261	-28.9057	261	-33.86649	261	-47.88708	261	-64.21645
	262	-36.32282	262	-26.93953	262	-29.46003	262	-41.09953	262	-29.52318	262	-20.23974	262	-92.15105	262	-79.25639	262	-28.96463	262	-11.38651	262	-68.81588	262	-89.49431	262	-28.20927	262	-31.86411	262	-48.67636	262	-66.47849
	263	-37.60718	263	-27.94856	263	-29.17032	263	-41.56326	263	-27.47087	263	-18.27666	263	-91.87227	263	-78.43736	263	-28.83794	263	-11.29043	263	-68.77136	263	-90.38714	263	-29.48066	263	-31.06671	263	-49.62409	263	-66.84489
	264	-35.67395	264	-27.99676	264	-28.7386	264	-42.55737	264	-25.6633	264	-16.36087	264	-92.06975	264	-78.38654	264	-29.44948	264	-11.56609	264	-69.48394	264	-90.40344	264	-31.16741	264	-29.99953	264	-50.15184	264	-66.05809
	265	-32.37804	265	-27.48389	265	-29.87275	265	-43.90722	265	-23.22515	265	-14.80714	265	-91.85413	265	-76.9572	265	-29.99377	265	-11.73619	265	-68.11382	265	-91.81091	265	-30.94053	265	-29.39674	265	-49.28696	265	-64.76797
	266	-31.03413	266	-26.03355	266	-30.44094	266	-44.31831	266	-22.82882	266	-13.9457	266	-90.98377	266	-76.67909	266	-28.9821	266	-11.44318	266	-67.77244	266	-91.81773	266	-29.5548	266	-30.15861	266	-48.06062	266	-63.82197
	267	-31.3049	267	-27.13031	267	-31.50811	267	-45.15937	267	-21.9052	267	-14.09203	267	-89.67958	267	-76.14857	267	-28.62447	267	-12.52426	267	-67.55521	267	-92.52876	267	-30.0112	267	-29.17026	267	-48.66901	267	-64.16917
	268	-31.65303	268	-26.63336	268	-32.01368	268	-45.4282	268	-23.08829	268	-14.7826	268	-90.13686	268	-76.93092	268	-28.09237	268	-12.55447	268	-66.80312	268	-89.64892	268	-28.38996	268	-26.74021	268	-48.10577	268	-67.83881
	269	-30.70855	269	-26.31024	269	-31.47969	269	-45.09612	269	-24.46068	269	-15.52732	269	-87.40968	269	-75.91184	269	-28.41675	269	-12.86149	269	-69.92001	269	-89.46714	269	-26.49011	269	-25.36935	269	-46.1921	269	-70.39555
	270	-31.40693	270	-26.93806	270	-31.43712	270	-44.93607	270	-24.34299	270	-15.90246	270	-86.5195	270	-75.56067	270	-28.16333	270	-12.80069	270	-67.6115	270	-88.42982	270	-25.22831	270	-23.08671	270	-43.23624	270	-70.4474
	271	-29.41442	271	-27.19682	271	-31.71569	271	-45.4763	271	-23.65624	271	-15.98903	271	-85.86494	271	-74.31566	271	-27.50135	271	-12.78997	271	-67.61146	271	-89.96121	271	-24.83969	271	-22.33742	271	-41.50824	271	-67.27299
	272	-28.50187	272	-25.68147	272	-33.18996	272	-46.07664	272	-22.66011	272	-15.1295	272	-85.01698	272	-72.99199	272	-27.40144	272	-12.40544	272	-68.85923	272	-89.96845	272	-22.64062	272	-21.14791	272	-39.42428	272	-64.37303
	273	-28.31984	273	-27.44409	273	-33.96378	273	-46.394	273	-22.75653	273	-15.19476	273	-82.6208	273	-70.23426	273	-26.41144	273	-12.33089	273	-67.97291	273	-89.84615	273	-21.64889	273	-20.10159	273	-38.17686	273	-62.28191
	274	-30.34663	274	-27.42077	274	-35.0874	274	-47.68583	274	-22.91954	274	-14.49436	274	-81.774	274	-68.44136	274	-27.00353	274	-12.53821	274	-70.86009	274	-90.62241	274	-20.59236	274	-20.5414	274	-37.08794	274	-60.42538
	275	-31.31667	275	-28.56522	275	-35.84376	275	-48.96767	275	-23.79642	275	-14.41921	275	-83.007	275	-69.98799	275	-26.49531	275	-12.49051	275	-71.94864	275	-88.33044	275	-21.98388	275	-21.26853	275	-37.90104	275	-59.30415
	276	-33.63789	276	-27.71635	276	-35.30552	276	-49.85841	276	-25.75666	276	-14.29325	276	-81.74355	276	-69.40911	276	-26.19198	276	-12.91962	276	-74.85391	276	-87.80452	276	-20.64284	276	-22.2146	276	-38.67889	276	-58.67359
	277	-32.01735	277	-30.05456	277	-36.51469	277	-50.11407	277	-25.18489	277	-13.67141	277	-83.71526	277	-72.00777	277	-27.54653	277	-13.26371	277	-74.43883	277	-87.83113	277	-19.67569	277	-22.19903	277	-41.86173	277	-59.62962
	278	-30.63413	278	-30.22687	278	-37.36906	278	-50.18696	278	-23.99556	278	-13.90684	278	-82.65313	278	-71.85533	278	-28.01296	278	-12.79712	278	-75.52488	278	-88.99029	278	-19.45998	278	-24.09136	278	-46.18322	278	-61.77272
	279	-31.71167	279	-29.77256	279	-38.60117	279	-51.44448	279	-20.61379	279	-12.2434	279	-81.95708	279	-70.88182	279	-28.22546	279	-12.85469	279	-77.84474	279	-92.53896	279	-19.43775	279	-23.19823	279	-48.41072	279	-64.77723
	280	-32.4687	280	-30.30092	280	-39.06199	280	-51.31643	280	-19.30146	280	-11.37448	280	-80.39952	280	-70.0286	280	-27.98229	280	-13.81542	280	-77.53101	280	-92.39409	280	-21.41181	280	-25.37056	280	-49.86168	280	-67.73629
	281	-31.14256	281	-30.80919	281	-40.88646	281	-52.47712	281	-17.47705	281	-9.310598	281	-79.91899	281	-70.65083	281	-28.89669	281	-15.49244	281	-79.0348	281	-94.3278	281	-20.81263	281	-25.79514	281	-50.64092	281	-67.39664
	282	-31.152	282	-29.78255	282	-41.23083	282	-53.378	282	-18.0606	282	-8.428545	282	-79.91624	282	-70.43318	282	-28.67693	282	-15.87553	282	-79.43079	282	-94.93119	282	-18.31233	282	-22.53144	282	-49.15748	282	-66.86
	283	-31.30037	283	-30.32569	283	-42.72404	283	-55.06319	283	-19.47187	283	-8.714354	283	-79.04036	283	-68.32951	283	-28.87961	283	-16.3967	283	-80.21024	283	-94.9907	283	-17.28817	283	-21.23417	283	-48.64869	283	-65.27681
	284	-29.63404	284	-29.06597	284	-44.94628	284	-56.23055	284	-22.17424	284	-9.027316	284	-79.1916	284	-68.39962	284	-29.59601	284	-16.7813	284	-79.61122	284	-96.99868	284	-17.07659	284	-17.6841	284	-45.90108	284	-65.25148
	285	-32.08181	285	-30.37083	285	-47.06258	285	-57.45364	285	-25.51731	285	-10.59933	285	-76.95867	285	-67.8043	285	-28.99312	285	-16.71123	285	-82.47958	285	-97.30857	285	-16.263	285	-15.36063	285	-43.48107	285	-64.27684
	286	-32.90904	286	-29.34358	286	-48.70976	286	-58.22551	286	-27.55254	286	-13.39349	286	-76.3141	286	-67.53162	286	-29.28192	286	-17.42261	286	-81.27888	286	-97.75955	286	-18.47028	286	-13.72052	286	-40.42381	286	-63.04099
	287	-33.0276	287	-28.95591	287	-49.1746	287	-59.14216	287	-28.84731	287	-16.1165	287	-78.0916	287	-68.99162	287	-29.34301	287	-17.21044	287	-83.18464	287	-101.6358	287	-18.94556	287	-16.42824	287	-39.44206	287	-62.11676
	288	-33.29456	288	-29.20887	288	-49.6983	288	-59.92315	288	-30.96871	288	-18.39117	288	-78.78648	288	-67.81981	288	-29.85056	288	-17.55733	288	-83.10929	288	-103.1391	288	-16.6629	288	-15.52873	288	-37.71212	288	-59.77268
	289	-31.87815	289	-28.27405	289	-49.86023	289	-59.25045	289	-33.99254	289	-19.65372	289	-79.8911	289	-67.95854	289	-29.1879	289	-17.25985	289	-84.1165	289	-102.3715	289	-15.44518	289	-12.98107	289	-35.68754	289	-56.9563
	290	-32.09423	290	-28.58948	290	-51.06441	290	-60.13295	290	-35.91961	290	-21.93116	290	-80.83434	290	-68.39253	290	-28.79699	290	-16.06134	290	-86.07392	290	-103.308	290	-14.49537	290	-11.60735	290	-33.06695	290	-53.28423
	291	-32.29411	291	-25.88739	291	-52.5739	291	-60.26988	291	-36.39882	291	-23.56389	291	-82.36955	291	-69.27435	291	-29.10212	291	-16.48551	291	-87.30454	291	-100.9219	291	-14.01003	291	-9.74777	291	-30.47199	291	-49.40768
	292	-31.70512	292	-26.45847	292	-51.92193	292	-59.61013	292	-38.51162	292	-25.427	292	-82.61302	292	-68.97081	292	-28.43727	292	-15.5928	292	-87.95898	292	-103.1914	292	-13.58082	292	-9.374994	292	-26.2971	292	-46.14571
	293	-32.28115	293	-25.97455	293	-52.65916	293	-59.71696	293	-40.62119	293	-27.06992	293	-83.86522	293	-68.50686	293	-28.56539	293	-15.60809	293	-87.71346	293	-102.5892	293	-12.75144	293	-9.414575	293	-24.0104	293	-42.0815
	294	-31.46106	294	-26.44614	294	-53.67939	294	-59.75478	294	-40.01992	294	-28.48061	294	-83.78188	294	-69.18752	294	-28.34371	294	-15.09353	294	-88.7045	294	-101.3251	294	-11.60478	294	-8.798597	294	-20.70395	294	-40.10672
	295	-31.27236	295	-25.83526	295	-55.67262	295	-59.87197	295	-41.1017	295	-30.44203	295	-83.78374	295	-68.88956	295	-28.54947	295	-15.16667	295	-90.2625	295	-101.2133	295	-10.06328	295	-8.043662	295	-19.1698	295	-38.08776
	296	-31.22595	296	-24.74031	296	-58.34953	296	-61.8302	296	-41.40674	296	-31.78633	296	-80.82765	296	-67.34731	296	-27.82395	296	-15.52405	296	-90.60435	296	-99.5595	296	-9.400669	296	-7.828204	296	-15.70186	296	-36.62527
	297	-30.42504	297	-24.25556	297	-58.62818	297	-63.3838	297	-39.91025	297	-32.17382	297	-78.20948	297	-66.76952	297	-28.16739	297	-15.48234	297	-90.95988	297	-99.78878	297	-10.24082	297	-4.771164	297	-12.45222	297	-35.55673
	298	-30.3765	298	-24.05851	298	-57.67143	298	-64.58082	298	-40.82671	298	-33.90611	298	-75.78786	298	-65.23563	298	-29.27539	298	-15.44122	298	-90.67805	298	-99.63851	298	-10.63918	298	-3.76385	298	-14.45771	298	-33.54319
	299	-30.38582	299	-22.84626	299	-56.30521	299	-65.47732	299	-43.85102	299	-34.208	299	-72.72031	299	-63.35805	299	-28.6247	299	-15.13334	299	-91.2676	299	-97.37852	299	-10.66295	299	-6.411389	299	-15.92325	299	-34.3031
	300	-29.69283	300	-22.67463	300	-57.51305	300	-66.42123	300	-46.53059	300	-34.68777	300	-70.33398	300	-61.39855	300	-29.78658	300	-15.30112	300	-93.95302	300	-99.87499	300	-11.46986	300	-6.376988	300	-14.42406	300	-36.64248
	301	-31.55738	301	-23.23897	301	-59.08907	301	-67.2347	301	-47.17337	301	-35.13827	301	-67.9241	301	-59.99051	301	-29.77688	301	-15.6735	301	-93.12635	301	-98.72053	301	-11.64332	301	-3.399956	301	-13.75115	301	-38.27731
	302	-31.47953	302	-24.02879	302	-59.2906	302	-66.78568	302	-45.19347	302	-34.22518	302	-63.97266	302	-58.29771	302	-29.5444	302	-15.69564	302	-92.80109	302	-100.0061	302	-11.34394	302	1.804113E-02	302	-12.05195	302	-36.69304
	303	-30.86158	303	-23.58089	303	-59.67282	303	-66.88242	303	-44.44782	303	-34.02216	303	-63.29616	303	-56.32378	303	-29.66609	303	-16.03858	303	-92.45603	303	-101.1698	303	-10.80858	303	1.997299	303	-11.09427	303	-34.3273
	304	-29.21651	304	-23.39624	304	-59.95049	304	-66.76408	304	-43.15357	304	-31.71018	304	-61.59582	304	-53.92275	304	-29.41343	304	-16.13399	304	-93.53304	304	-102.6287	304	-10.20697	304	4.068061	304	-11.05371	304	-35.1077
	305	-27.86234	305	-23.05973	305	-60.1046	305	-66.44884	305	-42.07957	305	-28.96772	305	-60.82639	305	-52.82653	305	-29.44646	305	-15.80694	305	-93.85932	305	-103.8431	305	-7.738014	305	7.370232	305	-10.12819	305	-33.36004
	306	-28.76925	306	-22.50291	306	-59.74886	306	-66.20877	306	-41.77351	306	-26.447	306	-61.2061	306	-50.78938	306	-28.27161	306	-15.58754	306	-93.55436	306	-103.4098	306	-4.621568	306	8.625515	306	-8.259239	306	-30.99236
	307	-27.93043	307	-22.37748	307	-60.66542	307	-65.83588	307	-39.2669	307	-24.45633	307	-60.96091	307	-49.80257	307	-28.1798	307	-16.61714	307	-94.34047	307	-105.0284	307	-1.545841	307	9.280991	307	-7.628645	307	-29.69124
	308	-27.56745	308	-22.65273	308	-62.00135	308	-66.12212	308	-37.77011	308	-23.20752	308	-61.73586	308	-48.9457	308	-27.1324	308	-17.02575	308	-92.64902	308	-107.1604	308	1.272509	308	10.87684	308	-6.090728	308	-29.64475
	309	-27.83689	309	-22.67956	309	-61.31187	309	-65.02193	309	-36.32813	309	-21.26016	309	-62.43113	309	-47.49758	309	-26.74104	309	-17.06359	309	-94.13436	309	-107.1617	309	2.794282	309	11.04368	309	-4.623385	309	-27.18404
	310	-27.3629	310	-23.28278	310	-62.73586	310	-64.98229	310	-33.33941	310	-18.96557	310	-63.57441	310	-47.04964	310	-27.66071	310	-17.67482	310	-93.45315	310	-105.3251	310	4.714746	310	12.05083	310	-7.275992	310	-25.72128
	311	-26.24537	311	-23.41085	311	-64.04428	311	-65.07009	311	-31.29327	311	-16.97111	311	-63.5247	311	-44.37047	311	-27.55026	311	-18.65219	311	-92.81414	311	-104.6043	311	6.929907	311	12.71265	311	-7.886858	311	-24.86041
	312	-26.57414	312	-24.18449	312	-65.54549	312	-65.73883	312	-29.33926	312	-15.19134	312	-62.2985	312	-44.24663	312	-28.25419	312	-18.76232	312	-91.09941	312	-106.8206	312	8.151383	312	13.22934	312	-8.939022	312	-26.17147
	313	-26.73263	313	-24.86666	313	-67.82056	313	-67.24456	313	-27.13715	313	-13.83237	313	-61.42573	313	-41.91213	313	-27.94465	313	-18.7967	313	-91.56185	313	-103.9415	313	8.485605	313	14.5215	313	-9.796951	313	-26.60905
	314	-24.8697	314	-24.32967	314	-68.81942	314	-69.56748	314	-25.20094	314	-12.56431	314	-58.21464	314	-41.07967	314	-28.35628	314	-19.07105	314	-91.87017	314	-102.1576	314	9.616708	314	14.20523	314	-10.99013	314	-26.65148
	315	-23.60005	315	-23.61125	315	-70.2012	315	-71.87165	315	-22.08834	315	-10.30376	315	-57.69101	315	-40.80244	315	-29.39699	315	-19.34826	315	-91.92387	315	-100.6272	315	12.95603	315	17.79791	315	-10.88179	315	-27.57734
	316	-21.06954	316	-23.24102	316	-71.94489	316	-73.89137	316	-20.58367	316	-8.072101	316	-55.26028	316	-40.94555	316	-28.24568	316	-18.3453	316	-91.06535	316	-100.5901	316	16.28313	316	23.77169	316	-10.54115	316	-27.84577
	317	-22.80612	317	-22.24048	317	-74.59315	317	-75.94823	317	-18.07019	317	-6.018958	317	-52.96694	317	-41.43945	317	-28.66064	317	-18.48481	317	-90.87128	317	-98.38319	317	17.45793	317	25.22529	317	-10.62751	317	-28.63729
	318	-21.53641	318	-21.48021	318	-76.57178	318	-77.84019	318	-19.65952	318	-4.909682	318	-51.83653	318	-43.79241	318	-27.56154	318	-19.1112	318	-92.26559	318	-99.93424	318	17.65183	318	25.02392	318	-10.07201	318	-28.80607
	319	-22.19399	319	-21.74348	319	-76.80599	319	-78.9986	319	-19.70755	319	-3.33328	319	-50.67413	319	-44.8057	319	-27.37614	319	-19.67286	319	-92.08547	319	-99.98579	319	17.21354	319	28.35791	319	-9.479358	319	-29.91715
	320	-21.85524	320	-21.17001	320	-76.38624	320	-79.84138	320	-18.29342	320	-2.694751	320	-48.2313	320	-45.05431	320	-27.17217	320	-19.16472	320	-92.97432	320	-100.3544	320	16.90967	320	28.74393	320	-11.01877	320	-32.7096
	321	-20.57409	321	-20.3339	321	-76.74114	321	-80.34922	321	-16.85463	321	-3.138021	321	-48.44063	321	-46.38211	321	-27.28353	321	-18.70728	321	-93.37402	321	-99.20424	321	16.91695	321	29.73398	321	-11.10592	321	-32.31645
	322	-21.69162	322	-20.50458	322	-77.99747	322	-81.27007	322	-17.22165	322	-3.02266	322	-47.71328	322	-45.58764	322	-26.35724	322	-18.24573	322	-95.55193	322	-101.6653	322	16.89655	322	30.90763	322	-10.87619	322	-31.66535
	323	-20.45829	323	-20.19657	323	-79.65066	323	-83.38295	323	-19.1417	323	-3.276849	323	-47.74143	323	-44.75276	323	-25.3219	323	-17.58678	323	-96.70422	323	-99.44323	323	17.39361	323	31.95395	323	-9.440493	323	-29.02767
	324	-19.20221	324	-20.23973	324	-81.01142	324	-84.36568	324	-20.82463	324	-4.418126	324	-48.41082	324	-44.08236	324	-25.03336	324	-17.96018	324	-97.66882	324	-101.6061	324	16.45881	324	32.57209	324	-9.055778	324	-27.14415
	325	-19.67377	325	-20.06567	325	-81.45789	325	-83.75637	325	-22.43122	325	-6.522596	325	-49.66927	325	-42.59844	325	-24.54186	325	-17.84381	325	-98.18741	325	-104.7118	325	14.97625	325	28.95928	325	-9.960246	325	-25.14676
	326	-19.25486	326	-18.84396	326	-81.38246	326	-84.24015	326	-23.78154	326	-6.776357	326	-48.29568	326	-40.12006	326	-24.48418	326	-18.40315	326	-98.62059	326	-104.4118	326	13.46987	326	27.38596	326	-11.82978	326	-25.10413
	327	-21.71935	327	-18.35658	327	-82.0319	327	-83.94344	327	-22.63546	327	-7.028342	327	-50.17459	327	-39.43257	327	-25.09101	327	-19.87922	327	-98.84121	327	-104.4108	327	11.37596	327	24.24714	327	-13.00632	327	-25.13745
	328	-20.6211	328	-18.54887	328	-83.15883	328	-83.93611	328	-21.4413	328	-7.847151	328	-49.59113	328	-36.91673	328	-25.46132	328	-20.14719	328	-99.34157	328	-102.7894	328	12.08034	328	22.64027	328	-14.74477	328	-27.50998
	329	-20.72072	329	-16.95777	329	-82.68784	329	-83.08724	329	-20.47	329	-7.481716	329	-48.44157	329	-35.11538	329	-25.40843	329	-20.40922	329	-100.614	329	-104.8187	329	12.09348	329	22.13819	329	-15.79574	329	-27.75161
	330	-20.19077	330	-17.89996	330	-82.91685	330	-82.76281	330	-18.94542	330	-7.22043	330	-48.37091	330	-33.63677	330	-24.88151	330	-20.11636	330	-100.4621	330	-105.8571	330	12.35518	330	23.90005	330	-14.08711	330	-24.93534
	331	-19.45832	331	-17.0904	331	-84.58031	331	-83.17631	331	-17.58266	331	-6.994084	331	-45.69175	331	-30.73219	331	-25.12436	331	-20.43235	331	-101.516	331	-103.0945	331	12.1858	331	23.37923	331	-12.91107	331	-24.27827
	332	-19.32661	332	-16.86033	332	-84.93318	332	-84.61221	332	-16.36858	332	-5.950854	332	-44.01781	332	-29.2962	332	-23.7968	332	-20.18606	332	-101.0853	332	-104.9318	332	11.47897	332	24.06014	332	-11.94398	332	-23.08043
	333	-21.28552	333	-17.78296	333	-85.24989	333	-84.9981	333	-15.55285	333	-5.31937	333	-41.8429	333	-27.15135	333	-23.67686	333	-19.61674	333	-103.2207	333	-104.2092	333	11.35958	333	25.21543	333	-9.623276	333	-22.46716
	334	-22.10468	334	-16.86108	334	-85.9038	334	-85.81562	334	-14.3176	334	-4.535346	334	-40.93389	334	-25.45057	334	-23.6103	334	-18.58309	334	-101.5918	334	-103.4119	334	10.52765	334	25.88806	334	-9.905578	334	-22.18866
	335	-22.35084	335	-16.82965	335	-85.923	335	-85.9322	335	-13.69286	335	-3.972933	335	-36.27124	335	-23.01549	335	-23.26851	335	-17.83093	335	-101.7368	335	-105.0097	335	11.95557	335	29.01851	335	-8.253992	335	-21.95552
	336	-20.23665	336	-16.62944	336	-85.67233	336	-86.68041	336	-12.26586	336	-2.39629	336	-31.90084	336	-20.46717	336	-23.02351	336	-16.66674	336	-101.4991	336	-105.0646	336	13.27841	336	31.62957	336	-5.854986	336	-21.77482
	337	-20.39631	337	-15.35004	337	-86.24406	337	-86.87112	337	-9.743982	337	-.6016005	337	-30.0307	337	-20.44171	337	-22.36004	337	-15.4241	337	-99.99676	337	-103.1971	337	15.0247	337	34.45378	337	-6.4709	337	-21.95626
	338	-21.75305	338	-15.87593	338	-87.61563	338	-88.16563	338	-8.067506	338	.3438203	338	-27.88763	338	-20.00811	338	-22.34721	338	-16.34043	338	-99.20541	338	-104.4478	338	18.27302	338	37.21198	338	-6.408803	338	-21.66853
	339	-20.08801	339	-14.81589	339	-89.02255	339	-89.73598	339	-6.061713	339	.8334147	339	-26.89359	339	-18.97164	339	-21.15631	339	-16.94007	339	-96.83141	339	-102.3855	339	22.35406	339	40.17569	339	-2.920567	339	-19.94357
	340	-22.481	340	-14.66189	340	-90.18467	340	-89.88583	340	-5.341481	340	.8388621	340	-25.48968	340	-18.65899	340	-21.18542	340	-17.32681	340	-96.42255	340	-101.3216	340	24.41835	340	42.28842	340	-2.752146	340	-18.80597
	341	-21.35402	341	-14.96	341	-91.51695	341	-90.28886	341	-4.236852	341	.9289996	341	-27.64619	341	-18.52469	341	-21.96695	341	-17.2003	341	-96.59593	341	-100.0656	341	26.84879	341	43.72269	341	-2.007285	341	-17.91537
	342	-19.87136	342	-14.68935	342	-90.50269	342	-89.86731	342	-3.918462	342	.7468445	342	-29.89553	342	-19.33675	342	-21.51954	342	-16.76922	342	-94.91732	342	-97.97777	342	28.51883	342	43.63199	342	-2.698991	342	-18.55211
	343	-20.70994	343	-15.41451	343	-90.8738	343	-90.4168	343	-3.23942	343	-.2613036	343	-32.5728	343	-19.80066	343	-21.53913	343	-16.77879	343	-93.00061	343	-98.10633	343	27.63238	343	44.1675	343	-5.839103	343	-19.47676
	344	-19.55886	344	-13.84299	344	-92.3026	344	-90.8092	344	-2.598355	344	-.2657439	344	-34.00728	344	-20.37652	344	-21.34172	344	-17.15018	344	-91.20957	344	-95.29803	344	29.45617	344	46.27257	344	-8.57365	344	-20.28558
	345	-18.87302	345	-13.39925	345	-93.34987	345	-90.19971	345	-1.664634	345	-5.332261E-02	345	-35.41228	345	-20.99389	345	-21.41791	345	-17.91049	345	-91.24847	345	-94.51909	345	30.16369	345	46.30872	345	-10.95052	345	-20.64085
	346	-18.24583	346	-12.42232	346	-94.21318	346	-90.04588	346	-.1413122	346	1.034875	346	-35.9941	346	-20.06543	346	-20.99691	346	-18.68798	346	-91.4855	346	-93.94449	346	29.22536	346	44.24167	346	-12.24451	346	-20.84916
	347	-17.78509	347	-13.17706	347	-94.63566	347	-90.671	347	-.3471458	347	.9546219	347	-37.62782	347	-21.25764	347	-20.93227	347	-19.42614	347	-91.44946	347	-92.81351	347	27.69164	347	43.40865	347	-12.17345	347	-20.07976
	348	-19.4743	348	-13.31772	348	-96.69019	348	-91.16061	348	-.1662147	348	.6981042	348	-39.6515	348	-24.13731	348	-22.20709	348	-20.44124	348	-91.43327	348	-93.2702	348	25.639	348	41.42948	348	-14.66643	348	-20.4851
	349	-17.52629	349	-12.54733	349	-96.98891	349	-91.08702	349	-2.269189	349	-1.467862	349	-41.54527	349	-26.14598	349	-21.28745	349	-19.92192	349	-91.79441	349	-91.44518	349	24.0416	349	40.75294	349	-14.70354	349	-19.91963
	350	-19.12622	350	-13.59377	350	-96.89308	350	-91.82688	350	-4.410289	350	-2.380517	350	-42.45718	350	-28.44935	350	-21.66759	350	-19.97039	350	-91.97932	350	-93.2246	350	24.69686	350	39.6131	350	-13.6356	350	-19.1108
	351	-19.70561	351	-12.96987	351	-95.6726	351	-90.86565	351	-5.302393	351	-1.359039	351	-44.46193	351	-30.09928	351	-21.41637	351	-20.07506	351	-92.87605	351	-94.22466	351	25.32664	351	39.7595	351	-13.89488	351	-20.03098
	352	-19.05732	352	-13.63438	352	-94.56535	352	-90.66525	352	-5.461531	352	-1.102787	352	-45.4939	352	-31.75021	352	-20.64381	352	-19.53485	352	-93.48648	352	-93.42902	352	25.67871	352	40.10412	352	-11.85842	352	-18.76511
	353	-16.37335	353	-12.99478	353	-94.2206	353	-90.38036	353	-3.214295	353	.5829087	353	-47.51502	353	-33.55141	353	-20.9661	353	-19.24215	353	-94.76543	353	-96.01585	353	26.15553	353	41.94464	353	-10.95437	353	-19.48621
	354	-15.77892	354	-13.02631	354	-94.13998	354	-90.31628	354	-2.50237	354	2.716608	354	-48.7239	354	-35.21367	354	-20.73445	354	-19.48347	354	-93.98302	354	-95.48838	354	26.52832	354	42.27545	354	-10.28263	354	-21.3737
	355	-14.41629	355	-11.49789	355	-94.31934	355	-90.65145	355	-3.337709	355	3.174719	355	-50.14584	355	-36.28307	355	-20.39463	355	-19.39155	355	-96.4529	355	-96.94237	355	29.52469	355	45.1228	355	-10.60761	355	-24.39112
	356	-14.2275	356	-11.97771	356	-93.86958	356	-90.53352	356	-3.892547	356	3.436998	356	-52.2697	356	-39.3464	356	-19.2085	356	-18.47353	356	-96.01627	356	-95.96218	356	32.29401	356	47.98727	356	-9.364592	356	-24.98962
	357	-15.14055	357	-11.70933	357	-93.84612	357	-90.55582	357	-2.860206	357	3.862533	357	-53.95681	357	-42.13107	357	-19.82753	357	-18.84082	357	-96.86465	357	-96.82982	357	33.47328	357	47.53602	357	-10.22536	357	-25.81268
	358	-13.0919	358	-11.81581	358	-94.09379	358	-90.4714	358	-3.378753	358	3.278653	358	-56.39867	358	-43.75965	358	-19.18282	358	-18.96485	358	-96.16479	358	-98.58064	358	33.07842	358	44.48148	358	-13.28356	358	-28.42732
	359	-12.2175	359	-12.32853	359	-94.01637	359	-91.53477	359	-4.804254	359	3.038397	359	-55.67869	359	-45.35361	359	-18.53357	359	-18.42072	359	-96.36668	359	-100.5924	359	33.44602	359	44.6143	359	-17.36047	359	-31.20144
	360	-14.17647	360	-12.67215	360	-95.42904	360	-92.03982	360	-4.874997	360	2.192034	360	-57.59641	360	-46.42814	360	-18.81333	360	-18.03765	360	-97.50137	360	-102.0359	360	34.18903	360	46.84039	360	-19.03073	360	-34.37384
	361	-13.73343	361	-12.34799	361	-96.73949	361	-93.01926	361	-4.259583	361	1.407611	361	-58.99403	361	-48.14975	361	-18.53182	361	-18.24806	361	-100.2389	361	-101.9693	361	34.58236	361	47.92378	361	-20.28247	361	-37.29792
	362	-14.28316	362	-13.64349	362	-98.59177	362	-93.27022	362	-2.243987	362	.3695368	362	-61.02842	362	-49.24264	362	-18.51731	362	-18.66574	362	-100.7465	362	-103.089	362	34.35941	362	47.27937	362	-19.85667	362	-35.25389
	363	-12.31854	363	-12.1452	363	-100.8183	363	-93.41096	363	.0881736	363	1.075012	363	-60.8397	363	-49.22743	363	-17.99626	363	-17.96679	363	-98.57005	363	-102.8148	363	33.67616	363	44.67485	363	-18.73605	363	-33.53813
	364	-13.21606	364	-12.15901	364	-102.1488	364	-93.09912	364	1.737356	364	2.493592	364	-60.54547	364	-49.13552	364	-18.31097	364	-18.26388	364	-99.31677	364	-102.6748	364	31.18641	364	41.94799	364	-19.83518	364	-30.93998
	365	-13.34611	365	-11.86902	365	-101.7854	365	-92.95042	365	2.464864	365	3.335136	365	-59.51566	365	-47.53307	365	-18.34448	365	-18.31022	365	-97.17619	365	-102.2739	365	29.85074	365	41.44398	365	-19.3749	365	-28.59206
	366	-15.09555	366	-11.31071	366	-100.8958	366	-92.29139	366	2.410937	366	3.8681	366	-56.6463	366	-44.26632	366	-17.0332	366	-17.29281	366	-97.13463	366	-99.10647	366	29.82901	366	41.24678	366	-19.28914	366	-30.08588
	367	-15.51765	367	-11.15974	367	-100.6047	367	-91.41847	367	4.110301	367	5.309258	367	-53.9181	367	-41.26687	367	-16.84664	367	-16.73207	367	-96.12063	367	-100.9845	367	28.90525	367	40.06838	367	-18.88675	367	-28.6543
	368	-14.57971	368	-10.63449	368	-103.1003	368	-91.51126	368	4.314773	368	6.014734	368	-51.14684	368	-38.33144	368	-15.83325	368	-14.6318	368	-95.86064	368	-100.2464	368	26.78227	368	37.95803	368	-18.26322	368	-29.4206
	369	-14.78358	369	-10.74634	369	-105.1191	369	-91.47964	369	4.252433	369	6.159404	369	-49.04882	369	-36.38475	369	-15.36519	369	-13.33181	369	-93.40839	369	-100.0225	369	24.35132	369	37.67959	369	-15.98147	369	-30.08137
	370	-13.46329	370	-10.37377	370	-107.6532	370	-91.44369	370	4.053792	370	6.003204	370	-48.68719	370	-33.09846	370	-14.61265	370	-12.61107	370	-92.62894	370	-100.4704	370	20.20023	370	35.96602	370	-14.57642	370	-30.41369
	371	-13.67054	371	-10.85663	371	-108.2673	371	-92.2598	371	3.642122	371	5.766838	371	-47.39336	371	-32.21477	371	-13.887	371	-13.59948	371	-89.04617	371	-100.8571	371	18.06733	371	33.12745	371	-14.97205	371	-29.23859
	372	-14.04253	372	-10.13819	372	-106.4745	372	-92.14626	372	1.79227	372	5.416691	372	-45.50689	372	-29.99886	372	-14.21334	372	-13.67033	372	-89.58274	372	-100.8913	372	17.10023	372	28.20234	372	-15.43805	372	-30.77098
	373	-15.86383	373	-9.745546	373	-103.7477	373	-92.14338	373	.7645425	373	5.981468	373	-42.76779	373	-28.5583	373	-14.17221	373	-12.91042	373	-86.63351	373	-99.94957	373	16.05732	373	25.87075	373	-14.1704	373	-29.38201
	374	-16.57833	374	-10.46563	374	-102.8197	374	-92.20591	374	1.532858	374	6.81916	374	-42.13692	374	-28.37073	374	-15.45262	374	-12.76463	374	-85.76485	374	-101.5549	374	15.41047	374	26.48327	374	-15.14643	374	-30.89634
	375	-16.02462	375	-11.32313	375	-103.1383	375	-91.64478	375	2.723361	375	8.52846	375	-42.40289	375	-27.8618	375	-14.94558	375	-11.77963	375	-85.34415	375	-100.3875	375	15.2688	375	27.94792	375	-18.21231	375	-32.22987
	376	-15.59085	376	-11.41628	376	-103.105	376	-91.13714	376	3.243332	376	9.303336	376	-40.67092	376	-27.49143	376	-14.36395	376	-11.0711	376	-85.72168	376	-101.1136	376	13.28745	376	27.36913	376	-20.32955	376	-34.54105
	377	-14.9657	377	-10.71005	377	-103.0888	377	-91.10352	377	4.728653	377	10.07393	377	-43.08701	377	-29.27499	377	-14.79581	377	-11.06469	377	-85.20023	377	-100.2175	377	13.30977	377	25.91133	377	-22.46872	377	-35.13947
	378	-14.83108	378	-10.60084	378	-102.0391	378	-90.78605	378	5.715198	378	10.80585	378	-45.91104	378	-31.04177	378	-15.06851	378	-11.80605	378	-84.41086	378	-99.26143	378	11.80647	378	24.84568	378	-24.2463	378	-34.99685
	379	-16.00618	379	-10.27112	379	-100.5888	379	-90.18246	379	4.940042	379	10.13088	379	-47.89196	379	-32.40836	379	-14.71707	379	-11.91516	379	-87.60057	379	-98.81871	379	9.661482	379	23.48846	379	-24.7657	379	-35.488
	380	-16.1765	380	-9.616032	380	-100.5651	380	-90.35936	380	3.931263	380	8.118019	380	-48.66426	380	-34.21751	380	-14.4013	380	-11.35982	380	-86.59871	380	-98.94765	380	8.044217	380	21.08649	380	-26.95353	380	-36.25033
	381	-16.05437	381	-10.06356	381	-100.1437	381	-90.08887	381	3.525831	381	6.362541	381	-44.6859	381	-34.24606	381	-15.47224	381	-12.9773	381	-86.11716	381	-97.69113	381	5.785031	381	19.33965	381	-26.82552	381	-35.43062
	382	-14.58689	382	-9.525426	382	-99.69789	382	-89.73064	382	1.955999	382	3.834048	382	-46.55045	382	-35.71638	382	-15.23751	382	-13.2209	382	-87.07954	382	-96.35256	382	7.15478	382	17.57703	382	-26.40134	382	-33.40553
	383	-14.5108	383	-10.22072	383	-98.7596	383	-88.83025	383	1.058917	383	2.423595	383	-45.22386	383	-34.41052	383	-15.73867	383	-13.8553	383	-86.2244	383	-96.39101	383	8.56056	383	17.95032	383	-22.86352	383	-31.21893
	384	-13.85842	384	-8.764177	384	-98.13161	384	-88.31145	384	.9100941	384	1.498714	384	-41.41162	384	-33.99176	384	-16.19828	384	-13.38547	384	-86.82172	384	-95.82412	384	7.763494	384	18.51972	384	-20.11855	384	-25.45179
	385	-13.10628	385	-8.991344	385	-97.23696	385	-87.25821	385	-.4626563	385	1.152846	385	-40.07545	385	-32.47834	385	-14.55521	385	-12.12355	385	-86.46406	385	-96.12173	385	7.724646	385	18.96513	385	-14.52783	385	-17.99133
	386	-13.17956	386	-8.429546	386	-96.98799	386	-87.28417	386	-1.835402	386	.3439207	386	-44.32911	386	-30.04274	386	-13.47736	386	-11.47371	386	-86.61038	386	-96.52515	386	5.89644	386	19.46927	386	-11.87154	386	-13.20345
	387	-14.98322	387	-8.110334	387	-95.8945	387	-86.28407	387	-1.520569	387	.6531048	387	-50.6005	387	-30.78788	387	-12.44443	387	-11.08986	387	-85.44693	387	-95.05831	387	5.59531	387	20.37509	387	-8.086613	387	-10.63613
	388	-14.11636	388	-7.584512	388	-94.46168	388	-85.61086	388	-2.488077	388	-.2023493	388	-53.2956	388	-32.69314	388	-12.76165	388	-11.54495	388	-86.1027	388	-95.20284	388	6.675216	388	21.82043	388	-3.144898	388	-6.201574
	389	-12.31337	389	-7.350693	389	-93.94966	389	-84.78599	389	-1.740253	389	-.2332635	389	-54.18996	389	-35.06739	389	-12.06983	389	-11.27129	389	-85.28674	389	-93.24593	389	8.052167	389	23.70873	389	1.891967	389	-1.658783
	390	-13.46057	390	-7.678161	390	-93.238	390	-84.60457	390	-1.7716	390	-4.901109E-02	390	-53.99906	390	-35.74685	390	-11.41655	390	-10.45117	390	-85.58111	390	-93.83492	390	9.043629	390	25.66051	390	3.252834	390	-2.912251
	391	-13.36736	391	-6.779773	391	-93.63074	391	-83.47713	391	-.6174652	391	.7905821	391	-53.35909	391	-35.25943	391	-11.89996	391	-10.96025	391	-85.43578	391	-93.67367	391	8.848853	391	28.59274	391	3.175376	391	-3.330847
	392	-13.54385	392	-7.574004	392	-94.6951	392	-83.54046	392	-2.021241	392	.2867903	392	-53.04034	392	-35.8298	392	-10.90992	392	-10.05076	392	-85.27715	392	-92.72935	392	10.53273	392	29.26095	392	-9.910308E-02	392	-7.161428
	393	-12.081	393	-7.162627	393	-95.14391	393	-83.42517	393	-2.113823	393	1.485014	393	-53.82075	393	-35.53521	393	-10.67018	393	-10.07195	393	-85.40278	393	-95.23884	393	11.81435	393	29.29013	393	-3.575912	393	-14.01021
	394	-11.3981	394	-7.648317	394	-95.83598	394	-83.95824	394	-3.242814	394	1.101915	394	-55.49815	394	-34.96795	394	-10.19855	394	-10.79584	394	-86.32977	394	-94.65688	394	12.87825	394	28.52747	394	-6.810957	394	-17.35628
	395	-10.96354	395	-7.53729	395	-96.15331	395	-83.68845	395	-3.709056	395	5.624294E-02	395	-56.53113	395	-35.34318	395	-10.10113	395	-10.86992	395	-87.00842	395	-94.67754	395	14.25274	395	28.4479	395	-7.067345	395	-19.471
	396	-10.54136	396	-7.007231	396	-96.54438	396	-83.11545	396	-2.811994	396	-.1742852	396	-55.96881	396	-35.71058	396	-10.42774	396	-10.09565	396	-86.98319	396	-94.08597	396	15.12641	396	28.65039	396	-7.62551	396	-19.96382
	397	-9.88788	397	-6.783119	397	-96.95638	397	-82.79142	397	-3.117936	397	-.9609122	397	-53.7723	397	-36.18079	397	-10.14113	397	-9.214098	397	-87.07088	397	-93.47017	397	13.89989	397	29.28045	397	-7.488547	397	-21.16933
	398	-8.835722	398	-6.516355	398	-98.45577	398	-82.37884	398	-2.847035	398	-.6630012	398	-54.24349	398	-36.79368	398	-10.57255	398	-8.983536	398	-86.908	398	-93.63969	398	11.26619	398	29.41316	398	-10.9582	398	-21.66196
	399	-10.20147	399	-6.29502	399	-98.69398	399	-81.46748	399	-4.124815	399	-1.54991	399	-52.19996	399	-36.15992	399	-9.442585	399	-7.940534	399	-86.84644	399	-90.70515	399	11.32586	399	28.20642	399	-10.04945	399	-22.2335
	400	-10.83962	400	-7.198419	400	-97.29362	400	-80.7841	400	-4.357746	400	-2.106529	400	-50.95577	400	-37.79795	400	-9.464042	400	-8.160992	400	-85.17344	400	-90.42909	400	9.769846	400	26.0002	400	-10.00023	400	-24.27267
	401	-10.63443	401	-6.245759	401	-95.83041	401	-80.13182	401	-4.986869	401	-2.233236	401	-50.67509	401	-37.84025	401	-8.896526	401	-7.984814	401	-83.70431	401	-88.36086	401	9.034595	401	25.08154	401	-8.619355	401	-24.00304
	402	-10.54992	402	-7.019066	402	-94.63429	402	-79.42827	402	-5.315972	402	-1.891773	402	-48.66061	402	-36.77337	402	-8.133047	402	-6.746241	402	-81.75686	402	-89.45303	402	8.087576	402	24.89126	402	-7.18909	402	-24.81207
	403	-10.36325	403	-7.939152	403	-94.24406	403	-78.54307	403	-5.04445	403	-1.491614	403	-49.5155	403	-37.13533	403	-7.679799	403	-5.586085	403	-80.79679	403	-90.38752	403	6.362451	403	24.17585	403	-7.315774	403	-25.07266
	404	-12.0684	404	-7.02838	404	-94.69573	404	-79.27531	404	-4.501618	404	-.7892606	404	-49.20389	404	-36.62556	404	-7.539712	404	-4.786752	404	-79.32654	404	-88.55479	404	4.143239	404	21.52621	404	-6.630579	404	-22.50611
	405	-13.26536	405	-7.251362	405	-95.61207	405	-79.78901	405	-4.104262	405	-1.47817	405	-48.81728	405	-34.90055	405	-6.992581	405	-3.748468	405	-78.50011	405	-88.67629	405	2.346363	405	19.2609	405	-4.75725	405	-22.65108
	406	-10.30569	406	-8.086523	406	-95.16122	406	-79.90019	406	-4.430753	406	-1.565069	406	-48.61777	406	-34.13044	406	-6.3163	406	-3.517005	406	-76.36105	406	-88.65782	406	2.851895	406	18.07023	406	-2.289443	406	-20.84516
	407	-8.711965	407	-8.290043	407	-96.21081	407	-80.14627	407	-4.36822	407	-1.979378	407	-48.4362	407	-33.0788	407	-6.577475	407	-4.368428	407	-75.43839	407	-87.85721	407	1.608532	407	19.22132	407	-2.417831	407	-20.46805
	408	-9.06801	408	-8.147001	408	-96.72932	408	-79.87202	408	-3.391048	408	-1.761806	408	-49.78959	408	-32.26055	408	-6.266727	408	-3.942542	408	-74.39556	408	-86.44197	408	.4110047	408	19.19001	408	-5.013502	408	-21.59474
	409	-11.40795	409	-9.041122	409	-97.20113	409	-79.16603	409	-3.272437	409	-2.343488	409	-49.57498	409	-31.3248	409	-6.285567	409	-3.957744	409	-74.33613	409	-84.8834	409	.2813977	409	19.77781	409	-6.158517	409	-20.42872
	410	-12.54191	410	-9.51821	410	-97.77513	410	-78.83836	410	-2.676449	410	-1.886535	410	-49.05149	410	-31.2048	410	-6.849598	410	-4.624787	410	-73.70673	410	-84.91138	410	-.4060173	410	19.54215	410	-6.683275	410	-21.17518
	411	-11.22549	411	-9.23488	411	-96.73962	411	-78.41328	411	-4.018516	411	-2.379235	411	-48.36093	411	-29.64773	411	-6.895558	411	-4.323298	411	-73.07853	411	-85.32825	411	-.5991274	411	18.45814	411	-7.877496	411	-23.99904
	412	-11.53276	412	-9.069017	412	-94.68197	412	-77.78559	412	-5.82234	412	-2.229814	412	-45.75023	412	-26.93105	412	-6.857369	412	-4.183351	412	-73.27074	412	-87.24044	412	1.224691	412	16.47989	412	-8.013594	412	-26.1274
	413	-9.967457	413	-8.389997	413	-93.66341	413	-77.40264	413	-5.693318	413	-2.899153	413	-42.44083	413	-25.12585	413	-6.558384	413	-3.992362	413	-74.05095	413	-86.44457	413	1.914019	413	16.91207	413	-8.00887	413	-23.26484
	414	-11.64487	414	-8.245768	414	-94.92661	414	-78.47836	414	-3.519238	414	-2.220544	414	-38.90127	414	-22.58995	414	-7.176913	414	-4.042476	414	-74.85098	414	-87.16018	414	2.028903	414	18.98103	414	-7.853037	414	-20.85332
	415	-11.40649	415	-8.498281	415	-95.96975	415	-79.32445	415	-3.242076	415	-2.396522	415	-36.45856	415	-19.54545	415	-7.347457	415	-3.643411	415	-75.85812	415	-88.10522	415	3.381835	415	18.06555	415	-5.53439	415	-20.92821
	416	-9.882164	416	-9.148767	416	-95.96172	416	-79.88065	416	-2.935658	416	-1.174934	416	-32.55945	416	-16.92089	416	-6.688615	416	-2.298207	416	-74.78886	416	-86.96198	416	3.876514	416	19.17981	416	-4.762428	416	-21.69009
	417	-10.84147	417	-7.975465	417	-96.20383	417	-80.31468	417	-2.954992	417	-.6926843	417	-29.77783	417	-15.42032	417	-7.209733	417	-1.974039	417	-74.53326	417	-88.306	417	4.581235	417	18.56949	417	-4.029559	417	-20.25272
	418	-11.67571	418	-7.594889	418	-96.07422	418	-80.10627	418	-3.69827	418	-.9487802	418	-27.92332	418	-16.03618	418	-6.842982	418	-.8869026	418	-75.80779	418	-87.51347	418	5.743755	418	21.7349	418	-2.278995	418	-20.94799
	419	-11.30578	419	-9.009377	419	-95.61648	419	-79.92339	419	-5.842004	419	-2.14871	419	-27.86649	419	-17.01894	419	-5.944393	419	-1.242008	419	-76.38736	419	-88.1477	419	7.887726	419	24.50962	419	-.3783557	419	-20.52955
	420	-14.17314	420	-8.004504	420	-95.29496	420	-80.57678	420	-7.259575	420	-3.048438	420	-29.37807	420	-19.21359	420	-4.846014	420	-1.729556	420	-76.35605	420	-88.22332	420	9.799599	420	26.92279	420	2.969659	420	-20.04457
	421	-16.12417	421	-8.620718	421	-94.80251	421	-80.12315	421	-9.18188	421	-3.45604	421	-29.26073	421	-20.27762	421	-4.9449	421	-2.574888	421	-76.63421	421	-90.05807	421	12.51602	421	29.89332	421	3.693879	421	-19.17086
	422	-16.5168	422	-8.400064	422	-94.49461	422	-78.63167	422	-10.03167	422	-4.605757	422	-30.28188	422	-22.54361	422	-5.29984	422	-2.424435	422	-78.22681	422	-89.58468	422	15.13833	422	32.35869	422	4.845796	422	-17.5491
	423	-16.0306	423	-9.322179	423	-93.6506	423	-77.13825	423	-9.915663	423	-5.65961	423	-31.53645	423	-23.47915	423	-5.674624	423	-1.586724	423	-78.28696	423	-88.03074	423	17.07192	423	34.07392	423	4.881036	423	-15.3859
	424	-14.39815	424	-9.052578	424	-93.96872	424	-75.70714	424	-10.46356	424	-6.628613	424	-32.7501	424	-23.62538	424	-5.675514	424	-.7344245	424	-79.67946	424	-88.42435	424	16.55988	424	34.95647	424	5.786165	424	-16.36628
	425	-14.2202	425	-9.362591	425	-94.76492	425	-74.85243	425	-10.7207	425	-7.955208	425	-33.87389	425	-22.59168	425	-5.084617	425	-.6262904	425	-79.09547	425	-87.9733	425	15.70944	425	34.89219	425	4.197797	425	-14.65957
	426	-14.11333	426	-9.741913	426	-94.44688	426	-73.86728	426	-13.6798	426	-9.771758	426	-33.22115	426	-21.68911	426	-4.701901	426	-.52375	426	-80.19756	426	-87.70412	426	16.94749	426	35.93597	426	2.629699	426	-12.53734
	427	-13.83428	427	-8.667609	427	-93.31522	427	-72.20958	427	-14.6808	427	-10.8713	427	-33.44634	427	-19.14612	427	-5.179677	427	-1.682443	427	-80.40134	427	-86.678	427	18.78252	427	38.66291	427	1.930051	427	-12.04632
	428	-13.00628	428	-8.86758	428	-91.76406	428	-71.61671	428	-13.40282	428	-11.33568	428	-31.25636	428	-17.58594	428	-5.619393	428	-1.917022	428	-79.71757	428	-85.33097	428	21.72172	428	41.02762	428	2.709218	428	-10.53458
	429	-13.93129	429	-8.551917	429	-92.21709	429	-70.9154	429	-13.33406	429	-11.36654	429	-29.98957	429	-15.71152	429	-5.851843	429	-1.874544	429	-80.47432	429	-86.29585	429	23.07321	429	44.17895	429	1.367703	429	-11.76275
	430	-14.68608	430	-8.841453	430	-92.81448	430	-70.15437	430	-9.978122	430	-9.696918	430	-26.43776	430	-13.32668	430	-5.802325	430	-1.583076	430	-80.51609	430	-86.2506	430	23.7052	430	44.86208	430	.3333811	430	-11.7945
	431	-15.62344	431	-9.292284	431	-96.78828	431	-71.98374	431	-8.155886	431	-7.467378	431	-24.24669	431	-11.55038	431	-5.810789	431	-1.189429	431	-79.92879	431	-87.46509	431	24.33064	431	45.25685	431	-1.304796	431	-9.302904
	432	-16.35632	432	-8.80991	432	-99.33089	432	-73.37547	432	-6.633835	432	-5.686515	432	-22.86625	432	-10.84418	432	-4.980605	432	-.4578015	432	-79.59274	432	-85.53053	432	25.34767	432	45.80396	432	.1540231	432	-7.598628
	433	-14.53478	433	-8.386066	433	-100.9649	433	-75.03858	433	-5.847708	433	-3.531731	433	-20.59428	433	-9.66785	433	-4.736058	433	-.2560934	433	-78.54864	433	-86.42939	433	24.9037	433	44.16828	433	1.696541	433	-5.776423
	434	-15.09172	434	-9.266004	434	-102.053	434	-77.3764	434	-4.49543	434	-2.545673	434	-18.71318	434	-9.260846	434	-4.893453	434	-5.159497E-02	434	-76.12748	434	-85.48132	434	23.88744	434	41.58154	434	3.660186	434	-4.136348
	435	-15.07075	435	-8.277734	435	-101.4216	435	-79.13376	435	-5.647051	435	-2.549354	435	-16.50725	435	-7.298095	435	-3.990065	435	-.3442188	435	-76.32375	435	-84.10591	435	23.63509	435	38.8749	435	7.598729	435	-3.630405
	436	-14.9867	436	-8.786838	436	-102.4294	436	-81.24977	436	-5.755392	436	-1.74442	436	-16.53892	436	-8.64191	436	-3.343805	436	-.3662401	436	-74.65519	436	-83.74722	436	19.81744	436	34.94881	436	10.05152	436	-2.031433
	437	-15.37912	437	-8.750996	437	-104.3568	437	-82.7125	437	-4.807059	437	-1.903382	437	-14.49965	437	-7.078104	437	-2.905269	437	5.311929E-02	437	-71.90176	437	-82.29157	437	16.59104	437	31.90696	437	14.64723	437	2.629943
	438	-13.8806	438	-8.647371	438	-106.554	438	-84.20277	438	-1.420774	438	-1.07373	438	-15.28572	438	-8.336007	438	-3.164304	438	.1028677	438	-70.42284	438	-79.48537	438	13.89236	438	28.03885	438	15.66533	438	4.221765
	439	-13.65914	439	-7.484132	439	-107.4375	439	-85.67606	439	8.442074E-02	439	-.8181477	439	-15.80907	439	-7.665028	439	-2.273564	439	1.296289	439	-69.35173	439	-77.981	439	11.62142	439	24.69622	439	18.40703	439	6.153783
	440	-13.56392	440	-6.887798	440	-108.4418	440	-87.4255	440	.6815213	440	.6107017	440	-17.84096	440	-8.428706	440	-2.250063	440	1.073266	440	-66.94871	440	-76.18773	440	9.807093	440	22.75167	440	15.87495	440	2.882256
	441	-11.73096	441	-6.824564	441	-109.1157	441	-88.70085	441	.484612	441	.7857025	441	-19.56739	441	-8.355821	441	-2.479077	441	1.407553	441	-65.27719	441	-75.56261	441	7.594913	441	21.70042	441	16.4986	441	3.621157
	442	-12.33983	442	-6.536746	442	-109.7578	442	-89.34872	442	-.4905391	442	-.1946932	442	-21.55478	442	-7.816962	442	-2.147076	442	1.651218	442	-64.10494	442	-73.51939	442	6.467891	442	20.41016	442	15.8416	442	3.767189
	443	-10.59908	443	-5.499953	443	-110.2307	443	-90.63449	443	-.9675029	443	-.9386903	443	-23.73718	443	-8.406482	443	-2.304855	443	.9757115	443	-64.34789	443	-72.60403	443	4.575944	443	18.96809	443	15.25959	443	3.812013
	444	-9.879114	444	-5.725262	444	-110.7067	444	-91.20226	444	-1.070748	444	-1.767181	444	-26.79491	444	-8.878099	444	-1.732807	444	.7159391	444	-62.9994	444	-71.63076	444	3.872786	444	18.26375	444	14.90282	444	4.875361
	445	-9.402287	445	-4.729587	445	-110.7061	445	-91.13219	445	-1.588436	445	-2.369047	445	-27.87651	445	-9.366484	445	-2.125602	445	-.2575645	445	-61.47832	445	-72.27531	445	3.950681	445	18.65858	445	13.92	445	5.48944
	446	-8.588907	446	-4.109923	446	-110.3448	446	-91.3632	446	-2.433973	446	-2.775758	446	-28.38071	446	-8.428392	446	-1.563354	446	.9366552	446	-62.05761	446	-72.46446	446	2.515818	446	19.48645	446	12.71029	446	6.870217
	447	-8.15099	447	-3.651048	447	-109.2531	447	-90.36915	447	-2.548495	447	-3.71629	447	-27.55399	447	-8.628205	447	-1.531126	447	1.995721	447	-62.27337	447	-72.77447	447	3.584025	447	19.7297	447	10.66746	447	4.65904
	448	-9.332106	448	-4.29145	448	-108.9226	448	-90.10466	448	-1.669499	448	-3.82833	448	-27.98047	448	-9.104497	448	-1.272171	448	2.33279	448	-62.39272	448	-71.7104	448	2.516243	448	21.73317	448	12.57485	448	5.323613
	449	-10.09301	449	-3.891876	449	-108.6512	449	-89.61395	449	-2.113251	449	-4.760533	449	-26.90835	449	-8.715189	449	1.964266E-02	449	2.66698	449	-62.70728	449	-71.01334	449	6.020561	449	23.38095	449	12.93133	449	5.717968
	450	-11.49786	450	-4.819945	450	-108.5453	450	-88.74551	450	-1.562882	450	-3.888996	450	-25.96425	450	-8.863028	450	.2569779	450	1.518753	450	-61.47186	450	-71.90761	450	7.654457	450	23.42077	450	16.57162	450	8.980575
	451	-8.429731	451	-4.502316	451	-107.3044	451	-88.39046	451	-.9730649	451	-3.518631	451	-25.07715	451	-8.601333	451	-.2421952	451	1.331176	451	-59.82465	451	-74.15582	451	8.448557	451	23.55369	451	18.70665	451	12.31435
	452	-5.537075	452	-4.162877	452	-104.5299	452	-87.58274	452	-2.318856	452	-2.959641	452	-25.62181	452	-11.20849	452	2.546497E-03	452	2.889061	452	-61.23553	452	-75.14477	452	10.22299	452	25.21245	452	21.77737	452	14.44773
	453	-4.518869	453	-3.509598	453	-103.3362	453	-87.22538	453	-4.304666	453	-3.513925	453	-25.54186	453	-11.74245	453	.2226539	453	3.955653	453	-61.98503	453	-75.62801	453	10.80971	453	25.0711	453	23.45623	453	16.65001
	454	-7.820963	454	-4.373073	454	-101.8137	454	-86.46729	454	-5.577367	454	-4.023701	454	-25.38128	454	-12.34395	454	.6222517	454	3.946828	454	-60.90878	454	-75.79031	454	11.71909	454	24.83307	454	23.57771	454	15.72416
	455	-9.187629	455	-3.922197	455	-101.5281	455	-85.56091	455	-5.056455	455	-4.903968	455	-26.50397	455	-13.16924	455	1.259525	455	3.510848	455	-62.61827	455	-76.89468	455	13.04987	455	26.00539	455	24.24678	455	13.4666
	456	-8.849629	456	-3.906867	456	-101.2365	456	-84.24818	456	-2.473642	456	-4.829935	456	-27.18089	456	-14.88598	456	2.036932	456	3.48383	456	-64.20027	456	-78.74758	456	14.54749	456	26.88828	456	24.13132	456	12.45722
	457	-6.078505	457	-4.511459	457	-101.6191	457	-82.52052	457	-1.423997	457	-4.429518	457	-26.57137	457	-14.25988	457	.8458101	457	3.435706	457	-65.39464	457	-80.60159	457	13.63495	457	28.0824	457	23.896	457	10.31749
	458	-5.406933	458	-4.881583	458	-101.9826	458	-81.52206	458	-.4979631	458	-3.966658	458	-26.7242	458	-11.89868	458	.7871658	458	3.544116	458	-66.19374	458	-80.75859	458	12.81992	458	28.00728	458	20.66126	458	6.773441
	459	-7.019064	459	-4.99133	459	-100.1341	459	-79.49495	459	-.3095472	459	-3.275714	459	-25.61964	459	-11.11616	459	.7812096	459	3.799302	459	-66.9255	459	-81.00662	459	13.03014	459	26.89625	459	20.33606	459	6.056212
	460	-7.29504	460	-4.712536	460	-98.25489	460	-77.31336	460	2.026478	460	-1.988124	460	-27.18452	460	-9.63856	460	-.4715489	460	3.238474	460	-67.0555	460	-81.87965	460	13.47955	460	26.02605	460	19.54565	460	6.386979
	461	-6.980279	461	-4.405115	461	-98.20397	461	-76.21716	461	2.908567	461	-1.622725	461	-24.9324	461	-6.274549	461	-.6740896	461	2.693619	461	-68.71919	461	-81.75695	461	13.82209	461	25.99175	461	18.98338	461	10.18038
	462	-7.544464	462	-3.521182	462	-97.71592	462	-74.84603	462	3.095279	462	-2.247183	462	-27.46914	462	-8.180457	462	-1.766511	462	1.853705	462	-69.35329	462	-80.69241	462	14.19242	462	26.66452	462	20.85822	462	17.43276
	463	-6.460279	463	-3.448982	463	-98.28127	463	-74.04564	463	4.647869	463	-1.138979	463	-26.32047	463	-6.008735	463	-1.279033	463	2.473639	463	-67.88673	463	-81.51492	463	14.50531	463	27.83962	463	22.8312	463	25.03309
	464	-7.43407	464	-3.680205	464	-98.60574	464	-74.14956	464	6.10786	464	-8.987397E-02	464	-24.46206	464	-4.481017	464	-1.603438	464	2.270756	464	-68.61834	464	-79.81731	464	14.09784	464	30.84525	464	21.42369	464	30.45743
	465	-5.971869	465	-3.684727	465	-98.1249	465	-73.74902	465	7.112401	465	1.056292	465	-23.92625	465	-3.055641	465	-1.886807	465	2.096378	465	-68.92436	465	-78.74855	465	14.85251	465	32.01658	465	20.32935	465	36.04586
	466	-4.874204	466	-3.059849	466	-96.63464	466	-72.88627	466	7.359141	466	.6901911	466	-21.80951	466	-2.256852	466	-1.39365	466	2.509241	466	-67.26296	466	-77.44667	466	15.31155	466	31.66794	466	22.54069	466	39.88229
	467	-5.292495	467	-2.805841	467	-96.85299	467	-72.75122	467	8.566623	467	1.315958	467	-20.10877	467	-2.170068	467	-1.516948	467	2.241745	467	-67.10697	467	-77.70098	467	14.38949	467	30.50744	467	24.10537	467	43.6732
	468	-4.929654	468	-3.010014	468	-96.13847	468	-73.05497	468	7.740675	468	.7913059	468	-18.8845	468	-2.076861	468	-1.280883	468	2.694834	468	-65.68982	468	-76.33766	468	14.02492	468	28.39846	468	25.13134	468	46.31011
	469	-6.029407	469	-2.800113	469	-96.72603	469	-73.8615	469	7.110301	469	.5299586	469	-17.41269	469	-1.318827	469	-1.673095	469	1.99322	469	-64.17992	469	-76.15112	469	14.03618	469	27.45424	469	26.20243	469	46.93864
	470	-6.882056	470	-2.152703	470	-97.27947	470	-74.94276	470	6.062408	470	-.4266233	470	-16.55397	470	-1.241596	470	-1.0177	470	3.278737	470	-63.80498	470	-74.72569	470	13.68192	470	24.83992	470	26.06485	470	44.59237
	471	-5.556467	471	-1.307539	471	-97.06397	471	-74.97475	471	4.958752	471	-1.672576	471	-17.19635	471	-1.533892	471	-1.048214	471	3.057895	471	-63.87144	471	-74.12749	471	14.30487	471	23.87837	471	26.9677	471	39.03342
	472	-6.112155	472	-.7749572	472	-98.58585	472	-76.29825	472	4.280427	472	-1.551963	472	-17.86634	472	-2.282395	472	-.7918156	472	2.473352	472	-62.02515	472	-72.48119	472	15.36053	472	24.62591	472	30.03156	472	33.66169
	473	-4.989861	473	-1.319571	473	-98.77809	473	-77.30781	473	3.479686	473	-1.783998	473	-18.40326	473	-1.881039	473	.8444796	473	3.552472	473	-61.214	473	-71.7404	473	15.49462	473	25.49407	473	32.06974	473	26.67553
	474	-5.230997	474	-1.61145	474	-99.64148	474	-78.96488	474	3.494294	474	-2.25181	474	-19.12406	474	-2.272397	474	-.8347871	474	2.373059	474	-60.4034	474	-72.56544	474	14.06619	474	24.62188	474	31.78045	474	25.72605
	475	-6.599973	475	-1.041012	475	-100.7235	475	-79.7494	475	3.228398	475	-2.419115	475	-20.68143	475	-3.534397	475	-3.298018E-02	475	2.821892	475	-58.3068	475	-72.11169	475	13.77861	475	26.04566	475	31.47589	475	23.89197
	476	-6.037053	476	-.9771357	476	-101.2356	476	-80.73788	476	3.044105	476	-3.476529	476	-21.09583	476	-3.375107	476	-9.244394E-02	476	2.886575	476	-57.74912	476	-72.84006	476	14.95992	476	28.4852	476	30.78681	476	22.45551
	477	-5.717895	477	-1.739486	477	-102.5957	477	-81.48049	477	3.505424	477	-3.145957	477	-22.01708	477	-3.747495	477	-1.02628	477	2.380039	477	-56.68977	477	-72.1545	477	17.3559	477	32.09281	477	29.58303	477	20.51513
	478	-4.754415	478	-1.311676	478	-103.1856	478	-81.79623	478	3.593617	478	-3.894072	478	-22.86052	478	-4.541934	478	-.8957664	478	2.097555	478	-56.86824	478	-71.14038	478	19.49352	478	36.82052	478	26.60464	478	19.05854
	479	-5.077865	479	-1.15745	479	-101.5475	479	-80.82864	479	3.976934	479	-3.501527	479	-23.78341	479	-5.510245	479	-.8342048	479	1.72036	479	-56.02563	479	-73.35838	479	20.68367	479	41.04057	479	22.9683	479	19.42624
	480	-4.804552	480	-.6817163	480	-100.2831	480	-81.07661	480	5.125535	480	-3.298898	480	-23.79871	480	-6.991978	480	-1.217244	480	1.631764	480	-55.28401	480	-73.507	480	24.05907	480	45.23115	480	21.96683	480	19.09332
	481	-5.662975	481	-1.068048	481	-100.1703	481	-80.46862	481	6.45435	481	-3.438169	481	-23.34827	481	-7.545789	481	-1.487608	481	.9415659	481	-54.71416	481	-73.5162	481	26.18828	481	47.40747	481	20.50773	481	19.07359
	482	-6.299556	482	-1.039855	482	-100.7418	482	-80.132	482	7.014216	482	-3.39355	482	-23.21026	482	-8.805052	482	-.355705	482	.5945821	482	-54.29819	482	-73.28161	482	27.10968	482	48.68315	482	20.83997	482	22.14125
	483	-4.943542	483	-2.15625	483	-100.8065	483	-79.72684	483	5.865899	483	-4.093053	483	-22.39017	483	-9.920799	483	-.6676555	483	.3129591	483	-54.753	483	-73.21236	483	27.45014	483	48.71987	483	21.80662	483	24.72827
	484	-4.639401	484	-1.558961	484	-102.4925	484	-80.7942	484	3.692121	484	-5.58998	484	-22.0056	484	-12.04073	484	-1.090563	484	1.184338	484	-54.78728	484	-70.85249	484	27.37388	484	48.79945	484	23.35616	484	26.74557
	485	-3.587548	485	-1.043704	485	-102.4033	485	-81.72698	485	1.863053	485	-6.36159	485	-20.55452	485	-12.85881	485	-.6999459	485	1.39057	485	-54.29068	485	-72.57835	485	26.41235	485	46.03048	485	26.24814	485	31.56086
	486	-2.983225	486	-2.746078	486	-103.501	486	-83.1351	486	2.484794	486	-7.08923	486	-21.43165	486	-13.14545	486	-.2250053	486	1.544145	486	-54.25884	486	-72.70114	486	25.98556	486	44.7593	486	28.16287	486	31.38413
	487	-6.473396	487	-2.456663	487	-105.1906	487	-83.49712	487	4.292802	487	-7.482146	487	-20.44958	487	-12.65132	487	-2.590135E-02	487	2.158524	487	-54.00165	487	-72.28345	487	26.32524	487	44.91431	487	29.60891	487	32.23762
	488	-7.440473	488	-1.937799	488	-106.5429	488	-85.17972	488	4.907321	488	-7.9728	488	-19.94148	488	-10.81608	488	-.4049091	488	1.974557	488	-55.87467	488	-73.60604	488	25.79528	488	44.33051	488	31.17967	488	32.92529
	489	-6.484151	489	-2.189368	489	-105.5601	489	-86.69198	489	3.701548	489	-8.046087	489	-20.5434	489	-10.03919	489	1.258541E-02	489	2.131643	489	-57.57545	489	-72.79741	489	26.27122	489	44.35849	489	34.04749	489	34.66036
	490	-6.560403	490	-1.763741	490	-105.9966	490	-87.41401	490	2.530506	490	-7.039459	490	-19.22519	490	-8.217719	490	.1259644	490	1.557914	490	-57.02926	490	-74.45357	490	25.48826	490	43.6386	490	35.88975	490	37.22232
	491	-6.998374	491	-2.079748	491	-107.3944	491	-87.90565	491	1.931426	491	-7.965344	491	-21.63134	491	-8.25863	491	-.9973992	491	.7400067	491	-57.75995	491	-75.97751	491	24.74185	491	42.26785	491	36.42814	491	38.0568
