# Supplementary material for: A single Musashi gene allele is sufficient to maintain mouse photoreceptor cells
Source: PLoS One. 2026 May 14;21(5):e0338576. doi: 10.1371/journal.pone.0338576 (PMC13175383; doi:10.1371/journal.pone.0338576)
Supplement: S3 File — (ZIP) [file pone.0338576.s012.zip › Supplementary_data_1_RawERG_data_and_R-code/1st batch/D42_Msi TKO_CONE_020125.CSV]

Information	Record_No	3727	Record_No	3728	Record_No	3737	Record_No	3738
	Animal ID	1031	Animal ID	1031	Animal ID	1029	Animal ID	1029
	Session		Session		Session		Session
	Species/Breed		Species/Breed		Species/Breed		Species/Breed
	Study protocol #		Study protocol #		Study protocol #		Study protocol #
	Birthdate	Dec/30/1899	Birthdate	Dec/30/1899	Birthdate	Dec/30/1899	Birthdate	Dec/30/1899
	TestDate	Feb/01/2025	TestDate	Feb/01/2025	TestDate	Feb/01/2025	TestDate	Feb/01/2025
	TestTime	08:16:26	TestTime	08:16:26	TestTime	08:42:54	TestTime	08:42:54
	Protocol	SARO PHOTOPIC CONE	Protocol	SARO PHOTOPIC CONE	Protocol	SARO PHOTOPIC CONE	Protocol	SARO PHOTOPIC CONE
	Step_No	2	Step_No	2	Step_No	2	Step_No	2
	Label	R	Label	L	Label	R	Label	L
	Stimulus	WHT Phot WHT 3dB Flash	Stimulus	WHT Phot WHT 3dB Flash	Stimulus	WHT Phot WHT 3dB Flash	Stimulus	WHT Phot WHT 3dB Flash
	Low cut (Hz)	0.3	Low cut (Hz)	0.3	Low cut (Hz)	0.3	Low cut (Hz)	0.3
	High cut (Hz)	500	High cut (Hz)	500	High cut (Hz)	500	High cut (Hz)	500
	Notch	OFF	Notch	OFF	Notch	OFF	Notch	OFF
Cursor #	3727 Time	3727 Amp	3728 Time	3728 Amp	3737 Time	3737 Amp	3738 Time	3738 Amp
1
2
3
4
5
6
7
8
9
10
Wave Data	3727 Time	3727 Amp	3728 Time	3728 Amp	3737 Time	3737 Amp	3738 Time	3738 Amp
	-20	-.7246448	-20	1.949207	-20	-.7587362	-20	-.122233
	-19	-.6973662	-19	2.003505	-19	-.8246444	-19	-.2005562
	-18	-.6913506	-18	2.096237	-18	-.8373005	-18	-.2767636
	-17	-.7412019	-17	2.075937	-17	-.9079725	-17	-.3880051
	-16	-.7317164	-16	2.147003	-16	-.9766203	-16	-.4438243
	-15	-.7130026	-15	2.194622	-15	-.9654211	-15	-.4815225
	-14	-.4340484	-14	1.606923	-14	-.8169619	-14	-.1759739
	-13	-.3072548	-13	2.159429	-13	-1.073806	-13	-.543044
	-12	-.5675408	-12	2.656631	-12	-.8569117	-12	-.7825692
	-11	-1.210853	-11	2.294405	-11	-1.124186	-11	-.7806269
	-10	-.97631	-10	2.433754	-10	-.9947936	-10	-.293963
	-9	-.7820085	-9	2.016587	-9	-.9258671	-9	-.3129576
	-8	-.88267	-8	2.11226	-8	-1.213305	-8	-.4758185
	-7	-.6585672	-7	2.148826	-7	-1.049958	-7	-.7653591
	-6	-.7250976	-6	1.77569	-6	-1.244047	-6	-1.147514
	-5	-.4361302	-5	1.332772	-5	-1.010234	-5	-.8845735
	-4	-.5058461	-4	.9019717	-4	-1.007007	-4	-.6807505
	-3	-.5909223	-3	1.107061	-3	-1.161882	-3	-.8061339
	-2	-.5127891	-2	1.309394	-2	-.8656842	-2	-.3952338
	-1	-1.303228	-1	.9243362	-1	-1.076166	-1	1.200418E-02
	0	-1.003789	0	1.010918	0	-1.011681	0	-.5146729
	1	-3.506778	1	.7105446	1	-3.982978	1	-1.093385
	2	-.7810678	2	-.6150556	2	-1.124417	2	-2.063447
	3	-.4939704	3	-.9092477	3	-.7942659	3	-1.04516
	4	-.9266675	4	.1037946	4	-1.066144	4	.2824491
	5	-.8261946	5	-.445102	5	-1.360366	5	.5393661
	6	-1.387869	6	-1.240406	6	-1.738063	6	.2695507
	7	-2.394882	7	-1.568593	7	-2.917798	7	-1.136606
	8	-3.792661	8	-2.957736	8	-3.803136	8	-2.298275
	9	-5.458603	9	-4.240827	9	-5.867284	9	-4.011381
	10	-7.113347	10	-6.483367	10	-8.451856	10	-5.953456
	11	-9.030135	11	-8.583421	11	-11.72603	11	-8.194708
	12	-11.92208	12	-10.98567	12	-14.93804	12	-11.4188
	13	-14.38553	13	-12.55096	13	-17.94127	13	-14.34122
	14	-17.22644	14	-14.72632	14	-20.38148	14	-16.56968
	15	-19.16436	15	-16.81829	15	-21.43339	15	-18.10629
	16	-20.14988	16	-18.10342	16	-22.11096	16	-18.17718
	17	-20.43406	17	-19.21381	17	-21.79497	17	-17.86708
	18	-20.56709	18	-19.55987	18	-21.27511	18	-17.80931
	19	-20.63126	19	-19.48841	19	-20.19433	19	-17.11246
	20	-19.93182	20	-19.04482	20	-18.07348	20	-15.52185
	21	-19.13562	21	-18.32284	21	-15.74318	21	-13.45561
	22	-17.77294	22	-17.94637	22	-11.97211	22	-10.57612
	23	-15.26928	23	-16.56361	23	-5.252357	23	-5.892656
	24	-11.86378	24	-14.68421	24	6.753556	24	2.019066
	25	-5.481799	25	-12.24273	25	24.49537	25	16.3235
	26	5.187293	26	-8.162826	26	44.94757	26	34.98281
	27	18.7971	27	-1.557263	27	63.63403	27	54.39431
	28	33.97706	28	7.090662	28	78.31163	28	70.46729
	29	48.19807	29	17.50457	29	88.45341	29	81.81924
	30	59.85094	30	29.72843	30	93.41206	30	88.48745
	31	68.41491	31	41.3231	31	93.57011	31	91.61707
	32	74.38698	32	51.81131	32	89.6613	32	90.26725
	33	77.71346	33	59.48942	33	81.92113	33	84.47383
	34	77.98303	34	64.22283	34	72.53542	34	76.30687
	35	75.47684	35	66.26631	35	62.22139	35	66.68233
	36	71.33755	36	65.9674	36	51.46342	36	56.5365
	37	65.78642	37	64.26553	37	41.35864	37	46.19918
	38	58.68461	38	61.38184	38	33.59853	38	37.07631
	39	51.2155	39	58.13582	39	30.34097	39	29.99606
	40	44.29358	40	54.04979	40	35.3253	40	28.55704
	41	40.70197	41	48.57914	41	49.48737	41	35.67451
	42	42.08711	42	42.14412	42	70.74883	42	52.36068
	43	49.29077	43	35.31318	43	93.7747	43	74.95108
	44	61.76125	44	30.81109	44	112.645	44	97.70545
	45	77.05498	45	30.48626	45	125.2733	45	115.0754
	46	90.96181	46	34.22084	46	129.9255	46	124.8808
	47	101.3839	47	43.29893	47	128.804	47	126.8512
	48	107.0233	48	55.11554	48	122.3627	48	123.3532
	49	107.9627	49	68.49226	49	112.2754	49	115.8784
	50	104.6446	50	80.01524	50	100.4326	50	105.6303
	51	98.11434	51	88.5314	51	87.25013	51	93.89256
	52	89.13113	52	92.7181	52	74.01305	52	81.09083
	53	78.73032	53	91.93192	53	60.29771	53	67.35525
	54	67.39692	54	87.03661	54	47.3244	54	53.64722
	55	56.27513	55	78.6096	55	35.44004	55	40.87166
	56	45.43513	56	68.74306	56	24.97141	56	30.01232
	57	35.59594	57	57.90435	57	16.46095	57	21.24549
	58	26.97554	58	46.48779	58	10.01551	58	14.14272
	59	19.62853	59	36.15839	59	5.257016	59	8.922802
	60	13.25302	60	26.34819	60	2.626505	60	5.410566
	61	7.951195	61	17.65752	61	1.245533	61	3.910489
	62	4.76351	62	10.56489	62	1.593325	62	3.731031
	63	2.225219	63	5.016354	63	2.580334	63	4.62305
	64	.9619038	64	.3433733	64	4.051171	64	5.516116
	65	.3496503	65	-2.743447	65	5.486873	65	6.34654
	66	-.2302142	66	-4.973588	66	6.595892	66	7.683008
	67	.7344872	67	-6.403777	67	7.085737	67	8.689884
	68	1.751552	68	-7.118462	68	7.157253	68	9.775494
	69	2.921589	69	-6.901863	69	6.930601	69	10.12824
	70	3.594332	70	-5.824295	70	6.110984	70	9.597578
	71	3.856047	71	-4.68646	71	4.339924	71	8.561548
	72	3.729748	72	-3.815145	72	2.820987	72	7.556174
	73	4.249313	73	-2.212953	73	.7046359	73	5.99897
	74	4.664214	74	-.562737	74	-1.00077	74	3.893961
	75	4.104226	75	.7533975	75	-2.384518	75	1.957526
	76	3.096887	76	1.841115	76	-3.394581	76	.3398409
	77	2.358831	77	2.422698	77	-4.38694	77	-.8682162
	78	1.479832	78	2.487458	78	-5.062383	78	-1.566271
	79	.9039371	79	1.888731	79	-5.395658	79	-2.334964
	80	4.469303E-02	80	1.323239	80	-5.929384	80	-2.882688
	81	-.6463946	81	.3999213	81	-6.333036	81	-3.0528
	82	-1.321192	82	-.8192579	82	-6.896619	82	-3.654199
	83	-1.713712	83	-2.139026	83	-7.562059	83	-4.812565
	84	-2.18573	84	-3.43535	84	-7.802052	84	-5.657663
	85	-2.61424	85	-4.358322	85	-8.353587	85	-6.376205
	86	-3.055827	86	-5.446551	86	-8.9843	86	-6.788655
	87	-3.471517	87	-6.441188	87	-9.298578	87	-7.134236
	88	-4.170082	88	-7.384613	88	-9.672378	88	-7.105764
	89	-5.286248	89	-8.296061	89	-9.43327	89	-7.203995
	90	-5.893763	90	-9.167408	90	-10.27439	90	-8.178384
	91	-6.187204	91	-10.42626	91	-10.47684	91	-9.313169
	92	-6.462441	92	-11.55713	92	-10.33442	92	-9.149479
	93	-6.695887	93	-12.16946	93	-10.81057	93	-9.324119
	94	-6.592151	94	-12.48263	94	-10.46007	94	-9.255711
	95	-6.752881	95	-12.87844	95	-10.59807	95	-9.302962
	96	-6.958374	96	-12.62477	96	-10.40008	96	-8.704978
	97	-7.284389	97	-12.41263	97	-10.54194	97	-8.40505
	98	-7.307372	98	-11.95591	98	-10.42662	98	-8.796459
	99	-7.340364	99	-11.97705	99	-10.71377	99	-9.24058
	100	-6.848695	100	-11.99059	100	-11.49868	100	-9.710279
	101	-6.399847	101	-11.74243	101	-11.675	101	-9.661404
	102	-6.193769	102	-11.46234	102	-12.01015	102	-9.85119
	103	-5.850453	103	-10.87681	103	-12.28151	103	-10.10443
	104	-5.858384	104	-10.63603	104	-12.68733	104	-10.12048
	105	-6.186475	105	-10.77383	105	-13.22708	105	-10.45524
	106	-6.340347	106	-10.62675	106	-13.66049	106	-11.23571
	107	-6.388013	107	-10.40756	107	-14.2385	107	-11.32662
	108	-6.821355	108	-10.83895	108	-14.68968	108	-11.62422
	109	-6.818182	109	-10.8422	109	-15.0675	109	-12.26672
	110	-7.500395	110	-11.46534	110	-15.3728	110	-12.48625
	111	-7.325896	111	-12.26382	111	-15.64552	111	-12.64296
	112	-6.999156	112	-12.95553	112	-15.70242	112	-12.71307
	113	-7.023843	113	-13.21574	113	-15.79289	113	-12.86915
	114	-7.09358	114	-13.14025	114	-15.83938	114	-13.11188
	115	-7.489461	115	-13.20944	115	-16.40412	115	-13.77509
	116	-7.878421	116	-13.1363	116	-16.19803	116	-13.66811
	117	-7.91303	117	-13.13378	117	-16.69131	117	-14.39206
	118	-7.844346	118	-13.09962	118	-16.99685	118	-15.03548
	119	-7.474696	119	-13.00533	119	-17.29486	119	-15.51154
	120	-7.485028	120	-13.14542	120	-17.23603	120	-15.2255
	121	-7.474615	121	-13.21682	121	-17.12702	121	-15.42267
	122	-7.412612	122	-13.97158	122	-17.32821	122	-15.50771
	123	-7.146876	123	-13.61267	123	-17.14935	123	-15.32425
	124	-7.416408	124	-13.36589	124	-16.86464	124	-15.24041
	125	-7.905137	125	-13.22646	125	-16.91006	125	-14.45409
	126	-8.053649	126	-13.06886	126	-16.76717	126	-14.5786
	127	-8.512782	127	-13.81849	127	-16.80572	127	-14.80556
	128	-8.518988	128	-14.17823	128	-16.10046	128	-14.26437
	129	-8.510477	129	-13.99991	129	-15.47116	129	-14.23682
	130	-8.786798	130	-13.93706	130	-15.27473	130	-13.77386
	131	-8.467369	131	-13.65122	131	-14.81337	131	-12.84883
	132	-8.512884	132	-13.8683	132	-14.62002	132	-12.26623
	133	-8.746732	133	-13.69631	133	-14.79246	133	-12.87338
	134	-8.689352	134	-13.89545	134	-14.96999	134	-13.45619
	135	-8.86904	135	-14.22108	135	-15.24665	135	-13.32661
	136	-8.265281	136	-13.84839	136	-15.3976	136	-13.08232
	137	-8.78829	137	-13.40842	137	-15.69174	137	-12.9087
	138	-8.66899	138	-13.45023	138	-15.93561	138	-13.09614
	139	-8.792175	139	-13.4556	139	-16.74715	139	-13.2539
	140	-8.718168	140	-13.27932	140	-16.94633	140	-13.31968
	141	-8.342521	141	-13.3028	141	-17.33885	141	-14.44875
	142	-8.211952	142	-12.67155	142	-17.77453	142	-15.40743
	143	-8.02877	143	-12.4905	143	-17.80794	143	-15.97407
	144	-8.453815	144	-12.34516	144	-18.19006	144	-15.8112
	145	-8.573138	145	-11.68475	145	-18.52734	145	-16.04394
	146	-8.451217	146	-11.74927	146	-18.51715	146	-16.13323
	147	-7.862762	147	-11.64378	147	-18.28416	147	-16.30769
	148	-7.616925	148	-11.58412	148	-18.07855	148	-16.67558
	149	-7.665526	149	-11.48273	149	-18.27603	149	-16.31562
	150	-7.653658	150	-11.07102	150	-18.60253	150	-16.93645
	151	-7.377893	151	-10.45666	151	-19.0433	151	-17.70306
	152	-7.64439	152	-10.72258	152	-19.06339	152	-18.24665
	153	-7.045731	153	-10.5238	153	-19.04571	153	-18.57335
	154	-6.856733	154	-10.19371	154	-18.93167	154	-17.9151
	155	-6.319373	155	-10.18962	155	-18.76956	155	-17.77374
	156	-6.774805	156	-10.13267	156	-19.06838	156	-17.59341
	157	-7.250598	157	-10.3523	157	-19.05225	157	-17.32277
	158	-7.119105	158	-10.66502	158	-19.11619	158	-17.16451
	159	-7.134207	159	-10.80879	159	-19.35931	159	-17.20662
	160	-7.119014	160	-10.7104	160	-19.38708	160	-17.59576
	161	-7.718846	161	-10.452	161	-19.20947	161	-17.32384
	162	-8.144299	162	-11.0772	162	-18.52208	162	-16.98321
	163	-7.415036	163	-10.81031	163	-17.90209	163	-16.38286
	164	-7.896774	164	-11.24161	164	-17.98669	164	-16.09742
	165	-7.770758	165	-10.89894	165	-17.8938	165	-15.54988
	166	-8.086655	166	-10.76095	166	-17.57291	166	-14.66667
	167	-8.221807	167	-10.91259	167	-17.46576	167	-15.36841
	168	-8.318457	168	-10.86757	168	-17.10594	168	-15.87002
	169	-8.137467	169	-10.53838	169	-17.31828	169	-16.20748
	170	-8.722996	170	-10.75468	170	-17.20086	170	-15.78758
	171	-8.414325	171	-10.99469	171	-17.22396	171	-15.90426
	172	-8.57475	172	-11.09927	172	-17.51892	172	-16.22645
	173	-8.98053	173	-11.10214	173	-17.35178	173	-16.27225
	174	-8.663846	174	-10.78239	174	-17.18217	174	-16.36362
	175	-8.653001	175	-11.28886	175	-17.16932	175	-16.39702
	176	-8.319091	176	-11.32708	176	-17.19363	176	-16.39728
	177	-8.509578	177	-11.37741	177	-16.81126	177	-15.83973
	178	-8.599929	178	-11.25703	178	-16.79945	178	-15.33419
	179	-8.809276	179	-10.60581	179	-16.70929	179	-15.34129
	180	-9.01893	180	-10.4057	180	-16.67008	180	-15.50448
	181	-9.031385	181	-10.10012	181	-16.82147	181	-15.23899
	182	-9.146799	182	-10.41917	182	-16.52243	182	-15.0304
	183	-8.594669	183	-9.88612	183	-16.06322	183	-15.00118
	184	-8.540518	184	-10.0063	184	-16.07163	184	-14.95479
	185	-8.7902	185	-9.835669	185	-16.18736	185	-15.10045
	186	-8.795547	186	-9.950546	186	-16.22507	186	-15.13276
	187	-8.765911	187	-9.897927	187	-16.16425	187	-14.70494
	188	-8.700543	188	-10.24505	188	-16.29165	188	-15.30474
	189	-8.403195	189	-10.25925	189	-16.46889	189	-15.75823
	190	-8.280176	190	-10.05727	190	-16.69311	190	-16.10255
	191	-8.368573	191	-9.739043	191	-16.71462	191	-16.2259
	192	-8.239935	192	-9.642844	192	-16.66861	192	-16.42076
	193	-8.239133	193	-9.563335	193	-16.59421	193	-16.41761
	194	-8.16586	194	-9.454076	194	-16.46596	194	-16.27369
	195	-8.618925	195	-9.577567	195	-16.74328	195	-16.47539
	196	-8.983647	196	-9.29101	196	-17.09901	196	-16.51725
	197	-8.888052	197	-8.963382	197	-16.82169	197	-16.81807
	198	-8.669164	198	-9.01834	198	-17.0216	198	-17.64579
	199	-8.084418	199	-8.913603	199	-17.15469	199	-17.14472
	200	-7.943367	200	-9.069537	200	-17.34068	200	-16.6299
	201	-8.273584	201	-8.592947	201	-17.27481	201	-16.52559
	202	-7.769159	202	-8.330501	202	-17.09559	202	-16.78391
	203	-7.716339	203	-8.356811	203	-17.03796	203	-17.14549
	204	-7.810365	204	-7.901865	204	-17.21716	204	-17.08661
	205	-8.226291	205	-7.452965	205	-17.45715	205	-17.18525
	206	-8.745891	206	-7.461319	206	-17.55183	206	-17.23566
	207	-8.243258	207	-7.569193	207	-17.11954	207	-16.86895
	208	-7.664693	208	-8.184049	208	-16.54176	208	-16.68044
	209	-6.964012	209	-7.936816	209	-16.30991	209	-16.61679
	210	-7.580351	210	-7.935358	210	-16.11502	210	-16.24389
	211	-8.196271	211	-7.733265	211	-15.89758	211	-15.81141
	212	-8.312369	212	-8.042184	212	-15.55391	212	-15.59275
	213	-8.066808	213	-8.238969	213	-15.51526	213	-15.22004
	214	-7.646393	214	-8.243878	214	-15.29732	214	-14.94726
	215	-7.927078	215	-8.314602	215	-15.32552	215	-15.1592
	216	-8.707164	216	-7.988126	216	-15.8443	216	-15.07912
	217	-8.702056	217	-8.207294	217	-15.86741	217	-14.76148
	218	-8.517523	218	-7.975814	218	-16.52519	218	-15.15263
	219	-8.677359	219	-7.662894	219	-16.20761	219	-15.10994
	220	-8.891034	220	-7.767016	220	-16.55051	220	-15.53999
	221	-8.531865	221	-7.366364	221	-17.08618	221	-16.12134
	222	-8.50595	222	-7.114441	222	-17.147	222	-16.20575
	223	-8.780618	223	-7.328184	223	-17.69841	223	-16.63052
	224	-8.769258	224	-7.196717	224	-17.63027	224	-17.10254
	225	-9.234572	225	-7.174217	225	-17.71864	225	-16.99302
	226	-9.500744	226	-7.097765	226	-17.3314	226	-16.88344
	227	-9.196238	227	-7.104316	227	-17.40276	227	-17.12318
	228	-9.197967	228	-7.409518	228	-17.38129	228	-17.62175
	229	-9.393355	229	-7.509634	229	-17.31753	229	-17.63213
	230	-9.500103	230	-7.222486	230	-17.11782	230	-17.88417
	231	-9.270823	231	-6.754399	231	-16.76023	231	-17.59621
	232	-9.013124	232	-6.842212	232	-16.21153	232	-17.10886
	233	-9.248011	233	-6.481801	233	-16.10536	233	-16.95546
	234	-9.391573	234	-6.153486	234	-15.39038	234	-16.52665
	235	-9.947282	235	-6.313887	235	-15.5028	235	-16.38659
	236	-9.871001	236	-6.321383	236	-15.48974	236	-15.81085
	237	-9.646954	237	-6.476036	237	-15.20109	237	-14.94231
	238	-9.726882	238	-7.047506	238	-15.04577	238	-14.84422
	239	-9.284394	239	-7.555684	239	-14.40976	239	-15.02296
	240	-8.884473	240	-7.591767	240	-14.54676	240	-15.19336
	241	-8.642496	241	-7.521241	241	-14.60649	241	-14.85743
	242	-8.633498	242	-7.426528	242	-14.22829	242	-14.72406
	243	-8.812024	243	-7.446408	243	-14.02882	243	-14.61756
	244	-8.872463	244	-7.473558	244	-13.69405	244	-14.38862
	245	-8.957063	245	-7.83181	245	-13.85236	245	-14.39478
	246	-8.839356	246	-8.017018	246	-13.76688	246	-13.6601
	247	-8.751285	247	-8.334949	247	-13.53191	247	-13.06582
	248	-8.954	248	-8.47625	248	-13.47998	248	-13.77949
	249	-9.464565	249	-8.156955	249	-13.32974	249	-13.55671
	250	-9.686532	250	-8.458212	250	-13.82326	250	-13.84729
	251	-9.310395	251	-8.659596	251	-13.96137	251	-13.6098
	252	-9.015545	252	-8.935108	252	-14.31443	252	-13.77199
	253	-8.947552	253	-8.499646	253	-13.96971	253	-13.69485
	254	-9.064823	254	-8.229465	254	-14.08603	254	-13.92649
	255	-9.381217	255	-8.52431	255	-14.57238	255	-13.63264
	256	-9.34566	256	-8.517921	256	-14.78507	256	-13.30276
	257	-9.538346	257	-8.534387	257	-15.22246	257	-14.02108
	258	-9.611378	258	-8.565574	258	-15.37109	258	-14.47846
	259	-9.975751	259	-8.800751	259	-15.19046	259	-14.84782
	260	-9.884403	260	-9.115244	260	-15.25653	260	-14.66457
	261	-9.792303	261	-9.672219	261	-14.74749	261	-14.32118
	262	-9.469854	262	-9.748673	262	-14.55234	262	-14.16892
	263	-9.788228	263	-9.496968	263	-14.09616	263	-13.57581
	264	-9.5878	264	-9.749616	264	-13.36431	264	-13.18619
	265	-9.042242	265	-10.07311	265	-13.04793	265	-13.49515
	266	-8.880237	266	-9.874633	266	-12.40126	266	-13.1024
	267	-8.985244	267	-9.904031	267	-12.25105	267	-13.50904
	268	-9.259434	268	-9.717892	268	-11.78468	268	-13.26785
	269	-9.035572	269	-9.847882	269	-11.43148	269	-13.47298
	270	-8.660453	270	-9.907109	270	-11.47742	270	-13.16933
	271	-8.085772	271	-10.06578	271	-11.10479	271	-12.86979
	272	-7.851016	272	-10.73169	272	-10.93463	272	-12.48501
	273	-7.686606	273	-10.63814	273	-10.85277	273	-12.49959
	274	-7.658489	274	-10.81239	274	-10.48907	274	-12.84076
	275	-7.660574	275	-10.64941	275	-10.20158	275	-12.45846
	276	-7.430305	276	-10.84092	276	-9.621573	276	-11.77183
	277	-7.121062	277	-11.04099	277	-9.723559	277	-11.05359
	278	-6.838437	278	-11.06349	278	-9.554627	278	-10.72228
	279	-6.884041	279	-11.18328	279	-9.382586	279	-10.14054
	280	-6.705816	280	-11.17141	280	-9.030356	280	-10.3747
	281	-6.414662	281	-11.05065	281	-9.202876	281	-10.69839
	282	-6.410295	282	-10.92283	282	-9.301709	282	-10.55896
	283	-5.923475	283	-10.7676	283	-9.304628	283	-10.22271
	284	-6.023697	284	-10.30872	284	-9.590628	284	-10.15944
	285	-6.129266	285	-9.878104	285	-9.797686	285	-10.04255
	286	-6.188962	286	-9.294274	286	-10.05568	286	-10.76825
	287	-6.299019	287	-9.205505	287	-10.99512	287	-11.72911
	288	-6.300239	288	-9.475358	288	-11.57831	288	-11.76085
	289	-6.701097	289	-9.962863	289	-12.00242	289	-11.70798
	290	-6.500206	290	-9.958761	290	-12.20998	290	-11.81196
	291	-6.193038	291	-10.31739	291	-12.53438	291	-11.9696
	292	-6.324073	292	-10.17834	292	-12.89167	292	-12.46404
	293	-6.338264	293	-10.11885	293	-12.70145	293	-12.46335
	294	-6.927135	294	-10.57991	294	-12.62645	294	-12.76169
	295	-6.561499	295	-10.35427	295	-12.93155	295	-13.0667
	296	-6.445381	296	-10.38063	296	-13.15656	296	-13.45986
	297	-6.185846	297	-9.921976	297	-12.74893	297	-13.88195
	298	-6.285277	298	-9.955614	298	-12.64138	298	-14.38736
	299	-5.981104	299	-9.755401	299	-12.65078	299	-14.44108
	300	-5.561272	300	-9.730375	300	-12.31722	300	-14.77632
	301	-5.55207	301	-10.19207	301	-11.93835	301	-14.44
	302	-5.265708	302	-10.30755	302	-11.89275	302	-14.3505
	303	-4.914969	303	-10.25578	303	-11.21795	303	-14.18078
	304	-4.553289	304	-10.22301	304	-11.01717	304	-14.00156
	305	-3.685132	305	-10.22087	305	-10.43835	305	-13.68867
	306	-3.457473	306	-10.11073	306	-10.36989	306	-13.57902
	307	-3.653297	307	-9.98758	307	-10.09804	307	-13.00725
	308	-3.01877	308	-9.664927	308	-9.955415	308	-12.39003
	309	-3.069094	309	-9.110297	309	-9.647091	309	-11.99432
	310	-2.588368	310	-8.842258	310	-9.447081	310	-11.18732
	311	-2.98441	311	-8.479231	311	-9.471524	311	-10.3114
	312	-3.167062	312	-8.468919	312	-9.457592	312	-9.859964
	313	-2.813566	313	-8.645658	313	-9.000803	313	-9.422762
	314	-2.86375	314	-9.007176	314	-8.996034	314	-9.455212
	315	-2.688618	315	-8.981009	315	-8.971659	315	-8.899693
	316	-2.819355	316	-8.828689	316	-8.777102	316	-8.285102
	317	-2.358017	317	-8.367228	317	-8.845934	317	-8.349019
	318	-2.752902	318	-7.916484	318	-9.123977	318	-9.274033
	319	-3.033673	319	-7.642248	319	-9.53659	319	-9.352154
	320	-3.397133	320	-7.207179	320	-9.862177	320	-9.40453
	321	-3.855078	321	-7.218498	321	-10.05647	321	-9.35544
	322	-3.759092	322	-7.674967	322	-10.32019	322	-9.218585
	323	-3.533501	323	-7.568124	323	-10.46773	323	-9.44247
	324	-3.710011	324	-7.463435	324	-10.47822	324	-9.676838
	325	-3.686032	325	-7.232353	325	-10.60938	325	-9.893703
	326	-4.114927	326	-7.175787	326	-10.74072	326	-9.970809
	327	-4.133067	327	-7.089447	327	-10.69747	327	-9.998303
	328	-4.447632	328	-6.905375	328	-10.76545	328	-10.33708
	329	-4.779715	329	-7.283104	329	-10.66881	329	-9.919755
	330	-4.248124	330	-7.156791	330	-10.37288	330	-9.984218
	331	-4.605194	331	-7.039864	331	-10.62778	331	-10.19757
	332	-4.266641	332	-7.402894	332	-10.44079	332	-10.23951
	333	-3.804854	333	-7.145685	333	-10.3051	333	-10.28075
	334	-3.534588	334	-7.304116	334	-10.43312	334	-11.13522
	335	-3.130691	335	-6.793387	335	-9.46943	335	-11.32036
	336	-3.078372	336	-6.852257	336	-9.375104	336	-11.87473
	337	-2.775406	337	-7.030047	337	-8.934033	337	-10.95488
	338	-2.331789	338	-7.122337	338	-8.66504	338	-10.60826
	339	-2.025446	339	-7.627432	339	-8.593485	339	-10.85976
	340	-1.371381	340	-7.707337	340	-8.496315	340	-11.32281
	341	-1.86548	341	-8.592175	341	-8.468816	341	-11.54761
	342	-2.501492	342	-8.53711	342	-8.714346	342	-11.45706
	343	-2.720694	343	-8.813498	343	-8.386219	343	-10.89538
	344	-2.503801	344	-9.415739	344	-8.116166	344	-10.34431
	345	-2.34907	345	-9.906729	345	-7.841146	345	-9.570756
	346	-2.856788	346	-10.07174	346	-7.686918	346	-8.736551
	347	-3.01383	347	-9.845932	347	-7.693937	347	-8.267782
	348	-2.916669	348	-9.816847	348	-7.719392	348	-8.075907
	349	-2.909523	349	-9.778865	349	-7.994886	349	-7.832207
	350	-3.178838	350	-10.05121	350	-8.205522	350	-8.079621
	351	-3.562714	351	-10.2718	351	-8.336843	351	-7.658192
	352	-3.345874	352	-10.15873	352	-8.339158	352	-7.477693
	353	-3.218684	353	-10.04376	353	-8.877506	353	-8.456635
	354	-2.993925	354	-9.549292	354	-8.928573	354	-8.379102
	355	-2.677536	355	-9.716633	355	-8.733	355	-8.064458
	356	-2.694656	356	-9.313392	356	-8.975116	356	-7.921615
	357	-2.890399	357	-8.708044	357	-8.795995	357	-8.246217
	358	-3.380648	358	-8.462602	358	-8.923152	358	-8.541673
	359	-3.620142	359	-8.193959	359	-9.496214	359	-8.857879
	360	-4.128663	360	-8.904493	360	-9.991595	360	-9.054445
	361	-4.239498	361	-9.40807	361	-9.923402	361	-9.46515
	362	-4.304221	362	-9.13835	362	-9.746563	362	-10.02132
	363	-4.219645	363	-8.890852	363	-9.776676	363	-10.37146
	364	-4.302525	364	-8.766285	364	-9.852682	364	-10.39922
	365	-3.964892	365	-8.573014	365	-9.960012	365	-10.71395
	366	-4.347544	366	-8.01002	366	-10.09239	366	-10.62271
	367	-4.032368	367	-7.896602	367	-9.961541	367	-10.87159
	368	-4.253004	368	-7.776618	368	-10.08124	368	-11.09999
	369	-3.831797	369	-7.760402	369	-10.01988	369	-10.88773
	370	-3.432201	370	-7.658086	370	-10.16293	370	-10.07232
	371	-3.12804	371	-7.548531	371	-10.38756	371	-10.01299
	372	-3.125252	372	-7.881721	372	-9.943523	372	-10.54035
	373	-3.434216	373	-7.816306	373	-9.889274	373	-11.32171
	374	-3.468638	374	-8.389966	374	-9.356225	374	-11.5185
	375	-2.976553	375	-8.131362	375	-9.081234	375	-10.87385
	376	-2.949412	376	-8.492175	376	-8.777471	376	-10.00273
	377	-3.248135	377	-8.800777	377	-8.601296	377	-9.531916
	378	-3.812157	378	-8.951448	378	-8.448631	378	-9.559938
	379	-4.037759	379	-9.260697	379	-7.810868	379	-9.544363
	380	-4.019952	380	-9.423465	380	-7.22595	380	-9.126493
	381	-4.109893	381	-9.67204	381	-6.824999	381	-8.046223
	382	-4.462893	382	-9.940388	382	-6.951771	382	-7.287105
	383	-5.073678	383	-9.930971	383	-6.976285	383	-6.547783
	384	-5.227984	384	-10.24877	384	-7.108739	384	-6.614837
	385	-5.59281	385	-9.738461	385	-6.964858	385	-6.816332
	386	-5.535861	386	-9.220576	386	-6.519641	386	-6.460388
	387	-5.882333	387	-8.603681	387	-6.815847	387	-6.139997
	388	-6.352273	388	-8.907519	388	-6.767476	388	-5.741167
	389	-5.789626	389	-8.875233	389	-6.821435	389	-5.689998
	390	-5.563663	390	-8.77474	390	-7.137704	390	-5.651668
	391	-5.308789	391	-7.946124	391	-7.093122	391	-5.778546
	392	-5.643086	392	-7.283069	392	-7.443049	392	-6.131361
	393	-5.601181	393	-6.806664	393	-7.555161	393	-6.668692
	394	-5.060812	394	-6.34494	394	-7.476364	394	-7.337478
	395	-4.942984	395	-6.022469	395	-7.335805	395	-7.495651
	396	-4.817189	396	-5.311473	396	-7.040616	396	-7.232635
	397	-4.465129	397	-4.140208	397	-7.276098	397	-7.03095
	398	-4.805823	398	-3.627521	398	-7.244448	398	-6.586111
	399	-5.120138	399	-3.339907	399	-7.51637	399	-7.036994
	400	-5.508956	400	-3.777242	400	-7.671221	400	-7.779585
	401	-5.440405	401	-3.44902	401	-7.306659	401	-7.911368
	402	-5.505929	402	-3.333851	402	-7.585151	402	-8.358616
	403	-5.759773	403	-3.214893	403	-7.765101	403	-8.467228
	404	-6.450553	404	-3.037105	404	-7.658037	404	-8.433597
	405	-6.556058	405	-3.628354	405	-7.664194	405	-8.526324
	406	-6.232964	406	-3.873381	406	-7.394811	406	-9.216474
	407	-6.086311	407	-3.938166	407	-7.508179	407	-9.378613
	408	-6.103023	408	-4.109006	408	-7.31069	408	-9.081182
	409	-5.837053	409	-3.976793	409	-7.213038	409	-8.969059
	410	-6.183348	410	-4.353449	410	-6.96441	410	-8.465683
	411	-5.759268	411	-4.200623	411	-6.717543	411	-8.312281
	412	-6.076406	412	-4.433321	412	-6.696077	412	-8.862891
	413	-6.034072	413	-4.258608	413	-6.453319	413	-8.30649
	414	-5.728142	414	-4.168227	414	-6.503049	414	-8.363688
	415	-5.685312	415	-4.053349	415	-6.666785	415	-8.401621
	416	-5.772827	416	-3.147428	416	-6.35332	416	-8.626844
	417	-6.179147	417	-2.881825	417	-6.153235	417	-8.555961
	418	-6.414404	418	-2.746712	418	-5.935097	418	-8.13529
	419	-6.17132	419	-3.260011	419	-5.756932	419	-7.420492
	420	-5.817943	420	-3.43312	420	-6.146279	420	-7.141301
	421	-5.494337	421	-3.748339	421	-6.150238	421	-7.253199
	422	-5.343107	422	-3.813084	422	-6.515265	422	-7.110538
	423	-5.740122	423	-3.729145	423	-6.635209	423	-6.748579
	424	-5.935076	424	-4.024765	424	-6.737292	424	-7.18756
	425	-5.551444	425	-4.041884	425	-6.836927	425	-6.924231
	426	-5.070881	426	-3.696276	426	-6.658371	426	-7.354042
	427	-5.575943	427	-4.220351	427	-6.754614	427	-6.948596
	428	-5.783723	428	-4.318515	428	-6.51251	428	-6.329324
	429	-5.894549	429	-4.605374	429	-6.925987	429	-6.763762
	430	-5.895354	430	-4.468191	430	-7.23716	430	-7.30912
	431	-5.473422	431	-4.595666	431	-7.463912	431	-7.65288
	432	-5.677786	432	-4.978694	432	-7.618989	432	-7.35231
	433	-5.45986	433	-4.443201	433	-7.560219	433	-7.472589
	434	-5.459706	434	-4.500857	434	-7.333572	434	-7.356082
	435	-5.489558	435	-4.346786	435	-7.533751	435	-7.460343
	436	-5.378054	436	-3.957762	436	-7.887471	436	-7.668073
	437	-5.148428	437	-3.73948	437	-7.860403	437	-7.414055
	438	-4.754191	438	-3.779446	438	-7.895737	438	-7.57057
	439	-5.091425	439	-3.225272	439	-8.092864	439	-7.870569
	440	-5.208827	440	-3.160197	440	-7.887205	440	-8.32007
	441	-4.873913	441	-3.510445	441	-7.824539	441	-8.444377
	442	-4.4814	442	-3.701503	442	-7.682979	442	-8.301566
	443	-4.261416	443	-3.704628	443	-7.596211	443	-8.140868
	444	-4.484054	444	-4.172557	444	-7.535454	444	-7.972741
	445	-4.118226	445	-4.317194	445	-7.289961	445	-8.150655
	446	-3.875095	446	-4.68759	446	-7.400873	446	-8.516623
	447	-3.982476	447	-4.574031	447	-7.654593	447	-9.11051
	448	-4.241402	448	-4.862606	448	-7.162287	448	-9.318827
	449	-4.351497	449	-4.772393	449	-7.211277	449	-8.828953
	450	-4.35531	450	-4.80988	450	-7.423061	450	-8.986868
	451	-4.51413	451	-5.181455	451	-7.527231	451	-9.162592
	452	-4.192197	452	-5.124742	452	-7.826538	452	-10.04321
	453	-4.279809	453	-5.345222	453	-7.64568	453	-10.65612
	454	-4.421664	454	-5.360522	454	-7.526153	454	-10.18578
	455	-4.96335	455	-5.99141	455	-7.861765	455	-9.517123
	456	-5.536537	456	-6.427627	456	-7.870164	456	-8.977093
	457	-5.515729	457	-6.886622	457	-7.602768	457	-8.963075
	458	-5.19285	458	-7.409481	458	-7.411696	458	-8.300765
	459	-5.230958	459	-7.896161	459	-7.469068	459	-7.530651
	460	-5.069566	460	-8.099959	460	-7.267697	460	-6.818443
	461	-5.229909	461	-8.165322	461	-7.127973	461	-6.451093
	462	-5.60254	462	-8.26859	462	-6.883841	462	-6.357117
	463	-5.815688	463	-8.324522	463	-6.77527	463	-6.204246
	464	-6.031301	464	-8.48853	464	-7.018019	464	-5.96148
	465	-5.663396	465	-8.714318	465	-6.724642	465	-5.591316
	466	-5.564992	466	-8.801807	466	-7.147853	466	-5.595077
	467	-5.044695	467	-9.439406	467	-7.05011	467	-6.027768
	468	-5.074391	468	-9.509649	468	-7.328105	468	-6.527965
	469	-5.367378	469	-9.856203	469	-7.495	469	-6.726217
	470	-5.066622	470	-9.624093	470	-7.595253	470	-6.792018
	471	-5.117084	471	-9.574853	471	-7.475046	471	-6.478065
	472	-4.905012	472	-9.830029	472	-7.314692	472	-5.784039
	473	-4.465886	473	-10.14077	473	-7.482885	473	-6.008658
	474	-4.531136	474	-10.54149	474	-7.300145	474	-6.090011
	475	-4.61677	475	-10.13298	475	-6.819608	475	-5.722883
	476	-5.203546	476	-9.971637	476	-6.944648	476	-6.277006
	477	-5.447904	477	-10.13668	477	-6.696649	477	-6.401835
	478	-5.733465	478	-10.17163	478	-6.585353	478	-6.589477
	479	-5.464447	479	-10.31857	479	-6.363377	479	-7.339289
	480	-5.352425	480	-9.439505	480	-5.977888	480	-8.211868
	481	-5.752719	481	-9.774285	481	-6.040541	481	-8.618366
	482	-5.709105	482	-9.527295	482	-5.817788	482	-8.146521
	483	-5.781045	483	-8.740788	483	-5.887688	483	-8.174478
	484	-6.061114	484	-9.120553	484	-5.435393	484	-7.815332
	485	-5.886266	485	-9.369018	485	-5.066057	485	-7.845936
	486	-5.730699	486	-9.551541	486	-5.008943	486	-7.746454
	487	-5.432113	487	-9.399643	487	-4.705305	487	-7.029669
	488	-5.713018	488	-9.937275	488	-4.520572	488	-6.936019
	489	-5.772028	489	-9.494903	489	-4.230001	489	-7.003769
	490	-5.924792	490	-9.517437	490	-4.323309	490	-7.025122
	491	-6.004146	491	-9.729232	491	-4.438761	491	-6.753481
