# Supplementary material for: A single Musashi gene allele is sufficient to maintain mouse photoreceptor cells
Source: PLoS One. 2026 May 14;21(5):e0338576. doi: 10.1371/journal.pone.0338576 (PMC13175383; doi:10.1371/journal.pone.0338576)
Supplement: S3 File — (ZIP) [file pone.0338576.s012.zip › Supplementary_data_1_RawERG_data_and_R-code/1st batch/D42_Msi TKO_ROD_020125.CSV]

Information	Record_No	3719	Record_No	3720	Record_No	3721	Record_No	3722	Record_No	3723	Record_No	3724	Record_No	3725	Record_No	3726	Record_No	3729	Record_No	3730	Record_No	3731	Record_No	3732	Record_No	3733	Record_No	3734	Record_No	3735	Record_No	3736
	Animal ID	1031	Animal ID	1031	Animal ID	1031	Animal ID	1031	Animal ID	1031	Animal ID	1031	Animal ID	1031	Animal ID	1031	Animal ID	1029	Animal ID	1029	Animal ID	1029	Animal ID	1029	Animal ID	1029	Animal ID	1029	Animal ID	1029	Animal ID	1029
	Session		Session		Session		Session		Session		Session		Session		Session		Session		Session		Session		Session		Session		Session		Session		Session
	Species/Breed		Species/Breed		Species/Breed		Species/Breed		Species/Breed		Species/Breed		Species/Breed		Species/Breed		Species/Breed		Species/Breed		Species/Breed		Species/Breed		Species/Breed		Species/Breed		Species/Breed		Species/Breed
	Study protocol #		Study protocol #		Study protocol #		Study protocol #		Study protocol #		Study protocol #		Study protocol #		Study protocol #		Study protocol #		Study protocol #		Study protocol #		Study protocol #		Study protocol #		Study protocol #		Study protocol #		Study protocol #
	Birthdate	Dec/30/1899	Birthdate	Dec/30/1899	Birthdate	Dec/30/1899	Birthdate	Dec/30/1899	Birthdate	Dec/30/1899	Birthdate	Dec/30/1899	Birthdate	Dec/30/1899	Birthdate	Dec/30/1899	Birthdate	Dec/30/1899	Birthdate	Dec/30/1899	Birthdate	Dec/30/1899	Birthdate	Dec/30/1899	Birthdate	Dec/30/1899	Birthdate	Dec/30/1899	Birthdate	Dec/30/1899	Birthdate	Dec/30/1899
	TestDate	Feb/01/2025	TestDate	Feb/01/2025	TestDate	Feb/01/2025	TestDate	Feb/01/2025	TestDate	Feb/01/2025	TestDate	Feb/01/2025	TestDate	Feb/01/2025	TestDate	Feb/01/2025	TestDate	Feb/01/2025	TestDate	Feb/01/2025	TestDate	Feb/01/2025	TestDate	Feb/01/2025	TestDate	Feb/01/2025	TestDate	Feb/01/2025	TestDate	Feb/01/2025	TestDate	Feb/01/2025
	TestTime	08:02:56	TestTime	08:02:56	TestTime	08:05:08	TestTime	08:05:08	TestTime	08:08:00	TestTime	08:08:00	TestTime	08:08:43	TestTime	08:08:43	TestTime	08:30:45	TestTime	08:30:45	TestTime	08:32:11	TestTime	08:32:11	TestTime	08:34:55	TestTime	08:34:55	TestTime	08:35:37	TestTime	08:35:37
	Protocol	ABI ROD	Protocol	ABI ROD	Protocol	ABI ROD	Protocol	ABI ROD	Protocol	ABI ROD	Protocol	ABI ROD	Protocol	ABI ROD	Protocol	ABI ROD	Protocol	ABI ROD	Protocol	ABI ROD	Protocol	ABI ROD	Protocol	ABI ROD	Protocol	ABI ROD	Protocol	ABI ROD	Protocol	ABI ROD	Protocol	ABI ROD
	Step_No	1	Step_No	1	Step_No	3	Step_No	3	Step_No	6	Step_No	6	Step_No	8	Step_No	8	Step_No	1	Step_No	1	Step_No	3	Step_No	3	Step_No	6	Step_No	6	Step_No	8	Step_No	8
	Label	R	Label	L	Label	R	Label	L	Label	R	Label	L	Label	R	Label	L	Label	R	Label	L	Label	R	Label	L	Label	R	Label	L	Label	R	Label	L
	Stimulus	Scotopic WHT -40dB Flash	Stimulus	Scotopic WHT -40dB Flash	Stimulus	Scotopic WHT -24dB Flash	Stimulus	Scotopic WHT -24dB Flash	Stimulus	Scotopic WHT -12dB Flash	Stimulus	Scotopic WHT -12dB Flash	Stimulus	Scotopic WHT -4dB Flash	Stimulus	Scotopic WHT -4dB Flash	Stimulus	Scotopic WHT -40dB Flash	Stimulus	Scotopic WHT -40dB Flash	Stimulus	Scotopic WHT -24dB Flash	Stimulus	Scotopic WHT -24dB Flash	Stimulus	Scotopic WHT -12dB Flash	Stimulus	Scotopic WHT -12dB Flash	Stimulus	Scotopic WHT -4dB Flash	Stimulus	Scotopic WHT -4dB Flash
	Low cut (Hz)	0.3	Low cut (Hz)	0.3	Low cut (Hz)	0.3	Low cut (Hz)	0.3	Low cut (Hz)	0.3	Low cut (Hz)	0.3	Low cut (Hz)	0.3	Low cut (Hz)	0.3	Low cut (Hz)	0.3	Low cut (Hz)	0.3	Low cut (Hz)	0.3	Low cut (Hz)	0.3	Low cut (Hz)	0.3	Low cut (Hz)	0.3	Low cut (Hz)	0.3	Low cut (Hz)	0.3
	High cut (Hz)	500	High cut (Hz)	500	High cut (Hz)	500	High cut (Hz)	500	High cut (Hz)	500	High cut (Hz)	500	High cut (Hz)	500	High cut (Hz)	500	High cut (Hz)	500	High cut (Hz)	500	High cut (Hz)	500	High cut (Hz)	500	High cut (Hz)	500	High cut (Hz)	500	High cut (Hz)	500	High cut (Hz)	500
	Notch	OFF	Notch	OFF	Notch	OFF	Notch	OFF	Notch	OFF	Notch	OFF	Notch	OFF	Notch	OFF	Notch	OFF	Notch	OFF	Notch	OFF	Notch	OFF	Notch	OFF	Notch	OFF	Notch	OFF	Notch	OFF
Cursor #	3719 Time	3719 Amp	3720 Time	3720 Amp	3721 Time	3721 Amp	3722 Time	3722 Amp	3723 Time	3723 Amp	3724 Time	3724 Amp	3725 Time	3725 Amp	3726 Time	3726 Amp	3729 Time	3729 Amp	3730 Time	3730 Amp	3731 Time	3731 Amp	3732 Time	3732 Amp	3733 Time	3733 Amp	3734 Time	3734 Amp	3735 Time	3735 Amp	3736 Time	3736 Amp
1
2
3
4
5
6
7
8
9
10
Wave Data	3719 Time	3719 Amp	3720 Time	3720 Amp	3721 Time	3721 Amp	3722 Time	3722 Amp	3723 Time	3723 Amp	3724 Time	3724 Amp	3725 Time	3725 Amp	3726 Time	3726 Amp	3729 Time	3729 Amp	3730 Time	3730 Amp	3731 Time	3731 Amp	3732 Time	3732 Amp	3733 Time	3733 Amp	3734 Time	3734 Amp	3735 Time	3735 Amp	3736 Time	3736 Amp
	-20	2.115511	-20	-2.031061	-20	-9.338661E-02	-20	2.121457	-20	-1.211528	-20	.5227051	-20	.5801528	-20	-2.902268	-20	5.60225	-20	-5.914056	-20	4.571737	-20	2.760487	-20	.2150316	-20	4.810711	-20	-3.028575	-20	-5.572501
	-19	2.391343	-19	-1.998893	-19	-.1228636	-19	2.3111	-19	-1.237669	-19	.3949935	-19	.4823945	-19	-3.242644	-19	5.866873	-19	-6.070867	-19	4.66214	-19	2.822028	-19	.1117553	-19	4.825889	-19	-3.494083	-19	-5.907144
	-18	2.44778	-18	-2.087466	-18	-.1479943	-18	2.342623	-18	-1.409862	-18	.1936242	-18	.6503521	-18	-3.386068	-18	5.902787	-18	-6.283109	-18	4.878263	-18	2.811948	-18	-5.345704E-02	-18	4.695069	-18	-3.699093	-18	-6.294696
	-17	2.240654	-17	-2.183181	-17	6.986495E-02	-17	2.766772	-17	-1.53684	-17	-.3422291	-17	1.015563	-17	-3.637803	-17	6.293026	-17	-6.481164	-17	5.334033	-17	3.181757	-17	-.176456	-17	4.623377	-17	-3.89798	-17	-6.352986
	-16	2.186884	-16	-2.260133	-16	.3948583	-16	3.052191	-16	-1.560254	-16	-.8486509	-16	1.592255	-16	-3.328382	-16	6.630512	-16	-6.813566	-16	5.881863	-16	3.3422	-16	-.3665883	-16	4.164894	-16	-4.254213	-16	-6.327368
	-15	2.276838	-15	-2.438607	-15	.6886553	-15	3.515583	-15	-1.408994	-15	-1.201858	-15	1.623578	-15	-3.356054	-15	6.687299	-15	-6.817449	-15	6.363136	-15	3.594229	-15	-.7504855	-15	3.694839	-15	-4.668271	-15	-6.438961
	-14	2.560527	-14	-1.352278	-14	.1910906	-14	2.518589	-14	-2.007312	-14	8.049715E-02	-14	.6573821	-14	-3.755807	-14	5.555182	-14	-6.863626	-14	4.683509	-14	3.494694	-14	-.3701807	-14	3.319123	-14	-4.334156	-14	-6.640141
	-13	2.483431	-13	-1.317297	-13	.151821	-13	2.799943	-13	-.6434525	-13	-.4464635	-13	.435461	-13	-3.410546	-13	6.495819	-13	-7.020645	-13	4.643079	-13	2.336568	-13	.3685141	-13	3.292167	-13	-4.363788	-13	-5.95217
	-12	2.007341	-12	-2.078043	-12	-7.438194E-02	-12	2.839364	-12	-1.037469	-12	-1.359335	-12	1.551435	-12	-3.150114	-12	7.13493	-12	-7.913133	-12	5.933196	-12	2.223341	-12	9.858552E-02	-12	3.588119	-12	-4.370596	-12	-7.37781
	-11	1.512339	-11	-3.168831	-11	.837491	-11	4.341005	-11	-1.455963	-11	-2.783188	-11	1.821838	-11	-4.432065	-11	7.675518	-11	-6.618473	-11	7.388929	-11	3.837951	-11	-.8428997	-11	4.228269	-11	-4.569532	-11	-6.362823
	-10	2.221331	-10	-3.530114	-10	1.432131	-10	4.064943	-10	-1.534683	-10	-2.146332	-10	3.872148	-10	-1.817725	-10	6.687595	-10	-6.539407	-10	7.785068	-10	4.346618	-10	-1.378043	-10	3.942069	-10	-5.039935	-10	-6.641936
	-9	2.87606	-9	-3.185076	-9	1.59378	-9	4.529653	-9	-1.775082	-9	-.5563294	-9	1.403206	-9	-3.570063	-9	6.574751	-9	-5.949405	-9	7.745037	-9	5.326203	-9	-2.378889	-9	3.799285	-9	-5.33162	-9	-5.658883
	-8	3.506826	-8	-2.072926	-8	2.557781	-8	5.434644	-8	-2.262187	-8	-1.493503	-8	3.487679	-8	-2.209292	-8	9.139131	-8	-5.665256	-8	7.507169	-8	7.209826	-8	-1.919319	-8	4.313709	-8	-4.053985	-8	-2.929417
	-7	3.626924	-7	-.8031625	-7	2.461987	-7	6.223011	-7	-3.549417	-7	-.1788598	-7	2.99727	-7	-1.044281	-7	9.857275	-7	-6.280479	-7	8.376822	-7	8.399259	-7	-2.14645	-7	4.474158	-7	-4.535964	-7	-4.121303
	-6	2.449672	-6	.180471	-6	2.208942	-6	6.418854	-6	-5.598666	-6	-.9390971	-6	4.212479	-6	-.5155295	-6	10.19707	-6	-6.493349	-6	8.618744	-6	8.36611	-6	-1.465701	-6	5.735307	-6	-4.177016	-6	-2.435708
	-5	1.361389	-5	.5817748	-5	2.875804	-5	5.905388	-5	-4.804675	-5	-1.582963	-5	4.93613	-5	.8387834	-5	10.60491	-5	-8.168587	-5	9.846629	-5	8.619807	-5	-.9054782	-5	5.385016	-5	-2.918461	-5	-.5596182
	-4	1.677228	-4	-6.463349E-02	-4	2.02439	-4	5.774014	-4	-2.486109	-4	-2.6587	-4	6.132737	-4	-.9409298	-4	12.89905	-4	-6.623113	-4	9.754539	-4	9.318388	-4	-1.977347	-4	4.392365	-4	-3.712533	-4	-3.482936
	-3	2.689779	-3	-.7240297	-3	2.82591	-3	4.395299	-3	-1.274848	-3	-2.748947	-3	5.127462	-3	1.589634	-3	12.11035	-3	-7.195316	-3	10.56961	-3	9.82542	-3	-1.378237	-3	4.4393	-3	-2.779941	-3	-5.734525
	-2	3.67948	-2	-.5615649	-2	3.397658	-2	4.14075	-2	-1.762385	-2	-2.144735	-2	5.013043	-2	1.408169	-2	13.25646	-2	-8.185116	-2	11.03562	-2	8.481093	-2	-1.179262	-2	6.047309	-2	-3.084224	-2	-6.57759
	-1	3.947824	-1	-.4697159	-1	3.705326	-1	4.856252	-1	-2.84554	-1	-3.083612	-1	5.237973	-1	.3323835	-1	12.61024	-1	-9.752742	-1	9.644498	-1	8.015841	-1	-.5504094	-1	5.831778	-1	-3.164781	-1	-4.067055
	0	3.797087	0	-.3656802	0	3.850495	0	4.947247	0	-3.326197	0	-2.404431	0	6.491411	0	1.209975	0	12.77152	0	-9.14099	0	8.199442	0	4.499244	0	-1.093603	0	6.546096	0	-2.927898	0	-6.238592
	1	3.496827	1	-.7859957	1	3.189412	1	4.899021	1	-3.906101	1	-2.286711	1	5.019403	1	.6023255	1	14.52858	1	-7.864236	1	6.684911	1	4.49943	1	-1.452387	1	5.945417	1	-6.061141	1	-9.525174
	2	3.48524	2	-.4861188	2	3.986234	2	5.364771	2	-3.495665	2	-1.95245	2	5.727946	2	-.1719022	2	15.35693	2	-8.986151	2	7.315406	2	4.620291	2	-1.394296	2	5.105518	2	-4.853775	2	-10.12245
	3	3.385801	3	-.4587176	3	4.392285	3	6.392909	3	-3.114076	3	-2.492684	3	5.653157	3	-.3404406	3	16.25936	3	-8.970789	3	8.923634	3	5.311593	3	-.8873134	3	5.917868	3	-6.016696	3	-10.7448
	4	3.167603	4	-.8818059	4	4.07073	4	5.042943	4	-2.592958	4	-1.172688	4	5.061854	4	7.424265E-02	4	16.85593	4	-8.120626	4	9.789419	4	6.333479	4	-.7493888	4	8.441069	4	-7.584351	4	-11.6278
	5	2.566847	5	-2.006979	5	4.128563	5	5.285065	5	-2.577747	5	-2.611294	5	1.592179	5	-4.047523	5	18.02636	5	-7.423318	5	9.006601	5	5.642447	5	-.8787296	5	8.587122	5	-17.40232	5	-21.49149
	6	1.30736	6	-2.702569	6	3.878561	6	5.685538	6	-3.141602	6	-2.330832	6	-7.734434	6	-15.40512	6	17.58426	6	-9.124378	6	7.824363	6	6.852005	6	-2.104752	6	7.23833	6	-39.11332	6	-40.37386
	7	1.730816	7	-3.15579	7	4.362402	7	5.234098	7	-6.245802	7	-2.744739	7	-27.43192	7	-34.30462	7	18.79133	7	-10.58199	7	7.521563	7	5.854215	7	-5.035322	7	4.937735	7	-75.98071	7	-73.39188
	8	2.709379	8	-2.918563	8	4.111344	8	5.761324	8	-9.840665	8	-7.235259	8	-55.49932	8	-65.78089	8	19.68035	8	-10.24463	8	7.866591	8	6.032979	8	-10.52989	8	1.542793	8	-121.0096	8	-117.2777
	9	2.337853	9	-2.293805	9	3.871343	9	5.106297	9	-14.14863	9	-13.9102	9	-91.73672	9	-103.4256	9	19.17932	9	-12.55574	9	7.903476	9	4.670438	9	-18.0908	9	-5.900816	9	-172.8515	9	-167.3411
	10	2.767481	10	-2.763267	10	3.343907	10	4.766394	10	-19.14321	10	-22.36137	10	-133.0342	10	-147.1365	10	19.34699	10	-11.64526	10	7.368109	10	3.141467	10	-27.80595	10	-16.93052	10	-224.3972	10	-219.3336
	11	2.678862	11	-2.048555	11	2.425911	11	3.544752	11	-27.3142	11	-30.33907	11	-172.7801	11	-187.9444	11	21.0072	11	-11.9957	11	8.339175	11	2.320124	11	-39.44559	11	-30.53059	11	-271.8735	11	-266.0302
	12	2.585415	12	-1.918593	12	1.66574	12	2.769957	12	-37.9999	12	-39.62694	12	-209.2619	12	-224.5858	12	20.82371	12	-11.51892	12	6.909964	12	1.076244	12	-53.28761	12	-46.75776	12	-311.1769	12	-302.7217
	13	1.81444	13	-.0934881	13	.2023858	13	1.441676	13	-50.64024	13	-51.7029	13	-239.04	13	-253.9597	13	22.36783	13	-11.4806	13	5.749787	13	.5847263	13	-67.14069	13	-60.53633	13	-337.6036	13	-326.3392
	14	.8054849	14	-.2991836	14	.111678	14	-.5298898	14	-63.65881	14	-65.07047	14	-258.2035	14	-268.3068	14	22.73776	14	-10.91211	14	3.58368	14	-1.648302	14	-82.15687	14	-73.96059	14	-349.8637	14	-338.4093
	15	1.465273	15	-.7858912	15	-1.639927	15	-1.24425	15	-75.4241	15	-80.64746	15	-268.8867	15	-277.2816	15	22.97483	15	-10.72095	15	1.500642	15	-3.384246	15	-98.58862	15	-88.7397	15	-351.4656	15	-337.6697
	16	2.755478	16	-1.416846	16	-2.039235	16	-2.589862	16	-87.78461	16	-97.20747	16	-267.2241	16	-272.2397	16	24.03098	16	-12.79605	16	.4098986	16	-5.030806	16	-116.472	16	-105.8062	16	-341.9885	16	-326.7613
	17	2.549929	17	-2.012597	17	-3.641021	17	-4.721785	17	-101.5565	17	-111.5143	17	-260.2166	17	-264.3524	17	23.37096	17	-11.86188	17	-.7995482	17	-7.749067	17	-134.9993	17	-122.7858	17	-330.3936	17	-318.0833
	18	2.356525	18	-2.267516	18	-5.831262	18	-6.693569	18	-116.19	18	-125.8983	18	-249.0703	18	-251.8011	18	25.4346	18	-11.09462	18	-1.708086	18	-9.52138	18	-152.8553	18	-141.0384	18	-322.7948	18	-308.0563
	19	1.725821	19	-2.494073	19	-7.069657	19	-7.722145	19	-130.3814	19	-140.4708	19	-239.2626	19	-239.1622	19	24.44254	19	-12.63627	19	-4.38628	19	-10.66338	19	-170.9146	19	-159.3263	19	-323.352	19	-310.1725
	20	1.464046	20	-2.515572	20	-7.957261	20	-8.61016	20	-143.1772	20	-154.8966	20	-234.9818	20	-230.3249	20	23.81396	20	-12.43413	20	-6.012513	20	-10.30427	20	-188.4012	20	-174.404	20	-310.9399	20	-310.2923
	21	.6570042	21	-2.965527	21	-9.653574	21	-10.89346	21	-155.5158	21	-167.8333	21	-242.4482	21	-227.5441	21	26.42168	21	-11.86172	21	-7.547781	21	-12.29926	21	-205.487	21	-187.3491	21	-224.6663	21	-254.1038
	22	.5700726	22	-4.015571	22	-11.31603	22	-11.35711	22	-166.819	22	-179.7077	22	-227.9276	22	-219.1511	22	25.04996	22	-12.70098	22	-8.509225	22	-11.65609	22	-221.2675	22	-202.3504	22	-66.38914	22	-115.3823
	23	.3002444	23	-4.250611	23	-12.61167	23	-13.84988	23	-176.4566	23	-189.0714	23	-148.8551	23	-164.0917	23	25.99059	23	-13.35708	23	-9.451636	23	-13.04911	23	-241.2736	23	-222.5035	23	97.72603	23	56.80859
	24	.2316882	24	-4.388724	24	-13.65401	24	-15.49542	24	-187.3465	24	-196.4971	24	-8.145029	24	-55.93428	24	27.09409	24	-11.83933	24	-9.652572	24	-12.63706	24	-268.3579	24	-248.0873	24	189.4343	24	173.8141
	25	1.011193E-02	25	-4.355904	25	-14.73061	25	-16.53956	25	-203.2987	25	-207.6505	25	127.4745	25	71.77833	25	28.18463	25	-11.52657	25	-11.04282	25	-13.81825	25	-277.0956	25	-265.4764	25	201.574	25	210.4877
	26	.3081679	26	-3.772085	26	-15.32064	26	-17.81219	26	-224.5022	26	-222.5804	26	201.6037	26	155.3074	26	26.92979	26	-11.30483	26	-12.39198	26	-16.46465	26	-234.8473	26	-241.1479	26	156.0196	26	187.1976
	27	.236893	27	-3.670531	27	-15.47781	27	-17.8872	27	-235.6982	27	-234.6983	27	230.3022	27	192.4053	27	26.36427	27	-13.106	27	-16.23789	27	-19.43672	27	-134.5468	27	-163.9428	27	70.64403	27	115.8103
	28	.6148493	28	-3.529023	28	-17.49984	28	-21.3523	28	-211.7044	28	-225.6096	28	223.3759	28	198.7067	28	27.21803	28	-13.69655	28	-21.51371	28	-26.86708	28	3.572307	28	-37.2025	28	-14.33542	28	12.29923
	29	.5156608	29	-2.654449	29	-19.60621	29	-23.04588	29	-136.5762	29	-185.2447	29	180.1355	29	180.2528	29	27.247	29	-14.59857	29	-27.32752	29	-33.67243	29	126.2755	29	90.76164	29	36.41341	29	-34.82094
	30	.8754939	30	-1.437835	30	-24.61924	30	-28.81319	30	-18.31874	30	-108.2313	30	109.0818	30	132.2914	30	27.28782	30	-14.74867	30	-21.90442	30	-35.67054	30	193.2575	30	175.2419	30	275.9885	30	116.6147
	31	1.254394	31	-.704526	31	-33.8129	31	-38.29435	31	105.8066	31	-2.648753	31	91.90318	31	70.89099	31	27.00645	31	-15.74736	31	5.272574	31	-23.75092	31	199.0157	31	207.8785	31	502.3017	31	362.3831
	32	1.771314	32	-.9744046	32	-44.30685	32	-46.23901	32	192.115	32	99.88112	32	212.6202	32	60.83082	32	27.29983	32	-15.77534	32	58.64671	32	15.23428	32	161.6293	32	187.0655	32	599.5208	32	526.1766
	33	1.969268	33	-1.444198	33	-45.57468	33	-46.36932	33	226.1226	33	173.7321	33	395.8816	33	171.2118	33	28.27622	33	-13.77354	33	126.1926	33	78.9845	33	138.8085	33	145.4485	33	594.3204	33	575.3739
	34	1.870987	34	-1.347228	34	-24.31113	34	-28.51608	34	210.9512	34	204.707	34	521.2651	34	336.6656	34	26.77221	34	-14.23291	34	187.4891	34	151.1607	34	209.0427	34	166.1074	34	527.3158	34	542.8458
	35	1.84051	35	-1.163213	35	27.23817	35	12.71567	35	171.4931	35	193.7929	35	569.6219	35	453.3136	35	28.06802	35	-13.81236	35	224.3672	35	206.8831	35	374.9951	35	295.5298	35	423.0655	35	465.1506
	36	2.24155	36	-1.143672	36	99.99585	36	73.70078	36	164.6434	36	167.1993	36	554.6379	36	503.5745	36	29.1908	36	-15.65035	36	233.4622	36	232.0278	36	532.8542	36	451.5178	36	298.5439	36	353.8245
	37	2.545009	37	-.443705	37	170.6714	37	138.5188	37	247.3949	37	175.8213	37	496.7921	37	499.6248	37	29.20324	37	-17.60781	37	227.1519	37	228.5955	37	609.9585	37	551.3138	37	186.7265	37	230.8696
	38	2.452687	38	-.3965671	38	217.8044	38	190.3463	38	397.0987	38	243.3838	38	411.8874	38	455.2532	38	27.74866	38	-16.45957	38	242.5228	38	217.5134	38	612.0794	38	586.0641	38	137.156	38	132.5506
	39	1.613966	39	-.8824823	39	233.519	39	217.6461	39	521.0554	39	345.4207	39	315.9149	39	382.1277	39	30.53671	39	-14.62593	39	309.1369	39	246.6132	39	557.741	39	566.2123	39	179.6023	39	110.7413
	40	1.508915	40	-1.66512	40	223.617	40	221.5762	40	569.6523	40	437.4029	40	229.3647	40	295.4462	40	31.94565	40	-14.14223	40	410.0106	40	331.9528	40	466.3688	40	498.6921	40	270.7428	40	168.4414
	41	1.771614	41	-1.004321	41	215.4013	41	220.1151	41	553.3844	41	486.425	41	178.179	41	207.3752	41	31.08892	41	-14.2867	41	507.1115	41	439.0471	41	368.3854	41	403.9955	41	349.0587	41	256.407
	42	2.298805	42	-1.040988	42	249.7747	42	245.1784	42	495.9767	42	488.9521	42	183.0073	42	144.7384	42	30.79611	42	-12.83413	42	555.4544	42	517.6569	42	304.9145	42	318.7851	42	382.1336	42	324.8074
	43	3.071001	43	-.4649284	43	334.2694	43	309.7584	43	416.7808	43	453.1218	43	226.1972	43	125.4781	43	32.08646	43	-11.26513	43	547.7512	43	540.7719	43	307.159	43	287.425	43	368.2013	43	347.7519
	44	3.39315	44	.2826393	44	431.0252	44	386.515	44	337.1783	44	387.8576	44	278.1033	44	152.3449	44	34.29177	44	-11.98149	44	500.5446	44	519.5455	44	358.654	44	315.3405	44	325.4615	44	331.3004
	45	3.802477	45	.428619	45	494.2691	45	444.8034	45	281.8136	45	314.5775	45	315.1188	45	200.3089	45	36.59057	45	-11.72965	45	440.8566	45	468.1947	45	412.3233	45	363.5152	45	275.7781	45	290.9312
	46	4.629164	46	1.80918	46	509.489	46	473.6215	46	267.1791	46	259.1457	46	325.6039	46	245.4312	46	36.8205	46	-8.865589	46	396.5531	46	412.2901	46	437.3568	46	397.6721	46	237.9978	46	244.692
	47	5.375299	47	2.955907	47	483.6396	47	471.6529	47	289.2795	47	238.561	47	313.1319	47	276.3713	47	36.83921	47	-8.450321	47	389.6635	47	375.4336	47	429.1971	47	405.0997	47	222.8068	47	208.1581
	48	6.176275	48	4.320065	48	430.2615	48	443.626	48	323.4402	48	244.9182	48	286.7856	48	282.4962	48	37.9443	48	-8.274279	48	421.8506	48	378.3642	48	399.8098	48	390.4407	48	234.6615	48	193.8457
	49	7.490576	49	5.220498	49	370.7663	49	401.5451	49	349.6804	49	264.7549	49	257.8426	49	266.152	49	39.66531	49	-4.995406	49	468.7396	49	412.542	49	363.8837	49	361.0803	49	263.0701	49	207.0914
	50	8.271682	50	5.848534	50	330.1198	50	358.9176	50	356.3537	50	286.024	50	236.0103	50	239.3783	50	43.40595	50	-2.802443	50	502.0213	50	454.0458	50	334.8333	50	329.9659	50	289.9362	50	231.6783
	51	9.162706	51	6.803178	51	324.5371	51	337.9485	51	344.968	51	297.1864	51	225.9198	51	210.3055	51	45.67355	51	-.4150406	51	508.1507	51	477.6331	51	322.0527	51	309.2556	51	304.8007	51	258.9407
	52	8.511261	52	8.16018	52	346.3734	52	340.1247	52	323.5613	52	295.8224	52	229.8929	52	189.6521	52	47.71189	52	2.925227	52	490.0085	52	476.5503	52	327.8033	52	304.3022	52	305.9113	52	277.2667
	53	8.367934	53	7.893373	53	376.7021	53	354.1357	53	302.0711	53	284.996	53	241.2857	53	181.6517	53	54.22565	53	3.827649	53	461.8739	53	455.3151	53	343.7767	53	313.2453	53	294.8748	53	281.7054
	54	9.768618	54	7.441932	54	398.6833	54	367.0429	54	285.21	54	270.9928	54	253.1974	54	186.1555	54	57.8483	54	8.628174	54	435.8165	54	430.1933	54	358.519	54	327.7935	54	276.9078	54	271.9137
	55	12.36847	55	7.562831	55	405.5744	55	377.6279	55	277.5084	55	256.6033	55	261.3669	55	196.7275	55	62.16975	55	15.50618	55	421.6303	55	411.4458	55	365.2385	55	337.6664	55	255.7281	55	251.4135
	56	13.90558	56	9.04594	56	399.3763	56	381.4225	56	277.3794	56	247.5183	56	266.4664	56	209.2588	56	68.40269	56	19.97828	56	421.9496	56	404.2327	56	364.9622	56	341.3033	56	239.3795	56	230.9849
	57	14.70417	57	12.46142	57	384.4368	57	377.2747	57	281.3715	57	243.4576	57	267.7342	57	222.2836	57	74.53686	57	28.0662	57	432.8717	57	407.356	57	356.5604	57	339.2607	57	227.7592	57	214.0143
	58	15.02111	58	15.62996	58	367.382	58	367.7896	58	286.3755	58	242.6395	58	263.51	58	230.0009	58	80.06961	58	35.08328	58	444.8045	58	416.201	58	345.2416	58	332.2092	58	223.7466	58	201.801
	59	16.15369	59	17.41898	59	356.0674	59	357.7799	59	288.6916	59	243.2858	59	256.594	59	233.0556	59	86.43216	59	41.17988	59	453.2716	59	424.4024	59	332.577	59	319.8018	59	226.2223	59	195.1107
	60	19.04771	60	18.78234	60	351.8273	60	351.1711	60	289.1737	60	243.5064	60	250.0947	60	229.6787	60	89.11679	60	48.56136	60	454.7638	60	428.2577	60	322.7256	60	309.3145	60	233.2124	60	194.6089
	61	23.64563	61	20.56442	61	353.5725	61	346.162	61	287.4897	61	243.9442	61	243.719	61	223.9061	61	94.18662	61	50.45136	61	452.0655	61	427.3056	61	314.4919	61	301.0777	61	242.2936	61	201.8613
	62	28.0948	62	23.84291	62	356.5265	62	343.8131	62	283.2367	62	243.9222	62	238.8003	62	215.5782	62	98.74088	62	56.16806	62	445.6107	62	423.9682	62	308.8945	62	292.2401	62	253.7511	62	214.5845
	63	31.44617	63	27.63451	63	359.8486	63	342.588	63	277.9078	63	243.5986	63	234.9451	63	205.5116	63	102.0352	63	60.10676	63	438.0209	63	420.0254	63	304.4982	63	287.2567	63	263.3501	63	228.0481
	64	34.46934	64	31.87662	64	361.8794	64	340.9367	64	270.7285	64	242.0397	64	232.3197	64	198.6162	64	102.99	64	63.30091	64	431.0748	64	412.9185	64	300.442	64	284.4128	64	269.7917	64	238.6379
	65	37.72652	65	35.63705	65	361.139	65	341.3689	65	264.7849	65	237.2784	65	231.9435	65	192.5008	65	106.2262	65	65.24604	65	425.0917	65	408.9079	65	297.485	65	282.7422	65	269.1469	65	243.8422
	66	42.38662	66	39.60608	66	358.6148	66	340.3251	66	258.455	66	231.3892	66	231.8119	66	188.1994	66	106.837	66	67.20067	66	420.0741	66	403.0786	66	295.769	66	280.4785	66	264.2949	66	243.1284
	67	47.48306	67	44.14325	67	356.2086	67	340.373	67	252.6267	67	226.342	67	234.0634	67	186.1599	67	109.7767	67	72.39542	67	415.1216	67	397.7765	67	293.2392	67	278.4173	67	254.8252	67	237.3124
	68	53.15052	68	49.0461	68	355.3696	68	339.5956	68	247.4413	68	221.364	68	238.6436	68	185.2473	68	111.4068	68	73.46614	68	412.2725	68	394.3334	68	289.9049	68	275.2108	68	245.9384	68	229.8693
	69	58.21088	69	54.36517	69	354.5174	69	338.1737	69	243.9821	69	216.7482	69	243.4161	69	186.7553	69	114.6691	69	77.01535	69	408.9861	69	390.1478	69	284.8681	69	270.1594	69	234.8416	69	220.1152
	70	62.72713	70	59.00056	70	351.788	70	335.5257	70	243.2273	70	211.8465	70	245.2648	70	189.6069	70	119.4545	70	80.17908	70	407.3528	70	387.2607	70	279.0066	70	266.3868	70	225.5356	70	210.3961
	71	66.0269	71	62.94735	71	347.9904	71	329.8536	71	245.6441	71	209.6263	71	243.7494	71	196.0198	71	120.0096	71	82.21388	71	409.4615	71	386.0706	71	272.8001	71	262.4818	71	216.4715	71	199.852
	72	68.19923	72	66.28574	72	345.1395	72	326.1487	72	248.684	72	207.5528	72	241.5426	72	198.1033	72	122.787	72	85.2822	72	413.8718	72	389.2039	72	267.833	72	256.2283	72	208.4656	72	191.459
	73	69.034	73	68.68846	73	341.5896	73	320.0958	73	251.3912	73	209.0596	73	237.3143	73	200.8908	73	124.9494	73	88.35922	73	420.3768	73	393.4644	73	261.0167	73	248.9145	73	201.6154	73	183.8552
	74	70.20512	74	70.82521	74	337.6793	74	316.0621	74	251.8533	74	212.8561	74	233.2817	74	203.4282	74	123.5887	74	93.75042	74	423.8482	74	396.3693	74	255.4663	74	241.6977	74	197.354	74	177.6559
	75	72.34146	75	72.88683	75	333.5092	75	313.1485	75	250.9565	75	215.5028	75	229.172	75	204.5146	75	126.0258	75	94.85873	75	426.5723	75	399.6547	75	248.1628	75	235.1773	75	195.8003	75	175.1512
	76	74.31374	76	74.85387	76	331.2438	76	310.7451	76	248.3875	76	217.366	76	223.401	76	204.4941	76	128.1724	76	98.53987	76	426.6409	76	399.4344	76	242.1718	76	228.8	76	198.4062	76	173.2849
	77	75.2914	77	76.46281	77	330.3651	77	311.2729	77	243.8542	77	217.7731	77	216.5709	77	201.6658	77	127.5184	77	99.45364	77	423.002	77	397.8782	77	238.2597	77	223.9812	77	200.7784	77	173.8721
	78	76.54213	78	78.13894	78	332.2096	78	312.9993	78	237.5137	78	216.7252	78	208.8777	78	197.9556	78	128.0918	78	98.08089	78	416.9503	78	394.074	78	235.8069	78	220.298	78	201.6992	78	175.744
	79	78.194	79	80.0498	79	338.6211	79	315.5547	79	232.6918	79	212.7028	79	204.8079	79	188.8384	79	129.2105	79	99.1022	79	408.8003	79	388.4608	79	233.5446	79	216.6852	79	202.9162	79	177.3159
	80	79.24677	80	82.05	80	345.0369	80	317.1415	80	227.5682	80	208.6818	80	203.3048	80	181.1345	80	128.0937	80	99.54395	80	400.4806	80	381.0174	80	230.0247	80	212.7458	80	202.2694	80	178.5881
	81	80.9164	81	83.65599	81	348.3092	81	318.3189	81	221.519	81	204.0809	81	200.8638	81	174.4044	81	126.5188	81	100.177	81	392.5104	81	372.7681	81	226.5537	81	208.9214	81	200.2107	81	176.8224
	82	82.15939	82	85.56978	82	347.7238	82	319.2822	82	214.7032	82	195.8398	82	198.8461	82	168.7617	82	123.1465	82	100.2062	82	385.8915	82	367.0995	82	221.4004	82	204.2319	82	197.1773	82	174.5571
	83	83.47804	83	87.06763	83	346.2242	83	318.2155	83	209.1841	83	188.546	83	196.9213	83	163.9525	83	121.7915	83	100.3628	83	381.493	83	361.6911	83	215.2263	83	199.4173	83	193.444	83	171.5583
	84	84.48985	84	88.54759	84	342.5718	84	316.4669	84	205.1455	84	181.5105	84	194.9056	84	159.0411	84	121.7495	84	99.85886	84	380.4024	84	360.43	84	210.0812	84	195.4179	84	188.8859	84	169.6913
	85	85.20876	85	90.06083	85	337.4583	85	310.9325	85	200.9008	85	175.0003	85	192.4539	85	156.505	85	122.5674	85	100.4978	85	378.1261	85	358.3446	85	204.4288	85	190.2029	85	183.1671	85	167.0401
	86	86.43346	86	91.68925	86	331.255	86	305.1093	86	196.9086	86	169.886	86	189.2602	86	153.2943	86	120.2346	86	100.8235	86	374.3725	86	356.1104	86	199.1443	86	185.289	86	177.5908	86	161.6294
	87	87.92535	87	93.0701	87	323.9124	87	297.882	87	191.4919	87	165.3016	87	186.4132	87	152.228	87	121.872	87	101.6543	87	371.4363	87	354.4455	87	193.871	87	182.8919	87	172.597	87	157.3245
	88	87.33437	88	94.46214	88	316.4999	88	290.3451	88	186.7794	88	160.9286	88	184.8156	88	153.0406	88	123.1702	88	103.1265	88	366.7685	88	350.3177	88	189.0906	88	179.3045	88	169.2553	88	153.1391
	89	86.20181	89	94.62865	89	309.5005	89	284.7824	89	181.4469	89	156.7606	89	181.7507	89	151.2092	89	124.3163	89	103.8499	89	361.4026	89	345.5498	89	187.4996	89	176.1117	89	167.0523	89	151.287
	90	84.91509	90	94.04867	90	303.9646	90	278.9507	90	176.1329	90	153.6276	90	177.3787	90	152.4111	90	125.1684	90	107.5597	90	355.9516	90	339.8364	90	187.1808	90	173.6979	90	165.264	90	149.7496
	91	84.46951	91	92.81744	91	300.5419	91	275.3054	91	170.8275	91	150.8722	91	172.6847	91	153.4666	91	127.8735	91	108.5027	91	348.8539	91	333.6629	91	188.0463	91	174.3339	91	161.3175	91	145.8175
	92	84.98943	92	91.71471	92	299.7075	92	272.0332	92	166.49	92	146.6765	92	170.1659	92	152.0038	92	130.1519	92	108.9132	92	343.6364	92	327.6699	92	188.6294	92	175.4063	92	157.023	92	143.2387
	93	83.03864	93	91.31999	93	298.477	93	269.7123	93	162.9785	93	143.156	93	169.9078	93	148.2375	93	128.6337	93	112.5561	93	337.7539	93	321.7213	93	188.0901	93	177.2048	93	153.357	93	137.7699
	94	81.69106	94	90.59332	94	296.6456	94	267.6083	94	160.4146	94	138.9034	94	168.2831	94	145.0225	94	128.4231	94	114.8298	94	333.4364	94	316.9931	94	186.4718	94	178.2439	94	148.4552	94	132.4587
	95	81.75249	95	90.33847	95	295.0677	95	265.4309	95	159.1445	95	136.9064	95	165.9397	95	142.9431	95	128.9258	95	114.0391	95	329.9314	95	311.0736	95	185.081	95	176.2313	95	144.0478	95	127.1345
	96	82.86382	96	91.34682	96	292.9277	96	264.9482	96	159.8557	96	134.3987	96	162.4841	96	141.1668	96	126.7838	96	116.0591	96	326.4856	96	308.3046	96	180.6528	96	171.4125	96	138.372	96	120.7351
	97	84.45243	97	93.69198	97	290.5934	97	262.7985	97	160.8596	97	134.1114	97	158.4759	97	141.4602	97	125.1924	97	115.3429	97	323.6705	97	304.8331	97	176.9506	97	168.3486	97	132.7718	97	115.2023
	98	86.52592	98	94.85943	98	288.194	98	261.3528	98	162.2048	98	133.0139	98	155.1952	98	139.756	98	120.5552	98	114.5935	98	319.9362	98	301.7035	98	171.6822	98	165.9297	98	127.1295	98	109.0704
	99	88.36756	99	96.5874	99	284.993	99	259.2609	99	163.3398	99	132.0387	99	151.7291	99	135.6805	99	118.7719	99	110.6245	99	315.6662	99	297.9596	99	165.9548	99	158.614	99	122.265	99	104.2306
	100	89.6205	100	97.98771	100	281.1502	100	255.717	100	163.0708	100	133.8498	100	147.7012	100	132.0335	100	113.1083	100	105.863	100	309.5434	100	293.7477	100	159.153	100	152.6975	100	118.1432	100	98.27528
	101	90.48938	101	99.3063	101	276.3359	101	252.7358	101	160.6067	101	135.0012	101	144.2729	101	128.0952	101	107.1746	101	103.5547	101	303.5611	101	290.1721	101	152.8358	101	144.6803	101	113.9197	101	94.1046
	102	90.85258	102	99.74606	102	270.5723	102	249.4204	102	156.1318	102	136.1599	102	139.45	102	124.5576	102	106.3609	102	99.61867	102	297.4183	102	285.4244	102	147.4063	102	136.888	102	110.2156	102	93.28444
	103	89.75474	103	99.90108	103	265.7316	103	245.7308	103	149.8734	103	134.8558	103	135.8324	103	119.8937	103	102.8666	103	96.82147	103	291.3589	103	279.0838	103	143.3431	103	132.2992	103	107.1589	103	91.64549
	104	88.05525	104	98.91127	104	263.9166	104	239.9672	104	145.9696	104	131.6169	104	131.4926	104	115.5297	104	102.4161	104	95.49071	104	285.0274	104	272.3233	104	140.2767	104	131.3105	104	105.5712	104	90.51067
	105	86.17284	105	96.84047	105	262.0689	105	234.8723	105	143.9387	105	127.3766	105	127.9077	105	110.9146	105	98.41481	105	92.54796	105	279.3863	105	265.2509	105	137.2393	105	128.4519	105	104.1997	105	89.05204
	106	84.31515	106	94.18521	106	259.1807	106	230.8316	106	139.7493	106	122.6753	106	124.7235	106	105.4233	106	97.47252	106	89.63601	106	272.1096	106	260.8918	106	134.9856	106	126.7787	106	103.0298	106	88.33321
	107	84.00304	107	92.88579	107	254.2349	107	225.2811	107	133.9569	107	121.0818	107	121.8092	107	102.5409	107	96.56901	107	90.577	107	267.7266	107	256.2972	107	132.3114	107	126.2864	107	100.3386	107	86.91082
	108	84.72239	108	92.35698	108	249.094	108	220.8399	108	127.9404	108	118.0969	108	119.1569	108	98.84898	108	93.4211	108	87.36626	108	262.8919	108	252.6442	108	129.7441	108	124.1584	108	96.86954	108	83.85139
	109	84.53091	109	91.69521	109	244.7242	109	215.7032	109	124.1468	109	113.2519	109	117.3343	109	95.08345	109	92.28001	109	86.33452	109	259.4865	109	247.3885	109	126.7745	109	120.8941	109	92.12907	109	80.24062
	110	82.87234	110	91.03787	110	239.3272	110	211.3133	110	120.5599	110	108.4496	110	115.7351	110	92.00043	110	88.24582	110	85.17868	110	258.4673	110	244.1075	110	123.1418	110	119.4687	110	88.95267	110	75.57452
	111	80.76018	111	90.48794	111	232.0178	111	206.2956	111	118.3776	111	104.9981	111	112.8988	111	89.85017	111	85.46986	111	82.37851	111	257.0089	111	240.25	111	118.696	111	117.1906	111	85.57165	111	72.99472
	112	79.26807	112	89.98296	112	224.656	112	201.8925	112	116.851	112	100.2849	112	111.287	112	86.85701	112	84.11686	112	80.589	112	253.7277	112	237.4647	112	114.5249	112	111.3111	112	81.21384	112	69.02983
	113	76.88628	113	89.12883	113	217.3608	113	196.4541	113	114.8541	113	97.31776	113	108.644	113	84.19795	113	78.19437	113	78.70016	113	248.6005	113	236.3117	113	111.312	113	106.386	113	77.62789	113	65.30132
	114	73.85104	114	87.9077	114	212.1931	114	190.0598	114	113.1962	114	95.68508	114	106.5758	114	84.4061	114	75.85355	114	76.51523	114	244.4838	114	232.5765	114	105.6879	114	102.2097	114	74.30851	114	60.29445
	115	70.84376	115	85.18436	115	207.7405	115	184.9282	115	111.0296	115	92.5392	115	103.9825	115	83.40056	115	74.75928	115	75.4137	115	239.7185	115	227.8734	115	101.7987	115	100.0451	115	71.79087	115	56.48539
	116	69.99915	116	82.36617	116	204.7421	116	180.0317	116	107.8099	116	89.62883	116	101.2559	116	82.4135	116	73.21437	116	72.6053	116	234.8922	116	222.0243	116	98.32779	116	96.21197	116	68.04091	116	53.58158
	117	69.92734	117	80.17471	117	202.913	117	177.258	117	105.5198	117	88.98521	117	98.59077	117	81.33904	117	72.14323	117	68.59385	117	229.8368	117	216.8236	117	96.50877	117	92.42981	117	64.6223	117	50.13132
	118	68.99541	118	78.30977	118	202.7743	118	175.1687	118	103.1259	118	88.59951	118	96.10133	118	80.67198	118	72.05003	118	67.04468	118	224.6348	118	212.441	118	95.5473	118	89.16253	118	62.41134	118	50.55145
	119	67.67304	119	77.78458	119	201.7771	119	173.9377	119	99.85289	119	87.81508	119	93.15419	119	81.44968	119	67.83343	119	64.63077	119	219.3082	119	207.7318	119	93.92522	119	86.50426	119	60.2151	119	49.40438
	120	66.08493	120	76.87397	120	200.0843	120	172.315	120	97.07603	120	85.86674	120	90.20625	120	78.96496	120	66.10448	120	60.77543	120	213.4027	120	202.4254	120	92.2357	120	86.19232	120	59.42329	120	44.4525
	121	66.01976	121	75.71058	121	197.9969	121	168.5633	121	94.77513	121	85.02135	121	86.96657	121	77.85751	121	64.41993	121	59.18098	121	208.889	121	197.3183	121	88.89776	121	86.54631	121	57.96252	121	39.74163
	122	66.30128	122	73.74695	122	194.8288	122	166.871	122	93.23399	122	82.77727	122	83.59348	122	73.62482	122	63.65357	122	56.04551	122	204.9928	122	192.21	122	86.25558	122	84.45751	122	55.32998	122	37.42096
	123	66.19619	123	72.42941	123	191.4117	123	163.7601	123	92.74435	123	81.93971	123	80.73369	123	71.34462	123	58.53785	123	53.08514	123	199.6131	123	187.0334	123	83.96551	123	81.28902	123	52.63252	123	36.75349
	124	65.12991	124	73.09898	124	187.1311	124	161.1338	124	91.45764	124	80.96501	124	77.80644	124	69.48614	124	54.06126	124	50.1358	124	194.3668	124	183.619	124	80.27073	124	78.67339	124	50.60476	124	36.69415
	125	62.7069	125	72.17574	125	182.195	125	157.6182	125	90.5565	125	79.03323	125	76.0387	125	66.18948	125	50.83694	125	47.31113	125	190.3817	125	180.539	125	76.47734	125	75.88927	125	46.23451	125	35.70628
	126	60.67292	126	71.35359	126	177.3996	126	153.2068	126	88.60384	126	76.08367	126	74.38344	126	64.03882	126	47.30009	126	44.40577	126	187.3966	126	178.4375	126	72.44417	126	71.76163	126	42.56311	126	35.70138
	127	58.03095	127	68.45964	127	172.4277	127	149.3833	127	87.71471	127	71.77283	127	72.77	127	60.71275	127	45.64454	127	42.50963	127	185.7204	127	176.6113	127	68.34132	127	68.06818	127	39.08293	127	30.37515
	128	56.70446	128	67.42369	128	167.4445	128	144.268	128	87.11226	128	69.80907	128	69.62148	128	57.42952	128	44.39104	128	39.21866	128	182.6562	128	173.4889	128	64.72902	128	62.36201	128	36.30793	128	24.41753
	129	56.45612	129	64.88771	129	163.0228	129	141.8213	129	85.25568	129	66.01421	129	67.31268	129	52.87835	129	44.60244	129	38.61637	129	179.1747	129	169.7614	129	61.59373	129	56.9393	129	32.86604	129	18.55416
	130	55.73768	130	63.98545	130	158.5461	130	137.326	130	82.7196	130	66.19347	130	65.32092	130	50.06393	130	42.20898	130	35.57063	130	174.4121	130	167.9304	130	58.12816	130	53.5789	130	30.17056	130	16.51143
	131	54.89253	131	63.14341	131	155.0773	131	133.6844	131	79.61412	131	65.96631	131	62.02984	131	49.15397	131	40.98784	131	32.93818	131	171.2377	131	163.2841	131	54.91463	131	51.35215	131	26.23718	131	12.81527
	132	53.75991	132	62.23539	132	151.8389	132	131.2974	132	76.56927	132	63.56398	132	60.05135	132	45.83053	132	40.7602	132	31.90519	132	166.3993	132	159.2603	132	52.72066	132	50.01493	132	22.72266	132	8.930225
	133	52.8773	133	60.56593	133	149.0899	133	128.6958	133	73.15193	133	62.45412	133	57.44367	133	43.66592	133	39.1352	133	28.72119	133	161.6867	133	154.095	133	50.16491	133	47.37651	133	19.05361	133	5.853078
	134	51.62385	134	59.7418	134	147.4369	134	126.0163	134	69.26748	134	62.73108	134	54.2689	134	40.99155	134	35.9632	134	25.06217	134	157.0702	134	149.8709	134	48.95831	134	44.79174	134	16.2298	134	1.478397
	135	48.59699	135	58.00451	135	146.0517	135	124.1472	135	65.76325	135	61.6655	135	52.66733	135	39.91351	135	34.66279	135	23.36596	135	153.3572	135	144.4386	135	47.11691	135	41.18235	135	13.38819	135	.2521686
	136	46.70849	136	55.66501	136	143.8592	136	123.3361	136	63.38121	136	59.44666	136	50.52429	136	38.33596	136	33.69736	136	19.98745	136	148.1516	136	140.5058	136	44.99035	136	40.08169	136	10.50139	136	-2.763665
	137	45.7832	137	53.57176	137	141.5114	137	120.9973	137	61.24356	137	56.93598	137	48.8199	137	38.33676	137	32.24114	137	18.48067	137	144.4211	137	136.747	137	43.18466	137	41.35796	137	9.747602	137	-3.852658
	138	44.10291	138	51.3587	138	139.1088	138	118.5305	138	58.71695	138	53.38417	138	46.04609	138	38.31598	138	29.24784	138	15.69132	138	140.1765	138	132.4988	138	40.62559	138	41.12318	138	9.979523	138	-3.540843
	139	41.55925	139	48.02582	139	135.4717	139	117.2477	139	58.60032	139	49.28048	139	43.62417	139	34.47328	139	26.85561	139	14.20346	139	136.9811	139	128.4204	139	38.70663	139	39.4558	139	10.62968	139	-2.63569
	140	38.74255	140	45.16568	140	132.0311	140	113.6123	140	58.51334	140	46.75677	140	41.85444	140	32.70562	140	25.73222	140	11.38703	140	132.7581	140	126.0603	140	36.94888	140	36.35873	140	9.217672	140	-2.449831
	141	37.12676	141	42.12062	141	129.2363	141	111.2028	141	57.40615	141	45.24485	141	40.43157	141	32.07776	141	26.18174	141	11.8896	141	127.8085	141	122.5821	141	35.07047	141	34.30732	141	8.43014	141	-2.282954
	142	35.01339	142	41.03942	142	126.7361	142	108.0691	142	56.09705	142	42.77576	142	38.23768	142	30.6957	142	22.95077	142	8.17243	142	123.7982	142	120.4393	142	32.51056	142	31.66508	142	6.547179	142	-3.836242
	143	32.24113	143	38.97095	143	123.1935	143	105.4876	143	54.94158	143	40.2276	143	35.6395	143	29.26731	143	22.03324	143	6.862388	143	120.0212	143	117.2859	143	29.39286	143	28.6203	143	4.633923	143	-8.690683
	144	30.09784	144	36.13322	144	119.9695	144	102.1501	144	52.86764	144	37.91443	144	33.80865	144	26.47276	144	20.7804	144	4.780085	144	115.6212	144	112.8135	144	26.15007	144	26.3536	144	2.47216	144	-13.26797
	145	29.68318	145	33.82823	145	116.8219	145	99.28436	145	50.23444	145	36.10918	145	31.66093	145	24.4658	145	20.44216	145	2.384163E-02	145	112.9383	145	107.8098	145	24.58211	145	22.71701	145	.0391795	145	-15.96787
	146	29.62296	146	32.32284	146	113.3474	146	97.71498	146	47.88979	146	34.33487	146	30.36672	146	21.61911	146	18.66147	146	-2.536649	146	109.7209	146	104.7721	146	23.34751	146	18.66099	146	-3.585744	146	-17.00519
	147	28.43401	147	31.83673	147	110.9696	147	94.56059	147	45.68398	147	34.62901	147	28.44204	147	20.05831	147	17.16291	147	-4.85562	147	106.0074	147	102.4566	147	21.9126	147	16.88268	147	-6.748648	147	-19.72462
	148	26.89558	148	30.92534	148	108.7802	148	92.90449	148	42.59216	148	34.13868	148	26.46178	148	19.06039	148	14.42923	148	-6.657491	148	102.7622	148	99.50356	148	20.20328	148	16.79012	148	-10.76485	148	-24.20983
	149	25.64281	149	29.94708	149	105.7725	149	90.1978	149	40.26765	149	32.60828	149	26.13748	149	16.78278	149	13.72472	149	-10.32087	149	98.63717	149	96.20324	149	17.59212	149	16.1043	149	-13.89249	149	-26.89652
	150	24.02354	150	28.91695	150	103.764	150	88.36069	150	38.19128	150	32.81018	150	25.21948	150	16.22184	150	13.63875	150	-10.46337	150	95.19287	150	92.97878	150	16.03127	150	14.46166	150	-16.77695	150	-30.8096
	151	22.33442	151	27.48669	151	102.3927	151	88.22665	151	36.86812	151	32.96079	151	24.7102	151	13.76039	151	11.4776	151	-13.37556	151	92.57372	151	89.81252	151	14.69538	151	12.6293	151	-19.99312	151	-32.82781
	152	21.12773	152	25.65077	152	100.6279	152	85.8207	152	35.62466	152	32.52862	152	23.35692	152	11.97114	152	11.21908	152	-13.7489	152	87.89647	152	84.44044	152	12.38096	152	11.01005	152	-22.32728	152	-32.80401
	153	20.6843	153	23.65471	153	97.96746	153	85.56689	153	35.26687	153	31.59323	153	22.05964	153	10.22703	153	9.050821	153	-16.38303	153	84.24848	153	80.00939	153	11.12478	153	9.989653	153	-23.40264	153	-33.8283
	154	19.89335	154	22.43458	154	95.8494	154	82.0878	154	34.89479	154	30.66179	154	20.6875	154	10.31037	154	8.417925	154	-17.87801	154	79.8314	154	76.16238	154	9.759071	154	12.0406	154	-25.54753	154	-35.18351
	155	18.97339	155	21.04453	155	93.34563	155	80.64859	155	34.87224	155	27.70097	155	18.00071	155	8.651295	155	8.006754	155	-18.01496	155	76.13529	155	71.84959	155	7.956352	155	10.39007	155	-25.96768	155	-33.68607
	156	17.53964	156	18.91967	156	90.2636	156	78.42046	156	35.20026	156	24.86072	156	16.00733	156	5.62377	156	6.850286	156	-18.57612	156	71.04176	156	69.63205	156	6.402274	156	8.606372	156	-26.93268	156	-33.25233
	157	15.55116	157	17.88205	157	87.87813	157	75.6692	157	35.88248	157	22.29501	157	13.41188	157	4.959477	157	4.893279	157	-21.15549	157	66.57374	157	66.76011	157	4.621229	157	6.922801	157	-25.50478	157	-34.07927
	158	13.78235	158	17.21574	158	83.6425	158	73.52572	158	36.86673	158	20.65402	158	11.25585	158	4.364831	158	3.85576	158	-23.17716	158	62.53753	158	62.6213	158	2.857838	158	5.381324	158	-24.54779	158	-36.46469
	159	12.45157	159	15.34453	159	80.07359	159	70.08959	159	37.17167	159	18.38544	159	10.20588	159	3.967971	159	3.380644	159	-24.51945	159	58.67101	159	58.55579	159	2.298839	159	4.718857	159	-24.45562	159	-36.0458
	160	12.92063	160	14.26181	160	77.58308	160	67.5389	160	35.85078	160	17.33783	160	9.908228	160	3.99582	160	.4715459	160	-25.23379	160	54.97698	160	55.1834	160	1.942672	160	4.702568	160	-24.85302	160	-37.89022
	161	11.97007	161	12.11808	161	74.46512	161	64.51102	161	34.31568	161	18.0815	161	9.385963	161	4.963092	161	.6784694	161	-28.0647	161	51.37682	161	50.92549	161	1.790239	161	5.160439	161	-25.6317	161	-37.63941
	162	11.37432	162	10.96205	162	71.83053	162	62.48038	162	32.87273	162	18.13793	162	7.319646	162	4.47804	162	-1.399093	162	-30.2691	162	47.07286	162	47.45036	162	2.560465	162	3.629298	162	-27.35627	162	-38.79937
	163	10.21064	163	10.12362	163	69.32224	163	60.54504	163	32.01415	163	19.7043	163	4.961368	163	2.381936	163	-2.712335	163	-33.41971	163	43.27609	163	46.37991	163	3.284371	163	4.288927	163	-29.69958	163	-39.69759
	164	8.216551	164	8.417782	164	66.16812	164	57.33374	164	30.42941	164	21.40768	164	2.691132	164	1.713921	164	-4.317724	164	-35.52599	164	39.59657	164	41.95797	164	3.10194	164	5.525784	164	-31.10578	164	-42.00391
	165	7.156161	165	6.141801	165	63.63869	165	55.87894	165	29.53698	165	21.62722	165	4.944499	165	-1.541698	165	-4.235367	165	-36.45137	165	35.9426	165	36.47724	165	3.192222	165	7.712559	165	-32.5111	165	-43.73304
	166	5.656664	166	3.786765	166	61.13239	166	54.31215	166	28.59136	166	21.03483	166	8.040844	166	-3.998698	166	-4.32757	166	-35.93032	166	31.78658	166	31.36805	166	3.629285	166	9.251795	166	-34.96696	166	-44.33494
	167	4.437728	167	1.729932	167	58.49971	167	52.02417	167	27.51201	167	22.95296	167	7.6824	167	-2.776161	167	-7.41109	167	-38.01553	167	28.38797	167	28.77766	167	3.389954	167	7.879018	167	-38.26807	167	-47.36379
	168	3.475632	168	.1653536	168	55.56823	168	50.59709	168	27.21827	168	22.81384	168	6.534202	168	-1.963602	168	-6.413833	168	-38.97111	168	24.71087	168	25.77346	168	2.385611	168	5.933239	168	-40.22787	168	-47.66972
	169	1.822115	169	-1.404403	169	53.79064	169	50.21998	169	26.97974	169	21.74723	169	4.241528	169	-1.042364	169	-8.506073	169	-39.75953	169	21.09649	169	22.60473	169	2.157319	169	4.25407	169	-42.76966	169	-49.91863
	170	1.210869	170	-2.144575	170	51.63544	170	48.68067	170	27.01081	170	19.51053	170	2.252837	170	-2.283906	170	-7.854224	170	-40.34087	170	17.30591	170	21.42615	170	-.2972499	170	5.612063	170	-44.34081	170	-50.32413
	171	-.4091519	171	-4.413692	171	49.98045	171	46.36601	171	27.5933	171	18.08296	171	.7943797	171	-3.302768	171	-8.208405	171	-41.29792	171	14.67003	171	17.62758	171	-1.639479	171	7.497909	171	-44.85381	171	-51.22108
	172	-1.205887	172	-5.74884	172	48.19978	172	44.55568	172	28.60458	172	15.44497	172	1.597961	172	-7.147531	172	-9.64816	172	-41.23278	172	11.72487	172	14.80583	172	-1.882881	172	8.421906	172	-43.54613	172	-51.22222
	173	-2.778326	173	-6.950568	173	44.90577	173	42.21665	173	29.20373	173	15.03434	173	1.125532	173	-9.457151	173	-9.47129	173	-43.07877	173	8.665323	173	11.05669	173	-1.08692	173	5.805298	173	-42.7961	173	-49.32413
	174	-3.610125	174	-7.486082	174	44.13439	174	40.9504	174	29.5644	174	16.62151	174	-1.829444	174	-8.381121	174	-9.802428	174	-42.81983	174	6.322313	174	9.208894	174	-.7365129	174	4.968379	174	-42.38607	174	-47.70438
	175	-3.40356	175	-7.670909	175	41.45722	175	39.4484	175	29.2356	175	15.40921	175	-3.204419	175	-9.720317	175	-9.54637	175	-42.67629	175	3.499005	175	7.168143	175	-.1517048	175	2.935953	175	-41.82605	175	-44.16544
	176	-4.064705	176	-7.945982	176	39.66085	176	37.36804	176	28.49764	176	14.87308	176	-4.754899	176	-8.924143	176	-8.96031	176	-42.68221	176	2.157961	176	3.313991	176	.1261799	176	2.749968	176	-40.10565	176	-44.0901
	177	-3.694113	177	-8.367346	177	37.1045	177	34.95801	177	28.06661	177	12.20663	177	-5.989958	177	-8.775042	177	-9.792387	177	-41.94973	177	-1.240548	177	.7074541	177	.7643868	177	3.80231	177	-37.99471	177	-47.1053
	178	-4.043097	178	-8.839737	178	35.32878	178	32.06201	178	28.09012	178	11.79999	178	-7.705374	178	-8.049655	178	-11.60292	178	-42.40324	178	-3.023768	178	-1.80811	178	-.2134742	178	4.851743	178	-36.06228	178	-49.11162
	179	-4.530262	179	-8.383556	179	32.84339	179	31.02284	179	27.97225	179	10.90162	179	-9.598783	179	-10.39323	179	-13.80119	179	-41.54192	179	-6.16322	179	-3.694596	179	.153468	179	2.601147	179	-36.40639	179	-49.33993
	180	-5.104785	180	-8.742822	180	30.37558	180	29.19426	180	26.90103	180	12.69616	180	-12.44779	180	-10.41169	180	-12.97416	180	-42.93053	180	-8.961957	180	-5.015277	180	.8075389	180	1.427536	180	-37.33771	180	-47.98365
	181	-5.472443	181	-8.325955	181	27.51311	181	27.82133	181	26.30554	181	13.91844	181	-12.58724	181	-12.53514	181	-16.30248	181	-44.34301	181	-10.70452	181	-7.92466	181	.959784	181	2.381465	181	-37.03701	181	-49.45341
	182	-6.034367	182	-8.270987	182	24.06785	182	26.0339	182	25.63639	182	14.13652	182	-10.82211	182	-16.37696	182	-17.67528	182	-45.44549	182	-12.7579	182	-8.406917	182	.8893916	182	4.211747	182	-38.32333	182	-50.67559
	183	-7.414384	183	-9.035338	183	21.33534	183	22.56464	183	25.36251	183	14.82441	183	-8.355556	183	-18.16958	183	-18.14103	183	-47.60402	183	-16.12873	183	-10.48523	183	.62455	183	6.103585	183	-39.92834	183	-52.68632
	184	-9.001622	184	-9.851333	184	20.11757	184	21.46306	184	25.18753	184	15.61433	184	-9.377621	184	-19.07552	184	-19.69853	184	-46.88805	184	-19.06102	184	-12.81009	184	1.326316	184	7.560624	184	-41.70958	184	-53.4967
	185	-10.85268	185	-11.40987	185	19.1901	185	19.87861	185	25.85907	185	15.53564	185	-10.33848	185	-19.994	185	-22.58904	185	-51.09269	185	-22.22779	185	-16.30733	185	1.091037	185	7.852193	185	-44.36235	185	-53.25453
	186	-11.96483	186	-13.24971	186	16.37851	186	19.58102	186	25.90341	186	15.98147	186	-10.68618	186	-22.31458	186	-23.82911	186	-51.79277	186	-24.71941	186	-18.41779	186	.5483545	186	8.113069	186	-45.63149	186	-54.46142
	187	-13.32896	187	-14.7388	187	12.86946	187	17.20553	187	26.66137	187	15.95137	187	-11.17055	187	-22.39887	187	-25.04974	187	-52.49739	187	-26.86684	187	-20.39503	187	.453445	187	9.257484	187	-48.09021	187	-56.24171
	188	-14.41784	188	-15.8714	188	10.29535	188	15.84353	188	25.82421	188	15.30191	188	-12.41379	188	-21.91437	188	-25.1674	188	-51.63502	188	-29.85797	188	-22.68796	188	.4858433	188	10.00306	188	-50.59542	188	-57.97234
	189	-16.07241	189	-17.71641	189	7.392893	189	13.53532	189	25.5474	189	14.18999	189	-12.46218	189	-23.15436	189	-26.61923	189	-51.29749	189	-32.68629	189	-24.50024	189	1.92087	189	8.053476	189	-52.09862	189	-57.72802
	190	-16.94129	190	-18.33371	190	6.242805	190	10.36719	190	25.59405	190	13.96748	190	-14.14813	190	-23.27286	190	-27.38285	190	-51.72248	190	-35.08418	190	-28.33161	190	4.54283	190	5.865287	190	-52.45513	190	-56.9076
	191	-17.89971	191	-18.70948	191	4.786226	191	9.306045	191	24.57224	191	14.32093	191	-15.57213	191	-23.93839	191	-27.46555	191	-51.58152	191	-37.29807	191	-30.40332	191	6.324677	191	5.920186	191	-51.68801	191	-56.77136
	192	-18.6294	192	-19.33656	192	2.302174	192	6.720889	192	23.644	192	12.56985	192	-16.60751	192	-23.26285	192	-26.70432	192	-53.17214	192	-38.53777	192	-33.76912	192	6.472665	192	6.0039	192	-50.7608	192	-55.64891
	193	-19.14897	193	-19.56716	193	.6262519	193	6.596732	193	22.69481	193	11.24928	193	-17.96163	193	-22.27767	193	-29.09454	193	-52.12083	193	-38.68805	193	-35.7302	193	7.186736	193	6.884769	193	-50.05424	193	-55.55027
	194	-19.16124	194	-19.3508	194	-1.242213	194	4.797897	194	21.43557	194	10.86961	194	-17.43323	194	-22.77499	194	-29.24697	194	-49.61088	194	-39.26356	194	-37.80394	194	7.821813	194	7.842693	194	-47.81358	194	-55.34859
	195	-19.31532	195	-18.7971	195	-1.844954	195	3.994802	195	21.30381	195	11.46823	195	-19.46938	195	-21.57081	195	-29.63952	195	-49.78878	195	-39.19744	195	-40.81916	195	9.667852	195	6.875741	195	-46.29939	195	-55.34423
	196	-20.2098	196	-18.74919	196	-3.382871	196	3.074577	196	22.80827	196	12.08876	196	-20.42129	196	-24.08608	196	-30.42712	196	-49.66946	196	-39.14135	196	-41.8793	196	10.44917	196	6.09095	196	-44.88457	196	-54.0723
	197	-21.21218	197	-18.49385	197	-7.207587	197	.2366638	197	23.59536	197	15.26384	197	-20.38049	197	-22.42067	197	-31.09772	197	-48.09285	197	-39.87843	197	-42.566	197	9.304243	197	7.043325	197	-42.5396	197	-53.55936
	198	-20.98223	198	-19.00334	198	-10.15944	198	-.7901148	198	25.18663	198	17.38872	198	-19.65817	198	-23.10917	198	-32.40292	198	-49.34146	198	-39.98796	198	-43.48185	198	7.883374	198	9.771733	198	-42.37393	198	-54.12014
	199	-20.10608	199	-20.3213	199	-11.04708	199	-3.520893	199	26.01505	199	18.94877	199	-19.81911	199	-22.96242	199	-31.50907	199	-47.98354	199	-39.56859	199	-42.23811	199	7.129285	199	10.13039	199	-41.80279	199	-56.15184
	200	-19.51817	200	-21.17742	200	-11.21886	200	-5.258688	200	26.8692	200	20.81351	200	-20.6726	200	-23.35144	200	-32.601	200	-46.677	200	-39.59507	200	-42.25462	200	5.573126	200	8.729841	200	-40.88966	200	-56.65477
	201	-20.25322	201	-20.65993	201	-12.056	201	-6.764105	201	29.85978	201	21.31106	201	-20.80097	201	-25.35717	201	-31.8951	201	-46.05659	201	-40.65037	201	-42.56019	201	4.931903	201	6.350276	201	-41.57203	201	-55.77401
	202	-20.72431	202	-20.85877	202	-13.41322	202	-6.389862	202	32.19922	202	22.44833	202	-21.05597	202	-26.9227	202	-34.50968	202	-45.09184	202	-43.53767	202	-42.34924	202	3.173128	202	4.221601	202	-42.71137	202	-54.56728
	203	-20.17716	203	-20.45423	203	-15.89694	203	-7.47526	203	33.19983	203	22.25413	203	-19.03926	203	-27.85359	203	-32.83976	203	-44.73826	203	-45.29425	203	-41.15692	203	2.356912	203	3.365575	203	-43.8093	203	-54.76862
	204	-20.4994	204	-20.66329	204	-16.66684	204	-9.292438	204	32.53428	204	22.99585	204	-20.36164	204	-28.45524	204	-34.02298	204	-44.48668	204	-47.14156	204	-41.93925	204	3.218922	204	4.94779	204	-44.32571	204	-55.31018
	205	-21.42766	205	-21.69348	205	-17.33142	205	-10.21369	205	31.67324	205	21.84563	205	-19.79754	205	-29.55672	205	-36.49325	205	-44.14241	205	-47.05012	205	-41.69338	205	5.091781	205	5.406744	205	-44.45611	205	-55.10109
	206	-22.27658	206	-23.22469	206	-18.84971	206	-10.53512	206	31.09463	206	20.79149	206	-20.03263	206	-30.92357	206	-38.04752	206	-47.67756	206	-46.15862	206	-40.92536	206	6.627478	206	4.453821	206	-44.86837	206	-53.94738
	207	-21.12069	207	-24.28464	207	-19.71014	207	-12.0402	207	30.72602	207	22.65769	207	-19.77189	207	-30.37421	207	-40.67234	207	-46.63476	207	-46.20002	207	-41.51804	207	10.1329	207	5.970303	207	-45.19554	207	-53.58166
	208	-20.60723	208	-24.82931	208	-21.28535	208	-12.98105	208	30.7553	208	23.8245	208	-19.1953	208	-30.19374	208	-40.74282	208	-46.6827	208	-47.76249	208	-42.02216	208	12.53848	208	8.170528	208	-45.74674	208	-54.0692
	209	-21.29509	209	-25.79153	209	-22.07965	209	-14.23818	209	29.98264	209	23.54602	209	-20.43872	209	-29.44173	209	-40.05103	209	-47.11139	209	-47.40289	209	-43.39891	209	14.91661	209	8.880423	209	-45.54193	209	-52.42749
	210	-21.98028	210	-25.31593	210	-23.03688	210	-14.88522	210	29.04971	210	23.95684	210	-19.82001	210	-29.51386	210	-41.7162	210	-45.05936	210	-47.96352	210	-43.59732	210	16.61726	210	12.98584	210	-44.66679	210	-52.60991
	211	-22.81963	211	-25.27624	211	-22.69264	211	-16.35076	211	28.76159	211	25.26071	211	-19.31834	211	-28.65414	211	-42.15654	211	-44.8014	211	-46.53156	211	-45.34648	211	17.33384	211	14.14565	211	-43.89322	211	-51.07157
	212	-24.08845	212	-25.74136	212	-23.46804	212	-16.46075	212	29.28646	212	25.74188	212	-19.61036	212	-27.87661	212	-43.1124	212	-44.63685	212	-44.56547	212	-46.09947	212	17.78168	212	11.42285	212	-42.98952	212	-49.62989
	213	-25.42206	213	-24.95647	213	-22.95719	213	-16.478	213	30.91602	213	27.03963	213	-18.69452	213	-27.58964	213	-43.63064	213	-43.30343	213	-42.82698	213	-44.36627	213	18.5602	213	11.39726	213	-41.62533	213	-48.00887
	214	-26.62643	214	-24.45298	214	-23.43497	214	-17.0464	214	31.80383	214	29.00679	214	-18.33131	214	-25.68709	214	-44.69589	214	-45.66775	214	-42.34885	214	-45.23211	214	18.09204	214	12.70643	214	-40.78246	214	-47.43043
	215	-27.40701	215	-25.01863	215	-24.78911	215	-18.02567	215	33.21381	215	28.52489	215	-19.33264	215	-24.98943	215	-46.97358	215	-45.48525	215	-40.36657	215	-43.83065	215	19.19525	215	15.85599	215	-39.09811	215	-47.05793
	216	-27.28811	216	-26.1809	216	-25.1973	216	-19.32325	216	34.20792	216	25.74449	216	-18.9265	216	-23.70519	216	-49.05524	216	-46.47975	216	-38.78539	216	-41.75667	216	19.40212	216	17.3495	216	-39.23413	216	-47.35775
	217	-27.63478	217	-26.92651	217	-24.0953	217	-19.55946	217	34.44562	217	24.96832	217	-19.23511	217	-23.14102	217	-50.15174	217	-45.96523	217	-37.08611	217	-39.29323	217	19.36457	217	18.71495	217	-38.15772	217	-47.86344
	218	-27.78419	218	-27.36065	218	-22.64874	218	-19.39142	218	35.19801	218	24.51115	218	-21.42901	218	-22.17555	218	-51.55745	218	-48.19006	218	-34.76113	218	-36.52836	218	21.26908	218	20.64626	218	-39.8421	218	-47.80189
	219	-28.22058	219	-27.41359	219	-22.44979	219	-17.81113	219	35.71471	219	23.59773	219	-24.75705	219	-23.05958	219	-51.0293	219	-48.8922	219	-32.95048	219	-35.63426	219	22.36805	219	21.01513	219	-39.81574	219	-47.44197
	220	-28.31472	220	-27.49526	220	-23.07443	220	-17.36607	220	34.75701	220	21.73045	220	-25.11195	220	-25.86555	220	-50.77684	220	-49.95852	220	-30.81439	220	-33.74998	220	22.44372	220	23.29633	220	-40.15455	220	-48.64729
	221	-28.47525	221	-27.99738	221	-23.90193	221	-18.81953	221	32.41853	221	19.77902	221	-22.44453	221	-25.9475	221	-51.86656	221	-49.06613	221	-30.46938	221	-31.2155	221	23.18585	221	28.39988	221	-41.14278	221	-50.01043
	222	-28.7935	222	-29.61269	222	-24.42846	222	-18.23577	222	29.13632	222	15.53497	222	-19.87914	222	-29.35493	222	-51.77984	222	-47.56648	222	-29.61976	222	-28.68266	222	25.75732	222	31.73867	222	-42.66333	222	-51.6765
	223	-28.83031	223	-29.965	223	-24.27321	223	-19.78429	223	28.52548	223	13.37472	223	-21.36693	223	-29.3242	223	-51.67768	223	-47.01875	223	-28.56354	223	-27.201	223	29.02662	223	31.69265	223	-43.64675	223	-50.8226
	224	-28.79499	224	-30.16377	224	-23.61257	224	-20.46659	224	28.29837	224	13.39115	224	-22.40082	224	-29.6302	224	-52.65156	224	-44.66212	224	-27.43623	224	-28.09576	224	31.77959	224	32.25109	224	-42.48442	224	-49.82765
	225	-28.96843	225	-30.07498	225	-23.61989	225	-19.61791	225	26.8869	225	12.70355	225	-22.76075	225	-30.76459	225	-52.90483	225	-46.55122	225	-27.61597	225	-27.63402	225	32.91688	225	33.15736	225	-40.15098	225	-47.58529
	226	-29.19123	226	-30.38013	226	-24.41449	226	-19.58392	226	24.53867	226	13.10662	226	-23.39403	226	-30.66467	226	-51.9804	226	-46.5654	226	-29.25559	226	-28.52228	226	34.17644	226	35.88294	226	-37.67114	226	-46.08357
	227	-28.51069	227	-31.0876	227	-24.22723	227	-18.7213	227	23.28379	227	12.97203	227	-22.24866	227	-30.80424	227	-51.42233	227	-45.00984	227	-30.74923	227	-26.84463	227	35.71066	227	39.93046	227	-34.70881	227	-45.48628
	228	-29.05892	228	-31.25337	228	-24.03135	228	-19.73945	228	22.05082	228	13.53585	228	-21.4285	228	-30.21708	228	-51.56204	228	-43.99915	228	-30.9584	228	-28.49738	228	36.42561	228	40.14946	228	-30.81379	228	-42.12098
	229	-29.32362	229	-30.77314	229	-22.73501	229	-18.11604	229	21.53309	229	13.03339	229	-21.19596	229	-31.47445	229	-53.79745	229	-42.19643	229	-31.15981	229	-30.03412	229	37.34906	229	38.70227	229	-28.29136	229	-39.47082
	230	-29.0554	230	-30.33545	230	-22.26586	230	-17.11546	230	21.37325	230	13.73565	230	-21.32132	230	-31.1317	230	-53.69505	230	-42.53683	230	-32.68527	230	-32.27377	230	38.01077	230	39.00455	230	-27.13592	230	-36.81004
	231	-28.60229	231	-29.62529	231	-20.83216	231	-16.42462	231	22.554	231	13.96347	231	-21.15486	231	-31.27835	231	-53.01822	231	-42.62294	231	-33.1126	231	-32.05778	231	36.98756	231	41.76748	231	-26.67017	231	-36.48582
	232	-28.477	232	-29.07216	232	-19.64209	232	-15.20779	232	24.37456	232	12.62927	232	-21.21001	232	-31.48818	232	-53.55228	232	-42.44059	232	-33.24742	232	-30.72415	232	37.08448	232	42.93209	232	-26.25469	232	-36.67999
	233	-28.21299	233	-29.23192	233	-19.86694	233	-16.16259	233	27.7191	233	12.65219	233	-20.80925	233	-31.08132	233	-54.66575	233	-40.98217	233	-33.11282	233	-31.54183	233	37.0478	233	43.36762	233	-26.54593	233	-35.36565
	234	-28.10559	234	-27.54118	234	-19.12967	234	-14.82429	234	31.24253	234	14.03972	234	-21.35021	234	-31.27728	234	-56.35085	234	-42.66823	234	-34.2333	234	-30.90857	234	36.81913	234	43.80096	234	-26.83585	234	-35.39813
	235	-27.64065	235	-27.946	235	-19.44738	235	-15.37068	235	34.24746	235	15.27684	235	-22.65639	235	-30.68629	235	-57.07278	235	-41.69677	235	-33.92461	235	-30.86162	235	36.08094	235	43.31017	235	-26.32503	235	-34.81788
	236	-27.10299	236	-28.11331	236	-18.71768	236	-13.96504	236	36.41095	236	15.38625	236	-25.73431	236	-31.1628	236	-56.5563	236	-41.36602	236	-33.9986	236	-31.29381	236	35.5729	236	42.70211	236	-26.22155	236	-35.23991
	237	-26.12984	237	-27.80703	237	-18.56407	237	-13.87299	237	38.9502	237	16.53341	237	-27.57914	237	-32.4792	237	-57.15515	237	-41.9748	237	-34.39219	237	-30.89726	237	35.81815	237	45.45853	237	-26.90129	237	-34.63451
	238	-26.24918	238	-28.3176	238	-18.23618	238	-13.96421	238	40.43743	238	17.86812	238	-26.43424	238	-33.15142	238	-57.34898	238	-43.21352	238	-35.74054	238	-31.95236	238	36.06973	238	45.77917	238	-27.44863	238	-35.87257
	239	-25.64669	239	-29.09412	239	-18.69065	239	-13.77476	239	40.72967	239	18.89225	239	-24.57656	239	-36.72723	239	-59.01353	239	-43.17891	239	-35.20646	239	-32.07392	239	35.59918	239	44.93017	239	-28.56535	239	-34.38849
	240	-25.5055	240	-29.38466	240	-18.1322	240	-13.70315	240	41.21538	240	21.1713	240	-25.28394	240	-35.49211	240	-59.19978	240	-43.80103	240	-34.99798	240	-31.01615	240	34.44041	240	42.13837	240	-29.46869	240	-34.54871
	241	-25.83537	241	-28.51002	241	-18.87456	241	-13.7414	241	41.91711	241	24.02063	241	-25.87054	241	-34.47919	241	-58.74295	241	-43.17033	241	-35.56411	241	-30.76239	241	33.54636	241	39.20656	241	-29.93706	241	-33.94316
	242	-25.94678	242	-28.09311	242	-18.91811	242	-13.64304	242	42.73357	242	25.69734	242	-26.18871	242	-33.41597	242	-61.46654	242	-44.82045	242	-34.80941	242	-30.75805	242	32.21841	242	34.23269	242	-30.17049	242	-32.80164
	243	-25.84688	243	-27.69245	243	-19.7425	243	-13.32211	243	43.05041	243	27.23056	243	-27.02481	243	-33.12054	243	-61.49814	243	-43.85592	243	-34.67594	243	-30.12986	243	31.1761	243	31.73382	243	-28.61024	243	-36.8668
	244	-26.01238	244	-27.68557	244	-20.53553	244	-12.65727	244	43.17514	244	30.55672	244	-26.68992	244	-33.41529	244	-62.02021	244	-42.29983	244	-35.16629	244	-30.27481	244	29.77917	244	30.16859	244	-27.19497	244	-39.15578
	245	-26.48126	245	-27.57413	245	-21.68472	245	-12.58444	245	42.15401	245	33.55978	245	-26.4213	245	-32.62222	245	-62.78111	245	-42.3922	245	-35.85596	245	-31.01085	245	28.46294	245	27.79193	245	-25.04812	245	-38.24239
	246	-27.08702	246	-26.93819	246	-22.76011	246	-11.66332	246	42.38853	246	34.36171	246	-25.5511	246	-33.22382	246	-61.87111	246	-42.83707	246	-37.00886	246	-30.6526	246	27.31241	246	25.57726	246	-22.34795	246	-33.61554
	247	-27.05824	247	-26.79464	247	-23.0515	247	-11.95297	247	43.68197	247	37.01156	247	-24.46849	247	-31.21406	247	-63.01519	247	-41.48438	247	-37.06929	247	-32.22237	247	27.98632	247	25.49223	247	-19.32987	247	-29.17558
	248	-27.79478	248	-26.50738	248	-24.15983	248	-12.438	248	45.89333	248	37.00453	248	-24.02613	248	-31.6014	248	-64.29977	248	-40.89661	248	-37.82155	248	-33.49694	248	27.57935	248	27.34118	248	-16.51506	248	-27.32072
	249	-28.49699	249	-27.09928	249	-25.24822	249	-12.55977	249	48.61469	249	36.72015	249	-23.20565	249	-33.3451	249	-65.83175	249	-44.53416	249	-37.53438	249	-34.37101	249	27.24066	249	27.42192	249	-15.65979	249	-24.26519
	250	-29.42044	250	-27.70128	250	-26.31156	250	-14.21894	250	49.56861	250	37.00632	250	-23.44769	250	-32.37014	250	-65.30373	250	-44.69448	250	-37.48178	250	-35.24776	250	27.0284	250	29.1409	250	-16.49169	250	-25.32717
	251	-29.48418	251	-28.34463	251	-26.82824	251	-14.70727	251	50.13979	251	37.63892	251	-23.41502	251	-32.51242	251	-65.65282	251	-45.54697	251	-37.87692	251	-34.5453	251	27.24679	251	29.51403	251	-17.20181	251	-25.49177
	252	-28.86241	252	-29.78904	252	-27.35258	252	-16.59542	252	50.59053	252	38.4073	252	-22.98316	252	-32.26604	252	-65.57471	252	-45.1524	252	-37.80201	252	-33.98869	252	28.42296	252	29.66264	252	-19.38857	252	-23.76442
	253	-28.2672	253	-29.65858	253	-28.77363	253	-17.68933	253	51.62449	253	37.91456	253	-23.2912	253	-33.81163	253	-65.65208	253	-41.79846	253	-38.64618	253	-34.47672	253	28.6321	253	30.60047	253	-20.43612	253	-24.84609
	254	-28.86793	254	-30.3558	254	-30.56142	254	-18.55107	254	52.0378	254	37.85078	254	-23.84557	254	-33.53663	254	-65.80849	254	-43.88516	254	-38.33536	254	-36.0947	254	28.65306	254	33.13865	254	-22.30176	254	-29.85265
	255	-29.29212	255	-31.11304	255	-32.38185	255	-19.33547	255	52.19653	255	36.26087	255	-24.31984	255	-33.99392	255	-64.40401	255	-43.65735	255	-38.89599	255	-36.52939	255	28.63743	255	32.03254	255	-24.38755	255	-34.85111
	256	-29.13144	256	-31.44849	256	-34.19508	256	-20.62401	256	52.11854	256	34.6085	256	-24.34219	256	-34.67028	256	-64.65142	256	-42.26745	256	-39.22683	256	-37.04943	256	27.01596	256	28.93423	256	-25.78112	256	-36.48085
	257	-29.9115	257	-31.2631	257	-35.78671	257	-23.05618	257	51.05822	257	36.08358	257	-25.05606	257	-33.0598	257	-64.92045	257	-41.28899	257	-40.13031	257	-37.70637	257	25.32658	257	26.68303	257	-29.25513	257	-37.12603
	258	-30.2753	258	-30.79441	258	-36.11185	258	-24.2349	258	50.18674	258	35.6702	258	-25.67112	258	-33.20301	258	-65.52971	258	-42.75522	258	-40.73899	258	-38.25805	258	24.05581	258	25.64201	258	-29.77919	258	-36.94301
	259	-31.9727	259	-30.94199	259	-36.91792	259	-26.37429	259	49.49739	259	34.42709	259	-25.81116	259	-31.5313	259	-64.10322	259	-44.44872	259	-40.72603	259	-38.44361	259	22.66711	259	24.98065	259	-29.24111	259	-35.64742
	260	-32.31339	260	-31.88134	260	-37.70008	260	-27.12905	260	46.32961	260	31.18349	260	-24.34848	260	-30.30615	260	-63.44079	260	-42.13125	260	-42.32898	260	-40.71166	260	22.84286	260	25.80198	260	-26.93575	260	-35.92588
	261	-31.25271	261	-32.26493	261	-39.22541	261	-29.15655	261	44.50773	261	29.82155	261	-23.8927	261	-29.72342	261	-62.594	261	-42.11438	261	-41.30204	261	-42.31993	261	22.294	261	24.47416	261	-24.51595	261	-34.69186
	262	-30.13548	262	-32.9212	262	-41.21611	262	-29.38228	262	42.73098	262	27.8184	262	-24.12337	262	-29.6334	262	-63.8871	262	-40.59557	262	-41.37186	262	-43.22082	262	22.21592	262	20.40627	262	-21.56773	262	-31.85611
	263	-29.69547	263	-31.23687	263	-44.12285	263	-30.66463	263	42.83515	263	27.67204	263	-23.31732	263	-29.65531	263	-64.34042	263	-39.9497	263	-41.9488	263	-42.0087	263	23.30485	263	19.82816	263	-17.87581	263	-27.21119
	264	-29.99399	264	-30.13737	264	-44.6881	264	-33.09152	264	43.58601	264	29.34346	264	-22.53939	264	-29.2256	264	-64.93627	264	-39.81852	264	-42.11745	264	-41.36615	264	24.20193	264	22.84252	264	-14.99117	264	-23.79965
	265	-30.36106	265	-29.54824	265	-45.88736	265	-33.36543	265	43.4828	265	28.39903	265	-21.34607	265	-29.03011	265	-63.11586	265	-40.93601	265	-42.31766	265	-41.73008	265	25.32506	265	25.23635	265	-14.97046	265	-21.15366
	266	-31.12461	266	-30.78239	266	-47.16173	266	-35.04265	266	42.57228	266	26.93618	266	-21.66726	266	-29.16314	266	-62.52021	266	-39.98576	266	-44.77168	266	-40.74222	266	25.48273	266	25.71899	266	-15.24636	266	-20.04439
	267	-31.79371	267	-31.81897	267	-48.25776	267	-35.09798	267	39.79833	267	25.27787	267	-22.19096	267	-30.19926	267	-63.91858	267	-36.54551	267	-46.92839	267	-41.6298	267	26.46077	267	27.04153	267	-14.45749	267	-20.36878
	268	-31.16766	268	-31.58038	268	-49.83348	268	-35.72029	268	38.23879	268	22.8889	268	-23.17785	268	-31.66933	268	-62.2851	268	-34.49872	268	-48.15054	268	-41.62537	268	27.89893	268	27.5574	268	-15.61848	268	-22.00797
	269	-31.02129	269	-32.21082	269	-50.86216	269	-37.05352	269	38.29629	269	21.14995	269	-23.46273	269	-33.11701	269	-63.45391	269	-36.61558	269	-48.40805	269	-41.61028	269	26.14609	269	25.28501	269	-15.83531	269	-26.21581
	270	-30.96554	270	-31.53013	270	-52.05827	270	-36.75291	270	39.70493	270	19.58591	270	-24.30418	270	-34.47626	270	-62.55765	270	-36.91319	270	-50.56015	270	-41.36961	270	23.68388	270	24.94439	270	-19.55209	270	-28.64058
	271	-31.21931	271	-31.33039	271	-53.13346	271	-38.82073	271	40.09077	271	21.02676	271	-24.9301	271	-33.47005	271	-62.38242	271	-38.56326	271	-52.32319	271	-42.5646	271	21.657	271	24.62072	271	-22.53321	271	-31.23094
	272	-31.36853	272	-31.46972	272	-53.93695	272	-39.74464	272	40.49566	272	22.32524	272	-25.12484	272	-34.70655	272	-61.26352	272	-38.60465	272	-53.28362	272	-44.6787	272	20.38311	272	22.13929	272	-24.23768	272	-32.78207
	273	-31.70885	273	-32.5517	273	-55.22987	273	-40.85232	273	41.51879	273	24.40026	273	-26.06607	273	-34.42601	273	-61.26586	273	-36.62321	273	-55.75399	273	-48.04791	273	19.40581	273	19.44814	273	-26.3396	273	-34.87608
	274	-31.49872	274	-33.29417	274	-56.54984	274	-42.07225	274	41.28948	274	26.14324	274	-25.42922	274	-32.86418	274	-60.91032	274	-34.48008	274	-56.83221	274	-51.24162	274	17.39683	274	17.37602	274	-29.69148	274	-39.2768
	275	-31.12046	275	-32.9088	275	-57.5367	275	-43.10651	275	40.59773	275	25.66629	275	-25.8974	275	-32.62055	275	-60.68207	275	-37.12185	275	-57.48403	275	-52.81987	275	16.5424	275	16.22567	275	-31.31589	275	-39.95635
	276	-31.32035	276	-32.3481	276	-59.11994	276	-44.93291	276	37.69633	276	24.07646	276	-25.776	276	-31.23012	276	-61.60322	276	-35.95025	276	-58.0295	276	-55.16766	276	15.45572	276	14.66105	276	-31.94741	276	-41.62449
	277	-30.95098	277	-31.64965	277	-60.36565	277	-47.2606	277	38.65684	277	22.36295	277	-25.44002	277	-30.94529	277	-61.6652	277	-35.89129	277	-59.15726	277	-54.88533	277	12.46029	277	13.87458	277	-30.68641	277	-41.65666
	278	-30.75471	278	-31.22951	278	-61.5172	278	-49.73183	278	39.72346	278	22.86873	278	-24.969	278	-29.68771	278	-62.77377	278	-35.16418	278	-59.56158	278	-56.57738	278	9.506113	278	11.0018	278	-28.66187	278	-40.02425
	279	-31.07637	279	-30.73167	279	-62.62281	279	-50.16567	279	39.20531	279	23.25614	279	-23.68036	279	-30.42926	279	-62.32844	279	-36.4454	279	-58.76865	279	-57.10831	279	8.276918	279	7.151671	279	-27.66166	279	-37.48737
	280	-31.12412	280	-30.56836	280	-63.69121	280	-51.97584	280	37.37772	280	24.03466	280	-23.30617	280	-29.52871	280	-60.97931	280	-36.76152	280	-56.68686	280	-57.98682	280	8.234056	280	5.754051	280	-24.76332	280	-31.53675
	281	-30.25451	281	-30.32254	281	-64.65997	281	-52.98191	281	35.56954	281	23.64284	281	-22.83903	281	-27.72562	281	-62.03152	281	-35.78307	281	-55.07053	281	-58.87257	281	8.885582	281	5.060185	281	-21.62287	281	-25.77609
	282	-29.9984	282	-30.64574	282	-66.45291	282	-53.61776	282	35.16341	282	20.29508	282	-21.68441	282	-29.01658	282	-62.56606	282	-36.05216	282	-53.63331	282	-60.21643	282	10.10917	282	4.899417	282	-18.5512	282	-24.08204
	283	-29.38615	283	-31.14618	283	-67.67326	283	-54.96605	283	35.18222	283	18.6818	283	-21.5663	283	-29.14428	283	-62.57582	283	-34.78989	283	-54.01478	283	-59.2669	283	10.39089	283	4.244353	283	-16.11707	283	-22.02868
	284	-30.92234	284	-32.06344	284	-68.47974	284	-56.23662	284	33.7743	284	18.2953	284	-21.43576	284	-30.69118	284	-62.57387	284	-34.11779	284	-54.64093	284	-59.83868	284	11.63814	284	5.1704	284	-14.48472	284	-20.82561
	285	-32.06504	285	-32.58328	285	-68.93299	285	-57.66423	285	32.74142	285	19.42756	285	-21.2907	285	-30.31277	285	-64.86977	285	-34.44592	285	-54.66872	285	-61.8854	285	12.42089	285	4.518891	285	-14.09113	285	-17.40302
	286	-31.4512	286	-32.31784	286	-69.56688	286	-56.75856	286	32.47618	286	19.06859	286	-21.13963	286	-31.98534	286	-63.1222	286	-34.50904	286	-55.68207	286	-61.90651	286	12.64734	286	4.951047	286	-13.0307	286	-15.15226
	287	-30.14027	287	-32.72686	287	-71.64929	287	-57.7686	287	32.13033	287	19.89507	287	-21.15763	287	-32.93906	287	-61.41795	287	-33.26545	287	-57.27457	287	-61.66929	287	12.78525	287	6.435377	287	-12.09321	287	-14.87119
	288	-30.64565	288	-33.17944	288	-72.83932	288	-58.22451	288	32.59185	288	20.30187	288	-21.32797	288	-31.10828	288	-62.80502	288	-32.1707	288	-60.89448	288	-61.16649	288	11.63582	288	6.285168	288	-9.645742	288	-14.81947
	289	-32.07157	289	-33.54342	289	-73.87755	289	-57.72206	289	32.81487	289	20.73326	289	-21.7357	289	-32.19041	289	-61.90306	289	-31.79509	289	-61.74249	289	-59.01435	289	10.25757	289	3.910452	289	-8.128304	289	-13.60719
	290	-32.82662	290	-34.33678	290	-74.05921	290	-58.47988	290	31.79535	290	20.52162	290	-23.08524	290	-31.8386	290	-61.07247	290	-32.26762	290	-63.53572	290	-59.35772	290	8.679934	290	-2.220929E-02	290	-6.477486	290	-12.58354
	291	-33.05963	291	-34.21703	291	-74.76511	291	-58.16022	291	31.5607	291	21.33183	291	-23.1596	291	-31.59154	291	-61.30248	291	-33.20759	291	-64.29483	291	-58.71644	291	6.50079	291	-4.071998	291	-5.729618	291	-12.76415
	292	-32.70971	292	-34.60598	292	-76.1172	292	-59.3666	292	31.65648	292	20.55983	292	-23.35885	292	-31.32871	292	-59.84697	292	-31.10934	292	-66.43322	292	-57.77991	292	4.504244	292	-6.670977	292	-5.715618	292	-12.54106
	293	-32.07554	293	-34.0664	293	-76.28498	293	-59.45421	293	31.86044	293	20.63909	293	-23.14104	293	-30.3327	293	-58.93523	293	-30.79176	293	-68.62365	293	-59.22828	293	2.037424	293	-7.636826	293	-4.312051	293	-12.53828
	294	-31.88937	294	-33.79835	294	-77.33971	294	-60.10783	294	32.7762	294	19.90029	294	-22.28928	294	-28.64768	294	-58.1138	294	-29.76295	294	-69.51408	294	-60.32598	294	1.761296	294	-7.527592	294	-3.914806	294	-12.31887
	295	-32.8251	295	-33.25912	295	-78.29065	295	-60.96782	295	34.26427	295	21.89837	295	-21.30355	295	-26.37359	295	-57.14016	295	-30.75574	295	-70.94167	295	-60.97912	295	1.987909	295	-8.445738	295	-3.36947	295	-14.90835
	296	-33.25365	296	-33.20716	296	-78.37547	296	-60.34815	296	33.81658	296	21.61329	296	-20.73434	296	-27.59693	296	-55.57597	296	-30.0176	296	-71.7549	296	-63.51918	296	2.958945	296	-9.311934	296	-4.469059	296	-15.37803
	297	-33.17344	297	-33.45307	297	-79.26492	297	-61.82239	297	33.52974	297	23.15584	297	-20.37149	297	-25.48773	297	-57.49022	297	-29.46275	297	-73.39487	297	-65.09911	297	4.445334	297	-6.931939	297	-2.766591	297	-15.21031
	298	-32.21909	298	-32.80929	298	-80.33154	298	-62.92564	298	31.23654	298	22.20905	298	-19.27909	298	-24.64806	298	-56.0204	298	-28.11609	298	-75.24612	298	-67.00645	298	6.106355	298	-2.994307	298	-1.001612	298	-14.02012
	299	-32.34056	299	-32.17269	299	-80.6653	299	-64.11178	299	30.51966	299	17.50394	299	-18.30742	299	-24.13603	299	-54.81703	299	-27.96984	299	-74.80266	299	-66.24394	299	8.452721	299	-.319348	299	.2743661	299	-12.15947
	300	-33.41329	300	-32.33248	300	-81.12795	300	-65.80431	300	31.86939	300	15.29565	300	-17.53273	300	-24.33576	300	-57.06524	300	-27.392	300	-74.91047	300	-68.40434	300	9.558336	300	-.6384605	300	.21456	300	-12.31932
	301	-33.69501	301	-33.08146	301	-81.13233	301	-66.53575	301	31.45309	301	12.28961	301	-17.38873	301	-25.53065	301	-57.02396	301	-27.42974	301	-74.50002	301	-69.43945	301	10.36941	301	-.7580888	301	-.8008355	301	-7.689034
	302	-33.31055	302	-33.52531	302	-81.68318	302	-67.5266	302	29.30624	302	12.71636	302	-16.86309	302	-24.73217	302	-57.99458	302	-28.0438	302	-73.53498	302	-71.68135	302	10.03164	302	-1.218148	302	-3.012785	302	-6.788064
	303	-33.14028	303	-33.32631	303	-82.80405	303	-67.81065	303	27.5609	303	12.28842	303	-17.81751	303	-24.77618	303	-56.99026	303	-27.34182	303	-72.01528	303	-73.16756	303	9.786597	303	-.1918042	303	-4.43467	303	-7.617046
	304	-33.30306	304	-33.74453	304	-83.25053	304	-69.24841	304	26.19713	304	12.85521	304	-20.46387	304	-23.8242	304	-55.02348	304	-26.79651	304	-70.52291	304	-73.36788	304	8.92904	304	3.550298	304	-4.818308	304	-10.0315
	305	-33.8959	305	-33.78133	305	-84.37476	305	-69.74145	305	23.16225	305	10.05571	305	-21.94252	305	-26.21017	305	-56.8348	305	-25.97563	305	-68.96035	305	-74.16159	305	8.414962	305	2.775219	305	-7.661603	305	-10.93394
	306	-33.89942	306	-33.97338	306	-85.46156	306	-69.53492	306	21.89003	306	8.316941	306	-19.7293	306	-29.77603	306	-54.61808	306	-24.16481	306	-66.49078	306	-73.23856	306	7.932389	306	1.746769	306	-8.597257	306	-9.13476
	307	-33.96411	307	-33.43715	307	-86.33873	307	-70.65818	307	20.51293	307	8.714263	307	-18.33283	307	-30.9914	307	-55.32429	307	-23.78022	307	-64.15077	307	-73.11124	307	8.104952	307	1.28552	307	-9.217533	307	-8.926198
	308	-33.87132	308	-32.67678	308	-87.83701	308	-70.82787	308	19.29447	308	7.03321	308	-18.48211	308	-30.18738	308	-55.09641	308	-23.06326	308	-63.90589	308	-71.92677	308	8.115599	308	1.474036	308	-9.034278	308	-9.569
	309	-33.58263	309	-32.41429	309	-88.06393	309	-71.8948	309	18.56659	309	6.124383	309	-18.78793	309	-27.48819	309	-57.08515	309	-25.74127	309	-64.42197	309	-69.44379	309	7.72626	309	.5410776	309	-9.610187	309	-11.17577
	310	-33.9577	310	-32.59389	310	-89.43928	310	-72.57606	310	16.91346	310	3.59041	310	-19.3651	310	-26.21281	310	-56.89579	310	-24.89875	310	-63.96023	310	-68.13549	310	7.415874	310	.7025638	310	-8.013956	310	-12.14349
	311	-33.54631	311	-32.29457	311	-90.40023	311	-74.64842	311	15.33628	311	1.168624	311	-21.28959	311	-24.75922	311	-57.0166	311	-26.86299	311	-65.50553	311	-65.90678	311	7.01008	311	1.057061	311	-7.473873	311	-12.65525
	312	-33.424	312	-32.33445	312	-91.06455	312	-74.60633	312	11.27488	312	-2.955018	312	-24.46907	312	-24.56941	312	-56.48944	312	-24.14804	312	-66.47317	312	-63.38558	312	7.893015	312	.3886724	312	-5.490446	312	-11.63645
	313	-32.89207	313	-31.65291	313	-92.61427	313	-74.54313	313	10.08294	313	-5.712663	313	-24.41124	313	-27.59817	313	-57.37192	313	-23.77905	313	-67.72124	313	-61.72865	313	8.233276	313	.4504833	313	-1.584188	313	-9.92601
	314	-32.14157	314	-30.20429	314	-93.09108	314	-76.22092	314	8.241142	314	-6.937572	314	-22.10788	314	-26.83525	314	-57.83718	314	-24.20301	314	-69.76002	314	-61.86399	314	9.693637	314	2.81257	314	.3119516	314	-8.855646
	315	-31.96429	315	-30.57856	315	-93.2363	315	-76.35795	315	7.772959	315	-10.6654	315	-20.69112	315	-27.48626	315	-57.69564	315	-24.8441	315	-71.97977	315	-63.31951	315	10.70241	315	5.310929	315	2.729081	315	-8.471575
	316	-31.17834	316	-30.41501	316	-93.84558	316	-77.33036	316	8.040438	316	-12.72892	316	-21.21592	316	-26.33814	316	-56.58023	316	-24.88698	316	-73.91614	316	-63.42524	316	10.81474	316	6.831292	316	4.487669	316	-6.453222
	317	-30.97775	317	-30.8795	317	-94.35497	317	-77.95567	317	7.85403	317	-11.90752	317	-21.84089	317	-26.92703	317	-55.776	317	-23.41713	317	-75.54539	317	-64.18815	317	12.66289	317	8.708701	317	7.810048	317	-5.251293
	318	-30.59889	318	-30.71719	318	-94.48367	318	-78.63137	318	7.53402	318	-10.37852	318	-23.13028	318	-28.308	318	-55.46632	318	-23.44905	318	-76.81612	318	-65.58055	318	13.46416	318	7.963553	318	9.435622	318	-1.85594
	319	-30.65806	319	-30.77757	319	-94.77549	319	-78.61385	319	6.050031	319	-9.70536	319	-23.52042	319	-27.58844	319	-58.47969	319	-23.78361	319	-78.38829	319	-67.16496	319	13.88463	319	5.910161	319	11.87603	319	1.943667
	320	-30.69475	320	-31.23424	320	-95.19227	320	-79.10079	320	2.887492	320	-10.79709	320	-22.1164	320	-26.18883	320	-57.47468	320	-23.06455	320	-82.23032	320	-68.80641	320	13.86682	320	5.725416	320	13.32114	320	3.86787
	321	-30.34612	321	-31.46945	321	-95.25011	321	-80.79419	321	1.285492	321	-11.34083	321	-22.58004	321	-25.90129	321	-56.61763	321	-22.53191	321	-85.27621	321	-72.091	321	10.88934	321	5.897814	321	14.46694	321	7.268414
	322	-30.47706	322	-32.48707	322	-94.25803	322	-80.8642	322	.2234183	322	-15.09021	322	-23.51808	322	-26.60962	322	-56.80426	322	-20.13223	322	-86.29575	322	-74.32606	322	9.513264	322	4.670714	322	12.14639	322	7.519235
	323	-30.34373	323	-32.72906	323	-93.70531	323	-81.62826	323	.1362498	323	-15.76304	323	-27.07231	323	-29.0001	323	-55.99118	323	-20.18263	323	-87.85367	323	-76.68822	323	7.909335	323	2.481554	323	12.75659	323	8.91652
	324	-30.6713	324	-32.97518	324	-93.85256	324	-81.26001	324	-1.072837	324	-14.28539	324	-24.78923	324	-30.3624	324	-55.26461	324	-19.90854	324	-89.14552	324	-78.65477	324	7.089452	324	-1.181689	324	12.63928	324	9.030385
	325	-31.01899	325	-32.7936	325	-94.58242	325	-80.31693	325	-3.619097	325	-16.01554	325	-22.35693	325	-30.70631	325	-56.53293	325	-19.30761	325	-89.71743	325	-79.87181	325	6.398309	325	-3.405735	325	12.04603	325	8.139532
	326	-30.72214	326	-32.2094	326	-95.29414	326	-80.8672	326	-4.932801	326	-16.49676	326	-20.90735	326	-30.92132	326	-56.73524	326	-19.77177	326	-90.41412	326	-82.9748	326	5.185601	326	-5.062246	326	11.26062	326	6.177434
	327	-30.21761	327	-31.40488	327	-96.17137	327	-80.62669	327	-5.843563	327	-17.08364	327	-20.52018	327	-29.39713	327	-56.30174	327	-19.4769	327	-91.08762	327	-83.64859	327	5.754726	327	-3.704561	327	11.84973	327	3.871456
	328	-31.03117	328	-31.44404	328	-96.61265	328	-81.34998	328	-6.29912	328	-16.2632	328	-21.18516	328	-28.3342	328	-55.69988	328	-20.18274	328	-90.58796	328	-86.11933	328	6.140694	328	-2.940032	328	10.17269	328	3.081853
	329	-31.40966	329	-31.37295	329	-97.30132	329	-79.92451	329	-5.697806	329	-16.70643	329	-20.21498	329	-28.1431	329	-54.28269	329	-19.94266	329	-90.43287	329	-87.17146	329	7.063741	329	-4.788666	329	7.738406	329	.9330551
	330	-31.03968	330	-30.58401	330	-97.92165	330	-80.52916	330	-4.84565	330	-16.13451	330	-21.42657	330	-25.4893	330	-55.4239	330	-17.56597	330	-90.358	330	-87.69951	330	7.445202	330	-4.608115	330	6.540923	330	.62415
	331	-29.55639	331	-29.34449	331	-98.75517	331	-80.44742	331	-5.440547	331	-16.20822	331	-20.7836	331	-25.68361	331	-53.53119	331	-18.5012	331	-87.80312	331	-87.9388	331	8.673803	331	-3.335585	331	5.279765	331	-3.41213
	332	-28.99433	332	-29.32402	332	-100.8184	332	-81.25045	332	-4.934267	332	-19.13428	332	-19.76802	332	-24.62844	332	-53.08013	332	-18.11966	332	-85.64469	332	-86.95855	332	9.173702	332	-2.702558	332	4.75082	332	-3.936505
	333	-28.30233	333	-29.70966	333	-100.4414	333	-83.13243	333	-4.623223	333	-20.1715	333	-20.13905	333	-23.76287	333	-51.30613	333	-17.62468	333	-83.82662	333	-85.38596	333	9.674808	333	-3.441842	333	5.343664	333	-5.159291
	334	-27.54175	334	-29.17404	334	-100.3507	334	-83.44026	334	-4.246018	334	-19.95735	334	-19.1006	334	-23.09831	334	-50.45753	334	-16.8383	334	-81.45532	334	-82.65854	334	9.829153	334	-3.872895	334	7.705415	334	-3.986452
	335	-28.50949	335	-29.42644	335	-101.4601	335	-84.66938	335	-5.060357	335	-20.21148	335	-20.01542	335	-22.57579	335	-49.92109	335	-16.6909	335	-80.18949	335	-78.61015	335	12.30668	335	-3.001131	335	9.547638	335	-2.972039
	336	-27.286	336	-28.56098	336	-103.7648	336	-85.14681	336	-5.464166	336	-21.85854	336	-19.94978	336	-23.68743	336	-48.0602	336	-15.75818	336	-77.22505	336	-77.83833	336	14.11112	336	-1.606506	336	9.528257	336	-3.749408
	337	-26.89532	337	-28.99598	337	-104.441	337	-87.57795	337	-6.797293	337	-22.19128	337	-20.02159	337	-22.76408	337	-46.7395	337	-17.62919	337	-76.5054	337	-80.6799	337	14.47073	337	2.695929	337	8.738039	337	-4.557742
	338	-26.59928	338	-28.98277	338	-103.2038	338	-88.0956	338	-7.981375	338	-22.91107	338	-19.09897	338	-21.20785	338	-45.992	338	-14.81165	338	-75.81063	338	-82.54466	338	15.64103	338	5.276375	338	8.283391	338	-5.696743
	339	-26.33447	339	-29.34724	339	-102.3977	339	-87.4931	339	-8.164705	339	-23.41951	339	-19.5987	339	-23.83242	339	-44.16673	339	-15.66845	339	-75.80532	339	-80.04348	339	18.02678	339	7.426442	339	8.237244	339	-3.012164
	340	-27.1144	340	-29.10777	340	-102.0689	340	-87.97893	340	-8.983313	340	-23.17592	340	-18.36733	340	-22.51606	340	-43.70217	340	-13.7845	340	-76.06499	340	-77.42197	340	18.69891	340	8.001886	340	7.208852	340	-3.119888
	341	-27.41556	341	-28.29655	341	-102.7069	341	-87.7552	341	-10.14488	341	-22.01728	341	-17.96123	341	-22.91416	341	-41.96656	341	-12.66092	341	-76.47569	341	-76.17567	341	20.61439	341	11.90165	341	6.909538	341	-2.132252
	342	-28.69492	342	-27.91775	342	-102.9604	342	-87.5623	342	-12.43036	342	-23.52423	342	-18.78181	342	-22.41757	342	-41.77694	342	-12.41285	342	-77.48218	342	-75.36531	342	22.31535	342	14.5918	342	4.670745	342	-3.156525
	343	-28.61925	343	-28.77112	343	-102.6042	343	-88.66677	343	-15.76764	343	-26.22876	343	-18.09001	343	-20.91904	343	-42.88132	343	-8.593054	343	-79.72819	343	-75.68601	343	22.20535	343	15.90873	343	1.538486	343	-6.378021
	344	-27.3218	344	-28.51309	344	-101.1876	344	-88.93054	344	-16.63972	344	-28.76512	344	-17.98411	344	-21.86749	344	-41.43542	344	-10.90523	344	-81.6512	344	-75.64603	344	24.05816	344	17.57517	344	-5.109608E-02	344	-7.976558
	345	-26.76679	345	-28.11379	345	-100.421	345	-88.20544	345	-17.07659	345	-30.5603	345	-17.46221	345	-20.67012	345	-40.17916	345	-11.93376	345	-84.11698	345	-75.11194	345	25.80746	345	15.66286	345	-2.366291	345	-11.30432
	346	-27.29199	346	-27.2107	346	-100.4624	346	-86.49595	346	-18.1322	346	-31.654	346	-16.68267	346	-20.88975	346	-38.67699	346	-12.45125	346	-85.59932	346	-74.62417	346	27.62107	346	15.5262	346	-5.834632	346	-13.21004
	347	-27.75709	347	-24.66172	347	-101.0883	347	-85.9902	347	-18.74817	347	-30.53214	347	-16.06405	347	-19.20969	347	-40.82558	347	-10.84474	347	-87.98184	347	-75.59654	347	28.89124	347	17.24605	347	-8.469738	347	-16.25021
	348	-27.73666	348	-23.86677	348	-102.5064	348	-85.22358	348	-19.63413	348	-30.43551	348	-16.66505	348	-18.89132	348	-39.78281	348	-10.41379	348	-89.52559	348	-76.6271	348	30.52793	348	19.47041	348	-10.99617	348	-19.53108
	349	-26.25273	349	-23.86969	349	-102.7785	349	-85.65602	349	-19.51095	349	-31.87847	349	-16.54535	349	-19.87565	349	-38.51802	349	-11.2425	349	-90.97704	349	-78.92699	349	31.78837	349	19.86558	349	-12.17124	349	-19.43326
	350	-25.56611	350	-23.89438	350	-101.8705	350	-86.00253	350	-19.68083	350	-31.56301	350	-17.07016	350	-19.96544	350	-38.15721	350	-11.38578	350	-92.86007	350	-81.51567	350	32.23057	350	20.23557	350	-12.87214	350	-21.15342
	351	-25.38142	351	-23.59969	351	-101.0724	351	-85.11703	351	-19.67987	351	-32.13406	351	-18.33324	351	-21.61034	351	-37.7133	351	-10.75596	351	-94.14541	351	-82.23746	351	33.855	351	21.30626	351	-12.66268	351	-21.04288
	352	-25.90348	352	-22.70564	352	-101.8405	352	-84.76401	352	-19.14448	352	-32.51887	352	-18.06104	352	-21.07807	352	-36.15472	352	-10.79093	352	-95.05321	352	-84.57177	352	35.09785	352	19.30645	352	-12.81571	352	-19.92505
	353	-26.72536	353	-24.08185	353	-102.187	353	-83.82727	353	-19.13555	353	-33.78202	353	-18.35042	353	-22.76791	353	-35.47316	353	-10.51471	353	-94.06042	353	-85.14733	353	35.10397	353	19.56713	353	-12.96234	353	-20.2858
	354	-24.81659	354	-25.37923	354	-100.9663	354	-84.04302	354	-19.40431	354	-33.48823	354	-19.67065	354	-22.66872	354	-35.18764	354	-9.789557	354	-95.14516	354	-86.65313	354	36.00949	354	22.57341	354	-10.7539	354	-19.37175
	355	-24.23084	355	-27.26356	355	-100.4702	355	-83.31461	355	-19.95044	355	-34.75971	355	-18.61024	355	-23.60814	355	-33.6532	355	-8.154478	355	-94.98091	355	-87.69904	355	37.22546	355	25.6933	355	-9.708708	355	-18.96029
	356	-25.27518	356	-27.87263	356	-99.34496	356	-82.7764	356	-20.56478	356	-35.55596	356	-16.58364	356	-23.58573	356	-33.97766	356	-9.850449	356	-94.54419	356	-87.63566	356	37.94058	356	26.41553	356	-8.929259	356	-18.21429
	357	-25.76773	357	-27.10424	357	-98.47468	357	-83.53458	357	-20.84447	357	-33.76595	357	-17.3646	357	-21.68075	357	-33.5052	357	-9.897535	357	-94.25893	357	-87.64783	357	38.303	357	28.0248	357	-10.01254	357	-16.28132
	358	-26.34582	358	-27.26525	358	-98.79097	358	-83.16592	358	-21.24048	358	-33.31667	358	-16.80952	358	-20.18692	358	-31.37786	358	-11.13744	358	-93.57158	358	-86.56309	358	36.86289	358	28.53828	358	-9.817517	358	-14.78747
	359	-26.56526	359	-27.15581	359	-99.48801	359	-84.0469	359	-22.85235	359	-34.00419	359	-18.30105	359	-19.05243	359	-32.15528	359	-10.07203	359	-92.83485	359	-85.84238	359	37.14433	359	28.95632	359	-9.708163	359	-12.32295
	360	-26.79096	360	-26.74871	360	-99.86366	360	-84.80798	360	-23.52547	360	-35.09885	360	-18.78614	360	-20.02079	360	-29.95669	360	-9.563052	360	-90.30424	360	-85.54311	360	36.66383	360	29.5547	360	-5.897529	360	-9.651252
	361	-26.29338	361	-26.93145	361	-99.70138	361	-86.86868	361	-24.28449	361	-34.93884	361	-16.74996	361	-21.39232	361	-29.3012	361	-10.35903	361	-89.34618	361	-86.11058	361	38.13783	361	31.98738	361	-4.101161	361	-6.098163
	362	-26.45845	362	-27.13445	362	-99.49001	362	-87.33331	362	-25.05878	362	-34.37131	362	-14.01365	362	-22.67542	362	-31.0512	362	-9.562896	362	-88.25438	362	-85.91635	362	39.97945	362	32.38483	362	-2.168447	362	-3.418901
	363	-25.5961	363	-25.76947	363	-100.565	363	-87.34192	363	-26.56698	363	-34.54149	363	-14.12556	363	-23.04372	363	-28.94398	363	-9.681447	363	-84.66061	363	-85.43996	363	41.60807	363	34.34621	363	-1.111628	363	1.011527
	364	-26.40549	364	-25.0109	364	-101.3353	364	-87.92619	364	-28.23144	364	-33.86575	364	-16.24555	364	-20.65686	364	-27.1791	364	-8.575351	364	-81.74616	364	-84.98141	364	44.74208	364	39.07952	364	-2.308064	364	-1.511105
	365	-26.4809	365	-24.91801	365	-102.4956	365	-87.99657	365	-29.92653	365	-34.81803	365	-16.14418	365	-19.57277	365	-29.11284	365	-8.26977	365	-77.67815	365	-83.87003	365	48.51371	365	42.69364	365	-1.670465	365	-4.799257
	366	-25.23442	366	-26.12255	366	-102.4208	366	-89.10329	366	-30.45122	366	-37.35519	366	-16.85255	366	-20.96554	366	-28.53051	366	-8.523085	366	-73.30921	366	-82.86931	366	51.11521	366	44.36807	366	-.4235448	366	-8.301805
	367	-25.08082	367	-26.24776	367	-102.2628	367	-90.2897	367	-29.8926	367	-38.49524	367	-16.22963	367	-20.55261	367	-28.80309	367	-8.264132	367	-71.19444	367	-79.83269	367	53.79336	367	46.84629	367	-1.269497	367	-9.848043
	368	-24.6764	368	-25.8234	368	-101.7657	368	-90.18684	368	-29.79271	368	-41.04492	368	-16.44474	368	-20.20441	368	-28.53759	368	-9.725651	368	-68.87257	368	-76.49505	368	55.08077	368	46.98652	368	-.6814228	368	-8.008371
	369	-24.42384	369	-25.68289	369	-101.4772	369	-88.84111	369	-30.8135	369	-40.85096	369	-16.43221	369	-19.8588	369	-27.44379	369	-11.09793	369	-65.82919	369	-73.71255	369	57.82378	369	46.18312	369	-1.465424	369	-8.20969
	370	-23.93294	370	-25.52064	370	-100.6725	370	-87.7772	370	-30.80901	370	-40.61202	370	-17.79734	370	-21.45629	370	-25.22805	370	-10.44703	370	-64.66574	370	-70.50324	370	59.02829	370	48.28824	370	-2.456777	370	-8.479071
	371	-23.64556	371	-24.84177	371	-99.8358	371	-87.84377	371	-32.54295	371	-40.7634	371	-18.70584	371	-21.13093	371	-24.57906	371	-11.47675	371	-63.76985	371	-69.1735	371	59.79596	371	50.87033	371	-.5595391	371	-9.315233
	372	-23.24214	372	-25.42241	372	-98.8687	372	-86.54644	372	-32.16123	372	-41.71598	372	-18.4601	372	-21.79603	372	-22.5842	372	-11.51435	372	-63.60695	372	-67.55592	372	60.23286	372	51.51362	372	3.474973E-02	372	-9.617121
	373	-23.17205	373	-25.4203	373	-98.04751	373	-85.9864	373	-33.3238	373	-41.27993	373	-18.9416	373	-24.20568	373	-20.31992	373	-11.07374	373	-63.16186	373	-64.6254	373	59.29324	373	50.67634	373	2.664306	373	-8.330564
	374	-22.60785	374	-24.22616	374	-97.40409	374	-85.35415	374	-33.89891	374	-40.17865	374	-18.81719	374	-24.02268	374	-21.25772	374	-7.683009	374	-62.72392	374	-62.52391	374	57.23826	374	49.82313	374	4.371632	374	-5.881995
	375	-22.25157	375	-23.05122	375	-97.312	375	-85.03873	375	-34.47213	375	-41.01986	375	-17.09611	375	-23.3944	375	-19.43605	375	-9.41226	375	-63.02214	375	-59.91399	375	54.33903	375	49.09053	375	4.594333	375	-3.116908
	376	-22.449	376	-21.79583	376	-97.48528	376	-85.37325	376	-34.75837	376	-41.12192	376	-16.62417	376	-21.78329	376	-19.32025	376	-9.129953	376	-64.07813	376	-58.93046	376	51.16787	376	48.72964	376	2.561693	376	-2.764484
	377	-22.1595	377	-21.52719	377	-97.56531	377	-85.31453	377	-33.65623	377	-40.22036	377	-16.55238	377	-20.33287	377	-16.58429	377	-8.093289	377	-63.82438	377	-58.91808	377	49.1643	377	49.85776	377	-.8037633	377	-2.653305
	378	-21.36945	378	-21.2898	378	-97.25185	378	-85.93228	378	-33.09534	378	-39.97762	378	-16.98956	378	-18.52626	378	-16.93151	378	-9.32638	378	-64.54343	378	-58.60127	378	47.81429	378	48.88947	378	-4.66565	378	-3.230495
	379	-20.87153	379	-21.51092	379	-97.1801	379	-85.02304	379	-32.27819	379	-40.04813	379	-17.43888	379	-21.82372	379	-15.21472	379	-7.726905	379	-65.52438	379	-57.33147	379	47.82519	379	46.59975	379	-5.741537	379	-6.01268
	380	-19.85086	380	-19.96006	380	-97.13441	380	-85.6552	380	-31.99658	380	-39.41066	380	-14.92236	380	-21.06279	380	-13.74103	380	-9.221716	380	-66.49125	380	-56.70164	380	47.28992	380	45.28159	380	-7.024713	380	-8.534586
	381	-19.37886	381	-19.69377	381	-96.39649	381	-85.20757	381	-32.42575	381	-39.10354	381	-14.39134	381	-21.04775	381	-14.14174	381	-8.878414	381	-66.88232	381	-56.34207	381	46.29888	381	44.18128	381	-6.607352	381	-11.22463
	382	-18.52877	382	-19.80043	382	-95.48552	382	-82.98961	382	-32.30381	382	-40.70099	382	-14.70331	382	-20.88154	382	-12.47317	382	-8.61432	382	-68.1898	382	-56.63865	382	45.46952	382	42.75562	382	-5.697593	382	-10.3626
	383	-18.63923	383	-19.6235	383	-93.3392	383	-81.97089	383	-31.99751	383	-40.56068	383	-14.72162	383	-19.70227	383	-13.23984	383	-6.422648	383	-70.43444	383	-57.26325	383	44.34768	383	40.77828	383	-4.757268	383	-9.060791
	384	-18.26188	384	-19.34809	384	-93.52962	384	-79.88834	384	-33.32443	384	-40.25317	384	-16.64426	384	-20.41731	384	-12.27056	384	-8.54041	384	-71.08285	384	-57.48655	384	43.46183	384	37.59289	384	-3.485791	384	-8.073698
	385	-18.77639	385	-19.76743	385	-93.94408	385	-79.28143	385	-34.75521	385	-40.80918	385	-17.36469	385	-20.04592	385	-11.85777	385	-11.79691	385	-72.43003	385	-59.22983	385	41.61448	385	34.99192	385	-3.656699	385	-6.128301
	386	-18.30307	386	-19.77195	386	-94.22449	386	-78.34488	386	-34.48069	386	-41.8456	386	-18.80083	386	-21.22653	386	-11.7011	386	-11.43573	386	-72.13474	386	-61.22051	386	41.55831	386	33.92876	386	-2.782123	386	-6.448264
	387	-18.61487	387	-20.03196	387	-92.72269	387	-79.75384	387	-33.0598	387	-41.83159	387	-19.46397	387	-20.73434	387	-9.572047	387	-11.67133	387	-71.45415	387	-61.29689	387	42.55921	387	36.79066	387	-2.959721	387	-6.401998
	388	-18.5104	388	-20.07386	388	-90.33343	388	-79.83846	388	-32.81085	388	-41.69109	388	-19.84801	388	-20.63699	388	-8.439471	388	-11.21899	388	-72.21641	388	-62.22155	388	44.97147	388	36.63348	388	-.352903	388	-5.937118
	389	-18.24888	389	-21.25155	389	-89.60557	389	-78.96012	389	-34.00243	389	-41.69685	389	-20.05832	389	-23.61419	389	-6.496246	389	-10.06513	389	-71.78136	389	-61.43256	389	48.38757	389	37.25141	389	3.961921E-03	389	-3.656846
	390	-18.25308	390	-20.90988	390	-88.98202	390	-78.56252	390	-34.38809	390	-39.86774	390	-20.31184	390	-23.03543	390	-7.271527	390	-11.60791	390	-71.53866	390	-61.20638	390	51.10841	390	40.38689	390	.5012882	390	-1.624657
	391	-18.40934	391	-20.52835	391	-89.28745	391	-77.68724	391	-36.16442	391	-38.35511	391	-19.75402	391	-23.0866	391	-6.01467	391	-10.9833	391	-71.67639	391	-61.13082	391	53.72256	391	45.41897	391	-.3801978	391	-1.070378
	392	-17.57653	392	-20.06747	392	-90.17969	392	-77.43294	392	-36.3718	392	-39.20696	392	-18.94323	392	-21.9946	392	-4.199361	392	-10.98955	392	-71.92221	392	-62.18651	392	57.26494	392	51.49769	392	-3.599226E-02	392	-3.446448
	393	-17.35803	393	-19.04235	393	-91.45431	393	-78.09451	393	-35.63617	393	-39.94543	393	-18.69062	393	-20.95434	393	-2.351079	393	-9.504333	393	-70.99374	393	-62.97602	393	61.02321	393	56.17954	393	1.896843	393	-6.56471
	394	-18.13619	394	-18.50439	394	-92.37044	394	-80.50766	394	-34.10476	394	-39.69754	394	-17.16146	394	-20.13242	394	-1.99303	394	-10.30923	394	-68.53125	394	-63.18673	394	63.16698	394	58.21294	394	1.837258	394	-7.698339
	395	-17.97396	395	-18.71951	395	-91.22395	395	-82.33908	395	-33.82437	395	-38.78983	395	-16.69917	395	-19.32365	395	-3.628079	395	-10.09163	395	-66.47051	395	-65.00542	395	65.62639	395	59.17778	395	2.872535	395	-4.983356
	396	-18.21769	396	-17.9665	396	-90.10452	396	-81.93888	396	-32.56011	396	-37.96124	396	-15.45638	396	-20.51042	396	-2.291773	396	-12.73439	396	-63.51101	396	-66.24959	396	67.06825	396	60.23832	396	2.727606	396	-1.370788
	397	-18.00706	397	-17.86417	397	-90.21983	397	-81.67686	397	-32.20541	397	-36.73422	397	-15.79712	397	-19.49224	397	-1.976301	397	-12.67297	397	-61.58979	397	-66.45069	397	68.74148	397	64.11193	397	2.26836	397	.1581424
	398	-17.94493	398	-17.30776	398	-90.39513	398	-80.07711	398	-31.30832	398	-36.72224	398	-16.24484	398	-19.73833	398	-1.307867	398	-13.47027	398	-59.61292	398	-67.19273	398	71.16827	398	68.77177	398	1.865675	398	-1.097827
	399	-17.79663	399	-17.62752	399	-90.93848	399	-79.98533	399	-29.71869	399	-35.65371	399	-16.07117	399	-19.54944	399	-1.74239	399	-15.36277	399	-57.42673	399	-65.80256	399	71.99624	399	70.44725	399	.8711097	399	-1.840913
	400	-17.48976	400	-18.79441	400	-91.74341	400	-80.24719	400	-29.902	400	-35.40444	400	-16.38335	400	-20.43016	400	-1.279414	400	-13.8902	400	-57.71197	400	-66.15647	400	73.12177	400	71.24495	400	-.8302206	400	-5.351384
	401	-17.20137	401	-19.08719	401	-91.29945	401	-79.28471	401	-28.58516	401	-33.47368	401	-16.41863	401	-21.29465	401	.8994187	401	-14.96794	401	-58.21415	401	-64.11004	401	74.17583	401	71.88725	401	-3.887624	401	-8.493426
	402	-18.07086	402	-19.12447	402	-91.66984	402	-79.54629	402	-29.64186	402	-32.76238	402	-17.1827	402	-19.60493	402	-.6183133	402	-15.04507	402	-58.36882	402	-64.11198	402	75.42487	402	72.41194	402	-6.796112	402	-10.59509
	403	-18.66853	403	-18.83453	403	-91.5718	403	-78.52541	403	-29.07621	403	-32.08172	403	-17.59343	403	-19.92567	403	1.902694	403	-13.58845	403	-60.43471	403	-62.96105	403	75.69063	403	74.85667	403	-9.072683	403	-14.63798
	404	-19.022	404	-20.20729	404	-90.90096	404	-79.90114	404	-27.48402	404	-32.65852	404	-17.77939	404	-18.56175	404	3.274572	404	-14.26619	404	-62.75895	404	-64.52432	404	76.24327	404	77.87891	404	-10.8262	404	-18.14603
	405	-19.8551	405	-20.57059	405	-90.65849	405	-80.3481	405	-27.11154	405	-34.77639	405	-18.43252	405	-18.65972	405	4.861367	405	-15.68196	405	-64.37641	405	-66.13911	405	77.8849	405	79.1143	405	-13.1079	405	-19.22957
	406	-20.48111	406	-20.80496	406	-89.41914	406	-80.87961	406	-26.37577	406	-35.16685	406	-19.19083	406	-21.15168	406	5.456689	406	-15.19151	406	-64.91279	406	-66.32698	406	78.27413	406	78.65229	406	-13.23786	406	-18.36683
	407	-20.75978	407	-20.92715	407	-88.73571	407	-81.80311	407	-27.61355	407	-33.52219	407	-19.18998	407	-19.66463	407	8.941133	407	-14.47044	407	-65.76258	407	-66.60955	407	77.29201	407	78.07123	407	-12.37014	407	-20.30189
	408	-21.62013	408	-20.68933	408	-88.70944	408	-80.53802	408	-27.63524	408	-31.72199	408	-17.96951	408	-19.1988	408	10.38247	408	-13.68888	408	-66.25728	408	-63.68064	408	76.28772	408	78.37199	408	-11.4214	408	-20.44762
	409	-22.73722	409	-20.87365	409	-88.31402	409	-80.63886	409	-28.24585	409	-32.27563	409	-17.37042	409	-19.15956	409	10.61099	409	-15.07118	409	-65.87007	409	-62.51905	409	76.94341	409	79.53902	409	-8.869081	409	-19.60501
	410	-22.92611	410	-21.43088	410	-88.99079	410	-80.55486	410	-27.6947	410	-31.94466	410	-15.53898	410	-18.9922	410	11.72614	410	-14.347	410	-65.31356	410	-60.52469	410	76.04781	410	78.38664	410	-6.60627	410	-18.14833
	411	-23.49619	411	-21.60381	411	-88.57283	411	-80.9651	411	-27.8519	411	-30.28019	411	-15.98812	411	-19.2132	411	13.12885	411	-14.39158	411	-65.48723	411	-58.86051	411	75.30997	411	76.68506	411	-4.39913	411	-16.18218
	412	-23.70082	412	-22.1055	412	-88.86473	412	-80.15134	412	-27.67698	412	-29.49936	412	-17.02603	412	-19.80342	412	12.5195	412	-12.47946	412	-65.74808	412	-58.22717	412	74.60796	412	74.03374	412	-3.319171	412	-14.62568
	413	-23.26563	413	-22.5941	413	-88.49123	413	-78.84975	413	-27.02198	413	-27.19611	413	-17.08773	413	-19.56929	413	13.46396	413	-13.14471	413	-66.49132	413	-55.76045	413	74.63879	413	74.7156	413	-.9679508	413	-13.00698
	414	-23.40816	414	-21.60528	414	-87.40334	414	-78.8979	414	-26.43855	414	-24.38261	414	-16.52089	414	-17.9146	414	13.25786	414	-13.34603	414	-67.76113	414	-58.60204	414	74.72505	414	76.44209	414	.2720112	414	-13.97976
	415	-23.7201	415	-20.43139	415	-86.72264	415	-76.8041	415	-26.98159	415	-22.57124	415	-16.43591	415	-19.40075	415	15.12898	415	-12.23829	415	-68.25829	415	-58.73449	415	74.27838	415	76.58099	415	.2877712	415	-12.1087
	416	-23.88094	416	-20.66461	416	-86.21418	416	-76.23144	416	-27.53885	416	-22.68002	416	-15.90556	416	-20.1417	416	16.23513	416	-13.34342	416	-69.28	416	-60.30632	416	74.91031	416	76.97147	416	.7959908	416	-10.02306
	417	-23.32247	417	-21.3136	417	-85.38109	417	-74.99159	417	-28.10606	417	-22.30302	417	-16.11278	417	-21.17444	417	16.26782	417	-15.04906	417	-68.85114	417	-59.52824	417	74.92889	417	77.48949	417	3.173324	417	-7.453109
	418	-22.57503	418	-21.76707	418	-84.65038	418	-74.31503	418	-26.91295	418	-21.98222	418	-17.15012	418	-21.20814	418	18.09819	418	-15.04758	418	-68.35703	418	-60.07934	418	74.55012	418	77.26601	418	4.613036	418	-3.601422
	419	-22.41356	419	-21.90781	419	-83.6189	419	-72.69788	419	-24.8789	419	-23.6631	419	-18.22153	419	-21.32545	419	18.80464	419	-13.92886	419	-68.44914	419	-60.58572	419	74.7159	419	77.95078	419	6.419967	419	-.2787191
	420	-22.70424	420	-21.19614	420	-82.37144	420	-71.84961	420	-23.63418	420	-23.23823	420	-18.93744	420	-21.87585	420	18.58139	420	-14.97215	420	-69.13287	420	-61.07606	420	73.7709	420	77.0511	420	8.205709	420	.8386236
	421	-22.58126	421	-21.37412	421	-81.96514	421	-71.14241	421	-22.72177	421	-22.78037	421	-20.19371	421	-20.7136	421	19.95313	421	-14.28527	421	-68.37771	421	-61.17847	421	71.48223	421	73.78606	421	9.239681	421	7.467151E-02
	422	-22.23607	422	-21.82255	422	-82.17891	422	-70.88152	422	-23.50706	422	-23.4758	422	-20.35983	422	-23.15122	422	19.99833	422	-12.9674	422	-67.30108	422	-61.2976	422	69.93973	422	68.6868	422	9.990933	422	.3575158
	423	-21.93292	423	-20.57821	423	-82.15339	423	-72.07442	423	-24.40009	423	-22.98124	423	-20.56861	423	-22.87777	423	22.60256	423	-13.00392	423	-67.98348	423	-60.38675	423	69.07903	423	66.2364	423	9.802034	423	2.34774
	424	-22.26049	424	-19.99774	424	-80.72282	424	-72.92252	424	-24.45578	424	-23.14403	424	-19.56877	424	-22.1979	424	23.38249	424	-14.29259	424	-66.25011	424	-59.58326	424	67.43457	424	65.26942	424	8.264283	424	2.490745
	425	-22.66799	425	-19.60035	425	-80.17783	425	-73.62145	425	-22.44096	425	-24.83191	425	-19.72562	425	-22.98573	425	25.4569	425	-15.56925	425	-64.95536	425	-59.44778	425	65.45487	425	63.53337	425	7.065185	425	5.065161
	426	-22.81083	426	-19.03762	426	-79.66448	426	-73.59161	426	-20.38674	426	-25.35373	426	-19.33581	426	-22.08776	426	24.79829	426	-13.31903	426	-65.25919	426	-60.62667	426	62.38727	426	61.08981	426	7.511113	426	2.88151
	427	-21.62701	427	-19.3291	427	-80.76098	427	-73.26885	427	-20.59404	427	-26.11599	427	-18.87595	427	-21.93538	427	27.28505	427	-11.91866	427	-62.64972	427	-60.63831	427	59.42925	427	60.77235	427	7.826958	427	-2.393797
	428	-20.00451	428	-18.9086	428	-81.40932	428	-74.3531	428	-19.94795	428	-23.81878	428	-18.27965	428	-21.4859	428	27.64047	428	-12.05253	428	-60.69986	428	-62.32796	428	56.57819	428	58.77634	428	8.363234	428	-5.617002
	429	-19.52867	429	-18.25309	429	-82.33891	429	-73.92959	429	-18.94663	429	-23.12586	429	-18.24994	429	-23.01042	429	28.17627	429	-12.60729	429	-59.11854	429	-62.30317	429	54.56832	429	55.58098	429	6.683198	429	-5.226276
	430	-19.32653	430	-17.24728	430	-82.63078	430	-75.15201	430	-17.83932	430	-21.44628	430	-17.73204	430	-21.38814	430	28.04362	430	-14.60407	430	-57.03061	430	-61.1194	430	52.35638	430	54.92863	430	6.274455	430	-5.830964
	431	-18.40083	431	-15.66453	431	-82.99291	431	-75.09644	431	-17.11873	431	-19.39815	431	-16.77848	431	-19.45852	431	28.3808	431	-17.57125	431	-55.71135	431	-61.92043	431	51.10566	431	55.37398	431	5.858775	431	-7.501816
	432	-17.74072	432	-14.50289	432	-83.43068	432	-75.17982	432	-16.86434	432	-19.20442	432	-16.79952	432	-21.6604	432	27.997	432	-18.30197	432	-53.00035	432	-61.40016	432	49.8531	432	53.93251	432	5.540055	432	-8.896121
	433	-16.18462	433	-13.69991	433	-83.89759	433	-75.32388	433	-16.03933	433	-17.00857	433	-17.34747	433	-21.10646	433	28.35583	433	-15.13235	433	-49.95758	433	-58.36143	433	48.56747	433	53.3865	433	5.441162	433	-11.04919
	434	-16.1114	434	-12.95559	434	-83.79906	434	-75.04176	434	-15.51866	434	-14.66799	434	-17.65808	434	-22.40057	434	29.7873	434	-15.7882	434	-48.14199	434	-58.53192	434	47.71217	434	52.54772	434	2.585755	434	-14.52963
	435	-15.75544	435	-12.83364	435	-83.57426	435	-75.0153	435	-16.12038	435	-13.28364	435	-17.9523	435	-22.85207	435	29.09876	435	-14.31122	435	-46.88302	435	-57.03008	435	46.83359	435	49.77714	435	-.7047758	435	-16.96325
	436	-15.55538	436	-13.1996	436	-82.68279	436	-74.27907	436	-13.76315	436	-12.2479	436	-18.7522	436	-24.66903	436	29.77325	436	-15.47167	436	-46.56809	436	-55.99379	436	47.12114	436	46.81521	436	-3.998132	436	-20.99407
	437	-15.41785	437	-12.708	437	-82.86922	437	-74.41231	437	-12.26662	437	-10.28576	437	-18.54708	437	-24.40712	437	27.49507	437	-15.89674	437	-47.38818	437	-55.37252	437	46.38314	437	46.3594	437	-9.016047	437	-25.62573
	438	-15.53	438	-13.89897	438	-82.35458	438	-74.30772	438	-11.42954	438	-7.975073	438	-18.64809	438	-24.23597	438	28.4225	438	-17.03246	438	-46.86835	438	-54.1795	438	46.24448	438	44.37058	438	-14.08745	438	-28.34233
	439	-16.08459	439	-15.18854	439	-82.29419	439	-72.82369	439	-10.87871	439	-6.820479	439	-17.97561	439	-24.41225	439	27.50599	439	-17.82498	439	-48.10033	439	-52.18638	439	46.83064	439	41.80208	439	-16.66928	439	-28.97986
	440	-15.93529	440	-16.78858	440	-81.62176	440	-73.6578	440	-11.74942	440	-4.88899	440	-19.14109	440	-23.02768	440	27.87527	440	-19.39151	440	-48.93264	440	-50.75949	440	45.54395	440	41.2943	440	-17.93316	440	-28.05561
	441	-15.75054	441	-16.20684	441	-81.08364	441	-72.81399	441	-10.34154	441	-2.957827	441	-21.44598	441	-20.98226	441	27.07338	441	-18.77718	441	-51.22896	441	-50.72745	441	44.81261	441	40.71737	441	-17.92267	441	-27.18523
	442	-16.1689	442	-16.14675	442	-79.82891	442	-72.81848	442	-9.802683	442	-5.613017	442	-22.25108	442	-19.99052	442	27.26021	442	-19.79325	442	-53.53288	442	-50.762	442	43.01714	442	39.0373	442	-16.67879	442	-24.58397
	443	-16.48945	443	-16.126	443	-79.60229	443	-72.15194	443	-7.975532	443	-7.040202	443	-22.00611	443	-22.26946	443	26.54479	443	-18.18776	443	-54.64144	443	-51.25172	443	41.27775	443	38.09898	443	-15.44966	443	-23.60469
	444	-16.80166	444	-16.28697	444	-78.56006	444	-72.43102	444	-5.923198	444	-7.346138	444	-18.63016	444	-22.79481	444	26.27977	444	-18.07197	444	-56.64664	444	-51.53727	444	39.05018	444	38.5113	444	-15.21467	444	-23.95559
	445	-17.01181	445	-15.66269	445	-77.46189	445	-71.72395	445	-5.710555	445	-7.207155	445	-17.49304	445	-22.43569	445	27.13198	445	-18.6061	445	-58.6433	445	-53.79082	445	36.87291	445	34.7931	445	-14.44852	445	-22.96193
	446	-17.76898	446	-15.63861	446	-76.97119	446	-70.23711	446	-6.579347	446	-7.082573	446	-16.14614	446	-22.17718	446	27.10706	446	-18.44954	446	-61.53613	446	-55.01429	446	33.68571	446	29.85567	446	-13.12847	446	-20.96192
	447	-19.22725	447	-14.70172	447	-76.3781	447	-71.46426	447	-7.287049	447	-6.38622	447	-16.82488	447	-20.00125	447	27.15959	447	-16.48647	447	-61.94011	447	-55.10857	447	31.62151	447	27.11828	447	-11.73441	447	-19.68161
	448	-19.56618	448	-15.21697	448	-76.63651	448	-70.33052	448	-8.023121	448	-6.210335	448	-15.7543	448	-18.1959	448	27.36148	448	-16.59387	448	-63.92827	448	-56.73138	448	30.70663	448	26.92851	448	-10.88602	448	-19.11988
	449	-18.49979	449	-15.61397	449	-75.7722	449	-69.02164	449	-7.836713	449	-7.765832	449	-14.32947	449	-17.69889	449	26.53751	449	-17.10794	449	-65.2338	449	-57.12354	449	28.73441	449	24.99517	449	-8.857044	449	-17.56739
	450	-18.6518	450	-16.30696	450	-75.4178	450	-68.58255	450	-7.685145	450	-6.219013	450	-13.48584	450	-16.96119	450	26.59499	450	-17.72754	450	-66.23367	450	-57.80944	450	25.97219	450	22.99836	450	-6.54976	450	-17.11576
	451	-18.938	451	-16.03238	451	-74.95286	451	-67.19644	451	-8.519362	451	-5.363541	451	-13.23058	451	-17.62476	451	25.05691	451	-18.61357	451	-66.48898	451	-56.81297	451	24.04018	451	20.08778	451	-3.76631	451	-16.52997
	452	-19.66343	452	-16.39375	452	-73.89685	452	-66.48068	452	-8.034369	452	-2.610285	452	-16.09535	452	-17.29461	452	26.00912	452	-16.7394	452	-67.84416	452	-59.63579	452	21.99824	452	18.30755	452	-1.275778	452	-15.43214
	453	-19.44491	453	-16.83931	453	-73.09319	453	-64.82481	453	-8.389886	453	-2.994407	453	-19.39765	453	-19.12785	453	25.23843	453	-17.48405	453	-68.22151	453	-59.94039	453	19.95286	453	18.46367	453	.888951	453	-15.22096
	454	-19.50241	454	-17.43656	454	-72.11741	454	-65.31943	454	-7.979574	454	-1.095406	454	-21.12676	454	-18.71125	454	24.96615	454	-19.75762	454	-69.08188	454	-61.94611	454	18.5001	454	21.49226	454	1.261413	454	-14.17123
	455	-19.83918	455	-18.05381	455	-71.53336	455	-64.23299	455	-7.839774	455	-2.031422	455	-17.45172	455	-20.85072	455	24.00867	455	-19.64785	455	-69.29013	455	-63.36932	455	16.55127	455	23.22955	455	1.80067	455	-11.37162
	456	-20.52394	456	-19.01459	456	-71.02541	456	-64.14043	456	-7.846137	456	-2.264442	456	-15.28342	456	-24.42196	456	25.27537	456	-19.71434	456	-70.6221	456	-63.74369	456	16.86052	456	23.65272	456	2.160836	456	-8.303317
	457	-20.00763	457	-18.79889	457	-71.19601	457	-64.63362	457	-8.309	457	-1.785788	457	-15.43272	457	-23.7019	457	24.69711	457	-19.02085	457	-70.0042	457	-63.19824	457	16.53366	457	25.0836	457	1.858094	457	-5.604745
	458	-19.99982	458	-18.37645	458	-70.95288	458	-63.92679	458	-6.002021	458	-.4639466	458	-16.17563	458	-22.96152	458	26.75977	458	-19.8346	458	-70.76942	458	-61.91118	458	17.19497	458	27.55849	458	2.189221	458	-2.419683
	459	-19.77462	459	-17.72371	459	-70.95565	459	-64.10427	459	-5.363941	459	.3361604	459	-16.60526	459	-22.65293	459	26.99498	459	-17.42826	459	-70.41795	459	-62.6716	459	17.02401	459	27.97524	459	2.066562	459	-1.061779
	460	-19.65827	460	-17.66761	460	-71.54565	460	-64.58971	460	-5.2968	460	-1.421645E-02	460	-15.84288	460	-22.1886	460	28.28817	460	-16.9705	460	-71.17629	460	-64.51417	460	18.81093	460	29.34157	460	2.041859	460	-.1948351
	461	-19.36052	461	-17.19646	461	-72.04942	461	-66.45627	461	-5.435297	461	.5962514	461	-14.34638	461	-21.25657	461	26.73499	461	-16.47277	461	-70.44762	461	-65.51608	461	20.69706	461	30.31977	461	3.449765	461	1.591678
	462	-18.67031	462	-16.39129	462	-73.18002	462	-66.98988	462	-4.901038	462	1.675963	462	-13.16499	462	-19.62688	462	28.10746	462	-16.73784	462	-69.40035	462	-66.38794	462	23.08034	462	29.20846	462	4.276395	462	4.346684
	463	-18.83022	463	-16.54095	463	-72.91457	463	-66.21192	463	-5.519831	463	2.360281	463	-14.18128	463	-18.23048	463	29.5971	463	-16.01655	463	-68.31786	463	-67.59785	463	23.80829	463	27.66038	463	6.00198	463	6.810436
	464	-18.50271	464	-15.56311	464	-74.22013	464	-67.77682	464	-6.473411	464	3.943809	464	-15.87416	464	-15.27724	464	27.22976	464	-18.71649	464	-67.79353	464	-68.87161	464	24.56387	464	27.04027	464	6.931483	464	7.368391
	465	-18.17858	465	-14.0935	465	-75.43717	465	-67.03227	465	-7.238105	465	.5329378	465	-16.44658	465	-15.13231	465	27.50661	465	-17.95932	465	-65.5793	465	-70.57252	465	24.66065	465	28.0347	465	7.600255	465	6.677174
	466	-17.55585	466	-14.53713	466	-77.05788	466	-68.60522	466	-4.577641	466	-.34431	466	-16.06317	466	-16.89678	466	26.89049	466	-17.70603	466	-63.95708	466	-71.59878	466	26.07954	466	27.28403	466	7.795705	466	6.058722
	467	-17.8283	467	-14.39251	467	-78.71521	467	-69.83237	467	-3.08303	467	.5200043	467	-14.36238	467	-17.86508	467	26.62926	467	-15.50033	467	-62.17778	467	-71.82213	467	26.68061	467	25.38425	467	7.40202	467	3.504777
	468	-17.33449	468	-13.74826	468	-78.52724	468	-70.93253	468	-3.579533	468	.802404	468	-13.33264	468	-17.05843	468	28.16587	468	-18.21684	468	-60.66211	468	-69.98344	468	26.95901	468	22.64752	468	6.779666	468	2.420961
	469	-17.37379	469	-13.05965	469	-77.7749	469	-70.83412	469	-2.229928	469	2.553274	469	-13.96124	469	-17.16021	469	25.61217	469	-19.70127	469	-60.29813	469	-71.52654	469	27.44049	469	22.32288	469	6.095498	469	.4990101
	470	-17.35374	470	-13.86076	470	-78.13984	470	-69.85036	470	-2.141823	470	3.30376	470	-13.68895	470	-17.59209	470	25.8129	470	-19.49817	470	-59.93343	470	-69.52466	470	27.77368	470	24.21265	470	5.148968	470	-1.263925
	471	-17.24412	471	-15.13694	471	-77.09669	471	-70.38021	471	-1.508258	471	3.976297	471	-14.42799	471	-16.53669	471	25.20838	471	-20.01564	471	-59.58184	471	-70.13527	471	28.96796	471	28.06551	471	4.255779	471	-3.478556
	472	-16.71165	472	-15.19321	472	-77.85799	472	-69.17796	472	-1.061829	472	3.062056	472	-14.88193	472	-18.27461	472	25.1709	472	-17.25333	472	-59.46519	472	-68.97459	472	28.7215	472	28.8707	472	3.239824	472	-5.084855
	473	-16.95234	473	-15.9747	473	-77.31823	473	-68.92795	473	-1.131924	473	3.015895	473	-14.3953	473	-18.1266	473	23.14238	473	-17.73319	473	-59.90688	473	-67.7299	473	27.75681	473	28.73208	473	2.449776	473	-5.754785
	474	-17.30329	474	-15.66411	474	-77.77211	474	-68.78111	474	-2.064536	474	3.511054	474	-14.13329	474	-17.92053	474	22.59619	474	-17.34284	474	-60.27148	474	-66.61913	474	26.25624	474	29.77471	474	.8612612	474	-7.656396
	475	-17.9996	475	-15.19161	475	-77.07253	475	-68.25082	475	-3.32138	475	3.330554	475	-13.34223	475	-18.22709	475	21.39815	475	-20.51735	475	-60.91641	475	-63.87745	475	23.88558	475	25.48957	475	-1.282885	475	-8.842282
	476	-17.02212	476	-14.94239	476	-76.61242	476	-69.43985	476	-3.497004	476	3.758107	476	-13.05299	476	-18.3676	476	20.99507	476	-20.30362	476	-62.11288	476	-63.97239	476	22.79669	476	22.46834	476	-1.741924	476	-9.540635
	477	-16.75762	477	-14.83275	477	-75.04445	477	-69.23965	477	-3.328903	477	4.070817	477	-11.82779	477	-19.0792	477	21.01282	477	-20.90958	477	-61.85808	477	-61.56018	477	21.15414	477	21.1399	477	-.7720367	477	-10.3938
	478	-16.45161	478	-14.6846	478	-73.47831	478	-69.91299	478	-4.729696	478	3.121258	478	-11.92921	478	-18.93768	478	18.2499	478	-20.25792	478	-61.66432	478	-59.97458	478	19.04356	478	20.80662	478	-.3074606	478	-10.09973
	479	-16.72018	479	-13.38485	479	-72.31941	479	-67.93894	479	-4.232319	479	3.264281	479	-11.51625	479	-20.35873	479	19.08164	479	-19.99199	479	-60.84944	479	-58.68601	479	18.01036	479	19.32163	479	.618328	479	-8.739539
	480	-16.18406	480	-12.1405	480	-71.16352	480	-67.20313	480	-5.013119	480	4.53774	480	-11.04336	480	-21.09788	480	18.73661	480	-21.08032	480	-62.05333	480	-57.92067	480	15.05411	480	18.53329	480	.815328	480	-7.898212
	481	-16.17846	481	-11.73785	481	-70.37366	481	-66.55994	481	-4.890784	481	4.453183	481	-9.452505	481	-18.54328	481	16.51037	481	-23.13678	481	-63.55914	481	-60.72039	481	13.20299	481	20.10765	481	.5603018	481	-9.211324
	482	-14.89288	482	-11.78334	482	-70.44463	482	-64.25413	482	-2.488066	482	6.205777	482	-7.721494	482	-19.10913	482	15.64215	482	-21.50046	482	-64.01205	482	-62.15642	482	12.23823	482	20.17805	482	.6870759	482	-9.943213
	483	-13.79948	483	-12.17819	483	-70.39926	483	-63.54125	483	-2.582578	483	6.415375	483	-7.142035	483	-18.70841	483	15.1902	483	-22.24465	483	-64.60761	483	-64.09708	483	12.07496	483	20.45132	483	1.934037	483	-9.165136
	484	-13.46839	484	-12.25545	484	-69.66457	484	-63.0555	484	-1.354852	484	8.351026	484	-8.264472	484	-17.61307	484	15.21037	484	-21.94473	484	-66.48602	484	-63.90748	484	12.06909	484	20.69089	484	2.910307	484	-8.860574
	485	-13.49861	485	-12.42902	485	-69.06077	485	-62.1357	485	-1.68484	485	9.293487	485	-8.447736	485	-16.70234	485	17.87095	485	-21.15327	485	-68.28365	485	-66.66525	485	12.41614	485	21.72456	485	4.435201	485	-5.972559
	486	-12.70988	486	-11.75273	486	-69.21211	486	-61.44206	486	-.7727247	486	9.525338	486	-8.958499	486	-15.97649	486	14.72016	486	-21.25574	486	-69.74236	486	-67.77978	486	13.44618	486	22.8038	486	4.851007	486	-4.810391
	487	-12.12057	487	-11.26898	487	-67.21762	487	-61.48069	487	1.691888	487	10.66378	487	-9.70352	487	-14.22686	487	14.52814	487	-20.33989	487	-71.01797	487	-70.16717	487	13.87074	487	25.81652	487	5.671888	487	-2.352187
	488	-11.07469	488	-10.39704	488	-66.84955	488	-61.62144	488	3.345756	488	10.88371	488	-10.70435	488	-12.50442	488	14.35817	488	-21.14757	488	-72.88625	488	-71.99712	488	15.091	488	27.24312	488	6.686698	488	-1.277747
	489	-11.24952	489	-10.63694	489	-66.30807	489	-59.60069	489	2.792244	489	8.633577	489	-10.59537	489	-14.16222	489	14.63198	489	-21.00811	489	-75.62066	489	-72.33091	489	16.77537	489	27.19907	489	7.136899	489	-2.578523
	490	-11.03106	490	-9.56437	490	-66.97833	490	-58.84907	490	2.943511	490	9.322699	490	-10.89116	490	-12.35151	490	14.67234	490	-19.98457	490	-76.65878	490	-74.72134	490	18.97646	490	26.98964	490	7.204267	490	-4.294631
	491	-11.3062	491	-8.928709	491	-67.71511	491	-57.27556	491	2.359355	491	9.190424	491	-9.598042	491	-11.44982	491	14.23385	491	-19.34609	491	-77.04686	491	-73.88988	491	20.34911	491	27.93104	491	7.511198	491	-5.065238
