# Supplementary material for: A single Musashi gene allele is sufficient to maintain mouse photoreceptor cells
Source: PLoS One. 2026 May 14;21(5):e0338576. doi: 10.1371/journal.pone.0338576 (PMC13175383; doi:10.1371/journal.pone.0338576)
Supplement: S3 File — (ZIP) [file pone.0338576.s012.zip › Supplementary_data_1_RawERG_data_and_R-code/1st batch/D56_Msi TKO_CONE_021525.CSV]

Information	Record_No	3981	Record_No	3982	Record_No	3991	Record_No	3992
	Animal ID	1029	Animal ID	1029	Animal ID	1031	Animal ID	1031
	Session		Session		Session		Session
	Species/Breed		Species/Breed		Species/Breed		Species/Breed
	Study protocol #		Study protocol #		Study protocol #		Study protocol #
	Birthdate	Dec/30/1899	Birthdate	Dec/30/1899	Birthdate	Dec/30/1899	Birthdate	Dec/30/1899
	TestDate	Feb/15/2025	TestDate	Feb/15/2025	TestDate	Feb/15/2025	TestDate	Feb/15/2025
	TestTime	17:00:26	TestTime	17:00:26	TestTime	17:27:20	TestTime	17:27:20
	Protocol	SARO PHOTOPIC CONE	Protocol	SARO PHOTOPIC CONE	Protocol	SARO PHOTOPIC CONE	Protocol	SARO PHOTOPIC CONE
	Step_No	2	Step_No	2	Step_No	2	Step_No	2
	Label	R	Label	L	Label	R	Label	L
	Stimulus	WHT Phot WHT 3dB Flash	Stimulus	WHT Phot WHT 3dB Flash	Stimulus	WHT Phot WHT 3dB Flash	Stimulus	WHT Phot WHT 3dB Flash
	Low cut (Hz)	0.3	Low cut (Hz)	0.3	Low cut (Hz)	0.3	Low cut (Hz)	0.3
	High cut (Hz)	500	High cut (Hz)	500	High cut (Hz)	500	High cut (Hz)	500
	Notch	OFF	Notch	OFF	Notch	OFF	Notch	OFF
Cursor #	3981 Time	3981 Amp	3982 Time	3982 Amp	3991 Time	3991 Amp	3992 Time	3992 Amp
1
2
3
4
5
6
7
8
9
10
Wave Data	3981 Time	3981 Amp	3982 Time	3982 Amp	3991 Time	3991 Amp	3992 Time	3992 Amp
	-20	.6125691	-20	.6085605	-20	-.5878921	-20	-2.056218
	-19	.5619668	-19	.4217433	-19	-.7708283	-19	-2.377061
	-18	.6007403	-18	.348474	-18	-1.026992	-18	-2.504453
	-17	.6313438	-17	.3912932	-17	-1.366554	-17	-2.530761
	-16	.6537771	-16	.6258339	-16	-1.587813	-16	-2.529048
	-15	.7268196	-15	.7768042	-15	-1.790494	-15	-2.449425
	-14	.5307453	-14	.3520566	-14	-1.111182	-14	-2.981755
	-13	.3826186	-13	.1118528	-13	-1.961483	-13	-2.692829
	-12	.9305868	-12	.58785	-12	-2.29722	-12	-1.762967
	-11	.8030298	-11	.8239645	-11	-2.203663	-11	-2.018209
	-10	.6900787	-10	1.307989	-10	-1.39617	-10	-2.626149
	-9	1.023858	-9	1.477112	-9	-1.773246	-9	-2.614638
	-8	.8482481	-8	1.060782	-8	-2.311569	-8	-1.760669
	-7	.8123863	-7	.3537705	-7	-1.828073	-7	-.6270624
	-6	.7102317	-6	-.3704229	-6	-1.485559	-6	-.4097737
	-5	.6306139	-5	-.5014108	-5	-1.379358	-5	-.538816
	-4	.4337381	-4	-.2621983	-4	-.5670878	-4	-.1450337
	-3	.2575572	-3	-.3259646	-3	-.3498236	-3	-.5737584
	-2	.2970225	-2	-.4692377	-2	-.7008706	-2	4.034811E-02
	-1	.17839	-1	-.7264444	-1	-.211378	-1	-.4172313
	0	.5671112	0	-.6069278	0	2.470071E-02	0	-.6596256
	1	-1.731348	1	-1.064625	1	-3.237517	1	-2.631403
	2	.1721062	2	-3.970265E-02	2	-1.16498	2	-2.517444
	3	.7830136	3	.3509749	3	-.7049561	3	-2.752271
	4	.618007	4	1.196782	4	-2.11918	4	-2.200272
	5	.8147953	5	1.133153	5	-3.017545	5	-1.655938
	6	.361706	6	.1398014	6	-2.647454	6	-1.490451
	7	-.3312002	7	-.7812386	7	-3.155296	7	-2.056182
	8	-1.04208	8	-1.32197	8	-3.640727	8	-2.64058
	9	-2.642308	9	-2.860323	9	-4.961557	9	-3.56648
	10	-4.029134	10	-4.914017	10	-5.520258	10	-4.022692
	11	-6.071648	11	-7.466013	11	-6.58219	11	-4.830004
	12	-8.598904	12	-9.57012	12	-8.009302	12	-6.419352
	13	-10.84457	13	-11.74955	13	-8.595678	13	-8.762857
	14	-13.34391	14	-14.32646	14	-10.66388	14	-11.78552
	15	-14.99772	15	-16.47769	15	-12.85272	15	-13.59978
	16	-16.83698	16	-17.9571	16	-13.88444	16	-15.28394
	17	-17.30149	17	-19.21047	17	-14.81627	17	-16.36938
	18	-17.46811	18	-19.9364	18	-15.21987	18	-17.89991
	19	-17.15549	19	-20.2267	19	-16.05007	19	-19.23049
	20	-16.42623	20	-19.57883	20	-15.71589	20	-18.51561
	21	-16.02573	21	-18.73646	21	-16.2652	21	-17.57359
	22	-15.11215	22	-18.59807	22	-15.96576	22	-16.80164
	23	-13.91937	23	-17.45989	23	-14.70806	23	-16.3505
	24	-12.82503	24	-16.66983	24	-14.51447	24	-14.60021
	25	-10.46076	25	-14.89634	25	-13.07711	25	-12.35836
	26	-5.145839	26	-10.57339	26	-11.33198	26	-10.29755
	27	5.726899	27	-2.236545	27	-7.576629	27	-6.906378
	28	21.10232	28	10.8748	28	-2.247712	28	-2.881434
	29	37.5478	29	26.58005	29	5.170883	29	3.123945
	30	52.78207	30	42.81946	30	14.94027	30	11.39084
	31	65.23096	31	57.44987	31	24.75442	31	21.33342
	32	73.76017	32	69.21052	32	35.56462	32	31.5179
	33	78.8855	33	77.1574	33	44.92702	33	41.18657
	34	79.77096	34	81.44414	34	52.2935	34	49.06551
	35	78.20277	35	82.81882	35	56.77626	35	55.14832
	36	74.404	36	81.23977	36	59.18433	36	58.90448
	37	69.67473	37	77.7402	37	59.88329	37	60.62309
	38	63.44875	38	72.14803	38	57.62022	38	59.93834
	39	56.12737	39	65.75135	39	55.43158	39	57.79604
	40	47.68108	40	58.36425	40	52.90523	40	55.43675
	41	39.13322	41	49.19274	41	49.25153	41	53.46151
	42	31.7952	42	39.66492	42	45.69124	42	50.94497
	43	27.40012	43	31.6141	43	41.84241	43	47.47558
	44	27.84458	44	27.45566	44	38.47459	44	43.40145
	45	33.36323	45	28.91279	45	34.63635	45	38.01624
	46	43.17847	46	36.30787	46	31.90244	46	33.02657
	47	55.02997	47	47.65947	47	30.31392	47	29.31269
	48	67.19093	48	60.78593	48	29.14117	48	27.00232
	49	78.28566	49	73.89052	49	32.25246	49	26.66684
	50	86.8709	50	85.04616	50	37.28917	50	28.78299
	51	92.19852	51	92.82481	51	44.46642	51	32.88642
	52	94.4382	52	97.65858	52	52.69653	52	39.66378
	53	93.42384	53	99.07833	53	60.03835	53	47.09541
	54	90.7314	54	97.74974	54	65.92987	54	55.1098
	55	86.23021	55	93.94917	55	69.32828	55	61.53096
	56	80.17741	56	88.23251	56	71.15864	56	66.34848
	57	73.2915	57	81.31239	57	70.92246	57	69.67368
	58	65.658	58	73.27855	58	68.2418	58	70.53872
	59	57.62962	59	65.92159	59	65.20805	59	69.58179
	60	49.75683	60	58.03008	60	60.98042	60	66.94643
	61	42.64275	61	50.66301	61	55.66723	61	62.36552
	62	36.24568	62	43.00445	62	50.51794	62	57.72212
	63	29.87967	63	35.97621	63	45.26522	63	51.17303
	64	24.59557	64	29.95325	64	39.65019	64	45.03602
	65	19.84856	65	24.62667	65	33.48386	65	38.62593
	66	16.27815	66	20.26555	66	28.51152	66	32.25047
	67	13.42031	67	16.46721	67	24.24125	67	26.96279
	68	10.85959	68	13.26038	68	19.31108	68	21.43114
	69	9.031435	69	11.40726	69	15.41901	69	17.24037
	70	7.303047	70	9.304373	70	12.24257	70	13.87802
	71	6.245254	71	7.658994	71	9.44476	71	10.96933
	72	5.853455	72	6.77965	72	7.181025	72	8.077265
	73	4.828037	73	5.288521	73	5.888521	73	5.685194
	74	4.262764	74	4.857808	74	4.263403	74	4.898121
	75	4.222811	75	4.337306	75	3.075955	75	4.392758
	76	3.76168	76	3.391106	76	2.039542	76	4.273727
	77	4.204276	77	2.53365	77	2.006707	77	4.814799
	78	4.715524	78	.9641476	78	1.858063	78	5.340589
	79	5.162652	79	.5582927	79	2.025479	79	4.944186
	80	5.755701	80	.3445341	80	2.811883	80	4.10642
	81	6.390729	81	.6860266	81	2.030133	81	3.804589
	82	7.221496	82	1.308511	82	1.926458	82	3.060635
	83	7.535441	83	1.793914	83	1.515732	83	1.167162
	84	8.044485	84	2.493232	84	1.06937	84	.5049874
	85	7.772496	85	2.386349	85	-.8191661	85	-.4800633
	86	7.489606	86	2.638528	86	-1.717876	86	-.9326973
	87	7.172426	87	2.031497	87	-2.419589	87	-1.437785
	88	6.2806	88	1.452687	88	-3.778762	88	-2.167558
	89	5.199655	89	1.007699	89	-4.183919	89	-3.103558
	90	3.769961	90	.8854158	90	-4.415842	90	-3.613135
	91	2.461588	91	.5598279	91	-5.840785	91	-3.468974
	92	.8273677	92	-.3108469	92	-6.810336	92	-3.441263
	93	-.5452784	93	-1.631842	93	-7.334865	93	-3.400255
	94	-1.867353	94	-3.315019	94	-7.259785	94	-3.343602
	95	-3.205126	95	-4.603633	95	-7.396568	95	-4.30306
	96	-4.191728	96	-5.543609	96	-6.987341	96	-5.58905
	97	-5.076244	97	-6.268913	97	-7.261958	97	-6.194677
	98	-5.538934	98	-7.002095	98	-8.904082	98	-6.807428
	99	-6.243372	99	-7.413912	99	-8.63374	99	-7.594185
	100	-6.418855	100	-7.942055	100	-9.187069	100	-9.144588
	101	-6.272546	101	-8.665836	101	-9.727316	101	-10.16627
	102	-6.396205	102	-9.137155	102	-10.60224	102	-11.05511
	103	-6.587708	103	-9.438792	103	-11.26714	103	-11.48571
	104	-6.264812	104	-9.585912	104	-12.12732	104	-12.0051
	105	-5.932773	105	-9.857822	105	-12.58747	105	-11.92673
	106	-5.916631	106	-9.994103	106	-12.48872	106	-11.96901
	107	-5.993215	107	-10.11241	107	-13.39783	107	-11.25778
	108	-6.086001	108	-10.19983	108	-14.09752	108	-9.506694
	109	-6.619677	109	-10.2547	109	-13.49563	109	-8.390097
	110	-7.268609	110	-10.99371	110	-12.45477	110	-8.895929
	111	-7.569792	111	-11.90296	111	-11.39314	111	-9.198743
	112	-7.916038	112	-13.43587	112	-11.47493	112	-9.088192
	113	-8.590664	113	-13.61775	113	-10.97828	113	-8.940288
	114	-8.990344	114	-13.80533	114	-11.27626	114	-8.576361
	115	-9.403574	115	-14.28986	115	-11.88601	115	-7.784052
	116	-9.826663	116	-14.38162	116	-10.90688	116	-7.787179
	117	-9.752189	117	-14.32282	117	-10.58702	117	-8.717314
	118	-9.866866	118	-14.22466	118	-10.66788	118	-10.14367
	119	-10.51191	119	-14.09663	119	-11.62083	119	-11.28791
	120	-10.73691	120	-13.68348	120	-12.32092	120	-11.67043
	121	-10.91157	121	-13.79164	121	-13.25466	121	-11.5476
	122	-11.11648	122	-14.47432	122	-14.19951	122	-11.6331
	123	-11.49544	123	-15.23526	123	-13.5305	123	-11.23338
	124	-11.82855	124	-15.57761	124	-14.549	124	-11.36363
	125	-12.10019	125	-15.70479	125	-15.05365	125	-11.11879
	126	-12.34247	126	-16.24784	126	-14.8142	126	-10.4906
	127	-12.48586	127	-16.72905	127	-14.6058	127	-10.39324
	128	-12.32131	128	-16.78905	128	-13.96347	128	-10.43701
	129	-12.59781	129	-16.70692	129	-13.67121	129	-10.85992
	130	-12.86728	130	-16.5633	130	-12.92677	130	-11.42529
	131	-12.75598	131	-16.30206	131	-13.25703	131	-11.32179
	132	-12.95776	132	-16.13084	132	-12.9963	132	-11.5413
	133	-12.79299	133	-16.10672	133	-12.60375	133	-11.7404
	134	-12.55051	134	-16.90651	134	-12.78461	134	-12.08522
	135	-12.43286	135	-17.23053	135	-13.37245	135	-12.21708
	136	-12.2356	136	-17.0254	136	-13.45888	136	-12.48235
	137	-12.18839	137	-16.98379	137	-13.51818	137	-13.69997
	138	-11.90012	138	-16.70053	138	-14.36861	138	-13.26957
	139	-12.12394	139	-17.46939	139	-15.14484	139	-12.65449
	140	-12.49746	140	-17.43462	140	-15.15078	140	-12.01095
	141	-12.81247	141	-17.79799	141	-15.61364	141	-11.15655
	142	-13.3493	142	-18.09356	142	-15.62336	142	-11.50558
	143	-13.86811	143	-17.95737	143	-15.28801	143	-11.51385
	144	-14.74575	144	-18.47568	144	-14.87517	144	-11.29695
	145	-15.42563	145	-18.72881	145	-14.89186	145	-11.15825
	146	-16.02568	146	-19.1598	146	-14.27197	146	-11.04573
	147	-16.45489	147	-19.94879	147	-13.74001	147	-11.44841
	148	-16.47687	148	-20.45361	148	-14.20196	148	-10.64673
	149	-17.03774	149	-20.53956	149	-13.69783	149	-11.14582
	150	-17.24	150	-20.82003	150	-13.77142	150	-11.98192
	151	-17.15811	151	-20.9297	151	-13.92953	151	-12.81228
	152	-17.27385	152	-20.80858	152	-14.24197	152	-12.8255
	153	-17.13444	153	-20.34297	153	-14.2234	153	-13.18035
	154	-17.23769	154	-20.28475	154	-14.8372	154	-13.64128
	155	-16.85862	155	-20.04625	155	-15.9513	155	-13.45918
	156	-16.84525	156	-19.49849	156	-15.72688	156	-13.52203
	157	-16.73023	157	-19.10546	157	-16.27316	157	-13.49541
	158	-16.48069	158	-19.09065	158	-16.78999	158	-12.76384
	159	-16.87671	159	-19.47399	159	-16.67359	159	-11.92901
	160	-16.30351	160	-19.65001	160	-16.25084	160	-11.22178
	161	-16.05479	161	-19.49844	161	-15.81229	161	-10.53578
	162	-15.93118	162	-19.18191	162	-15.25535	162	-9.789247
	163	-15.68566	163	-18.91882	163	-13.12412	163	-10.24172
	164	-15.37549	164	-18.41312	164	-12.99192	164	-11.34364
	165	-14.89535	165	-17.95094	165	-13.0964	165	-10.99731
	166	-14.87306	166	-17.94831	166	-12.34676	166	-11.30731
	167	-14.52204	167	-17.81754	167	-12.72448	167	-11.59088
	168	-14.2649	168	-17.51945	168	-12.65218	168	-11.60255
	169	-14.46611	169	-17.42436	169	-13.04951	169	-12.01943
	170	-14.70374	170	-16.93187	170	-12.7054	170	-12.18695
	171	-14.64138	171	-16.59252	171	-13.57425	171	-12.63803
	172	-14.36735	172	-16.90103	172	-13.92541	172	-12.39996
	173	-14.44943	173	-17.22669	173	-13.24938	173	-11.88601
	174	-14.65148	174	-17.37467	174	-13.86892	174	-11.23573
	175	-14.75667	175	-17.18735	175	-13.90705	175	-10.57539
	176	-15.42467	176	-17.48845	176	-14.05723	176	-9.914495
	177	-15.42958	177	-18.30155	177	-13.01989	177	-9.060308
	178	-15.47287	178	-18.52449	178	-12.28743	178	-8.924798
	179	-15.54074	179	-18.49999	179	-11.81992	179	-9.369757
	180	-15.72259	180	-18.40489	180	-10.80438	180	-9.191049
	181	-15.93414	181	-18.41525	181	-11.33217	181	-9.704766
	182	-15.87002	182	-18.03143	182	-10.98591	182	-9.697346
	183	-15.86593	183	-17.60186	183	-10.74378	183	-10.34434
	184	-15.53372	184	-17.05325	184	-10.8677	184	-10.56779
	185	-15.74804	185	-16.68403	185	-11.89102	185	-11.06404
	186	-15.45985	186	-16.4101	186	-13.05561	186	-11.69223
	187	-15.18255	187	-16.23695	187	-13.50568	187	-11.43475
	188	-15.06198	188	-16.16733	188	-14.67768	188	-11.47701
	189	-14.80276	189	-15.7184	189	-15.1194	189	-11.21515
	190	-14.73961	190	-15.24695	190	-14.26563	190	-11.13457
	191	-14.36089	191	-15.0392	191	-14.88653	191	-11.70043
	192	-14.6035	192	-14.62175	192	-14.57988	192	-11.18809
	193	-14.46066	193	-14.46341	193	-14.45486	193	-10.81409
	194	-14.25013	194	-14.69973	194	-13.85953	194	-10.72447
	195	-14.20919	195	-14.65318	195	-13.42872	195	-10.68249
	196	-14.21997	196	-14.49625	196	-12.90317	196	-10.77087
	197	-14.10491	197	-13.64166	197	-11.85803	197	-10.43486
	198	-13.97292	198	-13.6385	198	-11.68167	198	-10.0864
	199	-13.6866	199	-13.58853	199	-10.79711	199	-10.89806
	200	-13.41671	200	-13.5637	200	-10.79649	200	-10.58788
	201	-13.09853	201	-13.53201	201	-11.28759	201	-10.65303
	202	-12.9215	202	-13.08256	202	-11.60182	202	-10.28218
	203	-12.91763	203	-12.49124	203	-12.23966	203	-10.0738
	204	-12.50527	204	-12.00663	204	-11.89733	204	-10.1414
	205	-12.46257	205	-12.23613	205	-12.53715	205	-10.3346
	206	-12.35217	206	-12.4207	206	-12.28455	206	-11.21534
	207	-12.1468	207	-12.52431	207	-12.27976	207	-10.63904
	208	-11.86275	208	-12.66012	208	-13.20275	208	-10.34473
	209	-11.69068	209	-12.86241	209	-12.58997	209	-9.568689
	210	-11.46348	210	-12.27716	210	-12.02417	210	-9.459702
	211	-11.66691	211	-11.95706	211	-11.77538	211	-9.192948
	212	-11.30202	212	-11.57659	212	-11.32452	212	-8.94755
	213	-11.83839	213	-12.20483	213	-10.58619	213	-8.978852
	214	-11.75933	214	-12.19374	214	-10.19606	214	-9.375239
	215	-11.52216	215	-12.67402	215	-10.69657	215	-10.06822
	216	-11.45433	216	-12.6933	216	-9.954577	216	-10.50382
	217	-11.45736	217	-12.3067	217	-9.818872	217	-10.56792
	218	-11.60781	218	-12.01316	218	-10.12036	218	-11.45115
	219	-11.6188	219	-11.11899	219	-10.60217	219	-11.14754
	220	-11.66466	220	-11.55093	220	-10.98357	220	-10.9531
	221	-11.63718	221	-11.56485	221	-11.60712	221	-10.71749
	222	-11.43936	222	-11.94107	222	-11.77834	222	-10.09074
	223	-11.37003	223	-11.56546	223	-11.10162	223	-9.649997
	224	-11.39836	224	-11.09861	224	-11.23181	224	-9.060203
	225	-11.5125	225	-10.92609	225	-11.64967	225	-8.600828
	226	-11.30303	226	-10.92619	226	-11.2819	226	-8.024637
	227	-10.9777	227	-11.35061	227	-10.38787	227	-7.660502
	228	-11.17112	228	-11.39562	228	-9.818218	228	-7.724084
	229	-11.12553	229	-10.90782	229	-9.038235	229	-6.887703
	230	-11.27481	230	-11.00351	230	-8.563506	230	-7.275985
	231	-11.1885	231	-11.2237	231	-8.463856	231	-7.120255
	232	-10.69603	232	-11.42074	232	-7.837976	232	-6.893784
	233	-10.83242	233	-11.23448	233	-6.855417	233	-7.200483
	234	-10.07864	234	-10.35762	234	-6.702672	234	-7.669508
	235	-10.10916	235	-10.04373	235	-7.644773	235	-8.236699
	236	-9.989287	236	-9.824389	236	-8.336911	236	-8.129867
	237	-9.767169	237	-9.88182	237	-8.017739	237	-8.138178
	238	-9.724462	238	-9.880323	238	-9.006167	238	-8.290968
	239	-9.431002	239	-10.24814	239	-9.186912	239	-8.317441
	240	-9.664156	240	-10.69977	240	-9.121668	240	-8.372464
	241	-9.058425	241	-10.95428	241	-9.927122	241	-7.838637
	242	-9.114197	242	-10.50066	242	-9.90473	242	-7.614172
	243	-9.117208	243	-9.97899	243	-9.746876	243	-6.862517
	244	-8.730297	244	-9.631242	244	-8.92355	244	-5.888928
	245	-8.725019	245	-9.891283	245	-8.729654	245	-6.12088
	246	-8.566784	246	-9.801543	246	-7.705886	246	-6.322624
	247	-8.589176	247	-9.368307	247	-7.339447	247	-6.379657
	248	-8.473192	248	-9.01689	248	-7.801422	248	-6.21733
	249	-8.441154	249	-8.555232	249	-6.8455	249	-6.528048
	250	-8.406282	250	-8.785681	250	-6.555439	250	-7.401464
	251	-8.359914	251	-9.119338	251	-6.432373	251	-7.707623
	252	-8.441041	252	-8.862093	252	-7.382691	252	-8.248466
	253	-8.187175	253	-9.005105	253	-8.212925	253	-7.596262
	254	-7.680552	254	-8.933687	254	-8.455663	254	-7.16103
	255	-7.70318	255	-9.085143	255	-9.262216	255	-7.440816
	256	-7.591942	256	-8.62771	256	-8.62678	256	-8.059443
	257	-7.655128	257	-8.818268	257	-8.633519	257	-7.845195
	258	-7.453356	258	-8.274912	258	-9.167611	258	-7.286554
	259	-7.593145	259	-7.791459	259	-9.074224	259	-6.354113
	260	-7.396357	260	-7.571375	260	-8.941641	260	-5.677255
	261	-7.351774	261	-7.396538	261	-7.864761	261	-5.218918
	262	-6.918983	262	-7.680175	262	-7.856639	262	-5.03089
	263	-7.024836	263	-7.743097	263	-6.645619	263	-4.572476
	264	-6.553607	264	-7.636469	264	-5.985897	264	-4.479757
	265	-6.501567	265	-7.446584	265	-5.802339	265	-5.129989
	266	-6.594228	266	-7.332126	266	-4.640693	266	-6.12429
	267	-6.397979	267	-7.492361	267	-4.829826	267	-6.595602
	268	-5.917112	268	-7.333068	268	-5.324572	268	-7.043847
	269	-6.195574	269	-7.351342	269	-5.937901	269	-7.158031
	270	-5.997444	270	-6.996491	270	-6.510777	270	-7.482239
	271	-5.823419	271	-6.543327	271	-6.989661	271	-7.124099
	272	-5.432537	272	-6.292655	272	-8.079949	272	-7.080333
	273	-5.279221	273	-6.058929	273	-7.49202	273	-7.035758
	274	-5.256082	274	-6.362468	274	-8.447273	274	-6.99788
	275	-4.912745	275	-5.971243	275	-8.634249	275	-6.181616
	276	-5.158794	276	-5.969646	276	-8.466955	276	-5.443242
	277	-4.777449	277	-6.418043	277	-8.115279	277	-4.887888
	278	-4.463018	278	-6.661074	278	-7.597867	278	-4.320487
	279	-4.528006	279	-6.684659	279	-7.14216	279	-3.703879
	280	-3.99937	280	-6.100268	280	-5.534109	280	-3.799958
	281	-3.959824	281	-5.895147	281	-5.132094	281	-4.151699
	282	-3.969551	282	-5.79319	282	-5.310541	282	-4.69469
	283	-3.809663	283	-5.349442	283	-4.570478	283	-4.074176
	284	-3.739668	284	-5.244034	284	-4.536375	284	-4.368011
	285	-3.680689	285	-4.914331	285	-4.635111	285	-4.928412
	286	-3.778839	286	-4.850214	286	-5.071993	286	-5.447273
	287	-3.641198	287	-4.475053	287	-5.885653	287	-5.16117
	288	-3.615772	288	-5.006307	288	-6.393784	288	-4.384816
	289	-3.240677	289	-5.095983	289	-6.262903	289	-4.570617
	290	-3.49747	290	-5.080062	290	-5.467097	290	-4.910569
	291	-3.338725	291	-4.731614	291	-6.643101	291	-4.316222
	292	-3.509551	292	-4.801462	292	-7.037086	292	-3.80284
	293	-3.60603	293	-4.504525	293	-6.872757	293	-2.544885
	294	-3.583765	294	-4.83628	294	-6.369212	294	-1.807255
	295	-3.612389	295	-4.740029	295	-5.874579	295	-1.245371
	296	-3.570765	296	-5.137945	296	-5.106916	296	-.9922698
	297	-3.75641	297	-5.010483	297	-4.156152	297	-1.544421
	298	-3.566797	298	-4.455626	298	-3.924503	298	-1.857116
	299	-3.457371	299	-4.096944	299	-3.417233	299	-3.207366
	300	-3.517474	300	-3.666198	300	-3.471565	300	-3.523706
	301	-3.478549	301	-3.573402	301	-3.847935	301	-4.213211
	302	-3.607771	302	-3.294485	302	-5.002929	302	-4.786116
	303	-3.800238	303	-4.005085	303	-5.156197	303	-4.931653
	304	-3.626815	304	-4.696404	304	-5.874863	304	-4.884805
	305	-3.283832	305	-4.340184	305	-6.450786	305	-4.457349
	306	-3.384691	306	-4.115823	306	-6.11316	306	-4.225906
	307	-3.606913	307	-3.64224	307	-6.14031	307	-4.309354
	308	-3.538215	308	-3.874252	308	-6.043471	308	-3.443215
	309	-3.468811	309	-4.367689	309	-5.725123	309	-2.809256
	310	-2.914012	310	-4.37078	310	-4.90261	310	-2.025872
	311	-3.127918	311	-4.43414	311	-4.288774	311	-1.637108
	312	-2.94076	312	-4.324674	312	-3.941788	312	-1.276156
	313	-2.892321	313	-4.00409	313	-2.702365	313	-1.080772
	314	-2.601237	314	-4.251136	314	-2.43172	314	-1.119203
	315	-2.056786	315	-3.675033	315	-2.511488	315	-.7748001
	316	-2.04394	316	-3.581957	316	-1.569107	316	-.9431152
	317	-1.942143	317	-3.430416	317	-1.489362	317	-1.822025
	318	-1.846659	318	-3.293925	318	-1.405668	318	-2.442369
	319	-2.090705	319	-3.395623	319	-2.115728	319	-3.202842
	320	-1.922516	320	-3.696557	320	-2.180547	320	-2.831347
	321	-1.75181	321	-3.597625	321	-3.220513	321	-2.72538
	322	-1.996822	322	-3.937599	322	-4.404783	322	-2.576025
	323	-2.079593	323	-4.60987	323	-3.856349	323	-2.002838
	324	-2.035576	324	-4.886159	324	-4.60159	324	-1.533859
	325	-1.752393	325	-4.297495	325	-4.140019	325	-1.38363
	326	-1.952762	326	-3.837085	326	-4.177076	326	-1.804326
	327	-1.93618	327	-3.726956	327	-3.508401	327	-1.068765
	328	-2.121984	328	-3.797815	328	-3.001827	328	-.5539952
	329	-2.382184	329	-4.694708	329	-3.054422	329	-.8317353
	330	-2.459506	330	-5.239928	330	-1.621096	330	-.1406029
	331	-2.67081	331	-6.044124	331	-1.774295	331	-.0672247
	332	-2.665359	332	-5.840984	332	-1.481117	332	.3085674
	333	-3.053795	333	-5.448453	333	-.7340149	333	3.664265E-02
	334	-2.828578	334	-4.833878	334	-1.342802	334	-.2153181
	335	-2.481426	335	-3.958309	335	-1.541751	335	-.1139031
	336	-2.437465	336	-3.796502	336	-2.182379	336	-.2839215
	337	-2.727892	337	-3.662004	337	-1.954845	337	-.1954908
	338	-2.552211	338	-3.523126	338	-2.676567	338	-.46041
	339	-2.551041	339	-3.374557	339	-2.646413	339	-.6642993
	340	-2.629143	340	-3.770051	340	-1.948949	340	-.7342823
	341	-2.437961	341	-3.965942	341	-2.894852	341	-.4231811
	342	-2.776094	342	-4.079487	342	-2.69584	342	.3112588
	343	-3.006746	343	-4.41821	343	-2.441125	343	.6463584
	344	-2.844855	344	-4.967876	344	-2.037953	344	.6538737
	345	-2.530999	345	-5.054338	345	-1.807769	345	1.010971
	346	-2.502244	346	-4.953582	346	-1.314865	346	.7448111
	347	-3.029449	347	-4.493383	347	-.4608578	347	1.1491
	348	-2.835998	348	-4.803523	348	-1.111694	348	1.650764
	349	-2.589005	349	-5.290558	349	.1154934	349	1.994803
	350	-2.622414	350	-5.645597	350	.9907643	350	1.279984
	351	-2.447381	351	-5.318756	351	.9314824	351	-.1154775
	352	-2.403853	352	-4.731478	352	3.629901E-02	352	-.9593725
	353	-2.360355	353	-4.748181	353	-.9387736	353	-1.123093
	354	-2.310496	354	-4.716769	354	-1.321529	354	-1.091494
	355	-1.87251	355	-4.291814	355	-2.64852	355	-1.089634
	356	-1.78413	356	-4.270091	356	-2.89424	356	-1.044408
	357	-1.889909	357	-4.06242	357	-2.730564	357	-1.180637
	358	-1.774682	358	-4.682999	358	-3.70811	358	-1.555578
	359	-1.545152	359	-4.759297	359	-3.82182	359	-1.261934
	360	-1.878089	360	-5.191758	360	-3.87056	360	-.7686457
	361	-1.769817	361	-4.999431	361	-3.432033	361	-.2328211
	362	-1.551749	362	-4.57283	362	-3.166944	362	-9.043709E-02
	363	-1.423889	363	-4.565116	363	-2.200869	363	-.4554114
	364	-1.693259	364	-4.141601	364	-1.676694	364	-.5742938
	365	-1.758302	365	-3.693863	365	-2.436466	365	-.5948824
	366	-1.873803	366	-3.732893	366	-1.997464	366	-.8927789
	367	-1.795624	367	-4.145453	367	-2.253954	367	-.8837429
	368	-1.812071	368	-4.566127	368	-2.567873	368	-1.255132
	369	-1.903986	369	-4.338424	369	-2.749813	369	-1.915416
	370	-2.198895	370	-4.576067	370	-3.057254	370	-2.769498
	371	-1.890429	371	-4.049629	371	-3.711532	371	-2.843351
	372	-1.620291	372	-4.002998	372	-4.720698	372	-2.51881
	373	-1.743992	373	-3.785668	373	-4.291892	373	-2.27657
	374	-1.508599	374	-3.159906	374	-4.695483	374	-1.702089
	375	-1.303965	375	-2.330194	375	-5.176474	375	-1.505032
	376	-1.359095	376	-2.146535	376	-5.498746	376	-.0498807
	377	-1.069923	377	-2.549548	377	-5.129521	377	1.201252
	378	-1.022998	378	-3.62761	378	-4.203799	378	1.760449
	379	-1.005253	379	-3.583116	379	-3.369548	379	1.691542
	380	-1.460196	380	-3.818236	380	-2.082296	380	.3109698
	381	-1.394375	381	-4.056856	381	-2.26559	381	4.293871E-02
	382	-1.596524	382	-4.374768	382	-2.792037	382	-.797191
	383	-2.138061	383	-5.088868	383	-2.267679	383	-1.25704
	384	-2.05661	384	-5.718364	384	-2.61928	384	-1.333802
	385	-2.666869	385	-6.41048	385	-3.38794	385	-1.945487
	386	-2.804955	386	-6.46115	386	-4.051777	386	-2.681686
	387	-2.771966	387	-6.359304	387	-4.109672	387	-2.858916
	388	-3.03193	388	-6.453395	388	-5.476211	388	-2.792687
	389	-3.017789	389	-6.333743	389	-5.753937	389	-2.612988
	390	-3.287274	390	-6.656992	390	-5.168449	390	-2.987022
	391	-2.878797	391	-6.401255	391	-5.855872	391	-2.339939
	392	-3.136108	392	-6.609208	392	-6.195013	392	-2.038479
	393	-3.240448	393	-6.72646	393	-5.798532	393	-1.046863
	394	-3.078359	394	-6.634959	394	-4.853669	394	2.080886E-02
	395	-3.242864	395	-6.566748	395	-4.186595	395	.3875706
	396	-3.219531	396	-6.596068	396	-2.935773	396	.7627274
	397	-3.20049	397	-7.078767	397	-2.12815	397	.1813426
	398	-3.350982	398	-7.272933	398	-2.285726	398	.5239198
	399	-3.277084	399	-7.024493	399	-1.35668	399	.2448337
	400	-3.329236	400	-7.205104	400	-1.350337	400	-1.254431
	401	-3.533127	401	-7.204063	401	-1.533455	401	-1.991908
	402	-3.445029	402	-7.079146	402	-2.633798	402	-1.79819
	403	-3.734626	403	-7.131971	403	-3.296556	403	-2.424406
	404	-3.706332	404	-7.307143	404	-3.179248	404	-2.555271
	405	-3.589839	405	-7.333516	405	-4.076694	405	-3.330098
	406	-3.700635	406	-7.219762	406	-3.971503	406	-2.639815
	407	-3.666026	407	-7.26762	407	-4.374701	407	-2.479355
	408	-3.40915	408	-7.137892	408	-5.049932	408	-1.64199
	409	-3.551188	409	-7.158729	409	-5.061774	409	-.9605935
	410	-3.45029	410	-7.215892	410	-4.358785	410	-.5488729
	411	-3.309845	411	-7.257695	411	-3.195441	411	-.6629633
	412	-3.834226	412	-7.503136	412	-3.05799	412	-1.211311
	413	-3.778059	413	-7.561046	413	-2.367965	413	-1.280145
	414	-4.079669	414	-7.938544	414	-2.332044	414	-.9984969
	415	-4.166772	415	-8.369143	415	-2.815111	415	-.6874036
	416	-4.262034	416	-8.137267	416	-1.523991	416	-.6921496
	417	-4.345885	417	-8.408689	417	-1.513514	417	-1.005838
	418	-4.23268	418	-8.390442	418	-1.54962	418	-1.433194
	419	-4.542061	419	-8.207285	419	-1.886206	419	-2.028708
	420	-4.76861	420	-7.29162	420	-2.325985	420	-1.993969
	421	-4.498481	421	-6.999163	421	-2.938278	421	-1.438465
	422	-4.451613	422	-7.484261	422	-4.128977	422	-1.485461
	423	-4.624407	423	-7.865565	423	-3.108688	423	-.7569501
	424	-4.678986	424	-8.311364	424	-3.716665	424	-.5381372
	425	-4.659721	425	-8.282354	425	-3.628919	425	-.4864013
	426	-4.751434	426	-7.910832	426	-3.189107	426	-.1096114
	427	-4.917455	427	-7.989979	427	-3.08801	427	7.396638E-02
	428	-5.050512	428	-7.528361	428	-2.886304	428	.8697388
	429	-5.395808	429	-7.274781	429	-2.88647	429	1.241287
	430	-5.414796	430	-7.326897	430	-1.457611	430	1.411933
	431	-5.340854	431	-7.947204	431	-1.014191	431	1.069511
	432	-5.355703	432	-8.059308	432	-1.042731	432	.6567231
	433	-5.517126	433	-7.684713	433	-.2632022	433	5.755144E-02
	434	-5.593925	434	-7.587088	434	-.3484799	434	-.4977373
	435	-5.59481	435	-7.448975	435	-.3858471	435	-.9893106
	436	-5.558257	436	-7.699423	436	-.797094	436	-1.303425
	437	-5.76034	437	-8.217611	437	-1.138899	437	-1.49981
	438	-5.684435	438	-8.237047	438	-2.112527	438	-1.202296
	439	-5.64544	439	-8.33608	439	-2.777905	439	-.8764387
	440	-5.536161	440	-7.847291	440	-2.105999	440	-.7700446
	441	-5.50546	441	-7.551606	441	-3.052312	441	.0417395
	442	-5.704457	442	-7.930247	442	-3.504147	442	.4042745
	443	-5.798812	443	-8.014608	443	-2.867024	443	.9149237
	444	-5.711731	444	-8.048483	444	-2.134027	444	.3087688
	445	-5.825397	445	-7.540297	445	-1.790949	445	6.900039E-02
	446	-5.887544	446	-7.201035	446	-1.256442	446	-1.091878E-02
	447	-6.077606	447	-7.510419	447	-.5851607	447	-6.555679E-02
	448	-6.02524	448	-8.04498	448	-1.290034	448	3.393419E-02
	449	-6.070791	449	-8.250453	449	-.9971527	449	-.2616844
	450	-5.985835	450	-8.326416	450	-.608745	450	-.1205356
	451	-5.742758	451	-8.403419	451	-.6139641	451	-1.016151
	452	-5.603463	452	-8.104152	452	-.9498029	452	-1.898227
	453	-5.771483	453	-7.613852	453	-1.278801	453	-2.501451
	454	-5.748021	454	-7.260911	454	-1.921244	454	-2.703257
	455	-5.585591	455	-7.062223	455	-2.492701	455	-2.680837
	456	-5.658147	456	-7.057253	456	-2.923508	456	-2.706737
	457	-5.824452	457	-7.218072	457	-2.727094	457	-2.67683
	458	-5.694926	458	-7.343531	458	-3.256454	458	-2.450138
	459	-5.974371	459	-7.647954	459	-3.41505	459	-1.622153
	460	-5.689941	460	-7.560698	460	-2.95391	460	-.3795091
	461	-5.546659	461	-7.589681	461	-2.235283	461	.639617
	462	-5.425084	462	-7.315619	462	-1.623663	462	.9168579
	463	-5.62345	463	-6.506251	463	-.2824063	463	.6472659
	464	-5.679017	464	-6.04293	464	.4868034	464	-4.844924E-02
	465	-5.706194	465	-5.738384	465	.4379703	465	.6555482
	466	-5.965553	466	-5.606731	466	1.353243	466	.3785005
	467	-5.754572	467	-5.592418	467	.9320694	467	.3243783
	468	-5.664716	468	-5.456813	468	.3522277	468	.5305506
	469	-5.90521	469	-5.267156	469	-.1616824	469	.552738
	470	-5.903455	470	-4.79308	470	-7.174179E-02	470	.538319
	471	-5.90609	471	-4.809034	471	-.2382687	471	-.1461079
	472	-5.673014	472	-5.141576	472	-1.139356	472	-.5385379
	473	-5.90273	473	-5.537819	473	-.8587347	473	-.4316702
	474	-5.903643	474	-5.337265	474	-1.612964	474	-.5404841
	475	-5.954895	475	-4.770299	475	-1.76041	475	.1536131
	476	-6.020694	476	-5.003397	476	-2.046412	476	.4373311
	477	-5.807118	477	-5.326622	477	-1.56971	477	1.007051
	478	-5.837861	478	-5.404441	478	-1.388773	478	1.340238
	479	-5.805692	479	-5.20014	479	-1.07968	479	1.461813
	480	-5.704338	480	-4.960565	480	.4468756	480	1.672911
	481	-5.444933	481	-4.950456	481	.4286652	481	1.021944
	482	-4.961412	482	-4.335518	482	.4779978	482	.7696051
	483	-5.12698	483	-3.935091	483	.5998879	483	.8220867
	484	-4.870342	484	-3.550402	484	.8770935	484	1.185486
	485	-4.865328	485	-3.298147	485	1.070375	485	.7392285
	486	-4.816371	486	-3.617988	486	1.029145	486	-.7686374
	487	-4.607184	487	-4.230924	487	.792608	487	-1.22803
	488	-4.303154	488	-4.509077	488	6.874817E-02	488	-1.157933
	489	-4.18784	489	-4.052093	489	-.7710151	489	-1.398964
	490	-3.937167	490	-3.440021	490	-.1466846	490	-1.172355
	491	-3.845223	491	-3.175786	491	-1.417961	491	-.5493824
