# Supplementary material for: A single Musashi gene allele is sufficient to maintain mouse photoreceptor cells
Source: PLoS One. 2026 May 14;21(5):e0338576. doi: 10.1371/journal.pone.0338576 (PMC13175383; doi:10.1371/journal.pone.0338576)
Supplement: S3 File — (ZIP) [file pone.0338576.s012.zip › Supplementary_data_1_RawERG_data_and_R-code/1st batch/D56_Msi TKO_ROD_021525.CSV]

Information	Record_No	3973	Record_No	3974	Record_No	3975	Record_No	3976	Record_No	3977	Record_No	3978	Record_No	3979	Record_No	3980	Record_No	3983	Record_No	3984	Record_No	3985	Record_No	3986	Record_No	3987	Record_No	3988	Record_No	3989	Record_No	3990
	Animal ID	1029	Animal ID	1029	Animal ID	1029	Animal ID	1029	Animal ID	1029	Animal ID	1029	Animal ID	1029	Animal ID	1029	Animal ID	1031	Animal ID	1031	Animal ID	1031	Animal ID	1031	Animal ID	1031	Animal ID	1031	Animal ID	1031	Animal ID	1031
	Session		Session		Session		Session		Session		Session		Session		Session		Session		Session		Session		Session		Session		Session		Session		Session
	Species/Breed		Species/Breed		Species/Breed		Species/Breed		Species/Breed		Species/Breed		Species/Breed		Species/Breed		Species/Breed		Species/Breed		Species/Breed		Species/Breed		Species/Breed		Species/Breed		Species/Breed		Species/Breed
	Study protocol #		Study protocol #		Study protocol #		Study protocol #		Study protocol #		Study protocol #		Study protocol #		Study protocol #		Study protocol #		Study protocol #		Study protocol #		Study protocol #		Study protocol #		Study protocol #		Study protocol #		Study protocol #
	Birthdate	Dec/30/1899	Birthdate	Dec/30/1899	Birthdate	Dec/30/1899	Birthdate	Dec/30/1899	Birthdate	Dec/30/1899	Birthdate	Dec/30/1899	Birthdate	Dec/30/1899	Birthdate	Dec/30/1899	Birthdate	Dec/30/1899	Birthdate	Dec/30/1899	Birthdate	Dec/30/1899	Birthdate	Dec/30/1899	Birthdate	Dec/30/1899	Birthdate	Dec/30/1899	Birthdate	Dec/30/1899	Birthdate	Dec/30/1899
	TestDate	Feb/15/2025	TestDate	Feb/15/2025	TestDate	Feb/15/2025	TestDate	Feb/15/2025	TestDate	Feb/15/2025	TestDate	Feb/15/2025	TestDate	Feb/15/2025	TestDate	Feb/15/2025	TestDate	Feb/15/2025	TestDate	Feb/15/2025	TestDate	Feb/15/2025	TestDate	Feb/15/2025	TestDate	Feb/15/2025	TestDate	Feb/15/2025	TestDate	Feb/15/2025	TestDate	Feb/15/2025
	TestTime	16:46:05	TestTime	16:46:05	TestTime	16:47:33	TestTime	16:47:33	TestTime	16:50:17	TestTime	16:50:17	TestTime	16:51:01	TestTime	16:51:01	TestTime	17:14:16	TestTime	17:14:16	TestTime	17:15:54	TestTime	17:15:54	TestTime	17:18:44	TestTime	17:18:44	TestTime	17:19:32	TestTime	17:19:32
	Protocol	ABI ROD	Protocol	ABI ROD	Protocol	ABI ROD	Protocol	ABI ROD	Protocol	ABI ROD	Protocol	ABI ROD	Protocol	ABI ROD	Protocol	ABI ROD	Protocol	ABI ROD	Protocol	ABI ROD	Protocol	ABI ROD	Protocol	ABI ROD	Protocol	ABI ROD	Protocol	ABI ROD	Protocol	ABI ROD	Protocol	ABI ROD
	Step_No	1	Step_No	1	Step_No	3	Step_No	3	Step_No	6	Step_No	6	Step_No	8	Step_No	8	Step_No	1	Step_No	1	Step_No	3	Step_No	3	Step_No	6	Step_No	6	Step_No	8	Step_No	8
	Label	R	Label	L	Label	R	Label	L	Label	R	Label	L	Label	R	Label	L	Label	R	Label	L	Label	R	Label	L	Label	R	Label	L	Label	R	Label	L
	Stimulus	Scotopic WHT -40dB Flash	Stimulus	Scotopic WHT -40dB Flash	Stimulus	Scotopic WHT -24dB Flash	Stimulus	Scotopic WHT -24dB Flash	Stimulus	Scotopic WHT -12dB Flash	Stimulus	Scotopic WHT -12dB Flash	Stimulus	Scotopic WHT -4dB Flash	Stimulus	Scotopic WHT -4dB Flash	Stimulus	Scotopic WHT -40dB Flash	Stimulus	Scotopic WHT -40dB Flash	Stimulus	Scotopic WHT -24dB Flash	Stimulus	Scotopic WHT -24dB Flash	Stimulus	Scotopic WHT -12dB Flash	Stimulus	Scotopic WHT -12dB Flash	Stimulus	Scotopic WHT -4dB Flash	Stimulus	Scotopic WHT -4dB Flash
	Low cut (Hz)	0.3	Low cut (Hz)	0.3	Low cut (Hz)	0.3	Low cut (Hz)	0.3	Low cut (Hz)	0.3	Low cut (Hz)	0.3	Low cut (Hz)	0.3	Low cut (Hz)	0.3	Low cut (Hz)	0.3	Low cut (Hz)	0.3	Low cut (Hz)	0.3	Low cut (Hz)	0.3	Low cut (Hz)	0.3	Low cut (Hz)	0.3	Low cut (Hz)	0.3	Low cut (Hz)	0.3
	High cut (Hz)	500	High cut (Hz)	500	High cut (Hz)	500	High cut (Hz)	500	High cut (Hz)	500	High cut (Hz)	500	High cut (Hz)	500	High cut (Hz)	500	High cut (Hz)	500	High cut (Hz)	500	High cut (Hz)	500	High cut (Hz)	500	High cut (Hz)	500	High cut (Hz)	500	High cut (Hz)	500	High cut (Hz)	500
	Notch	OFF	Notch	OFF	Notch	OFF	Notch	OFF	Notch	OFF	Notch	OFF	Notch	OFF	Notch	OFF	Notch	OFF	Notch	OFF	Notch	OFF	Notch	OFF	Notch	OFF	Notch	OFF	Notch	OFF	Notch	OFF
Cursor #	3973 Time	3973 Amp	3974 Time	3974 Amp	3975 Time	3975 Amp	3976 Time	3976 Amp	3977 Time	3977 Amp	3978 Time	3978 Amp	3979 Time	3979 Amp	3980 Time	3980 Amp	3983 Time	3983 Amp	3984 Time	3984 Amp	3985 Time	3985 Amp	3986 Time	3986 Amp	3987 Time	3987 Amp	3988 Time	3988 Amp	3989 Time	3989 Amp	3990 Time	3990 Amp
1
2
3
4
5
6
7
8
9
10
Wave Data	3973 Time	3973 Amp	3974 Time	3974 Amp	3975 Time	3975 Amp	3976 Time	3976 Amp	3977 Time	3977 Amp	3978 Time	3978 Amp	3979 Time	3979 Amp	3980 Time	3980 Amp	3983 Time	3983 Amp	3984 Time	3984 Amp	3985 Time	3985 Amp	3986 Time	3986 Amp	3987 Time	3987 Amp	3988 Time	3988 Amp	3989 Time	3989 Amp	3990 Time	3990 Amp
	-20	-3.011648	-20	.5834016	-20	1.208168	-20	3.088012	-20	.6061186	-20	1.259214	-20	-.617673	-20	-6.245481	-20	-5.293576	-20	-4.352148	-20	2.363206	-20	2.249015	-20	-3.374433	-20	-.4184251	-20	-7.880463	-20	-4.513694E-02
	-19	-3.290126	-19	.4874573	-19	1.635056	-19	3.3597	-19	.6705627	-19	1.470375	-19	-.6218735	-19	-6.83659	-19	-5.671859	-19	-4.7725	-19	2.899012	-19	2.306957	-19	-3.579181	-19	-.4914982	-19	-8.601609	-19	1.603658E-02
	-18	-3.731386	-18	.5048502	-18	2.009105	-18	3.874854	-18	.7718409	-18	1.504193	-18	-.5130954	-18	-7.893099	-18	-6.007401	-18	-5.290022	-18	3.188275	-18	2.154182	-18	-3.654537	-18	-.4723442	-18	-9.1778	-18	.3174692
	-17	-4.14607	-17	.4933271	-17	2.355319	-17	4.54778	-17	.9951436	-17	1.023725	-17	-.4256566	-17	-9.012908	-17	-6.539972	-17	-5.564401	-17	3.204976	-17	1.902697	-17	-3.83557	-17	-.6183664	-17	-9.558136	-17	.8475605
	-16	-4.339661	-16	.6654907	-16	2.839327	-16	5.02764	-16	1.097024	-16	.4045918	-16	-.286562	-16	-10.26123	-16	-6.927289	-16	-5.444775	-16	3.234736	-16	1.582951	-16	-3.886993	-16	-.6036011	-16	-9.826323	-16	1.316525
	-15	-4.481902	-15	1.145796	-15	3.084221	-15	5.268253	-15	1.568315	-15	-.5482906	-15	-.2609815	-15	-11.44675	-15	-7.312495	-15	-5.278295	-15	3.039913	-15	1.297634	-15	-3.728433	-15	-.5295628	-15	-9.710836	-15	1.968902
	-14	-3.58043	-14	.4051223	-14	2.015147	-14	3.845676	-14	.8129718	-14	1.938963	-14	-.8122174	-14	-8.148436	-14	-6.375525	-14	-4.854584	-14	4.643786	-14	1.474523	-14	-4.401765	-14	-.592851	-14	-9.512859	-14	.5169905
	-13	-4.108443	-13	.3722549	-13	3.67336	-13	4.389289	-13	.6758567	-13	.7144712	-13	-5.042553E-04	-13	-9.454249	-13	-6.338396	-13	-6.098011	-13	4.37281	-13	.9261195	-13	-3.772708	-13	-.5439303	-13	-10.19292	-13	.5773863
	-12	-5.268191	-12	.6588032	-12	3.206747	-12	5.739726	-12	1.245182	-12	-.5185776	-12	.2821326	-12	-11.27775	-12	-6.832988	-12	-6.234842	-12	3.059145	-12	1.072897	-12	-3.684062	-12	-.6373171	-12	-10.17027	-12	1.866963
	-11	-5.018665	-11	.739609	-11	3.205059	-11	6.85851	-11	1.934518	-11	-1.425002	-11	5.223393E-02	-11	-12.48387	-11	-8.01029	-11	-5.879399	-11	2.110188	-11	1.134619	-11	-3.786059	-11	-.963791	-11	-9.228576	-11	2.758887
	-10	-4.269925	-10	1.697901	-10	3.717631	-10	6.068044	-10	1.64444	-10	-1.402453	-10	-8.063883E-02	-10	-13.5888	-10	-7.975121	-10	-4.386683	-10	2.078777	-10	1.465525	-10	-3.696307	-10	-.3021964	-10	-10.58761	-10	2.681261
	-9	-4.645753	-9	3.001086	-9	2.687383	-9	4.708273	-9	3.096922	-9	-2.597145	-9	-1.006895	-9	-13.72739	-9	-8.342653	-9	-4.216248	-9	1.974774	-9	1.712121	-9	-3.029698	-9	-.1372911	-9	-8.572778	-9	3.411922
	-8	-4.20399	-8	2.789062	-8	3.113525	-8	2.828578	-8	2.331032	-8	-2.698345	-8	-2.024735	-8	-12.97926	-8	-7.65116	-8	-3.273312	-8	1.466316	-8	1.61876	-8	-3.788305	-8	-.1858988	-8	-7.569226	-8	3.07024
	-7	-5.277631	-7	2.732064	-7	3.078564	-7	3.337439	-7	2.850175	-7	-3.214022	-7	-2.26068	-7	-13.25862	-7	-7.303267	-7	-2.574262	-7	1.242699	-7	1.651966	-7	-3.465042	-7	-1.067374	-7	-9.006976	-7	3.332543
	-6	-4.603041	-6	2.486643	-6	3.56383	-6	3.587355	-6	2.673779	-6	-3.008156	-6	-3.008009	-6	-12.86869	-6	-6.357863	-6	-2.581721	-6	.9920149	-6	2.231278	-6	-3.921936	-6	-1.227161	-6	-6.939865	-6	3.019439
	-5	-5.192174	-5	3.830036	-5	3.299924	-5	4.202627	-5	2.322477	-5	-2.71919	-5	-3.73795	-5	-11.68805	-5	-5.770047	-5	-3.394307	-5	1.010643	-5	3.134719	-5	-4.712275	-5	-.4058104	-5	-7.681469	-5	2.166664
	-4	-3.311242	-4	4.535843	-4	3.454823	-4	4.408671	-4	3.588994	-4	-.8617579	-4	-4.949688	-4	-9.860581	-4	-5.986173	-4	-3.319192	-4	.8714038	-4	3.463412	-4	-4.121444	-4	-.9070348	-4	-8.204515	-4	1.649587
	-3	-4.588441	-3	5.032828	-3	3.099122	-3	4.112421	-3	4.059121	-3	1.913731	-3	-3.627913	-3	-8.829899	-3	-5.699303	-3	-4.114751	-3	2.415801	-3	3.74052	-3	-4.587362	-3	-1.302823	-3	-7.994321	-3	.7492418
	-2	-4.699537	-2	4.878601	-2	2.937139	-2	4.307228	-2	4.960631	-2	4.508099	-2	-3.949092	-2	-7.592641	-2	-6.443796	-2	-4.4245	-2	2.409467	-2	3.636391	-2	-4.800371	-2	-.5046084	-2	-7.427439	-2	-.5414521
	-1	-5.138703	-1	3.531897	-1	3.04069	-1	4.496083	-1	4.490312	-1	6.551393	-1	-4.285908	-1	-7.695173	-1	-6.996165	-1	-4.265133	-1	2.116845	-1	4.321342	-1	-5.873771	-1	-1.294792	-1	-9.193627	-1	-.169979
	0	-5.511304	0	2.887847	0	3.333629	0	5.368372	0	5.310757	0	8.939333	0	-4.49414	0	-7.833174	0	-7.530015	0	-5.364312	0	3.016484	0	5.281026	0	-6.302613	0	-.869464	0	-9.420996	0	4.747401E-02
	1	-6.260969	1	1.938998	1	3.222731	1	5.957881	1	4.483573	1	6.350463	1	-5.899228	1	-7.437123	1	-8.285782	1	-5.150502	1	3.552929	1	5.924392	1	-7.913962	1	-.1507136	1	-10.61828	1	-.7668914
	2	-7.82463	2	1.191494	2	2.828215	2	5.915848	2	4.085395	2	4.730154	2	-4.683278	2	-9.26956	2	-8.321385	2	-4.821267	2	5.311758	2	4.9733	2	-8.120396	2	.7546611	2	-11.09707	2	-.2354836
	3	-9.060008	3	-.1517856	3	2.68852	3	5.921317	3	5.813444	3	3.140192	3	-4.080647	3	-11.34739	3	-10.02004	3	-4.543137	3	5.850376	3	3.847574	3	-6.120889	3	1.174105	3	-11.57152	3	.2153903
	4	-8.64641	4	9.384498E-02	4	3.19759	4	6.180423	4	6.071061	4	4.265815	4	-4.549737	4	-13.611	4	-10.18869	4	-4.579258	4	5.079267	4	4.079957	4	-6.047924	4	-1.302538	4	-11.47035	4	.6219401
	5	-9.34989	5	-1.707897E-02	5	2.830018	5	6.744984	5	6.987058	5	4.512994	5	-8.540518	5	-18.76333	5	-10.59559	5	-4.341028	5	4.301463	5	3.458854	5	-5.985025	5	-.9031717	5	-13.89902	5	-1.136998
	6	-9.496292	6	-.3090774	6	2.594809	6	6.085236	6	6.898426	6	3.660603	6	-19.34983	6	-29.07032	6	-9.917986	6	-4.020926	6	4.094416	6	4.097748	6	-6.627295	6	-2.078267	6	-20.41828	6	-9.076849
	7	-10.3583	7	.6126455	7	3.34264	7	5.90868	7	6.351333	7	1.968345	7	-38.88579	7	-47.67078	7	-9.685511	7	-4.572555	7	3.728585	7	3.543113	7	-8.049294	7	-2.727491	7	-36.06961	7	-23.90793
	8	-9.427355	8	1.557061	8	2.8942	8	6.301572	8	4.271968	8	-1.084704	8	-68.08702	8	-76.63107	8	-8.975905	8	-4.728878	8	3.00044	8	2.928513	8	-10.30874	8	-5.83823	8	-58.87534	8	-49.44213
	9	-10.30162	9	2.321376	9	3.38005	9	6.456616	9	-1.160526	9	-6.543027	9	-103.6631	9	-112.0053	9	-8.968935	9	-4.356969	9	3.000676	9	2.779029	9	-14.35259	9	-10.66173	9	-88.48447	9	-83.06973
	10	-10.82683	10	3.017241	10	2.875492	10	5.993409	10	-7.398181	10	-14.66606	10	-141.7325	10	-151.247	10	-9.407228	10	-4.911719	10	1.640985	10	2.150841	10	-19.72307	10	-16.44371	10	-126.5141	10	-122.126
	11	-10.84165	11	2.743324	11	2.076773	11	5.986876	11	-15.9114	11	-21.39752	11	-180.8786	11	-192.1682	11	-7.955287	11	-4.158766	11	.9208658	11	1.722447	11	-27.31124	11	-24.05336	11	-166.6887	11	-161.6413
	12	-12.05207	12	1.440695	12	1.420123	12	4.329748	12	-25.43827	12	-31.60291	12	-217.1191	12	-231.9045	12	-8.013746	12	-3.875277	12	.7068526	12	1.788023	12	-37.28797	12	-32.42507	12	-204.4084	12	-198.7554
	13	-12.27425	13	.1888376	13	.737954	13	2.58609	13	-36.26119	13	-42.07964	13	-247.4222	13	-267.3131	13	-7.115369	13	-4.520194	13	-.4352483	13	1.313632	13	-46.46031	13	-41.09579	13	-236.2398	13	-237.1583
	14	-11.89293	14	-.1330753	14	.1891274	14	.6084785	14	-47.63296	14	-52.56582	14	-268.9596	14	-296.1356	14	-7.092911	14	-5.119356	14	-1.309345	14	.1216969	14	-57.7224	14	-53.46629	14	-265.3577	14	-275.3468
	15	-12.73879	15	-.2883018	15	-.8583384	15	.8801848	15	-59.45819	15	-64.10446	15	-281.0938	15	-317.0861	15	-6.965441	15	-4.783153	15	-1.80671	15	-.8866394	15	-69.6656	15	-68.34208	15	-287.8422	15	-300.7224
	16	-12.13798	16	-.4117859	16	-1.159407	16	.5300243	16	-72.91769	16	-76.34416	16	-285.0566	16	-328.0064	16	-7.812292	16	-6.051419	16	-2.825236	16	-2.323866	16	-81.84988	16	-83.43969	16	-304.4422	16	-311.2004
	17	-11.64432	17	.4469052	17	-2.121098	17	.9635391	17	-86.31761	17	-90.55132	17	-281.6219	17	-330.369	17	-8.754212	17	-6.345708	17	-3.681112	17	-4.003846	17	-96.13609	17	-99.64191	17	-313.5673	17	-316.2526
	18	-13.14657	18	.763317	18	-3.373721	18	-1.087376	18	-100.0332	18	-104.1159	18	-274.8232	18	-326.0902	18	-8.352301	18	-5.342422	18	-4.386526	18	-5.232793	18	-113.0587	18	-114.3272	18	-315.6979	18	-314.3116
	19	-13.50816	19	.1252822	19	-5.088502	19	-3.292021	19	-114.334	19	-121.2826	19	-266.1195	19	-319.0475	19	-9.227572	19	-5.536341	19	-5.186117	19	-7.461741	19	-129.291	19	-128.714	19	-319.2759	19	-313.5703
	20	-13.96963	20	-1.464753	20	-5.77418	20	-4.477923	20	-128.0256	20	-137.5829	20	-260.1836	20	-313.5672	20	-10.58405	20	-5.422149	20	-7.272236	20	-9.373126	20	-143.4215	20	-145.9688	20	-324.5974	20	-315.5154
	21	-13.83772	21	-2.725194	21	-7.624967	21	-5.419322	21	-141.1327	21	-154.0975	21	-263.1185	21	-315.9595	21	-9.629383	21	-4.759144	21	-10.00027	21	-10.42083	21	-159.5879	21	-164.7734	21	-328.7574	21	-317.1669
	22	-14.3367	22	-2.559622	22	-9.427539	22	-7.142862	22	-153.4653	22	-169.722	22	-267.6099	22	-328.2857	22	-10.39525	22	-3.919145	22	-11.63976	22	-12.70587	22	-177.0703	22	-183.2249	22	-288.8816	22	-280.0463
	23	-12.67918	23	-2.195147	23	-10.50764	23	-9.695764	23	-165.1664	23	-183.5268	23	-232.9312	23	-318.4263	23	-10.36799	23	-3.691352	23	-13.34485	23	-15.54725	23	-193.7319	23	-200.4972	23	-176.1967	23	-169.3511
	24	-13.10448	24	-1.292609	24	-12.11463	24	-11.0258	24	-177.1091	24	-199.1922	24	-148.3757	24	-252.8399	24	-10.30586	24	-2.153765	24	-15.83737	24	-18.93768	24	-211.3885	24	-216.7343	24	-14.13757	24	-10.78805
	25	-13.50189	25	-.4737208	25	-12.68084	25	-11.92256	25	-188.4076	25	-217.1677	25	-24.29812	25	-130.2653	25	-9.278145	25	-1.338385	25	-19.69397	25	-20.22596	25	-224.936	25	-232.2295	25	125.961	25	122.7666
	26	-13.49768	26	.2644071	26	-13.27867	26	-12.88257	26	-197.0125	26	-235.7917	26	84.3904	26	14.51712	26	-8.656225	26	-3.483606	26	-22.27761	26	-21.30733	26	-226.2044	26	-242.7427	26	195.9783	26	190.6971
	27	-14.14666	27	-.4905609	27	-14.25556	27	-13.97565	27	-192.9038	27	-245.3428	27	144.0887	27	114.8422	27	-8.037024	27	-3.668606	27	-25.34258	27	-24.36469	27	-210.8624	27	-238.3481	27	207.6883	27	205.3531
	28	-13.00794	28	-1.866484	28	-15.40883	28	-14.10559	28	-169.3507	28	-229.0915	28	158.5901	28	158.1333	28	-8.09441	28	-3.868218	28	-27.86186	28	-29.34163	28	-174.6295	28	-210.0783	28	173.721	28	182.8395
	29	-12.66966	29	-1.477212	29	-17.34205	29	-15.9415	29	-119.3418	29	-183.5776	29	137.7605	29	157.42	29	-8.736119	29	-4.39022	29	-31.27575	29	-35.36922	29	-119.6608	29	-157.8661	29	102.9541	29	124.8717
	30	-12.13012	30	-.9344724	30	-21.0589	30	-20.90263	30	-53.16102	30	-111.3648	30	85.28498	30	121.5736	30	-8.764338	30	-3.927813	30	-36.6712	30	-40.91228	30	-53.78437	30	-90.25058	30	30.64621	30	44.06531
	31	-11.3352	31	.2852565	31	-28.03298	31	-28.18226	31	13.48585	31	-28.64909	31	21.06586	31	57.29681	31	-8.50601	31	-3.819789	31	-42.16665	31	-45.9842	31	8.594568	31	-19.06557	31	39.74517	31	-2.308983
	32	-11.11753	32	1.28433	32	-36.67996	32	-37.05516	32	68.77285	32	42.25418	32	18.12763	32	13.19473	32	-8.034811	32	-3.808817	32	-44.29681	32	-47.03419	32	59.52141	32	41.30925	32	170.4601	32	62.54598
	33	-11.60887	33	2.892042	33	-40.41833	33	-44.86635	33	99.93512	33	90.51536	33	138.9275	33	67.14381	33	-8.358889	33	-4.552687	33	-37.61374	33	-38.15897	33	88.22305	33	81.7401	33	343.4166	33	218.8026
	34	-11.62365	34	1.712168	34	-32.5282	34	-43.16192	34	109.5676	34	110.4482	34	302.9747	34	216.9222	34	-9.151942	34	-4.288829	34	-20.32508	34	-16.74494	34	101.829	34	100.9053	34	470.2015	34	379.8048
	35	-11.48768	35	.2578579	35	-3.547391	35	-23.29481	35	109.6264	35	115.6886	35	419.3836	35	364.7469	35	-9.32365	35	-4.174386	35	12.95191	35	18.13947	35	119.6691	35	107.8863	35	526.9087	35	488.1284
	36	-11.44731	36	.2187781	36	41.25117	36	19.98318	36	129.6154	36	128.9522	36	464.0705	36	454.8547	36	-10.04305	36	-5.036685	36	61.59937	36	60.39738	36	163.2412	36	122.9208	36	522.7924	36	528.5334
	37	-11.12281	37	.6188809	37	90.74801	37	75.02839	37	186.5505	37	175.1025	37	456.2809	37	484.381	37	-10.56422	37	-5.668466	37	115.0827	37	104.139	37	238.078	37	166.8358	37	473.8492	37	515.6304
	38	-10.67118	38	.7301183	38	129.6657	38	130.287	38	272.8277	38	261.5122	38	411.9257	38	467.5375	38	-10.85202	38	-4.961258	38	160.7306	38	142.6493	38	329.2648	38	245.4464	38	393.8551	38	467.1251
	39	-10.13631	39	.8414036	39	154.9381	39	172.2622	39	359.2641	39	361.5804	39	341.4265	39	415.8741	39	-12.24842	39	-4.439599	39	186.6545	39	167.3134	39	414.7903	39	341.3989	39	301.4247	39	389.0876
	40	-10.12931	40	1.36077	40	165.3564	40	194.831	40	412.5795	40	433.9249	40	258.0321	40	339.0498	40	-11.45096	40	-2.553251	40	191.6204	40	179.7764	40	464.1795	40	421.8651	40	225.5808	40	298.0033
	41	-10.67876	41	1.924493	41	165.1774	41	201.2017	41	424.4794	41	459.9889	41	182.5797	41	255.9946	41	-10.23342	41	-2.005236	41	188.7587	41	191.6537	41	470.9916	41	465.1639	41	191.7571	41	215.3125
	42	-10.33639	42	1.631843	42	172.7017	42	204.6635	42	400.0533	42	449.1665	42	146.0107	42	191.5533	42	-9.846115	42	-2.214781	42	207.5254	42	218.489	42	443.8638	42	467.9634	42	204.0062	42	167.6416
	43	-9.839499	43	2.329488	43	207.5432	43	226.6739	43	356.589	43	413.7824	43	162.4578	43	172.8643	43	-9.511655	43	-2.587634	43	264.0062	43	268.1994	43	400.909	43	441.3265	43	237.1193	43	171.5694
	44	-8.806009	44	3.242417	44	268.0708	44	275.1472	44	312.3253	44	370.2426	44	208.4391	44	199.1306	44	-9.864773	44	-2.466039	44	344.1395	44	330.0098	44	361.0981	44	396.511	44	273.4688	44	204.1909
	45	-7.392346	45	4.420605	45	330.2444	45	340.8737	45	280.9767	45	335.0738	45	252.6342	45	244.3329	45	-8.559	45	-1.453388	45	419.4272	45	390.6116	45	336.9085	45	352.6068	45	295.6874	45	242.2435
	46	-6.58941	46	5.287732	46	374.4343	46	409.2738	46	274.2686	46	319.0819	46	278.9583	46	284.8117	46	-8.699233	46	-1.678631	46	462.4526	46	432.586	46	332.847	46	323.6304	46	302.3357	46	273.7893
	47	-4.77352	47	5.909792	47	395.5833	47	457.2848	47	285.4152	47	326.367	47	284.0532	47	308.1071	47	-7.00284	47	-2.26861	47	469.1791	47	445.8864	47	339.9312	47	315.9203	47	295.4539	47	289.9787
	48	-4.876414	48	6.456346	48	391.7917	48	467.9464	48	303.9255	48	343.065	48	269.77	48	312.0485	48	-7.458074	48	-2.538643	48	447.2845	48	435.589	48	346.6307	48	321.267	48	280.0925	48	290.299
	49	-3.103576	49	6.018442	49	369.713	49	446.0163	49	315.4719	49	358.1297	49	245.7051	49	300.7328	49	-8.387488	49	-4.046636	49	413.6624	49	413.7094	49	349.0445	49	328.7451	49	262.5656	49	277.7687
	50	-2.068732	50	5.954876	50	339.2539	50	410.3338	50	316.7857	50	363.2385	50	220.4874	50	279.7452	50	-8.404515	50	-3.902133	50	389.1291	50	393.9428	50	341.8312	50	331.9424	50	250.8498	50	260.9716
	51	-1.278078	51	6.225138	51	314.4442	51	379.3511	51	305.0108	51	357.1069	51	202.9449	51	256.6137	51	-8.773992	51	-3.91897	51	385.5068	51	386.6235	51	328.2824	51	326.7209	51	248.2693	51	246.1573
	52	.4543143	52	7.506196	52	307.9742	52	364.6265	52	286.9364	52	343.1364	52	197.5886	52	241.5935	52	-8.462217	52	-3.303389	52	402.6643	52	392.4616	52	315.5129	52	316.5196	52	251.4543	52	241.2659
	53	1.162358	53	9.098673	53	320.6888	53	371.511	53	272.0986	53	327.4681	53	205.4427	53	237.9861	53	-8.518287	53	-2.032145	53	425.9113	53	405.552	53	307.0266	53	305.4339	53	259.1764	53	244.6458
	54	2.823874	54	10.43263	54	340.9243	54	395.3015	54	263.9848	54	317.2089	54	217.9421	54	244.925	54	-7.357976	54	-.3256802	54	440.6959	54	417.8104	54	304.298	54	297.498	54	265.4193	54	253.1554
	55	4.429413	55	13.0234	55	359.915	55	424.9378	55	264.3193	55	311.691	55	227.4699	55	254.9683	55	-7.526557	55	.3100096	55	443.9694	55	422.0822	55	305.3443	55	294.7277	55	268.1516	55	262.0812
	56	6.021	56	15.66716	56	370.6306	56	443.212	56	269.6814	56	313.9359	56	231.1786	56	263.5287	56	-6.526872	56	1.915292	56	436.912	56	418.6533	56	309.9299	56	297.4097	56	268.1783	56	268.2929
	57	8.137199	57	18.69289	57	370.8089	57	444.7377	57	275.0999	57	318.7476	57	229.9096	57	267.3856	57	-4.446498	57	3.86634	57	425.6606	57	411.8949	57	312.6081	57	301.5243	57	265.1872	57	270.8012
	58	9.878776	58	22.75388	58	361.8313	58	435.4196	58	277.2902	58	321.6351	58	225.286	58	267.3633	58	-3.048097	58	4.872124	58	415.2666	58	406.2646	58	312.0215	58	304.8073	58	263.2974	58	268.5089
	59	12.46834	59	26.1153	59	350.414	59	422.2878	59	274.4286	59	322.4899	59	220.4155	59	265.0012	59	-.4802333	59	7.110892	59	412.2296	59	404.3458	59	310.0399	59	306.7019	59	260.6089	59	264.0587
	60	13.6972	60	29.25057	60	341.0017	60	412.6884	60	270.0515	60	319.5351	60	215.0584	60	262.922	60	.7965137	60	8.393385	60	415.4964	60	407.7966	60	307.134	60	305.7221	60	257.4108	60	258.9564
	61	16.6615	61	31.49231	61	337.2168	61	408.3314	61	263.0721	61	315.0634	61	209.5795	61	261.3712	61	2.901999	61	9.918314	61	421.8518	61	413.1039	61	302.524	61	300.8529	61	254.4462	61	253.7703
	62	19.88104	62	33.38608	62	337.2048	62	410.7312	62	258.8463	62	311.5953	62	202.9843	62	257.358	62	4.742329	62	11.02033	62	428.9702	62	418.7788	62	296.5247	62	293.8226	62	252.0225	62	248.423
	63	23.49836	63	35.12466	63	341.2213	63	416.9974	63	255.7964	63	309.8501	63	197.2263	63	254.3691	63	7.079301	63	12.32498	63	434.3469	63	424.1867	63	292.3297	63	288.9574	63	248.1814	63	243.3152
	64	28.65322	64	37.21217	64	344.1758	64	424.1703	64	252.0874	64	308.7274	64	193.399	64	251.1588	64	8.694628	64	14.55779	64	436.2099	64	426.5306	64	288.4731	64	284.0407	64	245.0757	64	239.1197
	65	34.41238	65	40.133	65	345.4697	65	429.0353	65	250.7352	65	306.9358	65	191.2657	65	248.7409	65	10.23325	65	17.03807	65	436.4072	65	426.4322	65	285.7375	65	279.325	65	243.4943	65	236.6368
	66	38.97944	66	43.27312	66	344.3595	66	429.6913	66	246.9163	66	305.669	66	189.8536	66	247.0907	66	12.71896	66	20.79483	66	435.0209	66	424.6157	66	283.4801	66	275.2595	66	239.8127	66	235.3977
	67	43.76414	67	48.30212	67	340.4082	67	427.7162	67	243.168	67	302.7416	67	189.0018	67	245.1121	67	15.51155	67	23.43411	67	432.1011	67	421.0225	67	282.8001	67	273.9332	67	236.0593	67	234.212
	68	46.73983	68	54.42095	68	335.8526	68	423.605	68	238.4506	68	299.8109	68	187.1596	68	244.3226	68	19.42614	68	25.63189	68	427.9031	68	416.8249	68	279.6364	68	273.4245	68	234.2671	68	234.2503
	69	48.18011	69	61.18707	69	332.8525	69	419.1745	69	232.8913	69	296.3134	69	184.7271	69	242.0061	69	22.9045	69	29.64729	69	424.1591	69	412.7044	69	277.086	69	272.9649	69	232.1069	69	233.6871
	70	49.60398	70	66.78828	70	331.1382	70	414.5951	70	226.7163	70	289.9425	70	182.9073	70	236.1382	70	25.22966	70	33.32	70	419.6114	70	408.0034	70	274.6602	70	272.7056	70	230.8761	70	232.9344
	71	49.70918	71	70.77254	71	329.1733	71	411.8602	71	219.5395	71	284.5629	71	182.5566	71	229.771	71	29.62666	71	36.02656	71	415.3016	71	403.5523	71	270.2943	71	271.0034	71	231.7062	71	231.1771
	72	50.67843	72	71.99802	72	326.4681	72	410.2113	72	214.2607	72	277.455	72	181.2829	72	225.7965	72	32.7689	72	38.04708	72	411.1869	72	399.5982	72	265.5897	72	269.627	72	234.3203	72	230.9613
	73	49.81336	73	72.04451	73	322.924	73	408.846	73	208.2805	73	271.4254	73	182.4341	73	228.0391	73	36.33257	73	41.8543	73	409.2417	73	396.2585	73	263.8681	73	268.4921	73	235.4753	73	231.4934
	74	51.16424	74	71.5566	74	318.8493	74	407.9771	74	205.2662	74	267.2985	74	182.8244	74	229.0263	74	37.87653	74	44.36246	74	407.4118	74	393.4189	74	261.9276	74	265.12	74	238.9372	74	233.7454
	75	54.17343	75	72.45486	75	313.5927	75	406.5993	75	203.3188	75	264.4602	75	181.0968	75	228.8312	75	40.19483	75	47.19804	75	405.6227	75	392.3132	75	260.1261	75	259.9907	75	240.0533	75	235.1138
	76	56.29701	76	73.68335	76	308.33	76	403.0682	76	201.6436	76	263.1322	76	179.4021	76	227.4179	76	42.62855	76	49.98726	76	404.2938	76	390.6003	76	260.1192	76	256.5181	76	239.9893	76	236.1426
	77	59.87288	77	75.51272	77	303.1163	77	398.4699	77	198.803	77	260.2919	77	176.022	77	229.3384	77	44.13334	77	52.13227	77	402.4117	77	390.1801	77	259.3269	77	253.3216	77	239.6962	77	236.6759
	78	63.38589	78	77.16535	78	299.0284	78	393.4715	78	195.3706	78	258.7041	78	171.8179	78	227.5742	78	46.69902	78	55.53355	78	400.8839	78	389.7298	78	258.3238	78	250.8009	78	236.9655	78	234.6986
	79	67.45042	79	79.79144	79	295.7859	79	390.3716	79	191.8756	79	254.9472	79	164.9257	79	223.4634	79	49.04237	79	59.44513	79	400.2527	79	389.0345	79	257.9534	79	249.0942	79	233.3712	79	233.4689
	80	70.75447	80	83.35007	80	295.064	80	387.4867	80	186.4136	80	249.5765	80	160.2301	80	218.5986	80	51.59498	80	62.25418	80	400.4191	80	389.268	80	258.2002	80	248.9045	80	229.1772	80	230.2077
	81	73.70755	81	87.15905	81	296.8526	81	385.8742	81	180.5349	81	242.9029	81	155.0348	81	214.1444	81	54.78214	81	65.09441	81	399.2376	81	388.3318	81	256.0871	81	248.4043	81	223.22	81	226.5917
	82	75.32747	82	90.99025	82	299.055	82	384.4967	82	174.9189	82	237.3918	82	150.2096	82	210.041	82	58.22894	82	68.12355	82	398.2571	82	386.3502	82	252.9728	82	248.1508	82	216.5723	82	221.9228
	83	76.53204	83	94.63184	83	300.6385	83	383.541	83	168.1043	83	231.038	83	145.722	83	204.3275	83	62.33288	83	70.75208	83	397.2071	83	384.2496	83	249.6748	83	248.5187	83	208.8342	83	216.257
	84	78.50819	84	97.23131	84	300.3401	84	383.631	84	162.1717	84	224.0366	84	142.1389	84	200.1636	84	66.04332	84	72.73637	84	394.631	84	381.6873	84	244.9153	84	247.2729	84	202.9333	84	212.2369
	85	78.1674	85	99.35543	85	298.2608	85	383.6755	85	156.5457	85	218.3664	85	138.6021	85	195.7626	85	69.06857	85	74.89607	85	392.9746	85	378.3493	85	239.773	85	243.8647	85	197.3208	85	206.8875
	86	77.68364	86	101.2274	86	294.9829	86	383.6351	86	149.8491	86	210.0718	86	138.3306	86	190.8241	86	70.08042	86	77.07059	86	391.1894	86	374.2319	86	234.2021	86	237.8062	86	193.0549	86	201.8631
	87	78.69833	87	100.8516	87	290.1688	87	381.2401	87	144.5563	87	203.7224	87	139.5269	87	186.3517	87	72.32241	87	79.34177	87	388.114	87	370.3377	87	226.9158	87	232.2229	87	190.2301	87	197.9472
	88	76.49243	88	101.028	88	283.7565	88	378.6561	88	140.0106	88	197.2948	88	140.0036	88	184.1063	88	74.34218	88	80.75631	88	383.8259	88	366.4965	88	219.1543	88	226.9141	88	188.1686	88	195.5814
	89	76.0711	89	101.3486	89	277.4948	89	374.135	89	136.5607	89	191.9162	89	139.5385	89	183.0374	89	75.0463	89	80.6601	89	379.4454	89	362.5662	89	212.3073	89	220.3423	89	186.0625	89	194.9972
	90	75.39365	90	101.394	90	270.1927	90	368.2646	90	133.1872	90	187.2726	90	136.6119	90	181.4734	90	75.01317	90	80.70558	90	374.1382	90	357.6578	90	205.9016	90	213.9339	90	184.1134	90	193.3608
	91	73.40667	91	101.4235	91	263.7976	91	362.2595	91	130.0619	91	182.7515	91	133.2284	91	178.8415	91	75.03652	91	81.77245	91	367.9032	91	352.6268	91	200.237	91	207.4655	91	184.5925	91	191.7033
	92	71.30648	92	100.1009	92	257.5088	92	355.1282	92	125.9465	92	179.9738	92	128.679	92	177.2704	92	75.93538	92	81.7392	92	361.7119	92	348.694	92	194.308	92	200.8188	92	184.3174	92	190.1719
	93	69.90482	93	99.30206	93	251.1692	93	347.5939	93	123.4637	93	177.625	93	125.807	93	175.1056	93	75.83823	93	81.25301	93	355.5358	93	344.624	93	190.5204	93	194.9911	93	183.0437	93	189.6037
	94	69.62946	94	97.89409	94	245.8696	94	340.7308	94	119.7146	94	174.0515	94	120.8956	94	172.3835	94	75.66941	94	82.13214	94	349.7252	94	339.978	94	185.5117	94	189.4783	94	183.0901	94	188.0733
	95	68.76854	95	96.50255	95	241.7652	95	334.922	95	115.8074	95	171.2628	95	115.9548	95	170.683	95	75.78963	95	83.63535	95	345.8169	95	333.4099	95	180.3331	95	185.1873	95	179.4966	95	186.3607
	96	71.2502	96	95.86937	96	238.7116	96	329.9152	96	112.1312	96	167.4437	96	110.443	96	168.9669	96	75.47133	96	84.67824	96	341.6009	96	326.9648	96	176.5194	96	180.3005	96	175.7919	96	183.795
	97	72.8914	97	94.91365	97	235.613	97	326.0449	97	108.4734	97	164.6659	97	105.8435	97	165.1578	97	75.64532	97	85.19637	97	338.2989	97	323.0656	97	173.0463	97	176.2772	97	173.5001	97	183.8204
	98	75.38708	98	95.41487	98	233.4832	98	323.4258	98	105.279	98	161.9857	98	101.8634	98	162.6425	98	75.61397	98	86.86357	98	335.5863	98	319.5172	98	169.3056	98	173.5302	98	172.5473	98	178.9122
	99	77.8234	99	96.87042	99	231.5773	99	322.1666	99	102.3187	99	159.6064	99	97.15611	99	159.3426	99	75.74987	99	88.2568	99	333.9101	99	317.2556	99	167.2077	99	170.8403	99	169.4125	99	170.8758
	100	79.6426	100	98.75103	100	229.1386	100	321.4232	100	100.1746	100	157.0211	100	94.77475	100	154.8493	100	76.7939	100	88.69493	100	332.7971	100	315.6468	100	164.521	100	168.16	100	164.1761	100	165.8928
	101	81.5791	101	99.99729	101	226.5473	101	320.0957	101	97.91142	101	153.9381	101	91.90987	101	151.5573	101	76.74691	101	89.73357	101	329.4933	101	314.8136	101	161.5275	101	166.6953	101	158.7881	101	163.255
	102	81.74476	102	100.8682	102	222.9866	102	316.7152	102	95.92202	102	151.0256	102	90.44367	102	148.1069	102	77.14774	102	89.16881	102	327.4691	102	314.0861	102	157.7938	102	164.6452	102	152.5208	102	159.7284
	103	80.94319	103	102.1492	103	219.5003	103	312.4781	103	95.37309	103	148.4473	103	89.07757	103	143.7185	103	76.28934	103	88.81173	103	324.7594	103	312.1043	103	155.9856	103	161.8693	103	149.3518	103	156.6135
	104	79.50711	104	101.9639	104	216.5267	104	308.0288	104	93.05623	104	145.7021	104	88.58214	104	138.8795	104	77.4827	104	88.82582	104	321.2988	104	307.9067	104	153.4061	104	158.9187	104	144.4285	104	154.2393
	105	77.73457	105	102.0634	105	212.3201	105	304.5358	105	92.57914	105	143.5688	105	86.30574	105	134.5795	105	77.14526	105	88.16838	105	316.5723	105	302.6596	105	150.3062	105	156.8018	105	141.3322	105	152.7319
	106	75.52907	106	101.3249	106	207.4702	106	299.8244	106	91.58045	106	141.3439	106	83.30907	106	131.8264	106	78.94872	106	89.65281	106	310.6934	106	296.3376	106	148.6231	106	153.0923	106	137.0561	106	151.2204
	107	73.07463	107	100.9232	107	201.9713	107	293.143	107	89.66435	107	139.6234	107	81.20061	107	127.6137	107	81.26488	107	89.2678	107	304.2772	107	290.7699	107	144.9168	107	149.4928	107	132.941	107	149.7839
	108	72.24144	108	100.5199	108	196.906	108	287.1787	108	87.98112	108	137.5374	108	77.09245	108	123.8849	108	82.74836	108	88.14855	108	296.2023	108	284.4544	108	139.781	108	145.9069	108	128.871	108	147.2607
	109	70.4711	109	99.94115	109	191.7955	109	280.6825	109	84.3208	109	134.7173	109	72.9863	109	120.3567	109	84.95491	109	87.12389	109	288.7913	109	278.1736	109	135.4889	109	143.6845	109	126.5711	109	145.4918
	110	69.44938	110	100.3042	110	187.1189	110	273.6159	110	80.27087	110	129.2292	110	69.19731	110	116.5075	110	84.5789	110	85.87962	110	280.7908	110	271.8173	110	132.0038	110	140.4705	110	123.2657	110	142.2758
	111	69.25945	111	99.79472	111	182.7745	111	266.2484	111	76.425	111	125.3052	111	64.2477	111	113.539	111	84.02818	111	84.48148	111	273.4238	111	265.8481	111	128.3629	111	136.3033	111	120.4774	111	138.6474
	112	67.62086	112	99.12315	112	178.7315	112	260.735	112	72.63307	112	121.83	112	59.05827	112	111.9416	112	81.70824	112	81.63234	112	267.9119	112	258.9766	112	123.782	112	130.7554	112	117.4389	112	134.7524
	113	65.23295	113	97.74059	113	175.3672	113	255.8002	113	69.01006	113	118.3858	113	55.77983	113	109.5284	113	78.49373	113	80.31258	113	262.79	113	250.9412	113	118.8117	113	126.6644	113	114.21	113	131.128
	114	63.85837	114	95.86605	114	171.4411	114	251.5479	114	64.99627	114	115.2566	114	51.34124	114	106.3894	114	74.18925	114	78.76906	114	258.4052	114	244.8003	114	113.8334	114	122.9435	114	112.6321	114	128.0068
	115	61.4282	115	93.96764	115	167.4595	115	247.8564	115	61.44831	115	111.8056	115	47.76929	115	103.0348	115	69.87929	115	77.32968	115	253.82	115	239.8086	115	109.3799	115	119.5425	115	110.7028	115	123.0219
	116	60.46281	116	91.42029	116	163.3491	116	244.1682	116	58.38783	116	109.6466	116	44.76582	116	99.87453	116	66.65014	116	76.423	116	249.6509	116	236.3474	116	104.8807	116	116.4082	116	106.8554	116	119.2311
	117	58.05883	117	89.09473	117	158.6495	117	240.3629	117	56.2418	117	106.3361	117	42.49548	117	96.31532	117	64.88995	117	75.62495	117	246.1262	117	232.5646	117	100.9906	117	113.4263	117	102.5861	117	114.3005
	118	56.17311	118	85.59294	118	154.5209	118	235.9594	118	54.55997	118	104.1555	118	39.94284	118	93.84682	118	63.63281	118	73.03826	118	242.7793	118	230.1367	118	96.19617	118	111.5598	118	100.0626	118	111.1652
	119	54.94593	119	82.94496	119	150.2461	119	231.3514	119	53.51664	119	100.7972	119	37.79688	119	90.58409	119	60.98487	119	71.94279	119	240.1009	119	226.9688	119	92.54579	119	108.6093	119	96.49699	119	108.9801
	120	54.65074	120	80.67961	120	145.9921	120	226.2423	120	53.26464	120	98.72869	120	38.40479	120	87.32173	120	59.9054	120	71.97569	120	235.749	120	223.4168	120	90.6105	120	104.2766	120	94.17775	120	105.0585
	121	54.86165	121	79.62663	121	141.9015	121	221.4308	121	51.55875	121	98.02253	121	37.63658	121	83.43943	121	60.17934	121	71.28636	121	230.774	121	220.6565	121	88.15511	121	99.10929	121	91.28084	121	100.697
	122	55.00818	122	78.84549	122	137.4117	122	217.3167	122	51.4517	122	95.85402	122	36.49262	122	81.11882	122	58.42426	122	69.14277	122	225.8002	122	218.2973	122	84.68124	122	94.58016	122	87.68351	122	99.65386
	123	54.50734	123	77.88208	123	133.8899	123	212.5637	123	50.40253	123	91.20731	123	35.17395	123	77.97389	123	57.03077	123	67.60483	123	221.5921	123	214.7863	123	82.29133	123	92.28373	123	84.51177	123	97.64159
	124	53.47645	124	76.75084	124	130.1819	124	207.6031	124	48.71443	124	86.53032	124	33.43396	124	75.85748	124	56.3837	124	67.41212	124	216.6749	124	208.8132	124	79.28593	124	89.30126	124	82.35796	124	96.69289
	125	53.27092	125	75.90067	125	127.1178	125	203.1714	125	47.76054	125	81.58184	125	30.49305	125	72.7421	125	54.48529	125	66.05576	125	210.8904	125	203.2097	125	76.6438	125	86.63075	125	80.09065	125	96.24059
	126	50.99863	126	74.83281	126	124.5843	126	199.0576	126	45.45319	126	80.09526	126	27.91746	126	69.34953	126	52.46231	126	65.6566	126	205.9101	126	198.4869	126	75.05805	126	83.60548	126	78.66734	126	93.66228
	127	49.62222	127	74.39459	127	122.3706	127	195.0855	127	43.39265	127	77.39095	127	25.46642	127	67.06445	127	50.20623	127	65.58788	127	199.4006	127	193.3833	127	73.5571	127	80.69736	127	76.82619	127	91.3669
	128	46.65012	128	71.98738	128	120.4952	128	192.788	128	40.20261	128	75.47951	128	21.89312	128	65.78078	128	50.48422	128	65.62453	128	193.6196	128	188.3739	128	69.41745	128	77.75687	128	73.73656	128	89.14928
	129	43.69912	129	68.59684	129	118.5009	129	189.6227	129	37.01522	129	71.03514	129	18.23425	129	64.57468	129	49.08321	129	64.10637	129	188.3288	129	183.7165	129	66.58712	129	74.99212	129	70.15215	129	86.46928
	130	41.17027	130	64.62035	130	115.827	130	186.5788	130	33.84115	130	68.47968	130	14.99126	130	62.54054	130	49.54398	130	62.76743	130	183.4481	130	179.766	130	63.93556	130	72.91109	130	68.23534	130	83.52693
	131	38.98846	131	61.66175	131	113.0629	131	183.53	131	30.10291	131	65.42662	131	11.31509	131	59.72455	131	48.40726	131	61.29255	131	180.199	131	175.7976	131	60.03784	131	69.82211	131	65.25555	131	80.66165
	132	37.10957	132	60.58337	132	109.8186	132	180.0555	132	27.82937	132	62.97594	132	9.430464	132	57.52551	132	47.76716	132	60.31245	132	176.3457	132	171.3357	132	56.67744	132	67.20438	132	60.42422	132	76.91017
	133	35.53257	133	59.52798	133	106.6218	133	175.5957	133	25.32901	133	60.3787	133	7.565699	133	53.09223	133	47.08126	133	57.95179	133	173.2865	133	166.31	133	53.62731	133	64.64976	133	56.8852	133	73.75063
	134	34.29756	134	57.61122	134	102.685	134	172.6828	134	23.48156	134	58.10109	134	5.289236	134	49.97912	134	46.66416	134	55.93902	134	167.6465	134	161.7668	134	50.1544	134	61.97517	134	51.7847	134	69.62411
	135	31.91726	135	56.02804	135	98.85392	135	168.348	135	21.07017	135	55.58641	135	2.943532	135	47.43256	135	46.2994	135	53.6102	135	163.5596	135	157.873	135	46.7463	135	59.56313	135	49.37277	135	65.88107
	136	30.87515	136	55.26473	136	96.01717	136	165.5605	136	19.91053	136	53.80963	136	1.71378	136	43.18276	136	44.003	136	51.06723	136	159.2914	136	153.1641	136	44.38988	136	57.7241	136	46.07456	136	64.22951
	137	29.4334	137	54.77406	137	92.81528	137	161.754	137	17.78346	137	50.81612	137	.6009933	137	39.86958	137	42.03789	137	48.28488	137	153.6181	137	148.1741	137	41.20621	137	55.21075	137	42.27568	137	61.08179
	138	27.14606	138	54.13715	138	88.68996	138	158.2621	138	15.95507	138	46.23143	138	-.5560981	138	37.05909	138	39.40142	138	46.71609	138	148.0907	138	143.509	138	38.71054	138	52.29507	138	39.56889	138	58.20918
	139	26.38873	139	53.90362	139	85.26599	139	154.5887	139	14.71876	139	40.71459	139	-2.098942	139	35.11319	139	36.50438	139	44.7118	139	142.6505	139	139.2483	139	36.54118	139	49.278	139	37.50997	139	55.33655
	140	23.18863	140	52.67646	140	82.06143	140	150.3678	140	13.56967	140	37.69611	140	-2.438938	140	33.87432	140	33.61856	140	43.01513	140	137.9639	140	134.5724	140	34.96792	140	46.94488	140	34.71536	140	53.79332
	141	20.74972	141	51.27806	141	78.46998	141	146.1684	141	13.33155	141	35.50782	141	-4.70054	141	31.24604	141	31.43935	141	42.05656	141	133.5655	141	130.4871	141	31.6932	141	44.71934	141	32.75665	141	52.39404
	142	19.25885	142	48.86867	142	76.52877	142	141.9679	142	11.78054	142	34.30396	142	-6.175096	142	28.57968	142	29.69785	142	41.51107	142	129.5103	142	127.1327	142	29.11864	142	41.22377	142	31.01863	142	50.04861
	143	17.01416	143	47.35173	143	73.49357	143	138.8237	143	10.084	143	32.11491	143	-7.710183	143	26.05868	143	26.6565	143	40.45912	143	124.9298	143	123.3547	143	27.96839	143	38.02683	143	27.84964	143	47.62308
	144	16.80064	144	46.12796	144	70.48719	144	135.294	144	8.67805	144	31.12686	144	-8.77483	144	23.83394	144	25.39306	144	38.97446	144	120.2176	144	120.8233	144	25.89584	144	36.18508	144	26.15306	144	44.5727
	145	16.60299	145	45.35162	145	67.40679	145	131.3392	145	6.484634	145	29.59706	145	-11.94885	145	22.8524	145	24.02751	145	36.8484	145	116.5587	145	118.2215	145	23.28961	145	33.44026	145	23.92739	145	40.4909
	146	15.77244	146	44.51635	146	65.20289	146	128.0042	146	5.545876	146	27.69448	146	-14.97124	146	22.70745	146	22.37749	146	33.76768	146	113.6982	146	114.513	146	20.46129	146	31.03429	146	21.0569	146	38.38526
	147	15.00276	147	43.3876	147	63.45361	147	123.785	147	2.534041	147	26.07385	147	-17.22551	147	21.23425	147	21.52542	147	32.19846	147	111.2013	147	110.0117	147	17.97416	147	28.79311	147	19.04474	147	35.61329
	148	14.028	148	42.62165	148	60.53457	148	120.3163	148	.5644304	148	24.69945	148	-18.38603	148	19.14023	148	19.6088	148	30.00391	148	107.3957	148	106.3933	148	13.76399	148	26.76692	148	17.10154	148	33.0197
	149	14.56464	149	41.05713	149	58.39382	149	116.8431	149	-1.289314	149	22.86026	149	-20.38221	149	16.29661	149	17.15285	149	27.9634	149	103.4198	149	103.4107	149	10.02253	149	25.81202	149	13.60034	149	30.58129
	150	11.66928	150	39.22204	150	56.18346	150	114.3276	150	-2.582856	150	20.94071	150	-21.2395	150	13.73055	150	15.45401	150	26.12196	150	100.5665	150	99.55268	150	7.23431	150	25.08161	150	10.45885	150	27.49652
	151	10.6427	151	37.19347	151	54.03908	151	112.0266	151	-4.075315	151	19.26966	151	-23.252	151	11.67112	151	13.25838	151	24.63759	151	96.13545	151	96.23744	151	4.892948	151	22.81735	151	8.101264	151	25.42413
	152	8.671167	152	35.08607	152	51.29826	152	109.3787	152	-6.972539	152	17.32158	152	-24.93657	152	8.642493	152	11.75177	152	23.15165	152	93.22024	152	93.00034	152	2.26708	152	19.48597	152	4.038013	152	22.87541
	153	6.911405	153	32.16898	153	48.93205	153	106.5682	153	-7.309934	153	12.76546	153	-25.49892	153	5.694917	153	9.689346	153	22.35284	153	90.05388	153	89.57362	153	.8847089	153	15.32673	153	2.410701	153	21.04638
	154	6.287834	154	29.06434	154	45.99984	154	103.3505	154	-9.785989	154	10.2686	154	-26.92161	154	.65694	154	8.719107	154	21.66662	154	86.11076	154	85.97411	154	-1.647054	154	14.04088	154	.2600034	154	17.71273
	155	3.816637	155	27.77867	155	43.09972	155	100.3175	155	-9.792692	155	6.898985	155	-28.36947	155	-1.384111	155	7.064623	155	21.91169	155	81.9893	155	82.97949	155	-4.632026	155	12.29335	155	-1.815958	155	16.22197
	156	3.180577	156	26.01404	156	41.26653	156	96.69102	156	-9.79488	156	5.0439	156	-28.8287	156	-3.056004	156	5.451494	156	21.9482	156	78.31876	156	80.09663	156	-6.000846	156	10.84164	156	-1.985576	156	15.24997
	157	1.31471	157	26.63331	157	39.24843	157	93.89523	157	-9.382922	157	4.548065	157	-30.55217	157	-4.553636	157	3.694518	157	22.08252	157	74.36387	157	77.10323	157	-7.954945	157	9.50955	157	-3.335543	157	12.91317
	158	1.093644	158	26.44809	158	37.77008	158	92.266	158	-9.131709	158	5.009058	158	-31.09454	158	-5.407166	158	3.813235	158	21.89056	158	69.842	158	73.70612	158	-9.38073	158	7.92489	158	-4.976128	158	11.95002
	159	-.6475707	159	24.90415	159	35.69082	159	89.69106	159	-9.958494	159	4.124009	159	-32.61246	159	-5.353986	159	5.180442	159	19.59731	159	66.11053	159	70.49217	159	-8.800512	159	5.492676	159	-6.872301	159	12.68367
	160	-1.944665	160	23.20261	160	33.83773	160	87.90725	160	-10.29347	160	1.475782	160	-32.64725	160	-5.532783	160	4.381599	160	14.69324	160	61.65791	160	67.28941	160	-8.504736	160	2.20645	160	-7.599307	160	13.04943
	161	-3.622904	161	21.03008	161	31.38247	161	85.25111	161	-12.47499	161	-.885372	161	-33.27336	161	-4.372359	161	3.824626	161	13.40758	161	57.00358	161	63.95826	161	-9.302034	161	-1.131165	161	-7.156894	161	10.71644
	162	-3.736739	162	19.92971	162	28.68539	162	79.91357	162	-13.70392	162	-1.935574	162	-35.15054	162	-3.882153	162	2.555741	162	11.35001	162	53.48206	162	61.37794	162	-12.49798	162	-3.337651	162	-9.639112	162	6.31047
	163	-5.563344	163	18.93892	163	26.29797	163	74.76608	163	-15.29849	163	-2.274712	163	-35.76025	163	-2.669481	163	1.350786	163	9.665491	163	49.73223	163	57.95123	163	-14.81652	163	-3.469405	163	-12.70405	163	5.301931
	164	-6.909535	164	17.50361	164	24.37533	164	71.3788	164	-16.6929	164	-2.18798	164	-35.35239	164	-3.596783	164	.330094	164	7.582058	164	46.91346	164	53.55959	164	-15.69098	164	-5.47659	164	-13.35534	164	4.890809
	165	-7.315346	165	17.17671	165	22.06766	165	68.50602	165	-18.53559	165	-3.293552	165	-35.72392	165	-4.099573	165	-1.615412	165	6.701865	165	43.31205	165	49.64436	165	-16.84724	165	-8.204203	165	-13.96691	165	-.1917729
	166	-10.29137	166	15.70822	166	19.88202	166	66.43903	166	-20.8211	166	-4.334945	166	-35.82879	166	-5.317781	166	-3.175527	166	5.319167	166	39.9213	166	46.00055	166	-18.96479	166	-11.1886	166	-17.68155	166	-5.493864
	167	-12.23318	167	13.38038	167	17.0983	167	64.39568	167	-21.55354	167	-5.545714	167	-36.49883	167	-8.263972	167	-4.618676	167	3.373142	167	35.76274	167	42.74258	167	-20.47326	167	-11.38848	167	-21.94177	167	-5.805655
	168	-13.4883	168	10.90835	168	14.81279	168	62.99371	168	-22.78941	168	-6.392294	168	-37.57441	168	-9.844248	168	-6.137709	168	1.875538	168	31.80054	168	39.64186	168	-23.87741	168	-12.39922	168	-23.85382	168	-7.346549
	169	-13.76617	169	9.38594	169	12.408	169	59.7625	169	-24.30579	169	-7.382915	169	-38.3114	169	-12.70566	169	-8.212811	169	.1870861	169	29.10134	169	36.59222	169	-25.81932	169	-13.61941	169	-27.80764	169	-8.411416
	170	-14.84426	170	8.668043	170	10.18275	170	55.37186	170	-24.82341	170	-9.306825	170	-38.51125	170	-16.20444	170	-9.86935	170	-1.456516	170	25.73905	170	33.1529	170	-27.31943	170	-14.61874	170	-29.46608	170	-9.592793
	171	-15.69924	171	8.356905	171	8.270712	171	52.02365	171	-25.67133	171	-10.05548	171	-39.19055	171	-19.82437	171	-11.12905	171	-3.204689	171	23.01086	171	29.41866	171	-29.02647	171	-15.09944	171	-30.84189	171	-10.85332
	172	-16.96199	172	8.478468	172	6.062783	172	50.09419	172	-25.5903	172	-12.73788	172	-40.89321	172	-23.43992	172	-13.69509	172	-3.053242	172	19.27826	172	25.07453	172	-31.31214	172	-16.39655	172	-31.88431	172	-12.13209
	173	-18.16421	173	6.224286	173	4.181444	173	47.88189	173	-25.38217	173	-14.32101	173	-42.09031	173	-26.06135	173	-14.43791	173	-3.867489	173	15.06581	173	19.71158	173	-30.549	173	-17.22015	173	-32.65062	173	-13.47135
	174	-18.69801	174	4.414537	174	1.640795	174	45.41325	174	-24.45198	174	-15.37023	174	-43.04205	174	-27.7843	174	-14.98028	174	-5.137601	174	10.83551	174	16.747	174	-32.06553	174	-18.48941	174	-32.31646	174	-14.99956
	175	-19.06202	175	3.168879	175	.3776899	175	42.74689	175	-24.47938	175	-16.24401	175	-45.26011	175	-29.34167	175	-15.33144	175	-6.755381	175	6.653818	175	13.75457	175	-33.19343	175	-19.16575	175	-32.31733	175	-16.81022
	176	-20.22567	176	3.305305	176	-1.545439	176	40.28828	176	-24.1526	176	-17.97679	176	-45.6799	176	-30.04181	176	-15.29586	176	-7.01701	176	2.906425	176	11.54213	176	-33.76325	176	-21.27533	176	-31.82291	176	-18.3022
	177	-20.98986	177	3.475806	177	-3.493551	177	38.2277	177	-24.01552	177	-18.4182	177	-46.9929	177	-31.68772	177	-16.5638	177	-8.442027	177	-.8804007	177	9.037892	177	-34.20972	177	-22.03458	177	-30.13064	177	-19.45281
	178	-19.94201	178	2.93314	178	-5.418223	178	35.4366	178	-24.31069	178	-17.91585	178	-46.38981	178	-29.68852	178	-16.16695	178	-8.928178	178	-4.688066	178	6.05859	178	-35.07032	178	-22.60075	178	-31.95081	178	-21.60976
	179	-21.50787	179	1.481409	179	-7.41374	179	33.11131	179	-23.62518	179	-18.45212	179	-47.30019	179	-27.53412	179	-16.34781	179	-9.195726	179	-7.598788	179	3.552204	179	-35.06553	179	-23.4449	179	-32.80219	179	-22.78099
	180	-21.68188	180	-.2842822	180	-8.226313	180	30.9346	180	-24.43377	180	-18.11223	180	-48.07671	180	-25.1268	180	-16.71381	180	-10.65198	180	-10.25052	180	.5595288	180	-34.26139	180	-24.75455	180	-33.68098	180	-24.52627
	181	-22.19214	181	-2.007908	181	-10.23295	181	29.68841	181	-24.57885	181	-16.90841	181	-47.28173	181	-24.49252	181	-17.68391	181	-10.78634	181	-13.18367	181	-2.849555	181	-34.9753	181	-25.80439	181	-35.01031	181	-26.48787
	182	-22.73809	182	-3.971002	182	-11.46474	182	28.39562	182	-24.30532	182	-15.54749	182	-47.26553	182	-23.4884	182	-18.37434	182	-10.93074	182	-16.5761	182	-5.51855	182	-36.25728	182	-26.49167	182	-36.45586	182	-28.63115
	183	-24.44404	183	-5.768996	183	-13.16577	183	26.97668	183	-25.06285	183	-13.83408	183	-45.84238	183	-23.00342	183	-18.85436	183	-11.11209	183	-18.8359	183	-7.529402	183	-35.87161	183	-27.80424	183	-38.86949	183	-30.46235
	184	-23.32698	184	-6.619535	184	-15.30945	184	24.39322	184	-26.31219	184	-14.55446	184	-44.8107	184	-23.43861	184	-19.536	184	-13.66325	184	-21.65022	184	-10.97336	184	-36.96871	184	-28.18068	184	-40.74398	184	-30.83321
	185	-23.34272	185	-7.080081	185	-17.05495	185	20.90366	185	-26.98796	185	-14.47154	185	-45.35195	185	-21.92635	185	-20.39554	185	-15.16347	185	-24.02299	185	-13.7216	185	-37.37486	185	-28.7595	185	-42.67319	185	-29.71635
	186	-23.95761	186	-7.013214	186	-18.41917	186	17.80009	186	-27.84052	186	-17.55532	186	-43.82438	186	-23.38468	186	-22.50946	186	-16.75403	186	-26.17905	186	-17.56294	186	-38.59377	186	-29.03814	186	-47.50517	186	-27.66219
	187	-22.76433	187	-6.534293	187	-19.4964	187	15.50737	187	-29.27284	187	-19.95516	187	-43.34245	187	-26.13886	187	-24.31703	187	-16.48867	187	-28.7505	187	-20.82065	187	-39.43705	187	-28.33681	187	-49.99969	187	-24.20668
	188	-22.88608	188	-6.570697	188	-21.41791	188	14.34828	188	-28.45205	188	-20.81638	188	-43.0378	188	-27.32503	188	-25.58908	188	-16.72407	188	-31.41387	188	-25.65117	188	-40.98908	188	-27.38325	188	-49.03479	188	-24.33905
	189	-23.66482	189	-5.638058	189	-22.67193	189	12.6841	189	-27.49663	189	-21.65907	189	-44.51862	189	-31.08134	189	-26.30687	189	-17.13202	189	-34.85348	189	-27.95804	189	-40.53387	189	-27.81926	189	-46.01149	189	-28.86087
	190	-23.27519	190	-5.041966	190	-23.96273	190	10.71805	190	-26.81559	190	-22.17252	190	-46.20977	190	-35.90457	190	-27.15804	190	-17.0916	190	-38.02227	190	-29.87479	190	-40.6039	190	-30.33678	190	-46.7988	190	-32.8023
	191	-23.76277	191	-3.959414	191	-26.02332	191	9.023818	191	-23.96272	191	-22.41451	191	-48.85265	191	-41.40263	191	-27.33603	191	-17.5657	191	-40.98378	191	-32.38527	191	-40.97526	191	-31.10274	191	-46.64463	191	-35.42898
	192	-23.38239	192	-4.447256	192	-28.45384	192	7.115785	192	-23.24158	192	-21.45209	192	-51.09063	192	-43.62051	192	-27.44673	192	-17.60674	192	-43.15773	192	-34.53348	192	-42.01359	192	-31.31005	192	-48.13132	192	-36.07885
	193	-25.05111	193	-3.987946	193	-30.41214	193	5.052573	193	-21.06788	193	-19.70955	193	-51.12362	193	-43.66771	193	-27.80495	193	-18.16494	193	-45.62363	193	-36.57015	193	-42.54099	193	-32.18514	193	-48.86436	193	-36.82532
	194	-25.00238	194	-4.295199	194	-32.36229	194	.7592886	194	-19.9097	194	-19.26533	194	-53.358	194	-45.52743	194	-27.85184	194	-19.61389	194	-48.92827	194	-38.26621	194	-43.80213	194	-32.12989	194	-47.11831	194	-37.93003
	195	-25.68439	195	-4.752123	195	-34.49615	195	-2.621957	195	-19.96414	195	-18.66864	195	-54.69869	195	-44.50447	195	-27.25625	195	-20.71399	195	-51.58549	195	-40.30563	195	-45.28116	195	-32.41045	195	-47.42255	195	-38.80033
	196	-25.4683	196	-5.887185	196	-36.01104	196	-5.064259	196	-18.48414	196	-17.43615	196	-55.02402	196	-43.02003	196	-27.07551	196	-21.12233	196	-54.28279	196	-41.66102	196	-46.17269	196	-33.45206	196	-48.14398	196	-40.94731
	197	-26.37057	197	-7.286292	197	-36.68276	197	-6.969565	197	-18.4161	197	-16.54339	197	-56.13128	197	-42.30999	197	-27.44562	197	-23.13827	197	-56.03622	197	-43.18534	197	-46.06092	197	-33.89077	197	-47.76981	197	-42.98223
	198	-26.72099	198	-8.832085	198	-38.48225	198	-8.143962	198	-18.89841	198	-16.06703	198	-55.22108	198	-40.13769	198	-28.26331	198	-24.36056	198	-58.68771	198	-45.20498	198	-48.2027	198	-34.35103	198	-47.31706	198	-44.30227
	199	-26.69595	199	-10.59773	199	-39.56933	199	-9.023435	199	-19.22196	199	-15.40741	199	-54.03754	199	-40.1412	199	-29.5444	199	-25.40719	199	-60.19765	199	-46.83704	199	-48.20154	199	-36.11826	199	-49.54478	199	-45.93957
	200	-27.37206	200	-12.16837	200	-41.66188	200	-11.6351	200	-19.69388	200	-14.90502	200	-51.0964	200	-38.1228	200	-29.64486	200	-24.91619	200	-62.08541	200	-50.46936	200	-48.20013	200	-36.87202	200	-50.51771	200	-48.45464
	201	-29.08957	201	-13.88205	201	-42.64715	201	-13.79401	201	-19.96844	201	-15.48404	201	-50.7775	201	-38.03509	201	-30.31453	201	-26.23304	201	-65.36555	201	-51.32925	201	-49.04687	201	-36.80729	201	-52.28461	201	-49.4311
	202	-28.00262	202	-14.67296	202	-43.18589	202	-16.3247	202	-20.53939	202	-15.33261	202	-47.21456	202	-34.96296	202	-29.95136	202	-27.41535	202	-67.51191	202	-52.80394	202	-49.75561	202	-37.32001	202	-53.40824	202	-50.34727
	203	-28.73542	203	-15.30168	203	-43.27447	203	-17.32869	203	-20.36641	203	-17.56872	203	-43.07463	203	-32.60915	203	-30.7665	203	-27.63218	203	-69.25346	203	-54.80444	203	-49.42492	203	-37.13365	203	-54.65334	203	-50.23978
	204	-29.92132	204	-16.35812	204	-42.95776	204	-18.09027	204	-21.7061	204	-19.12864	204	-40.59045	204	-33.71006	204	-31.56163	204	-27.94901	204	-70.83287	204	-57.73112	204	-49.12085	204	-37.2295	204	-55.74501	204	-51.22723
	205	-29.05524	205	-16.16988	205	-43.64012	205	-18.03001	205	-20.88288	205	-20.44536	205	-38.96972	205	-31.72654	205	-32.40022	205	-26.58448	205	-72.59586	205	-61.1259	205	-49.72206	205	-36.56353	205	-57.62388	205	-50.33911
	206	-28.41274	206	-16.00218	206	-43.20974	206	-18.88291	206	-20.55293	206	-21.50775	206	-37.58417	206	-31.68691	206	-32.35872	206	-25.95895	206	-75.32854	206	-62.39554	206	-49.11848	206	-35.26424	206	-57.9748	206	-49.48922
	207	-28.51144	207	-15.4299	207	-42.92086	207	-20.19732	207	-20.60999	207	-21.65921	207	-38.02035	207	-32.51701	207	-31.95421	207	-26.37712	207	-76.95277	207	-63.93651	207	-48.49597	207	-35.64656	207	-60.13217	207	-49.50724
	208	-28.52492	208	-15.42946	208	-42.9145	208	-20.00776	208	-19.87362	208	-22.16884	208	-38.78686	208	-36.24621	208	-31.39968	208	-26.55049	208	-78.94971	208	-65.66109	208	-47.84227	208	-36.86638	208	-59.1669	208	-48.98606
	209	-27.5422	209	-14.62997	209	-43.508	209	-21.40375	209	-19.85825	209	-22.66654	209	-39.2856	209	-37.19667	209	-30.85205	209	-26.25266	209	-79.92078	209	-67.55558	209	-47.03747	209	-39.69983	209	-58.10315	209	-47.8256
	210	-27.16693	210	-14.40695	210	-43.79472	210	-21.66565	210	-18.99728	210	-22.22622	210	-38.23439	210	-38.36065	210	-31.64428	210	-26.72825	210	-80.91406	210	-68.78755	210	-47.47469	210	-40.69297	210	-58.47874	210	-47.98998
	211	-26.60012	211	-14.52572	211	-45.0729	211	-23.17688	211	-19.60191	211	-22.42728	211	-40.91508	211	-41.23357	211	-31.0798	211	-26.23379	211	-82.11299	211	-69.47913	211	-48.70032	211	-41.77639	211	-58.06882	211	-47.98042
	212	-25.24646	212	-13.62961	212	-46.87265	212	-24.14045	212	-18.79454	212	-21.4576	212	-42.80556	212	-41.38021	212	-30.84228	212	-27.05252	212	-81.45216	212	-69.98199	212	-49.94555	212	-42.11694	212	-57.99263	212	-48.51194
	213	-26.40649	213	-13.93774	213	-47.30619	213	-26.59134	213	-18.45995	213	-21.45864	213	-44.3462	213	-42.61483	213	-31.41245	213	-27.34266	213	-80.60155	213	-70.51693	213	-50.23589	213	-42.75803	213	-56.65574	213	-48.80073
	214	-25.45948	214	-14.71324	214	-48.22361	214	-27.70752	214	-18.73723	214	-21.37905	214	-45.58552	214	-46.46608	214	-30.83383	214	-28.35887	214	-79.59998	214	-70.76577	214	-50.76966	214	-43.31598	214	-56.98781	214	-49.79946
	215	-25.0703	215	-15.67324	215	-49.3512	215	-29.19824	215	-18.94193	215	-22.02526	215	-46.31687	215	-48.74654	215	-32.00981	215	-28.45651	215	-79.14122	215	-70.61043	215	-51.41488	215	-42.94856	215	-55.31433	215	-51.32349
	216	-25.22227	216	-14.7761	216	-50.24263	216	-31.52491	216	-19.63962	216	-21.97918	216	-45.25799	216	-50.49266	216	-32.87485	216	-29.05205	216	-78.39598	216	-70.3837	216	-51.89083	216	-42.70817	216	-56.34034	216	-52.91703
	217	-23.99771	217	-13.01654	217	-50.90547	217	-32.17473	217	-18.85212	217	-21.91096	217	-44.0469	217	-50.6625	217	-33.519	217	-29.05791	217	-77.74319	217	-69.83752	217	-52.21444	217	-40.94373	217	-56.68324	217	-54.47508
	218	-22.99893	218	-12.82028	218	-50.5638	218	-32.27744	218	-20.21081	218	-23.41618	218	-43.09809	218	-50.60215	218	-33.79026	218	-30.46317	218	-76.78175	218	-68.7601	218	-52.57607	218	-38.6305	218	-55.80824	218	-54.97185
	219	-23.44235	219	-11.61841	219	-50.20766	219	-33.02159	219	-20.04874	219	-23.35303	219	-43.36021	219	-52.04074	219	-34.65644	219	-30.74123	219	-75.42209	219	-69.13224	219	-51.41671	219	-38.08309	219	-56.75098	219	-55.63072
	220	-23.3434	220	-10.53207	220	-48.61382	220	-32.7785	220	-19.32235	220	-23.293	220	-40.98204	220	-51.92606	220	-35.39334	220	-30.34213	220	-74.41701	220	-68.73142	220	-49.61289	220	-38.55025	220	-56.75074	220	-56.31802
	221	-21.99323	221	-9.294442	221	-47.91266	221	-32.33099	221	-19.33554	221	-25.50942	221	-38.62856	221	-52.82278	221	-35.11169	221	-30.9508	221	-74.18244	221	-67.92392	221	-49.7795	221	-40.12359	221	-56.35293	221	-56.79964
	222	-21.41661	222	-8.671761	222	-46.4605	222	-30.73447	222	-18.78105	222	-26.85958	222	-39.15979	222	-51.29779	222	-36.01631	222	-31.21027	222	-73.73766	222	-66.7101	222	-50.8802	222	-39.00108	222	-57.41473	222	-57.65486
	223	-22.48564	223	-8.757203	223	-44.0088	223	-30.27954	223	-18.77833	223	-28.54255	223	-38.45834	223	-51.17493	223	-35.77233	223	-29.75598	223	-71.99529	223	-65.15406	223	-49.17381	223	-38.59073	223	-58.38306	223	-57.43459
	224	-23.36371	224	-8.159895	224	-42.08874	224	-30.1308	224	-18.48329	224	-28.65005	224	-37.78704	224	-49.99809	224	-34.34615	224	-29.44929	224	-70.14658	224	-63.87113	224	-49.24371	224	-37.53619	224	-58.35483	224	-57.16966
	225	-23.00723	225	-8.094517	225	-39.38049	225	-28.78309	225	-18.17967	225	-28.46024	225	-38.66253	225	-48.15153	225	-33.22484	225	-30.72123	225	-68.94934	225	-62.12026	225	-49.33606	225	-36.00733	225	-59.02785	225	-57.29782
	226	-22.84115	226	-8.140724	226	-38.0167	226	-28.68417	226	-16.54855	226	-26.51653	226	-38.02469	226	-47.66663	226	-32.41545	226	-31.40014	226	-66.84319	226	-60.7826	226	-46.95214	226	-36.30682	226	-59.28955	226	-56.86252
	227	-23.27843	227	-9.242208	227	-36.44952	227	-27.84152	227	-14.09191	227	-25.13331	227	-38.41603	227	-47.40334	227	-32.25583	227	-30.39296	227	-66.19728	227	-59.05112	227	-44.91168	227	-38.10078	227	-58.95956	227	-56.16607
	228	-22.99088	228	-9.953639	228	-35.68497	228	-27.2507	228	-12.05989	228	-21.00025	228	-38.23266	228	-45.85108	228	-31.14988	228	-30.50953	228	-64.47749	228	-56.35523	228	-44.31301	228	-39.51198	228	-61.11028	228	-56.56651
	229	-23.54932	229	-10.54416	229	-35.02531	229	-26.75114	229	-8.114351	229	-18.42013	229	-40.0219	229	-44.55712	229	-30.64502	229	-29.86424	229	-62.28658	229	-55.18464	229	-43.86148	229	-39.14118	229	-60.74435	229	-56.23002
	230	-23.37324	230	-10.74801	230	-33.65239	230	-26.61657	230	-6.79364	230	-14.33512	230	-40.57095	230	-45.1624	230	-30.00256	230	-30.58263	230	-60.17215	230	-53.63586	230	-42.70123	230	-39.74783	230	-62.04005	230	-56.9208
	231	-24.68784	231	-11.36682	231	-32.78247	231	-25.74095	231	-5.240825	231	-11.28339	231	-40.23807	231	-45.19702	231	-28.57857	231	-29.92492	231	-58.00737	231	-52.53242	231	-43.31907	231	-39.94428	231	-62.44637	231	-55.98497
	232	-23.43337	232	-12.37991	232	-31.90289	232	-24.19308	232	-3.166941	232	-8.198648	232	-40.48061	232	-45.65279	232	-29.33756	232	-30.6108	232	-56.38584	232	-50.76413	232	-42.79259	232	-38.63081	232	-61.7723	232	-55.90044
	233	-23.03765	233	-13.75596	233	-29.91249	233	-23.22673	233	-1.945918	233	-4.288779	233	-40.87798	233	-48.51632	233	-29.2174	233	-30.61553	233	-53.38412	233	-48.90273	233	-42.85194	233	-38.95661	233	-63.24048	233	-56.05908
	234	-23.35956	234	-14.1019	234	-29.16995	234	-21.7791	234	9.188384E-02	234	-2.267923	234	-39.49192	234	-49.03836	234	-29.77206	234	-30.65418	234	-50.4374	234	-46.7028	234	-43.58529	234	-38.57109	234	-63.2911	234	-56.53898
	235	-22.68209	235	-14.94001	235	-28.63136	235	-20.96107	235	.7406634	235	-2.423823E-02	235	-38.02839	235	-48.94556	235	-30.29898	235	-30.42172	235	-48.03534	235	-45.19053	235	-44.05452	235	-38.24327	235	-62.89072	235	-56.60095
	236	-23.68549	236	-15.19075	236	-27.83454	236	-19.08502	236	2.437204	236	.7638922	236	-36.60398	236	-50.89026	236	-31.01698	236	-30.18034	236	-45.52999	236	-42.85695	236	-44.11502	236	-37.59267	236	-63.66394	236	-57.52751
	237	-23.98982	237	-16.45458	237	-26.17732	237	-17.24426	237	2.93233	237	1.731149	237	-34.44881	237	-53.23484	237	-31.5535	237	-29.87407	237	-43.9474	237	-40.4351	237	-44.03291	237	-36.72512	237	-63.47816	237	-58.90333
	238	-23.16922	238	-16.50266	238	-25.56451	238	-15.034	238	3.987671	238	1.897333	238	-32.26851	238	-53.92963	238	-32.1228	238	-28.65344	238	-42.61604	238	-39.36401	238	-44.88152	238	-36.87835	238	-61.73058	238	-58.48854
	239	-24.59941	239	-16.4215	239	-24.4367	239	-13.89331	239	4.013005	239	.7158667	239	-29.98139	239	-52.42632	239	-32.99755	239	-28.47115	239	-41.20948	239	-37.63617	239	-45.54513	239	-36.46178	239	-59.86002	239	-58.51421
	240	-24.36303	240	-16.28719	240	-22.89601	240	-13.77398	240	2.228775	240	.1357993	240	-30.28131	240	-51.97092	240	-32.35043	240	-28.57193	240	-39.47979	240	-37.26074	240	-45.24825	240	-37.01131	240	-60.30083	240	-58.8343
	241	-25.59262	241	-15.68299	241	-20.9752	241	-12.83074	241	2.028723	241	-1.852116	241	-28.94092	241	-49.54271	241	-31.6167	241	-29.16643	241	-38.47678	241	-36.75512	241	-46.65461	241	-37.08509	241	-60.35213	241	-58.62524
	242	-25.38079	242	-15.45003	242	-20.76801	242	-11.84395	242	-.3230195	242	-2.300929	242	-27.87614	242	-45.62319	242	-31.10159	242	-29.41983	242	-38.1161	242	-37.1599	242	-47.43298	242	-38.18823	242	-59.59875	242	-57.26197
	243	-26.39159	243	-14.697	243	-19.71311	243	-10.37953	243	-.1445215	243	-2.572627	243	-26.90234	243	-41.85019	243	-31.20036	243	-29.09151	243	-36.95515	243	-35.97163	243	-47.65062	243	-39.92234	243	-58.42719	243	-58.56005
	244	-25.94343	244	-14.50103	244	-19.72884	244	-11.77327	244	.3116865	244	-3.061867	244	-26.60778	244	-37.85773	244	-30.48208	244	-28.8861	244	-37.58119	244	-34.04282	244	-47.06291	244	-39.61396	244	-55.79157	244	-62.97574
	245	-25.08314	245	-13.84518	245	-20.02576	245	-12.94481	245	-.1948497	245	-2.516278	245	-27.55434	245	-34.78623	245	-29.9433	245	-28.96086	245	-37.30954	245	-32.66679	245	-48.24445	245	-40.09779	245	-55.67952	245	-66.7467
	246	-26.2798	246	-13.41111	246	-19.60219	246	-13.65082	246	.983271	246	-1.594876	246	-28.80156	246	-32.35949	246	-29.52265	246	-29.97461	246	-36.41317	246	-30.44757	246	-46.98638	246	-40.25808	246	-58.0681	246	-66.58063
	247	-25.61505	247	-13.73278	247	-18.19172	247	-12.54519	247	-.2503052	247	-5.045563E-02	247	-29.09884	247	-29.61136	247	-29.37172	247	-30.05709	247	-34.83475	247	-28.68945	247	-45.14679	247	-39.74474	247	-58.83082	247	-65.52916
	248	-25.84501	248	-13.57904	248	-18.11267	248	-10.39745	248	.3697947	248	1.358751	248	-29.55475	248	-29.94398	248	-29.72669	248	-30.29242	248	-33.76678	248	-27.71574	248	-45.17523	248	-39.92695	248	-60.17634	248	-65.54979
	249	-23.98784	249	-14.05403	249	-17.21874	249	-8.767383	249	-.825631	249	1.420199	249	-30.43603	249	-29.29417	249	-30.48353	249	-29.93032	249	-33.43568	249	-27.76918	249	-43.14627	249	-39.4663	249	-62.12911	249	-63.62122
	250	-25.22275	250	-13.99798	250	-17.644	250	-9.493155	250	-1.622365	250	1.451236	250	-30.75606	250	-30.22933	250	-30.21461	250	-29.7487	250	-32.3205	250	-25.47446	250	-42.21159	250	-40.71783	250	-63.5485	250	-62.36165
	251	-24.11106	251	-14.35759	251	-16.7795	251	-9.595235	251	-1.936748	251	.6960335	251	-30.46754	251	-30.38904	251	-31.15686	251	-31.08348	251	-31.98893	251	-25.28768	251	-42.91843	251	-41.06597	251	-64.05296	251	-61.26112
	252	-24.27019	252	-15.03234	252	-16.44454	252	-8.440835	252	-3.50877	252	.9883723	252	-29.59777	252	-31.11947	252	-30.70409	252	-32.22115	252	-30.37739	252	-25.47845	252	-43.02151	252	-40.76421	252	-65.87418	252	-59.54263
	253	-24.67158	253	-14.97133	253	-16.03594	253	-7.709324	253	-3.172482	253	-.7409981	253	-29.90783	253	-35.65804	253	-32.01345	253	-31.78709	253	-30.09099	253	-25.71089	253	-41.14941	253	-39.41754	253	-64.57733	253	-56.83129
	254	-23.77134	254	-14.6951	254	-15.05918	254	-6.22348	254	-5.510358	254	-2.236306	254	-28.91585	254	-40.37549	254	-32.18957	254	-31.62315	254	-30.01602	254	-25.0986	254	-40.51302	254	-39.18967	254	-63.5498	254	-56.69811
	255	-23.82188	255	-14.32244	255	-15.15649	255	-4.719714	255	-5.218296	255	-5.148723	255	-28.30363	255	-42.7974	255	-32.51823	255	-30.6344	255	-31.42909	255	-24.88084	255	-41.20426	255	-37.28917	255	-61.80839	255	-54.75282
	256	-22.94929	256	-14.08587	256	-14.15964	256	-4.229245	256	-5.700176	256	-7.948022	256	-28.28223	256	-45.28641	256	-33.45045	256	-29.64147	256	-31.60181	256	-23.61687	256	-40.00777	256	-34.62119	256	-59.73991	256	-52.97109
	257	-23.6719	257	-13.81219	257	-13.71792	257	-3.741871	257	-7.360704	257	-10.35485	257	-27.44184	257	-47.13445	257	-32.20165	257	-29.01752	257	-31.36938	257	-24.08879	257	-38.90183	257	-31.39564	257	-59.61575	257	-54.61682
	258	-22.86973	258	-14.29056	258	-13.63646	258	-3.751114	258	-8.243586	258	-12.7277	258	-27.2562	258	-48.40809	258	-29.99074	258	-28.23531	258	-31.76298	258	-25.48967	258	-38.30605	258	-30.5173	258	-56.25765	258	-53.49183
	259	-23.53137	259	-14.65579	259	-13.65582	259	-4.27662	259	-8.503548	259	-14.47056	259	-27.04774	259	-47.36853	259	-28.52238	259	-29.17656	259	-31.85328	259	-26.64527	259	-38.4777	259	-32.41617	259	-54.83849	259	-56.05518
	260	-24.1036	260	-14.58477	260	-12.31585	260	-3.892293	260	-8.406787	260	-15.98398	260	-25.85111	260	-45.85468	260	-28.35358	260	-28.92802	260	-32.67086	260	-26.85419	260	-39.60554	260	-33.85903	260	-55.22234	260	-57.19429
	261	-23.5421	261	-14.38165	261	-12.17659	261	-3.83124	261	-9.566257	261	-16.8408	261	-25.46514	261	-42.83008	261	-28.11441	261	-27.99704	261	-34.43487	261	-27.41173	261	-41.21284	261	-34.25222	261	-54.51029	261	-59.17868
	262	-23.6588	262	-13.88184	262	-12.31126	262	-3.096134	262	-8.133121	262	-13.55167	262	-26.65995	262	-38.83279	262	-27.02654	262	-27.69604	262	-34.44246	262	-27.71947	262	-42.90588	262	-34.65681	262	-53.02745	262	-60.23488
	263	-22.79963	263	-13.78187	263	-11.19178	263	-2.524253	263	-7.268426	263	-11.82444	263	-27.25194	263	-35.81644	263	-26.16162	263	-28.66076	263	-34.65348	263	-27.91534	263	-43.38926	263	-35.30642	263	-53.93688	263	-62.81423
	264	-22.17983	264	-13.46033	264	-10.83943	264	-1.241592	264	-7.159897	264	-10.48486	264	-27.57146	264	-32.10011	264	-24.94913	264	-28.87934	264	-34.73851	264	-28.0207	264	-43.32571	264	-35.93382	264	-54.83802	264	-63.87822
	265	-23.62439	265	-13.01336	265	-9.913421	265	-.7205049	265	-6.272801	265	-10.17936	265	-28.36135	265	-29.94224	265	-25.67052	265	-28.66899	265	-35.93963	265	-27.7829	265	-43.75764	265	-36.45089	265	-54.82867	265	-65.91533
	266	-20.29629	266	-12.55062	266	-9.286901	266	.3652545	266	-6.200242	266	-7.554442	266	-29.62048	266	-30.56254	266	-25.96695	266	-29.18086	266	-35.61961	266	-26.39463	266	-43.90775	266	-35.7857	266	-57.5267	266	-65.7227
	267	-22.12359	267	-12.77937	267	-8.910109	267	1.13727	267	-3.762489	267	-5.720384	267	-30.00427	267	-30.57061	267	-27.20855	267	-29.37471	267	-34.65968	267	-26.50161	267	-43.14459	267	-35.59531	267	-59.67635	267	-66.05443
	268	-22.02407	268	-14.93141	268	-9.121909	268	1.686708	268	-3.196404	268	-3.304469	268	-29.76846	268	-31.56333	268	-27.29022	268	-29.14437	268	-35.34679	268	-28.50871	268	-41.98718	268	-36.74795	268	-59.77711	268	-64.40309
	269	-22.08036	269	-16.10337	269	-8.907956	269	2.194265	269	-2.267941	269	-1.409554	269	-31.14169	269	-33.36929	269	-28.83901	269	-29.43314	269	-34.49068	269	-29.65884	269	-40.85843	269	-38.46584	269	-62.37114	269	-62.61607
	270	-21.89079	270	-18.62232	270	-8.772083	270	2.174107	270	-.2756258	270	1.424164E-02	270	-28.80451	270	-34.98037	270	-29.69001	270	-28.82466	270	-35.3915	270	-30.04949	270	-39.91261	270	-39.46619	270	-63.05791	270	-61.97706
	271	-21.43361	271	-20.57017	271	-10.04514	271	.9303325	271	.4180917	271	2.436624	271	-28.36338	271	-37.1623	271	-30.34108	271	-28.14963	271	-37.5273	271	-31.00296	271	-39.90968	271	-39.14088	271	-63.10415	271	-57.87203
	272	-20.41986	272	-21.83916	272	-10.61911	272	.8119223	272	2.602947	272	4.370542	272	-29.00204	272	-40.16165	272	-30.77485	272	-27.12015	272	-38.97221	272	-31.84183	272	-40.17835	272	-37.93455	272	-62.81262	272	-55.68812
	273	-20.81745	273	-21.70577	273	-10.20655	273	.7154371	273	2.495737	273	3.450634	273	-30.80259	273	-43.7932	273	-30.97369	273	-26.51772	273	-40.89869	273	-32.47713	273	-38.54288	273	-37.87555	273	-60.96097	273	-53.50045
	274	-20.38395	274	-21.07388	274	-11.31276	274	-.13681	274	3.586149	274	3.857181	274	-31.75203	274	-46.4949	274	-30.89611	274	-26.17467	274	-42.39981	274	-33.76677	274	-38.69078	274	-37.41021	274	-59.18073	274	-51.641
	275	-18.84157	275	-20.87317	275	-12.04915	275	-.9785172	275	4.109194	275	2.779023	275	-31.77589	275	-47.87993	275	-30.12806	275	-25.81008	275	-44.13816	275	-33.76223	275	-38.01614	275	-35.75901	275	-55.55997	275	-49.78066
	276	-18.55657	276	-20.46694	276	-12.19561	276	-2.169145	276	3.811823	276	2.969452	276	-31.29216	276	-47.89856	276	-29.86538	276	-25.90469	276	-45.42379	276	-33.77871	276	-36.95719	276	-35.26686	276	-55.01734	276	-50.84457
	277	-18.2901	277	-20.82598	277	-11.83862	277	-1.609166	277	4.523854	277	2.081057	277	-30.34485	277	-46.95045	277	-29.61537	277	-25.91285	277	-46.30514	277	-34.28602	277	-35.42553	277	-33.41209	277	-52.75843	277	-51.12198
	278	-18.15438	278	-21.39931	278	-12.77983	278	-2.336812	278	3.230124	278	3.20341	278	-28.50786	278	-44.84275	278	-28.95433	278	-25.7506	278	-46.86279	278	-35.3881	278	-35.31887	278	-32.50733	278	-51.59846	278	-52.04808
	279	-18.70478	279	-20.60354	279	-13.56973	279	-2.565474	279	4.900095	279	5.760558	279	-27.35221	279	-40.83303	279	-29.78083	279	-26.59743	279	-48.12684	279	-37.38385	279	-34.91563	279	-31.1197	279	-50.62952	279	-53.22902
	280	-18.32762	280	-19.38733	280	-14.57208	280	-5.009958	280	4.816303	280	7.010229	280	-25.23064	280	-37.45286	280	-28.81262	280	-26.31888	280	-48.63119	280	-37.592	280	-34.31094	280	-30.38203	280	-50.84867	280	-55.66294
	281	-17.62511	281	-18.07375	281	-14.96329	281	-6.374428	281	4.687304	281	8.19766	281	-23.06423	281	-33.56841	281	-28.57694	281	-27.37428	281	-49.20978	281	-38.66777	281	-34.17464	281	-29.93377	281	-50.4887	281	-57.40815
	282	-17.61192	282	-17.00368	282	-15.94918	282	-6.934725	282	4.997064	282	9.731863	282	-22.07531	282	-31.13093	282	-28.85563	282	-28.65415	282	-50.33241	282	-39.61732	282	-34.09238	282	-30.03446	282	-50.14707	282	-58.55654
	283	-17.52871	283	-16.73367	283	-16.51054	283	-8.035003	283	4.695293	283	11.48994	283	-20.81287	283	-28.36961	283	-29.28417	283	-29.38419	283	-50.4631	283	-40.16133	283	-33.39137	283	-30.6182	283	-52.43298	283	-60.70723
	284	-17.9131	284	-15.3795	284	-17.40174	284	-8.932519	284	4.791297	284	11.01169	284	-20.29345	284	-25.09391	284	-29.99453	284	-29.31591	284	-51.24231	284	-40.72494	284	-32.90777	284	-30.61564	284	-54.10979	284	-60.64823
	285	-17.67138	285	-14.57184	285	-18.84974	285	-10.89788	285	4.110792	285	11.40664	285	-19.77568	285	-23.64521	285	-30.63328	285	-29.85396	285	-51.02971	285	-41.38306	285	-32.24804	285	-30.3058	285	-55.14726	285	-62.73287
	286	-17.74953	286	-14.89834	286	-19.55131	286	-12.78459	286	4.485801	286	10.33648	286	-19.21381	286	-24.19396	286	-30.9404	286	-29.48123	286	-51.19475	286	-41.96423	286	-30.29087	286	-29.54603	286	-56.74802	286	-61.81422
	287	-17.62712	287	-15.85856	287	-19.50382	287	-14.48276	287	4.217012	287	9.94285	287	-17.5912	287	-25.47557	287	-31.21719	287	-28.52066	287	-52.75605	287	-42.76806	287	-28.20433	287	-28.71931	287	-58.01922	287	-61.5522
	288	-18.21127	288	-15.16546	288	-20.53974	288	-15.64562	288	4.454545	288	8.973746	288	-17.90625	288	-26.71304	288	-30.47367	288	-28.57757	288	-53.82268	288	-43.27081	288	-27.89393	288	-28.57963	288	-58.00746	288	-61.63292
	289	-16.39746	289	-13.13471	289	-21.11568	289	-16.27025	289	6.422233	289	8.409684	289	-18.45417	289	-27.51048	289	-31.55404	289	-27.73619	289	-54.30018	289	-43.73757	289	-27.29337	289	-29.55795	289	-58.71138	289	-59.57654
	290	-16.13001	290	-12.09626	290	-20.83097	290	-16.91801	290	7.007402	290	8.964617	290	-18.77555	290	-29.57789	290	-32.03946	290	-25.33921	290	-54.0604	290	-44.98635	290	-26.82387	290	-29.8363	290	-58.14867	290	-56.52391
	291	-15.23393	291	-11.64713	291	-21.26903	291	-16.78471	291	7.855727	291	9.147455	291	-20.42525	291	-31.75072	291	-32.1493	291	-25.43772	291	-55.10211	291	-45.94636	291	-27.72994	291	-30.1695	291	-55.74036	291	-54.33858
	292	-16.569	292	-12.85723	292	-21.98952	292	-17.11354	292	7.173728	292	10.90349	292	-21.02862	292	-33.03133	292	-29.79271	292	-24.15918	292	-57.39335	292	-46.19096	292	-28.87476	292	-32.00896	292	-53.35323	292	-51.63261
	293	-15.79615	293	-13.90301	293	-22.30764	293	-17.52334	293	7.036302	293	10.87262	293	-22.25455	293	-34.98922	293	-29.72019	293	-26.14542	293	-58.45778	293	-46.62893	293	-28.5741	293	-32.78246	293	-51.91584	293	-50.21696
	294	-15.38673	294	-15.30187	294	-23.74893	294	-18.24681	294	5.815563	294	8.815062	294	-21.58057	294	-34.25396	294	-28.97566	294	-26.6509	294	-60.85332	294	-47.73567	294	-29.32047	294	-33.96062	294	-48.18419	294	-47.99754
	295	-15.28242	295	-14.75084	295	-24.57764	295	-20.06228	295	5.316418	295	8.904074	295	-22.25825	295	-33.57061	295	-27.41726	295	-24.67504	295	-62.7093	295	-48.41218	295	-30.63107	295	-34.35796	295	-47.80845	295	-48.1965
	296	-15.64934	296	-13.89425	296	-25.44529	296	-21.85536	296	5.991558	296	8.676371	296	-23.43225	296	-34.05785	296	-27.13504	296	-25.52269	296	-63.72753	296	-48.8526	296	-31.49807	296	-34.29238	296	-46.48902	296	-46.76876
	297	-14.68531	297	-13.86176	297	-26.2366	297	-23.10433	297	6.044539	297	10.41	297	-22.71125	297	-32.80999	297	-25.94691	297	-26.72525	297	-64.63929	297	-50.64171	297	-32.15982	297	-33.54891	297	-44.16	297	-47.26868
	298	-16.11534	298	-15.36196	298	-28.04854	298	-23.67499	298	6.9325	298	11.89968	298	-21.91463	298	-33.48593	298	-26.20237	298	-27.31191	298	-65.84078	298	-52.5568	298	-33.79119	298	-32.46016	298	-44.30319	298	-48.2406
	299	-16.09348	299	-16.56394	299	-29.06812	299	-24.2304	299	7.563628	299	13.84911	299	-22.1806	299	-34.74443	299	-27.25952	299	-26.57098	299	-67.49632	299	-53.16814	299	-33.75202	299	-31.3433	299	-44.19947	299	-49.24753
	300	-16.44329	300	-16.77073	300	-30.57295	300	-25.53492	300	7.912501	300	13.19744	300	-21.55564	300	-35.17557	300	-27.25901	300	-26.35947	300	-68.31251	300	-54.85647	300	-32.39828	300	-32.00278	300	-45.41703	300	-50.43523
	301	-17.57853	301	-17.42325	301	-32.53615	301	-27.87279	301	6.559453	301	11.11065	301	-22.25783	301	-35.64327	301	-27.2502	301	-25.9682	301	-69.9895	301	-56.76782	301	-33.71557	301	-34.70872	301	-46.58437	301	-50.98946
	302	-17.1916	302	-17.92222	302	-33.131	302	-30.15568	302	5.439998	302	8.210264	302	-22.24327	302	-35.87488	302	-26.31902	302	-26.27495	302	-70.86678	302	-58.40764	302	-35.59411	302	-35.7347	302	-47.2077	302	-50.88907
	303	-17.68113	303	-18.10092	303	-33.58099	303	-30.77332	303	6.009188	303	6.02421	303	-22.1482	303	-36.92104	303	-26.91225	303	-25.68093	303	-71.7169	303	-59.95148	303	-36.06644	303	-34.86204	303	-47.89028	303	-53.33887
	304	-16.66104	304	-17.2364	304	-33.98981	304	-31.52786	304	4.265041	304	4.66829	304	-21.56831	304	-37.39421	304	-26.86428	304	-25.69952	304	-72.6245	304	-61.53138	304	-34.29958	304	-34.10001	304	-48.11504	304	-51.74413
	305	-17.34558	305	-16.46012	305	-34.68032	305	-32.76002	305	4.363574	305	2.077405	305	-22.20723	305	-38.57388	305	-28.23206	305	-24.09663	305	-74.22799	305	-62.68933	305	-33.88381	305	-33.81896	305	-51.13242	305	-53.88463
	306	-16.99722	306	-16.47982	306	-34.81694	306	-34.94118	306	4.081531	306	.271897	306	-22.0231	306	-38.90176	306	-28.62196	306	-22.01998	306	-74.53211	306	-62.67683	306	-33.28733	306	-34.56518	306	-51.09451	306	-53.44923
	307	-17.25669	307	-15.41682	307	-34.17004	307	-36.02462	307	2.908224	307	-1.927914	307	-22.75575	307	-39.47375	307	-28.01214	307	-20.60578	307	-75.21954	307	-63.41335	307	-34.98639	307	-32.45562	307	-52.7273	307	-49.58636
	308	-16.6874	308	-16.06156	308	-33.82004	308	-37.18261	308	2.461109	308	-2.634426	308	-25.06118	308	-40.79364	308	-26.49688	308	-20.58692	308	-76.74986	308	-65.09212	308	-34.72584	308	-30.30585	308	-50.93748	308	-50.95184
	309	-18.4936	309	-18.37249	309	-33.39059	309	-38.11666	309	.6218004	309	-3.622044	309	-26.78096	309	-41.81933	309	-25.10342	309	-19.72285	309	-76.30192	309	-66.38786	309	-32.57181	309	-33.06229	309	-46.91182	309	-51.9206
	310	-17.84627	310	-20.09851	310	-33.07389	310	-38.83667	310	7.435817E-02	310	-3.266123	310	-27.52668	310	-43.09964	310	-24.64774	310	-18.91819	310	-76.80286	310	-67.65877	310	-31.16898	310	-37.37814	310	-46.42094	310	-55.80071
	311	-18.17469	311	-21.63293	311	-33.03905	311	-38.90228	311	-2.150146	311	-4.859014	311	-28.16691	311	-42.2884	311	-23.84688	311	-18.38521	311	-77.34303	311	-66.9628	311	-31.42309	311	-37.14519	311	-46.67519	311	-52.56504
	312	-16.83216	312	-21.01832	312	-33.74865	312	-39.75607	312	-2.897401	312	-4.422107	312	-28.98695	312	-39.78228	312	-23.11327	312	-18.24051	312	-77.42374	312	-65.90315	312	-32.92075	312	-36.60265	312	-44.87525	312	-48.01102
	313	-16.64277	313	-21.489	313	-33.90715	313	-40.44826	313	-3.565008	313	-4.747139	313	-28.14149	313	-38.35572	313	-23.02369	313	-19.25601	313	-76.98667	313	-65.34254	313	-32.58224	313	-36.39309	313	-42.07596	313	-46.29745
	314	-15.88077	314	-21.79705	314	-34.46251	314	-41.32418	314	-4.985583	314	-4.118852	314	-26.22512	314	-36.07714	314	-21.86367	314	-18.82875	314	-76.38299	314	-65.06865	314	-32.10388	314	-35.80586	314	-39.62053	314	-48.11573
	315	-14.61896	315	-22.02675	315	-36.07253	315	-40.80939	315	-5.199325	315	-4.441434	315	-25.15228	315	-35.64109	315	-22.30012	315	-18.45384	315	-76.68287	315	-65.72332	315	-31.87545	315	-34.69471	315	-37.87793	315	-48.73141
	316	-13.54242	316	-22.22176	316	-36.64254	316	-40.73241	316	-6.692954	316	-5.055138	316	-22.48384	316	-31.71141	316	-22.8489	316	-18.10505	316	-77.22404	316	-66.08489	316	-30.46199	316	-33.63765	316	-39.61412	316	-47.18516
	317	-12.5948	317	-21.32766	317	-37.94886	317	-40.38898	317	-5.588597	317	-5.644283	317	-18.9786	317	-29.6546	317	-22.4064	317	-18.0616	317	-78.17771	317	-67.35692	317	-28.83193	317	-31.35641	317	-39.32279	317	-44.19895
	318	-13.28413	318	-21.16823	318	-39.38265	318	-41.26574	318	-5.850606	318	-5.485581	318	-16.32364	318	-26.99587	318	-22.07589	318	-18.77186	318	-80.08768	318	-69.6185	318	-29.0719	318	-29.58604	318	-39.43336	318	-43.54489
	319	-13.2729	319	-21.57253	319	-40.70722	319	-41.85344	319	-5.021379	319	-5.664002	319	-13.26378	319	-25.29886	319	-22.42622	319	-19.84077	319	-80.78274	319	-72.18734	319	-28.99644	319	-28.54568	319	-40.65873	319	-42.45824
	320	-14.6021	320	-21.223	320	-41.92738	320	-42.44365	320	-2.99882	320	-4.910115	320	-11.35517	320	-25.54614	320	-22.47634	320	-19.28761	320	-82.45334	320	-72.31642	320	-27.61463	320	-29.43264	320	-40.526	320	-41.39292
	321	-13.89751	321	-22.26575	321	-43.34511	321	-43.08714	321	-3.138394	321	-3.652932	321	-10.84689	321	-26.18508	321	-22.71473	321	-19.12235	321	-84.14924	321	-73.76072	321	-27.59402	321	-28.89036	321	-39.77266	321	-40.18495
	322	-14.37244	322	-22.20143	322	-45.27933	322	-44.75117	322	-.5615404	322	-2.677871	322	-10.3071	322	-25.87024	322	-23.13451	322	-18.31776	322	-85.80382	322	-74.516	322	-27.7757	322	-28.93275	322	-40.80695	322	-39.56375
	323	-15.92687	323	-22.39183	323	-46.25088	323	-47.01195	323	-.1745112	323	-1.838748	323	-12.09037	323	-25.98502	323	-22.82143	323	-18.47776	323	-86.29138	323	-74.92976	323	-25.82748	323	-28.87623	323	-41.28364	323	-41.17072
	324	-15.49009	324	-21.2296	324	-46.86553	324	-47.57906	324	6.285216E-02	324	-4.064058	324	-11.72449	324	-24.81769	324	-22.97846	324	-17.18757	324	-86.00081	324	-75.17486	324	-26.06711	324	-28.3558	324	-41.09052	324	-41.90249
	325	-16.98721	325	-20.33085	325	-47.77276	325	-49.36497	325	-.9797632	325	-5.534907	325	-11.98302	325	-22.57817	325	-21.56005	325	-16.4024	325	-86.86251	325	-76.02874	325	-26.41871	325	-28.37877	325	-40.27567	325	-42.66563
	326	-16.99363	326	-20.01217	326	-49.02991	326	-51.65392	326	-1.782469	326	-8.455442	326	-13.21864	326	-21.7957	326	-20.20193	326	-16.4643	326	-87.66235	326	-76.1831	326	-25.31347	326	-28.72516	326	-40.30077	326	-42.95832
	327	-17.67807	327	-19.39785	327	-49.99881	327	-54.05085	327	-1.856645	327	-11.25067	327	-14.4773	327	-23.39268	327	-19.34561	327	-17.40556	327	-87.86787	327	-76.01832	327	-24.76373	327	-29.6504	327	-39.09995	327	-44.4033
	328	-18.07732	328	-19.89497	328	-51.37719	328	-56.26854	328	-2.560248	328	-12.20705	328	-18.32564	328	-26.4506	328	-18.10016	328	-16.28298	328	-87.63604	328	-75.83138	328	-24.96189	328	-28.30516	328	-39.03924	328	-45.63392
	329	-17.76581	329	-19.45658	329	-52.23052	329	-57.60124	329	-1.906325	329	-12.42375	329	-20.75366	329	-28.01543	329	-17.31026	329	-16.19654	329	-86.39547	329	-75.28237	329	-25.17161	329	-27.35751	329	-39.06169	329	-46.6527
	330	-17.64485	330	-19.70308	330	-52.45391	330	-59.79531	330	-1.924859	330	-9.79619	330	-22.71367	330	-28.98328	330	-16.1463	330	-16.03053	330	-85.25449	330	-73.6062	330	-24.8453	330	-26.07626	330	-37.53218	330	-47.13334
	331	-18.89414	331	-19.85846	331	-51.9248	331	-59.86926	331	-1.210732	331	-7.412639	331	-23.59825	331	-30.60909	331	-15.46019	331	-16.31276	331	-85.10109	331	-72.82492	331	-24.15608	331	-24.6084	331	-36.81489	331	-47.5416
	332	-18.41214	332	-19.73877	332	-51.85846	332	-60.16434	332	-.5958072	332	-5.918658	332	-25.15918	332	-32.79675	332	-15.16959	332	-16.09931	332	-83.9838	332	-73.2579	332	-22.7291	332	-24.07331	332	-33.79659	332	-47.82077
	333	-18.66492	333	-20.58573	333	-50.80646	333	-61.70937	333	-.2869886	333	-3.946113	333	-25.81137	333	-35.45849	333	-14.62572	333	-15.84636	333	-82.70762	333	-75.61463	333	-20.54563	333	-25.1828	333	-31.06728	333	-46.04699
	334	-18.44394	334	-21.23559	334	-50.43016	334	-62.83612	334	.8567728	334	-2.648942	334	-24.61917	334	-36.14895	334	-15.06022	334	-15.36353	334	-83.42757	334	-77.63287	334	-19.76007	334	-23.48231	334	-30.45533	334	-43.53078
	335	-18.41606	335	-22.03231	335	-49.56517	335	-63.1447	335	.9759127	335	-.6134099	335	-24.82558	335	-35.72733	335	-14.57244	335	-14.79507	335	-84.44558	335	-78.74599	335	-20.16124	335	-22.45634	335	-28.70011	335	-36.97388
	336	-20.08831	336	-22.87849	336	-48.6716	336	-63.07287	336	2.646299	336	-.3284204	336	-22.87199	336	-37.69326	336	-14.12733	336	-14.77431	336	-84.37399	336	-79.53255	336	-20.33187	336	-20.20428	336	-29.2539	336	-30.07898
	337	-19.58718	337	-23.51762	337	-47.9333	337	-63.88444	337	3.224087	337	-.4268026	337	-20.03118	337	-37.7616	337	-14.09893	337	-15.63252	337	-86.17138	337	-81.69172	337	-19.64192	337	-19.85611	337	-24.75235	337	-24.46249
	338	-20.08624	338	-23.98261	338	-49.19537	338	-64.21935	338	4.204612	338	1.756625	338	-16.24903	338	-38.39608	338	-13.46192	338	-15.43489	338	-87.54335	338	-81.83194	338	-19.54611	338	-19.59802	338	-19.82592	338	-24.85679
	339	-21.32846	339	-25.19584	339	-49.97597	339	-64.33469	339	5.350284	339	1.07823	339	-12.23761	339	-36.4482	339	-14.39208	339	-14.67756	339	-88.01902	339	-82.52978	339	-19.8464	339	-19.13018	339	-17.92484	339	-26.76989
	340	-20.82578	340	-24.83644	340	-51.07192	340	-64.47886	340	6.320363	340	2.232115	340	-11.01789	340	-35.09935	340	-13.94499	340	-13.50985	340	-88.84615	340	-82.87942	340	-19.12407	340	-18.97305	340	-18.55423	340	-25.87669
	341	-21.21527	341	-25.22531	341	-52.28724	341	-63.63691	341	7.685055	341	1.750867	341	-8.950251	341	-28.78308	341	-14.91421	341	-13.0434	341	-89.02563	341	-83.26321	341	-19.21157	341	-19.14317	341	-18.27978	341	-23.47564
	342	-21.79538	342	-25.49497	342	-53.58611	342	-63.50425	342	7.424151	342	2.753977	342	-8.554939	342	-25.08992	342	-13.86915	342	-12.22896	342	-90.33353	342	-83.79764	342	-19.78034	342	-19.95655	342	-18.22989	342	-22.82495
	343	-21.33239	343	-24.57255	343	-55.67654	343	-63.83307	343	8.890447	343	3.569293	343	-7.538315	343	-26.32995	343	-13.29699	343	-11.31501	343	-90.8736	343	-83.67912	343	-18.39859	343	-19.91123	343	-17.85091	343	-22.15462
	344	-20.28442	344	-24.91992	344	-57.46393	344	-65.75279	344	10.0301	344	5.108755	344	-6.605035	344	-26.89358	344	-12.44105	344	-11.74757	344	-93.20403	344	-82.31735	344	-18.24223	344	-19.71857	344	-16.8697	344	-22.39804
	345	-19.60916	345	-24.95427	345	-59.36177	345	-67.77772	345	10.29501	345	7.147	345	-7.116369	345	-23.92406	345	-11.25359	345	-11.91821	345	-94.01952	345	-80.60477	345	-19.43115	345	-19.60531	345	-17.30957	345	-23.26224
	346	-19.29644	346	-24.64075	346	-60.43516	346	-69.86948	346	10.17409	346	7.027208	346	-8.521193	346	-19.08944	346	-11.35126	346	-11.52927	346	-93.24224	346	-79.43731	346	-19.18872	346	-19.10256	346	-17.22364	346	-22.44836
	347	-18.66492	347	-25.3435	347	-61.16446	347	-71.31346	347	8.832544	347	8.540617	347	-8.896332	347	-20.1131	347	-10.02601	347	-10.9832	347	-93.67008	347	-79.97121	347	-17.94123	347	-19.08304	347	-17.61718	347	-25.06836
	348	-19.14819	348	-25.16977	348	-61.59849	348	-71.21293	348	8.958378	348	9.802	348	-10.26882	348	-24.00306	348	-10.61988	348	-11.32043	348	-93.50602	348	-80.27532	348	-19.78946	348	-19.25115	348	-18.08614	348	-26.38728
	349	-17.32857	349	-26.08395	349	-62.71422	349	-71.55647	349	8.245214	349	9.894833	349	-11.36431	349	-29.3628	349	-11.15676	349	-11.3286	349	-94.02737	349	-79.6238	349	-19.20093	349	-19.28162	349	-18.8926	349	-28.58317
	350	-16.59963	350	-25.6563	350	-64.13805	350	-72.59848	350	8.278193	350	10.00669	350	-11.58496	350	-29.6702	350	-12.10753	350	-10.0918	350	-93.1154	350	-79.87955	350	-19.26634	350	-19.61394	350	-17.89767	350	-28.89037
	351	-17.3476	351	-25.18078	351	-65.32601	351	-74.73539	351	9.115346	351	10.03073	351	-10.78699	351	-28.28159	351	-11.4509	351	-8.413939	351	-92.85826	351	-79.56047	351	-19.16545	351	-18.92944	351	-17.1641	351	-28.92193
	352	-16.8339	352	-25.35437	352	-66.82793	352	-78.29426	352	9.55806	352	10.04902	352	-10.33914	352	-28.33357	352	-11.70101	352	-9.646649	352	-92.06385	352	-79.6173	352	-20.37123	352	-17.8255	352	-16.99571	352	-28.48235
	353	-16.68104	353	-24.33419	353	-68.13091	353	-80.92197	353	11.51187	353	9.814864	353	-8.962943	353	-29.02958	353	-12.06496	353	-10.84985	353	-90.00719	353	-79.36189	353	-19.77315	353	-16.21087	353	-15.63661	353	-27.98492
	354	-16.78366	354	-25.70022	354	-68.93026	354	-83.16765	354	11.33896	354	10.59339	354	-6.67667	354	-29.4215	354	-12.12784	354	-11.54229	354	-88.65467	354	-80.94617	354	-18.33869	354	-15.9395	354	-15.61601	354	-27.97198
	355	-18.20703	355	-25.94181	355	-70.02297	355	-83.41177	355	12.70284	355	9.644831	355	-5.875994	355	-29.92543	355	-13.07789	355	-11.02691	355	-87.73463	355	-82.50057	355	-16.99546	355	-16.56677	355	-14.34507	355	-26.47283
	356	-16.80966	356	-26.28515	356	-69.73959	356	-84.17277	356	14.04469	356	10.0273	356	-5.227914	356	-31.32898	356	-14.33259	356	-10.71808	356	-86.57652	356	-81.87609	356	-16.75552	356	-16.99139	356	-14.15898	356	-25.46572
	357	-17.00195	357	-25.80512	357	-70.15107	357	-84.76292	357	14.97396	357	9.959253	357	-5.701209	357	-32.79733	357	-14.73581	357	-9.793756	357	-85.76664	357	-81.73292	357	-17.42764	357	-16.44782	357	-14.63731	357	-22.9967
	358	-16.31343	358	-25.04662	358	-70.21581	358	-84.81077	358	17.66164	358	11.55175	358	-5.772324	358	-33.04329	358	-14.7343	358	-10.01408	358	-85.82727	358	-81.84283	358	-17.70156	358	-15.2496	358	-13.07701	358	-20.83431
	359	-16.53018	359	-25.21926	359	-69.58627	359	-85.43859	359	19.30571	359	13.87912	359	-6.027242	359	-33.2948	359	-13.66393	359	-11.62848	359	-85.70288	359	-81.56347	359	-17.80544	359	-16.48588	359	-11.78307	359	-19.74537
	360	-16.1303	360	-24.89598	360	-68.66919	360	-85.57142	360	21.35625	360	15.89367	360	-5.798614	360	-32.24495	360	-13.89821	360	-12.56494	360	-85.68176	360	-81.42474	360	-17.19376	360	-14.86388	360	-13.51031	360	-20.63163
	361	-16.5423	361	-25.01358	361	-68.10976	361	-86.68177	361	22.32881	361	16.85399	361	-5.75505	361	-29.52605	361	-13.87698	361	-12.23555	361	-86.70358	361	-80.32143	361	-17.71881	361	-15.62777	361	-13.30585	361	-22.66329
	362	-16.46068	362	-24.31851	362	-67.84267	362	-87.0761	362	22.41645	362	16.39013	362	-6.375961	362	-24.01213	362	-13.54924	362	-12.6132	362	-86.92344	362	-80.0099	362	-18.80737	362	-13.89105	362	-13.22999	362	-23.12424
	363	-16.27741	363	-24.171	363	-66.68797	363	-87.60497	363	23.41421	363	16.36767	363	-5.322815	363	-19.66962	363	-13.57053	363	-13.00979	363	-86.70637	363	-79.59138	363	-18.01207	363	-12.85549	363	-15.04678	363	-24.74699
	364	-17.49354	364	-24.4794	364	-66.60872	364	-88.22192	364	23.81007	364	18.71248	364	-4.697688	364	-15.97891	364	-12.60559	364	-13.13709	364	-87.00957	364	-79.89942	364	-16.80586	364	-12.71011	364	-15.20668	364	-26.5277
	365	-17.28802	365	-24.94824	365	-66.85042	365	-88.08081	365	24.95224	365	19.27692	365	-4.113589	365	-13.18954	365	-12.43692	365	-15.0365	365	-87.38103	365	-79.73141	365	-16.37067	365	-14.57964	365	-15.66944	365	-27.74216
	366	-17.21246	366	-24.21505	366	-67.02204	366	-88.54871	366	25.08953	366	20.90338	366	-3.060906	366	-10.89919	366	-13.11556	366	-15.39183	366	-87.32406	366	-79.48338	366	-15.37086	366	-14.4377	366	-19.20539	366	-29.40819
	367	-18.25796	367	-23.46626	367	-67.17049	367	-88.39344	367	26.53069	367	21.33269	367	-3.307681	367	-11.29004	367	-13.75913	367	-15.15571	367	-86.77531	367	-79.64539	367	-15.27093	367	-13.79497	367	-21.99318	367	-31.38614
	368	-17.77311	368	-22.74852	368	-67.61404	368	-88.71511	368	26.71848	368	22.15785	368	-2.508345	368	-11.13345	368	-14.29763	368	-15.98923	368	-86.66496	368	-79.09255	368	-16.2413	368	-12.52331	368	-23.33784	368	-32.69409
	369	-18.22069	369	-22.67974	369	-68.31829	369	-88.41333	369	26.95736	369	23.67816	369	-4.24567	369	-14.01446	369	-14.49494	369	-15.89754	369	-86.39403	369	-80.11955	369	-17.31284	369	-10.67067	369	-24.81417	369	-33.55338
	370	-19.36258	370	-21.8254	370	-68.45018	370	-88.90986	370	28.12399	370	24.12303	370	-3.792552	370	-16.09108	370	-15.72783	370	-15.85526	370	-86.16012	370	-79.86423	370	-15.17838	370	-8.451524	370	-24.29564	370	-33.85305
	371	-18.70841	371	-21.8337	371	-69.57711	371	-88.19873	371	27.75352	371	25.13144	371	-3.590657	371	-18.37476	371	-15.66562	371	-14.74987	371	-86.37623	371	-79.15352	371	-13.81605	371	-8.042093	371	-23.38137	371	-34.30128
	372	-19.42509	372	-21.57664	372	-70.56544	372	-87.06569	372	28.52358	372	24.83589	372	-5.635446	372	-22.17895	372	-17.05768	372	-14.01887	372	-86.19593	372	-77.7522	372	-13.64552	372	-10.12396	372	-21.14804	372	-34.1228
	373	-20.73463	373	-21.73291	373	-70.63844	373	-87.31965	373	28.72979	373	24.51077	373	-5.645076	373	-22.45426	373	-16.55797	373	-13.75792	373	-85.52811	373	-77.08113	373	-12.42021	373	-10.57109	373	-18.82018	373	-33.73309
	374	-20.26027	374	-21.29331	374	-71.2534	374	-87.49109	374	28.7338	374	23.76914	374	-5.163243	374	-21.88924	374	-16.34251	374	-14.95841	374	-84.63589	374	-76.40708	374	-12.36557	374	-9.951154	374	-16.90121	374	-32.2741
	375	-19.86389	375	-20.57695	375	-71.41193	375	-87.56142	375	29.21456	375	23.52151	375	-6.259377	375	-21.4944	375	-15.36314	375	-15.38011	375	-84.9135	375	-75.9427	375	-13.26074	375	-10.00219	375	-13.85482	375	-30.50608
	376	-20.16872	376	-20.4087	376	-71.81162	376	-87.63435	376	29.13542	376	23.77815	376	-6.06708	376	-22.00034	376	-15.25005	376	-15.13715	376	-84.75049	376	-75.55306	376	-11.70143	376	-9.738871	376	-10.60842	376	-28.98212
	377	-19.41099	377	-20.3703	377	-71.44949	377	-87.53196	377	28.89799	377	22.7521	377	-6.531228	377	-23.50544	377	-15.8518	377	-14.21668	377	-85.4666	377	-76.16579	377	-10.75149	377	-9.567561	377	-8.846424	377	-26.423
	378	-18.20706	378	-19.48562	378	-71.6661	378	-86.55711	378	27.39145	378	22.21363	378	-6.847391	378	-23.3036	378	-14.82326	378	-15.26181	378	-85.82748	378	-75.66302	378	-9.862605	378	-7.937901	378	-8.131108	378	-24.23755
	379	-18.09575	379	-19.13086	379	-72.3344	379	-87.93706	379	27.15156	379	21.62953	379	-7.350661	379	-21.51875	379	-14.64212	379	-15.63469	379	-86.44614	379	-75.91795	379	-9.166098	379	-7.846599	379	-7.055465	379	-21.65517
	380	-17.60943	380	-19.06028	380	-73.30189	380	-89.24992	380	25.99991	380	22.38721	380	-8.651735	380	-20.52789	380	-13.95627	380	-15.45621	380	-85.78732	380	-75.91041	380	-9.408183	380	-8.771572	380	-6.235793	380	-20.63287
	381	-17.66207	381	-19.8989	381	-73.422	381	-90.62379	381	24.73889	381	22.69615	381	-9.028504	381	-19.28259	381	-14.81151	381	-14.8536	381	-85.12524	381	-77.46426	381	-10.08354	381	-8.587648	381	-5.780759	381	-19.64037
	382	-17.00724	382	-19.95485	382	-73.97401	382	-91.20869	382	25.23361	382	23.9992	382	-10.82316	382	-18.67042	382	-14.58952	382	-14.91552	382	-85.55652	382	-78.92971	382	-10.07734	382	-7.72648	382	-5.620036	382	-18.22618
	383	-16.86645	383	-20.14081	383	-74.19837	383	-91.94451	383	24.71006	383	25.6585	383	-11.02393	383	-18.35464	383	-13.86085	383	-15.43626	383	-85.31468	383	-78.27966	383	-9.862297	383	-7.504005	383	-7.858678	383	-17.38781
	384	-16.55132	384	-19.41454	384	-74.8401	384	-92.58223	384	25.32969	384	26.60452	384	-10.40471	384	-17.75436	384	-14.86727	384	-16.78872	384	-85.35442	384	-78.96087	384	-9.634859	384	-7.568336	384	-10.24046	384	-17.38441
	385	-16.9399	385	-20.2383	385	-75.93453	385	-93.46937	385	25.58378	385	28.69185	385	-11.22366	385	-17.52557	385	-14.86278	385	-17.88022	385	-84.92396	385	-80.77531	385	-9.780832	385	-6.348989	385	-11.74338	385	-18.79323
	386	-16.35033	386	-20.30428	386	-76.00832	386	-94.06302	386	26.65705	386	30.45034	386	-11.75334	386	-19.32675	386	-16.19871	386	-18.12107	386	-84.05016	386	-82.19656	386	-9.510557	386	-6.079734	386	-14.92196	386	-20.10553
	387	-15.87476	387	-20.26474	387	-75.87641	387	-94.76359	387	26.77891	387	30.66495	387	-12.10702	387	-21.91014	387	-17.25334	387	-17.46921	387	-85.27644	387	-82.61668	387	-9.284019	387	-5.698243	387	-16.4393	387	-22.19014
	388	-16.34777	388	-20.52609	388	-75.59276	388	-95.12077	388	26.91212	388	30.07921	388	-12.38554	388	-24.87854	388	-17.59533	388	-17.46363	388	-85.60262	388	-81.55103	388	-9.038025	388	-5.059432	388	-17.38968	388	-23.01956
	389	-16.66059	389	-20.19376	389	-75.18841	389	-94.74741	389	27.33436	389	28.32514	389	-14.13517	389	-26.4081	389	-18.45873	389	-17.00377	389	-86.3016	389	-81.06098	389	-8.922853	389	-4.290292	389	-18.75842	389	-23.66824
	390	-15.79507	390	-20.17419	390	-74.85349	390	-95.17854	390	27.88128	390	28.8852	390	-15.52448	390	-28.11235	390	-18.40653	390	-16.38955	390	-85.33018	390	-80.92368	390	-7.614336	390	-3.216182	390	-21.07759	390	-22.9143
	391	-17.39077	391	-20.23954	391	-74.56623	391	-95.23472	391	29.78973	391	29.01841	391	-15.39355	391	-28.85951	391	-18.34665	391	-16.1787	391	-84.85803	391	-81.84068	391	-6.341749	391	-2.13218	391	-17.42357	391	-19.97323
	392	-17.01661	392	-19.77017	392	-73.19567	392	-96.01276	392	29.7072	392	29.7243	392	-16.16167	392	-29.10983	392	-17.71576	392	-14.93419	392	-85.18324	392	-81.79556	392	-6.31955	392	-1.713627	392	-12.8389	392	-21.44301
	393	-17.21534	393	-19.84594	393	-72.38475	393	-97.68144	393	29.71782	393	29.80488	393	-15.3564	393	-29.37909	393	-17.49723	393	-13.85736	393	-85.41853	393	-80.01469	393	-5.083891	393	-1.299476	393	-11.10315	393	-26.3721
	394	-16.90481	394	-19.84311	394	-71.99627	394	-99.17641	394	29.44178	394	30.35292	394	-15.24951	394	-28.25626	394	-16.67082	394	-13.37583	394	-86.75082	394	-78.52315	394	-3.851602	394	-.7957792	394	-8.223811	394	-28.92555
	395	-16.11463	395	-19.69375	395	-71.41245	395	-99.55785	395	28.11813	395	30.91446	395	-16.28836	395	-27.32294	395	-15.25409	395	-13.86333	395	-86.51417	395	-77.35015	395	-3.813051	395	-.6151887	395	-8.669607	395	-28.79129
	396	-16.34782	396	-20.0463	396	-70.30164	396	-100.0991	396	27.51748	396	28.95607	396	-16.98441	396	-24.94404	396	-14.81691	396	-15.26254	396	-86.08403	396	-77.67594	396	-2.918193	396	-.2469099	396	-9.037388	396	-29.83026
	397	-16.20492	397	-20.57871	397	-68.74995	397	-100.1276	397	26.09773	397	28.41006	397	-14.71772	397	-24.02624	397	-14.25382	397	-16.93531	397	-85.25842	397	-79.24464	397	-.9402207	397	1.711544	397	-7.548796	397	-27.50831
	398	-17.05966	398	-21.5616	398	-68.24667	398	-99.34032	398	25.28164	398	28.68196	398	-13.73056	398	-23.11156	398	-14.58218	398	-17.59955	398	-85.94321	398	-80.3567	398	-1.778766	398	1.570971	398	-7.662718	398	-26.36854
	399	-17.05764	399	-22.7644	399	-67.41507	399	-98.546	399	25.9914	399	29.65232	399	-11.05457	399	-21.52703	399	-15.75688	399	-17.62773	399	-86.58516	399	-80.38462	399	-.8785146	399	2.158489	399	-8.707769	399	-25.17303
	400	-17.04173	400	-22.81641	400	-66.36446	400	-97.18438	400	26.16781	400	31.39525	400	-11.30534	400	-23.05196	400	-15.21589	400	-17.18223	400	-86.62051	400	-81.54417	400	.7522081	400	3.848073	400	-8.998655	400	-23.82668
	401	-16.85704	401	-22.57769	401	-65.37576	401	-96.04421	401	26.41427	401	31.493	401	-11.74573	401	-23.84257	401	-16.61524	401	-17.80684	401	-87.62685	401	-81.70124	401	1.176899	401	5.567904	401	-10.39305	401	-21.64882
	402	-16.69816	402	-23.28235	402	-65.17083	402	-94.41078	402	25.14801	402	33.17937	402	-12.55287	402	-24.19224	402	-17.63033	402	-17.74631	402	-86.7448	402	-81.64369	402	.3209856	402	6.627831	402	-12.30361	402	-20.57158
	403	-16.40861	403	-22.78008	403	-64.07864	403	-92.65306	403	25.66668	403	33.21347	403	-12.12423	403	-25.22676	403	-18.04338	403	-17.3289	403	-85.99863	403	-82.2657	403	.5287108	403	8.821784	403	-13.09767	403	-19.61511
	404	-15.33095	404	-22.28728	404	-63.12857	404	-90.45933	404	24.11242	404	32.60361	404	-12.59126	404	-27.46931	404	-17.23886	404	-18.14666	404	-85.64318	404	-84.21266	404	1.847696	404	10.63705	404	-14.01909	404	-19.49472
	405	-15.97709	405	-20.99439	405	-62.86744	405	-88.43935	405	24.98206	405	31.57743	405	-14.20217	405	-29.03089	405	-17.80045	405	-18.48949	405	-86.47183	405	-85.71313	405	2.928698	405	10.70947	405	-14.98085	405	-19.79966
	406	-15.68801	406	-20.41075	406	-63.13282	406	-87.13013	406	26.46231	406	31.38423	406	-15.67761	406	-29.53544	406	-18.48601	406	-18.22136	406	-87.19617	406	-85.34424	406	4.274528	406	9.574142	406	-15.86929	406	-19.7001
	407	-15.68585	407	-19.37449	407	-62.62387	407	-85.12479	407	28.07949	407	33.61697	407	-16.40878	407	-30.62774	407	-18.62133	407	-18.21723	407	-87.43176	407	-85.52916	407	4.721275	407	10.78016	407	-17.95856	407	-20.01101
	408	-15.00192	408	-18.57219	408	-62.95153	408	-84.49619	408	30.6111	408	35.36378	408	-19.02801	408	-31.27161	408	-18.51404	408	-17.73755	408	-88.95431	408	-85.30967	408	4.693529	408	11.83018	408	-18.18045	408	-21.33018
	409	-16.57471	409	-18.46774	409	-62.88322	409	-83.7737	409	32.37851	409	37.99769	409	-20.00772	409	-31.08931	409	-17.5365	409	-18.16052	409	-87.99555	409	-84.9354	409	5.423137	409	11.36955	409	-17.76219	409	-22.61055
	410	-16.67159	410	-18.38322	410	-62.89277	410	-83.96841	410	34.104	410	37.3185	410	-20.79116	410	-32.63461	410	-17.16568	410	-18.15833	410	-88.2583	410	-86.14358	410	6.159719	410	12.07292	410	-17.42722	410	-23.78955
	411	-15.44543	411	-18.06622	411	-62.94526	411	-84.08357	411	34.63589	411	37.98341	411	-21.37812	411	-31.50008	411	-16.49336	411	-19.14509	411	-89.05717	411	-86.94386	411	7.163133	411	12.3418	411	-14.48161	411	-23.68965
	412	-15.77931	412	-17.137	412	-64.10759	412	-82.87207	412	35.31487	412	37.69473	412	-22.95766	412	-30.66729	412	-15.71601	412	-18.89608	412	-89.23455	412	-86.24947	412	7.440797	412	13.23125	412	-12.16249	412	-23.92604
	413	-16.05183	413	-16.51764	413	-63.65351	413	-82.53841	413	36.04475	413	37.11434	413	-24.19734	413	-30.3441	413	-15.88209	413	-18.13976	413	-89.31401	413	-86.08523	413	7.293425	413	13.63737	413	-10.68806	413	-23.85785
	414	-15.20238	414	-16.16701	414	-64.39597	414	-82.83284	414	35.88678	414	38.17364	414	-23.31372	414	-30.10053	414	-15.05121	414	-18.66895	414	-88.10218	414	-85.80312	414	8.013462	414	14.83252	414	-9.013855	414	-25.01574
	415	-14.35828	415	-14.26171	415	-64.60424	415	-83.49712	415	36.77114	415	39.94916	415	-22.0353	415	-29.97631	415	-14.63068	415	-18.66975	415	-88.44569	415	-85.60752	415	7.528682	415	15.00466	415	-6.279765	415	-25.13474
	416	-14.67392	416	-14.7683	416	-64.33108	416	-84.81976	416	36.90086	416	42.38229	416	-20.65164	416	-31.04964	416	-14.46345	416	-20.24445	416	-88.21612	416	-85.84193	416	9.16152	416	14.03295	416	-6.40781	416	-24.98358
	417	-16.05274	417	-14.71438	417	-65.05775	417	-84.13302	417	37.94044	417	44.63225	417	-19.22197	417	-31.9375	417	-15.39046	417	-21.8	417	-87.48306	417	-85.35788	417	8.281142	417	11.14171	417	-4.999331	417	-22.14093
	418	-14.00182	418	-14.99429	418	-64.84169	418	-83.81541	418	38.28433	418	48.11773	418	-17.6554	418	-32.33132	418	-15.02079	418	-21.43035	418	-86.93949	418	-84.90157	418	6.866876	418	11.09483	418	-4.821218	418	-20.92912
	419	-14.20536	419	-16.30132	419	-64.86935	419	-84.15459	419	38.53566	419	50.34705	419	-15.59198	419	-31.87786	419	-16.29616	419	-21.26665	419	-86.42435	419	-83.98808	419	6.679636	419	11.74278	419	-5.665043	419	-18.40996
	420	-14.91921	420	-16.1979	420	-64.42361	420	-83.85688	420	39.04312	420	51.33598	420	-13.22405	420	-33.2017	420	-16.87132	420	-21.5244	420	-85.4893	420	-82.44718	420	7.86931	420	12.29275	420	-5.05153	420	-16.02346
	421	-12.73856	421	-16.19588	421	-65.3729	421	-83.87203	421	38.66054	421	53.21901	421	-10.94838	421	-35.36039	421	-16.96378	421	-22.11018	421	-84.70633	421	-82.34264	421	9.302108	421	12.77293	421	-5.536966	421	-14.38539
	422	-13.51483	422	-16.03935	422	-65.43886	422	-83.22073	422	39.58836	422	52.83259	422	-10.44448	422	-35.12509	422	-17.34937	422	-21.59945	422	-85.22652	422	-83.54324	422	9.540791	422	13.19702	422	-6.466461	422	-13.13381
	423	-11.7929	423	-15.69899	423	-65.0145	423	-82.6252	423	39.34368	423	52.45695	423	-10.35471	423	-34.10131	423	-18.09049	423	-21.44726	423	-85.26669	423	-82.10901	423	11.1314	423	14.19379	423	-5.506405	423	-11.08282
	424	-12.78678	424	-14.63819	424	-64.74192	424	-82.87566	424	39.28213	424	51.05041	424	-11.31207	424	-34.82598	424	-17.75644	424	-20.79483	424	-85.44887	424	-80.99953	424	11.64438	424	14.32027	424	-6.105982	424	-9.11421
	425	-11.10872	425	-14.87031	425	-64.55878	425	-82.87326	425	37.86584	425	49.36535	425	-12.53702	425	-32.82499	425	-16.80583	425	-20.89344	425	-85.78613	425	-80.24055	425	11.82404	425	14.6691	425	-5.172931	425	-7.225185
	426	-10.33104	426	-15.30051	426	-63.70098	426	-82.64274	426	35.95427	426	46.8196	426	-13.35106	426	-31.63433	426	-16.91101	426	-21.12413	426	-85.79185	426	-79.72012	426	12.97723	426	14.94996	426	-5.665522	426	-7.118576
	427	-10.64674	427	-14.76925	427	-62.12724	427	-81.93284	427	34.28566	427	42.90192	427	-13.44972	427	-29.38234	427	-16.13915	427	-19.79009	427	-85.81748	427	-78.30052	427	13.65099	427	15.38525	427	-5.308987	427	-8.293839
	428	-9.795087	428	-14.22434	428	-60.27708	428	-80.74819	428	31.70969	428	41.03051	428	-14.66641	428	-26.85433	428	-14.86615	428	-18.97171	428	-85.77818	428	-78.67602	428	13.61146	428	15.64205	428	-7.267359	428	-8.378483
	429	-8.940783	429	-13.8686	429	-58.40422	429	-79.3884	429	32.01223	429	39.97987	429	-15.12076	429	-24.66228	429	-14.55273	429	-20.28398	429	-85.09177	429	-78.50603	429	14.10508	429	16.67617	429	-7.446198	429	-10.83443
	430	-9.365584	430	-15.06138	430	-55.6311	430	-77.64197	430	31.71895	430	39.10516	430	-15.60153	430	-23.88903	430	-13.39791	430	-20.36768	430	-84.08634	430	-79.38203	430	15.1745	430	17.76308	430	-8.123851	430	-13.47727
	431	-9.17555	431	-15.39059	431	-53.2999	431	-76.32256	431	31.67008	431	39.86818	431	-15.94475	431	-24.42217	431	-13.54667	431	-19.88798	431	-83.69012	431	-79.83788	431	15.47599	431	19.23896	431	-10.18556	431	-16.96901
	432	-9.03079	432	-17.31337	432	-50.92904	432	-74.99339	432	31.42715	432	39.77881	432	-16.44584	432	-25.31693	432	-13.60402	432	-20.35955	432	-83.68227	432	-81.24551	432	15.62712	432	19.78889	432	-10.22585	432	-19.09699
	433	-8.440863	433	-17.44448	433	-48.67809	433	-75.51341	433	31.07135	433	40.23982	433	-16.22231	433	-26.92981	433	-13.22084	433	-20.20501	433	-83.18648	433	-81.40339	433	15.07294	433	19.23267	433	-11.06808	433	-21.45908
	434	-8.863281	434	-17.29622	434	-46.97723	434	-75.15117	434	31.79866	434	39.21505	434	-16.46016	434	-27.31745	434	-13.99487	434	-20.44464	434	-82.81377	434	-82.28064	434	15.05281	434	20.17596	434	-11.66589	434	-22.7294
	435	-8.968031	435	-17.67315	435	-46.26756	435	-74.3395	435	31.95598	435	39.91125	435	-16.69338	435	-26.55181	435	-13.64836	435	-21.17951	435	-82.98598	435	-83.61902	435	14.83365	435	20.58765	435	-11.13115	435	-23.7623
	436	-9.536695	436	-17.05519	436	-45.01	436	-72.9933	436	34.21592	436	41.40311	436	-15.05138	436	-27.61916	436	-14.27949	436	-22.07244	436	-82.62741	436	-84.12775	436	14.68368	436	20.94182	436	-11.68918	436	-24.28284
	437	-10.49968	437	-18.15947	437	-44.05482	437	-74.09174	437	35.76838	437	44.04426	437	-11.12549	437	-28.5374	437	-14.72152	437	-22.03005	437	-83.10075	437	-83.44734	437	15.51683	437	21.49829	437	-12.10427	437	-24.1956
	438	-10.8193	438	-19.99301	438	-44.3874	438	-73.80593	438	36.27351	438	45.66991	438	-8.167589	438	-28.16934	438	-15.63075	438	-21.67702	438	-82.78972	438	-83.83798	438	15.71362	438	21.73414	438	-11.52987	438	-23.88164
	439	-11.02315	439	-21.02751	439	-44.14563	439	-73.99809	439	36.3903	439	46.69974	439	-8.138542	439	-32.06344	439	-17.67377	439	-21.50178	439	-83.5574	439	-84.54552	439	16.16031	439	22.58904	439	-11.7791	439	-22.80305
	440	-10.62717	440	-21.11693	440	-43.84464	440	-71.7173	440	35.30756	440	45.87849	440	-6.551399	440	-32.05375	440	-17.43027	440	-20.20938	440	-84.10355	440	-85.83525	440	18.58289	440	23.30066	440	-11.76989	440	-20.65943
	441	-10.58423	441	-19.97764	441	-43.55505	441	-69.71489	441	35.8988	441	43.80567	441	-5.309512	441	-32.78522	441	-16.68335	441	-20.17277	441	-84.71504	441	-84.94331	441	18.79691	441	24.81492	441	-9.959581	441	-19.23347
	442	-9.689736	442	-19.10003	442	-42.65029	442	-67.3517	442	34.75099	442	41.68474	442	-4.868655	442	-31.17794	442	-15.75818	442	-21.73673	442	-85.53134	442	-84.57281	442	18.69802	442	24.65223	442	-8.977106	442	-18.84687
	443	-9.164263	443	-17.64031	443	-42.74437	443	-66.7512	443	34.83016	443	42.30726	443	-4.155229	443	-31.0969	443	-16.27947	443	-21.60751	443	-86.40698	443	-83.99869	443	19.32397	443	24.73465	443	-8.49201	443	-16.99104
	444	-8.013208	444	-17.83805	444	-43.5134	444	-65.07818	444	34.72874	444	43.1329	444	-3.532554	444	-28.24399	444	-16.08855	444	-21.51363	444	-87.54814	444	-84.25162	444	19.19425	444	23.77639	444	-7.904318	444	-17.28555
	445	-7.426979	445	-17.71735	445	-45.27775	445	-63.96835	445	33.93885	445	44.17057	445	-4.199683	445	-24.89489	445	-15.54811	445	-21.73276	445	-88.40084	445	-83.56987	445	17.88556	445	24.40651	445	-9.071545	445	-17.64701
	446	-6.388041	446	-16.3998	446	-46.24918	446	-65.64469	446	34.26039	446	45.0605	446	-5.894076	446	-20.38428	446	-15.79531	446	-21.86794	446	-88.65902	446	-83.4221	446	17.52645	446	25.20991	446	-9.121473	446	-17.04169
	447	-5.896742	447	-15.95895	447	-47.87676	447	-68.43967	447	33.38013	447	47.41884	447	-6.012719	447	-17.0884	447	-15.208	447	-22.26241	447	-87.9179	447	-83.52365	447	18.22971	447	26.35888	447	-9.898188	447	-17.39048
	448	-6.574827	448	-15.32161	448	-48.89675	448	-70.21656	448	34.06565	448	49.01865	448	-6.37007	448	-15.08628	448	-15.34899	448	-23.30906	448	-88.99139	448	-84.81182	448	16.98695	448	26.54385	448	-11.21077	448	-19.01131
	449	-5.917982	449	-17.70821	449	-49.73145	449	-71.1197	449	34.49968	449	49.82349	449	-6.210449	449	-13.75545	449	-16.36978	449	-23.98648	449	-89.03719	449	-84.66092	449	18.25112	449	25.39673	449	-12.22029	449	-17.73604
	450	-6.538068	450	-18.41567	450	-50.96156	450	-71.41595	450	34.9847	450	51.23944	450	-4.38676	450	-12.39269	450	-17.12092	450	-24.48956	450	-88.66131	450	-84.60995	450	17.37817	450	24.7368	450	-14.3727	450	-17.20406
	451	-6.143745	451	-18.72408	451	-52.10894	451	-72.12908	451	34.94762	451	51.57631	451	-4.468598	451	-11.60752	451	-16.96251	451	-23.70257	451	-89.87569	451	-84.67711	451	15.24995	451	25.24025	451	-16.01689	451	-14.61056
	452	-5.951556	452	-18.0783	452	-53.48994	452	-73.016	452	35.22022	452	52.57124	452	-4.09102	452	-11.66955	452	-16.96625	452	-23.70211	452	-88.69404	452	-84.07664	452	14.86103	452	25.07399	452	-15.81012	452	-13.73059
	453	-5.67764	453	-16.74428	453	-53.87548	453	-73.08514	453	36.06084	453	51.33619	453	-2.700722	453	-12.29675	453	-17.69758	453	-24.9329	453	-88.78654	453	-85.02593	453	15.78055	453	22.7418	453	-12.29717	453	-13.82088
	454	-4.979693	454	-15.86173	454	-53.98176	454	-73.48726	454	35.33922	454	50.97197	454	-.5206835	454	-12.95611	454	-17.65807	454	-24.93376	454	-89.13467	454	-84.28163	454	15.15358	454	21.08317	454	-8.980827	454	-17.27954
	455	-6.335261	455	-16.06999	455	-54.44843	455	-73.54339	455	36.21678	455	48.86136	455	1.434807	455	-13.69521	455	-18.74024	455	-24.77599	455	-89.14932	455	-83.89085	455	14.685	455	21.36981	455	-6.731952	455	-17.40404
	456	-5.790336	456	-14.07806	456	-55.33727	456	-73.92126	456	36.02446	456	45.8611	456	1.642604	456	-13.2173	456	-19.3065	456	-23.95267	456	-88.12998	456	-82.44369	456	13.96915	456	21.50125	456	-6.461741	456	-16.27153
	457	-6.548193	457	-14.02538	457	-54.79607	457	-73.7934	457	34.95937	457	43.81353	457	2.13164	457	-13.36682	457	-19.25977	457	-23.91063	457	-87.58337	457	-80.63314	457	14.23565	457	23.39868	457	-7.094437	457	-15.7997
	458	-7.037618	458	-15.32263	458	-55.12047	458	-74.02004	458	32.923	458	40.63745	458	2.108068	458	-15.4789	458	-18.65275	458	-23.24571	458	-87.97861	458	-77.8521	458	13.46329	458	24.28537	458	-4.509873	458	-13.90738
	459	-7.283597	459	-16.2825	459	-55.09277	459	-74.6017	459	31.23924	459	37.46856	459	2.593135	459	-16.62	459	-17.69009	459	-22.56134	459	-85.95641	459	-73.28962	459	15.12501	459	23.80651	459	-3.927642	459	-13.68734
	460	-8.751496	460	-16.34995	460	-54.77576	460	-74.578	460	29.73855	460	33.99502	460	4.517182	460	-16.58375	460	-17.94651	460	-23.37536	460	-82.67271	460	-71.76917	460	15.89144	460	21.75946	460	-5.85633	460	-11.83578
	461	-8.538389	461	-16.59887	461	-54.28125	461	-74.8185	461	28.45588	461	32.66668	461	5.768215	461	-16.11903	461	-17.14509	461	-23.04647	461	-80.57106	461	-73.44688	461	16.60994	461	19.39063	461	-6.141933	461	-9.269197
	462	-8.201751	462	-16.17979	462	-54.75521	462	-74.38187	462	28.15073	462	32.60982	462	7.013978	462	-11.69578	462	-17.23789	462	-24.07047	462	-77.83585	462	-73.83142	462	15.2463	462	18.6089	462	-5.956138	462	-7.522026
	463	-8.816337	463	-16.91693	463	-54.63802	463	-74.18043	463	28.51039	463	33.90677	463	7.822645	463	-7.337704	463	-17.60399	463	-24.56144	463	-76.80151	463	-73.10049	463	14.97231	463	18.2144	463	-5.123094	463	-8.820293
	464	-9.246721	464	-17.34279	464	-54.06679	464	-75.57963	464	28.83483	464	37.19278	464	7.91695	464	-6.68821	464	-17.2447	464	-23.74959	464	-76.08007	464	-73.61467	464	15.00745	464	17.63385	464	-4.509021	464	-13.61926
	465	-9.22446	465	-18.23756	465	-53.55885	465	-76.213	465	29.76276	465	39.1716	465	8.099301	465	-7.006448	465	-17.0524	465	-24.45411	465	-74.86681	465	-73.55459	465	14.56417	465	17.89336	465	-5.773812	465	-15.374
	466	-10.21098	466	-19.49192	466	-51.69078	466	-76.75841	466	29.27728	466	40.63271	466	6.419093	466	-7.444356	466	-17.39039	466	-24.92366	466	-73.78	466	-74.21487	466	14.91509	466	17.82074	466	-8.995108	466	-15.04249
	467	-10.32224	467	-20.06268	467	-49.71891	467	-75.43285	467	29.98018	467	43.16512	467	6.614746	467	-6.09149	467	-18.30772	467	-25.66541	467	-73.81587	467	-75.17669	467	15.67675	467	18.42128	467	-11.78017	467	-15.91893
	468	-9.727736	468	-20.46684	468	-47.03761	468	-74.04416	468	30.20942	468	42.14346	468	6.854562	468	-4.434827	468	-19.21105	468	-25.07301	468	-73.25511	468	-76.3787	468	14.46551	468	18.53327	468	-13.48679	468	-16.08821
	469	-9.699867	469	-20.46251	469	-45.7496	469	-73.13308	469	30.6049	469	40.75281	469	6.712245	469	-4.15118	469	-20.2067	469	-24.54811	469	-72.77024	469	-77.95339	469	14.80135	469	18.53296	469	-16.32277	469	-15.1354
	470	-10.35206	470	-21.22942	470	-43.7217	470	-73.0869	470	32.59854	470	39.20713	470	6.559921	470	-6.19153	470	-20.33395	470	-24.63694	470	-72.11949	470	-78.2986	470	16.41462	470	19.10369	470	-16.84044	470	-14.61929
	471	-10.8141	471	-22.55832	471	-43.06876	471	-73.23662	471	33.38947	471	39.88449	471	7.12524	471	-7.823606	471	-20.71473	471	-25.25914	471	-73.01133	471	-79.13765	471	15.87007	471	19.12711	471	-17.14957	471	-14.76211
	472	-10.12298	472	-22.50728	472	-41.81345	472	-73.35383	472	35.7979	472	40.24104	472	9.036674	472	-7.882788	472	-21.39812	472	-25.39175	472	-74.78493	472	-78.50896	472	16.23357	472	19.76624	472	-17.44457	472	-15.0484
	473	-10.35528	473	-22.64758	473	-40.52095	473	-72.41862	473	37.46898	473	41.37091	473	11.19661	473	-5.030023	473	-21.49915	473	-24.46719	473	-75.2186	473	-77.29278	473	17.13794	473	20.44137	473	-16.72898	473	-14.33314
	474	-10.76449	474	-22.19758	474	-38.98206	474	-70.41757	474	38.79983	474	41.86213	474	12.99796	474	-3.885053	474	-21.54926	474	-24.75835	474	-75.1874	474	-76.62615	474	17.53326	474	21.18435	474	-15.10376	474	-13.75271
	475	-10.68086	475	-22.20232	475	-37.39628	475	-68.26508	475	39.5593	475	42.83808	475	14.10405	475	-7.618621E-02	475	-20.60674	475	-23.78642	475	-75.70232	475	-76.28846	475	17.15011	475	21.55076	475	-12.52174	475	-13.72944
	476	-10.82643	476	-22.35804	476	-36.27228	476	-66.22694	476	40.15612	476	44.19575	476	16.34627	476	5.459722	476	-20.15712	476	-24.00127	476	-75.23206	476	-76.06636	476	17.40842	476	22.30862	476	-10.88229	476	-14.6045
	477	-10.58205	477	-21.73569	477	-35.85616	477	-63.9155	477	41.40585	477	44.83696	477	17.37741	477	2.860324	477	-19.33538	477	-23.43262	477	-77.26437	477	-75.04387	477	17.14578	477	22.99602	477	-8.348938	477	-15.0069
	478	-10.81244	478	-22.3077	478	-35.1282	478	-62.08201	478	40.56512	478	46.82485	478	15.3072	478	.491655	478	-18.90459	478	-23.11339	478	-77.15821	478	-74.08415	478	16.25156	478	24.09706	478	-6.400167	478	-16.13457
	479	-10.81914	479	-21.97914	479	-35.97434	479	-60.77806	479	41.67579	479	48.34652	479	15.44536	479	-.9290484	479	-18.91734	479	-21.8786	479	-76.46878	479	-74.64185	479	16.66898	479	23.38076	479	-5.265455	479	-17.24537
	480	-10.5119	480	-22.53692	480	-36.03555	480	-61.16702	480	40.90214	480	49.79362	480	15.00535	480	-.4811873	480	-17.69313	480	-21.476	480	-75.84361	480	-75.0723	480	16.86899	480	21.07188	480	-5.515328	480	-17.8947
	481	-10.41025	481	-24.18002	481	-36.26723	481	-59.94075	481	40.06248	481	51.71665	481	18.5469	481	-1.383195	481	-16.31304	481	-21.17025	481	-76.1024	481	-74.61262	481	16.08992	481	19.73522	481	-5.130804	481	-17.07382
	482	-11.55899	482	-25.03604	482	-36.78814	482	-58.98581	482	39.32141	482	53.47813	482	20.67376	482	-2.162996	482	-15.95207	482	-21.52514	482	-76.9513	482	-75.2112	482	15.38511	482	19.23903	482	-3.805812	482	-15.99374
	483	-11.41874	483	-25.53827	483	-36.85392	483	-58.08006	483	39.27098	483	55.67665	483	22.8557	483	-.371374	483	-17.21477	483	-20.67899	483	-76.55181	483	-74.85335	483	14.42743	483	19.29103	483	-5.592781	483	-14.87698
	484	-11.93525	484	-26.04661	484	-37.3535	484	-57.54761	484	40.2713	484	55.54864	484	25.77228	484	2.210099	484	-18.54974	484	-18.88536	484	-76.69935	484	-74.70882	484	14.31388	484	20.01019	484	-7.098073	484	-12.32311
	485	-10.941	485	-27.23359	485	-38.28923	485	-58.14565	485	40.2307	485	57.24271	485	27.09367	485	5.681279	485	-17.4258	485	-18.98553	485	-76.31828	485	-74.49191	485	13.56765	485	19.66681	485	-9.012188	485	-6.838847
	486	-12.1814	486	-27.08406	486	-39.00682	486	-59.42747	486	40.64692	486	56.90876	486	26.8045	486	3.825157	486	-17.39063	486	-19.77158	486	-74.79102	486	-74.39333	486	13.27478	486	19.17057	486	-8.523474	486	-1.54121
	487	-12.55215	487	-26.74269	487	-39.20808	487	-60.45404	487	41.10571	487	56.94561	487	25.90688	487	.2235901	487	-17.82502	487	-20.93607	487	-74.70129	487	-74.48884	487	13.78429	487	19.0428	487	-6.032381	487	.318673
	488	-11.94269	488	-26.43074	488	-40.72811	488	-60.42301	488	41.82227	488	56.50208	488	25.21897	488	-2.505331	488	-18.39807	488	-20.52468	488	-74.17193	488	-73.75351	488	13.8217	488	18.80893	488	-3.524741	488	-4.587599
	489	-11.77943	489	-26.1765	489	-41.36871	489	-62.00222	489	42.33334	489	54.7834	489	24.79519	489	-1.597602	489	-19.47149	489	-18.68509	489	-73.59042	489	-71.82543	489	12.76766	489	18.31812	489	-4.234303	489	-7.575929
	490	-11.3647	490	-25.99804	490	-41.64986	490	-63.6931	490	42.10058	490	53.31919	490	21.34581	490	-3.382374	490	-19.70142	490	-17.631	490	-72.90462	490	-69.40818	490	14.01852	490	18.69042	490	-7.309272	490	-7.473998
	491	-11.55083	491	-24.45337	491	-41.90584	491	-64.84314	491	43.06995	491	51.41474	491	20.91295	491	-4.140757	491	-19.00205	491	-16.35555	491	-72.31458	491	-67.29626	491	13.50121	491	18.50132	491	-6.878257	491	-6.048848
