# Supplementary material for: A single Musashi gene allele is sufficient to maintain mouse photoreceptor cells
Source: PLoS One. 2026 May 14;21(5):e0338576. doi: 10.1371/journal.pone.0338576 (PMC13175383; doi:10.1371/journal.pone.0338576)
Supplement: S3 File — (ZIP) [file pone.0338576.s012.zip › Supplementary_data_1_RawERG_data_and_R-code/1st batch/D70_Msi TKO_CONE_030125.CSV]

Information	Record_No	4103	Record_No	4104	Record_No	4113	Record_No	4114
	Animal ID	1031	Animal ID	1031	Animal ID	1029	Animal ID	1029
	Session		Session		Session		Session
	Species/Breed		Species/Breed		Species/Breed		Species/Breed
	Study protocol #		Study protocol #		Study protocol #		Study protocol #
	Birthdate	Dec/30/1899	Birthdate	Dec/30/1899	Birthdate	Dec/30/1899	Birthdate	Dec/30/1899
	TestDate	Mar/01/2025	TestDate	Mar/01/2025	TestDate	Mar/01/2025	TestDate	Mar/01/2025
	TestTime	07:15:25	TestTime	07:15:25	TestTime	07:34:26	TestTime	07:34:26
	Protocol	SARO PHOTOPIC CONE	Protocol	SARO PHOTOPIC CONE	Protocol	SARO PHOTOPIC CONE	Protocol	SARO PHOTOPIC CONE
	Step_No	2	Step_No	2	Step_No	2	Step_No	2
	Label	R	Label	L	Label	R	Label	L
	Stimulus	WHT Phot WHT 3dB Flash	Stimulus	WHT Phot WHT 3dB Flash	Stimulus	WHT Phot WHT 3dB Flash	Stimulus	WHT Phot WHT 3dB Flash
	Low cut (Hz)	0.3	Low cut (Hz)	0.3	Low cut (Hz)	0.3	Low cut (Hz)	0.3
	High cut (Hz)	500	High cut (Hz)	500	High cut (Hz)	500	High cut (Hz)	500
	Notch	OFF	Notch	OFF	Notch	OFF	Notch	OFF
Cursor #	4103 Time	4103 Amp	4104 Time	4104 Amp	4113 Time	4113 Amp	4114 Time	4114 Amp
1
2
3
4
5
6
7
8
9
10
Wave Data	4103 Time	4103 Amp	4104 Time	4104 Amp	4113 Time	4113 Amp	4114 Time	4114 Amp
	-20	-.4688908	-20	-.7119008	-20	-.6521732	-20	.7981963
	-19	-.6555519	-19	-.9857578	-19	-.7702858	-19	.895511
	-18	-.8023632	-18	-1.26775	-18	-.7727329	-18	1.010877
	-17	-1.158464	-17	-1.696309	-17	-.7418144	-17	1.08129
	-16	-1.481053	-16	-2.008423	-16	-.690101	-16	1.183042
	-15	-1.764959	-15	-2.450765	-15	-.6688335	-15	1.303252
	-14	-.854842	-14	-1.574171	-14	-.937317	-14	1.068326
	-13	-1.309346	-13	-2.16452	-13	-.9347707	-13	1.326989
	-12	-1.191467	-12	-2.189259	-12	-.4793483	-12	1.344853
	-11	-2.180717	-11	-2.957589	-11	-.4851264	-11	1.192638
	-10	-2.304389	-10	-2.354374	-10	-.4655379	-10	1.354292
	-9	-2.748993	-9	-3.464677	-9	-.7109004	-9	1.532414
	-8	-3.089612	-8	-2.966875	-8	-.7190697	-8	1.921019
	-7	-2.37192	-7	-2.887176	-7	-.3621003	-7	2.632009
	-6	-2.237329	-6	-1.929193	-6	-.3284059	-6	2.575418
	-5	-2.560035	-5	-2.599612	-5	-9.712593E-02	-5	2.333072
	-4	-2.250345	-4	-2.969688	-4	.1706729	-4	1.870938
	-3	-2.636548	-3	-3.269974	-3	-.1799994	-3	1.466536
	-2	-1.868622	-2	-2.337941	-2	-.2721699	-2	1.565028
	-1	-1.881603	-1	-1.787263	-1	-.5126343	-1	1.715745
	0	-1.142231	0	-1.591805	0	-.3523701	0	1.821671
	1	-5.697904	1	-3.168251	1	-3.936833	1	.7637612
	2	-1.150992	2	-3.755051	2	-.2166301	2	.1453869
	3	-1.122457	3	-4.41993	3	.7695205	3	.8739232
	4	-1.939593	4	-3.856525	4	-.4140706	4	1.285681
	5	-2.08688	5	-3.958175	5	-.5431011	5	1.043378
	6	-3.03596	6	-4.317353	6	-1.080208	6	.4774421
	7	-3.493776	7	-4.864159	7	-2.104281	7	-.5081732
	8	-4.533323	8	-6.466355	8	-3.04014	8	-1.126574
	9	-5.784032	9	-6.824951	9	-5.059152	9	-3.521615
	10	-6.587951	10	-7.45571	10	-6.848463	10	-4.721654
	11	-8.462583	11	-9.026676	11	-8.881036	11	-7.223924
	12	-10.75444	12	-11.37346	12	-11.21208	12	-9.724904
	13	-12.02527	13	-12.29631	13	-13.38869	13	-12.19362
	14	-14.34839	14	-14.88773	14	-15.3913	14	-14.07631
	15	-15.56225	15	-15.89482	15	-16.5774	15	-15.16916
	16	-16.29209	16	-16.52749	16	-17.18148	16	-16.03735
	17	-16.44158	17	-16.32604	17	-17.06736	17	-15.94007
	18	-17.37122	18	-17.89402	18	-16.77835	18	-15.29165
	19	-17.55546	19	-18.15939	19	-16.34966	19	-14.75267
	20	-17.1849	20	-18.21652	20	-15.32262	20	-13.86867
	21	-17.26401	21	-18.14808	21	-14.16519	21	-13.11645
	22	-16.9684	22	-17.56921	22	-12.67004	22	-11.86699
	23	-15.8461	23	-15.87322	23	-11.18863	23	-10.39243
	24	-15.14293	24	-15.10276	24	-9.712844	24	-8.763882
	25	-13.72496	25	-14.54237	25	-6.809849	25	-5.575023
	26	-10.59639	26	-12.8315	26	-1.907987	26	-1.172765
	27	-4.782393	27	-9.076066	27	6.189794	27	6.273376
	28	3.81897	28	-2.836095	28	15.93167	28	15.74909
	29	13.45112	29	5.362424	29	26.41434	29	26.3597
	30	24.63621	30	15.63502	30	36.1182	30	36.81123
	31	34.51114	31	26.21949	31	43.94991	31	45.0001
	32	43.13688	32	36.33239	32	49.14952	32	50.87301
	33	50.356	33	45.20242	33	51.88055	33	54.20113
	34	53.85057	34	51.2323	34	51.98029	34	54.39281
	35	55.79041	35	55.10108	35	50.17737	35	52.39996
	36	55.08073	36	56.40953	36	46.07404	36	48.24845
	37	53.29506	37	55.86977	37	41.44104	37	43.68485
	38	49.60402	38	52.29555	38	36.26325	38	38.77508
	39	44.71843	39	48.34892	39	31.53783	39	33.91034
	40	41.54122	40	46.18996	40	27.62321	40	28.93406
	41	37.55878	41	42.10127	41	23.17155	41	24.15835
	42	33.99574	42	38.4345	42	19.40814	42	19.72735
	43	30.43289	43	34.14454	43	15.7387	43	16.0161
	44	26.79945	44	29.23331	44	14.36909	44	14.07276
	45	24.33844	45	25.22449	45	15.76905	45	14.78083
	46	23.2896	46	22.57015	46	19.89029	46	18.50384
	47	24.99146	47	21.04044	47	26.80114	47	25.50638
	48	28.50723	48	20.04649	48	34.79279	48	34.12537
	49	36.12814	49	23.54131	49	43.59332	49	43.30971
	50	45.12683	50	30.5036	50	51.86432	50	51.94171
	51	53.40199	51	39.82807	51	57.84657	51	59.10303
	52	61.36723	52	50.599	52	62.02291	52	64.08723
	53	65.54	53	60.2453	53	63.24501	53	66.3093
	54	67.01563	54	66.99914	54	62.49451	54	66.06276
	55	64.54115	55	69.13934	55	59.17413	55	63.50067
	56	59.03263	56	67.72897	56	53.89758	56	58.78579
	57	51.72279	57	63.4004	57	48.03141	57	52.58722
	58	42.81567	58	56.90014	58	41.11898	58	45.59814
	59	34.36179	59	49.14624	59	33.8232	59	38.4795
	60	25.80154	60	40.09442	60	26.70207	60	31.2769
	61	19.02457	61	32.82212	61	20.23033	61	24.59446
	62	13.32687	62	25.54403	62	14.45204	62	18.43713
	63	6.881324	63	17.55212	63	9.499277	63	13.18906
	64	2.69941	64	12.26565	64	5.179183	64	8.739734
	65	-.4175202	65	8.069736	65	2.549582	65	5.345928
	66	-3.621773	66	3.420547	66	.5739044	66	2.475322
	67	-4.316325	67	.4763668	67	-.3839093	67	.7712883
	68	-5.992951	68	-3.087384	68	-.7223596	68	-.2953041
	69	-6.331277	69	-5.234042	69	-.9883515	69	-.454123
	70	-6.597737	70	-6.789713	70	-.7914203	70	-.5804894
	71	-6.166046	71	-7.576172	71	-.2205587	71	-.2026491
	72	-4.944498	72	-7.43258	72	.4581691	72	.697921
	73	-4.147104	73	-7.476221	73	.5540315	73	.9466476
	74	-3.596354	74	-7.013273	74	1.294398	74	1.144243
	75	-2.872091	75	-6.081118	75	.9114657	75	1.332997
	76	-1.357693	76	-4.532107	76	.713554	76	1.092426
	77	-.474455	77	-3.038916	77	.6474238	77	1.199303
	78	-.456228	78	-2.55215	78	.175519	78	.8760236
	79	.516196	79	-.5176924	79	-.740649	79	.5458362
	80	.3259756	80	-3.101189E-02	80	-1.545545	80	.310722
	81	.5132614	81	1.222914	81	-1.954708	81	.1400196
	82	.3674893	82	2.491904	82	-2.556505	82	-.4128025
	83	.1042477	83	1.590331	83	-3.377158	83	-1.087399
	84	-.1953607	84	1.187768	84	-4.404599	84	-1.779168
	85	-2.022603	85	-.4896508	85	-4.614215	85	-2.419934
	86	-2.388302	86	-1.471883	86	-5.364447	86	-3.227139
	87	-3.101316	87	-1.877954	87	-5.736227	87	-3.925603
	88	-4.182904	88	-2.865512	88	-6.269289	88	-4.961563
	89	-4.798973	89	-3.85951	89	-6.799068	89	-5.855481
	90	-5.687201	90	-5.081597	90	-7.598319	90	-6.579729
	91	-6.003922	91	-5.651418	91	-7.230412	91	-6.726818
	92	-6.734629	92	-6.028006	92	-7.511514	92	-7.176112
	93	-6.945642	93	-6.272506	93	-7.570595	93	-6.991612
	94	-6.774467	94	-6.100928	94	-7.759047	94	-7.404022
	95	-7.301961	95	-6.550478	95	-7.942378	95	-7.474636
	96	-7.096024	96	-6.74579	96	-7.524043	96	-7.623814
	97	-7.068617	97	-7.309928	97	-7.476094	97	-7.862406
	98	-7.401826	98	-6.928877	98	-7.702138	98	-8.373296
	99	-7.625389	99	-7.42379	99	-8.08192	99	-8.12379
	100	-7.385904	100	-7.545038	100	-8.370486	100	-7.639366
	101	-7.3692	101	-7.064118	101	-7.905581	101	-7.39206
	102	-6.965962	102	-6.71227	102	-7.713852	102	-7.467008
	103	-7.154692	103	-6.556888	103	-8.032115	103	-7.359776
	104	-6.496971	104	-5.893005	104	-8.023524	104	-6.830237
	105	-7.286624	105	-7.080585	105	-8.088298	105	-6.879354
	106	-6.613032	106	-6.430287	106	-7.668736	106	-6.98541
	107	-6.225121	107	-5.465082	107	-7.648791	107	-6.943342
	108	-6.65589	108	-6.092615	108	-7.626883	108	-6.874052
	109	-6.830944	109	-7.127875	109	-7.743054	109	-7.066076
	110	-7.00419	110	-6.605668	110	-7.719851	110	-7.097854
	111	-7.079997	111	-6.374292	111	-7.724913	111	-7.039307
	112	-7.045797	112	-5.812533	112	-7.825315	112	-7.41678
	113	-6.684721	113	-5.282709	113	-7.923256	113	-6.951191
	114	-6.918518	114	-5.508331	114	-8.117173	114	-6.726669
	115	-6.489133	115	-5.487382	115	-8.365342	115	-7.036852
	116	-6.02553	116	-5.218311	116	-7.942568	116	-6.633474
	117	-6.005635	117	-5.098505	117	-8.029742	117	-6.738856
	118	-6.295197	118	-5.201421	118	-7.924727	118	-6.779953
	119	-6.409225	119	-5.47458	119	-8.450628	119	-6.617624
	120	-6.400157	120	-5.841011	120	-8.612808	120	-6.682877
	121	-6.332534	121	-5.782759	121	-8.453989	121	-6.131674
	122	-7.1989	122	-6.710368	122	-8.022092	122	-5.682394
	123	-7.283048	123	-7.654206	123	-7.885688	123	-5.747355
	124	-7.715726	124	-7.232877	124	-7.968975	124	-6.004418
	125	-8.063467	125	-7.543208	125	-8.089382	125	-6.660491
	126	-7.69718	126	-7.741623	126	-8.14032	126	-6.867167
	127	-8.024095	127	-8.707043	127	-8.702787	127	-7.435465
	128	-7.86746	128	-8.810125	128	-8.471386	128	-7.494187
	129	-7.998996	129	-8.238232	129	-9.19567	129	-7.84931
	130	-8.085347	130	-8.354565	130	-9.245582	130	-7.674302
	131	-8.131744	131	-8.720307	131	-9.604905	131	-8.119559
	132	-7.916127	132	-8.777087	132	-10.05082	132	-8.413246
	133	-7.494714	133	-8.400034	133	-10.06297	133	-8.625874
	134	-7.66239	134	-8.985261	134	-10.29612	134	-8.823882
	135	-7.929291	135	-9.189426	135	-10.71217	135	-9.01748
	136	-7.540586	136	-8.633241	136	-10.87379	136	-9.079215
	137	-7.678024	137	-8.293025	137	-11.00187	137	-9.008564
	138	-6.974288	138	-7.426559	138	-11.18931	138	-9.217925
	139	-7.36351	139	-8.474177	139	-11.13869	139	-9.64798
	140	-7.547437	140	-9.091782	140	-11.38696	140	-9.960789
	141	-7.494163	141	-8.951662	141	-11.49697	141	-10.48236
	142	-7.557948	142	-8.414878	142	-11.26628	142	-10.56924
	143	-6.724107	143	-6.219314	143	-11.61495	143	-10.46203
	144	-6.435529	144	-6.309845	144	-11.54595	144	-10.81485
	145	-6.566729	145	-7.07123	145	-11.54504	145	-11.42276
	146	-6.586112	146	-7.745381	146	-11.79982	146	-11.71971
	147	-6.427262	147	-7.100048	147	-12.13676	147	-11.36889
	148	-6.134562	148	-6.906431	148	-12.12023	148	-11.1151
	149	-6.370856	149	-7.817346	149	-12.08847	149	-10.95399
	150	-5.87262	150	-7.77771	150	-11.75129	150	-10.95116
	151	-6.360141	151	-8.103704	151	-11.76305	151	-10.86929
	152	-6.602063	152	-8.007184	152	-11.72286	152	-10.79107
	153	-6.175928	153	-7.875984	153	-11.5246	153	-9.927016
	154	-6.049974	154	-8.002529	154	-11.40041	154	-9.629289
	155	-5.582576	155	-7.675172	155	-10.9929	155	-9.470595
	156	-5.875415	156	-8.19122	156	-10.4899	156	-9.554272
	157	-5.669121	157	-7.586098	157	-10.30986	157	-9.53191
	158	-5.157123	158	-7.291208	158	-10.30351	158	-9.059279
	159	-5.360254	159	-7.356371	159	-10.66614	159	-8.970632
	160	-4.988207	160	-6.989019	160	-10.38167	160	-8.610312
	161	-4.85216	161	-6.66337	161	-10.28558	161	-8.788748
	162	-4.971782	162	-6.949583	162	-10.32763	162	-8.924555
	163	-4.825007	163	-6.536233	163	-10.31098	163	-8.749416
	164	-4.567474	164	-6.154409	164	-10.43163	164	-8.445435
	165	-4.59115	165	-5.886256	165	-9.771684	165	-8.483839
	166	-4.186068	166	-5.993998	166	-9.936019	166	-9.065011
	167	-4.137897	167	-6.531001	167	-10.01996	167	-9.063979
	168	-4.046587	168	-6.067986	168	-9.7085	168	-8.648255
	169	-4.079051	169	-5.763622	169	-9.637674	169	-8.710067
	170	-4.032347	170	-6.262521	170	-9.378519	170	-8.762488
	171	-4.783617	171	-7.778452	171	-9.25863	171	-9.378465
	172	-5.101867	172	-7.350865	172	-9.505265	172	-9.083051
	173	-5.060559	173	-7.360997	173	-9.500418	173	-8.792147
	174	-5.670426	174	-7.351441	174	-9.327427	174	-8.334888
	175	-5.629372	175	-6.540329	175	-9.001986	175	-8.446417
	176	-5.63518	176	-5.949829	176	-8.979376	176	-8.724625
	177	-5.358317	177	-6.254095	177	-8.552547	177	-8.989076
	178	-5.716882	178	-6.428166	178	-8.216524	178	-9.080112
	179	-5.31012	179	-5.908667	179	-8.299243	179	-9.142471
	180	-5.275929	180	-7.000944	180	-8.216592	180	-8.90579
	181	-5.791052	181	-8.002437	181	-8.634899	181	-8.824175
	182	-5.494454	182	-7.293221	182	-8.091579	182	-8.652607
	183	-5.67676	183	-6.609696	183	-7.749146	183	-8.182618
	184	-5.284219	184	-6.624394	184	-7.646987	184	-8.0004
	185	-5.160991	185	-7.352333	185	-7.426872	185	-7.636123
	186	-5.773453	186	-7.870822	186	-7.59934	186	-7.046093
	187	-5.151003	187	-6.993657	187	-7.132573	187	-7.099111
	188	-5.059488	188	-6.967605	188	-7.155269	188	-7.128237
	189	-5.446381	189	-7.512155	189	-7.097062	189	-7.307203
	190	-5.271258	190	-7.654792	190	-7.035345	190	-7.177227
	191	-5.492692	191	-8.694113	191	-6.5805	191	-6.890015
	192	-5.779765	192	-9.167297	192	-6.276827	192	-6.6589
	193	-5.57738	193	-9.141153	193	-6.060541	193	-6.543566
	194	-5.369165	194	-8.731587	194	-5.676553	194	-5.932534
	195	-5.482137	195	-8.9877	195	-5.472071	195	-5.480799
	196	-5.611386	196	-8.436815	196	-5.426849	196	-5.530374
	197	-5.086013	197	-7.421431	197	-4.957604	197	-5.419878
	198	-5.018651	198	-6.580565	198	-4.960308	198	-5.615258
	199	-4.680175	199	-6.804601	199	-4.726005	199	-4.873728
	200	-4.931934	200	-7.412018	200	-4.988897	200	-4.763175
	201	-5.142283	201	-7.603081	201	-4.768553	201	-4.877084
	202	-5.026459	202	-7.14845	202	-4.858146	202	-4.821435
	203	-5.352455	203	-7.172954	203	-4.842174	203	-4.575903
	204	-4.790573	204	-6.371066	204	-4.731139	204	-4.094656
	205	-5.488592	205	-7.991493	205	-4.673314	205	-4.212022
	206	-6.442284	206	-8.552848	206	-4.358907	206	-4.550919
	207	-6.425056	207	-7.752035	207	-4.236726	207	-4.714244
	208	-6.566246	208	-7.438029	208	-4.619413	208	-4.536303
	209	-6.583959	209	-7.916632	209	-4.63942	209	-4.360288
	210	-6.641024	210	-8.384133	210	-4.731348	210	-4.287315
	211	-7.071388	211	-8.37131	211	-4.804084	211	-3.888718
	212	-6.849638	212	-8.363562	212	-4.605714	212	-3.602711
	213	-6.993136	213	-7.811225	213	-4.647894	213	-3.691269
	214	-6.64534	214	-7.301299	214	-4.178137	214	-4.057137
	215	-6.605227	215	-7.403246	215	-4.396574	215	-4.671924
	216	-7.122751	216	-8.004577	216	-4.79748	216	-5.040889
	217	-6.783826	217	-7.277779	217	-4.983145	217	-4.751968
	218	-7.012708	218	-7.129867	218	-4.82381	218	-4.580403
	219	-6.509542	219	-7.074644	219	-4.752943	219	-4.103305
	220	-6.847207	220	-7.405319	220	-4.81596	220	-3.970512
	221	-6.97483	221	-7.845741	221	-5.043939	221	-3.858067
	222	-6.747909	222	-7.30303	222	-4.256705	222	-3.802319
	223	-7.034367	223	-7.30874	223	-4.340403	223	-3.796559
	224	-6.325154	224	-6.582023	224	-3.881106	224	-3.679324
	225	-6.158816	225	-6.120287	225	-4.33132	225	-3.925088
	226	-5.917043	226	-6.424309	226	-4.532984	226	-3.953302
	227	-5.36674	227	-5.896234	227	-4.249975	227	-3.723311
	228	-5.098071	228	-5.053449	228	-4.341924	228	-3.760035
	229	-4.10212	229	-3.15025	229	-3.652012	229	-2.854482
	230	-3.383504	230	-3.355968	230	-3.394562	230	-2.355217
	231	-3.74743	231	-6.166021	231	-3.06709	231	-1.950311
	232	-3.758478	232	-6.866434	232	-2.683491	232	-1.754306
	233	-3.819954	233	-6.943938	233	-2.535885	233	-1.896788
	234	-3.295879	234	-6.402415	234	-2.657989	234	-2.054069
	235	-3.179362	235	-5.630972	235	-2.758647	235	-1.869615
	236	-2.63522	236	-4.999008	236	-2.978855	236	-1.869673
	237	-2.80779	237	-5.541244	237	-3.077263	237	-1.508328
	238	-2.850999	238	-5.161512	238	-2.837319	238	-1.331967
	239	-2.275588	239	-5.086893	239	-2.472274	239	-1.386854
	240	-3.044316	240	-5.179626	240	-2.576454	240	-1.235628
	241	-2.22324	241	-3.956553	241	-2.389535	241	-1.186541
	242	-2.277326	242	-3.888986	242	-2.658219	242	-1.162367
	243	-2.753275	243	-4.822719	243	-2.84955	243	-1.079281
	244	-2.300692	244	-3.631181	244	-2.497416	244	-.6623439
	245	-2.247148	245	-3.089502	245	-2.238897	245	-.6726961
	246	-1.858396	246	-2.642577	246	-2.311457	246	-.8102134
	247	-1.659277	247	-2.82884	247	-2.208133	247	-.6971899
	248	-1.578978	248	-2.938432	248	-2.308833	248	-.6562203
	249	-1.047171	249	-2.494515	249	-2.315789	249	-1.122265
	250	-1.093102	250	-1.95157	250	-2.348158	250	-1.387903
	251	-1.168921	251	-1.835967	251	-2.32776	251	-1.302363
	252	-1.924049	252	-2.32987	252	-2.526833	252	-1.261631
	253	-1.408456	253	-1.649105	253	-3.047027	253	-.9241273
	254	-1.045567	254	-1.448048	254	-2.754517	254	-.7492659
	255	-1.502234	255	-1.502136	255	-2.584056	255	-.905338
	256	-1.482555	256	-1.861416	256	-2.44529	256	-1.032675
	257	-1.827277	257	-2.446247	257	-2.454594	257	-1.493632
	258	-2.020493	258	-2.163314	258	-2.428331	258	-1.475844
	259	-1.646572	259	-1.488957	259	-2.702925	259	-1.472327
	260	-1.391097	260	-.6952888	260	-2.740994	260	-1.534791
	261	-1.028448	261	.1694912	261	-2.383001	261	-1.181469
	262	-.8371016	262	.3356799	262	-2.240929	262	-1.350964
	263	-.2489416	263	.9047403	263	-1.840557	263	-1.23598
	264	.7091165	264	.6778839	264	-2.279792	264	-1.027897
	265	.7682481	265	.3548012	265	-2.157948	265	-.5671872
	266	1.140926	266	1.030572	266	-1.820917	266	6.232818E-03
	267	1.375803	267	1.699473	267	-1.569974	267	-.1695446
	268	2.203442	268	1.917097	268	-.781251	268	-2.117495E-02
	269	2.596635	269	1.119338	269	-.7306311	269	-7.575306E-02
	270	2.06263	270	.1228154	270	-.703634	270	-.3618283
	271	2.374295	271	.6354472	271	-.429527	271	-.3392876
	272	1.99895	272	.1790112	272	-.6271515	272	-.1487993
	273	1.917112	273	-1.286461E-02	273	-.1358812	273	.6637441
	274	2.074937	274	-8.208173E-02	274	.1884349	274	.7234235
	275	1.558416	275	-.7406417	275	.6352045	275	.8355468
	276	2.136705	276	-.3965605	276	.3955455	276	.841979
	277	2.193428	277	-.2768586	277	.2671024	277	1.186358
	278	2.944796	278	2.488146E-02	278	.8773688	278	1.590016
	279	2.401958	279	-.4615799	279	.8819566	279	1.629217
	280	2.971633	280	.6401262	280	1.092787	280	1.86351
	281	3.031937	281	.8515081	281	1.026876	281	1.691717
	282	3.35156	282	1.232097	282	.7176947	282	1.332621
	283	3.743931	283	1.223344	283	.8686727	283	1.472146
	284	3.687177	284	1.21423	284	.8106962	284	1.143112
	285	4.061227	285	1.688593	285	1.205896	285	1.497833
	286	3.487439	286	.7416252	286	.8967355	286	1.438134
	287	3.330726	287	.6310328	287	1.346562	287	1.477345
	288	3.829202	288	1.807598	288	1.643502	288	1.665529
	289	3.233747	289	1.981218	289	1.438559	289	2.137611
	290	3.425069	290	2.144651	290	1.755396	290	2.798224
	291	3.511722	291	2.10105	291	1.897408	291	2.430224
	292	3.177058	292	1.291386	292	1.683889	292	2.168604
	293	3.163801	293	1.195566	293	2.137618	293	2.685435
	294	2.745673	294	.9986496	294	2.335359	294	3.265208
	295	2.324019	295	1.361099	295	2.556866	295	3.670322
	296	2.605098	296	2.313218	296	2.719032	296	3.571801
	297	2.583205	297	3.119047	297	2.40251	297	3.375829
	298	3.263726	298	3.916751	298	2.527908	298	3.174712
	299	3.507762	299	3.568326	299	2.719536	299	2.91891
	300	3.572224	300	3.154716	300	2.544051	300	2.527646
	301	3.514243	301	3.321927	301	2.185323	301	2.267575
	302	3.601954	302	4.002451	302	1.976904	302	1.984031
	303	3.80151	303	3.268026	303	2.194755	303	1.95535
	304	3.758899	304	2.789128	304	2.192618	304	1.883091
	305	3.783421	305	2.402729	305	2.46828	305	2.103875
	306	3.685494	306	2.791397	306	2.319092	306	2.494307
	307	3.815806	307	3.254373	307	2.587991	307	2.93455
	308	3.961662	308	3.025747	308	2.978787	308	3.152078
	309	3.777387	309	2.453007	309	3.171815	309	2.987671
	310	3.941129	310	2.254002	310	3.448414	310	2.834383
	311	3.7501	311	1.883258	311	3.126589	311	2.743263
	312	3.523238	312	2.096928	312	3.276811	312	3.110878
	313	3.792632	313	2.194959	313	3.410791	313	3.087442
	314	4.036204	314	1.917403	314	3.477855	314	3.158085
	315	4.41295	315	2.363728	315	3.850453	315	3.441802
	316	4.182413	316	1.884747	316	3.466207	316	3.320036
	317	4.465365	317	.6127341	317	3.822389	317	3.479814
	318	4.036004	318	-6.326521E-02	318	3.752805	318	3.44575
	319	3.70525	319	-.314478	319	3.632179	319	3.401608
	320	4.463495	320	.6268165	320	4.124346	320	3.563666
	321	3.537947	321	.6033976	321	3.882791	321	3.932681
	322	3.822693	322	1.770638	322	3.928542	322	4.240248
	323	4.469675	323	2.766243	323	4.101097	323	4.547998
	324	4.338481	324	2.843762	324	4.263915	324	4.694878
	325	4.703276	325	2.470835	325	4.567851	325	4.669241
	326	4.727547	326	1.866851	326	4.816359	326	4.230688
	327	5.07058	327	2.688663	327	4.745948	327	4.598269
	328	5.04579	328	3.130959	328	4.718644	328	4.480041
	329	5.021657	329	3.164881	329	4.82128	329	4.778264
	330	5.465592	330	3.957772	330	5.077379	330	5.009567
	331	5.298494	331	3.036317	331	4.895979	331	4.581635
	332	5.674833	332	3.059963	332	4.97755	332	4.578181
	333	5.145825	333	3.126307	333	4.842356	333	4.874745
	334	5.263461	334	3.92821	334	4.78302	334	5.340147
	335	5.608492	335	4.280771	335	5.469268	335	5.414096
	336	5.151681	336	3.8136	336	5.368236	336	5.051394
	337	5.580968	337	4.438558	337	5.254632	337	4.494637
	338	5.345636	338	4.112429	338	5.044954	338	4.249594
	339	4.851587	339	4.106827	339	5.347661	339	4.206648
	340	4.926789	340	3.684999	340	4.9455	340	4.66689
	341	4.343255	341	3.402687	341	5.375421	341	5.080907
	342	4.463739	342	3.593579	342	5.484324	342	5.086067
	343	3.590801	343	2.524304	343	5.448331	343	4.713192
	344	2.929478	344	1.932291	344	6.030944	344	4.758778
	345	2.866065	345	1.552101	345	6.168386	345	4.943551
	346	2.495296	346	1.164812	346	6.31072	346	5.050673
	347	3.03159	347	1.41654	347	6.439237	347	5.538111
	348	2.247934	348	.9684302	348	6.093439	348	5.520665
	349	2.901707	349	2.040235	349	6.276585	349	5.563562
	350	3.623933	350	3.128452	350	6.20607	350	5.515313
	351	4.040025	351	4.123967	351	6.278593	351	5.178901
	352	4.297378	352	3.491308	352	6.450904	352	5.786687
	353	4.026972	353	2.371393	353	6.254585	353	6.472091
	354	4.975245	354	2.685575	354	6.681024	354	6.486452
	355	4.361692	355	.5691277	355	7.106409	355	6.38196
	356	3.942637	356	.5040072	356	7.199254	356	6.530594
	357	4.066845	357	.3238822	357	7.480998	357	6.639253
	358	3.440783	358	.2511023	358	7.356977	358	6.819622
	359	3.64416	359	1.293733	359	7.350743	359	7.109558
	360	3.699474	360	1.700157	360	7.413732	360	7.121597
	361	3.955034	361	1.740886	361	7.630248	361	6.822629
	362	3.746807	362	1.873629	362	7.899137	362	6.196589
	363	3.880586	363	2.22676	363	7.410886	363	5.576429
	364	4.217335	364	3.068244	364	7.096589	364	5.946049
	365	4.389255	365	3.08884	365	6.916598	365	6.046349
	366	5.345862	366	4.119475	366	6.886262	366	6.204516
	367	5.099046	367	3.652353	367	6.724486	367	6.298561
	368	5.190562	368	4.365321	368	6.742424	368	6.048724
	369	5.645619	369	4.730964	369	6.808313	369	5.986251
	370	5.952894	370	4.473645	370	6.729052	370	5.930989
	371	5.548265	371	3.395776	371	6.658023	371	6.033708
	372	4.366649	372	2.318691	372	7.293037	372	6.539948
	373	3.751459	373	2.311199	373	7.448141	373	6.435819
	374	3.781067	374	2.48276	374	7.482199	374	6.296303
	375	3.353025	375	2.449005	375	7.358245	375	5.762225
	376	3.07861	376	2.565964	376	7.343941	376	5.843605
	377	3.062188	377	2.72622	377	7.305727	377	6.205791
	378	2.55729	378	2.488582	378	6.968421	378	6.065155
	379	2.896684	379	2.618856	379	7.253014	379	6.624507
	380	2.66242	380	2.562454	380	7.420119	380	6.729866
	381	2.965604	381	2.803167	381	7.252107	381	6.416076
	382	3.112441	382	2.493855	382	7.286835	382	6.278443
	383	3.02439	383	2.381702	383	6.727854	383	6.090358
	384	3.126087	384	2.444936	384	6.597645	384	6.3999
	385	3.050935	385	2.786257	385	6.575231	385	6.545156
	386	3.18071	386	2.770007	386	6.63107	386	6.855266
	387	3.095407	387	2.756913	387	6.599558	387	6.188937
	388	3.132748	388	3.177668	388	6.728111	388	6.082097
	389	3.266094	389	2.789529	389	6.706254	389	6.053698
	390	3.149939	390	2.216902	390	6.653773	390	5.67966
	391	3.154133	391	1.619442	391	6.792353	391	5.903579
	392	3.029367	392	1.865254	392	6.478533	392	5.960502
	393	3.296787	393	1.517626	393	6.433616	393	6.134857
	394	3.177721	394	1.248506	394	6.498179	394	6.013103
	395	3.179707	395	2.073026	395	6.411365	395	6.015867
	396	3.70179	396	3.117439	396	6.613997	396	6.067676
	397	4.039785	397	3.216117	397	6.474818	397	5.89797
	398	3.866632	398	2.420542	398	6.298307	398	5.713199
	399	4.267677	399	2.165142	399	6.316892	399	5.35145
	400	4.033302	400	1.604729	400	5.82806	400	4.935072
	401	3.759438	401	1.214968	401	5.663558	401	5.080488
	402	3.372765	402	1.025559	402	5.573328	402	4.612731
	403	3.091566	403	.9466679	403	5.133199	403	4.477149
	404	2.896042	404	.8862429	404	4.987792	404	4.591207
	405	2.881346	405	1.17317	405	4.675966	405	4.439615
	406	2.5253	406	1.077055	406	4.847651	406	4.834099
	407	1.744403	407	.5231934	407	4.494784	407	4.773244
	408	1.634274	408	.3748184	408	4.481715	408	4.816886
	409	2.123473	409	.4535021	409	4.373096	409	4.413744
	410	1.319348	410	.1162309	410	4.547956	410	4.155182
	411	1.467476	411	.6486379	411	4.637146	411	4.0441
	412	.9807511	412	1.134444	412	4.199674	412	3.810347
	413	1.362027	413	2.053851	413	4.121333	413	3.879624
	414	2.121977	414	2.19001	414	3.930115	414	3.947877
	415	1.266986	415	-.3609373	415	4.121596	415	3.987656
	416	1.667211	416	.1680009	416	4.216649	416	3.784478
	417	1.33445	417	.2190294	417	3.951492	417	3.345055
	418	.8754212	418	.309981	418	4.093974	418	3.629187
	419	.5259185	419	.5426853	419	3.849261	419	3.690652
	420	.4721527	420	.8710152	420	4.071392	420	3.79516
	421	.5343024	421	.4252421	421	4.37296	421	3.881282
	422	-.1989133	422	-.6307399	422	4.011872	422	3.73378
	423	-.1877165	423	-.6619858	423	3.652594	423	4.317372
	424	-.714533	424	-.5641178	424	3.88095	424	5.022359
	425	-.8104914	425	-.8602714	425	4.386742	425	5.039832
	426	-.2908798	426	-.3103908	426	4.997886	426	4.481699
	427	-.2286387	427	.5332364	427	5.033112	427	4.283201
	428	.1843182	428	.8195923	428	4.769508	428	3.976753
	429	.305664	429	.742302	429	4.791692	429	3.897912
	430	.6323349	430	1.249342	430	4.527343	430	3.781736
	431	1.066363	431	1.002863	431	4.578417	431	3.604467
	432	.7680866	432	.4332384	432	4.656044	432	3.392107
	433	1.23373	433	.9527665	433	4.689995	433	3.579196
	434	1.121418	434	.4884909	434	4.181128	434	3.227968
	435	.8481696	435	.1422868	435	4.327459	435	3.31382
	436	.6329185	436	-.254667	436	4.015939	436	3.42085
	437	7.764682E-02	437	-.517162	437	4.134894	437	3.286629
	438	.3173398	438	1.57704E-05	438	4.072387	438	3.246651
	439	-.4183312	439	-.6844513	439	3.85411	439	2.786944
	440	-.9329649	440	-1.232513	440	3.466199	440	2.704196
	441	-.9234989	441	-1.845417	441	3.591329	441	3.257299
	442	-1.79441	442	-2.830575	442	3.377223	442	3.145106
	443	-1.790253	443	-3.412749	443	3.21175	443	2.848738
	444	-2.272301	444	-3.281111	444	3.080147	444	2.611717
	445	-2.125926	445	-3.012323	445	3.453646	445	2.646366
	446	-1.850431	446	-2.070031	446	3.347932	446	2.692871
	447	-1.59231	447	-1.3861	447	3.278301	447	2.411815
	448	-.8709761	448	-.4199251	448	3.080392	448	2.127004
	449	-1.040836	449	-1.05074	449	2.502175	449	1.625174
	450	-.7773399	450	-.8145201	450	2.648089	450	1.86022
	451	-.9996433	451	-.3074393	451	2.608361	451	1.960579
	452	-.8690945	452	-.4364099	452	2.275894	452	2.158751
	453	-1.331655	453	-1.548099	453	2.030819	453	2.7982
	454	-2.298618	454	-2.894996	454	1.804995	454	2.749552
	455	-1.952148	455	-2.442628	455	2.636349	455	2.620223
	456	-2.494818	456	-2.113619	456	2.773513	456	1.751494
	457	-2.61036	457	-1.626181	457	2.593051	457	1.6159
	458	-2.76792	458	-1.439741	458	2.136276	458	1.537495
	459	-2.749356	459	-1.320851	459	1.918361	459	1.903611
	460	-2.33232	460	-1.828849	460	2.409364	460	2.228886
	461	-2.711643	461	-1.670018	461	2.822362	461	1.931246
	462	-2.227229	462	-.6321545	462	2.804935	462	1.770085
	463	-1.900738	463	-.1726941	463	2.587579	463	2.013076
	464	-1.505372	464	-.2217326	464	2.393384	464	1.877293
	465	-1.74527	465	-.317279	465	2.581017	465	2.482497
	466	-1.303927	466	-.2265563	466	2.488102	466	2.755698
	467	-1.098234	467	6.342499E-02	467	2.847097	467	3.034288
	468	-1.048318	468	.3194907	468	3.328794	468	2.948867
	469	-1.413592	469	-.2812443	469	2.978124	469	2.384672
	470	-1.098122	470	-1.772066E-02	470	2.915737	470	2.357093
	471	-1.385359	471	-.3550109	471	2.712305	471	2.335182
	472	-1.252292	472	.6566315	472	3.267539	472	2.406787
	473	-1.603172	473	.7589146	473	3.0913	473	2.236937
	474	-1.67525	474	1.122666	474	2.96879	474	1.909132
	475	-1.946758	475	.5675219	475	2.625923	475	2.119028
	476	-1.467752	476	.8091413	476	2.113547	476	2.051463
	477	-1.016157	477	-.2261676	477	2.596385	477	1.912291
	478	-1.595441	478	-.9213521	478	2.447185	478	1.62744
	479	-1.785514	479	-1.132453	479	2.250185	479	1.364098
	480	-1.377701	480	-3.844013E-03	480	2.550913	480	1.553485
	481	-1.321906	481	-4.76937E-03	481	2.237806	481	1.532018
	482	-.9953992	482	.44004	482	2.510319	482	2.113799
	483	-.346481	483	1.302446	483	2.448317	483	1.97187
	484	.1184236	484	1.459537	484	2.647304	484	1.829246
	485	-.2868493	485	1.100639	485	2.633839	485	1.385941
	486	-.2404972	486	1.03936	486	2.175957	486	1.582196
	487	6.462485E-02	487	.6457255	487	2.113574	487	1.691906
	488	-.1746718	488	.2280557	488	1.852011	488	1.65695
	489	-.4846167	489	-.2331217	489	2.22092	489	2.012126
	490	-.7630455	490	5.125872E-02	490	2.398456	490	1.630108
	491	-1.015529	491	.9608993	491	2.470349	491	.8355758
