# Supplementary material for: A single Musashi gene allele is sufficient to maintain mouse photoreceptor cells
Source: PLoS One. 2026 May 14;21(5):e0338576. doi: 10.1371/journal.pone.0338576 (PMC13175383; doi:10.1371/journal.pone.0338576)
Supplement: S3 File — (ZIP) [file pone.0338576.s012.zip › Supplementary_data_1_RawERG_data_and_R-code/1st batch/D70_Msi TKO_ROD_030125.CSV]

Information	Record_No	4095	Record_No	4096	Record_No	4097	Record_No	4098	Record_No	4099	Record_No	4100	Record_No	4101	Record_No	4102	Record_No	4105	Record_No	4106	Record_No	4107	Record_No	4108	Record_No	4109	Record_No	4110	Record_No	4111	Record_No	4112
	Animal ID	1031	Animal ID	1031	Animal ID	1031	Animal ID	1031	Animal ID	1031	Animal ID	1031	Animal ID	1031	Animal ID	1031	Animal ID	1029	Animal ID	1029	Animal ID	1029	Animal ID	1029	Animal ID	1029	Animal ID	1029	Animal ID	1029	Animal ID	1029
	Session		Session		Session		Session		Session		Session		Session		Session		Session		Session		Session		Session		Session		Session		Session		Session
	Species/Breed		Species/Breed		Species/Breed		Species/Breed		Species/Breed		Species/Breed		Species/Breed		Species/Breed		Species/Breed		Species/Breed		Species/Breed		Species/Breed		Species/Breed		Species/Breed		Species/Breed		Species/Breed
	Study protocol #		Study protocol #		Study protocol #		Study protocol #		Study protocol #		Study protocol #		Study protocol #		Study protocol #		Study protocol #		Study protocol #		Study protocol #		Study protocol #		Study protocol #		Study protocol #		Study protocol #		Study protocol #
	Birthdate	Dec/30/1899	Birthdate	Dec/30/1899	Birthdate	Dec/30/1899	Birthdate	Dec/30/1899	Birthdate	Dec/30/1899	Birthdate	Dec/30/1899	Birthdate	Dec/30/1899	Birthdate	Dec/30/1899	Birthdate	Dec/30/1899	Birthdate	Dec/30/1899	Birthdate	Dec/30/1899	Birthdate	Dec/30/1899	Birthdate	Dec/30/1899	Birthdate	Dec/30/1899	Birthdate	Dec/30/1899	Birthdate	Dec/30/1899
	TestDate	Mar/01/2025	TestDate	Mar/01/2025	TestDate	Mar/01/2025	TestDate	Mar/01/2025	TestDate	Mar/01/2025	TestDate	Mar/01/2025	TestDate	Mar/01/2025	TestDate	Mar/01/2025	TestDate	Mar/01/2025	TestDate	Mar/01/2025	TestDate	Mar/01/2025	TestDate	Mar/01/2025	TestDate	Mar/01/2025	TestDate	Mar/01/2025	TestDate	Mar/01/2025	TestDate	Mar/01/2025
	TestTime	07:03:58	TestTime	07:03:58	TestTime	07:05:26	TestTime	07:05:26	TestTime	07:08:12	TestTime	07:08:12	TestTime	07:08:57	TestTime	07:08:57	TestTime	07:23:49	TestTime	07:23:49	TestTime	07:25:18	TestTime	07:25:18	TestTime	07:28:01	TestTime	07:28:01	TestTime	07:28:44	TestTime	07:28:44
	Protocol	ABI ROD	Protocol	ABI ROD	Protocol	ABI ROD	Protocol	ABI ROD	Protocol	ABI ROD	Protocol	ABI ROD	Protocol	ABI ROD	Protocol	ABI ROD	Protocol	ABI ROD	Protocol	ABI ROD	Protocol	ABI ROD	Protocol	ABI ROD	Protocol	ABI ROD	Protocol	ABI ROD	Protocol	ABI ROD	Protocol	ABI ROD
	Step_No	1	Step_No	1	Step_No	3	Step_No	3	Step_No	6	Step_No	6	Step_No	8	Step_No	8	Step_No	1	Step_No	1	Step_No	3	Step_No	3	Step_No	6	Step_No	6	Step_No	8	Step_No	8
	Label	R	Label	L	Label	R	Label	L	Label	R	Label	L	Label	R	Label	L	Label	R	Label	L	Label	R	Label	L	Label	R	Label	L	Label	R	Label	L
	Stimulus	Scotopic WHT -40dB Flash	Stimulus	Scotopic WHT -40dB Flash	Stimulus	Scotopic WHT -24dB Flash	Stimulus	Scotopic WHT -24dB Flash	Stimulus	Scotopic WHT -12dB Flash	Stimulus	Scotopic WHT -12dB Flash	Stimulus	Scotopic WHT -4dB Flash	Stimulus	Scotopic WHT -4dB Flash	Stimulus	Scotopic WHT -40dB Flash	Stimulus	Scotopic WHT -40dB Flash	Stimulus	Scotopic WHT -24dB Flash	Stimulus	Scotopic WHT -24dB Flash	Stimulus	Scotopic WHT -12dB Flash	Stimulus	Scotopic WHT -12dB Flash	Stimulus	Scotopic WHT -4dB Flash	Stimulus	Scotopic WHT -4dB Flash
	Low cut (Hz)	0.3	Low cut (Hz)	0.3	Low cut (Hz)	0.3	Low cut (Hz)	0.3	Low cut (Hz)	0.3	Low cut (Hz)	0.3	Low cut (Hz)	0.3	Low cut (Hz)	0.3	Low cut (Hz)	0.3	Low cut (Hz)	0.3	Low cut (Hz)	0.3	Low cut (Hz)	0.3	Low cut (Hz)	0.3	Low cut (Hz)	0.3	Low cut (Hz)	0.3	Low cut (Hz)	0.3
	High cut (Hz)	500	High cut (Hz)	500	High cut (Hz)	500	High cut (Hz)	500	High cut (Hz)	500	High cut (Hz)	500	High cut (Hz)	500	High cut (Hz)	500	High cut (Hz)	500	High cut (Hz)	500	High cut (Hz)	500	High cut (Hz)	500	High cut (Hz)	500	High cut (Hz)	500	High cut (Hz)	500	High cut (Hz)	500
	Notch	OFF	Notch	OFF	Notch	OFF	Notch	OFF	Notch	OFF	Notch	OFF	Notch	OFF	Notch	OFF	Notch	OFF	Notch	OFF	Notch	OFF	Notch	OFF	Notch	OFF	Notch	OFF	Notch	OFF	Notch	OFF
Cursor #	4095 Time	4095 Amp	4096 Time	4096 Amp	4097 Time	4097 Amp	4098 Time	4098 Amp	4099 Time	4099 Amp	4100 Time	4100 Amp	4101 Time	4101 Amp	4102 Time	4102 Amp	4105 Time	4105 Amp	4106 Time	4106 Amp	4107 Time	4107 Amp	4108 Time	4108 Amp	4109 Time	4109 Amp	4110 Time	4110 Amp	4111 Time	4111 Amp	4112 Time	4112 Amp
1
2
3
4
5
6
7
8
9
10
Wave Data	4095 Time	4095 Amp	4096 Time	4096 Amp	4097 Time	4097 Amp	4098 Time	4098 Amp	4099 Time	4099 Amp	4100 Time	4100 Amp	4101 Time	4101 Amp	4102 Time	4102 Amp	4105 Time	4105 Amp	4106 Time	4106 Amp	4107 Time	4107 Amp	4108 Time	4108 Amp	4109 Time	4109 Amp	4110 Time	4110 Amp	4111 Time	4111 Amp	4112 Time	4112 Amp
	-20	.4842018	-20	-1.576242	-20	-1.696257	-20	3.420046	-20	5.160643	-20	4.730378	-20	-4.740975	-20	-2.044308	-20	-2.811089	-20	-.5653123	-20	2.671468	-20	.2848478	-20	-.1912014	-20	-2.754033	-20	2.440587	-20	5.223671
	-19	.410966	-19	-1.50817	-19	-2.014411	-19	3.427995	-19	5.996521	-19	5.711102	-19	-5.398143	-19	-2.297411	-19	-3.026099	-19	-.7325312	-19	3.019316	-19	.3053879	-19	-.3757195	-19	-3.162506	-19	2.437992	-19	5.503531
	-18	.291508	-18	-1.311435	-18	-2.335613	-18	3.629567	-18	6.401745	-18	5.736098	-18	-5.705941	-18	-2.358202	-18	-3.306985	-18	-.9233689	-18	3.239948	-18	.2188805	-18	-.36051	-18	-3.376897	-18	2.311733	-18	6.119035
	-17	.1179476	-17	-1.446356	-17	-2.716513	-17	4.082272	-17	6.4796	-17	5.277001	-17	-5.815312	-17	-2.422428	-17	-3.571902	-17	-.9505956	-17	3.528094	-17	9.081558E-02	-17	-.2986118	-17	-3.398882	-17	2.616463	-17	7.006778
	-16	-.2534497	-16	-1.791703	-16	-2.686945	-16	4.708357	-16	6.407238	-16	4.421207	-16	-5.893401	-16	-2.280593	-16	-3.852932	-16	-.8355507	-16	3.788265	-16	3.996198E-02	-16	-.3743864	-16	-3.286217	-16	3.040092	-16	7.645036
	-15	-.5007143	-15	-2.034213	-15	-2.700953	-15	4.973727	-15	6.002978	-15	3.182549	-15	-5.684714	-15	-1.951303	-15	-3.899928	-15	-.6407362	-15	4.063388	-15	.1369453	-15	-.4202745	-15	-3.230338	-15	3.480736	-15	8.149973
	-14	.5301794	-14	-1.656157	-14	-2.511555	-14	3.39341	-14	8.344779	-14	10.24565	-14	-5.702826	-14	-2.899218	-14	-3.700156	-14	-1.290596	-14	4.330344	-14	.20935	-14	-.3427334	-14	-3.411325	-14	2.73668	-14	5.774738
	-13	-.2422655	-13	-1.624044	-13	-3.439735	-13	3.617911	-13	8.154528	-13	6.530207	-13	-6.124706	-13	-2.667659	-13	-3.469059	-13	-.851672	-13	4.117258	-13	.1607674	-13	-.7824968	-13	-3.620125	-13	2.370809	-13	6.478961
	-12	-.3023107	-12	-1.427012	-12	-3.308034	-12	4.128908	-12	6.551063	-12	1.449895	-12	-5.885826	-12	-2.339049	-12	-3.920408	-12	-.9263313	-12	3.420293	-12	-.2062117	-12	-.1017599	-12	-3.054771	-12	2.074129	-12	8.699543
	-11	-1.020012	-11	-2.58727	-11	-3.179889	-11	6.42309	-11	4.628064	-11	6.966501E-02	-11	-5.902061	-11	-2.064392	-11	-4.183347	-11	-.6645751	-11	4.316929	-11	-.1970149	-11	9.439193E-02	-11	-2.914268	-11	4.620294	-11	10.62649
	-10	-1.248054	-10	-2.537948	-10	-1.899376	-10	7.18626	-10	4.286441	-10	9.935349E-02	-10	-5.998172	-10	-1.467436	-10	-4.197097	-10	-.2352779	-10	3.844411	-10	.3815341	-10	-.8123468	-10	-3.295019	-10	4.250793	-10	8.759429
	-9	-.7218235	-9	-2.372846	-9	-1.867128	-9	5.092783	-9	4.05299	-9	.7005204	-9	-4.494689	-9	-.2700657	-9	-3.9295	-9	.1240354	-9	4.351092	-9	.473247	-9	-.576702	-9	-3.086516	-9	4.831711	-9	8.560677
	-8	-1.14662	-8	-2.028712	-8	-1.923974	-8	3.572201	-8	4.423684	-8	1.28845	-8	-5.233399	-8	-.0824064	-8	-3.244956	-8	-.3597724	-8	4.64531	-8	1.669256	-8	-.373763	-8	-3.330592	-8	4.727026	-8	5.515203
	-7	-1.328671	-7	-1.973592	-7	-2.06168	-7	2.352948	-7	3.89288	-7	2.277401	-7	-4.213492	-7	-.2498426	-7	-3.02886	-7	-1.315515	-7	5.384827	-7	1.568409	-7	.1913352	-7	-2.714391	-7	3.902825	-7	5.630246
	-6	-1.002401	-6	-.6326838	-6	-3.315887	-6	1.379032	-6	3.626944	-6	2.315653	-6	-4.275492	-6	-.7590525	-6	-3.111636	-6	-1.750312	-6	4.500141	-6	.6454657	-6	-.5844231	-6	-3.063488	-6	2.961483	-6	5.328746
	-5	-.3254174	-5	1.380247	-5	-2.867726	-5	3.330829	-5	4.640257	-5	3.192967	-5	-2.502885	-5	.6269875	-5	-3.401882	-5	-1.874695	-5	4.496614	-5	3.103072E-02	-5	-.5491547	-5	-1.606965	-5	3.800278	-5	6.045033
	-4	.4593562	-4	1.902563	-4	-6.074408	-4	-.1407032	-4	5.929553	-4	3.800335	-4	-2.889151	-4	.1453722	-4	-3.293196	-4	-1.580536	-4	5.41862	-4	-1.130011	-4	.2026468	-4	.8099345	-4	4.070386	-4	6.821853
	-3	1.141932	-3	1.948839	-3	-3.95869	-3	1.425667	-3	6.347453	-3	4.161083	-3	-3.721852	-3	-.1278364	-3	-3.130899	-3	-1.689006	-3	3.908473	-3	-1.336759	-3	1.107509	-3	1.218316	-3	3.130566	-3	6.472768
	-2	1.749795	-2	1.816799	-2	-5.0839	-2	.4007353	-2	7.931573	-2	5.08507	-2	-2.669612	-2	.4020409	-2	-3.353486	-2	-1.871472	-2	4.324061	-2	-.8890272	-2	2.479817	-2	-.4020765	-2	3.769836	-2	7.194357
	-1	1.749942	-1	2.324953	-1	-3.519365	-1	1.819721	-1	8.318818	-1	5.116148	-1	-2.950205	-1	.2197299	-1	-2.969162	-1	-2.223148	-1	4.381022	-1	-1.004201	-1	3.991093	-1	-2.089101	-1	5.233284	-1	6.270707
	0	1.66093	0	-.1868076	0	-3.144717	0	2.676678	0	8.148962	0	5.708723	0	-3.175046	0	.3218176	0	-3.64032	0	-2.51656	0	3.541671	0	-1.368037	0	2.725239	0	-3.587719	0	5.341971	0	6.797557
	1	2.68287	1	.4498599	1	-3.108086	1	2.586468	1	7.682668	1	6.155593	1	-5.907235	1	-.8690569	1	-3.634761	1	-2.236426	1	3.335124	1	-1.274223	1	1.23624	1	-3.520283	1	4.002728	1	6.183509
	2	.9161702	2	-.9682356	2	-5.01876	2	9.347277E-02	2	8.790026	2	8.337912	2	-4.648799	2	-.75822	2	-4.243266	2	-2.031733	2	4.520747	2	-1.043521	2	.6739055	2	-2.921371	2	6.074582	2	6.515651
	3	.379314	3	7.895678E-02	3	-3.026569	3	1.788244	3	9.747122	3	9.534225	3	-5.042225	3	-1.415242	3	-4.420573	3	-2.235759	3	4.479608	3	-.700761	3	1.360218	3	-3.143115	3	6.046386	3	6.296388
	4	-.8980702	4	-1.8376	4	-4.697699	4	1.378296	4	9.015056	4	6.851505	4	-5.346131	4	-1.947293	4	-4.806247	4	-2.123499	4	4.344002	4	-.3091934	4	1.178608	4	-2.755175	4	2.674031	4	4.83895
	5	-.264363	5	-1.163318	5	-5.378973	5	-4.924268E-02	5	7.445949	5	2.853147	5	-7.510805	5	-3.333426	5	-4.228787	5	-2.166218	5	4.805152	5	.4647811	5	.5528823	5	-3.118816	5	-2.955487	5	-1.714588
	6	-3.553361E-02	6	-.9395652	6	-5.227989	6	-.1773979	6	6.632414	6	2.903258	6	-15.1073	6	-11.50254	6	-4.440714	6	-2.266062	6	5.269769	6	.5441122	6	-1.423244	6	-3.937103	6	-18.11985	6	-16.44683
	7	4.467204E-02	7	.944728	7	-3.575765	7	.3077077	7	4.542539	7	1.732934	7	-28.66909	7	-27.37083	7	-4.822559	7	-2.166536	7	4.786114	7	.1617897	7	-3.248902	7	-6.312268	7	-45.38854	7	-45.47327
	8	.5388442	8	1.067479	8	-5.370281	8	-.9494826	8	2.609288	8	-.7019117	8	-50.11332	8	-51.41103	8	-5.001388	8	-2.180815	8	4.598549	8	.1617941	8	-7.219921	8	-9.776323	8	-81.12325	8	-83.36497
	9	1.044719	9	1.311142	9	-4.998632	9	.2272509	9	-.8488024	9	-2.988606	9	-77.54857	9	-83.20326	9	-4.189909	9	-2.197363	9	4.726744	9	-.473301	9	-12.69077	9	-16.15388	9	-124.6422	9	-127.6341
	10	.8116224	10	8.399345E-02	10	-7.359026	10	-2.563453	10	-4.452802	10	-5.845466	10	-109.6045	10	-119.0756	10	-4.53579	10	-2.351077	10	3.081559	10	-1.676038	10	-20.56849	10	-25.02053	10	-169.9942	10	-172.9225
	11	.6204182	11	.4881623	11	-7.351502	11	-2.560885	11	-9.998081	11	-13.96835	11	-142.0852	11	-155.7643	11	-5.078109	11	-2.331537	11	1.796181	11	-1.944731	11	-30.61608	11	-34.44259	11	-214.0404	11	-216.6856
	12	.6918135	12	.8922261	12	-7.209076	12	-2.521605	12	-18.13786	12	-25.29104	12	-172.3053	12	-188.3832	12	-5.407927	12	-2.642052	12	1.341936	12	-2.665053	12	-40.94028	12	-46.06913	12	-250.4012	12	-252.8596
	13	.9666634	13	.5101257	13	-8.997863	13	-3.607517	13	-27.70715	13	-36.49582	13	-203.0763	13	-218.1437	13	-6.184562	13	-2.49523	13	.4073552	13	-4.418643	13	-53.57364	13	-58.3103	13	-277.2664	13	-277.5583
	14	1.551366	14	.7197142	14	-9.294012	14	-3.52518	14	-36.58141	14	-46.29578	14	-225.9722	14	-238.6133	14	-6.843171	14	-2.175502	14	-1.180444	14	-6.322628	14	-66.07519	14	-72.38957	14	-293.7772	14	-290.6067
	15	3.18537	15	3.196845	15	-10.82851	15	-4.266564	15	-46.2192	15	-58.00626	15	-240.1551	15	-248.741	15	-6.924468	15	-2.484787	15	-2.575174	15	-7.429112	15	-80.55141	15	-86.37167	15	-297.7128	15	-291.0866
	16	1.347194	16	3.668956	16	-10.82623	16	-2.699043	16	-56.87116	16	-69.23435	16	-245.9865	16	-254.6033	16	-7.280418	16	-2.964525	16	-3.991052	16	-8.761093	16	-95.37584	16	-102.3248	16	-294.1807	16	-282.6281
	17	2.125329	17	3.998397	17	-9.35216	17	-2.135677	17	-68.06947	17	-81.10546	17	-248.6109	17	-256.3081	17	-7.166988	17	-3.301485	17	-4.939413	17	-9.161192	17	-111.5618	17	-118.4903	17	-287.3575	17	-275.577
	18	2.465302	18	2.52929	18	-9.064731	18	-4.271305	18	-79.41941	18	-92.80026	18	-246.2605	18	-250.2741	18	-8.171964	18	-3.329655	18	-5.984046	18	-9.571127	18	-128.8354	18	-135.0236	18	-283.2776	18	-275.4562
	19	2.569865	19	1.406323	19	-11.97547	19	-9.539049	19	-90.1895	19	-104.9444	19	-240.6489	19	-238.665	19	-8.819521	19	-4.057685	19	-6.021269	19	-11.14715	19	-147.0695	19	-151.6649	19	-282.1962	19	-280.8338
	20	1.933194	20	.7014745	20	-13.8716	20	-11.72409	20	-102.4846	20	-118.8371	20	-235.8731	20	-229.1919	20	-8.588934	20	-4.321534	20	-7.366139	20	-12.90854	20	-165.0779	20	-168.7423	20	-250.7907	20	-250.0837
	21	1.82836	21	1.763904	21	-16.10067	21	-14.71395	21	-116.0536	21	-135.8417	21	-233.456	21	-223.0635	21	-10.02844	21	-3.468293	21	-9.387801	21	-14.50835	21	-185.5091	21	-187.5771	21	-137.0129	21	-132.0825
	22	.7280586	22	1.863368	22	-18.13247	22	-14.61723	22	-128.6216	22	-149.5426	22	-237.3105	22	-223.6932	22	-10.25761	22	-2.84907	22	-10.44843	22	-15.67571	22	-208.3536	22	-210.8977	22	34.87494	22	43.95673
	23	1.241858	23	2.471352	23	-19.63977	23	-16.045	23	-141.0259	23	-159.8652	23	-237.0417	23	-216.3643	23	-10.09809	23	-1.516253	23	-11.89781	23	-16.85637	23	-231.901	23	-234.9059	23	164.8744	23	177.8466
	24	2.861	24	3.250521	24	-20.59514	24	-17.947	24	-153.2682	24	-171.1059	24	-198.0494	24	-172.2627	24	-10.79361	24	-2.347735	24	-14.23539	24	-19.02862	24	-235.9406	24	-242.3402	24	206.2305	24	223.3251
	25	1.523232	25	.6220776	25	-21.57341	25	-17.58799	25	-165.6818	25	-182.1986	25	-107.7803	25	-76.61378	25	-10.14469	25	-3.300719	25	-16.43604	25	-21.55601	25	-200.2742	25	-211.3088	25	186.5947	25	203.2941
	26	1.694903	26	.5204292	26	-22.14568	26	-18.25633	26	-176.5861	26	-193.2854	26	11.17239	26	43.79987	26	-9.955453	26	-4.298725	26	-19.39945	26	-25.79866	26	-123.9272	26	-137.4252	26	114.3468	26	133.7077
	27	2.731935	27	1.887001	27	-22.82879	27	-19.2843	27	-180.928	27	-201.3575	27	104.7446	27	134.4772	27	-10.19407	27	-4.738908	27	-24.21128	27	-31.30254	27	-21.98719	27	-32.53753	27	1.437989	27	19.71006
	28	2.018727	28	.2787122	28	-24.68804	28	-21.05649	28	-170.5202	28	-197.1494	28	157.109	28	178.2113	28	-11.04618	28	-4.854465	28	-29.78819	28	-38.2958	28	68.15772	28	67.72301	28	-48.59537	28	-44.82328
	29	3.428531	29	2.465483	29	-27.01839	29	-22.59983	29	-144.052	29	-176.1182	29	175.8917	29	184.674	29	-11.66186	29	-4.384962	29	-32.22978	29	-43.89008	29	116.8112	29	127.0525	29	119.8409	29	103.5225
	30	3.425936	30	2.001471	30	-28.86013	30	-23.97449	30	-97.63652	30	-133.3712	30	163.8438	30	165.5309	30	-11.51041	30	-4.670293	30	-26.8496	30	-37.70393	30	110.0208	30	128.6644	30	372.8609	30	357.5447
	31	4.334164	31	3.096135	31	-30.86503	31	-26.68555	31	-35.18336	31	-67.38194	31	125.0925	31	122.3447	31	-11.43118	31	-4.775891	31	-3.049475	31	-11.94697	31	60.9526	31	81.97559	31	518.1893	31	523.6442
	32	4.461067	32	3.002096	32	-32.78654	32	-29.92183	32	29.16758	32	7.891813	32	77.07979	32	70.07713	32	-11.60478	32	-5.011265	32	47.94934	32	40.63274	32	36.96577	32	51.96653	32	544.6785	32	564.3257
	33	4.566091	33	3.626867	33	-37.17807	33	-39.86282	33	82.01088	33	77.19929	33	81.41388	33	59.87886	33	-11.55888	33	-5.018216	33	116.5235	33	112.2674	33	131.3708	33	131.8383	33	495.7963	33	521.0366
	34	5.225042	34	3.75696	34	-40.60294	34	-46.85762	34	113.4827	34	124.8642	34	169.5428	34	131.2523	34	-11.5688	34	-6.003363	34	176.6811	34	176.4741	34	313.6514	34	305.3311	34	404.3171	34	428.6523
	35	4.853596	35	4.54186	35	-36.48319	35	-46.26326	35	128.078	35	145.2033	35	292.0316	35	253.9522	35	-11.40862	35	-5.973136	35	205.5746	35	207.7769	35	458.202	35	456.4118	35	285.4682	35	307.7793
	36	5.356305	36	5.006929	36	-21.99464	36	-32.78074	36	138.5787	36	147.591	36	386.0191	36	363.9254	36	-11.28826	36	-6.332579	36	196.4269	36	200.12	36	505.5285	36	515.6566	36	170.9359	36	187.3107
	37	5.886309	37	4.900466	37	9.9526	37	.3186566	37	170.6567	37	157.9863	37	426.6732	37	423.262	37	-10.79296	37	-6.709324	37	168.6816	37	171.8228	37	473.4581	37	492.4561	37	102.0327	37	110.0177
	38	5.005666	38	2.648485	38	53.07647	38	50.17097	38	233.9963	38	195.5007	38	424.8269	38	433.3414	38	-10.93993	38	-6.854726	38	179.3224	38	177.9545	38	386.4146	38	413.106	38	112.6417	38	110.7696
	39	4.343996	39	1.688507	39	94.84265	39	102.6773	39	311.5053	39	257.9474	39	389.2741	39	403.474	39	-10.58846	39	-6.637033	39	268.7285	39	260.6636	39	280.9484	39	309.451	39	169.51	39	165.013
	40	3.797124	40	1.722382	40	130.2465	40	148.7764	40	372.0408	40	325.1314	40	332.307	40	348.3673	40	-9.820524	40	-5.880389	40	390.2679	40	384.3624	40	205.9156	40	226.5444	40	228.545	40	225.2812
	41	3.949204	41	2.158159	41	150.1809	41	174.2403	41	401.3394	41	376.8627	41	268.2654	41	281.6136	41	-9.256436	41	-4.846906	41	465.8681	41	470.3237	41	198.9371	41	206.6967	41	265.0979	41	267.7283
	42	3.431107	42	1.902323	42	158.628	42	178.1384	42	399.8218	42	403.679	42	208.1121	42	217.2655	42	-8.122618	42	-4.877667	42	475.7916	42	491.2635	42	240.7563	42	240.0962	42	277.4617	42	282.8054
	43	3.775791	43	4.067652	43	164.0223	43	176.6924	43	376.8464	43	403.4662	43	175.6082	43	173.7326	43	-7.18361	43	-4.741542	43	432.5782	43	454.6701	43	285.8836	43	282.443	43	265.0515	43	270.9639
	44	4.765341	44	5.698187	44	184.3999	44	191.0156	44	345.2054	44	377.0082	44	171.2517	44	155.6295	44	-5.995986	44	-4.534646	44	362.0532	44	383.3122	44	305.1057	44	303.2909	44	239.057	44	246.1714
	45	6.332473	45	6.272116	45	228.674	45	233.4658	45	315.28	45	335.7743	45	186.9808	45	157.9039	45	-5.423347	45	-4.213124	45	305.9648	45	315.5385	45	297.2184	45	298.6829	45	217.2902	45	223.3717
	46	6.406404	46	5.38967	46	283.3484	46	293.7805	46	295.6263	46	296.868	46	204.2797	46	169.5454	46	-3.731129	46	-2.910467	46	293.6825	46	290.1497	46	273.5825	46	278.1363	46	204.3943	46	208.7273
	47	6.678986	47	5.138409	47	332.231	47	348.1718	47	292.7065	47	274.1729	47	220.7875	47	192.1164	47	-2.400468	47	-1.198613	47	322.8294	47	312.3386	47	247.3785	47	254.0216	47	201.9474	47	206.9423
	48	7.299709	48	6.308056	48	356.1551	48	377.1871	48	297.1768	48	265.4107	48	230.2774	48	211.409	48	-.4628959	48	.9117455	48	363.8145	48	351.4873	48	230.1862	48	235.94	48	209.6564	48	214.237
	49	6.403253	49	7.509777	49	354.1622	49	379.3876	49	302.5013	49	265.4095	49	227.799	49	220.2868	49	1.217341	49	2.832177	49	389.1732	49	380.9847	49	226.6044	49	231.0362	49	219.3213	49	224.0072
	50	7.721976	50	9.122366	50	335.4843	50	364.5069	50	303.4409	50	268.2016	50	220.2155	50	219.5947	50	2.810927	50	4.697703	50	391.0307	50	390.9569	50	233.1167	50	237.1537	50	224.7441	50	231.8997
	51	8.585422	51	8.350185	51	309.3703	51	339.8312	51	299.1973	51	271.6231	51	209.2848	51	211.8657	51	3.51995	51	6.325286	51	377.1786	51	385.3642	51	242.3054	51	246.5386	51	226.7064	51	234.7936
	52	8.816359	52	7.247723	52	288.3723	52	314.1307	52	289.8552	52	271.3666	52	199.1148	52	200.2658	52	4.594486	52	7.770241	52	360.9695	52	370.1346	52	247.903	52	251.1374	52	227.8752	52	235.8051
	53	8.434188	53	6.589588	53	280.8101	53	298.6235	53	279.5433	53	268.6051	53	190.6612	53	189.4597	53	6.236288	53	9.424363	53	348.7997	53	354.374	53	247.7579	53	250.6896	53	227.8326	53	234.3359
	54	9.21846	54	7.300931	54	286.4652	54	295.5866	54	269.6946	54	261.824	54	185.4061	54	182.7163	54	8.208631	54	11.34568	54	346.0057	54	345.9594	54	243.8589	54	246.7879	54	223.4633	54	229.4338
	55	8.444837	55	7.87306	55	298.146	55	299.0361	55	263.0693	55	254.8844	55	184.1761	55	181.385	55	12.8686	55	14.63906	55	351.7911	55	346.1374	55	239.508	55	244.0094	55	220.1547	55	223.4429
	56	8.374872	56	8.370882	56	307.5883	56	302.1367	56	258.8671	56	247.6887	56	183.119	56	184.5059	56	17.23222	56	18.63414	56	359.9101	56	351.7648	56	235.7598	56	241.2417	56	214.6752	56	217.4612
	57	8.234365	57	9.472074	57	313.599	57	304.534	57	255.5389	57	240.5057	57	188.455	57	188.8361	57	22.0862	57	24.71296	57	364.8084	57	357.3369	57	232.8233	57	237.0441	57	208.8853	57	211.7711
	58	9.787428	58	10.3743	58	313.336	58	306.2887	58	253.0293	58	234.7356	58	190.6396	58	184.8259	58	27.74642	58	30.86233	58	366.1477	58	361.0031	58	230.5897	58	232.4337	58	205.3185	58	206.7989
	59	10.33576	59	9.791742	59	308.5398	59	305.3749	59	249.5415	59	229.4508	59	188.398	59	176.6913	59	32.95522	59	37.83897	59	364.8695	59	361.0075	59	228.2524	59	229.1009	59	202.5031	59	203.1475
	60	10.80666	60	9.620431	60	303.4429	60	303.6271	60	244.8158	60	225.0291	60	188.3754	60	174.5217	60	38.49367	60	42.73809	60	362.7461	60	357.7315	60	224.9563	60	227.3012	60	199.7676	60	200.378
	61	11.96918	61	10.97066	61	298.0472	61	300.6229	61	240.9484	61	221.9384	61	188.0909	61	177.6458	61	42.33285	61	45.30923	61	360.7397	61	354.1977	61	222.1987	61	225.0189	61	199.5488	61	200.6886
	62	13.12794	62	12.03866	62	294.4825	62	297.9739	62	239.9628	62	220.7888	62	188.8595	62	177.9619	62	44.59618	62	46.02042	62	359.9925	62	351.0377	62	219.0781	62	220.3443	62	200.6884	62	202.7965
	63	15.30103	63	14.34554	63	294.3151	63	296.3445	63	238.5747	63	219.7869	63	187.8888	63	177.4853	63	44.6427	63	46.69006	63	356.9221	63	347.8774	63	216.7164	63	216.0808	63	203.3939	63	208.1033
	64	17.20188	64	16.65739	64	293.5462	64	291.652	64	237.4445	64	219.8429	64	188.1481	64	177.3995	64	43.86279	64	47.76014	64	352.5284	64	343.7942	64	214.645	64	214.2653	64	207.8049	64	213.8631
	65	19.38861	65	18.80036	65	292.8729	65	290.3794	65	237.4869	65	219.7261	65	187.0779	65	175.485	65	44.6277	65	49.56684	65	348.8171	65	339.6781	65	214.9093	65	214.7831	65	214.8395	65	219.8453
	66	20.91495	66	22.2008	66	292.0801	66	285.8496	66	237.1581	66	219.1244	66	183.3354	66	173.3861	66	46.85367	66	51.56759	66	343.9664	66	334.5648	66	216.873	66	217.3802	66	219.2619	66	223.0817
	67	23.3801	67	25.13078	67	289.6709	67	282.1508	67	234.6313	67	217.531	67	181.3613	67	171.0691	67	50.3142	67	55.81264	67	337.9681	67	329.5875	67	218.9225	67	220.1346	67	220.5399	67	223.8788
	68	25.97311	68	27.37062	68	288.1047	68	278.9067	68	231.7285	68	214.4506	68	177.878	68	168.4547	68	55.80999	68	59.89644	68	333.848	68	324.8647	68	220.0786	68	222.1037	68	220.3317	68	222.9818
	69	27.16473	69	26.92921	69	286.7189	69	276.9398	69	228.7501	69	213.3289	69	174.0964	69	164.7352	69	60.55962	69	64.61755	69	333.2283	69	323.4903	69	220.7199	69	222.4696	69	219.0487	69	219.7087
	70	29.07331	70	28.75775	70	285.2574	70	275.6925	70	225.8221	70	211.8395	70	170.0148	70	160.7612	70	64.96452	70	69.95141	70	334.2828	70	324.181	70	219.9768	70	220.5735	70	214.3466	70	214.6977
	71	31.34385	71	30.68482	71	284.561	71	275.6341	71	223.1327	71	207.3278	71	167.7572	71	157.7458	71	68.77608	71	73.80125	71	337.9372	71	328.0502	71	218.5771	71	218.074	71	207.5222	71	208.0759
	72	33.8916	72	33.03764	72	282.0195	72	271.4861	72	219.2668	72	200.7165	72	167.7612	72	155.0471	72	71.75015	72	74.80982	72	343.4618	72	331.7504	72	215.7541	72	214.743	72	202.2977	72	200.3604
	73	35.91468	73	34.80378	73	280.3711	73	266.7168	73	216.5051	73	196.8857	73	168.0201	73	153.6174	73	73.2516	73	74.76519	73	346.8567	73	333.6934	73	211.8152	73	210.618	73	194.8898	73	193.8492
	74	39.13476	74	37.5345	74	277.3295	74	262.1411	74	216.3276	74	196.0717	74	168.7216	74	154.2245	74	73.19951	74	74.57304	74	348.2893	74	335.5692	74	207.2242	74	204.0918	74	188.8368	74	188.0302
	75	41.70987	75	40.62351	75	274.2941	75	259.4778	75	215.2532	75	195.3507	75	168.6803	75	153.9885	75	72.97624	75	75.53801	75	348.4022	75	334.8589	75	202.8802	75	197.3009	75	185.6616	75	185.2637
	76	44.33123	76	43.01888	76	270.1929	76	258.0867	76	215.3474	76	195.481	76	168.8004	76	154.7677	76	73.39052	76	77.97441	76	346.0652	76	332.3513	76	197.0454	76	189.9013	76	184.0667	76	184.53
	77	46.41267	77	45.55184	77	269.0585	77	258.3445	77	214.2956	77	195.2693	77	167.6595	77	154.0319	77	74.37991	77	80.81435	77	340.7553	77	327.1215	77	191.5321	77	185.3556	77	183.0237	77	183.3521
	78	47.56239	78	48.23902	78	271.8178	78	257.577	78	213.0729	78	195.3301	78	166.2915	78	152.9392	78	76.87604	78	84.9649	78	334.2859	78	320.2326	78	185.7584	78	180.3281	78	184.0235	78	184.7822
	79	48.90166	79	50.93224	79	271.1581	79	254.1517	79	210.6426	79	192.946	79	165.7766	79	152.034	79	78.12624	79	87.11751	79	328.049	79	312.7386	79	180.8281	79	175.4677	79	186.8255	79	184.9336
	80	51.17062	80	53.00911	80	271.5333	80	252.9665	80	207.4355	80	189.879	80	161.7852	80	149.8943	80	78.4912	80	86.28407	80	320.411	80	304.5685	80	175.3147	80	170.4064	80	185.3287	80	184.2173
	81	52.5165	81	53.96592	81	274.6761	81	255.4488	81	204.1351	81	185.9202	81	159.8727	81	147.6112	81	77.97678	81	83.08681	81	314.1234	81	298.4699	81	169.2203	81	163.9321	81	184.8703	81	182.4279
	82	54.30782	82	54.29998	82	274.356	82	256.5876	82	199.511	82	181.2611	82	155.2674	82	144.5523	82	75.44637	82	79.40956	82	309.8976	82	293.6556	82	163.0417	82	158.4367	82	183.5653	82	180.3017
	83	55.0268	83	54.27512	83	273.6069	83	258.1583	83	194.7353	83	176.9165	83	151.4971	83	141.5548	83	72.33605	83	74.90842	83	306.5486	83	289.6642	83	156.9547	83	152.833	83	180.7066	83	177.8372
	84	57.37845	84	55.62303	84	273.0406	84	259.5995	84	188.7113	84	171.5909	84	148.3969	84	137.9442	84	70.83545	84	73.20784	84	302.6648	84	286.6007	84	151.9921	84	147.8335	84	176.9942	84	175.5349
	85	57.36416	85	56.04182	85	271.3326	85	256.575	85	184.6269	85	165.7633	85	146.521	85	133.8257	85	71.55563	85	74.55888	85	299.2942	85	283.9105	85	148.0791	85	142.7122	85	173.1283	85	171.4232
	86	57.75811	86	56.19773	86	263.9955	86	247.5975	86	179.5917	86	159.7913	86	145.077	86	129.9388	86	74.08971	86	78.54981	86	296.2653	86	281.2482	86	144.2204	86	138.0343	86	170.2464	86	168.496
	87	57.71664	87	55.37525	87	257.573	87	239.0158	87	174.5942	87	153.3895	87	141.2409	87	126.8628	87	78.1335	87	84.9703	87	293.2567	87	278.5068	87	140.184	87	134.3917	87	165.6263	87	166.4827
	88	58.03498	88	55.59185	88	251.2637	88	233.1295	88	170.8829	88	148.9785	88	139.52	88	124.5786	88	83.62978	88	92.39116	88	290.3758	88	274.9067	88	138.3143	88	131.5683	88	163.356	88	165.1192
	89	58.03393	89	55.1504	89	243.149	89	223.6313	89	164.9326	89	143.6684	89	136.1687	89	120.9812	89	89.086	89	98.26848	89	289.0922	89	270.6609	89	136.6785	89	129.431	89	162.8753	89	164.3343
	90	57.30622	90	55.0633	90	238.0473	90	217.0711	90	159.4836	90	140.8998	90	131.8338	90	118.4077	90	91.36082	90	100.1076	90	285.7647	90	264.9736	90	135.2603	90	128.2194	90	161.1202	90	161.7704
	91	57.49519	91	56.35324	91	231.7159	91	209.9692	91	155.6334	91	138.2409	91	129.2027	91	115.2949	91	92.43227	91	99.09444	91	282.0451	91	260.6135	91	134.343	91	127.0027	91	161.9097	91	160.3218
	92	57.83166	92	56.49919	92	229.1439	92	206.8205	92	151.8845	92	134.5383	92	124.8984	92	111.6497	92	91.40356	92	94.5601	92	280.0023	92	258.71	92	132.3287	92	124.4083	92	161.5711	92	157.5799
	93	58.40806	93	57.3686	93	226.5187	93	202.5325	93	146.7716	93	129.4001	93	121.1497	93	107.5889	93	87.12573	93	89.44221	93	277.4882	93	256.7298	93	129.403	93	120.3822	93	161.0275	93	153.4212
	94	58.92768	94	56.56757	94	226.4839	94	201.3827	94	141.6806	94	122.3846	94	116.1029	94	103.6199	94	83.66051	94	85.4632	94	275.3624	94	255.0846	94	127.1614	94	116.4562	94	156.2278	94	149.3911
	95	58.99471	95	56.84794	95	225.5971	95	198.7242	95	137.9535	95	116.7532	95	112.591	95	100.3351	95	81.55406	95	83.89084	95	272.1522	95	251.0193	95	123.39	95	112.3408	95	151.7666	95	145.4608
	96	59.31153	96	56.90691	96	225.4432	96	198.6053	96	130.9883	96	109.4747	96	109.4182	96	97.74281	96	80.61786	96	87.09934	96	267.8023	96	245.8908	96	119.2746	96	106.9647	96	148.5532	96	141.6118
	97	59.807	97	57.1546	97	225.689	97	197.9799	97	127.4258	97	106.0366	97	106.2808	97	95.24139	97	80.71632	97	90.80955	97	261.1238	97	238.815	97	115.5772	97	102.587	97	142.5047	97	134.6177
	98	60.2342	98	56.45971	98	224.9216	98	197.2974	98	123.6678	98	102.0761	98	105.526	98	94.29555	98	80.22543	98	94.63383	98	253.2265	98	231.1346	98	111.2176	98	98.21391	98	137.9424	98	126.585
	99	59.84196	99	55.20398	99	224.0978	99	196.4547	99	120.549	99	99.69395	99	104.9184	99	97.28635	99	79.74709	99	95.27873	99	246.1126	99	223.5837	99	106.6179	99	94.02344	99	132.0543	99	118.5772
	100	59.65054	100	54.47261	100	222.6643	100	195.0928	100	119.5441	100	97.61595	100	106.9568	100	98.80202	100	75.88173	100	90.43671	100	237.9571	100	215.049	100	101.9742	100	90.21513	100	124.4138	100	115.5122
	101	59.23983	101	53.74546	101	219.7092	101	190.8316	101	117.4167	101	96.47563	101	105.8507	101	93.82561	101	72.31867	101	83.61299	101	230.1864	101	207.4851	101	98.22237	101	86.95647	101	118.8831	101	112.8247
	102	57.95174	102	54.1746	102	216.9025	102	188.2811	102	116.5899	102	96.67401	102	101.3745	102	86.66309	102	67.93798	102	75.27003	102	222.9301	102	199.8512	102	96.39082	102	84.06269	102	115.745	102	111.3937
	103	57.90276	103	54.01169	103	211.1592	103	183.6369	103	113.4	103	95.02074	103	99.27051	103	87.93806	103	63.74892	103	68.37749	103	216.2876	103	192.2448	103	93.61597	103	82.14902	103	114.2361	103	110.2805
	104	57.82966	104	53.9838	104	207	104	180.5493	104	110.6003	104	95.14696	104	96.22296	104	87.34325	104	61.31127	104	64.5667	104	209.5489	104	186.4059	104	89.91218	104	79.38328	104	111.2212	104	108.0179
	105	57.83109	105	52.59609	105	202.5105	105	175.3935	105	107.8785	105	94.76242	105	93.77346	105	86.03233	105	60.78798	105	64.61385	105	205.2336	105	182.0434	105	86.42484	105	77.80032	105	111.5563	105	105.6112
	106	57.1756	106	52.7949	106	198.1346	106	170.569	106	106.2651	106	94.47571	106	89.38744	106	83.95884	106	62.24621	106	69.31236	106	202.2851	106	179.2634	106	82.5153	106	75.0476	106	110.1513	106	102.4126
	107	57.1925	107	53.61558	107	194.4276	107	166.1848	107	102.422	107	88.30968	107	86.65812	107	81.64057	107	64.60625	107	76.02337	107	198.309	107	176.1841	107	78.7565	107	72.88033	107	108.5602	107	99.05752
	108	58.17652	108	53.49572	108	188.217	108	158.2151	108	97.402	108	83.18676	108	82.5886	108	77.19089	108	67.43226	108	83.68059	108	194.7002	108	172.7729	108	75.4249	108	69.52093	108	106.1285	108	95.38631
	109	58.26096	109	53.8742	109	185.0179	109	154.9776	109	94.041	109	81.16783	109	78.26941	109	73.65401	109	69.026	109	88.78461	109	191.8	109	170.9857	109	72.14131	109	65.08595	109	104.4893	109	91.97975
	110	58.66423	110	54.62231	110	178.2387	110	148.5671	110	89.51076	110	78.14815	110	74.97183	110	68.50456	110	68.86525	110	89.51259	110	187.6055	110	166.1026	110	69.6772	110	60.37053	110	101.1434	110	87.76417
	111	59.38035	111	54.67056	111	173.7511	111	143.5354	111	85.72838	111	74.01251	111	70.70061	111	62.8502	111	66.84142	111	84.92866	111	183.6934	111	161.5921	111	66.29561	111	55.262	111	96.07244	111	84.08414
	112	59.87642	112	54.95149	112	169.4133	112	139.2503	112	83.83144	112	70.99299	112	67.37325	112	58.57198	112	64.35986	112	79.35511	112	179.7469	112	156.373	112	62.9962	112	51.68945	112	93.28963	112	79.69869
	113	60.24323	113	54.97488	113	163.4627	113	133.196	113	81.37731	113	67.0639	113	62.91291	113	54.35997	113	61.03484	113	72.64891	113	174.825	113	152.2426	113	60.38763	113	49.03084	113	88.3922	113	74.7932
	114	60.30576	114	53.8251	114	159.2076	114	126.4795	114	79.36492	114	62.89194	114	60.623	114	50.18148	114	58.54245	114	67.45699	114	169.7702	114	147.3919	114	58.07454	114	46.71336	114	82.75806	114	70.79729
	115	59.47425	115	52.39352	115	154.7874	115	121.9306	115	78.88014	115	61.53034	115	59.02467	115	46.57554	115	55.74529	115	64.12311	115	165.7933	115	143.5468	115	57.18337	115	45.51783	115	79.12533	115	68.30534
	116	57.6038	116	51.04477	116	150.9871	116	117.3649	116	75.37206	116	58.02589	116	56.71046	116	41.75558	116	55.27065	116	64.18454	116	161.9109	116	139.6738	116	55.45756	116	43.00419	116	76.83305	116	66.08253
	117	57.03903	117	50.22361	117	149.5474	117	114.9462	117	72.91042	117	54.72252	117	55.0522	117	40.62658	117	53.92901	117	64.97878	117	156.9008	117	135.1834	117	53.44573	117	41.08998	117	73.59414	117	64.40013
	118	56.18782	118	48.83717	118	147.4023	118	111.6702	118	70.03974	118	51.9005	118	53.04391	118	39.37678	118	52.42074	118	65.90569	118	154.0479	118	130.9312	118	51.05253	118	39.38038	118	72.54406	118	64.6416
	119	54.41022	119	46.80105	119	145.8536	119	109.2276	119	67.11308	119	49.12312	119	51.44811	119	37.70427	119	50.8698	119	66.52728	119	152.1119	119	127.2927	119	48.67446	119	37.34498	119	72.47285	119	64.38387
	120	52.10583	120	43.99382	120	143.7215	120	108.0683	120	63.6134	120	46.48794	120	47.71688	120	36.52688	120	47.40637	120	64.96921	120	147.7859	120	124.677	120	45.60915	120	34.7365	120	70.56717	120	62.31527
	121	50.35572	121	43.14631	121	143.6828	121	107.9148	121	60.47175	121	44.77396	121	46.30419	121	36.26536	121	43.62341	121	62.18637	121	144.5996	121	122.9956	121	42.08857	121	32.17715	121	68.00743	121	61.29847
	122	48.71649	122	41.59646	122	141.4172	122	107.1786	122	57.63909	122	44.48071	122	45.30977	122	36.83718	122	40.61546	122	57.56617	122	141.5618	122	120.2743	122	38.63364	122	29.44639	122	68.99972	122	60.18163
	123	47.04244	123	40.15314	123	138.1858	123	104.3406	123	55.6965	123	45.92243	123	42.51568	123	35.39869	123	37.02925	123	52.13816	123	138.1477	123	118.2996	123	34.54627	123	26.88537	123	68.31268	123	58.87746
	124	45.59771	124	37.86518	124	135.061	124	101.4057	124	54.19296	124	43.95645	124	41.34928	124	34.42584	124	34.10202	124	46.98671	124	134.2613	124	115.208	124	31.37483	124	24.37767	124	65.96509	124	52.72868
	125	44.5574	125	36.53806	125	132.2803	125	98.84956	125	51.8102	125	39.60084	125	38.18513	125	32.10227	125	33.2669	125	42.82684	125	131.6687	125	112.6354	125	29.49929	125	20.50716	125	64.51485	125	48.58927
	126	42.69106	126	35.84903	126	128.2631	126	96.32357	126	48.13664	126	33.10687	126	36.63343	126	31.31734	126	32.24358	126	40.09832	126	127.6553	126	108.5019	126	27.06943	126	17.08439	126	60.96595	126	43.04615
	127	42.24591	127	35.44173	127	125.2999	127	95.4794	127	43.71372	127	29.20463	127	33.84861	127	30.26587	127	31.42338	127	38.98178	127	124.3278	127	105.0235	127	23.98239	127	13.75075	127	55.71362	127	39.22602
	128	41.50389	128	34.80349	128	119.3284	128	90.70425	128	43.49312	128	28.65558	128	31.72197	128	27.59805	128	31.38012	128	39.5722	128	119.7606	128	100.0755	128	21.65079	128	11.94035	128	50.92414	128	35.99276
	129	41.47379	129	34.79845	129	116.1255	129	87.18888	129	42.9121	129	28.33762	129	30.42071	129	25.43224	129	30.05992	129	40.84323	129	115.7092	129	96.13297	129	19.92526	129	10.20793	129	47.95873	129	32.57143
	130	41.49013	130	34.7997	130	111.8105	130	83.13798	130	43.32769	130	28.26241	130	28.00596	130	22.30247	130	28.67448	130	42.34169	130	111.4152	130	92.79436	130	19.42332	130	9.444176	130	43.10046	130	29.40394
	131	41.98061	131	35.1487	131	107.5574	131	77.42018	131	41.05295	131	25.55797	131	25.78674	131	19.77097	131	26.81785	131	42.09434	131	107.8938	131	89.25633	131	18.47444	131	8.42464	131	39.15099	131	27.37799
	132	41.85492	132	35.19732	132	101.8395	132	72.54631	132	38.90138	132	23.49321	132	23.58662	132	17.35372	132	24.72076	132	40.84313	132	105.0326	132	86.6053	132	16.50828	132	5.871912	132	35.99648	132	25.19397
	133	41.45165	133	34.75082	133	100.0424	133	71.7648	133	37.88214	133	23.09712	133	21.65977	133	15.98223	133	21.5379	133	37.95658	133	102.909	133	85.05096	133	14.57172	133	3.53378	133	32.75375	133	23.83496
	134	41.69001	134	34.35416	134	98.35126	134	69.84108	134	35.0243	134	20.72647	134	20.516	134	14.24104	134	20.83196	134	35.34586	134	101.1279	134	83.34163	134	11.32029	134	1.087158	134	30.49781	134	23.51831
	135	39.92248	135	32.765	135	94.44047	135	65.65392	135	34.0917	135	20.91776	135	18.60808	135	13.00185	135	19.14846	135	31.19881	135	99.54222	135	81.87649	135	9.13373	135	-.6962004	135	29.46363	135	23.7524
	136	38.5976	136	30.79453	136	91.15623	136	62.34658	136	30.91249	136	18.67825	136	15.99326	136	11.34564	136	17.94033	136	28.06636	136	97.78104	136	80.83723	136	7.012194	136	-2.501164	136	28.77952	136	23.32648
	137	36.56149	137	28.53134	137	88.50928	137	60.187	137	26.45568	137	16.17077	137	12.01799	137	9.074099	137	17.1247	137	25.05963	137	94.8548	137	79.40176	137	3.521226	137	-4.828527	137	26.93867	137	22.6454
	138	34.39448	138	27.33027	138	85.77731	138	58.0807	138	23.5164	138	13.45388	138	10.10792	138	7.351527	138	15.47608	138	23.11445	138	92.09621	138	77.36425	138	.9965844	138	-6.833016	138	26.68678	138	20.91546
	139	31.88746	139	25.21453	139	83.11118	139	55.90244	139	20.75859	139	10.53472	139	8.179391	139	6.178037	139	14.24323	139	22.38889	139	89.39926	139	75.38414	139	-1.784846	139	-9.085301	139	26.70233	139	19.81182
	140	29.55167	140	23.79886	140	81.65878	140	55.28227	140	17.78648	140	8.31319	140	6.04774	140	4.48549	140	11.36269	140	21.91575	140	86.43278	140	73.13921	140	-3.933931	140	-11.54471	140	25.00514	140	16.98162
	141	28.64068	141	22.7771	141	79.27745	141	53.72883	141	16.28027	141	6.562739	141	4.924432	141	3.281903	141	9.031088	141	20.98863	141	83.10544	141	70.08729	141	-4.825751	141	-13.00156	141	23.90805	141	14.36497
	142	27.27088	142	21.6264	142	76.16682	142	51.50077	142	13.63901	142	2.288913	142	2.597185	142	1.194635	142	6.689722	142	19.4714	142	80.96779	142	66.97458	142	-5.229465	142	-13.92478	142	22.39548	142	11.77061
	143	26.03151	143	21.06883	143	73.822	143	49.31581	143	12.22383	143	2.797035	143	.8811456	143	-1.693399	143	3.742419	143	18.11008	143	78.35642	143	64.78799	143	-6.115754	143	-14.90638	143	20.64902	143	8.164807
	144	24.38454	144	21.18128	144	71.35303	144	47.42073	144	13.43526	144	4.56269	144	-1.555095	144	-4.081372	144	1.062646	144	16.04486	144	75.38614	144	61.80441	144	-6.539805	144	-15.064	144	16.02905	144	4.135203
	145	23.51037	145	21.472	145	70.35517	145	46.18163	145	14.18486	145	3.330424	145	-1.060601	145	-4.889896	145	-1.42408	145	13.75967	145	72.54109	145	59.65504	145	-6.901517	145	-15.07595	145	13.7222	145	1.95415
	146	23.92967	146	22.17273	146	68.01991	146	43.32904	146	12.21399	146	-.264387	146	-2.020742	146	-6.320724	146	-3.077855	146	11.69138	146	70.2368	146	57.10674	146	-7.099496	146	-15.3538	146	10.14751	146	.3786385
	147	24.29941	147	20.8758	147	66.13824	147	40.43152	147	11.34773	147	.9180811	147	-3.843628	147	-7.615344	147	-5.087493	147	9.754496	147	67.55663	147	54.24403	147	-8.184599	147	-16.22025	147	4.817368	147	-2.282573
	148	23.57513	148	17.75135	148	63.93667	148	38.32151	148	12.23443	148	4.495216E-02	148	-3.194144	148	-6.470045	148	-5.146616	148	7.872884	148	65.89308	148	52.22791	148	-8.818243	148	-16.74487	148	2.634135	148	-2.573276
	149	21.12266	149	14.85256	149	62.3852	149	36.43998	149	11.35312	149	-1.606222	149	-3.219748	149	-5.002847	149	-5.508206	149	4.545779	149	64.15802	149	51.15888	149	-10.17302	149	-17.73156	149	1.252774	149	-1.72355
	150	19.97574	150	13.93744	150	59.95398	150	35.18925	150	9.810675	150	-4.389466	150	-1.715579	150	-5.783965	150	-5.886365	150	2.240935	150	62.23431	150	50.74577	150	-12.02347	150	-19.31753	150	-1.365405	150	-2.911862
	151	19.36255	151	13.12138	151	57.8512	151	33.60679	151	8.043715	151	-3.941187	151	-3.940188	151	-13.20257	151	-7.409543	151	.435728	151	61.02422	151	50.04993	151	-14.63861	151	-20.82268	151	-2.46575	151	-2.962549
	152	17.45226	152	12.0596	152	56.67906	152	32.45294	152	6.981451	152	-4.618213	152	-7.093712	152	-18.17921	152	-9.247474	152	.1176536	152	59.6577	152	48.66332	152	-16.80157	152	-22.58956	152	-2.698323	152	-1.985501
	153	16.70313	153	11.87236	153	53.58078	153	30.18688	153	5.136439	153	-5.323966	153	-10.20811	153	-18.71948	153	-10.56749	153	-.1890399	153	58.78888	153	46.20637	153	-18.48545	153	-24.08579	153	-2.089266	153	-1.884366
	154	15.63733	154	11.84056	154	52.51573	154	29.6492	154	2.814831	154	-5.892245	154	-13.60287	154	-19.41098	154	-12.81999	154	-.5134367	154	55.8799	154	43.54167	154	-19.60449	154	-25.41817	154	-.2754354	154	-2.084435
	155	15.09539	155	11.291	155	50.56476	155	28.83137	155	.7090293	155	-7.607942	155	-13.50625	155	-19.58026	155	-13.74958	155	-2.102418	155	53.59764	155	42.47791	155	-20.42558	155	-28.30153	155	.9089994	155	-5.744493
	156	13.81608	156	8.935773	156	48.06777	156	28.49643	156	1.111807	156	-8.037821	156	-16.53806	156	-19.34829	156	-14.98221	156	-3.389128	156	51.11818	156	40.31374	156	-21.37136	156	-29.99264	156	1.177173	156	-7.508238
	157	12.68272	157	7.260446	157	46.64588	157	29.85667	157	-1.214962	157	-8.763235	157	-17.41533	157	-19.73613	157	-16.9924	157	-4.513138	157	47.92837	157	37.81725	157	-22.41455	157	-31.68584	157	-.3621101	157	-9.980108
	158	11.60221	158	6.642869	158	45.75755	158	28.92068	158	-.5995165	158	-9.878304	158	-18.5481	158	-20.77087	158	-18.75683	158	-5.406329	158	45.34751	158	35.33508	158	-23.60318	158	-31.76568	158	-1.224029	158	-11.48193
	159	10.27318	159	5.435755	159	43.80794	159	25.23602	159	.6035362	159	-9.796268	159	-20.04935	159	-21.01944	159	-20.1375	159	-6.155388	159	42.96041	159	33.23595	159	-23.13034	159	-31.20189	159	-1.735646	159	-13.26383
	160	9.630057	160	5.146137	160	40.53717	160	19.66324	160	-1.421764	160	-9.763782	160	-22.89243	160	-21.26883	160	-20.63963	160	-8.760653	160	39.86793	160	30.10218	160	-24.31663	160	-32.31907	160	-3.818776	160	-15.89675
	161	10.00816	161	5.354238	161	38.51764	161	17.32133	161	8.871257E-02	161	-7.614219	161	-24.53609	161	-22.9432	161	-20.83706	161	-11.1278	161	37.23011	161	27.9163	161	-23.81955	161	-32.73956	161	-7.441657	161	-18.41558
	162	8.99143	162	4.478616	162	33.92592	162	13.57313	162	2.178187	162	-4.159956	162	-24.30787	162	-23.7241	162	-21.76608	162	-13.21791	162	35.42024	162	26.37861	162	-24.43399	162	-33.74285	162	-8.045838	162	-20.80128
	163	8.334417	163	4.744893	163	32.97869	163	12.73445	163	3.267066	163	-2.767205	163	-25.16509	163	-26.07683	163	-23.24459	163	-14.33131	163	33.45955	163	23.98767	163	-25.3991	163	-33.75621	163	-10.69343	163	-22.23594
	164	8.098407	164	5.563562	164	32.91244	164	12.24859	164	3.459632	164	-4.462807	164	-24.74402	164	-26.98304	164	-24.65133	164	-15.18857	164	31.25355	164	22.226	164	-26.01575	164	-33.60211	164	-13.914	164	-24.45442
	165	9.030275	165	6.385049	165	30.66346	165	9.402998	165	1.153009	165	-7.085111	165	-25.07667	165	-28.06242	165	-26.2468	165	-16.21613	165	30.51407	165	21.15545	165	-26.38583	165	-33.53657	165	-15.6458	165	-24.56233
	166	8.239419	166	5.68189	166	30.34221	166	9.244597	166	.7029513	166	-5.394013	166	-25.88388	166	-29.3959	166	-27.36184	166	-16.81563	166	29.54078	166	20.08813	166	-27.56558	166	-35.32418	166	-17.8095	166	-25.54866
	167	7.209362	167	3.868879	167	28.49014	167	8.864392	167	.3735808	167	-3.914487	167	-25.08754	167	-29.88026	167	-27.74546	167	-17.78329	167	27.90169	167	18.23054	167	-29.22466	167	-36.40243	167	-19.60344	167	-26.24251
	168	6.098404	168	2.554982	168	26.61642	168	7.495972	168	.8536413	168	-3.490873	168	-26.58524	168	-30.51021	168	-28.40553	168	-18.65935	168	25.98667	168	17.36311	168	-31.22406	168	-36.66706	168	-20.92412	168	-25.88572
	169	4.673954	169	.8647501	169	24.76232	169	7.922396	169	.29107	169	-3.676056	169	-26.24529	169	-30.79644	169	-28.50552	169	-18.97594	169	25.65445	169	15.30967	169	-31.50645	169	-37.96895	169	-21.10884	169	-25.2289
	170	3.724743	170	-1.741128	170	25.04936	170	8.533923	170	-.899744	170	-3.953079	170	-27.75437	170	-32.46403	170	-28.86301	170	-19.66043	170	23.85529	170	14.37423	170	-30.90023	170	-39.01463	170	-21.52201	170	-25.01168
	171	2.666823	171	-1.528352	171	24.08956	171	5.508924	171	-1.657015	171	-4.714469	171	-27.9732	171	-33.17101	171	-29.41907	171	-19.85858	171	21.24385	171	12.49957	171	-32.07331	171	-40.96486	171	-20.74947	171	-24.71135
	172	1.352319	172	-2.345424	172	20.86629	172	1.450813	172	-1.537468	172	-4.583828	172	-28.44659	172	-33.96961	172	-30.42638	172	-20.75919	172	19.76653	172	11.38779	172	-32.12892	172	-40.84853	172	-18.81157	172	-24.15165
	173	.3204266	173	-3.554422	173	19.81553	173	1.206664	173	-2.022748	173	-5.388429	173	-30.39598	173	-34.47966	173	-31.09659	173	-21.55551	173	17.6935	173	10.50871	173	-32.3377	173	-41.22419	173	-17.51577	173	-24.83662
	174	-.8361256	174	-4.715409	174	17.72726	174	-.4714475	174	-1.777112	174	-7.267899	174	-30.88642	174	-36.18552	174	-31.09906	174	-23.73619	174	14.75807	174	7.767962	174	-32.42097	174	-41.8858	174	-16.99467	174	-24.80331
	175	-1.197725	175	-4.586688	175	15.38678	175	-.7632875	175	-1.315373	175	-7.249538	175	-32.15234	175	-36.72059	175	-31.25639	175	-25.43187	175	13.85269	175	6.174151	175	-32.37516	175	-41.96191	175	-16.10759	175	-26.86225
	176	-2.408709	176	-5.195741	176	13.92521	176	-.6420012	176	-2.130435	176	-7.704174	176	-32.86567	176	-36.37885	176	-31.80757	176	-27.0728	176	12.30024	176	4.54012	176	-32.07771	176	-42.55847	176	-16.16986	176	-28.36579
	177	-2.061693	177	-4.750639	177	13.17169	177	-.5071671	177	-1.325237	177	-7.467288	177	-34.67362	177	-36.58331	177	-32.7394	177	-27.89534	177	10.23121	177	3.88812	177	-33.08079	177	-42.62615	177	-18.16089	177	-29.75753
	178	-2.470586	178	-5.33135	178	13.36099	178	-1.971544	178	-.6250721	178	-6.739324	178	-36.12482	178	-34.80654	178	-32.86771	178	-28.3448	178	7.844967	178	2.175915	178	-33.13826	178	-42.88793	178	-19.05076	178	-31.24583
	179	-2.4092	179	-4.906534	179	11.24426	179	-5.535383	179	1.621318	179	-5.566493	179	-35.40325	179	-31.38665	179	-33.43824	179	-29.20649	179	7.360003	179	.7427496	179	-33.73081	179	-43.61443	179	-19.37393	179	-33.15144
	180	-2.286573	180	-4.524173	180	9.666455	180	-8.420231	180	.7330632	180	-3.342695	180	-34.72601	180	-30.77156	180	-34.63548	180	-30.01628	180	5.074424	180	-2.27699	180	-34.53126	180	-43.6396	180	-21.58698	180	-34.75727
	181	-2.708788	181	-3.889358	181	7.204515	181	-11.55615	181	2.075949	181	-2.832118	181	-34.84377	181	-35.82721	181	-35.67485	181	-29.8392	181	3.314292	181	-4.029463	181	-35.32873	181	-43.99002	181	-23.53884	181	-35.25348
	182	-2.399264	182	-2.75258	182	5.566349	182	-12.29063	182	2.48683	182	-1.848088	182	-38.78759	182	-42.69562	182	-36.01064	182	-30.78721	182	1.349472	182	-5.896887	182	-36.89347	182	-44.25286	182	-25.66274	182	-34.7259
	183	-2.764633	183	-4.168204	183	4.842392	183	-12.60521	183	2.777055	183	.6554651	183	-40.84821	183	-41.13684	183	-36.57153	183	-31.59441	183	-.4550306	183	-6.823651	183	-38.01244	183	-44.38371	183	-28.01612	183	-35.16335
	184	-2.369419	184	-5.33214	184	3.077605	184	-14.30708	184	4.087733	184	4.351505	184	-41.65652	184	-39.90381	184	-37.2527	184	-33.45174	184	-2.655816	184	-8.250283	184	-39.51362	184	-43.95832	184	-29.92488	184	-35.36814
	185	-3.585239	185	-7.665752	185	2.428911	185	-14.33321	185	6.689959	185	6.961581	185	-41.52206	185	-39.50286	185	-38.38568	185	-34.49592	185	-3.604099	185	-9.750911	185	-39.63065	185	-44.01101	185	-29.99927	185	-35.55952
	186	-4.676465	186	-8.341738	186	1.329234	186	-15.63026	186	5.846538	186	3.517127	186	-40.63097	186	-38.41329	186	-38.32009	186	-34.97436	186	-4.930646	186	-11.38245	186	-37.72409	186	-43.92242	186	-28.97876	186	-33.91712
	187	-5.297104	187	-8.567901	187	.1201271	187	-16.83552	187	4.676458	187	1.475894	187	-40.65949	187	-36.23917	187	-38.98288	187	-34.51494	187	-7.105159	187	-13.56394	187	-37.10178	187	-44.75699	187	-29.24019	187	-33.30463
	188	-6.156177	188	-8.219661	188	-1.07846	188	-17.61193	188	3.650841	188	1.466638	188	-38.96245	188	-34.77285	188	-39.97375	188	-34.588	188	-8.443783	188	-15.06439	188	-35.55802	188	-45.2291	188	-28.933	188	-33.35537
	189	-7.678115	189	-8.11191	189	-3.317079	189	-17.5509	189	4.150128	189	.2351421	189	-38.70402	189	-33.3704	189	-40.05441	189	-33.51403	189	-9.672759	189	-16.48507	189	-35.73271	189	-46.56364	189	-26.85996	189	-32.3377
	190	-7.928381	190	-7.565061	190	-4.805917	190	-17.60656	190	4.452801	190	-1.789749E-02	190	-38.01505	190	-29.84817	190	-40.27268	190	-33.57742	190	-11.76326	190	-18.23691	190	-36.13299	190	-46.00431	190	-26.41668	190	-32.35405
	191	-6.679488	191	-6.901492	191	-5.571271	191	-16.10562	191	6.040609	191	.8109695	191	-35.3452	191	-31.1876	191	-40.10831	191	-33.82019	191	-14.11741	191	-19.54966	191	-35.90957	191	-45.04932	191	-25.13104	191	-31.96594
	192	-7.822164	192	-7.898386	192	-5.440332	192	-16.91526	192	6.211201	192	.288856	192	-37.8344	192	-38.85519	192	-40.16208	192	-34.00283	192	-15.54497	192	-20.87494	192	-35.93139	192	-45.34907	192	-23.69152	192	-32.37282
	193	-7.832144	193	-9.465853	193	-7.807116	193	-21.56619	193	5.99879	193	3.298521E-02	193	-38.97407	193	-41.90566	193	-40.51199	193	-34.36319	193	-16.62493	193	-20.72422	193	-36.52718	193	-45.2509	193	-23.01038	193	-33.65023
	194	-7.952943	194	-8.534627	194	-10.27676	194	-26.61445	194	6.774858	194	.6546938	194	-40.70009	194	-38.52622	194	-40.5101	194	-34.69801	194	-18.28175	194	-23.77322	194	-37.33743	194	-45.57354	194	-24.66898	194	-34.66919
	195	-7.986096	195	-8.072458	195	-12.59048	195	-28.22138	195	8.025757	195	1.557806	195	-39.89931	195	-35.97797	195	-41.52053	195	-35.73116	195	-18.19293	195	-25.96945	195	-38.10617	195	-45.34904	195	-25.85179	195	-36.90318
	196	-7.70623	196	-8.127608	196	-15.41893	196	-29.70709	196	7.855725	196	1.507454	196	-39.15061	196	-39.15464	196	-42.05244	196	-36.29173	196	-19.6104	196	-29.24692	196	-38.81744	196	-47.00033	196	-26.25654	196	-37.15755
	197	-7.252392	197	-7.306308	197	-16.8306	197	-30.78857	197	8.241137	197	2.399297	197	-42.20855	197	-46.63858	197	-42.75028	197	-35.81763	197	-22.76669	197	-29.87291	197	-40.34852	197	-47.36074	197	-28.51009	197	-38.05951
	198	-6.847211	198	-6.945173	198	-19.17521	198	-32.22134	198	8.932337	198	2.440114	198	-42.82833	198	-50.34706	198	-42.34232	198	-35.692	198	-23.79522	198	-29.89416	198	-41.20895	198	-47.9398	198	-30.17495	198	-39.93287
	199	-6.951179	199	-6.861963	199	-20.3123	199	-33.32182	199	8.488854	199	3.389287	199	-45.49458	199	-49.76515	199	-41.66568	199	-36.45133	199	-24.64045	199	-30.26684	199	-42.07751	199	-48.57041	199	-31.41475	199	-39.71688
	200	-6.643373	200	-6.586971	200	-21.7809	200	-34.7397	200	9.307757	200	4.220148	200	-46.75611	200	-50.27281	200	-42.05824	200	-37.12507	200	-25.08005	200	-30.89092	200	-43.13743	200	-49.35744	200	-34.99939	200	-39.7042
	201	-7.258045	201	-6.612308	201	-22.77291	201	-36.00145	201	8.625287	201	4.444974	201	-47.46044	201	-49.44566	201	-42.39014	201	-37.10621	201	-25.72803	201	-31.88474	201	-43.88842	201	-49.26099	201	-36.32361	201	-38.85613
	202	-6.792315	202	-5.070801	202	-23.9304	202	-37.16962	202	8.981398	202	3.982431	202	-47.93853	202	-47.55669	202	-43.50191	202	-36.82016	202	-25.83491	202	-32.71393	202	-42.58123	202	-48.60386	202	-36.61928	202	-38.49065
	203	-6.417	203	-6.160466	203	-26.15318	203	-38.235	203	8.824143	203	3.812667	203	-48.12122	203	-46.7508	203	-43.79802	203	-36.75039	203	-26.97611	203	-32.57007	203	-42.09905	203	-49.39462	203	-36.36443	203	-38.03576
	204	-7.03411	204	-8.072843	204	-27.15424	204	-38.70824	204	8.054792	204	2.82077	204	-47.74558	204	-44.51345	204	-43.95586	204	-37.66391	204	-28.0197	204	-32.94481	204	-40.90953	204	-48.23617	204	-35.71914	204	-36.56856
	205	-8.381795	205	-8.965837	205	-29.28964	205	-39.05722	205	8.354011	205	1.849678	205	-46.48849	205	-43.45516	205	-43.78448	205	-39.48431	205	-27.83954	205	-33.39418	205	-40.48556	205	-47.77197	205	-34.49232	205	-35.64043
	206	-8.284223	206	-9.002829	206	-30.57685	206	-40.73417	206	8.684072	206	.9073851	206	-47.72064	206	-42.30883	206	-44.14099	206	-40.06922	206	-28.15013	206	-34.70733	206	-40.24099	206	-46.51427	206	-32.72611	206	-34.49788
	207	-9.062023	207	-9.467069	207	-32.34259	207	-44.17557	207	9.083517	207	.3678769	207	-47.1815	207	-41.57058	207	-44.72419	207	-40.21898	207	-28.40589	207	-36.84447	207	-38.76701	207	-45.15613	207	-32.2321	207	-35.18879
	208	-8.427877	208	-9.206922	208	-34.37621	208	-46.0633	208	10.5546	208	.6487986	208	-46.72885	208	-41.36364	208	-44.3637	208	-40.05205	208	-29.03501	208	-37.53717	208	-38.29155	208	-45.06583	208	-30.87304	208	-35.45836
	209	-8.420651	209	-8.569429	209	-36.06734	209	-47.47293	209	12.07129	209	1.805578	209	-47.15048	209	-41.19967	209	-44.82801	209	-39.96483	209	-29.30922	209	-38.3358	209	-38.16059	209	-45.64111	209	-28.81917	209	-34.97016
	210	-8.161567	210	-8.18672	210	-38.39423	210	-48.49755	210	12.12016	210	2.508447	210	-46.83662	210	-41.96001	210	-44.35742	210	-39.78445	210	-29.91207	210	-38.91985	210	-38.64653	210	-47.62331	210	-28.94703	210	-35.90578
	211	-8.128944	211	-6.245137	211	-39.55907	211	-49.81616	211	12.26482	211	4.070068	211	-46.06654	211	-42.50302	211	-44.94328	211	-39.83631	211	-31.17929	211	-40.03914	211	-40.1385	211	-47.54011	211	-29.44815	211	-36.92503
	212	-7.401347	212	-4.57218	212	-41.23809	212	-51.4687	212	14.38453	212	7.297296	212	-46.57618	212	-44.30989	212	-44.83279	212	-39.49497	212	-30.69544	212	-39.95747	212	-40.96013	212	-47.91187	212	-29.74652	212	-38.12779
	213	-6.000791	213	-2.919047	213	-42.53972	213	-52.13035	213	16.37644	213	8.765734	213	-48.33325	213	-46.56337	213	-44.15768	213	-38.90104	213	-30.63605	213	-39.93236	213	-42.79303	213	-47.57357	213	-31.65712	213	-40.08347
	214	-4.12015	214	-3.562421	214	-43.22123	214	-53.00179	214	15.88963	214	6.506398	214	-48.66266	214	-48.0924	214	-43.31863	214	-38.47319	214	-31.70652	214	-40.17431	214	-42.80027	214	-47.58686	214	-32.61443	214	-41.05467
	215	-4.510129	215	-5.943007	215	-44.37278	215	-53.7622	215	14.54913	215	3.967822	215	-47.98026	215	-49.03354	215	-42.54547	215	-37.99236	215	-31.40296	215	-39.55029	215	-43.07365	215	-47.34589	215	-33.76714	215	-40.72111
	216	-5.794566	216	-8.039264	216	-45.85099	216	-54.62273	216	12.86165	216	4.211328	216	-49.87509	216	-50.51881	216	-42.2893	216	-36.7528	216	-31.53875	216	-39.46123	216	-43.25485	216	-46.3388	216	-35.99229	216	-41.31165
	217	-7.338608	217	-7.175161	217	-47.49717	217	-55.13142	217	11.11559	217	3.90364	217	-49.85986	217	-51.7209	217	-41.41145	217	-35.92341	217	-31.89927	217	-39.27357	217	-43.47129	217	-46.52523	217	-38.13018	217	-41.9314
	218	-7.071268	218	-5.861929	218	-46.95691	218	-54.77568	218	9.87305	218	2.687075	218	-50.16431	218	-52.66101	218	-40.42022	218	-35.11657	218	-31.09643	218	-38.60425	218	-42.61118	218	-46.01076	218	-39.42146	218	-40.68176
	219	-6.515836	219	-6.834765	219	-46.86784	219	-54.46755	219	8.749641	219	.7058436	219	-50.10913	219	-52.11121	219	-40.15452	219	-34.33918	219	-30.20325	219	-37.23177	219	-40.57717	219	-45.12165	219	-39.04011	219	-38.55746
	220	-5.789869	220	-8.987722	220	-47.59069	220	-56.06437	220	6.070817	220	-1.037158	220	-50.1092	220	-51.84186	220	-39.93213	220	-34.2984	220	-30.69546	220	-34.74421	220	-39.25676	220	-44.61937	220	-40.3368	220	-37.34917
	221	-7.639645	221	-12.27658	221	-48.26509	221	-57.3373	221	4.912493	221	-2.736433	221	-50.36032	221	-50.99279	221	-38.98691	221	-33.98634	221	-29.89155	221	-32.87106	221	-37.92433	221	-44.05339	221	-39.63147	221	-33.41687
	222	-8.516138	222	-12.67218	222	-49.09911	222	-55.94584	222	3.99008	222	-4.76141	222	-49.35235	222	-50.31455	222	-38.66021	222	-33.90269	222	-28.25022	222	-32.94777	222	-37.20885	222	-44.39327	222	-36.45613	222	-32.00901
	223	-9.214403	223	-12.11983	223	-47.60707	223	-54.61697	223	3.85126	223	-5.21111	223	-51.43572	223	-49.23988	223	-38.20861	223	-34.33294	223	-27.23365	223	-33.24648	223	-38.13613	223	-44.68659	223	-33.6926	223	-34.20632
	224	-8.718473	224	-11.77329	224	-46.97216	224	-54.62227	224	3.969047	224	-7.77845	224	-50.17468	224	-47.42015	224	-38.56937	224	-35.20272	224	-26.30947	224	-33.8663	224	-37.40753	224	-43.85818	224	-31.34253	224	-34.62871
	225	-8.917104	225	-10.28536	225	-47.19151	225	-56.28685	225	4.722892	225	-7.715726	225	-49.07635	225	-45.46258	225	-37.89143	225	-35.50341	225	-25.91095	225	-33.94731	225	-37.20938	225	-43.65284	225	-30.11744	225	-34.10191
	226	-8.583606	226	-8.13865	226	-48.61604	226	-57.3512	226	5.876916	226	-8.469951	226	-48.78783	226	-44.80719	226	-38.36674	226	-35.63653	226	-24.67875	226	-33.99997	226	-38.61767	226	-44.34089	226	-29.4716	226	-34.4595
	227	-7.099004	227	-7.355478	227	-48.71407	227	-55.96833	227	5.71561	227	-7.010837	227	-50.512	227	-45.00115	227	-38.90798	227	-36.39395	227	-24.93471	227	-33.91201	227	-39.58748	227	-44.18243	227	-29.50883	227	-33.96939
	228	-6.426698	228	-8.77637	228	-48.37271	228	-55.79823	228	5.70494	228	-5.435696	228	-50.15493	228	-44.56728	228	-39.16621	228	-37.18588	228	-24.37572	228	-33.07449	228	-41.48147	228	-44.66676	228	-29.55561	228	-34.42496
	229	-6.52989	229	-10.53944	229	-49.1573	229	-57.25897	229	7.015625	229	-2.191535	229	-48.68501	229	-44.03272	229	-39.45039	229	-37.76244	229	-23.44989	229	-32.51597	229	-42.52563	229	-44.87037	229	-28.6839	229	-35.02718
	230	-6.952516	230	-10.46122	230	-49.18692	230	-58.05272	230	9.998226	230	2.220673	230	-49.60992	230	-43.80443	230	-40.67775	230	-37.86725	230	-23.53742	230	-32.05547	230	-42.78003	230	-44.3924	230	-30.19309	230	-35.10334
	231	-6.561066	231	-9.461006	231	-49.4307	231	-57.23285	231	12.03911	231	.237934	231	-49.78243	231	-43.20139	231	-40.28786	231	-37.58085	231	-22.48806	231	-31.2668	231	-42.19428	231	-43.82313	231	-30.71171	231	-35.31782
	232	-6.618455	232	-9.438198	232	-49.49691	232	-57.48466	232	9.922475	232	-4.277619	232	-50.57391	232	-42.41336	232	-40.79637	232	-37.81563	232	-21.79107	232	-30.78383	232	-42.68296	232	-44.1796	232	-31.2899	232	-35.89521
	233	-6.473031	233	-8.768606	233	-49.15415	233	-56.36654	233	7.731728	233	-5.893232	233	-49.39148	233	-39.59493	233	-40.51924	233	-38.56101	233	-21.77775	233	-30.82717	233	-42.45927	233	-43.23177	233	-32.00578	233	-35.83902
	234	-5.877791	234	-8.748481	234	-48.46918	234	-55.4431	234	5.793665	234	-5.582704	234	-46.32474	234	-41.80657	234	-39.76994	234	-39.65332	234	-21.68225	234	-30.14571	234	-41.58041	234	-43.31606	234	-34.40881	234	-35.24759
	235	-5.547992	235	-8.253932	235	-47.98034	235	-54.89684	235	5.586269	235	-3.782868	235	-47.64339	235	-49.11005	235	-40.02048	235	-39.82154	235	-21.43213	235	-29.87853	235	-39.1344	235	-42.80211	235	-35.99823	235	-34.78991
	236	-5.534345	236	-8.397806	236	-47.96022	236	-54.94981	236	4.601692	236	-4.024381	236	-48.71088	236	-52.45381	236	-39.68792	236	-38.75771	236	-20.80946	236	-29.37039	236	-36.94285	236	-41.98912	236	-35.95211	236	-33.89586
	237	-6.245012	237	-9.65254	237	-46.8717	237	-54.06484	237	4.692704	237	-3.168074	237	-49.57513	237	-51.58287	237	-38.60899	237	-38.16451	237	-21.59954	237	-28.73248	237	-36.9908	237	-42.72892	237	-36.79314	237	-32.77468
	238	-6.511597	238	-10.06627	238	-46.05881	238	-52.0178	238	3.987138	238	-3.191466	238	-48.75079	238	-50.94426	238	-37.66391	238	-37.70409	238	-21.2017	238	-28.30041	238	-35.161	238	-41.31115	238	-35.00913	238	-32.16508
	239	-6.59146	239	-9.904385	239	-46.09611	239	-51.33679	239	4.62321	239	-2.539794	239	-48.26327	239	-49.30988	239	-37.29527	239	-37.92427	239	-20.80533	239	-27.77739	239	-34.58125	239	-40.72264	239	-32.54903	239	-30.29873
	240	-6.294827	240	-10.55691	240	-44.57974	240	-49.49407	240	4.732103	240	-.6925631	240	-49.18218	240	-47.60741	240	-37.31092	240	-37.06446	240	-20.8807	240	-26.9154	240	-34.34314	240	-40.43952	240	-31.18693	240	-28.96289
	241	-6.272292	241	-9.978556	241	-43.87178	241	-48.67298	241	8.241601	241	1.829652	241	-47.86624	241	-46.53753	241	-36.89755	241	-36.15167	241	-21.19538	241	-27.05013	241	-34.91777	241	-40.9367	241	-29.15255	241	-28.90805
	242	-7.113932	242	-9.415552	242	-42.27377	242	-46.84013	242	10.61268	242	1.569812	242	-48.14189	242	-45.06835	242	-36.22364	242	-36.22457	242	-20.71489	242	-26.55142	242	-34.98846	242	-40.02142	242	-26.81781	242	-28.75481
	243	-7.0117	243	-7.956435	243	-42.00031	243	-46.00336	243	10.69157	243	-1.454182	243	-49.13963	243	-43.87117	243	-35.11025	243	-36.34024	243	-20.41387	243	-25.98379	243	-36.31318	243	-39.14326	243	-24.64634	243	-28.73857
	244	-5.383903	244	-7.241431	244	-40.81465	244	-44.39635	244	12.00019	244	-3.108302	244	-49.58232	244	-43.335	244	-35.21745	244	-37.66026	244	-20.64597	244	-25.96877	244	-37.16998	244	-37.66135	244	-24.4654	244	-28.81989
	245	-5.556138	245	-7.842172	245	-39.07023	245	-43.06291	245	13.85138	245	-2.505827	245	-49.03034	245	-41.45995	245	-35.14681	245	-37.77326	245	-19.33246	245	-26.28848	245	-37.14788	245	-36.70406	245	-23.36274	245	-28.14053
	246	-4.906353	246	-9.077733	246	-38.50588	246	-41.54051	246	14.74436	246	-2.182313	246	-50.26022	246	-41.79403	246	-35.35506	246	-37.33554	246	-19.16916	246	-27.5484	246	-36.61606	246	-36.73707	246	-21.45826	246	-28.22462
	247	-4.980155	247	-7.89131	247	-37.18626	247	-39.87055	247	14.70932	247	-1.624782	247	-51.4212	247	-43.14157	247	-35.44854	247	-37.24797	247	-21.09173	247	-27.78022	247	-34.92188	247	-36.84995	247	-23.87562	247	-28.72144
	248	-5.139508	248	-7.618973	248	-36.63266	248	-37.45962	248	16.67138	248	-.2843678	248	-50.64308	248	-43.53384	248	-34.8003	248	-36.21455	248	-21.62324	248	-27.39934	248	-34.88341	248	-36.79919	248	-24.83203	248	-29.98175
	249	-5.172335	249	-8.099907	249	-34.83529	249	-35.27013	249	16.8786	249	1.3595	249	-52.34407	249	-44.3241	249	-34.30222	249	-34.92224	249	-20.96011	249	-26.50402	249	-34.69797	249	-36.98191	249	-25.06992	249	-29.65265
	250	-4.700424	250	-7.807436	250	-33.28882	250	-34.23193	250	15.30771	250	.9979809	250	-52.37981	250	-45.66716	250	-34.45661	250	-34.57749	250	-21.51713	250	-27.42407	250	-34.24458	250	-36.37717	250	-28.20894	250	-30.32755
	251	-4.57356	251	-8.155568	251	-32.57075	251	-34.83777	251	14.25563	251	.8880872	251	-54.21357	251	-47.59105	251	-33.91794	251	-33.2594	251	-22.0174	251	-28.83336	251	-32.10267	251	-36.10389	251	-30.85811	251	-30.05617
	252	-5.139051	252	-8.603361	252	-31.6924	252	-34.86549	252	12.97138	252	.1021701	252	-54.21124	252	-49.48008	252	-33.3042	252	-32.44575	252	-22.97192	252	-29.04273	252	-29.8844	252	-34.68815	252	-32.60825	252	-29.45241
	253	-5.532495	253	-9.203718	253	-31.3002	253	-34.34925	253	10.95841	253	-.6596494	253	-54.10641	253	-50.20538	253	-33.02427	253	-31.6334	253	-24.51418	253	-29.14909	253	-29.18847	253	-35.35427	253	-34.92535	253	-28.35338
	254	-5.900041	254	-9.262264	254	-29.45864	254	-33.62075	254	9.38595	254	-1.36266	254	-54.00088	254	-51.05447	254	-32.57624	254	-31.38228	254	-26.00537	254	-29.27665	254	-28.69137	254	-34.65612	254	-36.47528	254	-25.42776
	255	-6.176942	255	-9.130164	255	-29.0779	255	-32.28884	255	6.619082	255	-4.071114	255	-52.76533	255	-50.89933	255	-31.82884	255	-31.25532	255	-26.47418	255	-29.44141	255	-27.65111	255	-34.30885	255	-35.02932	255	-24.90947
	256	-6.780965	256	-8.843907	256	-27.89754	256	-31.69333	256	3.712363	256	-7.041011	256	-52.21151	256	-51.25378	256	-31.24125	256	-31.37681	256	-27.27227	256	-29.16696	256	-28.3426	256	-33.79769	256	-32.08323	256	-25.69062
	257	-6.232403	257	-7.835428	257	-26.56883	257	-31.40797	257	1.192753	257	-9.210081	257	-50.85946	257	-49.60814	257	-31.49514	257	-31.34712	257	-27.73804	257	-29.80085	257	-27.62679	257	-32.96792	257	-29.38886	257	-25.27476
	258	-4.643867	258	-7.056774	258	-25.11628	258	-30.53657	258	-1.2037	258	-13.74358	258	-50.04194	258	-49.04993	258	-31.14905	258	-31.97876	258	-27.88364	258	-31.61066	258	-28.42226	258	-31.64159	258	-27.48785	258	-25.89606
	259	-4.409901	259	-6.633568	259	-24.2928	259	-29.75178	259	-1.612561	259	-13.98713	259	-49.3732	259	-48.71084	259	-31.09112	259	-31.69443	259	-27.75807	259	-32.5914	259	-28.29729	259	-30.4185	259	-25.28226	259	-25.09409
	260	-4.682272	260	-4.836774	260	-23.93679	260	-28.18129	260	-1.304793	260	-12.51151	260	-48.19501	260	-48.25332	260	-30.70726	260	-31.77789	260	-29.16642	260	-33.83162	260	-28.4196	260	-30.19375	260	-24.50638	260	-25.40047
	261	-4.48825	261	-3.666473	261	-22.3727	261	-27.64679	261	-.8538405	261	-12.81827	261	-48.66523	261	-46.92785	261	-30.37698	261	-32.32051	261	-30.19071	261	-35.12033	261	-28.19163	261	-30.08513	261	-23.5921	261	-25.67082
	262	-2.499405	262	-1.847359	262	-21.9356	262	-27.41053	262	-1.119215	262	-16.43627	262	-47.37993	262	-45.50695	262	-30.21884	262	-32.78182	262	-30.78756	262	-36.3431	262	-29.45095	262	-29.91462	262	-21.97092	262	-24.22721
	263	-1.755358	263	-3.13284	263	-22.70236	263	-29.45721	263	-3.781646	263	-21.00695	263	-47.91719	263	-44.31113	263	-30.3306	263	-32.68136	263	-31.66771	263	-36.78991	263	-28.51148	263	-27.47487	263	-22.77328	263	-25.83157
	264	-2.261147	264	-6.692471	264	-22.14304	264	-29.9579	264	-5.832028	264	-24.71144	264	-48.06872	264	-43.69006	264	-30.33572	264	-32.6076	264	-32.48278	264	-37.68561	264	-28.20401	264	-27.54246	264	-23.28732	264	-27.02796
	265	-2.913453	265	-6.697698	265	-23.28716	265	-29.12799	265	-8.272577	265	-28.56214	265	-47.39886	265	-43.01673	265	-31.27658	265	-32.27433	265	-32.59991	265	-38.97683	265	-25.00082	265	-27.4426	265	-24.33733	265	-26.63657
	266	-3.998731	266	-5.824908	266	-23.94447	266	-29.27402	266	-9.851629	266	-29.2465	266	-48.75655	266	-42.63763	266	-30.78575	266	-31.90323	266	-33.23573	266	-39.74586	266	-24.34764	266	-28.51292	266	-25.58799	266	-26.49383
	267	-3.622411	267	-5.863271	267	-24.8669	267	-29.57066	267	-12.14699	267	-30.18372	267	-48.10686	267	-42.4368	267	-30.72269	267	-31.70635	267	-34.42607	267	-41.01765	267	-23.17617	267	-28.48054	267	-28.04818	267	-25.85836
	268	-3.955687	268	-6.313779	268	-25.12693	268	-29.33571	268	-11.36655	268	-29.06609	268	-48.65874	268	-41.83588	268	-30.71747	268	-32.36516	268	-35.44274	268	-41.71382	268	-22.26583	268	-28.47463	268	-30.8679	268	-26.98156
	269	-4.319094	269	-6.718081	269	-25.53085	269	-28.63465	269	-13.51238	269	-29.80995	269	-47.92531	269	-42.26757	269	-29.5777	269	-31.8664	269	-35.02263	269	-42.4193	269	-20.18925	269	-28.57822	269	-31.39179	269	-26.63981
	270	-4.605016	270	-7.675706	270	-26.39163	270	-29.50185	270	-15.4638	270	-31.31008	270	-47.06261	270	-41.88702	270	-29.64989	270	-31.40059	270	-36.30699	270	-42.86222	270	-19.45481	270	-28.20188	270	-33.43909	270	-27.60731
	271	-5.160623	271	-7.533985	271	-26.01519	271	-29.85127	271	-16.38108	271	-31.7581	271	-47.22986	271	-42.29601	271	-29.71419	271	-30.8972	271	-36.93999	271	-43.35614	271	-18.98239	271	-28.19063	271	-34.53175	271	-26.45095
	272	-5.539857	272	-7.918925	272	-26.78508	272	-29.65264	272	-17.1511	272	-33.28931	272	-46.29221	272	-43.40502	272	-29.23455	272	-29.96746	272	-37.23647	272	-43.41978	272	-18.81118	272	-27.362	272	-33.48891	272	-25.20461
	273	-5.99994	273	-8.888175	273	-26.90119	273	-29.30892	273	-18.23172	273	-34.62444	273	-47.60616	273	-44.69794	273	-28.19133	273	-28.54518	273	-37.69682	273	-43.4134	273	-19.27083	273	-27.04035	273	-32.73836	273	-24.58561
	274	-6.447591	274	-8.755642	274	-26.6533	274	-29.29341	274	-19.11929	274	-36.55614	274	-45.91028	274	-44.12532	274	-27.99713	274	-27.16361	274	-38.09056	274	-44.14508	274	-19.7363	274	-26.38279	274	-31.20913	274	-23.21388
	275	-6.111658	275	-8.28132	275	-26.12925	275	-28.43584	275	-19.20111	275	-38.08213	275	-45.69145	275	-44.01672	275	-26.88146	275	-26.3762	275	-38.12153	275	-43.79379	275	-19.81714	275	-26.11593	275	-28.22994	275	-23.02225
	276	-6.818919	276	-8.458363	276	-27.08045	276	-31.12579	276	-18.322	276	-39.30832	276	-45.16956	276	-43.85383	276	-25.92308	276	-26.36924	276	-37.72709	276	-43.82899	276	-21.43931	276	-25.04335	276	-25.37646	276	-21.88321
	277	-5.942905	277	-7.646291	277	-27.72218	277	-33.85881	277	-19.75298	277	-40.03789	277	-45.84317	277	-43.66006	277	-25.78398	277	-25.91355	277	-39.3188	277	-44.20369	277	-21.65753	277	-22.97702	277	-24.49689	277	-22.96692
	278	-5.642768	278	-7.551502	278	-28.51542	278	-34.29433	278	-19.30568	278	-39.32413	278	-45.68748	278	-43.19178	278	-24.64355	278	-25.35246	278	-39.49532	278	-44.23017	278	-20.86408	278	-21.91194	278	-22.0273	278	-22.04165
	279	-4.509311	279	-6.091717	279	-29.64407	279	-34.75953	279	-19.86279	279	-41.05066	279	-44.96185	279	-41.63951	279	-23.31255	279	-25.64053	279	-39.26736	279	-44.5699	279	-19.16461	279	-20.6681	279	-21.31774	279	-21.53051
	280	-4.937404	280	-6.619237	280	-29.92731	280	-34.74012	280	-20.52564	280	-40.49997	280	-45.26022	280	-39.42841	280	-23.49523	280	-26.98909	280	-40.39332	280	-46.14751	280	-18.11023	280	-19.85479	280	-21.58827	280	-20.7337
	281	-3.880526	281	-5.23627	281	-31.49348	281	-35.66296	281	-20.11152	281	-40.99021	281	-45.08778	281	-38.21483	281	-23.73502	281	-26.47867	281	-40.99735	281	-47.34034	281	-17.17628	281	-20.03534	281	-19.6341	281	-20.28133
	282	-3.75249	282	-5.200101	282	-32.42669	282	-36.08887	282	-20.26145	282	-41.17333	282	-46.18239	282	-35.14024	282	-23.4262	282	-25.39319	282	-42.08689	282	-48.59222	282	-16.40636	282	-20.7627	282	-19.84231	282	-20.26864
	283	-4.450408	283	-5.018516	283	-31.90594	283	-35.69455	283	-22.57412	283	-40.42848	283	-44.87277	283	-29.93749	283	-23.70532	283	-24.89654	283	-43.74422	283	-49.10043	283	-15.50716	283	-20.1767	283	-21.76144	283	-20.67059
	284	-3.81627	284	-5.166084	284	-32.92951	284	-35.90243	284	-21.03557	284	-36.08061	284	-42.17385	284	-30.82818	284	-23.35437	284	-23.88441	284	-45.67461	284	-50.01172	284	-15.55592	284	-20.76567	284	-23.99804	284	-17.08728
	285	-4.408462	285	-5.603068	285	-33.57242	285	-36.59523	285	-19.9197	285	-33.09246	285	-43.49208	285	-36.77733	285	-22.68792	285	-23.28321	285	-46.15316	285	-50.49379	285	-14.76158	285	-20.76901	285	-24.04936	285	-16.32656
	286	-4.108684	286	-5.851187	286	-34.52983	286	-37.23785	286	-19.32904	286	-35.70015	286	-43.92348	286	-39.28637	286	-22.93016	286	-22.98092	286	-46.72514	286	-50.58406	286	-13.21111	286	-19.86936	286	-23.19284	286	-19.07151
	287	-4.61418	287	-5.055053	287	-34.37597	287	-36.65348	287	-24.11057	287	-43.40559	287	-44.86943	287	-37.95967	287	-22.76734	287	-22.54312	287	-48.48834	287	-52.24562	287	-12.61258	287	-20.2471	287	-24.98312	287	-23.12826
	288	-4.475629	288	-4.330723	288	-35.84706	288	-37.27651	288	-25.86351	288	-45.23209	288	-44.20531	288	-37.7009	288	-22.10183	288	-22.2234	288	-49.17773	288	-54.16253	288	-11.94504	288	-20.8374	288	-26.20719	288	-23.48149
	289	-5.317627	289	-4.909459	289	-36.77597	289	-37.28543	289	-26.12475	289	-43.28262	289	-45.23707	289	-39.21929	289	-21.84539	289	-21.99223	289	-48.96379	289	-55.76719	289	-12.90104	289	-22.25018	289	-27.10979	289	-22.85212
	290	-5.100206	290	-5.039742	290	-37.31105	290	-38.18231	290	-28.42846	290	-45.1236	290	-45.03204	290	-39.81684	290	-21.50339	290	-21.61164	290	-50.73566	290	-56.85076	290	-14.33523	290	-21.45191	290	-26.85034	290	-21.70146
	291	-4.84086	291	-3.98805	291	-38.1683	291	-39.34219	291	-27.93309	291	-44.12652	291	-44.03886	291	-39.84438	291	-20.81569	291	-21.33012	291	-51.45164	291	-57.75451	291	-15.00783	291	-19.68613	291	-25.45025	291	-20.73835
	292	-5.829095	292	-3.557427	292	-39.51875	292	-40.48819	292	-26.89944	292	-43.76249	292	-44.31446	292	-40.20818	292	-21.31633	292	-20.86274	292	-51.41703	292	-58.52146	292	-15.2169	292	-18.39141	292	-22.4488	292	-18.95238
	293	-3.87106	293	-2.052389	293	-40.42274	293	-41.69919	293	-27.38532	293	-44.21429	293	-43.91029	293	-40.65086	293	-21.19294	293	-20.12077	293	-51.89788	293	-58.82543	293	-15.94076	293	-16.25797	293	-20.41912	293	-20.41101
	294	-3.610418	294	-3.150149	294	-40.55701	294	-41.39766	294	-26.8817	294	-43.8405	294	-43.87053	294	-40.99897	294	-21.01247	294	-20.0036	294	-52.36703	294	-59.43233	294	-16.21494	294	-14.7896	294	-18.27772	294	-20.19591
	295	-4.247154	295	-4.167592	295	-41.4317	295	-42.6332	295	-26.82376	295	-42.77272	295	-43.60652	295	-41.02903	295	-21.29285	295	-20.45704	295	-51.88779	295	-59.36969	295	-14.8575	295	-12.77512	295	-16.49752	295	-20.18976
	296	-4.391997	296	-4.024584	296	-41.82738	296	-42.30715	296	-26.4117	296	-43.42719	296	-44.1775	296	-41.0633	296	-20.68505	296	-20.51215	296	-51.261	296	-59.63521	296	-14.53941	296	-12.84354	296	-15.79131	296	-20.5887
	297	-3.128668	297	-2.139643	297	-42.11457	297	-41.44179	297	-25.23159	297	-40.94348	297	-45.04272	297	-41.07527	297	-20.51023	297	-20.56775	297	-51.69008	297	-59.37368	297	-12.61433	297	-12.78782	297	-16.24878	297	-20.25006
	298	-2.36442	298	-1.297242	298	-41.71225	298	-40.16436	298	-23.76935	298	-39.40561	298	-44.12489	298	-40.93248	298	-20.00389	298	-20.83468	298	-51.30227	298	-58.99256	298	-12.14028	298	-12.93402	298	-14.7228	298	-20.65398
	299	-2.966206	299	-2.993267	299	-41.34642	299	-40.38899	299	-23.69228	299	-37.98768	299	-44.56918	299	-41.08622	299	-20.14614	299	-21.16335	299	-50.89333	299	-58.10596	299	-11.52987	299	-12.86054	299	-16.12465	299	-21.04009
	300	-4.008197	300	-3.971022	300	-42.04134	300	-42.34423	300	-23.35192	300	-37.76769	300	-44.16512	300	-39.70544	300	-19.97404	300	-20.59545	300	-51.30793	300	-57.51362	300	-11.02093	300	-13.37483	300	-17.37923	300	-21.82972
	301	-2.457332	301	-1.630617	301	-42.54582	301	-43.42176	301	-22.24707	301	-36.44526	301	-44.78346	301	-39.45391	301	-20.92355	301	-20.27048	301	-52.35117	301	-57.81272	301	-10.51268	301	-14.25572	301	-18.37199	301	-21.63041
	302	-3.146427	302	-3.767384	302	-44.10252	302	-46.37873	302	-22.87506	302	-36.69619	302	-43.71917	302	-38.30516	302	-20.64301	302	-20.12411	302	-52.39805	302	-57.39054	302	-9.844465	302	-14.36946	302	-17.85798	302	-20.98817
	303	-4.168415	303	-5.860567	303	-44.55307	303	-45.45195	303	-24.54352	303	-36.30003	303	-44.15566	303	-38.59354	303	-20.78787	303	-20.06017	303	-53.21189	303	-57.02085	303	-8.684134	303	-14.35468	303	-19.31794	303	-20.83952
	304	-4.629245	304	-6.198664	304	-45.26141	304	-45.57251	304	-24.90908	304	-34.76937	304	-43.63482	304	-37.32137	304	-20.8957	304	-19.63351	304	-55.11994	304	-58.21069	304	-8.626482	304	-13.12301	304	-21.17907	304	-20.32176
	305	-5.522887	305	-5.523194	305	-46.39864	305	-45.41225	305	-25.42212	305	-33.51274	305	-41.5751	305	-36.63322	305	-20.76304	305	-18.78826	305	-55.34521	305	-59.1827	305	-7.339902	305	-13.48931	305	-20.75736	305	-19.94822
	306	-5.609637	306	-5.836761	306	-46.55818	306	-44.75603	306	-24.50279	306	-31.84597	306	-41.69094	306	-35.84247	306	-20.54876	306	-18.87152	306	-56.8197	306	-62.10107	306	-7.824695	306	-14.08126	306	-19.64479	306	-18.68272
	307	-6.79762	307	-6.893866	307	-46.57594	307	-44.80654	307	-24.72288	307	-35.47024	307	-39.84113	307	-36.12909	307	-20.36346	307	-18.94758	307	-57.86517	307	-63.45187	307	-8.656313	307	-14.73321	307	-19.44505	307	-16.81227
	308	-5.585666	308	-5.771608	308	-45.28466	308	-43.11533	308	-24.88945	308	-37.77342	308	-39.37378	308	-36.0592	308	-19.26543	308	-18.23213	308	-60.17105	308	-65.87721	308	-9.514139	308	-13.35468	308	-17.43824	308	-16.011
	309	-7.159659	309	-5.996034	309	-45.77995	309	-44.43987	309	-25.01343	309	-38.17118	309	-38.68493	309	-36.1487	309	-19.46518	309	-16.52754	309	-61.71349	309	-66.44224	309	-9.747243	309	-11.8541	309	-14.48281	309	-14.88067
	310	-7.099532	310	-4.821377	310	-47.14401	310	-46.48951	310	-25.25124	310	-38.51323	310	-37.28311	310	-36.72755	310	-19.03147	310	-14.47549	310	-63.68834	310	-67.13982	310	-10.59152	310	-11.12417	310	-12.91614	310	-14.61389
	311	-6.609739	311	-2.113522	311	-48.96315	311	-48.49659	311	-24.45726	311	-37.38474	311	-36.9611	311	-35.44802	311	-17.6218	311	-13.69642	311	-65.24098	311	-68.60873	311	-10.40734	311	-10.49444	311	-11.68354	311	-15.54537
	312	-4.821126	312	-1.324049	312	-48.21639	312	-47.33648	312	-24.11621	312	-38.06199	312	-35.15232	312	-34.54612	312	-16.00282	312	-14.41068	312	-65.01476	312	-70.49088	312	-9.381639	312	-8.70817	312	-10.07204	312	-15.6916
	313	-3.180965	313	-1.53517	313	-49.80016	313	-48.37694	313	-24.5146	313	-37.63555	313	-37.23346	313	-32.94041	313	-14.40373	313	-14.60801	313	-67.37553	313	-72.71958	313	-9.244899	313	-7.816864	313	-9.486607	313	-15.84189
	314	-4.987356	314	-4.966373	314	-49.46354	314	-47.61404	314	-23.61835	314	-37.83908	314	-36.57283	314	-29.0194	314	-13.85772	314	-14.13887	314	-68.81422	314	-72.88308	314	-8.586096	314	-6.860037	314	-9.239317	314	-14.97529
	315	-4.736724	315	-5.205665	315	-49.13912	315	-47.73649	315	-22.17265	315	-35.98041	315	-32.98625	315	-25.78289	315	-13.53691	315	-13.24564	315	-68.5751	315	-73.10403	315	-8.214794	315	-5.073594	315	-8.113468	315	-15.29679
	316	-6.092494	316	-4.545979	316	-49.71724	316	-47.29366	316	-22.37049	316	-35.19978	316	-34.61647	316	-30.06829	316	-12.99885	316	-12.63564	316	-68.71595	316	-72.69974	316	-6.80777	316	-4.20287	316	-7.856874	316	-15.3155
	317	-5.528579	317	-4.314518	317	-50.39453	317	-47.95349	317	-21.2411	317	-34.06731	317	-38.08656	317	-36.91886	317	-12.08757	317	-11.71181	317	-68.56392	317	-72.85988	317	-5.630639	317	-6.100798	317	-8.671088	317	-15.43564
	318	-5.510236	318	-4.399075	318	-50.59822	318	-46.11775	318	-21.52219	318	-33.30958	318	-39.61641	318	-35.47739	318	-11.91083	318	-11.38819	318	-68.04496	318	-72.21323	318	-4.810292	318	-9.1159	318	-9.979888	318	-15.52419
	319	-6.022825	319	-4.02417	319	-49.51526	319	-43.13068	319	-20.40759	319	-32.79996	319	-40.0732	319	-34.53482	319	-11.31482	319	-10.83982	319	-66.2039	319	-71.18893	319	-4.111521	319	-10.97165	319	-9.794127	319	-13.87916
	320	-5.573241	320	-3.685066	320	-48.79767	320	-44.41106	320	-20.75147	320	-32.78703	320	-40.27557	320	-33.77197	320	-11.5669	320	-10.68803	320	-65.21227	320	-69.63704	320	-5.002192	320	-11.56935	320	-12.24836	320	-13.62861
	321	-6.552094	321	-4.935733	321	-49.28011	321	-48.72095	321	-19.38017	321	-30.57951	321	-38.95757	321	-30.59832	321	-11.53413	321	-10.30012	321	-64.04266	321	-69.0908	321	-5.114367	321	-11.37193	321	-13.79345	321	-15.01342
	322	-6.325645	322	-4.552964	322	-52.46655	322	-51.77559	322	-21.48609	322	-31.633	322	-37.63785	322	-27.47935	322	-10.90027	322	-9.44999	322	-63.26554	322	-67.54401	322	-5.311685	322	-10.99086	322	-13.35484	322	-14.89688
	323	-7.438878	323	-5.296365	323	-52.80511	323	-51.47414	323	-21.62476	323	-30.10037	323	-37.82023	323	-24.12535	323	-10.24158	323	-8.26658	323	-63.21991	323	-67.06068	323	-5.299404	323	-10.35746	323	-13.42428	323	-13.87212
	324	-6.204026	324	-4.611789	324	-54.86788	324	-52.59407	324	-21.07132	324	-26.82244	324	-33.33686	324	-21.78975	324	-11.04113	324	-7.852431	324	-63.63047	324	-66.28727	324	-5.67797	324	-9.703545	324	-12.45286	324	-13.48155
	325	-5.6738	325	-2.7527	325	-54.68339	325	-52.01336	325	-18.47818	325	-25.31378	325	-32.37211	325	-23.91475	325	-10.34234	325	-7.027046	325	-63.90306	325	-66.46024	325	-5.775088	325	-9.00474	325	-10.36947	325	-12.16776
	326	-6.094789	326	-1.999503	326	-54.46108	326	-51.60218	326	-17.04055	326	-25.85039	326	-34.93411	326	-32.89152	326	-9.927184	326	-7.941268	326	-63.58519	326	-66.0064	326	-5.603302	326	-8.127661	326	-7.643115	326	-11.38379
	327	-6.378682	327	-1.706917	327	-56.74194	327	-53.4624	327	-18.6142	327	-30.47332	327	-34.98423	327	-33.30577	327	-9.623084	327	-7.713134	327	-64.96326	327	-68.04768	327	-6.141107	327	-7.863633	327	-6.792552	327	-10.90252
	328	-5.304043	328	-.7753496	328	-56.68734	328	-53.85818	328	-18.45682	328	-30.70754	328	-35.33622	328	-32.82063	328	-9.601083	328	-7.613445	328	-67.16073	328	-69.20786	328	-5.040307	328	-7.002311	328	-3.522388	328	-10.12139
	329	-3.487551	329	-4.536539E-02	329	-57.38441	329	-53.39971	329	-16.96649	329	-30.9644	329	-34.89763	329	-31.98542	329	-9.944147	329	-7.705816	329	-67.96105	329	-71.14221	329	-5.596869	329	-6.998025	329	-.1207498	329	-11.11736
	330	-3.592074	330	.4454904	330	-57.62885	330	-53.89693	330	-17.46178	330	-31.30465	330	-35.92383	330	-31.68534	330	-10.69646	330	-7.667121	330	-70.28152	330	-72.30348	330	-5.540655	330	-6.640264	330	-1.084797	330	-11.63361
	331	-3.807801	331	-1.965737	331	-57.49046	331	-53.51841	331	-15.91571	331	-30.04843	331	-35.6031	331	-30.17746	331	-11.2812	331	-7.093652	331	-72.02852	331	-73.60561	331	-5.3042	331	-6.410674	331	.2141958	331	-11.1409
	332	-3.16253	332	-.7773327	332	-58.52314	332	-52.53266	332	-15.94445	332	-30.89841	332	-35.38507	332	-25.72058	332	-11.05637	332	-7.538648	332	-73.09642	332	-73.6254	332	-4.984088	332	-6.413058	332	1.879148	332	-10.09601
	333	-3.374445	333	-.8794106	333	-58.48413	333	-51.96716	333	-15.10699	333	-29.91267	333	-33.14035	333	-25.20938	333	-10.96358	333	-8.077094	333	-73.82619	333	-73.94978	333	-3.909312	333	-6.776103	333	1.578285	333	-10.01415
	334	-3.199501	334	-.2124721	334	-58.75223	334	-49.50878	334	-15.28732	334	-29.84395	334	-33.98018	334	-30.49508	334	-11.47223	334	-8.710267	334	-75.41674	334	-75.0977	334	-3.659571	334	-7.464729	334	.9078959	334	-9.780835
	335	-3.954162	335	-4.469331E-02	335	-57.23009	335	-48.83079	335	-13.47399	335	-29.5995	335	-37.24633	335	-35.04569	335	-12.62595	335	-9.028686	335	-75.42229	335	-76.12521	335	-2.775406	335	-6.88144	335	-.2126187	335	-9.89023
	336	-3.504418	336	.8375359	336	-56.60059	336	-50.06216	336	-14.13774	336	-28.89031	336	-37.11835	336	-32.9597	336	-12.95567	336	-8.8424	336	-75.249	336	-76.56513	336	-2.091449	336	-6.802731	336	-.6739163	336	-9.955568
	337	-3.113179	337	1.258653	337	-57.19761	337	-52.8231	337	-14.75623	337	-28.55273	337	-39.76835	337	-32.29167	337	-13.30898	337	-8.611174	337	-76.31424	337	-76.02546	337	-.7713995	337	-7.299046	337	-2.83908	337	-9.795144
	338	-2.68082	338	-.2889326	338	-59.03426	338	-55.60509	338	-14.93959	338	-27.84015	338	-37.88159	338	-31.45923	338	-13.40417	338	-8.54058	338	-76.05077	338	-76.09651	338	-.9335963	338	-6.888262	338	-3.786322	338	-10.71368
	339	-3.47205	339	-2.201915	339	-60.55367	339	-56.51451	339	-13.98491	339	-27.19532	339	-38.04092	339	-30.85655	339	-13.71721	339	-8.883799	339	-75.22056	339	-76.53596	339	-1.541497	339	-6.081094	339	-5.794721	339	-9.51872
	340	-4.717296	340	-2.667284	340	-60.15723	340	-56.22237	340	-15.53682	340	-27.35955	340	-37.14201	340	-30.74717	340	-13.51857	340	-8.98632	340	-75.34476	340	-78.20057	340	-1.015892	340	-4.30957	340	-6.659054	340	-8.527369
	341	-3.753545	341	-2.164689	341	-61.21379	341	-57.46621	341	-14.4137	341	-26.82192	341	-36.09908	341	-29.69347	341	-14.99601	341	-9.428911	341	-75.98624	341	-78.38226	341	-.3283908	341	-3.983257	341	-7.601478	341	-8.348931
	342	-4.296296	342	-2.004274	342	-60.95711	342	-56.50593	342	-13.56534	342	-26.14037	342	-33.90031	342	-29.27877	342	-15.21075	342	-9.879129	342	-75.88818	342	-78.53718	342	.8600637	342	-4.672991	342	-6.024052	342	-5.793861
	343	-4.228599	343	-1.265246	343	-61.66444	343	-57.14592	343	-13.63076	343	-24.95538	343	-32.30941	343	-28.80696	343	-15.26056	343	-10.33469	343	-75.28144	343	-78.69968	343	1.419854	343	-4.69138	343	-5.088011	343	-4.385118
	344	-3.882707	344	-2.359443	344	-61.90326	344	-57.13929	344	-14.05995	344	-24.86187	344	-31.82912	344	-28.78918	344	-16.04745	344	-10.36513	344	-75.85267	344	-78.10796	344	.86649	344	-3.812564	344	-3.895	344	-4.861427
	345	-3.640336	345	-1.401219	345	-63.49939	345	-58.61775	345	-12.75661	345	-25.25199	345	-30.44757	345	-28.78382	345	-15.79818	345	-10.52498	345	-74.71471	345	-77.43552	345	.8892471	345	-3.000029	345	-.5362694	345	-3.251717
	346	-3.915936	346	-1.334479	346	-63.42656	346	-57.62002	346	-11.82484	346	-25.16245	346	-30.47225	346	-28.94095	346	-15.85989	346	-10.61102	346	-73.88759	346	-77.10517	346	1.230181	346	-3.00069	346	.9420594	346	-3.666657
	347	-1.942967	347	.699283	347	-64.17671	347	-58.05672	347	-11.76662	347	-25.00044	347	-29.89936	347	-28.84863	347	-15.80219	347	-10.71979	347	-73.55486	347	-77.68291	347	1.598053	347	-2.961848	347	1.757282	347	-4.596378
	348	-2.607405	348	4.440084E-02	348	-64.49782	348	-57.29438	348	-10.99571	348	-24.67545	348	-28.64289	348	-29.02538	348	-16.48525	348	-10.13562	348	-73.12484	348	-76.82212	348	1.737105	348	-2.336508	348	3.057978	348	-4.380101
	349	-2.498315	349	-.2920878	349	-63.78535	349	-56.10865	349	-11.0008	349	-25.13964	349	-31.22584	349	-29.1916	349	-16.23691	349	-9.529032	349	-72.30169	349	-76.22688	349	1.837429	349	-2.938515	349	4.675593	349	-4.438668
	350	-2.607367	350	.1244766	350	-64.49055	350	-57.98372	350	-10.92548	350	-24.99201	350	-30.75792	350	-29.13815	350	-16.20559	350	-9.1826	350	-72.23987	350	-75.85285	350	1.546773	350	-2.840931	350	3.434952	350	-4.089861
	351	-1.57188	351	.3867416	351	-65.63498	351	-60.31977	351	-10.61026	351	-24.8043	351	-31.53409	351	-29.13477	351	-15.91001	351	-8.27593	351	-71.95995	351	-75.00379	351	1.659356	351	-2.744089	351	2.673784	351	-4.384544
	352	-3.304279	352	-.7441293	352	-66.77404	352	-60.22721	352	-8.682711	352	-23.72734	352	-31.7557	352	-29.07168	352	-15.51309	352	-7.36554	352	-71.48673	352	-74.57706	352	3.025945	352	-2.316391	352	1.821122	352	-3.891873
	353	-1.840933	353	.7478572	353	-67.24337	353	-59.30845	353	-8.674447	353	-22.61986	353	-32.31303	353	-29.4672	353	-15.03875	353	-6.322345	353	-71.13074	353	-73.7446	353	3.438101	353	-2.077411	353	1.067095	353	-2.483183
	354	-1.9419	354	.761923	354	-67.08884	354	-60.09769	354	-9.38087	354	-20.71597	354	-33.08926	354	-28.25089	354	-13.95361	354	-5.839921	354	-71.3513	354	-73.02383	354	4.365878	354	-1.764015	354	-.2613437	354	-.8772559
	355	-3.180722	355	-1.052299	355	-67.42188	355	-59.78537	355	-7.811339	355	-18.17773	355	-32.77195	355	-26.83751	355	-13.2908	355	-5.172926	355	-71.43388	355	-72.66365	355	4.358862	355	-.8965405	355	8.758605E-02	355	-.6378357
	356	-4.211693	356	-3.067462	356	-66.9847	356	-58.89342	356	-6.749073	356	-17.67306	356	-33.50593	356	-26.43594	356	-13.79912	356	-4.713978	356	-71.12486	356	-72.09	356	3.931853	356	-.6435104	356	-.1456782	356	-1.773655
	357	-3.883225	357	-.7951063	357	-66.33949	357	-59.11443	357	-8.021476	357	-20.82977	357	-32.04405	357	-25.72146	357	-13.46491	357	-4.842688	357	-72.734	357	-73.50872	357	4.52037	357	-.4201407	357	-1.787578	357	-4.064923
	358	-5.032298	358	-1.488339	358	-66.80878	358	-58.72392	358	-8.74364	358	-22.80026	358	-30.4017	358	-24.97996	358	-13.02333	358	-5.070554	358	-73.24693	358	-73.44423	358	5.565179	358	-.3208733	358	-3.214273	358	-3.869252
	359	-5.529764	359	-.7081615	359	-66.24976	359	-57.61485	359	-9.163964	359	-22.57264	359	-30.09422	359	-23.50223	359	-13.29266	359	-5.24437	359	-74.20897	359	-74.89101	359	6.463998	359	-.1377052	359	-3.916843	359	-3.486186
	360	-4.261358	360	1.320415	360	-64.33036	360	-56.6263	360	-10.19034	360	-22.09949	360	-28.36387	360	-22.84749	360	-12.85227	360	-5.602643	360	-74.81153	360	-75.32657	360	5.684847	360	-.6716516	360	-2.757259	360	-1.983563
	361	-3.073188	361	1.837304	361	-64.67064	361	-57.09358	361	-9.010283	361	-21.85695	361	-27.71948	361	-24.12846	361	-12.99501	361	-5.707402	361	-76.30346	361	-76.39193	361	5.50331	361	-.2653845	361	-1.269599	361	-1.958008
	362	-2.118954	362	.7480839	362	-64.99378	362	-58.45459	362	-8.8084	362	-21.67308	362	-26.46873	362	-24.67672	362	-13.08911	362	-5.133437	362	-76.53407	362	-76.79785	362	5.559745	362	.1378314	362	.3627756	362	-.6408483
	363	-2.871028	363	-.881227	363	-64.05103	363	-58.20846	363	-8.005543	363	-21.95062	363	-26.5072	363	-24.81784	363	-12.12166	363	-5.201297	363	-77.73457	363	-76.66956	363	4.958409	363	.8628699	363	2.296606	363	-.8972014
	364	-2.334615	364	1.370385	364	-63.72393	364	-59.66611	364	-6.741239	364	-22.10029	364	-25.67038	364	-23.97307	364	-11.77103	364	-5.7725	364	-78.31878	364	-76.65968	364	5.114143	364	.6424843	364	3.046983	364	-.9963101
	365	-3.310083	365	.7542495	365	-65.22529	365	-61.333	365	-4.78598	365	-21.16803	365	-24.77759	365	-23.01846	365	-11.6021	365	-6.310859	365	-78.19001	365	-76.74818	365	5.160691	365	1.594015	365	4.662765	365	-1.287797
	366	-2.613378	366	2.314928	366	-64.40496	366	-59.14916	366	-4.535653	366	-20.04263	366	-25.32444	366	-19.34365	366	-11.89922	366	-6.680379	366	-78.94865	366	-76.9709	366	4.110087	366	1.035517	366	5.197104	366	-1.886295
	367	-2.880804	367	2.424284	367	-63.34473	367	-57.84743	367	-4.925021	367	-19.05783	367	-23.95514	367	-16.36515	367	-11.68346	367	-6.118934	367	-79.56421	367	-77.06956	367	4.45613	367	1.031612	367	5.196189	367	-1.587639
	368	-1.8971	368	1.470348	368	-63.2701	368	-58.5661	368	-4.854601	368	-17.04977	368	-22.42226	368	-18.86953	368	-11.1947	368	-6.615682	368	-79.39465	368	-77.27863	368	4.707702	368	.6175015	368	5.466935	368	-1.515518
	369	-1.01416	369	1.826924	369	-63.81026	369	-59.5752	369	-1.920239	369	-13.59634	369	-25.41229	369	-26.0711	369	-10.96014	369	-7.182994	369	-78.88229	369	-77.06899	369	4.87074	369	1.225452	369	6.420611	369	-.3755167
	370	-1.663613	370	.1340883	370	-64.39382	370	-58.42208	370	-3.982574E-02	370	-14.70203	370	-27.52851	370	-27.69912	370	-10.32522	370	-7.17122	370	-78.74236	370	-76.73646	370	5.594069	370	1.213766	370	5.417576	370	1.088858E-02
	371	-3.128596	371	-1.108998	371	-64.03498	371	-59.06933	371	-2.165685	371	-20.30965	371	-26.87645	371	-24.56342	371	-10.56548	371	-7.465348	371	-78.65238	371	-76.51958	371	6.431143	371	2.33479	371	3.277824	371	-1.877119
	372	-4.503407	372	8.897677E-02	372	-66.14484	372	-61.22488	372	-3.39901	372	-20.43576	372	-27.85569	372	-24.0802	372	-10.48721	372	-8.137007	372	-77.56759	372	-77.37716	372	6.366533	372	2.697109	372	3.121013	372	-.9734758
	373	-3.441503	373	2.79502	373	-66.59554	373	-63.09461	373	-6.36948	373	-18.66078	373	-28.26403	373	-22.3153	373	-9.718323	373	-9.017906	373	-77.25127	373	-76.56721	373	5.388014	373	3.729209	373	2.11004	373	-.4045374
	374	-2.173604	374	3.208422	374	-67.33495	374	-61.92381	374	-5.490281	374	-17.33882	374	-27.12205	374	-20.97063	374	-10.7919	374	-9.687387	374	-77.39507	374	-77.15035	374	6.310933	374	3.786496	374	1.096772	374	-.573204
	375	-2.817311	375	.1492202	375	-67.88984	375	-61.83328	375	-4.731086	375	-17.73594	375	-27.64275	375	-20.77554	375	-10.45098	375	-10.01486	375	-76.30968	375	-76.12827	375	6.688822	375	4.565467	375	1.951328	375	-.272534
	376	-3.364614	376	-1.688346	376	-68.43978	376	-61.57117	376	-4.757111	376	-19.58625	376	-25.87976	376	-20.15009	376	-10.88492	376	-10.10848	376	-75.48447	376	-75.30968	376	6.385986	376	5.337379	376	2.227795	376	1.058684
	377	-3.49366	377	-.8541315	377	-68.54259	377	-61.22217	377	-5.033317	377	-18.45576	377	-25.53912	377	-18.35829	377	-11.0239	377	-10.04851	377	-75.19553	377	-74.74622	377	5.820174	377	6.027534	377	2.436817	377	.8548344
	378	-3.736945	378	-.4847058	378	-69.32172	378	-61.27235	378	-5.390675	378	-17.91027	378	-24.31759	378	-18.17402	378	-11.19573	378	-10.28776	378	-74.30966	378	-74.853	378	5.522203	378	6.084329	378	4.210909	378	2.560258
	379	-1.699517	379	1.324688	379	-69.89279	379	-61.07418	379	-5.117745	379	-18.17574	379	-23.14629	379	-18.82263	379	-11.08466	379	-9.985108	379	-72.33449	379	-73.92928	379	6.160907	379	6.781443	379	6.456161	379	2.295834
	380	-1.233398	380	2.054788	380	-69.57847	380	-61.57531	380	-4.717543	380	-17.815	380	-23.80145	380	-19.68299	380	-11.55295	380	-10.30242	380	-72.20657	380	-73.30803	380	6.05042	380	6.549819	380	7.827644	380	2.9846
	381	-.7632979	381	2.613087	381	-69.60445	381	-62.06306	381	-2.312554	381	-17.00233	381	-22.68147	381	-20.38432	381	-11.92322	381	-10.32838	381	-71.00384	381	-73.11626	381	7.034247	381	6.014604	381	9.846857	381	3.941544
	382	-.3046589	382	2.98774	382	-69.58833	382	-62.20406	382	-2.375425	382	-16.77452	382	-23.29823	382	-21.38751	382	-11.35733	382	-10.86421	382	-69.69034	382	-72.45473	382	6.938703	382	5.032295	382	10.84312	382	2.294926
	383	7.180475E-02	383	3.334524	383	-69.36845	383	-61.92197	383	-2.217747	383	-16.89643	383	-23.51236	383	-21.69486	383	-11.76259	383	-10.74477	383	-69.61393	383	-72.08065	383	6.56836	383	4.775955	383	13.36756	383	1.493819
	384	.5459713	384	3.316776	384	-69.24247	384	-61.904	384	-.7404247	384	-16.75044	384	-22.01018	384	-22.39243	384	-11.89084	384	-10.69625	384	-70.25893	384	-72.07137	384	4.871575	384	5.299384	384	12.95365	384	1.692964
	385	-3.629975E-02	385	2.539574	385	-68.53378	385	-61.7386	385	.4667851	385	-16.25487	385	-22.34433	385	-21.79181	385	-11.86883	385	-10.49485	385	-69.70547	385	-70.44839	385	5.57562	385	5.709581	385	11.0954	385	2.797599
	386	-.3276749	386	2.37457	386	-68.58408	386	-61.70745	386	9.124905E-02	386	-17.43235	386	-22.66787	386	-22.92258	386	-11.6403	386	-9.801575	386	-69.3892	386	-70.67445	386	6.349511	386	6.612212	386	13.22406	386	4.816621
	387	-.3336082	387	1.982757	387	-67.8935	387	-62.01685	387	.7980427	387	-15.88877	387	-24.17149	387	-22.19693	387	-11.4248	387	-10.75937	387	-70.35435	387	-71.17834	387	5.787894	387	6.329091	387	12.67863	387	5.345848
	388	-1.031776	388	1.68514	388	-67.03005	388	-61.40215	388	-9.025097E-02	388	-17.22411	388	-23.34558	388	-20.98729	388	-10.89104	388	-10.80145	388	-70.28377	388	-70.91109	388	6.211007	388	6.752575	388	13.44554	388	4.174906
	389	-1.182532	389	.9002548	389	-67.41466	389	-61.05816	389	.7690746	389	-16.68884	389	-24.2987	389	-21.10587	389	-11.35146	389	-11.01411	389	-71.11787	389	-70.8778	389	6.260792	389	7.140668	389	13.78555	389	3.096973
	390	-1.589413	390	.3110823	390	-66.73133	390	-60.34256	390	.5424234	390	-15.97767	390	-24.6606	390	-20.74447	390	-10.90067	390	-10.58068	390	-72.91947	390	-70.68543	390	5.964602	390	8.308737	390	12.00784	390	1.614715
	391	-1.519955	391	-.2017575	391	-66.84055	391	-59.28021	391	1.117814	391	-15.26764	391	-22.91091	391	-19.90682	391	-10.77182	391	-9.733735	391	-73.53625	391	-71.11983	391	5.987592	391	10.20881	391	9.72722	391	1.387834
	392	-1.489824	392	.5492335	392	-65.90527	392	-58.22223	392	.0214541	392	-15.91205	392	-22.79681	392	-19.47917	392	-11.14804	392	-9.069715	392	-73.90086	392	-71.82473	392	7.46909	392	12.02851	392	9.887465	392	2.488372
	393	-1.364785	393	.990611	393	-64.94673	393	-57.59526	393	.482994	393	-14.92703	393	-21.90661	393	-18.58441	393	-10.44506	393	-8.044018	393	-73.82349	393	-72.64324	393	8.017058	393	10.82889	393	10.6703	393	3.475221
	394	-1.129493	394	1.910798	394	-64.53944	394	-58.64603	394	.3107089	394	-12.92403	394	-21.89744	394	-18.05651	394	-10.62398	394	-7.702112	394	-75.83727	394	-74.46292	394	9.512897	394	9.977156	394	9.426931	394	4.576418
	395	-.4827061	395	2.977528	395	-64.74566	395	-60.33585	395	1.380239	395	-12.38838	395	-20.99276	395	-17.77073	395	-9.369097	395	-8.04735	395	-76.93403	395	-74.3502	395	9.745477	395	7.46598	395	10.67776	395	5.978105
	396	.3684391	396	1.72761	396	-65.26695	396	-59.86977	396	1.319305	396	-11.81902	396	-20.55093	396	-17.93144	396	-8.852194	396	-7.983629	396	-77.14322	396	-74.00526	396	8.797407	396	7.637986	396	12.18874	396	7.3285
	397	.266083	397	-3.092624E-02	397	-65.00929	397	-59.86423	397	1.772677	397	-10.74858	397	-21.13139	397	-17.70339	397	-8.709929	397	-8.237543	397	-77.77834	397	-73.74162	397	8.44474	397	8.055385	397	13.31352	397	8.33853
	398	.3513303	398	-.5378376	398	-65.13216	398	-59.31258	398	4.125649	398	-6.88452	398	-18.57682	398	-17.28458	398	-8.741278	398	-7.749629	398	-77.51926	398	-73.50047	398	8.798429	398	8.811775	398	16.6954	398	7.790753
	399	-.5999681	399	-.8195738	399	-64.30081	399	-58.08044	399	3.84545	399	-6.165026	399	-20.68466	399	-17.36918	399	-8.367025	399	-8.009199	399	-77.38882	399	-73.25466	399	8.733034	399	8.948393	399	18.04349	399	7.294272
	400	-.595666	400	-1.364543	400	-64.24672	400	-57.99471	400	6.309888	400	-6.116755	400	-19.64769	400	-17.30397	400	-8.659961	400	-7.376713	400	-77.87569	400	-73.39014	400	8.735674	400	8.955964	400	19.28362	400	7.273682
	401	-1.07038	401	-1.816937	401	-63.95252	401	-57.24224	401	6.498815	401	-7.978073	401	-21.38051	401	-17.64475	401	-7.902595	401	-6.986076	401	-77.86641	401	-73.42785	401	8.423827	401	8.9314	401	18.41482	401	6.27422
	402	-1.203013	402	-2.060684	402	-63.6933	402	-56.26849	402	6.306574	402	-11.25514	402	-20.62331	402	-17.37328	402	-7.915099	402	-7.737505	402	-76.7953	402	-73.22963	402	8.46629	402	8.660348	402	19.6308	402	5.381752
	403	-1.315572	403	-2.52582	403	-63.60914	403	-56.16719	403	6.2313	403	-11.25912	403	-21.33803	403	-16.49929	403	-7.707498	403	-7.502566	403	-75.34731	403	-71.97311	403	8.657424	403	8.351142	403	19.5973	403	6.412961
	404	-2.060884	404	-3.327941	404	-62.56502	404	-57.60563	404	4.872295	404	-11.88245	404	-21.19541	404	-16.80063	404	-8.265221	404	-6.578515	404	-75.92873	404	-72.09778	404	9.052412	404	8.559379	404	18.32252	404	5.268648
	405	-2.375004	405	-2.691666	405	-63.9323	405	-60.23554	405	6.103902	405	-9.930562	405	-18.51627	405	-15.73186	405	-7.805171	405	-5.868517	405	-74.71835	405	-72.21757	405	8.995537	405	8.611135	405	17.50539	405	7.832896
	406	-2.110746	406	-2.373433	406	-64.36087	406	-60.13928	406	6.420569	406	-10.34412	406	-19.65033	406	-16.36099	406	-7.361749	406	-6.714897	406	-74.05079	406	-70.59785	406	8.984701	406	8.926249	406	17.59233	406	10.11969
	407	-2.261499	407	-2.373948	407	-64.57345	407	-60.30364	407	7.311149	407	-8.161318	407	-19.12425	407	-16.14995	407	-7.779073	407	-7.029464	407	-73.09316	407	-69.74928	407	9.502369	407	10.33627	407	16.8934	407	8.581998
	408	-3.359854	408	-2.28041	408	-64.90137	408	-60.31083	408	6.743489	408	-8.24127	408	-19.92426	408	-15.83139	408	-6.606105	408	-8.20118	408	-71.89495	408	-70.3056	408	9.895522	408	10.47996	408	18.21875	408	8.083165
	409	-3.151043	409	.9929183	409	-64.6648	409	-60.22916	409	9.09598	409	-4.566305	409	-19.47845	409	-15.23537	409	-6.070898	409	-8.940983	409	-70.17713	409	-70.19001	409	11.16879	409	11.53747	409	17.78429	409	7.349516
	410	-1.556659	410	1.595265	410	-65.04536	410	-60.22108	410	8.883294	410	-4.624802	410	-18.89953	410	-14.37592	410	-6.431201	410	-9.536586	410	-69.41298	410	-70.33665	410	11.73096	410	11.45772	410	14.54012	410	7.957592
	411	-.2558858	411	-.9736837	411	-65.10267	411	-60.86456	411	8.786469	411	-4.919406	411	-19.50339	411	-14.64972	411	-6.808085	411	-9.551818	411	-68.99521	411	-68.92117	411	13.78692	411	12.61982	411	10.79229	411	8.253122
	412	-1.30395	412	-4.505028	412	-65.1198	412	-60.4222	412	10.84129	412	-1.010114	412	-18.61008	412	-14.49241	412	-6.470124	412	-9.388949	412	-66.89982	412	-67.43421	412	14.84394	412	12.85742	412	10.95245	412	11.43638
	413	-2.35268	413	-6.565355	413	-65.74089	413	-59.50011	413	9.975985	413	-1.774011	413	-18.37961	413	-14.78945	413	-6.141034	413	-9.014047	413	-66.00654	413	-66.46361	413	15.29445	413	12.96139	413	11.68639	413	11.14077
	414	-3.199402	414	-6.469808	414	-65.05235	414	-58.6771	414	10.93719	414	-1.270328	414	-16.86871	414	-13.21347	414	-5.854466	414	-8.420681	414	-65.30063	414	-65.46999	414	16.02766	414	13.83888	414	13.75165	414	10.29888
	415	-3.394555	415	-6.887071	415	-65.17244	415	-57.52859	415	11.54053	415	-.6024325	415	-16.22742	415	-13.21772	415	-6.056865	415	-7.794022	415	-64.60222	415	-64.85306	415	17.44688	415	14.83517	415	16.31313	415	9.995313
	416	-4.355972	416	-7.557233	416	-63.99652	416	-55.78032	416	11.43771	416	-6.796002E-02	416	-17.06558	416	-10.03108	416	-6.396031	416	-7.592348	416	-64.35339	416	-64.60616	416	17.40604	416	14.77255	416	16.63244	416	11.05411
	417	-3.940324	417	-7.451271	417	-63.76094	417	-56.98441	417	12.73007	417	2.362995	417	-13.78859	417	-7.294038	417	-5.313968	417	-7.329288	417	-65.16441	417	-64.69604	417	18.84287	417	14.80679	417	18.1924	417	12.91962
	418	-4.176353	418	-8.535815	418	-63.74122	418	-58.71002	418	11.81135	418	.6026113	418	-11.7764	418	-8.006632	418	-5.205631	418	-8.202403	418	-65.36974	418	-63.72162	418	19.19073	418	14.45063	418	19.90697	418	12.02533
	419	-5.180792	419	-9.035175	419	-63.51227	419	-59.55078	419	11.66656	419	.7547379	419	-12.70548	419	-15.05654	419	-4.443157	419	-9.807135	419	-64.90697	419	-63.24046	419	18.87819	419	15.57908	419	22.78577	419	9.653474
	420	-5.799947	420	-9.920968	420	-63.85652	420	-59.45799	420	11.72785	420	2.400488	420	-14.96302	420	-17.95636	420	-4.687242	420	-10.74189	420	-65.61208	420	-62.83244	420	18.159	420	16.31	420	22.42288	420	6.721921
	421	-6.935094	421	-10.33971	421	-62.9329	421	-59.01735	421	12.15917	421	4.622284	421	-15.6541	421	-16.62751	421	-5.012601	421	-10.912	421	-66.44041	421	-63.40763	421	17.71609	421	18.26683	421	20.40929	421	6.214407
	422	-7.384019	422	-10.772	422	-62.54916	422	-58.28706	422	13.49856	422	3.935565	422	-15.43827	422	-16.4444	422	-4.624956	422	-10.77316	422	-66.33017	422	-64.26704	422	18.4873	422	19.36008	422	19.87562	422	6.122004
	423	-7.750905	423	-10.99785	423	-61.541	423	-57.78201	423	12.14305	423	.5912328	423	-15.21139	423	-14.92387	423	-5.195695	423	-11.33463	423	-67.56303	423	-65.09435	423	19.08473	423	18.59046	423	19.69833	423	7.0066
	424	-7.692894	424	-11.36784	424	-60.84087	424	-56.90504	424	11.78318	424	.2325606	424	-13.89294	424	-12.92735	424	-4.599196	424	-11.18664	424	-69.22116	424	-66.3918	424	20.31032	424	18.33712	424	18.26428	424	7.14875
	425	-8.038103	425	-11.12909	425	-60.30013	425	-56.74834	425	10.25295	425	-.0308466	425	-13.88626	425	-11.88246	425	-4.336616	425	-11.19374	425	-70.10044	425	-66.58844	425	20.6334	425	18.62815	425	18.48898	425	8.157735
	426	-8.415975	426	-11.09269	426	-60.5423	426	-56.68959	426	10.59469	426	2.96609	426	-14.23418	426	-11.4687	426	-3.868206	426	-11.08764	426	-69.89552	426	-66.98001	426	20.38749	426	20.54692	426	17.86779	426	9.148512
	427	-7.504152	427	-10.46448	427	-59.6939	427	-55.85912	427	12.03497	427	5.988245	427	-14.77972	427	-10.902	427	-3.979114	427	-10.58243	427	-71.70462	427	-67.32264	427	19.83299	427	20.09125	427	15.78042	427	7.936687
	428	-7.236337	428	-10.66765	428	-58.85866	428	-55.91198	428	10.46259	428	1.738633	428	-14.2599	428	-10.75754	428	-3.65816	428	-10.40455	428	-72.04769	428	-67.97735	428	21.35213	428	19.66426	428	14.32971	428	8.392633
	429	-7.048954	429	-10.87439	429	-59.38852	429	-55.61898	429	11.30536	429	.5920458	429	-13.24131	429	-10.96748	429	-3.838938	429	-9.556076	429	-71.63243	429	-67.64014	429	21.6774	429	18.84156	429	15.52173	429	9.665828
	430	-7.116871	430	-10.4585	430	-58.62929	430	-54.72025	430	11.98253	430	3.481326	430	-14.63321	430	-12.56679	430	-4.386591	430	-8.872895	430	-72.2593	430	-67.66946	430	21.98388	430	19.5689	430	13.58097	430	9.349158
	431	-6.726888	431	-10.70331	431	-59.06044	431	-54.50358	431	10.78519	431	3.366233	431	-14.4555	431	-12.89917	431	-4.213608	431	-6.949692	431	-72.40869	431	-67.30357	431	23.09141	431	20.42224	431	13.23745	431	8.696894
	432	-6.516128	432	-11.17104	432	-58.72931	432	-53.79376	432	10.09583	432	2.988648	432	-15.71561	432	-12.9339	432	-2.796174	432	-7.301976	432	-71.76586	432	-67.46841	432	23.62677	432	20.72496	432	14.16538	432	10.54527
	433	-7.42232	433	-11.3374	433	-58.54918	433	-53.42823	433	8.154597	433	1.685991	433	-14.60798	433	-13.04871	433	-1.978328	433	-8.83157	433	-71.16292	433	-67.05472	433	24.14157	433	21.39085	433	16.26388	433	11.03922
	434	-6.935026	434	-11.90431	434	-58.2275	434	-53.0864	434	8.767061	434	3.254654	434	-14.29918	434	-12.53998	434	-1.281934	434	-10.22579	434	-71.62695	434	-66.86684	434	25.20117	434	21.65953	434	18.34942	434	11.55318
	435	-7.370287	435	-12.56693	435	-58.46776	435	-52.73586	435	7.399311	435	1.188551	435	-13.87137	435	-11.78261	435	-2.011871	435	-10.49214	435	-70.58311	435	-66.66353	435	27.16877	435	22.57033	435	19.82997	435	10.97818
	436	-8.132966	436	-12.79453	436	-58.64083	436	-51.70039	436	6.770509	436	.3746212	436	-12.33725	436	-11.19108	436	-1.739692	436	-9.647458	436	-70.07829	436	-65.89244	436	28.03462	436	22.7473	436	22.41378	436	10.33837
	437	-8.450354	437	-13.63595	437	-57.50404	437	-50.3936	437	5.255674	437	4.628897E-02	437	-12.63411	437	-11.53463	437	-1.729492	437	-8.965166	437	-70.30721	437	-65.00983	437	28.0495	437	23.78986	437	22.77427	437	8.987654
	438	-8.971319	438	-13.22463	438	-57.34318	438	-50.16652	438	5.479867	438	-.1934445	438	-10.85809	438	-10.41519	438	-1.398407	438	-8.412624	438	-69.39079	438	-62.45906	438	28.35985	438	26.33969	438	23.52467	438	9.326241
	439	-9.266157	439	-12.18816	439	-57.80531	439	-51.88237	439	3.571262	439	-1.873201	439	-10.57915	439	-12.1455	439	-1.404665	439	-7.602685	439	-67.43942	439	-61.60686	439	28.5374	439	26.95734	439	24.4918	439	9.803335
	440	-9.854738	440	-12.04077	440	-58.026	440	-51.93698	440	2.888321	440	-2.151088	440	-11.0405	440	-11.88236	440	-.8351763	440	-7.759673	440	-66.10305	440	-61.60257	440	29.43704	440	25.33574	440	23.59682	440	9.720603
	441	-8.744034	441	-13.31891	441	-57.62635	441	-50.50474	441	2.690295	441	-3.052174	441	-9.962292	441	-10.85833	441	.3278437	441	-7.555553	441	-64.9185	441	-61.74377	441	30.23314	441	23.30323	441	23.01047	441	9.942319
	442	-9.692121	442	-15.26888	442	-56.78743	442	-51.59337	442	2.492679	442	-3.960067	442	-10.20903	442	-11.52907	442	1.123966	442	-7.791442	442	-64.32619	442	-61.35815	442	30.1034	442	22.4689	442	23.10286	442	10.95534
	443	-10.5383	443	-16.24041	443	-57.57038	443	-52.7274	443	3.117442	443	-2.44736	443	-9.301288	443	-10.34978	443	.7862454	443	-7.134332	443	-63.96558	443	-60.4797	443	29.31949	443	24.0139	443	21.93554	443	11.46162
	444	-10.28932	444	-16.2315	444	-58.02519	444	-52.28728	444	1.066233	444	-3.516597	444	-11.31173	444	-10.48631	444	1.034646	444	-6.770392	444	-64.43998	444	-60.40588	444	29.07095	444	24.59701	444	20.95623	444	10.62919
	445	-10.5146	445	-14.86922	445	-57.63648	445	-50.52104	445	2.063649	445	-2.628549	445	-10.49022	445	-9.439924	445	1.378351	445	-6.262298	445	-64.52718	445	-59.19458	445	29.1265	445	26.26664	445	20.83264	445	11.28445
	446	-10.43123	446	-14.68478	446	-57.78681	446	-49.72047	446	3.165583	446	-.9973925	446	-10.4404	446	-8.374475	446	1.507194	446	-6.095367	446	-63.39518	446	-58.63785	446	29.1355	446	27.26569	446	20.27034	446	10.5801
	447	-10.05215	447	-13.67778	447	-55.91174	447	-49.54252	447	2.955026	447	-.7353371	447	-10.76762	447	-6.793225	447	1.884322	447	-6.651626	447	-63.42114	447	-58.03238	447	30.1701	447	28.48201	447	17.51898	447	11.19793
	448	-9.281322	448	-12.39144	448	-57.05053	448	-51.80066	448	4.152857	448	1.176368	448	-10.58634	448	-3.835175	448	2.676086	448	-7.230677	448	-63.11453	448	-57.79266	448	31.54518	448	28.34818	448	17.68923	448	11.93829
	449	-9.515097	449	-12.45989	449	-57.83631	449	-51.85307	449	4.500616	449	2.785164	449	-10.5348	449	-.502292	449	2.512868	449	-7.60857	449	-62.64944	449	-57.59909	449	32.53089	449	28.13804	449	17.13681	449	12.53487
	450	-9.898666	450	-13.59353	450	-57.38856	450	-51.02652	450	4.85874	450	4.563988	450	-8.208838	450	.983267	450	2.065635	450	-7.804636	450	-63.23702	450	-57.59558	450	31.79727	450	26.79501	450	18.19338	450	13.15172
	451	-9.583308	451	-14.42427	451	-57.46023	451	-51.16416	451	5.17318	451	2.141423	451	-8.657798	451	-4.347694	451	2.838028	451	-7.253226	451	-63.88799	451	-58.23509	451	31.58609	451	27.61675	451	18.66648	451	14.67394
	452	-10.15812	452	-15.88289	452	-56.93425	452	-50.24877	452	3.489754	452	-1.053091	452	-11.3808	452	-10.31915	452	2.908403	452	-7.207555	452	-63.40354	452	-58.47848	452	32.47839	452	26.85205	452	21.25453	452	16.61151
	453	-11.33516	453	-18.00496	453	-56.64153	453	-50.15156	453	2.340478	453	-1.395176	453	-11.37256	453	-9.154455	453	2.875579	453	-7.058807	453	-64.28628	453	-59.03971	453	33.07278	453	27.615	453	23.65453	453	16.89878
	454	-12.04879	454	-17.69185	454	-54.9683	454	-48.60781	454	1.247295	454	-1.982394	454	-10.90518	454	-8.04326	454	3.141626	454	-6.723896	454	-65.21442	454	-59.6291	454	34.36993	454	27.92852	454	23.5865	454	16.40281
	455	-12.57083	455	-18.7079	455	-54.99725	455	-49.36886	455	1.868809	455	-1.133335	455	-9.063761	455	-5.990619	455	3.841399	455	-7.109961	455	-65.62493	455	-60.17795	455	34.81577	455	28.18011	455	25.90671	455	16.13819
	456	-13.90828	456	-19.32463	456	-53.49337	456	-48.93184	456	1.683233	456	-1.657755	456	-9.018513	456	-3.497958	456	4.031446	456	-6.901414	456	-66.90331	456	-60.17121	456	35.32347	456	28.48038	456	27.74257	456	15.73229
	457	-14.10849	457	-18.82498	457	-53.32691	457	-48.32176	457	1.283091	457	-1.744149	457	-5.200379	457	1.376485	457	3.904998	457	-7.183943	457	-67.60514	457	-60.40941	457	36.27238	457	29.61027	457	27.59869	457	15.41949
	458	-13.3563	458	-17.33646	458	-52.58855	458	-47.41986	458	.7938674	458	-1.95183	458	-1.911247	458	2.761535	458	3.994899	458	-7.307558	458	-68.6436	458	-61.0407	458	37.23667	458	29.85006	458	28.07217	458	15.15589
	459	-13.00661	459	-16.17624	459	-51.88921	459	-45.37716	459	.9736681	459	-1.077176	459	-.5673683	459	-1.600136	459	4.721001	459	-7.515309	459	-68.29491	459	-61.36184	459	37.76219	459	30.33715	459	27.26385	459	15.03441
	460	-12.52506	460	-17.10695	460	-50.91571	460	-42.56765	460	1.203004	460	-.7369214	460	-3.044279	460	-8.687787	460	4.913327	460	-8.125257	460	-69.01097	460	-63.43007	460	38.83916	460	30.78013	460	27.46159	460	15.50097
	461	-12.2402	461	-17.84887	461	-48.25261	461	-40.58035	461	2.25747	461	1.024307	461	-3.357083	461	-8.760473	461	4.401831	461	-7.791522	461	-70.18324	461	-64.18687	461	38.6941	461	31.4859	461	26.26915	461	15.59352
	462	-11.89809	462	-16.77216	462	-47.7681	462	-42.85465	462	2.864163	462	1.364195	462	-2.400472	462	-7.959639	462	4.626558	462	-7.853644	462	-70.02071	462	-64.83102	462	39.28571	462	31.65853	462	27.41751	462	16.46519
	463	-11.80162	463	-16.98286	463	-48.26016	463	-45.89962	463	3.612998	463	4.469205	463	-5.141289	463	-9.607186	463	5.195973	463	-7.015084	463	-70.39503	463	-64.57415	463	39.34615	463	32.29986	463	26.45953	463	16.57159
	464	-12.3549	464	-17.02413	464	-48.99902	464	-46.06927	464	3.56719	464	6.118398	464	-4.187427	464	-8.461343	464	5.214349	464	-7.10827	464	-71.8376	464	-64.61562	464	39.45519	464	32.61325	464	26.12209	464	16.78182
	465	-11.84443	465	-15.62377	465	-49.90423	465	-45.27136	465	5.355081	465	8.337248	465	-3.239306	465	-7.066024	465	5.12605	465	-6.783854	465	-71.18958	465	-63.99637	465	39.05128	465	32.3432	465	25.63959	465	17.5328
	466	-13.12332	466	-16.75024	466	-48.88717	466	-45.37092	466	5.569524	466	6.197803	466	-4.101531	466	-6.592776	466	5.388263	466	-6.067597	466	-71.03791	466	-62.57796	466	38.42121	466	32.47956	466	23.54479	466	17.67373
	467	-12.18703	467	-16.38762	467	-49.15628	467	-44.73725	467	5.447959	467	3.768588	467	-5.343314	467	-4.254235	467	5.457471	467	-5.850413	467	-70.77187	467	-61.53847	467	37.75005	467	32.80418	467	22.89773	467	18.431
	468	-12.40725	468	-16.21571	468	-49.20476	468	-44.11519	468	4.418555	468	3.021322	468	-5.734785	468	-.9224162	468	5.863772	468	-6.321599	468	-70.67835	468	-60.12799	468	38.30799	468	32.66793	468	23.09821	468	19.26194
	469	-12.64374	469	-16.85707	469	-49.14839	469	-43.64479	469	3.976936	469	2.992074	469	-2.39084	469	2.434313	469	5.970658	469	-7.184651	469	-68.46901	469	-59.34126	469	38.62893	469	33.06122	469	23.84256	469	19.58005
	470	-12.77653	470	-16.36214	470	-49.18883	470	-43.71918	470	2.720009	470	1.796609	470	-2.162907	470	1.246784	470	5.726428	470	-7.068686	470	-67.89987	470	-58.90755	470	38.70119	470	33.49953	470	23.71269	470	20.16371
	471	-13.4902	471	-16.5742	471	-49.3152	471	-44.7864	471	2.570998	471	2.133441	471	-4.564301	471	-6.175649	471	5.571346	471	-7.12955	471	-66.80764	471	-58.8377	471	38.82309	471	34.24173	471	24.2323	471	20.92575
	472	-13.94668	472	-15.57076	472	-49.38584	472	-44.45669	472	2.08228	472	1.667088	472	-4.840779	472	-7.054213	472	5.976933	472	-7.107774	472	-65.38956	472	-59.14412	472	38.17646	472	36.05643	472	26.45121	472	21.08902
	473	-13.9705	473	-13.43647	473	-49.31635	473	-43.62885	473	1.859311	473	1.458709	473	-6.953463	473	-6.670577	473	6.403977	473	-7.301371	473	-65.59659	473	-58.5136	473	39.15921	473	36.9659	473	28.24115	473	21.14357
	474	-13.8449	474	-13.62235	474	-48.61107	474	-43.58973	474	1.032635	474	.9604937	474	-5.187201	474	-6.188359	474	6.691493	474	-6.641191	474	-65.0172	474	-57.33027	474	40.06004	474	36.67492	474	28.85179	474	20.99611
	475	-12.82141	475	-12.9896	475	-48.86843	475	-42.76853	475	1.523071	475	.5046195	475	-3.991872	475	-5.984479	475	6.591886	475	-6.816514	475	-64.27958	475	-56.84311	475	41.50626	475	36.26157	475	29.8588	475	21.00921
	476	-12.77633	476	-15.8359	476	-48.87776	476	-41.57286	476	.5910251	476	1.618581	476	-3.233997	476	-5.254416	476	6.746087	476	-6.140316	476	-62.49378	476	-56.3725	476	42.09865	476	36.36514	476	29.74114	476	19.92351
	477	-13.2394	477	-16.80153	477	-48.95398	477	-40.17605	477	.5338839	477	1.755388	477	-2.123491	477	-5.164982	477	6.964707	477	-6.307085	477	-62.72491	477	-55.6236	477	41.01762	477	36.64931	477	28.8812	477	18.46987
	478	-13.16961	478	-14.93663	478	-46.60844	478	-37.39986	478	1.773169	478	1.72814	478	-1.119877	478	-4.973736	478	7.156039	478	-5.74823	478	-61.74243	478	-54.81647	478	40.91594	478	36.41148	478	28.10452	478	19.00146
	479	-13.02984	479	-14.75453	479	-47.24386	479	-38.25763	479	2.357113	479	3.278983	479	.2920029	479	-5.098735	479	7.050349	479	-5.670696	479	-60.96682	479	-53.99324	479	41.42447	479	36.19782	479	28.91158	479	19.50352
	480	-12.16008	480	-13.47215	480	-47.0485	480	-40.08862	480	2.053387	480	2.677175	480	-.4406977	480	-5.853909	480	7.055579	480	-6.014943	480	-60.66658	480	-54.12783	480	41.85382	480	36.7581	480	27.75441	480	18.97575
	481	-12.36569	481	-12.79182	481	-46.89875	481	-40.40766	481	3.435073	481	3.157177	481	.9140518	481	-6.102067	481	6.779325	481	-5.522502	481	-60.35608	481	-53.11806	481	42.46461	481	37.09985	481	25.98622	481	18.51164
	482	-12.34027	482	-13.57228	482	-48.20788	482	-42.58892	482	4.606112	482	3.93093	482	.1205689	482	-7.03613	482	7.629972	482	-5.498466	482	-59.99854	482	-52.64914	482	42.15322	482	37.72878	482	26.46192	482	18.43274
	483	-12.35062	483	-12.57809	483	-48.89305	483	-41.77362	483	4.012813	483	3.421225	483	-.3487244	483	-7.018147	483	7.872201	483	-5.294363	483	-60.46079	483	-52.55076	483	42.59752	483	37.29435	483	25.23722	483	19.25599
	484	-11.62236	484	-12.1037	484	-49.53277	484	-42.37594	484	2.884211	484	3.281767	484	-1.159581	484	-7.181686	484	8.246722	484	-5.059417	484	-61.28648	484	-52.32214	484	42.40402	484	37.04279	484	23.64486	484	20.14475
	485	-11.21449	485	-11.41404	485	-48.44109	485	-41.18642	485	3.105167	485	2.503296	485	-.4812667	485	-6.0428	485	8.063081	485	-4.809094	485	-60.31091	485	-51.56968	485	43.3363	485	38.12491	485	23.17099	485	21.45388
	486	-11.75932	486	-11.29873	486	-48.89639	486	-40.84594	486	2.939925	486	2.884296	486	-.1447618	486	-5.376736	486	7.729208	486	-3.972835	486	-59.68129	486	-52.5226	486	44.77048	486	38.8284	486	24.06125	486	22.48937
	487	-11.93268	487	-12.2444	487	-47.81928	487	-40.30529	487	2.422721	487	2.438517	487	-2.093304	487	-4.71325	487	8.020358	487	-2.651726	487	-59.70097	487	-52.52935	487	45.36139	487	39.28266	487	23.3305	487	21.75599
	488	-11.93277	488	-11.35857	488	-48.68319	488	-40.16438	488	2.45199	488	3.081899	488	-.3224629	488	-3.362792	488	8.173208	488	-2.406993	488	-59.11912	488	-52.49644	488	46.13504	488	39.91151	488	23.86853	488	20.69213
	489	-12.05159	489	-10.99852	489	-48.79145	489	-39.35055	489	.6383301	489	1.937888	489	-1.350425	489	-3.228849	489	8.271745	489	-2.698524	489	-59.68177	489	-53.19782	489	46.97164	489	40.33617	489	22.92968	489	20.60156
	490	-12.89134	490	-11.63592	490	-48.01471	490	-37.84319	490	1.567765	490	3.066375	490	-1.177871	490	-1.852578	490	8.69092	490	-2.821577	490	-59.57843	490	-53.32567	490	47.06373	490	40.56156	490	21.89653	490	21.56855
	491	-12.6204	491	-12.20105	491	-47.18868	491	-36.50902	491	1.878587	491	3.624598	491	.5362272	491	-.9509579	491	8.626896	491	-2.694353	491	-60.24428	491	-55.70719	491	47.67147	491	41.47692	491	23.45395	491	22.65268
