# Supplementary material for: A single Musashi gene allele is sufficient to maintain mouse photoreceptor cells
Source: PLoS One. 2026 May 14;21(5):e0338576. doi: 10.1371/journal.pone.0338576 (PMC13175383; doi:10.1371/journal.pone.0338576)
Supplement: S3 File — (ZIP) [file pone.0338576.s012.zip › Supplementary_data_1_RawERG_data_and_R-code/1st batch/D84_Msi TKO_CONE_031525.CSV]

Information	Record_No	4263	Record_No	4264	Record_No	4275	Record_No	4276
	Animal ID	1029	Animal ID	1029	Animal ID	1031	Animal ID	1031
	Session		Session		Session		Session
	Species/Breed		Species/Breed		Species/Breed		Species/Breed
	Study protocol #		Study protocol #		Study protocol #		Study protocol #
	Birthdate	Dec/30/1899	Birthdate	Dec/30/1899	Birthdate	Dec/30/1899	Birthdate	Dec/30/1899
	TestDate	Mar/15/2025	TestDate	Mar/15/2025	TestDate	Mar/15/2025	TestDate	Mar/15/2025
	TestTime	20:45:04	TestTime	20:45:04	TestTime	21:10:28	TestTime	21:10:28
	Protocol	SARO PHOTOPIC CONE	Protocol	SARO PHOTOPIC CONE	Protocol	SARO PHOTOPIC CONE	Protocol	SARO PHOTOPIC CONE
	Step_No	2	Step_No	2	Step_No	2	Step_No	2
	Label	R	Label	L	Label	R	Label	L
	Stimulus	WHT Phot WHT 3dB Flash	Stimulus	WHT Phot WHT 3dB Flash	Stimulus	WHT Phot WHT 3dB Flash	Stimulus	WHT Phot WHT 3dB Flash
	Low cut (Hz)	0.3	Low cut (Hz)	0.3	Low cut (Hz)	0.3	Low cut (Hz)	0.3
	High cut (Hz)	500	High cut (Hz)	500	High cut (Hz)	500	High cut (Hz)	500
	Notch	OFF	Notch	OFF	Notch	OFF	Notch	OFF
Cursor #	4263 Time	4263 Amp	4264 Time	4264 Amp	4275 Time	4275 Amp	4276 Time	4276 Amp
1
2
3
4
5
6
7
8
9
10
Wave Data	4263 Time	4263 Amp	4264 Time	4264 Amp	4275 Time	4275 Amp	4276 Time	4276 Amp
	-20	.6846305	-20	.964482	-20	4.45022	-20	4.445662
	-19	.7096494	-19	.9417711	-19	4.998222	-19	4.801951
	-18	.6713947	-18	.893276	-18	5.459153	-18	4.924336
	-17	.6812854	-17	.8487471	-17	5.640056	-17	4.431537
	-16	.7611867	-16	.8962613	-16	5.806556	-16	3.548187
	-15	.7772757	-15	.9977747	-15	5.748546	-15	2.561828
	-14	.7733058	-14	.5663119	-14	5.806321	-14	4.992844
	-13	.6681538	-13	.7589325	-13	5.994315	-13	4.823758
	-12	.2514545	-12	.7591039	-12	6.579831	-12	4.443708
	-11	.7836159	-11	1.00569	-11	5.926017	-11	2.148267
	-10	1.115039	-10	1.226953	-10	5.518479	-10	-.2885079
	-9	1.072085	-9	1.669656	-9	4.666311	-9	-.7491044
	-8	1.254068	-8	2.327051	-8	5.55899	-8	-.274231
	-7	1.812752	-7	2.892605	-7	4.621284	-7	-.4753745
	-6	2.089441	-6	2.92526	-6	5.297785	-6	.9331436
	-5	2.331576	-5	2.137709	-5	5.27173	-5	1.861821
	-4	2.721451	-4	2.21934	-4	5.088581	-4	2.097932
	-3	2.36132	-3	1.894845	-3	5.479548	-3	2.855463
	-2	2.406661	-2	2.256325	-2	5.568754	-2	5.356779
	-1	2.330514	-1	2.208329	-1	7.535063	-1	6.853859
	0	1.918694	0	2.020535	0	5.986322	0	6.984515
	1	-.1718424	1	2.281746	1	3.422566	1	7.478431
	2	.9100704	2	.7469223	2	5.256194	2	6.946543
	3	2.026231	3	.8649505	3	6.851217	3	5.516174
	4	1.163599	4	1.357209	4	7.020519	4	5.022899
	5	.6280831	5	1.682295	5	7.217847	5	4.657446
	6	.5284981	6	2.347568	6	7.352162	6	3.422897
	7	-.4350004	7	1.450691	7	6.305573	7	2.09999
	8	-.7007983	8	1.154718	8	5.823089	8	.4271927
	9	-2.588753	9	-.4626426	9	4.272078	9	-.9300921
	10	-3.956961	10	-1.430908	10	2.674405	10	-2.205627
	11	-6.175267	11	-3.723168	11	2.364701	11	-2.472937
	12	-8.642243	12	-6.312729	12	-.9998572	12	-5.441378
	13	-11.87732	13	-9.465906	13	-2.584042	13	-6.548558
	14	-14.58028	14	-11.76601	14	-4.565109	14	-7.131605
	15	-16.69517	15	-13.29248	15	-6.344976	15	-6.745865
	16	-18.35305	16	-14.88835	16	-6.472045	16	-6.528323
	17	-19.48972	17	-16.56759	17	-7.269145	17	-6.726821
	18	-19.97028	18	-16.61427	18	-7.170436	18	-7.424329
	19	-20.448	19	-16.94736	19	-6.044836	19	-7.447606
	20	-19.69086	20	-15.99428	20	-4.268874	20	-6.14652
	21	-18.87071	21	-15.10824	21	-3.565863	21	-6.211882
	22	-18.0676	22	-14.25969	22	-3.191974	22	-7.275926
	23	-17.31437	23	-13.83544	23	-.5550728	23	-7.597367
	24	-15.98894	24	-12.66253	24	2.819562	24	-4.742266
	25	-13.56858	25	-10.86461	25	7.375879	25	-1.462322
	26	-10.81723	26	-10.18612	26	15.55026	26	4.124956
	27	-4.655599	27	-6.498601	27	27.26633	27	15.55544
	28	5.583631	28	-.7858384	28	39.04986	28	27.07918
	29	20.38565	29	8.721081	29	51.01799	29	39.60656
	30	37.26301	30	22.10737	30	63.46004	30	52.7751
	31	51.39442	31	35.31287	31	72.76609	31	65.57796
	32	62.43465	32	47.16249	32	78.59182	32	75.03799
	33	70.53052	33	57.44115	33	81.23984	33	81.22935
	34	75.93925	34	65.36752	34	80.47141	34	83.34171
	35	77.68922	35	69.48042	35	79.86236	35	83.69194
	36	76.62876	36	70.81301	36	76.65634	36	80.49422
	37	73.25389	37	69.91311	37	72.75135	37	76.94839
	38	68.22054	38	65.94147	38	67.2222	38	70.77747
	39	62.37555	39	61.25981	39	63.13979	39	64.98449
	40	55.97561	40	56.23884	40	59.00532	40	57.96427
	41	48.61509	41	50.65616	41	58.0949	41	52.89029
	42	41.39552	42	45.12628	42	59.48277	42	49.23109
	43	33.98661	43	38.31494	43	63.92387	43	50.54232
	44	28.07495	44	31.31654	44	72.30197	44	55.98704
	45	24.7047	45	24.3884	45	80.74055	45	63.2541
	46	26.44025	46	20.75666	46	89.75684	46	72.03403
	47	33.81226	47	20.9657	47	96.48917	47	82.97403
	48	44.73206	48	24.41743	48	102.5555	48	93.35044
	49	58.64998	49	33.84554	49	106.208	49	99.26822
	50	71.81104	50	46.3273	50	106.1502	50	102.8258
	51	82.39565	51	58.91649	51	104.3054	51	105.0267
	52	91.47057	52	71.29895	52	100.9795	52	102.9232
	53	95.26736	53	79.5208	53	96.14233	53	99.22888
	54	95.52168	54	84.31071	54	89.47684	54	93.82559
	55	93.46481	55	86.34319	55	80.19067	55	84.87939
	56	87.85718	56	84.0592	56	70.12061	56	75.05204
	57	81.36795	57	80.11862	57	62.76397	57	67.28896
	58	74.13136	58	74.56551	58	54.86479	58	59.57642
	59	65.05806	59	67.59967	59	46.40864	59	50.81854
	60	56.71476	60	60.8074	60	40.62772	60	43.67674
	61	48.78439	61	53.36681	61	35.39933	61	37.15598
	62	41.34467	62	44.76948	62	31.58364	62	32.07126
	63	33.95745	63	36.73029	63	27.37589	63	26.91687
	64	26.84316	64	29.59316	64	23.71224	64	24.15216
	65	20.42494	65	22.74312	65	22.68768	65	23.65889
	66	15.56966	66	17.06476	66	21.05922	66	21.01717
	67	11.34286	67	12.11994	67	20.57906	67	19.95827
	68	7.732796	68	8.339751	68	19.46343	68	17.40554
	69	5.444722	69	5.423314	69	19.8721	69	17.09274
	70	4.392212	70	3.803966	70	19.56616	70	15.18776
	71	2.863591	71	1.867264	71	18.71523	71	13.81564
	72	2.202476	72	.4610261	72	19.38947	72	12.62909
	73	2.169123	73	.306684	73	18.85985	73	9.731954
	74	2.24438	74	3.976166E-02	74	19.24349	74	10.39132
	75	1.97806	75	-.7665812	75	19.73204	75	10.50453
	76	2.102113	76	-.339104	76	19.00889	76	9.929142
	77	2.186129	77	-.4457912	77	19.75918	77	11.24572
	78	2.588405	78	-.6302764	78	18.54293	78	11.15221
	79	2.933588	79	-.8399017	79	17.69229	79	11.60546
	80	2.412003	80	-1.707405	80	16.85255	80	11.76145
	81	2.477423	81	-.6399114	81	16.44655	81	13.43175
	82	2.549008	82	-.304929	82	15.44646	82	13.82318
	83	2.564975	83	-.5457861	83	15.44017	83	13.36618
	84	3.053159	84	-1.623952E-02	84	14.34768	84	12.19556
	85	2.342325	85	3.303627E-03	85	14.5271	85	11.75472
	86	.8539714	86	.0855886	86	13.47226	86	9.82984
	87	1.426067	87	1.707064	87	12.41497	87	8.178514
	88	.4454908	88	.5728217	88	11.67909	88	7.450428
	89	-7.084785E-02	89	-.4633645	89	10.32694	89	4.8723
	90	-1.355505	90	-1.722795	90	9.002156	90	2.613827
	91	-2.267689	91	-2.19408	91	9.046311	91	2.29649
	92	-3.555581	92	-3.271442	92	7.549692	92	.358784
	93	-5.01406	93	-4.792808	93	5.747579	93	-1.907849
	94	-6.217765	94	-5.877711	94	6.367154	94	-9.030407E-02
	95	-7.273399	95	-6.604491	95	5.15721	95	-.3548566
	96	-8.975575	96	-8.933095	96	4.755918	96	-.6117725
	97	-9.132126	97	-9.458381	97	4.276201	97	-.3098497
	98	-10.27072	98	-10.81759	98	4.569561	98	2.033853
	99	-10.99183	99	-12.10669	99	4.62034	99	2.469695
	100	-11.89667	100	-12.92978	100	4.371382	100	2.503549
	101	-12.24586	101	-13.89023	101	4.793028	101	2.63371
	102	-13.31118	102	-14.34283	102	4.58953	102	1.01024
	103	-13.67343	103	-14.58146	103	4.227961	103	1.414342
	104	-13.81701	104	-14.41062	104	3.347961	104	-.8450388
	105	-14.10542	105	-14.43684	105	2.094617	105	-2.293479
	106	-14.48097	106	-15.3486	106	1.121892	106	-4.271436
	107	-14.10555	107	-15.25642	107	.7203404	107	-5.863154
	108	-13.79335	108	-14.95444	108	.2104358	108	-5.756657
	109	-13.78511	109	-14.92825	109	.9559981	109	-7.273565
	110	-13.58094	110	-14.42751	110	-.4608925	110	-7.8054
	111	-12.79799	111	-13.43199	111	-1.236823	111	-7.955183
	112	-13.01148	112	-13.65438	112	-1.856655	112	-7.543614
	113	-12.67174	113	-13.35681	113	-3.635974	113	-6.978812
	114	-12.27735	114	-12.90297	114	-4.309148	114	-6.612099
	115	-12.99444	115	-13.61388	115	-4.461436	115	-4.669471
	116	-13.1283	116	-14.01168	116	-4.351447	116	-5.085886
	117	-13.59658	117	-14.30245	117	-4.771589	117	-3.830554
	118	-13.72467	118	-13.71583	118	-4.00958	118	-3.986936
	119	-14.13599	119	-14.41963	119	-4.291941	119	-4.873198
	120	-14.50343	120	-14.26527	120	-5.387947	120	-5.978845
	121	-14.88045	121	-14.12615	121	-5.912015	121	-7.25819
	122	-15.86635	122	-14.86491	122	-6.645646	122	-8.752007
	123	-16.03855	123	-15.46557	123	-6.844728	123	-10.58204
	124	-16.45378	124	-15.71352	124	-7.028062	124	-12.12669
	125	-16.90095	125	-15.95444	125	-7.31914	125	-12.20125
	126	-17.12316	126	-15.9249	126	-7.789235	126	-13.26859
	127	-17.0689	127	-15.76127	127	-8.158212	127	-13.29324
	128	-17.42163	128	-16.03613	128	-8.560723	128	-11.80805
	129	-18.03399	129	-16.63826	129	-9.679747	129	-11.97465
	130	-18.18096	130	-16.53474	130	-10.5749	130	-12.07445
	131	-18.17963	131	-16.91379	131	-9.727984	131	-10.18415
	132	-18.67991	132	-17.90588	132	-10.62114	132	-9.654051
	133	-19.15346	133	-18.57311	133	-9.318396	133	-8.418158
	134	-19.50204	134	-19.14258	134	-8.861731	134	-7.494552
	135	-20.09621	135	-19.31773	135	-11.35272	135	-9.87157
	136	-20.46586	136	-19.00514	136	-10.38419	136	-9.204907
	137	-20.75471	137	-18.49164	137	-10.58082	137	-10.54697
	138	-20.81332	138	-18.49335	138	-10.89212	138	-12.09208
	139	-20.86005	139	-18.25974	139	-11.02792	139	-13.31333
	140	-20.81979	140	-18.01303	140	-12.32382	140	-16.27655
	141	-20.66903	141	-17.9999	141	-11.25101	141	-15.61496
	142	-20.98383	142	-18.58977	142	-11.05355	142	-16.30549
	143	-20.82767	143	-18.69765	143	-12.31906	143	-17.29083
	144	-20.26517	144	-17.83613	144	-12.03067	144	-16.81842
	145	-20.29728	145	-18.46328	145	-12.32277	145	-15.52664
	146	-20.16656	146	-18.55509	146	-13.5315	146	-14.85242
	147	-19.63214	147	-18.17469	147	-13.48299	147	-14.60642
	148	-19.51986	148	-17.49744	148	-12.14358	148	-11.84677
	149	-19.62689	149	-17.42253	149	-12.94842	149	-12.32223
	150	-18.9788	150	-16.49448	150	-12.5763	150	-11.68226
	151	-18.42015	151	-16.1734	151	-12.58305	151	-11.73213
	152	-18.08995	152	-16.23685	152	-13.13245	152	-12.54469
	153	-18.28982	153	-16.44938	153	-13.09428	153	-12.59601
	154	-18.71753	154	-15.61668	154	-13.25084	154	-13.1921
	155	-18.45972	155	-15.13742	155	-13.82887	155	-14.48968
	156	-18.50667	156	-15.20267	156	-13.25699	156	-16.28315
	157	-18.69651	157	-15.50336	157	-12.10064	157	-16.80034
	158	-19.13942	158	-15.86643	158	-12.75453	158	-17.88007
	159	-19.48987	159	-15.95156	159	-12.11188	159	-18.37675
	160	-19.74468	160	-16.21884	160	-13.03738	160	-17.74203
	161	-19.90843	161	-16.62945	161	-13.72743	161	-17.24383
	162	-20.11306	162	-17.15568	162	-12.42262	162	-16.28628
	163	-20.75805	163	-17.36335	163	-13.4138	163	-15.9163
	164	-20.87248	164	-16.91315	164	-12.50256	164	-14.04877
	165	-20.66549	165	-16.39878	165	-10.69712	165	-12.29723
	166	-20.92696	166	-16.67592	166	-10.36853	166	-11.83124
	167	-20.70596	167	-16.70075	167	-10.55087	167	-10.96914
	168	-20.42956	168	-16.76917	168	-10.19021	168	-10.38448
	169	-20.64231	169	-17.2946	169	-10.19238	169	-10.16789
	170	-20.74949	170	-16.97487	170	-9.958944	170	-9.633724
	171	-20.70108	171	-16.69415	171	-8.895679	171	-9.875869
	172	-20.32992	172	-15.51624	172	-9.859274	172	-11.28094
	173	-20.28396	173	-15.6125	173	-8.47205	173	-11.91929
	174	-19.53265	174	-15.2161	174	-7.425316	174	-12.95719
	175	-19.80457	175	-15.42372	175	-8.217901	175	-13.84459
	176	-20.19272	176	-16.72033	176	-9.354853	176	-13.79888
	177	-20.18061	177	-16.23708	177	-8.518231	177	-12.92274
	178	-20.03586	178	-15.91534	178	-8.712493	178	-13.35205
	179	-20.21096	179	-16.04352	179	-8.203052	179	-11.97591
	180	-19.94169	180	-15.76431	180	-9.096281	180	-11.56018
	181	-19.76844	181	-15.39793	181	-9.266758	181	-10.50624
	182	-19.7082	182	-15.82645	182	-8.443078	182	-8.908661
	183	-19.84541	183	-16.42945	183	-7.864423	183	-8.973123
	184	-19.39518	184	-15.86118	184	-8.224615	184	-8.158544
	185	-19.28321	185	-15.70403	185	-7.228922	185	-7.931682
	186	-19.3787	186	-15.66427	186	-8.228137	186	-8.797771
	187	-18.80911	187	-14.532	187	-7.505558	187	-9.333251
	188	-18.51975	188	-14.22591	188	-6.476367	188	-9.329626
	189	-18.18269	189	-13.71328	189	-7.780044	189	-11.81747
	190	-18.09485	190	-13.43401	190	-7.495542	190	-13.65192
	191	-17.67584	191	-13.38157	191	-7.819422	191	-13.8445
	192	-17.0169	192	-13.22966	192	-6.868747	192	-12.81867
	193	-17.3465	193	-13.80611	193	-7.146729	193	-13.18329
	194	-17.18083	194	-13.27849	194	-7.226469	194	-12.19157
	195	-17.02564	195	-13.03725	195	-7.207795	195	-11.93261
	196	-17.69108	196	-13.49959	196	-6.877663	196	-11.05863
	197	-16.70199	197	-12.52682	197	-5.841777	197	-10.01544
	198	-16.53713	198	-12.72231	198	-5.424446	198	-7.382383
	199	-16.69888	199	-12.93816	199	-5.204138	199	-7.048018
	200	-17.17028	200	-13.28945	200	-5.87628	200	-6.948611
	201	-16.84516	201	-12.28363	201	-5.440808	201	-5.863349
	202	-16.92505	202	-12.11039	202	-4.999626	202	-5.136335
	203	-16.70809	203	-11.9906	203	-4.755819	203	-5.583468
	204	-16.25167	204	-11.90531	204	-5.230651	204	-6.659857
	205	-16.39283	205	-11.64463	205	-3.726177	205	-6.552864
	206	-16.64341	206	-11.41733	206	-4.25179	206	-7.624799
	207	-16.43633	207	-10.66269	207	-4.908908	207	-10.30116
	208	-16.20447	208	-10.0313	208	-4.829491	208	-9.795388
	209	-15.62704	209	-10.35658	209	-3.552844	209	-9.003012
	210	-15.49995	210	-11.15939	210	-4.166759	210	-9.684007
	211	-15.36739	211	-11.41149	211	-4.352449	211	-9.558064
	212	-15.81997	212	-11.73535	212	-3.675305	212	-8.336356
	213	-16.18621	213	-11.32509	213	-2.845258	213	-6.822953
	214	-16.16958	214	-10.80144	214	-3.14328	214	-4.62654
	215	-15.56957	215	-10.19645	215	-3.01413	215	-3.335821
	216	-15.37308	216	-10.06759	216	-2.590638	216	-2.383502
	217	-15.39046	217	-10.46977	217	-3.373343	217	-1.923628
	218	-15.2968	218	-10.62154	218	-2.944807	218	-1.690694
	219	-15.09809	219	-10.61272	219	-3.770212	219	-2.517048
	220	-15.00626	220	-10.14943	220	-4.130555	220	-3.057174
	221	-15.11623	221	-9.789926	221	-2.618503	221	-2.876996
	222	-14.87215	222	-9.690763	222	-1.827947	222	-3.635368
	223	-14.91289	223	-9.668102	223	-1.637712	223	-6.347166
	224	-15.07639	224	-9.74004	224	-3.39231	224	-7.185604
	225	-15.0151	225	-9.974339	225	-3.377163	225	-6.830575
	226	-14.76361	226	-10.36346	226	-3.794377	226	-8.691947
	227	-14.20633	227	-9.838089	227	-3.546026	227	-8.219539
	228	-14.03223	228	-9.99168	228	-4.754369	228	-7.571329
	229	-13.72046	229	-9.448564	229	-3.96566	229	-6.582355
	230	-13.36028	230	-8.701231	230	-3.714839	230	-6.301326
	231	-13.43088	231	-8.189167	231	-3.509339	231	-4.381216
	232	-12.77981	232	-7.655318	232	-3.027252	232	-2.584244
	233	-12.27648	233	-7.374046	233	-4.560418	233	-2.804047
	234	-11.62355	234	-7.156353	234	-3.377907	234	-.8308236
	235	-11.37519	235	-7.251341	235	-1.96452	235	7.857434E-02
	236	-11.45605	236	-6.94204	236	-1.708745	236	-2.248011
	237	-11.41506	237	-6.936854	237	-1.448227	237	-2.48987
	238	-11.49817	238	-6.925756	238	-2.244237	238	-2.885534
	239	-11.53218	239	-7.115817	239	-1.899183	239	-3.923154
	240	-11.38231	240	-6.945537	240	-1.1661	240	-5.722862
	241	-11.39851	241	-6.703814	241	-1.005859	241	-5.293017
	242	-10.54676	242	-6.362044	242	-2.312849	242	-5.654844
	243	-10.42973	243	-6.445463	243	-2.92928	243	-7.04174
	244	-9.882479	244	-5.663499	244	-2.055967	244	-4.798588
	245	-10.14363	245	-5.676848	245	-.9170185	245	-3.997015
	246	-9.782208	246	-5.494989	246	-1.886639	246	-4.100281
	247	-9.455132	247	-5.218045	247	-2.591424	247	-3.61052
	248	-8.525691	248	-3.968126	248	-2.878634	248	-1.237094
	249	-8.633818	249	-3.970027	249	-2.727298	249	-.2028428
	250	-8.681509	250	-4.326914	250	-3.488904	250	-.7644828
	251	-7.964894	251	-3.203177	251	-3.320536	251	.3418931
	252	-8.020123	252	-3.796611	252	-4.185991	252	-1.390035
	253	-7.817429	253	-3.829798	253	-3.76726	253	-1.94533
	254	-7.509928	254	-3.833295	254	-3.667064	254	-2.032772
	255	-7.626089	255	-3.536672	255	-3.414465	255	-2.973608
	256	-7.471077	256	-3.388421	256	-4.10114	256	-4.825583
	257	-7.701147	257	-2.847079	257	-4.470148	257	-7.16199
	258	-7.707732	258	-2.321093	258	-4.273152	258	-7.213053
	259	-6.807033	259	-1.423501	259	-4.240598	259	-7.22331
	260	-6.751731	260	-1.927866	260	-4.016955	260	-7.215911
	261	-6.335496	261	-1.87962	261	-3.975349	261	-6.74585
	262	-6.179504	262	-2.036521	262	-4.243724	262	-7.007443
	263	-6.24774	263	-2.257402	263	-3.165354	263	-5.708839
	264	-6.12113	264	-1.813749	264	-3.682401	264	-4.443754
	265	-5.548205	265	-1.194385	265	-3.120156	265	-2.521514
	266	-5.326751	266	-.6113847	266	-1.952767	266	5.500054E-02
	267	-5.244645	267	-.7121298	267	-1.407159	267	.4372875
	268	-4.891444	268	-.6088022	268	-6.940643E-02	268	1.703931
	269	-5.107322	269	-.7059373	269	.5824109	269	1.777336
	270	-4.614199	270	.34575	270	1.236184	270	2.104138
	271	-4.190685	271	1.017429	271	1.85013	271	2.31905
	272	-4.268113	272	.3582369	272	3.104983	272	2.215545
	273	-3.339735	273	.9725997	273	1.707945	273	.3567187
	274	-3.742239	274	.6216276	274	3.284627	274	1.432344
	275	-3.346032	275	1.587789	275	3.933898	275	8.150991E-02
	276	-2.715811	276	2.317133	276	2.71388	276	-.5671164
	277	-2.310971	277	2.190684	277	2.217194	277	-1.240725
	278	-1.920229	278	2.711811	278	3.388537	278	1.065397
	279	-1.736792	279	2.130204	279	3.266049	279	1.093892
	280	-1.398451	280	2.778589	280	1.654925	280	1.287271
	281	-.5867041	281	3.459864	281	1.931571	281	3.957393
	282	-.4443814	282	3.487322	282	1.477364	282	5.318816
	283	-.2843147	283	3.806076	283	.7928521	283	5.329043
	284	1.979947E-02	284	5.224509	284	1.710812	284	5.36878
	285	.6234327	285	6.156067	285	2.337042	285	5.437703
	286	.93859	286	6.00598	286	2.589279	286	4.806625
	287	1.391049	287	5.816347	287	1.64399	287	3.295663
	288	1.503073	288	5.489007	288	1.900936	288	3.075093
	289	1.423573	289	5.421185	289	1.139733	289	1.643022
	290	1.267601	290	5.487975	290	.2719274	290	-.6081969
	291	1.070416	291	6.132119	291	.813096	291	-.5815915
	292	1.505671	292	6.930185	292	.412741	292	-1.69243
	293	2.272426	293	7.366242	293	-.122943	293	-2.561081
	294	2.48127	294	7.462945	294	-5.432924E-03	294	-1.980417
	295	2.549598	295	7.059077	295	.2302748	295	-1.576742
	296	2.261309	296	6.489416	296	2.165953E-03	296	-.8727683
	297	2.064492	297	6.66652	297	.1656702	297	6.123233E-02
	298	2.319093	298	7.617681	298	.7451205	298	1.848613
	299	1.831467	299	6.585014	299	2.921182	299	4.884972
	300	2.379315	300	7.01385	300	2.263863	300	4.86283
	301	1.409945	301	6.281718	301	2.578672	301	5.674073
	302	1.398943	302	6.554034	302	2.692931	302	5.841237
	303	1.416809	303	7.059627	303	2.792734	303	4.795753
	304	1.413999	304	7.066793	304	2.721214	304	5.291193
	305	1.882578	305	7.372602	305	4.088651	305	5.211751
	306	1.63902	306	7.516199	306	3.023726	306	3.160684
	307	1.77158	307	8.172949	307	3.037208	307	2.403334
	308	1.780426	308	8.688138	308	4.348991	308	3.120287
	309	2.535291	309	9.193419	309	3.975727	309	2.204087
	310	3.022137	310	9.214067	310	5.140326	310	2.329147
	311	3.437382	311	9.222607	311	4.626953	311	3.422703
	312	3.548948	312	8.88909	312	4.543225	312	3.95418
	313	3.858566	313	9.226298	313	3.700221	313	4.092714
	314	3.932827	314	9.770686	314	3.125605	314	5.049479
	315	4.512813	315	10.21046	315	3.928202	315	8.456382
	316	4.553216	316	10.28932	316	3.212958	316	7.212143
	317	4.810303	317	10.78243	317	3.03167	317	7.9055
	318	5.402327	318	11.24342	318	2.406768	318	7.923324
	319	4.980132	319	10.48123	319	3.197449	319	7.609672
	320	4.921441	320	10.94427	320	3.843047	320	7.436038
	321	5.061735	321	11.28506	321	4.161572	321	6.693469
	322	5.433009	322	11.32288	322	2.509948	322	4.980916
	323	5.837621	323	11.52363	323	2.065173	323	2.341116
	324	5.496931	324	11.15245	324	2.408012	324	1.67208
	325	5.522572	325	11.48293	325	2.717552	325	1.304065
	326	5.949012	326	11.77336	326	2.135786	326	-.473549
	327	6.150883	327	12.00407	327	1.332244	327	-.3302663
	328	6.678118	328	12.03621	328	1.094559	328	.4483904
	329	6.514033	329	11.64722	329	.9523566	329	.5874903
	330	6.499191	330	11.6191	330	1.427404	330	2.536518
	331	5.905126	331	10.96454	331	.9146358	331	2.910449
	332	5.911995	332	11.0019	332	1.553165	332	4.785181
	333	5.529852	333	11.2786	333	1.313421	333	5.084455
	334	5.308547	334	11.17042	334	2.64344	334	5.089795
	335	5.915203	335	11.98968	335	3.134838	335	5.678275
	336	5.685563	336	11.10904	336	3.803027	336	4.775002
	337	5.740283	337	10.86293	337	2.756356	337	4.422635
	338	4.718774	338	10.2041	338	2.360193	338	3.866078
	339	4.164777	339	9.861468	339	2.684415	339	2.302185
	340	3.877732	340	9.537141	340	1.69586	340	-.3660337
	341	3.589005	341	9.616476	341	2.961558	341	.3777542
	342	3.382467	342	9.115015	342	2.801499	342	.3586863
	343	3.245655	343	9.253934	343	1.680282	343	-1.407518
	344	3.383908	344	8.801166	344	1.037208	344	-1.108192
	345	2.949338	345	7.949583	345	.3125998	345	.1106865
	346	2.761884	346	7.475378	346	.8895944	346	.7174349
	347	3.041858	347	8.079048	347	-.1726079	347	.6927869
	348	2.978926	348	7.834153	348	1.230005	348	3.773031
	349	2.691861	349	7.723127	349	2.687212	349	5.318009
	350	3.099897	350	8.101394	350	1.991114	350	4.781049
	351	2.853424	351	8.478028	351	1.747224	351	4.971238
	352	3.13038	352	9.077143	352	2.125989	352	4.886183
	353	3.058623	353	8.967615	353	1.320535	353	3.979262
	354	3.068333	354	9.119806	354	1.185617	354	3.655319
	355	3.257038	355	8.783097	355	1.435454	355	2.949439
	356	2.858096	356	8.258862	356	1.315585	356	1.830393
	357	2.284358	357	7.79515	357	2.29467	357	-.1877591
	358	2.186029	358	7.360819	358	2.105483	358	-.2332506
	359	1.891707	359	7.210493	359	.751239	359	-1.406701
	360	1.724608	360	7.137726	360	.1041092	360	-1.627044
	361	1.37818	361	7.055282	361	-.6243063	361	-1.065763
	362	1.707634	362	7.401017	362	-.221909	362	-.697181
	363	.8598453	363	6.507011	363	-.9313046	363	-.7781704
	364	.5433096	364	6.240895	364	-.8491697	364	.726759
	365	.2684393	365	6.333028	365	6.174453E-02	365	2.426139
	366	-.520181	366	5.906099	366	.300129	366	2.483676
	367	-.7442248	367	5.696333	367	.5397438	367	2.987927
	368	-.4774539	368	5.647188	368	-.1622274	368	2.806305
	369	-1.014734	369	5.262202	369	.9810451	369	3.565534
	370	-1.031113	370	5.993833	370	-4.078098E-02	370	2.345181
	371	-1.255341	371	5.795659	371	1.340327	371	2.263963
	372	-1.558224	372	5.319005	372	2.398992	372	1.575146
	373	-1.330755	373	5.670669	373	.8514971	373	-1.578304
	374	-1.519871	374	5.021835	374	1.782719	374	-.5646545
	375	-1.333778	375	5.161131	375	1.993167	375	-1.402467
	376	-1.702544	376	4.309449	376	2.251359	376	-1.680053
	377	-1.495728	377	4.894584	377	2.134243	377	-.8016611
	378	-1.548228	378	4.930585	378	.3235951	378	-.8801184
	379	-1.696929	379	4.676008	379	9.946012E-02	379	-.9062883
	380	-1.36685	380	4.916154	380	.7908999	380	.5834006
	381	-1.170903	381	4.508669	381	.4206128	381	1.189258
	382	-1.321512	382	3.650243	382	1.158049	382	3.274877
	383	-1.710407	383	3.550307	383	.9840651	383	4.270608
	384	-2.255168	384	3.234317	384	.5293468	384	3.663903
	385	-2.92793	385	3.203147	385	1.219694	385	4.574273
	386	-2.449442	386	4.012915	386	1.913473	386	4.904061
	387	-2.152893	387	4.873444	387	2.582606	387	5.232147
	388	-3.060201	388	3.449001	388	2.827594	388	4.359797
	389	-3.597932	389	3.009531	389	2.487419	389	2.818575
	390	-4.31154	390	1.916299	390	1.774925	390	-.2776658
	391	-4.952371	391	1.69972	391	2.316233	391	-.3754485
	392	-4.979403	392	1.578511	392	.7750612	392	-.433881
	393	-5.05282	393	1.473878	393	.2750043	393	-1.7943
	394	-5.316271	394	1.306716	394	-8.993983E-02	394	-1.029724
	395	-5.386982	395	1.053296	395	-.2633479	395	-1.186066
	396	-5.400816	396	1.599728	396	-.1692222	396	-.2989458
	397	-5.654871	397	1.654267	397	.3977309	397	.2147384
	398	-5.285573	398	2.084888	398	2.354278	398	3.725053
	399	-5.370077	399	1.093514	399	1.614121	399	4.000259
	400	-5.475446	400	1.08567	400	1.264125	400	3.652725
	401	-5.273941	401	1.412168	401	.769262	401	4.382714
	402	-5.834082	402	1.551656	402	1.653264	402	4.600189
	403	-6.191103	403	1.932785	403	.7756901	403	3.216887
	404	-5.23284	404	3.169935	404	.8784785	404	2.890717
	405	-5.157173	405	3.014523	405	.6986755	405	2.016815
	406	-4.719778	406	2.597339	406	.654247	406	-.4090274
	407	-4.865313	407	1.744593	407	7.376923E-02	407	-2.183788
	408	-5.574252	408	.6817488	408	-.6011751	408	-3.325361
	409	-6.049702	409	.3913034	409	-3.114316E-02	409	-3.338818
	410	-6.46119	410	1.007759	410	-.3008423	410	-3.262799
	411	-5.801418	411	1.82661	411	-1.005597	411	-2.99123
	412	-5.801591	412	1.39168	412	-1.618598	412	-2.965575
	413	-5.945257	413	1.009673	413	-1.273192	413	-1.672549
	414	-6.391996	414	.5829	414	-.6689624	414	-.7909982
	415	-6.557714	415	.2296463	415	-3.696076E-02	415	1.841048
	416	-6.95405	416	7.069596E-02	416	-.6544113	416	2.189921
	417	-7.386691	417	-9.438244E-02	417	-.6137611	417	2.430692
	418	-7.337682	418	.3743025	418	-.4490655	418	2.816561
	419	-7.686207	419	-.1325204	419	-.7465574	419	2.83755
	420	-7.854108	420	-.2685027	420	8.608975E-02	420	2.489635
	421	-8.405233	421	-.9422362	421	1.289501	421	1.477516
	422	-8.827922	422	-1.536383	422	1.127659	422	1.298223
	423	-8.861518	423	-1.267218	423	1.533932	423	-.7491568
	424	-8.953597	424	-1.156904	424	.7988847	424	-1.736767
	425	-8.538718	425	-1.054887	425	.3159434	425	-1.99529
	426	-9.106235	426	-1.80489	426	9.962337E-02	426	-2.990196
	427	-9.628239	427	-2.188946	427	-1.683839	427	-3.698711
	428	-8.998753	428	-.8935699	428	-1.332705	428	-2.753781
	429	-8.887623	429	-.765258	429	-1.102111	429	-2.811199
	430	-8.699485	430	-1.132629	430	-2.125515	430	-2.861419
	431	-8.708503	431	-1.796101	431	-1.076146	431	-.5259975
	432	-9.125365	432	-2.054879	432	-.1319415	432	1.837626
	433	-9.08107	433	-2.020444	433	-.6932232	433	.6944044
	434	-9.613656	434	-2.406243	434	-1.855461	434	1.236062
	435	-10.31601	435	-2.655051	435	-2.12717	435	1.056152
	436	-10.38885	436	-2.850497	436	-1.042407	436	.8086153
	437	-10.33057	437	-2.545825	437	-.698459	437	.576562
	438	-10.60044	438	-2.11504	438	-.7068542	438	-.2319759
	439	-11.06894	439	-3.245881	439	6.662344E-02	439	-.8442191
	440	-10.89548	440	-2.899586	440	-.646704	440	-2.638279
	441	-10.99735	441	-2.741963	441	-.5066775	441	-3.72851
	442	-10.51701	442	-2.366175	442	-.9508331	442	-3.715403
	443	-9.964417	443	-2.170389	443	-.334424	443	-2.970799
	444	-9.871995	444	-2.11429	444	-.5080351	444	-2.574108
	445	-10.14597	445	-2.580273	445	-.6034317	445	-1.308504
	446	-9.994508	446	-2.558472	446	-.8369179	446	-1.763323
	447	-10.09302	447	-2.717086	447	.2591498	447	.1784867
	448	-10.062	448	-3.18587	448	.492844	448	2.101045
	449	-10.44246	449	-3.609733	449	1.061847	449	3.85428
	450	-10.67354	450	-3.87014	450	.158952	450	3.974729
	451	-11.15958	451	-3.785589	451	-.3111051	451	3.869167
	452	-10.81294	452	-3.328607	452	.614828	452	4.663834
	453	-10.78806	453	-3.116369	453	-.210375	453	4.000385
	454	-11.22087	454	-3.432059	454	.7518013	454	3.479431
	455	-11.45862	455	-4.038618	455	.9700689	455	3.232159
	456	-12.05592	456	-4.742152	456	.9910687	456	1.763257
	457	-11.94844	457	-4.389887	457	-5.922873E-02	457	-.3942463
	458	-12.08209	458	-4.827667	458	.190181	458	-.3624501
	459	-11.74892	459	-4.641901	459	-4.246914E-02	459	-8.515253E-02
	460	-12.01572	460	-4.399909	460	-.5265277	460	-1.102106
	461	-11.98155	461	-4.151758	461	-.5887388	461	.2207312
	462	-11.88105	462	-4.029737	462	-.6891308	462	-.4257367
	463	-12.06736	463	-4.812142	463	-.1365656	463	1.073374
	464	-12.16183	464	-5.068677	464	-.7801195	464	1.098963
	465	-12.0631	465	-5.131418	465	-.2658513	465	3.630827
	466	-12.90202	466	-5.473177	466	-1.268702	466	3.227517
	467	-13.08866	467	-5.714987	467	-1.685642	467	3.259303
	468	-13.15279	468	-5.926091	468	-1.551556	468	4.176536
	469	-13.25791	469	-5.738742	469	-.1636297	469	3.178655
	470	-12.63261	470	-4.696081	470	.4235207	470	2.736491
	471	-13.36254	471	-5.010373	471	.1846163	471	2.569829
	472	-13.03162	472	-4.604239	472	-.3831307	472	.9917538
	473	-12.72289	473	-3.995037	473	-.9117146	473	-.2779547
	474	-12.82358	474	-4.519526	474	-.9261823	474	-1.056876
	475	-12.64729	475	-4.615699	475	.7176839	475	-1.327132
	476	-12.9627	476	-5.598414	476	.4297689	476	-2.098962
	477	-13.23221	477	-6.021378	477	.5534937	477	-1.835291
	478	-13.29114	478	-5.601164	478	.8345901	478	-.4345497
	479	-13.62426	479	-5.839348	479	1.362126	479	.4997764
	480	-13.30718	480	-5.716571	480	.212679	480	1.129898
	481	-13.49975	481	-5.919409	481	.4525304	481	2.882748
	482	-13.25846	482	-5.335327	482	.9946269	482	3.581604
	483	-12.92687	483	-5.327823	483	1.842147	483	4.900161
	484	-13.48601	484	-5.567704	484	1.395134	484	4.837255
	485	-13.00011	485	-5.059469	485	1.296404	485	4.102931
	486	-13.61481	486	-5.311216	486	1.919847	486	3.739106
	487	-13.3325	487	-4.414344	487	1.932924	487	3.304467
	488	-12.81423	488	-4.416222	488	1.280371	488	2.694886
	489	-12.66026	489	-4.848634	489	1.073275	489	1.342921
	490	-12.35712	490	-4.989023	490	-.888537	490	-2.162269
	491	-12.76001	491	-4.975541	491	-.7184728	491	-2.056024
