# Supplementary material for: A single Musashi gene allele is sufficient to maintain mouse photoreceptor cells
Source: PLoS One. 2026 May 14;21(5):e0338576. doi: 10.1371/journal.pone.0338576 (PMC13175383; doi:10.1371/journal.pone.0338576)
Supplement: S3 File — (ZIP) [file pone.0338576.s012.zip › Supplementary_data_1_RawERG_data_and_R-code/1st batch/D84_Msi TKO_ROD_031525.CSV]

Information	Record_No	4255	Record_No	4256	Record_No	4257	Record_No	4258	Record_No	4259	Record_No	4260	Record_No	4261	Record_No	4262	Record_No	4265	Record_No	4266	Record_No	4267	Record_No	4268	Record_No	4271	Record_No	4272	Record_No	4273	Record_No	4274
	Animal ID	1029	Animal ID	1029	Animal ID	1029	Animal ID	1029	Animal ID	1029	Animal ID	1029	Animal ID	1029	Animal ID	1029	Animal ID	1031	Animal ID	1031	Animal ID	1031	Animal ID	1031	Animal ID	1031	Animal ID	1031	Animal ID	1031	Animal ID	1031
	Session		Session		Session		Session		Session		Session		Session		Session		Session		Session		Session		Session		Session		Session		Session		Session
	Species/Breed		Species/Breed		Species/Breed		Species/Breed		Species/Breed		Species/Breed		Species/Breed		Species/Breed		Species/Breed		Species/Breed		Species/Breed		Species/Breed		Species/Breed		Species/Breed		Species/Breed		Species/Breed
	Study protocol #		Study protocol #		Study protocol #		Study protocol #		Study protocol #		Study protocol #		Study protocol #		Study protocol #		Study protocol #		Study protocol #		Study protocol #		Study protocol #		Study protocol #		Study protocol #		Study protocol #		Study protocol #
	Birthdate	Dec/30/1899	Birthdate	Dec/30/1899	Birthdate	Dec/30/1899	Birthdate	Dec/30/1899	Birthdate	Dec/30/1899	Birthdate	Dec/30/1899	Birthdate	Dec/30/1899	Birthdate	Dec/30/1899	Birthdate	Dec/30/1899	Birthdate	Dec/30/1899	Birthdate	Dec/30/1899	Birthdate	Dec/30/1899	Birthdate	Dec/30/1899	Birthdate	Dec/30/1899	Birthdate	Dec/30/1899	Birthdate	Dec/30/1899
	TestDate	Mar/15/2025	TestDate	Mar/15/2025	TestDate	Mar/15/2025	TestDate	Mar/15/2025	TestDate	Mar/15/2025	TestDate	Mar/15/2025	TestDate	Mar/15/2025	TestDate	Mar/15/2025	TestDate	Mar/15/2025	TestDate	Mar/15/2025	TestDate	Mar/15/2025	TestDate	Mar/15/2025	TestDate	Mar/15/2025	TestDate	Mar/15/2025	TestDate	Mar/15/2025	TestDate	Mar/15/2025
	TestTime	20:33:13	TestTime	20:33:13	TestTime	20:34:41	TestTime	20:34:41	TestTime	20:37:25	TestTime	20:37:25	TestTime	20:38:07	TestTime	20:38:07	TestTime	20:54:34	TestTime	20:54:34	TestTime	20:56:02	TestTime	20:56:02	TestTime	21:02:04	TestTime	21:02:04	TestTime	21:02:47	TestTime	21:02:47
	Protocol	ABI ROD	Protocol	ABI ROD	Protocol	ABI ROD	Protocol	ABI ROD	Protocol	ABI ROD	Protocol	ABI ROD	Protocol	ABI ROD	Protocol	ABI ROD	Protocol	ABI ROD	Protocol	ABI ROD	Protocol	ABI ROD	Protocol	ABI ROD	Protocol	ABI ROD	Protocol	ABI ROD	Protocol	ABI ROD	Protocol	ABI ROD
	Step_No	1	Step_No	1	Step_No	3	Step_No	3	Step_No	6	Step_No	6	Step_No	8	Step_No	8	Step_No	1	Step_No	1	Step_No	3	Step_No	3	Step_No	6	Step_No	6	Step_No	8	Step_No	8
	Label	R	Label	L	Label	R	Label	L	Label	R	Label	L	Label	R	Label	L	Label	R	Label	L	Label	R	Label	L	Label	R	Label	L	Label	R	Label	L
	Stimulus	Scotopic WHT -40dB Flash	Stimulus	Scotopic WHT -40dB Flash	Stimulus	Scotopic WHT -24dB Flash	Stimulus	Scotopic WHT -24dB Flash	Stimulus	Scotopic WHT -12dB Flash	Stimulus	Scotopic WHT -12dB Flash	Stimulus	Scotopic WHT -4dB Flash	Stimulus	Scotopic WHT -4dB Flash	Stimulus	Scotopic WHT -40dB Flash	Stimulus	Scotopic WHT -40dB Flash	Stimulus	Scotopic WHT -24dB Flash	Stimulus	Scotopic WHT -24dB Flash	Stimulus	Scotopic WHT -12dB Flash	Stimulus	Scotopic WHT -12dB Flash	Stimulus	Scotopic WHT -4dB Flash	Stimulus	Scotopic WHT -4dB Flash
	Low cut (Hz)	0.3	Low cut (Hz)	0.3	Low cut (Hz)	0.3	Low cut (Hz)	0.3	Low cut (Hz)	0.3	Low cut (Hz)	0.3	Low cut (Hz)	0.3	Low cut (Hz)	0.3	Low cut (Hz)	0.3	Low cut (Hz)	0.3	Low cut (Hz)	0.3	Low cut (Hz)	0.3	Low cut (Hz)	0.3	Low cut (Hz)	0.3	Low cut (Hz)	0.3	Low cut (Hz)	0.3
	High cut (Hz)	500	High cut (Hz)	500	High cut (Hz)	500	High cut (Hz)	500	High cut (Hz)	500	High cut (Hz)	500	High cut (Hz)	500	High cut (Hz)	500	High cut (Hz)	500	High cut (Hz)	500	High cut (Hz)	500	High cut (Hz)	500	High cut (Hz)	500	High cut (Hz)	500	High cut (Hz)	500	High cut (Hz)	500
	Notch	OFF	Notch	OFF	Notch	OFF	Notch	OFF	Notch	OFF	Notch	OFF	Notch	OFF	Notch	OFF	Notch	OFF	Notch	OFF	Notch	OFF	Notch	OFF	Notch	OFF	Notch	OFF	Notch	OFF	Notch	OFF
Cursor #	4255 Time	4255 Amp	4256 Time	4256 Amp	4257 Time	4257 Amp	4258 Time	4258 Amp	4259 Time	4259 Amp	4260 Time	4260 Amp	4261 Time	4261 Amp	4262 Time	4262 Amp	4265 Time	4265 Amp	4266 Time	4266 Amp	4267 Time	4267 Amp	4268 Time	4268 Amp	4271 Time	4271 Amp	4272 Time	4272 Amp	4273 Time	4273 Amp	4274 Time	4274 Amp
1
2
3
4
5
6
7
8
9
10
Wave Data	4255 Time	4255 Amp	4256 Time	4256 Amp	4257 Time	4257 Amp	4258 Time	4258 Amp	4259 Time	4259 Amp	4260 Time	4260 Amp	4261 Time	4261 Amp	4262 Time	4262 Amp	4265 Time	4265 Amp	4266 Time	4266 Amp	4267 Time	4267 Amp	4268 Time	4268 Amp	4271 Time	4271 Amp	4272 Time	4272 Amp	4273 Time	4273 Amp	4274 Time	4274 Amp
	-20	-2.027514E-02	-20	.3855404	-20	-5.105648E-02	-20	-.0395813	-20	-7.412581	-20	-5.151961	-20	6.873162	-20	6.367455	-20	8.856655	-20	5.785347	-20	3.074776	-20	5.236656	-20	-4.531645	-20	-3.431766	-20	-16.31194	-20	-7.929679
	-19	-.1135698	-19	.5831217	-19	-.3750176	-19	-.2114616	-19	-8.284487	-19	-5.862427	-19	7.505621	-19	6.701898	-19	9.448812	-19	6.234544	-19	3.53398	-19	5.67472	-19	-4.813267	-19	-3.852786	-19	-17.14617	-19	-8.366535
	-18	-.1450594	-18	.5329628	-18	-.5678167	-18	-.1847581	-18	-9.20361	-18	-6.794574	-18	7.800532	-18	6.967843	-18	10.05372	-18	6.677802	-18	4.020895	-18	6.429969	-18	-5.169457	-18	-4.507439	-18	-17.48786	-18	-8.344261
	-17	-.2064807	-17	.5611535	-17	-.2936926	-17	.4667923	-17	-9.545514	-17	-6.909489	-17	7.708005	-17	7.728495	-17	10.36616	-17	7.46143	-17	4.198874	-17	6.885971	-17	-5.330946	-17	-4.70562	-17	-18.38816	-17	-8.278021
	-16	-.1733197	-16	.5809349	-16	-8.168154E-02	-16	.6189381	-16	-9.785475	-16	-6.656535	-16	7.630614	-16	8.988873	-16	10.45536	-16	7.794068	-16	4.05721	-16	6.899915	-16	-5.672582	-16	-4.636497	-16	-19.45192	-16	-7.977598
	-15	-.2393714	-15	.7183024	-15	.2532247	-15	.7695799	-15	-9.969652	-15	-6.925491	-15	7.670312	-15	10.12849	-15	10.79106	-15	7.785592	-15	4.187522	-15	7.273919	-15	-5.915586	-15	-4.96853	-15	-19.95145	-15	-7.821801
	-14	-1.254667	-14	.6022877	-14	-.5211068	-14	-.0896021	-14	-9.113317	-14	-5.628447	-14	8.134745	-14	6.782187	-14	10.84465	-14	6.893181	-14	4.421937	-14	6.299532	-14	-5.026891	-14	-3.965142	-14	-17.29838	-14	-8.690349
	-13	-8.543458E-02	-13	.6681241	-13	-1.060188	-13	-.7174778	-13	-10.0641	-13	-6.725608	-13	7.975051	-13	6.337992	-13	11.79852	-13	7.519421	-13	4.276057	-13	7.664825	-13	-5.49187	-13	-3.793587	-13	-18.9968	-13	-8.987783
	-12	-.3981352	-12	4.648846E-02	-12	-.5597045	-12	.8341127	-12	-11.71859	-12	-8.990553	-12	7.524296	-12	7.840643	-12	12.06542	-12	7.967117	-12	3.885409	-12	8.475371	-12	-6.812041	-12	-6.075541	-12	-19.98796	-12	-8.256675
	-11	-.2372171	-11	.4059146	-11	1.381419	-11	3.027927	-11	-9.183466	-11	-5.413129	-11	6.759339	-11	11.6044	-11	9.860265	-11	8.713557	-11	3.108111	-11	6.101807	-11	-5.533568	-11	-4.383811	-11	-20.60003	-11	-6.913954
	-10	.3080701	-10	.939273	-10	.8180559	-10	.8011819	-10	-9.621048	-10	-6.188106	-10	8.10903	-10	15.10525	-10	9.393292	-10	8.282962	-10	3.97061	-10	6.297762	-10	-6.359445	-10	-4.322878	-10	-21.71054	-10	-6.716854
	-9	.2311555	-9	1.647726	-9	1.460872	-9	.7613373	-9	-10.11739	-9	-8.607106	-9	7.519414	-9	13.10047	-9	10.78421	-9	7.337312	-9	5.463007	-9	8.804214	-9	-6.269704	-9	-7.27022	-9	-21.11498	-9	-7.36519
	-8	.4772356	-8	.3184833	-8	.5493017	-8	-.1631276	-8	-10.92235	-8	-9.263658	-8	8.35933	-8	10.78346	-8	12.00224	-8	7.172438	-8	5.036948	-8	7.535254	-8	-5.073663	-8	-5.95547	-8	-22.07138	-8	-7.779289
	-7	1.040088	-7	2.262639	-7	-.5290518	-7	-2.407454	-7	-11.13429	-7	-7.910006	-7	7.82973	-7	7.854897	-7	11.73744	-7	9.440012	-7	4.906225	-7	8.350331	-7	-3.943267	-7	-5.052799	-7	-19.08835	-7	-4.288281
	-6	.7293167	-6	1.646367	-6	-1.444807	-6	-2.284731	-6	-12.47564	-6	-9.269827	-6	6.617948	-6	9.469979	-6	13.00108	-6	10.58851	-6	4.18562	-6	8.942184	-6	-3.753228	-6	-5.421777	-6	-18.2909	-6	-4.89106
	-5	1.552525	-5	1.549341	-5	-.5596913	-5	-.6484071	-5	-12.31289	-5	-10.76471	-5	7.546898	-5	11.99392	-5	11.40424	-5	10.89798	-5	3.36031	-5	7.086662	-5	-2.870618	-5	-5.512322	-5	-16.91371	-5	-6.099394
	-4	1.443184	-4	3.086091	-4	-1.084727	-4	-1.39804	-4	-10.99459	-4	-8.95575	-4	8.285641	-4	13.20935	-4	11.96164	-4	10.89219	-4	4.269574	-4	6.958129	-4	-4.546726	-4	-4.246518	-4	-15.80336	-4	-5.649014
	-3	2.596762	-3	3.220912	-3	-2.016069	-3	-2.296257	-3	-13.14534	-3	-12.6547	-3	8.109004	-3	11.70123	-3	13.17751	-3	11.8793	-3	5.946625	-3	8.074315	-3	-6.392541	-3	-4.147729	-3	-15.38197	-3	-6.913426
	-2	2.703146	-2	2.691943	-2	-.3019987	-2	.4154596	-2	-12.99816	-2	-12.1392	-2	10.89387	-2	15.08185	-2	14.48615	-2	11.02893	-2	6.551869	-2	8.92721	-2	-7.269961	-2	-3.921495	-2	-13.35707	-2	-6.131244
	-1	2.576556	-1	3.889229	-1	9.952208E-02	-1	.9312877	-1	-14.62156	-1	-11.24062	-1	12.68121	-1	17.11929	-1	15.20561	-1	11.31927	-1	6.06101	-1	8.208965	-1	-4.089882	-1	-2.631803	-1	-13.16114	-1	-5.839038
	0	3.106142	0	4.76743	0	-.7987669	0	-1.515958	0	-14.06949	0	-9.7064	0	11.55348	0	13.79233	0	15.83284	0	12.34845	0	5.850379	0	7.377883	0	-5.456002	0	-2.858653	0	-13.6329	0	-5.685514
	1	3.478582	1	3.810668	1	-.698037	1	-1.416143	1	-13.5556	1	-10.58757	1	12.26695	1	11.87333	1	15.76223	1	12.66959	1	6.118768	1	9.871951	1	-2.374992	1	-1.842862	1	-17.92281	1	-7.828441
	2	2.958725	2	3.29485	2	-2.833899	2	-3.052384	2	-13.91842	2	-10.16034	2	11.01837	2	10.29666	2	15.90694	2	13.86407	2	6.328131	2	9.185291	2	-1.893061	2	-1.540044	2	-14.65111	2	-5.169188
	3	3.876427	3	4.819575	3	-4.438107	3	-4.268704	3	-14.35206	3	-11.8159	3	10.67264	3	10.30591	3	15.61099	3	12.401	3	6.324479	3	8.53914	3	-2.939395	3	-.753445	3	-13.35611	3	-1.605023
	4	4.359728	4	7.151933	4	-4.348513	4	-3.828369	4	-14.02857	4	-12.38488	4	7.305668	4	8.400565	4	15.71988	4	13.25452	4	5.937856	4	10.04378	4	-3.322013	4	-1.696828	4	-14.23878	4	-2.251263
	5	5.0575	5	5.805359	5	-5.596367	5	-5.113641	5	-14.85717	5	-12.79703	5	2.557007	5	7.772546	5	16.31053	5	13.86957	5	5.973016	5	8.577093	5	-3.242337	5	-.7408892	5	-18.57231	5	-5.596469
	6	6.58725	6	6.811513	6	-6.117938	6	-4.987105	6	-14.49162	6	-12.50378	6	-10.64089	6	-1.66411	6	17.09594	6	14.5245	6	5.324363	6	6.69101	6	-1.540239	6	-1.729308	6	-26.38887	6	-12.12261
	7	7.330615	7	7.629179	7	-7.761389	7	-6.516521	7	-16.06495	7	-15.82599	7	-32.96208	7	-20.7964	7	17.98195	7	15.52247	7	6.143205	7	9.128034	7	-3.751446	7	-2.708008	7	-47.76092	7	-32.35859
	8	6.570427	8	8.122869	8	-8.518615	8	-6.238333	8	-18.63884	8	-17.34215	8	-67.28813	8	-49.73494	8	17.91533	8	16.35374	8	6.354479	8	8.300093	8	-5.918825	8	-4.068578	8	-75.35695	8	-62.43623
	9	8.289221	9	9.663356	9	-8.907254	9	-7.307946	9	-24.35197	9	-21.49343	9	-106.7659	9	-84.97285	9	17.61537	9	16.20073	9	4.318773	9	6.05576	9	-9.260487	9	-5.793545	9	-101.5848	9	-97.93959
	10	9.677824	10	11.67842	10	-10.26021	10	-9.216413	10	-31.45168	10	-27.58378	10	-151.3158	10	-125.3252	10	17.58177	10	16.38676	10	4.144298	10	6.322809	10	-14.16651	10	-11.06819	10	-133.7155	10	-135.5127
	11	10.40627	11	10.92226	11	-11.59372	11	-10.09497	11	-42.68805	11	-37.2422	11	-194.7624	11	-162.3763	11	18.94549	11	16.47728	11	4.847976	11	8.027179	11	-23.96721	11	-20.37764	11	-168.8228	11	-173.6092
	12	9.005447	12	10.37779	12	-12.69489	12	-10.92095	12	-50.8346	12	-43.39206	12	-236.8747	12	-199.3906	12	21.52554	12	16.75235	12	3.911773	12	6.540323	12	-33.67073	12	-30.47817	12	-198.3957	12	-209.5369
	13	8.458025	13	10.86429	13	-13.86026	13	-12.89118	13	-64.40489	13	-55.86758	13	-270.6286	13	-232.0164	13	21.81712	13	17.38284	13	2.735708	13	6.012607	13	-43.43653	13	-41.02189	13	-224.0809	13	-239.6879
	14	7.25023	14	10.04883	14	-15.29027	14	-14.27783	14	-77.70272	14	-67.78026	14	-299.2122	14	-261.4673	14	21.05754	14	17.17322	14	1.278011	14	7.26721	14	-54.73381	14	-50.28173	14	-243.7232	14	-264.3259
	15	6.74758	15	9.979548	15	-17.14752	15	-14.97029	15	-91.07873	15	-80.05318	15	-314.5361	15	-277.309	15	20.27317	15	17.5528	15	-.4516102	15	4.335713	15	-68.80762	15	-64.28888	15	-254.4551	15	-276.996
	16	7.036254	16	10.17786	16	-18.52361	16	-16.90348	16	-107.1219	16	-94.30717	16	-320.4137	16	-282.4529	16	20.31569	16	19.39053	16	-1.737728	16	1.907478	16	-80.23041	16	-77.21652	16	-258.4391	16	-280.0096
	17	6.281092	17	10.36205	17	-20.87473	17	-18.89531	17	-123.9724	17	-110.6559	17	-319.4532	17	-281.5866	17	21.91318	17	18.85575	17	-1.124151	17	1.155407	17	-92.78667	17	-91.31297	17	-254.0954	17	-276.3692
	18	6.087687	18	9.335283	18	-20.94939	18	-18.08283	18	-140.1392	18	-124.0276	18	-313.2939	18	-275.7434	18	21.72652	18	18.65741	18	-1.513852	18	.4470868	18	-111.1377	18	-105.4121	18	-252.5922	18	-271.0573
	19	6.69121	19	9.664352	19	-22.87439	19	-19.36085	19	-157.5307	19	-138.0356	19	-304.3821	19	-268.1753	19	21.86493	19	19.45442	19	-3.512888	19	-1.570728	19	-125.1591	19	-120.6058	19	-249.7211	19	-264.4157
	20	7.080608	20	10.65685	20	-25.29674	20	-21.03012	20	-175.2815	20	-151.7727	20	-301.0465	20	-264.2176	20	22.70273	20	19.46424	20	-4.521881	20	-1.831751	20	-137.3393	20	-135.2463	20	-253.1566	20	-263.1913
	21	6.178663	21	9.712997	21	-26.29449	21	-19.83322	21	-190.7556	21	-165.652	21	-298.1508	21	-262.4289	21	22.07826	21	18.84081	21	-6.23888	21	-2.776863	21	-151.5154	21	-153.1146	21	-253.5676	21	-262.3484
	22	6.753956	22	8.866651	22	-28.36791	22	-20.19158	22	-204.3591	22	-177.9365	22	-265.7736	22	-242.5338	22	22.3474	22	19.35568	22	-9.281453	22	-6.227228	22	-164.8208	22	-167.0061	22	-222.7449	22	-231.3011
	23	5.998328	23	9.124231	23	-29.11575	23	-23.1164	23	-218.7395	23	-191.819	23	-185.8515	23	-185.1646	23	25.01852	23	19.76433	23	-11.89224	23	-7.360365	23	-177.3684	23	-181.1994	23	-148.2049	23	-153.5892
	24	6.415423	24	9.080395	24	-30.65063	24	-24.86396	24	-235.6239	24	-209.1488	24	-75.08101	24	-97.45927	24	26.25866	24	21.97094	24	-13.29699	24	-8.851499	24	-188.6467	24	-193.305	24	-45.51313	24	-35.7474
	25	7.25544	25	9.764853	25	-31.68419	25	-27.62704	25	-252.3505	25	-225.6032	25	32.54395	25	6.402747	25	24.47237	25	22.28256	25	-13.15531	25	-10.40651	25	-199.0648	25	-208.2735	25	41.33999	25	65.91586
	26	7.132726	26	10.04164	26	-34.79142	26	-30.43424	26	-268.4103	26	-244.7823	26	101.6606	26	81.54443	26	24.53506	26	23.10577	26	-14.87734	26	-14.42476	26	-203.3667	26	-220.0378	26	88.21323	26	123.3985
	27	8.046247	27	10.37791	27	-36.13219	27	-30.90555	27	-269.1453	27	-259.0523	27	130.3899	27	124.2155	27	23.89686	27	23.39928	27	-16.98989	27	-15.82755	27	-196.3421	27	-223.3345	27	101.8661	27	139.0565
	28	7.480859	28	9.117757	28	-36.761	28	-29.84809	28	-246.0782	28	-254.2556	28	127.6155	28	139.1273	28	25.58955	28	23.89115	28	-18.50957	28	-16.49313	28	-172.8405	28	-206.122	28	89.08281	28	123.591
	29	7.744196	29	9.724001	29	-38.79582	29	-31.48593	29	-195.106	29	-223.8253	29	93.89125	29	126.8389	29	26.91771	29	24.32236	29	-21.38171	29	-20.79445	29	-128.6008	29	-160.2372	29	55.89363	29	83.72272
	30	7.479345	30	10.38171	30	-43.36127	30	-35.20977	30	-120.3193	30	-164.1774	30	37.28125	30	81.04206	30	26.21851	30	23.69009	30	-22.7243	30	-22.6554	30	-72.50758	30	-102.485	30	17.18142	30	28.37364
	31	7.734803	31	11.1144	31	-49.28824	31	-39.83711	31	-35.54382	31	-81.01527	31	11.77164	31	32.01925	31	27.32146	31	24.35199	31	-20.08659	31	-22.50404	31	-15.05677	31	-38.07635	31	21.00196	31	2.056762
	32	7.788286	32	10.78194	32	-58.30204	32	-49.4836	32	36.17192	32	2.656895	32	83.30605	32	36.70465	32	26.21315	32	23.80974	32	-13.20426	32	-22.30281	32	33.64389	32	22.52499	32	103.7658	32	61.51342
	33	8.420707	33	13.18293	33	-63.02605	33	-61.11986	33	80.80471	33	66.44155	33	238.1126	33	127.8759	33	27.65162	33	23.55561	33	.3156415	33	-14.73062	33	64.1545	33	67.10418	33	230.8159	33	193.8136
	34	9.98438	34	14.40199	34	-54.69721	34	-65.95161	34	95.80441	34	96.01131	34	390.6658	34	260.1158	34	28.05415	34	25.455	34	25.33432	34	7.297263	34	79.30951	34	86.49733	34	334.9506	34	327.2732
	35	10.49608	35	14.2885	35	-26.41904	35	-55.39543	35	97.28302	35	99.27534	35	486.0606	35	378.1733	35	28.2635	35	25.89425	35	56.43755	35	37.18195	35	87.27203	35	88.01422	35	383.1571	35	408.5894
	36	10.22192	36	14.93808	36	19.61844	36	-26.66061	36	112.3382	36	88.36748	36	516.5748	36	447.5298	36	27.04146	36	24.31743	36	89.41117	36	74.43333	36	109.3178	36	101.3791	36	389.3318	36	437.006
	37	9.290358	37	15.09926	37	76.09541	37	23.85842	37	168.9102	37	96.80943	37	495.3234	37	463.1859	37	28.46706	37	25.65767	37	115.613	37	110.6543	37	164.354	37	139.3973	37	361.4807	37	417.4936
	38	9.481947	38	13.38305	38	131.3743	38	87.44832	38	264.4017	38	148.9759	38	437.649	38	439.0204	38	28.63765	38	25.41947	38	129.6662	38	134.9199	38	241.3339	38	200.0567	38	309.769	38	369.1841
	39	9.350666	39	11.48271	39	167.6952	39	141.836	39	369.0723	39	250.5011	39	355.969	39	385.6578	39	28.98176	39	26.5915	39	135.3128	39	143.4701	39	315.7732	39	269.3745	39	242.9661	39	305.1591
	40	10.42009	40	13.89941	40	182.1579	40	172.4414	40	438.1096	40	349.0318	40	265.6908	40	310.9706	40	28.9996	40	27.6026	40	149.1257	40	148.4098	40	361.8659	40	334.8836	40	178.6852	40	234.3944
	41	10.38833	41	12.38935	41	183.2364	41	179.0719	41	459.6187	41	406.9029	41	197.0907	41	233.4974	41	28.45312	41	26.67356	41	180.3541	41	167.9335	41	371.6607	41	374.4361	41	137.7435	41	174.718
	42	10.42787	42	13.16525	42	190.2031	42	167.348	42	439.8204	42	417.5553	42	168.4273	42	174.2339	42	30.90826	42	27.25463	42	231.3665	42	211.9102	42	356.6721	42	385.4365	42	127.1928	42	141.1178
	43	10.87021	43	13.26682	43	224.1475	43	162.0807	43	393.1567	43	391.3367	43	187.7759	43	153.8666	43	30.96674	43	28.2335	43	287.068	43	271.4674	43	322.0468	43	364.9247	43	148.5021	43	141.8105
	44	12.64008	44	15.0582	44	287.9157	44	188.0213	44	342.3166	44	345.0703	44	231.6246	44	173.1644	44	32.3928	44	30.31131	44	330.7184	44	328.5287	44	276.1308	44	323.0809	44	174.6575	44	163.3591
	45	13.02419	45	15.39719	45	366.385	45	257.0429	45	302.2488	45	290.2772	45	272.1873	45	210.2907	45	32.41286	45	31.00299	45	347.6674	45	363.682	45	238.59	45	275.3603	45	196.5327	45	189.1315
	46	13.74909	46	17.04702	46	434.0828	46	345.7331	46	287.6778	46	249.6765	46	299.3127	46	247.0999	46	33.00995	46	30.8953	46	337.8601	46	369.8384	46	216.8586	46	235.5107	46	206.8571	46	214.2534
	47	14.78448	47	19.66994	47	461.3808	47	410.459	47	296.2067	47	233.9958	47	306.528	47	269.676	47	34.40505	47	32.06641	47	313.2166	47	354.3287	47	217.0727	47	210.9233	47	205.1871	47	225.9569
	48	15.32982	48	20.54654	48	451.1465	48	433.6921	48	315.9837	48	242.8058	48	296.4322	48	273.8499	48	35.65452	48	32.20356	48	290.61	48	326.2786	48	226.5303	48	205.2311	48	196.7254	48	226.1651
	49	17.12944	49	21.47358	49	414.1675	49	412.9059	49	332.4407	49	265.3683	49	279.3406	49	266.8278	49	37.64268	49	34.39403	49	278.6255	49	301.8213	49	237.098	49	215.3822	49	183.1903	49	219.247
	50	18.83216	50	22.10268	50	371.614	50	368.0069	50	335.5209	50	283.0462	50	258.8696	50	248.5511	50	38.35398	50	34.75823	50	285.2389	50	297.3885	50	238.9946	50	224.993	50	170.5818	50	207.5815
	51	19.55363	51	20.70437	51	342.6119	51	319.5812	51	327.3575	51	289.5517	51	246.0435	51	229.3184	51	41.01388	51	35.83749	51	303.7314	51	311.4099	51	233.5421	51	232.8259	51	165.4849	51	199.384
	52	19.37104	52	19.97633	52	335.6439	52	285.9757	52	312.4402	52	285.5006	52	242.8858	52	216.0003	52	41.37346	52	36.73693	52	322.6552	52	329.8058	52	222.0801	52	229.9641	52	167.2335	52	196.0495
	53	20.7669	53	21.18213	53	351.967	53	279.5719	53	298.0699	53	273.1858	53	247.0248	53	209.0477	53	42.24399	53	37.04235	53	331.3934	53	344.1949	53	206.9505	53	223.9282	53	177.8313	53	201.321
	54	21.63195	54	22.93371	54	376.5717	54	296.5208	54	289.8581	54	257.5092	54	253.6541	54	210.0617	54	42.23447	54	41.05231	54	328.6787	54	350.9077	54	199.0136	54	214.7961	54	188.2717	54	207.3271
	55	22.96687	55	24.73127	55	395.8572	55	324.859	55	285.8666	55	244.9029	55	263.561	55	221.0659	55	43.55122	55	41.32519	55	318.4372	55	344.0803	55	187.7793	55	204.9417	55	194.5892	55	215.5873
	56	24.21447	56	25.97436	56	402.8651	56	345.8299	56	288.6983	56	240.2408	56	269.8055	56	233.0209	56	46.54858	56	42.44434	56	307.3009	56	334.3189	56	188.4335	56	197.6406	56	196.8939	56	224.1339
	57	27.42812	57	28.72182	57	397.689	57	352.8958	57	291.8467	57	238.4276	57	269.2016	57	236.4882	57	49.31559	57	45.50978	57	299.3389	57	325.495	57	190.1794	57	193.2493	57	198.337	57	228.8813
	58	29.54186	58	28.93991	58	385.4265	58	346.8074	58	294.2784	58	239.4106	58	268.6608	58	239.6366	58	50.79707	58	46.99348	58	297.3449	58	321.1004	58	192.2859	58	194.0408	58	192.791	58	226.5603
	59	30.97716	59	29.34033	59	372.3993	59	333.4882	59	294.9816	59	242.3932	59	266.3193	59	240.4135	59	53.33272	59	48.05096	59	298.9557	59	320.9162	59	193.5607	59	196.5276	59	186.72	59	221.7516
	60	34.19612	60	30.67707	60	363.123	60	320.0119	60	294.2877	60	243.5081	60	264.0242	60	238.7826	60	56.30155	60	51.83024	60	303.7905	60	324.2721	60	191.0795	60	196.8955	60	188.709	60	219.6645
	61	36.66039	61	33.22352	61	360.589	61	312.3757	61	289.7107	61	240.4821	61	260.1539	61	236.1308	61	59.06424	61	54.53675	61	310.5447	61	330.6781	61	186.1709	61	194.4482	61	180.5459	61	211.6939
	62	39.47976	62	36.10648	62	361.9019	62	309.7903	62	285.1175	62	239.7518	62	257.0913	62	233.8832	62	65.3432	62	57.01637	62	314.1825	62	333.0334	62	183.4217	62	194.4269	62	169.7168	62	203.9298
	63	43.83588	63	39.97179	63	365.3045	63	311.1591	63	282.7635	63	239.7386	63	252.7899	63	226.67	63	72.00716	63	62.81049	63	315.1151	63	333.1124	63	179.0581	63	193.7823	63	171.5879	63	202.1006
	64	48.32438	64	43.66639	64	367.659	64	314.9962	64	278.3024	64	237.3262	64	249.0612	64	219.4156	64	77.35972	64	66.67168	64	313.6955	64	333.6115	64	178.6189	64	193.3864	64	172.3806	64	195.5379
	65	51.47931	65	46.40171	65	368.4835	65	318.9169	65	274.0685	65	231.4838	65	245.174	65	215.8865	65	82.10637	65	72.20711	65	312.0433	65	329.6511	65	177.0314	65	189.352	65	171.7622	65	192.7765
	66	56.8784	66	50.57743	66	366.4496	66	318.0984	66	270.6568	66	228.5777	66	242.8778	66	213.0481	66	85.82526	66	77.53819	66	309.1464	66	325.1923	66	176.2971	66	189.0559	66	172.2469	66	194.3555
	67	62.11817	67	54.82691	67	364.1276	67	315.8253	67	265.2724	67	222.8537	67	237.9573	67	208.7181	67	88.36166	67	81.37773	67	308.8252	67	324.2088	67	176.8087	67	187.8485	67	171.3171	67	195.4431
	68	67.23722	68	57.9129	68	363.8613	68	314.9532	68	259.938	68	219.1198	68	236.8508	68	205.2731	68	90.98835	68	85.07775	68	307.4395	68	323.1304	68	176.3022	68	187.071	68	167.8837	68	193.2952
	69	72.80434	69	62.66016	69	361.1126	69	311.5679	69	253.7594	69	214.5618	69	236.7419	69	203.2412	69	92.66765	69	85.88499	69	306.2139	69	321.5055	69	173.7667	69	184.5129	69	164.5556	69	192.225
	70	78.53114	70	68.24287	70	359.5436	70	308.2669	70	249.5341	70	210.9904	70	237.1727	70	200.1143	70	94.5443	70	88.55721	70	305.4342	70	321.8739	70	174.2254	70	185.0907	70	162.78	70	192.7523
	71	83.40327	71	72.25304	71	358.6107	71	308.8722	71	244.6756	71	204.5737	71	237.2447	71	200.4859	71	93.57759	71	88.6852	71	303.1129	71	321.1563	71	172.5168	71	183.5449	71	160.5826	71	192.0379
	72	86.83172	72	76.34272	72	352.9898	72	302.6744	72	241.6595	72	200.8561	72	238.405	72	202.1002	72	96.14192	72	90.15589	72	301.9209	72	319.0865	72	169.3204	72	182.653	72	160.808	72	193.7705
	73	89.9754	73	80.66068	73	347.0006	73	297.6357	73	237.2976	73	195.2604	73	238.8685	73	206.7308	73	98.37273	73	90.28719	73	300.5301	73	318.2241	73	168.7555	73	181.8992	73	158.9368	73	192.7767
	74	92.37496	74	82.06016	74	340.9441	74	292.8222	74	233.0227	74	192.0899	74	239.4052	74	207.4186	74	102.2793	74	92.205	74	298.6217	74	318.5879	74	170.6009	74	179.0881	74	159.9886	74	190.6742
	75	93.67457	75	81.38448	75	337.1052	75	289.981	75	228.5086	75	188.526	75	234.4056	75	202.9948	75	105.2705	75	96.52759	75	297.8955	75	317.1873	75	168.8612	75	179.8908	75	158.9226	75	189.5348
	76	95.13341	76	82.83578	76	333.3032	76	285.3784	76	222.3031	76	184.3835	76	228.3001	76	198.3917	76	108.2079	76	99.76084	76	296.6047	76	314.0468	76	166.0281	76	179.6548	76	158.5125	76	188.4083
	77	95.93422	77	83.76119	77	332.2785	77	281.6706	77	216.0153	77	179.1233	77	223.3317	77	196.8851	77	109.3945	77	103.3353	77	297.1207	77	314.7568	77	165.9324	77	176.8158	77	157.8646	77	187.2695
	78	96.77354	78	84.29671	78	331.9502	78	279.2433	78	209.4382	78	172.0008	78	218.6229	78	195.9887	78	111.7696	78	104.9912	78	297.6964	78	313.7776	78	163.9138	78	173.2448	78	154.4178	78	183.776
	79	98.01256	79	85.32169	79	333.7876	79	277.6669	79	200.2352	79	165.8359	79	211.0409	79	189.5047	79	112.6919	79	107.3881	79	297.6035	79	309.9824	79	163.81	79	174.7244	79	153.1665	79	181.9866
	80	99.78313	80	88.46529	80	337.0946	80	276.4194	80	193.0896	80	159.8962	80	203.9211	80	180.2038	80	113.7118	80	110.6725	80	298.0472	80	310.2467	80	160.3784	80	170.9564	80	151.3473	80	179.1197
	81	102.644	81	90.98558	81	337.694	81	277.3064	81	184.2522	81	152.5421	81	196.6739	81	171.4475	81	116.797	81	112.0589	81	297.7573	81	309.5634	81	158.1448	81	168.6831	81	149.4598	81	175.0807
	82	103.9384	82	92.39229	82	340.703	82	279.6693	82	176.7278	82	146.5759	82	188.667	82	164.051	82	117.1544	82	111.3707	82	295.4091	82	306.4466	82	155.662	82	167.0635	82	143.5666	82	171.6301
	83	105.3376	83	95.09016	83	337.3108	83	276.9714	83	168.273	83	139.1972	83	185.445	83	160.9924	83	117.4947	83	113.1018	83	293.9632	83	303.4967	83	150.8654	83	163.1449	83	141.577	83	168.799
	84	105.6511	84	95.36496	84	335.4861	84	277.8913	84	161.7743	84	132.1045	84	182.3254	84	157.6642	84	116.2606	84	112.858	84	291.7224	84	302.5557	84	146.6013	84	157.9166	84	139.2907	84	166.3458
	85	104.1584	85	92.91852	85	330.5033	85	276.1805	85	154.7552	85	125.3785	85	180.1223	85	153.5524	85	115.2055	85	112.2471	85	288.2011	85	297.799	85	142.6343	85	152.8866	85	133.4223	85	161.8554
	86	104.4141	86	93.20137	86	323.8473	86	271.529	86	150.6864	86	120.8196	86	179.1433	86	152.0634	86	114.1796	86	111.4356	86	282.6151	86	292.5491	86	137.3666	86	146.9934	86	133.9809	86	160.768
	87	103.0553	87	90.6317	87	314.8347	87	265.6397	87	145.6611	87	115.2741	87	176.3063	87	148.5519	87	112.1339	87	110.626	87	277.9337	87	289.8936	87	132.316	87	141.5954	87	132.6253	87	159.5849
	88	100.2175	88	87.92357	88	307.2572	88	262.0441	88	140.562	88	109.4926	88	174.7581	88	149.089	88	111.7676	88	109.0282	88	272.4135	88	284.082	88	130.3794	88	139.5565	88	130.1395	88	156.8228
	89	97.66048	89	86.27823	89	299.4381	89	255.8597	89	136.8905	89	105.5331	89	171.4421	89	148.303	89	112.1374	89	108.507	89	269.3123	89	278.7596	89	125.6663	89	136.7648	89	129.4474	89	157.7656
	90	95.22557	90	86.36845	90	290.7045	90	245.5204	90	132.3047	90	101.3758	90	168.1779	90	145.2823	90	111.2284	90	109.146	90	265.1364	90	276.168	90	121.4464	90	132.1786	90	125.5765	90	155.7173
	91	94.20795	91	83.90145	91	286.2619	91	239.68	91	129.1211	91	97.76482	91	164.0742	91	141.6233	91	111.0601	91	108.7921	91	261.9767	91	274.6861	91	118.9997	91	125.3341	91	126.0559	91	157.3628
	92	92.53465	92	82.79903	92	279.9796	92	232.875	92	125.3933	92	95.14391	92	159.811	92	137.6496	92	111.0387	92	109.1942	92	257.0858	92	272.0101	92	118.7978	92	124.4528	92	124.3103	92	154.3596
	93	92.30886	93	84.21078	93	275.3658	93	226.2134	93	119.8758	93	90.45113	93	155.8513	93	133.5396	93	110.1043	93	109.978	93	253.8237	93	269.3004	93	116.2019	93	124.2013	93	125.4964	93	154.8434
	94	92.13805	94	82.81408	94	272.2457	94	222.8404	94	117.256	94	87.49983	94	152.0242	94	130.7718	94	110.535	94	111.261	94	252.5036	94	268.263	94	113.4763	94	119.656	94	123.4725	94	151.9792
	95	92.70998	95	81.68755	95	267.9615	95	218.9396	95	113.9311	95	83.89887	95	148.5113	95	127.3541	95	111.3323	95	111.6022	95	251.2537	95	266.6653	95	112.2471	95	117.1306	95	119.9337	95	148.103
	96	92.89442	96	81.09621	96	265.4644	96	217.0696	96	112.04	96	82.42735	96	144.8658	96	123.279	96	112.4669	96	111.8408	96	248.8766	96	264.9845	96	108.6545	96	115.9629	96	119.4598	96	146.6512
	97	92.63007	97	80.15536	97	261.933	97	213.5408	97	109.8371	97	79.60947	97	140.705	97	116.9898	97	112.8852	97	112.7807	97	246.3958	97	264.1427	97	107.1515	97	113.5172	97	117.7948	97	143.5194
	98	90.77664	98	77.76701	98	257.9827	98	211.639	98	108.1815	98	76.51102	98	138.6087	98	112.8165	98	114.7852	98	111.3909	98	244.7711	98	261.3803	98	107.4084	98	113.9816	98	116.8557	98	141.6191
	99	89.12621	99	75.74977	99	255.2461	99	210.0316	99	106.8597	99	75.15074	99	136.9667	99	112.4624	99	115.2832	99	109.9352	99	242.7325	99	256.8905	99	102.673	99	112.5824	99	113.0281	99	138.8289
	100	87.07387	100	75.34785	100	250.6785	100	206.409	100	104.0753	100	72.77544	100	134.7946	100	109.6745	100	115.2289	100	109.6099	100	240.1108	100	253.3408	100	101.1357	100	112.0388	100	104.1483	100	132.8444
	101	83.45396	101	73.4827	101	246.2244	101	204.0126	101	102.7279	101	71.79353	101	132.0164	101	108.611	101	116.1512	101	109.5303	101	236.2897	101	251.1702	101	101.427	101	111.3025	101	96.86658	101	127.58
	102	81.47627	102	73.60294	102	241.8163	102	198.6383	102	101.3853	102	72.0931	102	127.3543	102	106.4615	102	116.3716	102	110.2137	102	231.6904	102	243.5033	102	98.84823	102	105.9089	102	94.73692	102	125.4889
	103	81.7635	103	76.08389	103	236.4985	103	192.7594	103	98.78101	103	69.66709	103	123.0874	103	103.4249	103	115.4883	103	110.4631	103	226.1488	103	237.0167	103	96.56219	103	106.4712	103	93.56844	103	123.0719
	104	81.67097	104	77.02058	104	231.8338	104	187.1892	104	96.34395	104	67.19922	104	117.1834	104	98.84462	104	114.824	104	112.2566	104	224.6114	104	233.493	104	92.87338	104	101.7056	104	91.11174	104	119.9665
	105	82.31003	105	76.72777	105	226.8969	105	181.5655	105	91.2812	105	62.65625	105	112.0266	105	96.86131	105	112.0154	105	111.0392	105	220.2544	105	227.0216	105	92.08211	105	101.6448	105	88.67289	105	118.4559
	106	82.43141	106	78.37509	106	223.4036	106	175.7023	106	87.62297	106	61.99796	106	106.9176	106	95.30529	106	107.5238	106	111.4047	106	214.0599	106	220.5874	106	92.05185	106	99.03079	106	85.54485	106	114.8393
	107	82.96671	107	77.18665	107	218.647	107	171.0557	107	84.12379	107	59.15526	107	101.417	107	90.9668	107	103.855	107	109.9262	107	208.8695	107	216.1697	107	91.35167	107	98.03819	107	84.31171	107	113.7948
	108	81.17214	108	73.2178	108	212.1121	108	165.6553	108	78.76479	108	54.77614	108	95.77884	108	86.0836	108	102.8212	108	107.2414	108	203.0256	108	211.0142	108	88.28457	108	96.91486	108	83.95088	108	110.4232
	109	79.61954	109	70.534	109	207.1301	109	162.0867	109	75.48623	109	53.32406	109	90.75853	109	80.92357	109	101.657	109	104.5095	109	196.8553	109	203.3938	109	85.22133	109	94.21207	109	78.62138	109	104.854
	110	76.75539	110	67.09043	110	201.9513	110	158.4547	110	72.05929	110	50.07763	110	86.83583	110	75.07552	110	100.1634	110	101.3475	110	192.9469	110	199.8408	110	84.22978	110	90.9505	110	79.09859	110	105.4964
	111	71.14423	111	62.30333	111	195.1175	111	152.8802	111	67.36822	111	44.8523	111	82.14062	111	70.55477	111	100.1605	111	101.0956	111	188.261	111	194.1065	111	80.18606	111	86.8268	111	74.68683	111	102.6513
	112	66.64792	112	58.57009	112	189.6482	112	148.3385	112	62.39665	112	40.69707	112	77.79344	112	67.45816	112	97.84532	112	98.45917	112	183.5094	112	189.5182	112	76.63401	112	85.97794	112	75.39418	112	102.0957
	113	60.93945	113	56.42869	113	183.3005	113	143.3487	113	60.71051	113	41.04929	113	73.56834	113	61.1417	113	96.15239	113	98.29027	113	176.9182	113	184.9085	113	74.24809	113	83.76051	113	73.76349	113	98.83873
	114	57.19065	114	55.60688	114	178.5194	114	139.8379	114	58.27909	114	36.09502	114	70.33923	114	55.05785	114	94.24101	114	94.73168	114	172.0863	114	182.1595	114	71.8508	114	82.7505	114	70.7626	114	94.6785
	115	54.49171	115	54.48259	115	173.2104	115	135.3208	115	54.64564	115	31.24009	115	69.49625	115	51.93583	115	93.51994	115	95.27425	115	166.7325	115	176.1272	115	69.73173	115	82.61867	115	68.94452	115	92.73088
	116	53.6818	116	54.22393	116	168.4958	116	130.2785	116	53.22035	116	28.93641	116	68.30659	116	51.28392	116	93.14217	116	93.66803	116	163.0674	116	170.6385	116	64.98547	116	78.15355	116	65.60781	116	91.15549
	117	52.82276	117	53.96573	117	162.7475	117	125.5398	117	49.70844	117	25.51694	117	67.26117	117	49.45964	117	91.66289	117	94.02775	117	162.1313	117	169.0071	117	63.1954	117	74.76552	117	63.75765	117	89.94521
	118	51.93464	118	51.36254	118	158.2928	118	120.8355	118	46.39068	118	23.34005	118	65.50121	118	49.18678	118	89.10773	118	93.01437	118	159.4329	118	167.2729	118	61.69177	118	73.20022	118	58.428	118	86.00537
	119	50.48298	119	48.76649	119	154.4369	119	115.2716	119	44.9151	119	22.98812	119	66.87738	119	52.06414	119	87.26357	119	89.55758	119	154.3101	119	162.2464	119	60.14081	119	70.82685	119	54.41665	119	84.19381
	120	49.22591	120	45.49723	120	149.6973	120	109.5838	120	42.43674	120	21.51779	120	63.9096	120	48.09453	120	86.87761	120	87.45245	120	150.5571	120	159.4532	120	59.64383	120	68.7196	120	50.54784	120	81.38153
	121	48.31594	121	43.04092	121	146.9846	121	105.0535	121	39.20344	121	19.4415	121	59.73223	121	44.06832	121	87.65138	121	85.81288	121	147.5509	121	156.0016	121	57.23655	121	66.98425	121	49.40111	121	78.70195
	122	45.57126	122	40.24918	122	144.0635	122	102.0606	122	37.24093	122	18.2533	122	56.02879	122	42.14244	122	88.06148	122	85.05043	122	145.8541	122	152.4634	122	55.66009	122	63.74871	122	48.17678	122	78.87547
	123	43.01567	123	37.28856	123	140.8905	123	98.9504	123	35.99562	123	18.27685	123	49.46597	123	39.19866	123	87.7162	123	84.43073	123	144.2942	123	149.1615	123	53.86738	123	63.25076	123	48.08666	123	79.33041
	124	39.66098	124	33.43198	124	137.2438	124	97.03526	124	33.12453	124	16.4324	124	43.71715	124	35.4437	124	88.06544	124	84.71303	124	140.8421	124	146.8817	124	52.7175	124	58.96387	124	49.23485	124	78.62502
	125	36.4733	125	32.11655	125	133.636	125	95.90229	125	30.14581	125	13.99658	125	41.06483	125	34.6548	125	86.79023	125	84.40379	125	137.6203	125	143.0989	125	49.30312	125	57.01122	125	50.04303	125	78.55048
	126	34.52347	126	32.06362	126	130.2433	126	93.58066	126	27.72021	126	14.16796	126	38.17083	126	34.31099	126	84.64175	126	84.76671	126	133.5018	126	138.2459	126	49.92136	126	59.05396	126	48.028	126	73.25212
	127	34.1255	127	32.18837	127	126.4468	127	90.92876	127	25.65617	127	13.12123	127	34.45249	127	31.13444	127	81.98174	127	83.96527	127	129.6691	127	135.4558	127	48.36553	127	56.26361	127	40.38305	127	67.22066
	128	33.20171	128	30.78583	128	121.9989	128	87.3297	128	25.71774	128	11.76893	128	30.16322	128	29.84912	128	80.66927	128	84.50102	128	125.8591	128	130.3518	128	45.65454	128	57.56076	128	38.50686	128	65.93496
	129	32.49403	129	29.79832	129	118.7279	129	84.16277	129	22.51497	129	5.664277	129	29.28475	129	30.82639	129	78.96368	129	82.7264	129	121.2728	129	124.8696	129	43.69746	129	54.85126	129	40.93183	129	64.52832
	130	31.15937	130	29.502	130	113.21	130	79.08134	130	21.12582	130	2.714994	130	27.40945	130	27.72777	130	76.56852	130	80.31591	130	117.7319	130	122.0727	130	41.01461	130	52.79322	130	40.08595	130	62.61656
	131	30.31229	131	26.5971	131	108.2127	131	74.91576	131	16.09295	131	-3.699166	131	21.94139	131	17.53595	131	74.69661	131	78.08301	131	114.1355	131	117.3713	131	37.4277	131	49.07784	131	42.33047	131	63.70486
	132	29.31146	132	24.17356	132	104.6037	132	72.1344	132	12.46659	132	-5.191462	132	20.96466	132	14.41107	132	72.64056	132	74.69859	132	110.0683	132	112.2414	132	34.16248	132	46.64999	132	38.26163	132	59.42153
	133	27.0925	133	22.06709	133	101.3307	133	68.5417	133	8.914617	133	-8.030911	133	16.31704	133	7.385858	133	71.06918	133	71.98428	133	106.3429	133	107.5443	133	31.53477	133	46.45251	133	35.77615	133	59.30026
	134	24.72884	134	17.82442	134	97.49574	134	64.54516	134	8.021846	134	-9.125765	134	14.29165	134	5.794675	134	70.25529	134	68.83068	134	104.1576	134	104.8416	134	29.4755	134	42.81931	134	31.30462	134	56.17294
	135	21.01454	135	14.25569	135	93.91511	135	60.05152	135	4.357885	135	-11.11888	135	12.8046	135	3.527925	135	67.82854	135	67.80391	135	101.825	135	101.7922	135	28.21591	135	38.94618	135	25.98429	135	52.65465
	136	17.41229	136	12.2611	136	91.249	136	56.21572	136	1.451774	136	-11.32249	136	10.29696	136	.6510371	136	66.69916	136	65.46876	136	98.16557	136	97.73038	136	28.48102	136	40.38609	136	25.17389	136	51.98926
	137	14.06774	137	11.34342	137	86.45847	137	51.36034	137	-1.021275	137	-11.47525	137	8.104186	137	-2.877482	137	63.8802	137	62.70062	137	95.82174	137	95.66954	137	28.3342	137	36.81374	137	20.20108	137	49.11935
	138	9.990189	138	9.624316	138	83.06772	138	47.90826	138	-3.591451	138	-13.39085	138	5.26834	138	-3.153731	138	61.72834	138	61.5861	138	94.58925	138	94.22007	138	25.03747	138	33.2839	138	21.09213	138	46.78451
	139	7.708749	139	8.567299	139	80.85721	139	44.72436	139	-6.155171	139	-15.53566	139	2.720639	139	-.3900951	139	57.67849	139	60.26068	139	92.22986	139	91.34975	139	22.33964	139	31.84684	139	18.20353	139	46.52353
	140	5.422274	140	7.557672	140	77.85011	140	41.89746	140	-6.980115	140	-16.65419	140	-.6495577	140	-2.487821	140	55.95281	140	58.57664	140	89.91846	140	90.00353	140	18.87848	140	30.43658	140	9.010739	140	41.80151
	141	3.540618	141	5.054294	141	75.38452	141	40.62259	141	-10.12202	141	-20.6004	141	-1.9982	141	-4.689567	141	54.32196	141	57.90129	141	86.7376	141	89.03589	141	18.10076	141	27.19573	141	8.358283	141	41.46334
	142	1.477621	142	3.892202	142	72.26694	142	39.49276	142	-12.21062	142	-21.4414	142	-8.162888	142	-9.267923	142	49.81567	142	53.86977	142	83.11951	142	85.82701	142	17.44505	142	25.0113	142	8.623964	142	35.64986
	143	.9690416	143	2.248417	143	68.86457	143	37.95674	143	-14.0232	143	-24.31063	143	-9.859466	143	-11.67423	143	47.88033	143	51.41825	143	80.83538	143	82.48479	143	15.69595	143	23.73464	143	10.62744	143	35.50048
	144	-.7526192	144	-.5029368	144	65.95685	144	34.98694	144	-16.10178	144	-26.66155	144	-10.78399	144	-10.84268	144	47.37363	144	50.42392	144	80.84446	144	80.67017	144	11.0614	144	20.9131	144	7.773512	144	30.25446
	145	-2.748039	145	-2.58562	145	64.73089	145	34.33668	145	-15.51428	145	-25.9836	145	-15.07764	145	-14.11724	145	46.73148	145	47.76612	145	78.94895	145	77.39418	145	10.39503	145	19.57824	145	5.619267	145	28.9948
	146	-4.598155	146	-4.356899	146	59.68761	146	29.50034	146	-15.09224	146	-25.25663	146	-15.78739	146	-15.28592	146	47.69469	146	44.47873	146	76.08364	146	74.84095	146	8.058065	146	17.7029	146	4.671273	146	30.09286
	147	-5.723921	147	-5.033465	147	55.05046	147	25.61535	147	-17.49227	147	-29.20565	147	-17.94189	147	-20.30374	147	47.16821	147	45.32701	147	73.73357	147	74.68836	147	5.85198	147	14.68219	147	2.008379	147	22.74459
	148	-6.879071	148	-7.056899	148	51.51843	148	23.81437	148	-16.15012	148	-29.49312	148	-19.44651	148	-22.07649	148	45.52541	148	42.8117	148	69.48666	148	71.93653	148	5.12583	148	13.53755	148	.7455415	148	19.56966
	149	-8.460405	149	-6.622674	149	48.01584	149	21.28282	149	-17.08432	149	-31.54614	149	-22.86064	149	-23.91435	149	44.82774	149	42.05203	149	64.97031	149	67.11481	149	3.829218	149	12.62924	149	-.2360406	149	18.02065
	150	-8.721506	150	-7.247708	150	44.83695	150	18.39061	150	-19.15197	150	-34.42518	150	-25.50291	150	-24.77736	150	41.78579	150	40.97264	150	62.99746	150	63.10141	150	4.151995	150	10.29429	150	-.7820654	150	17.99557
	151	-9.730343	151	-5.118747	151	41.81245	151	16.45376	151	-20.88276	151	-36.79951	151	-27.3453	151	-26.92393	151	38.92222	151	39.14197	151	62.2845	151	62.00639	151	1.47156	151	7.359058	151	-3.70096	151	15.78389
	152	-9.358728	152	-4.579651	152	39.203	152	12.85674	152	-23.13386	152	-37.55193	152	-28.15911	152	-30.54678	152	34.72586	152	35.57658	152	61.58068	152	58.44037	152	2.897815	152	7.534017	152	-7.584002	152	14.75882
	153	-9.80198	153	-5.395452	153	36.30713	153	8.883093	153	-25.6179	153	-38.45007	153	-30.28726	153	-35.96104	153	34.5281	153	34.38417	153	58.91035	153	55.39956	153	1.351017	153	5.389751	153	-10.31901	153	14.21277
	154	-8.689865	154	-4.755713	154	34.66793	154	6.897437	154	-26.42447	154	-37.55304	154	-32.18637	154	-40.0424	154	35.04005	154	32.76923	154	56.73799	154	54.42475	154	1.131314	154	6.550845	154	-10.54091	154	13.08538
	155	-10.57277	155	-9.537437	155	33.32814	155	4.762724	155	-27.58851	155	-37.11694	155	-34.66552	155	-39.53581	155	32.96361	155	31.0507	155	54.51674	155	52.1347	155	1.05661	155	5.534443	155	-11.28518	155	13.56605
	156	-11.78538	156	-11.03592	156	31.00814	156	1.748652	156	-28.87445	156	-35.5321	156	-36.01304	156	-38.25657	156	30.14793	156	29.2323	156	52.14957	156	49.22056	156	-1.071055	156	3.496983	156	-13.42581	156	14.08638
	157	-13.46263	157	-12.82958	157	28.78009	157	-1.006719	157	-32.96655	157	-38.53058	157	-39.10898	157	-41.09076	157	28.00589	157	27.86398	157	50.29697	157	49.1772	157	-1.032974	157	1.442795	157	-14.97388	157	12.52496
	158	-15.60222	158	-15.17827	158	27.59931	158	-1.59847	158	-33.45273	158	-36.4784	158	-40.44313	158	-41.14762	158	27.18219	158	25.45536	158	48.38227	158	48.43639	158	-3.915487	158	.5146649	158	-15.40497	158	10.75129
	159	-18.71499	159	-16.95686	159	24.99875	159	-3.319889	159	-33.04996	159	-37.07796	159	-40.76537	159	-40.53148	159	26.35223	159	24.69937	159	44.53901	159	43.74037	159	-4.319313	159	.6339802	159	-16.75568	159	9.057253
	160	-19.20054	160	-17.05848	160	24.33512	160	-2.998649	160	-33.94638	160	-42.15378	160	-43.65217	160	-42.21452	160	24.55984	160	22.60607	160	44.187	160	41.709	160	-5.709814	160	-1.531542	160	-14.0804	160	9.534538
	161	-20.11777	161	-18.02142	161	21.44697	161	-3.411285	161	-34.71577	161	-46.29092	161	-45.65276	161	-42.27149	161	24.30905	161	23.51526	161	43.37603	161	41.33832	161	-7.601108	161	-6.982448	161	-16.99905	161	7.354201
	162	-21.06124	162	-19.57334	162	17.47625	162	-4.533636	162	-37.55305	162	-50.50945	162	-47.30131	162	-41.85372	162	23.86208	162	21.05267	162	40.26532	162	37.60598	162	-8.70256	162	-7.562645	162	-15.85776	162	5.868986
	163	-22.2281	163	-18.92564	163	16.35158	163	-4.118875	163	-39.10544	163	-50.53952	163	-47.02279	163	-41.84674	163	23.29746	163	20.33895	163	37.00041	163	35.2535	163	-9.830148	163	-8.560505	163	-18.97156	163	2.371188
	164	-24.33669	164	-20.47246	164	14.99979	164	-4.460193	164	-39.48379	164	-51.74747	164	-49.77369	164	-46.48389	164	20.20573	164	19.41218	164	34.97007	164	33.73942	164	-13.78199	164	-12.0237	164	-17.37037	164	1.443879
	165	-25.61364	165	-24.41913	165	12.2358	165	-8.769246	165	-39.96445	165	-52.52748	165	-49.82124	165	-46.88791	165	17.45257	165	17.1753	165	34.82838	165	32.3211	165	-14.73204	165	-13.98488	165	-20.98618	165	-.7600051
	166	-26.90591	166	-22.51472	166	8.49085	166	-15.02974	166	-41.82441	166	-54.52634	166	-51.09072	166	-48.39989	166	17.31239	166	15.77079	166	32.19577	166	28.11973	166	-16.31055	166	-14.06127	166	-22.94362	166	-2.593119
	167	-27.70274	167	-23.27373	167	4.963638	167	-19.14697	167	-43.3641	167	-56.46795	167	-52.76421	167	-49.7314	167	16.99043	167	15.29187	167	29.6791	167	26.93097	167	-18.10951	167	-19.29235	167	-22.06711	167	-2.696977
	168	-30.36492	168	-26.6831	168	1.060627	168	-21.19477	168	-44.00378	168	-56.82612	168	-52.96552	168	-50.4621	168	14.43905	168	12.60818	168	26.91184	168	25.00132	168	-18.26826	168	-21.88911	168	-27.91166	168	-7.936027
	169	-31.65934	169	-27.22824	169	8.502284E-02	169	-21.81799	169	-45.34203	169	-56.59764	169	-54.92884	169	-52.03903	169	11.8396	169	12.24021	169	23.96123	169	22.05544	169	-18.4835	169	-21.753	169	-29.35609	169	-7.362048
	170	-32.98178	170	-28.021	170	-3.901277	170	-25.20494	170	-47.39355	170	-57.15902	170	-57.41504	170	-57.81395	170	9.343554	170	9.073928	170	21.23058	170	19.03826	170	-19.43159	170	-21.53275	170	-29.2587	170	-7.096125
	171	-34.27865	171	-29.87262	171	-6.064445	171	-25.69812	171	-50.28028	171	-60.06125	171	-57.85925	171	-57.7843	171	9.421626	171	9.381464	171	21.8482	171	18.44588	171	-19.46018	171	-22.91438	171	-30.87104	171	-9.107801
	172	-35.69073	172	-31.73463	172	-6.556292	172	-25.14154	172	-51.90329	172	-60.21692	172	-57.45966	172	-56.68978	172	8.000484	172	6.738438	172	20.99725	172	15.18316	172	-17.99663	172	-23.72418	172	-31.79021	172	-7.804276
	173	-36.88691	173	-32.14265	173	-9.283917	173	-29.80668	173	-53.18201	173	-60.96881	173	-56.34451	173	-54.73392	173	6.313222	173	5.236472	173	18.48416	173	15.1806	173	-21.60218	173	-25.05343	173	-33.13342	173	-8.972326
	174	-38.47343	174	-33.29863	174	-11.87023	174	-32.70683	174	-54.32556	174	-61.85213	174	-58.67651	174	-57.70459	174	4.118972	174	4.42404	174	17.27327	174	14.23821	174	-20.65057	174	-25.18378	174	-27.01724	174	-5.295739
	175	-39.91349	175	-35.20568	175	-14.56513	175	-37.05917	175	-55.62562	175	-62.92135	175	-60.19418	175	-58.53181	175	4.016155	175	2.409037	175	15.72926	175	13.03749	175	-22.89856	175	-28.98768	175	-24.94591	175	-5.968764
	176	-40.07364	176	-35.37907	176	-19.97911	176	-42.22792	176	-56.88535	176	-63.08566	176	-59.8918	176	-58.99213	176	1.11815	176	.8856543	176	13.06514	176	10.02942	176	-26.62559	176	-30.3567	176	-21.3956	176	-3.678304
	177	-40.80042	177	-35.00173	177	-23.06999	177	-43.63614	177	-57.23019	177	-64.41798	177	-62.18399	177	-60.39493	177	-.8675996	177	.1030773	177	11.83581	177	10.64997	177	-27.63358	177	-31.72197	177	-27.08384	177	-6.233615
	178	-42.38641	178	-36.13988	178	-26.36315	178	-44.35878	178	-57.04116	178	-64.94216	178	-63.54968	178	-60.59335	178	-1.60662	178	-1.763138	178	10.21697	178	7.049728	178	-26.05142	178	-33.95632	178	-30.36336	178	-7.51798
	179	-43.501	179	-35.42419	179	-30.07624	179	-46.42183	179	-56.26297	179	-65.21878	179	-64.36021	179	-61.24172	179	-2.086699	179	-2.720033	179	9.252156	179	4.130044	179	-25.98954	179	-34.26634	179	-31.43895	179	-6.201665
	180	-43.18467	180	-34.7877	180	-32.87311	180	-48.38469	180	-56.10994	180	-65.00552	180	-63.54222	180	-62.20046	180	-2.685839	180	-3.39874	180	8.222333	180	2.620799	180	-27.0588	180	-34.73884	180	-39.73704	180	-15.81161
	181	-43.56291	181	-35.94712	181	-35.86554	181	-49.7511	181	-57.03442	181	-66.27275	181	-64.73546	181	-64.39191	181	-2.617992	181	-3.865297	181	6.719578	181	1.029889	181	-28.30616	181	-38.78133	181	-34.77198	181	-15.88157
	182	-44.67115	182	-36.52894	182	-38.6827	182	-51.80543	182	-56.38773	182	-65.95168	182	-65.35567	182	-64.04565	182	-4.130713	182	-5.575616	182	3.949039	182	-.8389245	182	-31.98528	182	-39.65696	182	-37.21606	182	-18.92336
	183	-44.39717	183	-36.80841	183	-41.56491	183	-54.76885	183	-56.08805	183	-65.24926	183	-67.00566	183	-63.08635	183	-5.205483	183	-5.79798	183	1.389915	183	-3.443452	183	-30.48757	183	-37.55588	183	-36.72001	183	-15.75251
	184	-45.71543	184	-39.21666	184	-43.71055	184	-56.2963	184	-56.94993	184	-66.49228	184	-67.50473	184	-63.83453	184	-6.739038	184	-5.809825	184	.8482391	184	-3.242332	184	-30.38886	184	-39.7854	184	-38.74659	184	-19.29891
	185	-47.54606	185	-40.52961	185	-46.27659	185	-58.44743	185	-57.61335	185	-66.73666	185	-68.01039	185	-63.32927	185	-7.047254	185	-7.810122	185	-2.18481	185	-5.595318	185	-30.88027	185	-40.6252	185	-44.58049	185	-21.31847
	186	-47.00158	186	-38.71472	186	-48.76762	186	-61.42123	186	-57.68565	186	-65.21277	186	-69.27695	186	-64.48023	186	-7.743302	186	-8.149535	186	-6.3146	186	-10.00751	186	-30.3496	186	-42.08269	186	-46.03787	186	-22.15472
	187	-46.22385	187	-39.66987	187	-51.81421	187	-64.15301	187	-57.83455	187	-64.82808	187	-69.64259	187	-65.56051	187	-7.309191	187	-8.914289	187	-6.289399	187	-10.22518	187	-32.53385	187	-43.61347	187	-48.83171	187	-23.15168
	188	-46.86374	188	-38.90534	188	-53.635	188	-65.06014	188	-58.90574	188	-65.70399	188	-70.37953	188	-65.04542	188	-8.979052	188	-10.19077	188	-7.702587	188	-11.82244	188	-33.0852	188	-43.60312	188	-50.48753	188	-24.2344
	189	-46.32602	189	-38.20691	189	-55.75883	189	-67.0992	189	-60.32388	189	-65.02375	189	-69.30135	189	-61.42171	189	-11.41264	189	-9.470003	189	-9.492866	189	-15.23134	189	-31.21986	189	-43.33143	189	-53.09632	189	-26.11754
	190	-45.33741	190	-36.60667	190	-58.57185	190	-70.46245	190	-61.12014	190	-65.62093	190	-70.05499	190	-63.03904	190	-12.48892	190	-10.02255	190	-11.20627	190	-15.84195	190	-29.65698	190	-43.37114	190	-50.75245	190	-24.40039
	191	-46.47295	191	-37.68542	191	-60.42279	191	-71.05385	191	-62.28144	191	-66.19036	191	-69.18138	191	-64.05409	191	-12.60254	191	-10.09575	191	-12.0939	191	-15.91617	191	-31.79082	191	-46.14229	191	-51.92534	191	-25.14302
	192	-46.78888	192	-37.98351	192	-62.37018	192	-73.29943	192	-62.14509	192	-66.07886	192	-70.68441	192	-65.33727	192	-13.10648	192	-10.96729	192	-14.75426	192	-18.73477	192	-32.75265	192	-46.32567	192	-51.75032	192	-25.97841
	193	-47.62064	193	-39.41746	193	-64.72224	193	-76.86008	193	-62.33726	193	-66.05995	193	-71.23802	193	-65.37214	193	-14.70357	193	-12.21742	193	-15.92038	193	-21.05854	193	-34.90826	193	-46.12828	193	-49.94099	193	-28.29139
	194	-49.63087	194	-41.55114	194	-66.41924	194	-78.19095	194	-62.09954	194	-67.70293	194	-70.57594	194	-65.58713	194	-16.609	194	-12.93332	194	-16.38309	194	-20.42646	194	-36.52602	194	-49.35235	194	-49.91089	194	-26.90352
	195	-48.74016	195	-41.27479	195	-67.9958	195	-79.24642	195	-62.26235	195	-68.45943	195	-70.65567	195	-64.91393	195	-16.52611	195	-14.51508	195	-18.09016	195	-22.70204	195	-37.07751	195	-49.81971	195	-49.33073	195	-28.27603
	196	-50.20132	196	-42.59042	196	-69.54826	196	-81.97231	196	-61.5861	196	-67.45332	196	-70.71676	196	-65.87769	196	-16.90377	196	-15.14217	196	-20.20806	196	-24.95436	196	-36.58891	196	-50.49644	196	-50.90862	196	-30.1606
	197	-50.54519	197	-42.56776	197	-70.87608	197	-82.53099	197	-60.42974	197	-67.80315	197	-69.91185	197	-68.06246	197	-15.72189	197	-15.5458	197	-20.45783	197	-24.65807	197	-37.23818	197	-49.16981	197	-51.77215	197	-31.63726
	198	-50.66801	198	-43.94723	198	-72.33437	198	-83.62678	198	-59.54339	198	-67.38789	198	-70.26265	198	-69.62236	198	-16.01272	198	-15.74842	198	-21.13598	198	-26.39464	198	-38.35577	198	-49.78112	198	-50.92484	198	-30.91228
	199	-51.39826	199	-43.62341	199	-73.66674	199	-84.68108	199	-58.1554	199	-65.63883	199	-69.00128	199	-69.38351	199	-16.57755	199	-15.94523	199	-22.78385	199	-28.81036	199	-37.46127	199	-50.48464	199	-54.28134	199	-30.92192
	200	-52.11269	200	-42.60503	200	-75.0867	200	-85.75926	200	-57.54035	200	-64.88584	200	-67.58232	200	-67.75587	200	-16.89031	200	-16.14021	200	-24.62795	200	-30.31995	200	-39.0362	200	-50.69654	200	-50.17978	200	-24.89579
	201	-51.27031	201	-42.12032	201	-76.47147	201	-85.66734	201	-57.86519	201	-64.11304	201	-72.38087	201	-71.0989	201	-18.0964	201	-15.90921	201	-26.07985	201	-31.96414	201	-38.45628	201	-51.42275	201	-55.74261	201	-30.2306
	202	-50.92185	202	-41.22396	202	-77.78767	202	-87.59991	202	-56.99451	202	-61.5406	202	-73.46796	202	-69.54266	202	-18.92264	202	-16.69382	202	-27.31558	202	-34.83454	202	-38.37892	202	-48.978	202	-57.68357	202	-29.61139
	203	-50.67304	203	-41.40638	203	-78.91007	203	-88.61679	203	-57.13327	203	-61.75224	203	-72.97733	203	-69.5024	203	-19.33206	203	-17.61937	203	-28.95498	203	-36.69513	203	-38.35342	203	-49.24398	203	-59.52483	203	-29.57118
	204	-49.69353	204	-39.55506	204	-80.63027	204	-89.78638	204	-57.81445	204	-63.09553	204	-75.53765	204	-70.75717	204	-17.9752	204	-16.8398	204	-29.85951	204	-36.18686	204	-37.61108	204	-49.58788	204	-60.13882	204	-29.96021
	205	-49.23877	205	-40.24995	205	-82.17715	205	-90.03971	205	-57.89247	205	-63.97579	205	-74.39893	205	-64.58875	205	-16.76019	205	-17.51112	205	-32.08989	205	-38.85159	205	-37.32792	205	-49.53657	205	-58.13268	205	-28.06695
	206	-49.53762	206	-39.68331	206	-84.0014	206	-91.39106	206	-59.22651	206	-63.69647	206	-75.40477	206	-62.08448	206	-16.30724	206	-17.05202	206	-32.75985	206	-41.42185	206	-36.05285	206	-48.99886	206	-61.09346	206	-28.97943
	207	-47.7341	207	-38.65961	207	-85.12365	207	-91.70061	207	-60.94682	207	-64.02912	207	-77.04774	207	-65.4269	207	-15.64272	207	-16.08648	207	-34.06548	207	-42.21913	207	-34.64954	207	-47.96707	207	-60.80061	207	-30.93932
	208	-48.10284	208	-40.79686	208	-86.5501	208	-91.63826	208	-61.29868	208	-64.16553	208	-76.98701	208	-66.02267	208	-17.17342	208	-16.12578	208	-34.87486	208	-42.09964	208	-35.30423	208	-50.86747	208	-58.64621	208	-30.23286
	209	-48.02858	209	-40.16972	209	-88.71673	209	-93.74191	209	-61.40164	209	-63.82603	209	-78.23123	209	-67.40718	209	-18.3072	209	-17.86072	209	-36.09015	209	-44.47332	209	-34.0456	209	-48.31224	209	-58.91198	209	-32.40607
	210	-47.25135	210	-38.80354	210	-90.52214	210	-94.38717	210	-61.26636	210	-64.05965	210	-82.48392	210	-70.53251	210	-17.86061	210	-17.51864	210	-37.36335	210	-45.64795	210	-35.27531	210	-49.63209	210	-55.59404	210	-29.59463
	211	-48.3721	211	-39.91615	211	-91.47921	211	-94.50578	211	-60.71979	211	-65.59619	211	-80.45596	211	-66.31696	211	-17.20043	211	-16.78895	211	-38.39637	211	-45.01278	211	-36.74531	211	-51.31026	211	-56.82265	211	-33.3119
	212	-48.79583	212	-39.98503	212	-92.46543	212	-95.71183	212	-60.59484	212	-65.93775	212	-78.64276	212	-62.07472	212	-16.33365	212	-16.96532	212	-40.52795	212	-48.40064	212	-34.8375	212	-48.70555	212	-58.64623	212	-33.48381
	213	-48.48602	213	-38.88874	213	-93.93856	213	-98.6973	213	-59.39516	213	-65.04097	213	-78.22791	213	-65.1971	213	-16.13995	213	-15.18968	213	-42.0637	213	-50.34603	213	-36.35823	213	-50.56455	213	-55.7346	213	-32.57582
	214	-48.61494	214	-39.63414	214	-94.14516	214	-100.4445	214	-58.79772	214	-65.2303	214	-78.84596	214	-69.93015	214	-17.86024	214	-13.19762	214	-40.68317	214	-49.15922	214	-36.73429	214	-49.86348	214	-53.94406	214	-32.91201
	215	-48.22956	215	-39.6474	215	-94.77957	215	-101.1456	215	-58.23593	215	-64.5861	215	-78.46669	215	-72.92496	215	-19.0188	215	-13.36963	215	-40.6909	215	-50.31627	215	-36.50446	215	-49.255	215	-53.18201	215	-33.03512
	216	-48.49356	216	-39.77426	216	-97.0081	216	-103.7003	216	-57.65198	216	-63.4071	216	-80.39818	216	-74.11836	216	-20.6321	216	-14.99712	216	-42.52311	216	-52.8821	216	-38.42401	216	-49.78286	216	-54.12974	216	-33.91724
	217	-47.81773	217	-39.72472	217	-97.14246	217	-103.5349	217	-57.22286	217	-63.35308	217	-81.50972	217	-75.13045	217	-20.36349	217	-14.68441	217	-43.8057	217	-51.39452	217	-39.2575	217	-49.51064	217	-53.76293	217	-29.84867
	218	-47.61108	218	-39.06907	218	-97.06664	218	-102.9399	218	-57.15841	218	-62.84133	218	-80.5019	218	-74.52814	218	-18.79661	218	-14.25862	218	-44.62889	218	-50.76775	218	-37.62011	218	-52.42089	218	-58.63278	218	-32.42247
	219	-47.42185	219	-39.08645	219	-97.10336	219	-103.6309	219	-56.42326	219	-61.6713	219	-81.07542	219	-75.24475	219	-18.25145	219	-14.94647	219	-46.61413	219	-54.06199	219	-37.34724	219	-51.82217	219	-63.13764	219	-34.61293
	220	-46.50941	220	-38.9904	220	-96.96399	220	-103.5289	220	-55.51542	220	-59.75395	220	-82.58891	220	-76.36507	220	-17.54003	220	-14.5222	220	-46.65395	220	-54.54346	220	-36.9304	220	-51.07973	220	-65.48897	220	-36.05609
	221	-45.661	221	-38.48338	221	-96.0654	221	-102.9748	221	-56.14856	221	-60.11212	221	-84.25494	221	-76.95009	221	-18.89785	221	-15.66119	221	-45.69275	221	-54.32608	221	-35.48632	221	-52.82291	221	-63.98033	221	-35.80143
	222	-45.86382	222	-39.26006	222	-95.29548	222	-101.8849	222	-55.7938	222	-58.78666	222	-84.60717	222	-74.85391	222	-21.05772	222	-17.61722	222	-47.20755	222	-56.31915	222	-35.72826	222	-52.50838	222	-65.38792	222	-34.77248
	223	-45.01623	223	-38.79284	223	-95.51102	223	-102.7021	223	-55.33109	223	-58.27987	223	-86.95723	223	-75.55865	223	-20.49817	223	-16.52345	223	-49.02551	223	-56.92026	223	-35.77673	223	-51.52049	223	-64.00815	223	-32.19634
	224	-44.87321	224	-39.54806	224	-94.65959	224	-101.3714	224	-55.21001	224	-58.94046	224	-89.96063	224	-77.99613	224	-23.8471	224	-18.80601	224	-48.6777	224	-56.56913	224	-37.28734	224	-51.53417	224	-60.95295	224	-32.47436
	225	-45.21723	225	-41.27041	225	-94.26777	225	-100.3653	225	-54.35462	225	-57.76899	225	-91.63719	225	-79.37785	225	-24.12783	225	-20.38462	225	-47.99395	225	-57.14031	225	-39.14108	225	-54.64012	225	-62.44067	225	-33.15117
	226	-45.11818	226	-39.66188	226	-94.72609	226	-101.148	226	-53.83459	226	-56.79681	226	-91.24947	226	-77.21865	226	-24.61708	226	-21.05212	226	-51.61541	226	-60.23624	226	-40.22836	226	-52.06614	226	-62.57009	226	-34.46138
	227	-44.37349	227	-37.95248	227	-94.24806	227	-100.0165	227	-54.43398	227	-57.6783	227	-90.94717	227	-77.58352	227	-23.30228	227	-21.34734	227	-52.72706	227	-60.86974	227	-38.18244	227	-52.02944	227	-61.10837	227	-35.23285
	228	-43.09774	228	-36.76302	228	-93.97991	228	-99.16103	228	-54.64399	228	-59.5177	228	-88.81438	228	-75.40772	228	-23.28725	228	-20.69578	228	-53.19139	228	-61.23185	228	-38.4746	228	-52.97165	228	-60.3953	228	-35.14481
	229	-43.7815	229	-35.96541	229	-93.16484	229	-98.46779	229	-53.90638	229	-58.6556	229	-87.14293	229	-73.54732	229	-23.07686	229	-22.08067	229	-52.85732	229	-62.90699	229	-40.41223	229	-52.78468	229	-59.35134	229	-34.60125
	230	-41.97322	230	-34.84403	230	-93.87635	230	-100.8878	230	-52.91976	230	-57.07069	230	-86.60951	230	-75.04012	230	-23.80111	230	-23.1876	230	-52.56285	230	-61.33118	230	-42.17638	230	-53.41623	230	-56.29418	230	-34.42954
	231	-41.64278	231	-35.84823	231	-93.89795	231	-101.6192	231	-52.1893	231	-57.43904	231	-85.08693	231	-78.31995	231	-20.66248	231	-21.38314	231	-52.72216	231	-59.95656	231	-43.49583	231	-55.1254	231	-57.18442	231	-36.21092
	232	-41.72048	232	-35.87037	232	-92.91733	232	-102.1286	232	-51.08757	232	-56.08437	232	-83.56602	232	-75.34167	232	-19.25123	232	-22.94377	232	-55.04077	232	-61.80021	232	-45.36324	232	-55.66106	232	-58.5121	232	-38.12786
	233	-40.48951	233	-35.4407	233	-94.21255	233	-103.1351	233	-49.60802	233	-55.1381	233	-81.3399	233	-75.01872	233	-17.77974	233	-22.45474	233	-54.33185	233	-61.50832	233	-44.90525	233	-56.5939	233	-59.57315	233	-38.80595
	234	-40.75376	234	-35.43276	234	-93.17614	234	-101.6347	234	-49.47644	234	-55.72164	234	-82.22591	234	-75.3508	234	-17.37144	234	-22.61731	234	-53.70513	234	-59.97063	234	-44.54213	234	-57.32906	234	-57.75231	234	-38.29863
	235	-41.35472	235	-35.12014	235	-92.11638	235	-100.375	235	-48.05618	235	-53.57703	235	-81.62852	235	-74.59971	235	-16.93353	235	-20.75432	235	-51.71914	235	-59.60135	235	-43.88451	235	-57.98586	235	-61.30695	235	-38.84414
	236	-39.75893	236	-33.05027	236	-91.11053	236	-99.24565	236	-47.03991	236	-51.3631	236	-82.10182	236	-76.11035	236	-17.75908	236	-20.57441	236	-50.39911	236	-58.62957	236	-43.80182	236	-56.99187	236	-64.0902	236	-38.11179
	237	-38.8274	237	-32.40021	237	-90.64797	237	-97.88207	237	-46.98967	237	-50.82212	237	-81.10195	237	-76.56892	237	-18.35065	237	-20.26321	237	-48.83089	237	-56.49309	237	-43.94361	237	-56.85212	237	-64.35081	237	-38.74354
	238	-38.98442	238	-32.24196	238	-89.16331	238	-96.74349	238	-47.73671	238	-51.10182	238	-82.4195	238	-75.3718	238	-18.00046	238	-21.60852	238	-48.27487	238	-55.22163	238	-46.00098	238	-56.98198	238	-65.959	238	-37.5092
	239	-39.08349	239	-31.39294	239	-88.60255	239	-97.70084	239	-46.17905	239	-46.71574	239	-82.59993	239	-71.49801	239	-17.15221	239	-20.07058	239	-48.54287	239	-55.53158	239	-42.57935	239	-55.42884	239	-64.62631	239	-34.85967
	240	-39.12651	240	-30.51548	240	-87.27189	240	-97.64185	240	-44.66795	240	-45.97499	240	-81.49738	240	-70.00234	240	-17.19356	240	-21.23847	240	-49.84981	240	-55.77499	240	-39.82487	240	-53.0297	240	-62.54992	240	-34.20167
	241	-38.58527	241	-29.686	241	-86.32423	241	-96.0742	241	-44.41857	241	-47.39426	241	-84.77917	241	-74.18929	241	-15.8565	241	-19.55705	241	-47.57227	241	-53.30474	241	-38.58108	241	-50.45158	241	-60.82948	241	-34.11921
	242	-38.08373	242	-30.83587	242	-85.99451	242	-95.12338	242	-44.29093	242	-48.0461	242	-85.4333	242	-73.97978	242	-16.49724	242	-19.84519	242	-46.45268	242	-54.36426	242	-37.79508	242	-48.64187	242	-62.43027	242	-34.33766
	243	-38.39057	243	-29.7834	243	-85.32677	243	-95.69448	243	-44.70345	243	-47.88063	243	-85.09715	243	-72.29879	243	-16.45629	243	-19.00886	243	-46.61219	243	-53.56334	243	-36.38162	243	-47.51466	243	-54.80579	243	-30.19395
	244	-37.3898	244	-28.70327	244	-84.04931	244	-93.85661	244	-44.77171	244	-47.51002	244	-84.61308	244	-71.60983	244	-17.18196	244	-18.61131	244	-45.1273	244	-50.848	244	-36.64954	244	-48.81079	244	-52.98542	244	-31.44711
	245	-36.77412	245	-27.24016	245	-82.74677	245	-91.93727	245	-45.12	245	-49.06797	245	-83.85738	245	-69.49873	245	-17.23095	245	-17.83829	245	-47.28405	245	-51.49294	245	-37.14766	245	-47.74969	245	-49.52233	245	-29.34487
	246	-36.23614	246	-27.24262	246	-81.93607	246	-90.29805	246	-43.9629	246	-48.1166	246	-83.13805	246	-68.89796	246	-16.48006	246	-17.49084	246	-47.737	246	-52.90828	246	-36.07115	246	-46.66998	246	-53.4281	246	-31.75236
	247	-35.51492	247	-26.91401	247	-80.47935	247	-88.56734	247	-44.03252	247	-49.52451	247	-83.71741	247	-70.11681	247	-16.19923	247	-16.16145	247	-45.82626	247	-50.62558	247	-34.85806	247	-46.4191	247	-56.36144	247	-32.95126
	248	-36.77097	248	-29.91762	248	-79.62571	248	-88.24662	248	-44.50819	248	-49.54616	248	-79.76878	248	-67.43169	248	-15.17974	248	-14.59645	248	-44.72343	248	-50.28644	248	-35.31861	248	-45.35334	248	-54.88441	248	-33.36062
	249	-36.04543	249	-29.04937	249	-78.19282	249	-88.09817	249	-43.18911	249	-47.36543	249	-76.36553	249	-67.0019	249	-18.10561	249	-14.34443	249	-45.3321	249	-50.74771	249	-33.41261	249	-42.93074	249	-52.15994	249	-31.68745
	250	-35.54916	250	-27.8653	250	-78.38607	250	-87.98626	250	-42.37669	250	-46.44896	250	-73.78924	250	-65.91718	250	-17.28754	250	-13.58345	250	-45.53871	250	-49.65185	250	-32.6529	250	-42.98433	250	-49.34448	250	-29.47538
	251	-35.55991	251	-28.43903	251	-78.19627	251	-86.32715	251	-41.84692	251	-46.74094	251	-74.45531	251	-69.82311	251	-17.24347	251	-11.64216	251	-45.75647	251	-48.14417	251	-33.54134	251	-45.3074	251	-52.84787	251	-32.80146
	252	-35.07793	252	-28.45858	252	-78.02089	252	-85.38787	252	-41.47451	252	-44.89727	252	-74.66862	252	-68.03416	252	-17.54995	252	-13.05654	252	-47.51316	252	-49.84282	252	-33.71714	252	-45.23073	252	-55.92938	252	-36.41042
	253	-33.74667	253	-28.23746	253	-77.4437	253	-84.3896	253	-41.27067	253	-43.76847	253	-75.55402	253	-69.86806	253	-17.75491	253	-14.83721	253	-46.81774	253	-48.97833	253	-34.62889	253	-46.93772	253	-54.45049	253	-31.59416
	254	-33.19125	254	-28.71976	254	-77.85159	254	-83.70738	254	-40.44236	254	-43.67673	254	-74.44393	254	-68.91449	254	-16.88222	254	-16.63636	254	-46.13443	254	-46.55664	254	-37.39993	254	-48.82691	254	-55.29996	254	-31.76235
	255	-33.04252	255	-27.84223	255	-78.16609	255	-81.60719	255	-40.86712	255	-44.37098	255	-73.41504	255	-66.04607	255	-17.57724	255	-16.69975	255	-47.24477	255	-47.46595	255	-34.77808	255	-48.68554	255	-57.05792	255	-32.29861
	256	-32.74725	256	-26.39963	256	-76.91983	256	-80.32185	256	-40.72493	256	-43.06365	256	-74.22083	256	-61.92348	256	-17.65048	256	-17.25045	256	-47.1958	256	-47.92088	256	-31.42518	256	-48.06224	256	-57.14257	256	-31.74937
	257	-32.82412	257	-26.59645	257	-76.15837	257	-78.43035	257	-40.62239	257	-43.6157	257	-74.37993	257	-61.20943	257	-17.98915	257	-17.76707	257	-46.4339	257	-46.26611	257	-30.03311	257	-48.05552	257	-55.57831	257	-29.50688
	258	-32.14421	258	-26.06539	258	-75.78027	258	-77.82545	258	-40.74181	258	-44.23567	258	-77.69177	258	-61.07058	258	-20.13942	258	-19.1679	258	-45.0393	258	-44.20766	258	-31.79172	258	-49.44071	258	-57.70499	258	-30.19265
	259	-31.06234	259	-24.88183	259	-75.12718	259	-77.51736	259	-40.31579	259	-43.74022	259	-77.5041	259	-60.43865	259	-21.01512	259	-19.77651	259	-46.69912	259	-46.89692	259	-32.62481	259	-47.22068	259	-61.48602	259	-33.00284
	260	-30.76184	260	-25.98193	260	-76.63419	260	-78.47684	260	-39.83469	260	-43.67366	260	-78.79247	260	-62.45376	260	-21.52729	260	-20.52824	260	-47.27214	260	-46.66782	260	-33.31395	260	-45.35085	260	-59.08745	260	-30.81439
	261	-30.81733	261	-26.63276	261	-77.82922	261	-78.41007	261	-39.02615	261	-43.74803	261	-77.21783	261	-61.17687	261	-20.63939	261	-21.20787	261	-46.7441	261	-45.82045	261	-34.46947	261	-47.32932	261	-57.34498	261	-34.69505
	262	-31.85204	262	-29.25859	262	-76.89648	262	-76.82162	262	-38.59776	262	-42.67728	262	-76.85443	262	-61.77746	262	-21.01617	262	-20.97902	262	-46.87611	262	-46.89935	262	-33.71488	262	-47.0444	262	-57.25991	262	-32.9058
	263	-33.52427	263	-29.62982	263	-76.30218	263	-75.64909	263	-37.53269	263	-39.42481	263	-79.11779	263	-65.42632	263	-21.34936	263	-21.65645	263	-47.34413	263	-46.21918	263	-31.29205	263	-46.20002	263	-56.98427	263	-31.31507
	264	-33.16304	264	-29.35234	264	-75.34053	264	-75.95026	264	-36.30147	264	-37.16238	264	-79.30174	264	-67.82038	264	-22.82554	264	-21.30899	264	-47.04632	264	-45.41035	264	-31.94943	264	-45.01011	264	-56.11876	264	-35.19805
	265	-34.06938	265	-27.89846	265	-74.46607	265	-74.91991	265	-35.83573	265	-36.04644	265	-78.04103	265	-68.92078	265	-22.741	265	-22.23101	265	-46.40717	265	-45.64975	265	-31.51845	265	-42.77767	265	-53.95867	265	-35.80444
	266	-34.73779	266	-27.77328	266	-75.82851	266	-77.39567	266	-33.9156	266	-33.56348	266	-76.08902	266	-67.67802	266	-24.17453	266	-23.16819	266	-47.54936	266	-46.67054	266	-30.55595	266	-39.46157	266	-55.55475	266	-36.96303
	267	-34.12815	267	-27.17264	267	-77.03091	267	-77.08558	267	-33.00749	267	-34.71605	267	-74.68633	267	-67.9757	267	-23.99075	267	-25.97255	267	-48.67893	267	-45.36906	267	-30.01664	267	-39.7418	267	-56.41442	267	-38.25098
	268	-34.57523	268	-27.74391	268	-78.81748	268	-77.0591	268	-33.68898	268	-36.31421	268	-73.87746	268	-68.86576	268	-21.47396	268	-25.94636	268	-48.91755	268	-45.43123	268	-29.91549	268	-39.42527	268	-58.86954	268	-38.12783
	269	-33.32272	269	-26.40682	269	-79.09577	269	-75.5719	269	-33.43373	269	-35.94212	269	-72.38023	269	-69.21452	269	-18.58907	269	-26.14838	269	-51.44858	269	-48.35456	269	-28.18137	269	-40.79453	269	-59.77663	269	-38.26616
	270	-33.25594	270	-27.35216	270	-78.38285	270	-75.33887	270	-34.34047	270	-35.37525	270	-69.98628	270	-69.29448	270	-16.71975	270	-27.25617	270	-50.50239	270	-48.51881	270	-28.45593	270	-38.41069	270	-59.89314	270	-38.73124
	271	-32.69711	271	-27.58799	271	-77.82554	271	-74.90414	271	-35.15594	271	-36.39242	271	-69.6459	271	-69.28092	271	-16.61595	271	-25.57084	271	-48.05151	271	-48.1386	271	-27.7985	271	-37.75594	271	-59.46409	271	-39.04789
	272	-33.72742	272	-28.37192	272	-77.25021	272	-74.70365	272	-35.80192	272	-35.95402	272	-67.94966	272	-65.11266	272	-17.93001	272	-25.8922	272	-48.12203	272	-49.40482	272	-28.72739	272	-37.47785	272	-60.08994	272	-37.56171
	273	-34.9913	273	-28.47278	273	-78.24376	273	-76.49741	273	-34.17048	273	-34.4713	273	-67.29733	273	-62.4235	273	-17.75277	273	-25.75379	273	-50.04065	273	-48.53196	273	-25.50381	273	-35.03065	273	-64.95006	273	-38.932
	274	-34.77508	274	-27.71088	274	-78.69553	274	-76.15417	274	-33.5975	274	-34.95091	274	-70.35321	274	-64.73164	274	-19.40644	274	-27.0366	274	-51.29724	274	-48.79577	274	-23.31685	274	-35.59673	274	-65.91334	274	-40.72117
	275	-33.92185	275	-26.89757	275	-78.8377	275	-75.07166	275	-33.9746	275	-35.41442	275	-68.30109	275	-59.82402	275	-18.40399	275	-27.74296	275	-53.27995	275	-51.74411	275	-21.59117	275	-33.33913	275	-66.49157	275	-41.32626
	276	-34.04581	276	-26.34042	276	-78.58633	276	-75.77185	276	-34.47208	276	-34.21487	276	-69.6388	276	-60.32833	276	-18.04498	276	-27.40492	276	-53.50712	276	-54.06979	276	-20.0404	276	-28.22586	276	-65.97151	276	-40.89477
	277	-33.77191	277	-26.46488	277	-78.18697	277	-75.34545	277	-32.04936	277	-33.33546	277	-70.12569	277	-58.9324	277	-18.20171	277	-27.53372	277	-52.6714	277	-53.51439	277	-18.79309	277	-27.60893	277	-63.94049	277	-39.86037
	278	-34.45046	278	-27.67305	278	-78.34039	278	-74.36934	278	-30.5541	278	-32.21694	278	-69.3674	278	-57.5082	278	-17.7109	278	-26.08696	278	-54.20876	278	-54.32664	278	-16.8879	278	-24.69858	278	-63.7129	278	-39.82011
	279	-35.81975	279	-27.56934	279	-78.18782	279	-74.38139	279	-29.55749	279	-31.4308	279	-70.14515	279	-54.49663	279	-18.20328	279	-26.04355	279	-56.22966	279	-56.55392	279	-15.11777	279	-23.34401	279	-63.92172	279	-40.13281
	280	-36.11581	280	-27.4296	280	-78.50651	280	-74.02631	280	-29.53184	280	-31.37991	280	-72.54073	280	-56.78365	280	-19.38013	280	-23.91664	280	-56.92916	280	-55.81743	280	-15.4845	280	-22.58579	280	-64.41721	280	-39.28103
	281	-37.02344	281	-27.16256	281	-77.16654	281	-72.26876	281	-29.37899	281	-29.75681	281	-72.33669	281	-57.62992	281	-20.48682	281	-24.68739	281	-57.06653	281	-54.81228	281	-16.61295	281	-23.00368	281	-62.68017	281	-39.78849
	282	-37.75743	282	-26.79485	282	-77.46773	282	-73.24257	282	-26.77754	282	-25.58553	282	-69.72608	282	-53.65903	282	-21.82089	282	-27.27379	282	-58.67272	282	-57.68007	282	-15.27123	282	-19.80376	282	-61.90621	282	-38.04267
	283	-37.80112	283	-25.45572	283	-78.20625	283	-74.57298	283	-26.13045	283	-26.95067	283	-70.55999	283	-56.4539	283	-21.87089	283	-26.87608	283	-59.33648	283	-58.13106	283	-15.65925	283	-20.41662	283	-61.68151	283	-36.42711
	284	-37.61732	284	-26.08581	284	-78.80137	284	-74.66602	284	-25.70122	284	-28.01797	284	-70.44231	284	-58.71486	284	-22.48044	284	-26.41994	284	-60.14676	284	-58.69001	284	-15.49663	284	-20.89998	284	-60.03383	284	-36.72569
	285	-38.8267	285	-26.60227	285	-79.81683	285	-74.67039	285	-27.30821	285	-30.20812	285	-69.91782	285	-61.54346	285	-22.07256	285	-24.54685	285	-59.39729	285	-59.22429	285	-15.03406	285	-20.59249	285	-60.73145	285	-37.83846
	286	-37.57711	286	-26.7832	286	-80.06746	286	-74.60292	286	-27.80316	286	-28.41493	286	-68.96908	286	-63.94755	286	-22.5401	286	-24.56791	286	-59.81281	286	-60.08514	286	-14.20346	286	-18.10469	286	-58.77333	286	-35.31699
	287	-37.52724	287	-26.48889	287	-78.87578	287	-73.29006	287	-26.77714	287	-27.41406	287	-69.32509	287	-66.48177	287	-22.8831	287	-24.64932	287	-59.35238	287	-58.87075	287	-13.03582	287	-17.72301	287	-60.69601	287	-38.49757
	288	-37.39638	288	-26.83811	288	-77.75284	288	-71.79506	288	-26.6901	288	-27.36663	288	-68.15901	288	-66.20327	288	-22.02927	288	-22.97737	288	-60.64555	288	-60.01441	288	-12.34285	288	-17.95066	288	-61.08082	288	-37.8266
	289	-38.05938	289	-27.45298	289	-77.91161	289	-72.45534	289	-26.24019	289	-26.50724	289	-67.16879	289	-65.24123	289	-22.08781	289	-22.18322	289	-61.66502	289	-60.51014	289	-12.07816	289	-19.03807	289	-57.72985	289	-32.53265
	290	-36.70029	290	-27.33423	290	-78.98902	290	-73.4589	290	-25.5562	290	-25.94016	290	-64.2815	290	-63.74718	290	-21.90875	290	-22.0669	290	-63.49475	290	-62.14859	290	-12.26764	290	-19.92577	290	-54.57765	290	-30.08547
	291	-35.6545	291	-27.63069	291	-80.51693	291	-73.75427	291	-25.79528	291	-25.57611	291	-63.07389	291	-64.03674	291	-19.79958	291	-21.63007	291	-62.93993	291	-60.51736	291	-11.63428	291	-21.20555	291	-52.29589	291	-28.91854
	292	-35.1945	292	-27.53631	292	-81.0238	292	-73.76852	292	-24.85791	292	-24.53041	292	-61.41686	292	-61.10632	292	-20.34352	292	-21.63291	292	-62.67871	292	-62.6081	292	-11.69617	292	-21.50065	292	-47.08219	292	-25.88444
	293	-34.06853	293	-26.8074	293	-80.44166	293	-74.2288	293	-24.19797	293	-22.52199	293	-59.49763	293	-58.77904	293	-19.87866	293	-22.26192	293	-63.40227	293	-63.05923	293	-10.76693	293	-17.99844	293	-38.58805	293	-22.32738
	294	-34.12698	294	-27.298	294	-79.56499	294	-73.25256	294	-22.79661	294	-21.62412	294	-59.81092	294	-56.98746	294	-20.73453	294	-22.38907	294	-64.14345	294	-62.19878	294	-11.13683	294	-18.58153	294	-38.00891	294	-20.4396
	295	-33.55946	295	-27.92625	295	-79.62529	295	-72.43069	295	-21.47339	295	-22.19313	295	-59.37472	295	-52.99805	295	-21.26564	295	-24.45619	295	-66.27054	295	-62.95728	295	-10.71983	295	-18.18365	295	-38.39449	295	-19.1044
	296	-32.57815	296	-26.79049	296	-79.55274	296	-72.7631	296	-19.20618	296	-19.26085	296	-59.06713	296	-50.86396	296	-22.20326	296	-24.74295	296	-67.53574	296	-65.4703	296	-12.11822	296	-18.97778	296	-36.18439	296	-17.14215
	297	-31.61655	297	-24.49617	297	-80.41982	297	-73.3981	297	-19.13214	297	-21.29888	297	-62.09918	297	-53.92504	297	-22.20795	297	-26.00326	297	-66.25846	297	-64.18229	297	-12.69269	297	-17.96487	297	-42.47501	297	-19.54129
	298	-31.17923	298	-25.868	298	-80.29305	298	-72.66128	298	-20.41886	298	-23.36046	298	-60.92773	298	-52.4324	298	-22.41029	298	-27.44326	298	-66.58291	298	-65.67081	298	-15.1319	298	-17.93795	298	-48.58392	298	-26.3883
	299	-30.67211	299	-26.00204	299	-80.32364	299	-73.52541	299	-20.48994	299	-23.08432	299	-61.84242	299	-51.733	299	-23.05587	299	-28.89248	299	-67.10787	299	-66.74752	299	-12.86802	299	-15.42159	299	-42.93815	299	-26.09685
	300	-30.67975	300	-25.95143	300	-80.94825	300	-73.27327	300	-20.39042	300	-22.11426	300	-65.73434	300	-54.96316	300	-26.71487	300	-29.61399	300	-68.32187	300	-67.05199	300	-9.033312	300	-16.01019	300	-40.54203	300	-22.85223
	301	-30.50681	301	-25.1011	301	-79.99305	301	-71.45092	301	-20.3392	301	-21.75477	301	-65.76167	301	-55.0437	301	-26.8796	301	-30.26184	301	-67.76954	301	-66.43271	301	-10.65615	301	-19.16241	301	-38.97754	301	-19.25813
	302	-30.46842	302	-24.34372	302	-79.66159	302	-70.29563	302	-19.13968	302	-19.55662	302	-67.08501	302	-56.33334	302	-27.6981	302	-30.45002	302	-70.09534	302	-70.21645	302	-12.65957	302	-19.95405	302	-42.63495	302	-19.49204
	303	-29.85939	303	-23.73774	303	-79.67171	303	-69.12849	303	-18.6076	303	-18.30185	303	-69.11655	303	-59.22598	303	-28.12205	303	-31.82404	303	-70.48397	303	-70.48181	303	-11.06622	303	-19.90101	303	-42.71206	303	-18.47
	304	-29.81868	304	-25.30442	304	-79.45744	304	-66.27779	304	-17.38067	304	-18.06005	304	-67.83804	304	-60.33445	304	-25.85795	304	-30.71672	304	-72.85014	304	-69.96429	304	-10.13322	304	-17.67864	304	-48.49905	304	-21.0245
	305	-30.58931	305	-25.82145	305	-78.2742	305	-63.98098	305	-16.90419	305	-18.32901	305	-67.77568	305	-60.14172	305	-24.75146	305	-33.27689	305	-72.92534	305	-73.59819	305	-9.809999	305	-18.48971	305	-45.02628	305	-19.56596
	306	-28.81264	306	-22.84705	306	-78.73363	306	-66.31654	306	-15.74953	306	-17.21104	306	-67.74814	306	-58.18382	306	-27.12139	306	-32.76376	306	-71.90997	306	-74.36717	306	-9.337046	306	-19.15172	306	-49.22367	306	-22.08657
	307	-28.04849	307	-21.96223	307	-79.21587	307	-69.06248	307	-15.40376	307	-16.92111	307	-66.77774	307	-59.81056	307	-27.30685	307	-33.6222	307	-71.67577	307	-73.71581	307	-9.734472	307	-20.92886	307	-48.05657	307	-20.57039
	308	-27.25074	308	-23.91608	308	-80.44981	308	-70.56071	308	-14.7887	308	-16.12957	308	-64.1051	308	-60.18467	308	-26.05912	308	-33.6582	308	-72.44972	308	-73.48248	308	-10.64461	308	-21.71096	308	-44.47587	308	-20.79213
	309	-25.7387	309	-24.58453	309	-82.08142	309	-71.41684	309	-14.64103	309	-14.96171	309	-63.00605	309	-61.54232	309	-24.25184	309	-34.38246	309	-73.60197	309	-74.96313	309	-9.021558	309	-18.69432	309	-43.50469	309	-20.37721
	310	-26.38689	310	-25.16533	310	-82.28983	310	-71.12646	310	-14.19887	310	-15.17607	310	-61.29244	310	-60.95718	310	-23.26773	310	-35.17464	310	-73.48512	310	-75.31809	310	-8.207075	310	-18.77021	310	-39.34771	310	-19.59399
	311	-27.87068	311	-25.18807	311	-82.39602	311	-70.64945	311	-14.11927	311	-16.06031	311	-61.92531	311	-61.54379	311	-22.70415	311	-34.32425	311	-73.49841	311	-75.42284	311	-10.21986	311	-19.57721	311	-38.85061	311	-19.25414
	312	-28.53827	312	-25.7991	312	-82.0183	312	-69.81561	312	-12.91625	312	-15.65734	312	-60.05711	312	-57.31231	312	-21.49964	312	-35.90403	312	-73.26529	312	-76.26912	312	-10.07477	312	-17.9195	312	-38.6069	312	-20.28697
	313	-28.51641	313	-24.98589	313	-81.56282	313	-69.0029	313	-11.86086	313	-14.34662	313	-60.29182	313	-56.24114	313	-21.19506	313	-36.14211	313	-75.40343	313	-76.53655	313	-9.849722	313	-17.8788	313	-35.43164	313	-16.59656
	314	-29.74145	314	-26.19135	314	-81.01927	314	-68.67256	314	-11.4188	314	-14.90137	314	-61.8839	314	-59.42072	314	-22.17667	314	-35.23155	314	-74.37911	314	-75.66105	314	-11.10387	314	-18.37514	314	-35.15443	314	-19.03555
	315	-29.40116	315	-26.27929	315	-80.47437	315	-68.55003	315	-10.95689	315	-14.58421	315	-61.76586	315	-57.96016	315	-21.41363	315	-35.56161	315	-73.84688	315	-76.80198	315	-12.45739	315	-17.42984	315	-32.96514	315	-17.24517
	316	-30.32453	316	-25.38866	316	-79.91936	316	-69.9323	316	-9.996467	316	-13.66361	316	-63.30134	316	-57.21531	316	-19.56593	316	-34.64753	316	-74.50967	316	-78.39568	316	-13.12014	316	-15.6764	316	-28.55646	316	-8.854283
	317	-30.10707	317	-24.6296	317	-79.26073	317	-70.3657	317	-9.226619	317	-12.77149	317	-63.11073	317	-54.31202	317	-20.17259	317	-34.09641	317	-74.41206	317	-76.03895	317	-12.13593	317	-14.55614	317	-28.37676	317	-9.208509
	318	-31.03303	318	-25.53245	318	-78.6995	318	-70.64416	318	-8.803048	318	-12.64334	318	-64.60546	318	-53.83939	318	-20.44246	318	-34.28646	318	-75.61205	318	-75.84435	318	-13.54366	318	-14.67404	318	-31.35363	318	-11.88656
	319	-31.20461	319	-24.47059	319	-77.42634	319	-71.51305	319	-7.816819	319	-10.76261	319	-66.4013	319	-56.022	319	-21.0846	319	-33.25292	319	-78.11913	319	-79.06924	319	-10.80128	319	-13.00048	319	-31.95103	319	-9.210911
	320	-30.77968	320	-23.7147	320	-77.66235	320	-72.99526	320	-5.93303	320	-9.007362	320	-69.03384	320	-59.19586	320	-21.06528	320	-34.47327	320	-78.5891	320	-80.27749	320	-9.599672	320	-11.65499	320	-28.29893	320	-4.931272
	321	-31.57641	321	-24.75248	321	-76.45922	321	-72.80926	321	-5.44482	321	-8.917644	321	-71.35695	321	-60.57578	321	-20.86516	321	-32.4515	321	-79.03711	321	-79.76394	321	-6.355391	321	-12.32577	321	-31.86059	321	-10.06456
	322	-31.75763	322	-25.09338	322	-76.44772	322	-72.05264	322	-3.815701	322	-7.303228	322	-72.74075	322	-58.87614	322	-19.70803	322	-32.33692	322	-80.57622	322	-82.00245	322	-5.999429	322	-13.24375	322	-34.06955	322	-7.118102
	323	-31.93962	323	-24.57224	323	-77.44205	323	-73.06436	323	-3.171039	323	-6.700511	323	-73.95579	323	-57.64725	323	-20.35597	323	-32.83049	323	-80.50315	323	-82.1113	323	-3.841417	323	-13.09246	323	-33.1876	323	-6.848348
	324	-32.06293	324	-25.22732	324	-77.68655	324	-71.783	324	-2.756004	324	-6.858163	324	-74.93983	324	-59.32373	324	-21.4094	324	-31.95161	324	-81.15599	324	-82.23181	324	-5.551167	324	-15.47433	324	-32.84088	324	-8.124693
	325	-32.38422	325	-24.76422	325	-78.32749	325	-71.38703	325	-2.365722	325	-6.570302	325	-73.95801	325	-59.7245	325	-22.37164	325	-31.10657	325	-82.07569	325	-83.93547	325	-5.73053	325	-17.00556	325	-31.91475	325	-8.697779
	326	-31.8097	326	-23.03785	326	-79.52814	326	-71.91463	326	-1.936439	326	-6.182597	326	-72.61951	326	-60.88201	326	-22.49025	326	-33.61886	326	-83.7691	326	-85.97726	326	-8.035835	326	-16.76355	326	-27.16048	326	-4.270245
	327	-31.47709	327	-22.23294	327	-80.45107	327	-71.16483	327	-2.263878	327	-6.178893	327	-70.84312	327	-59.44365	327	-22.75907	327	-33.61767	327	-83.78013	327	-86.48608	327	-8.429811	327	-16.49845	327	-25.55659	327	-5.699239
	328	-31.85975	328	-22.87623	328	-81.15955	328	-70.02282	328	-2.490981	328	-7.374549	328	-68.326	328	-58.80587	328	-23.18547	328	-34.68487	328	-84.6068	328	-88.32565	328	-10.26038	328	-18.10575	328	-24.4512	328	-6.627322
	329	-30.01641	329	-21.05774	329	-81.21377	329	-69.87463	329	-2.504507	329	-7.029717	329	-65.98863	329	-57.33701	329	-22.17159	329	-33.77127	329	-85.3696	329	-89.94887	329	-11.43031	329	-18.37765	329	-23.50047	329	-5.806576
	330	-30.46841	330	-22.15656	330	-82.4355	330	-70.55006	330	-1.345666	330	-6.488451	330	-64.27884	330	-57.35522	330	-23.37523	330	-33.73163	330	-85.14748	330	-89.19633	330	-11.47953	330	-16.81592	330	-21.69049	330	-4.275174
	331	-30.61801	331	-23.2236	331	-83.1471	331	-69.43151	331	-.1915919	331	-6.883658	331	-62.85853	331	-58.47347	331	-22.88442	331	-34.31957	331	-84.44263	331	-88.11205	331	-11.3364	331	-17.43684	331	-21.2532	331	-4.296571
	332	-30.30683	332	-22.2338	332	-83.0806	332	-69.18092	332	-.1106103	332	-5.630086	332	-61.43516	332	-56.8033	332	-24.23523	332	-35.72989	332	-85.06881	332	-89.73991	332	-11.76632	332	-15.58011	332	-19.73252	332	-5.479009
	333	-30.36279	333	-20.92263	333	-83.95232	333	-70.26887	333	1.503261	333	-4.30724	333	-59.39814	333	-52.69281	333	-22.49311	333	-35.42992	333	-85.99296	333	-90.07089	333	-10.44416	333	-16.5271	333	-18.47921	333	-1.038554
	334	-29.44965	334	-21.24501	334	-83.9808	334	-68.68999	334	2.690211	334	-5.002612	334	-60.05713	334	-50.21824	334	-21.10012	334	-34.54109	334	-85.31516	334	-89.58294	334	-10.37046	334	-17.09584	334	-16.59412	334	4.044627
	335	-28.67239	335	-22.06302	335	-85.42477	335	-68.75012	335	4.350505	335	-2.668552	335	-61.71965	335	-48.42283	335	-21.58648	335	-35.30603	335	-85.99184	335	-89.8005	335	-10.54737	335	-16.53944	335	-18.71967	335	4.889804
	336	-26.85977	336	-19.0258	336	-86.26806	336	-69.32883	336	6.374245	336	-.7768908	336	-62.24833	336	-46.63013	336	-21.14585	336	-33.78679	336	-87.3205	336	-89.85273	336	-11.75568	336	-14.14435	336	-21.50116	336	4.482889
	337	-25.85957	337	-19.42631	337	-86.52223	337	-69.71761	337	6.82135	337	-.2222423	337	-61.25118	337	-43.68382	337	-22.16919	337	-34.14215	337	-87.12218	337	-88.42735	337	-8.562596	337	-13.44887	337	-26.85674	337	.223366
	338	-25.70753	338	-18.44856	338	-85.50871	338	-68.65244	338	7.778822	338	-.8609813	338	-63.08408	338	-45.35527	338	-23.50343	338	-36.17019	338	-87.07381	338	-88.43871	338	-6.70688	338	-12.83578	338	-25.19478	338	3.421247
	339	-23.72816	339	-16.74884	339	-84.372	339	-69.57935	339	8.534678	339	1.405376	339	-63.37273	339	-45.02637	339	-24.36334	339	-35.5592	339	-88.69722	339	-90.6262	339	-7.467463	339	-13.25467	339	-19.96453	339	9.779166
	340	-22.57035	340	-15.79985	340	-82.98666	340	-70.35217	340	9.985979	340	2.571179	340	-66.36027	340	-48.16806	340	-24.05722	340	-37.78515	340	-87.95642	340	-89.54304	340	-5.081265	340	-11.2785	340	-24.09128	340	8.908563
	341	-22.82433	341	-17.6474	341	-80.61844	341	-69.42222	341	10.063	341	2.99849	341	-68.37527	341	-50.15319	341	-22.84678	341	-38.18438	341	-86.75652	341	-86.91344	341	-3.278211	341	-12.79391	341	-19.80676	341	12.79106
	342	-21.97359	342	-18.35991	342	-78.29501	342	-70.33033	342	9.503988	342	3.543362	342	-68.02786	342	-49.86203	342	-22.05563	342	-38.49689	342	-87.764	342	-88.18992	342	-1.748433	342	-12.9918	342	-18.10313	342	10.00834
	343	-22.22003	343	-18.38011	343	-75.22497	343	-70.82814	343	9.658184	343	5.356814	343	-65.21593	343	-48.25288	343	-23.55558	343	-39.37597	343	-88.56658	343	-87.4489	343	-1.619304	343	-11.59798	343	-13.41089	343	14.79095
	344	-22.78024	344	-20.46264	344	-72.68689	344	-70.49231	344	10.53684	344	3.955103	344	-65.8427	344	-47.77884	344	-23.68404	344	-39.23798	344	-90.18664	344	-85.7477	344	-3.032634	344	-13.49866	344	-14.15015	344	13.137
	345	-22.61415	345	-19.86267	345	-70.7032	345	-69.60268	345	10.01997	345	2.663118	345	-63.29837	345	-45.21444	345	-24.57973	345	-39.73249	345	-92.21158	345	-88.09611	345	-4.054328	345	-12.51566	345	-12.93088	345	12.06275
	346	-22.58692	346	-20.32566	346	-69.50389	346	-69.69968	346	10.56398	346	3.553824	346	-57.10662	346	-41.57752	346	-25.07593	346	-39.88301	346	-95.19841	346	-89.67696	346	-4.667592	346	-12.9416	346	-13.28439	346	9.318706
	347	-23.36906	347	-19.14595	347	-68.8227	347	-68.96648	347	10.00703	347	2.416884	347	-53.25647	347	-44.39757	347	-26.40915	347	-39.41933	347	-97.15782	347	-90.95004	347	-1.484142	347	-8.09942	347	-11.13829	347	11.19794
	348	-22.42809	348	-19.25658	348	-69.36183	348	-67.99396	348	9.80843	348	1.947598	348	-51.90681	348	-47.79661	348	-25.41775	348	-40.23777	348	-97.82368	348	-93.66869	348	-2.535599	348	-9.888717	348	-8.658072	348	9.812868
	349	-22.73326	349	-19.97363	349	-71.20991	349	-68.49825	349	9.990354	349	2.46181	349	-49.57456	349	-47.18967	349	-24.25399	349	-40.09175	349	-97.70016	349	-96.24901	349	-5.052663	349	-7.723703	349	-11.07845	349	10.36683
	350	-23.20981	350	-20.82928	350	-71.87183	350	-66.34871	350	11.27397	350	3.979351	350	-51.43658	350	-47.36287	350	-24.59269	350	-40.85928	350	-96.8351	350	-97.09586	350	-4.888886	350	-8.233658	350	-6.353776	350	13.12247
	351	-23.9807	351	-21.8473	351	-73.5724	351	-65.17287	351	10.82487	351	2.207785	351	-51.10274	351	-46.0429	351	-24.21922	351	-40.73174	351	-98.53593	351	-97.16666	351	-3.948837	351	-7.40554	351	-9.073505	351	12.21052
	352	-24.02968	352	-20.85109	352	-75.68992	352	-66.5272	352	12.21966	352	4.424172	352	-51.39127	352	-44.59576	352	-25.56457	352	-41.84752	352	-100.4076	352	-99.84415	352	-1.932057	352	-7.691962	352	-13.94231	352	10.42793
	353	-24.75542	353	-22.3006	353	-76.5985	353	-67.03635	353	12.92646	353	5.068132	353	-52.19817	353	-43.88605	353	-26.46904	353	-41.00384	353	-102.0791	353	-100.3508	353	-2.750497	353	-6.579545	353	-15.89499	353	8.39134
	354	-24.11547	354	-22.20041	354	-79.44283	354	-67.71247	354	13.45601	354	5.742691	354	-54.29304	354	-43.70865	354	-26.26023	354	-41.99604	354	-103.2521	354	-100.7655	354	9.072721E-03	354	-6.242413	354	-16.52803	354	9.440413
	355	-24.70253	355	-23.97636	355	-79.89674	355	-66.06281	355	14.25872	355	5.049539	355	-55.56689	355	-41.03228	355	-27.62829	355	-42.13944	355	-101.7302	355	-102.4931	355	.5453223	355	-4.919736	355	-17.06088	355	9.002943
	356	-26.03529	356	-24.16826	356	-81.03259	356	-66.74915	356	16.24736	356	8.075583	356	-57.09814	356	-38.13793	356	-25.47122	356	-40.25427	356	-100.2448	356	-103.2709	356	2.999585	356	-1.549042	356	-19.69799	356	10.72047
	357	-26.72839	357	-24.49022	357	-80.98355	357	-65.4926	357	16.90919	357	7.692946	357	-59.30054	357	-37.8652	357	-25.89157	357	-40.62176	357	-100.6233	357	-100.7521	357	2.896176	357	-1.65293	357	-18.52849	357	14.23055
	358	-27.02289	358	-25.63712	358	-82.53646	358	-65.17033	358	17.23488	358	7.745232	358	-61.30718	358	-37.92134	358	-25.7031	358	-40.62816	358	-100.7305	358	-100.0645	358	2.117339	358	-2.974017	358	-19.5424	358	14.12941
	359	-27.38635	359	-23.57018	359	-81.95899	359	-63.74137	359	19.017	359	10.32331	359	-62.31504	359	-37.06912	359	-27.50988	359	-40.10527	359	-102.9085	359	-102.5553	359	2.324745	359	-1.053518	359	-19.85816	359	11.56668
	360	-26.63077	360	-23.62392	360	-81.51648	360	-63.4439	360	19.14202	360	10.97152	360	-62.20403	360	-37.22793	360	-27.76228	360	-39.90683	360	-100.7426	360	-101.6899	360	4.209913	360	2.927494	360	-16.10673	360	13.27913
	361	-27.44043	361	-24.99679	361	-80.60081	361	-63.68772	361	19.35798	361	11.30776	361	-61.15319	361	-35.81345	361	-27.73397	361	-39.95978	361	-99.26608	361	-100.8977	361	4.578055	361	-1.566962	361	-11.92333	361	14.05165
	362	-27.06965	362	-24.64011	362	-81.38612	362	-64.70047	362	19.32051	362	11.95636	362	-58.43626	362	-34.2923	362	-25.98538	362	-39.89173	362	-99.03967	362	-100.9208	362	4.728611	362	-3.27405	362	-13.92881	362	12.72333
	363	-27.17122	363	-23.85335	363	-82.99424	363	-67.20666	363	19.80943	363	14.68667	363	-56.20409	363	-35.08211	363	-24.90615	363	-37.41267	363	-99.57609	363	-100.1091	363	2.636333	363	-3.609251	363	-8.582857	363	15.59497
	364	-27.31855	364	-24.0495	364	-83.76163	364	-67.38183	364	18.71479	364	11.95811	364	-54.24834	364	-38.52624	364	-25.45495	364	-38.62566	364	-99.21045	364	-98.11333	364	3.95839	364	-3.680158	364	-9.015401	364	15.4658
	365	-27.67764	365	-23.48632	365	-83.37828	365	-66.93382	365	19.44897	365	13.01065	365	-50.04438	365	-37.96432	365	-27.14359	365	-39.60506	365	-98.86267	365	-98.96172	365	3.086348	365	-1.853711	365	-15.69445	365	11.50741
	366	-28.21584	366	-22.61271	366	-82.76823	366	-67.56339	366	19.25582	366	13.12102	366	-46.86373	366	-37.36917	366	-26.96635	366	-38.7374	366	-99.4609	366	-100.835	366	2.40485	366	-2.983654	366	-21.13351	366	11.26011
	367	-27.6964	367	-21.71158	367	-82.15495	367	-67.39794	367	19.1211	367	13.36412	367	-43.98293	367	-37.90488	367	-26.86297	367	-38.08041	367	-97.07347	367	-98.39922	367	-1.455805	367	-2.59632	367	-13.66756	367	12.91291
	368	-29.32596	368	-24.04497	368	-80.24773	368	-66.05	368	19.476	368	12.56778	368	-41.74679	368	-37.2332	368	-26.6178	368	-37.27291	368	-96.21885	368	-97.7783	368	-.129191	368	-3.267949	368	-18.39087	368	8.109865
	369	-28.02777	369	-23.74435	369	-78.39624	369	-65.9341	369	20.34968	369	13.97825	369	-38.99062	369	-37.43302	369	-28.02662	369	-38.68396	369	-96.46669	369	-98.2586	369	1.62156	369	-2.496996	369	-19.7914	369	8.256145
	370	-27.89857	370	-24.62237	370	-75.52151	370	-65.36568	370	22.57777	370	14.75028	370	-38.93052	370	-38.08778	370	-26.71438	370	-38.46225	370	-96.95906	370	-97.10681	370	1.504869	370	-3.996119	370	-20.39812	370	6.563987
	371	-29.07201	371	-25.01556	371	-73.39928	371	-66.24029	371	23.55163	371	14.42091	371	-38.74737	371	-36.75285	371	-27.29342	371	-37.89029	371	-97.50694	371	-96.78172	371	.2718955	371	-2.824984	371	-24.24525	371	4.663181
	372	-29.16645	372	-24.22062	372	-70.58824	372	-64.91383	372	25.03739	372	16.41022	372	-37.32345	372	-31.86979	372	-26.58944	372	-36.42489	372	-96.42086	372	-97.95443	372	.105896	372	-2.993334	372	-27.86161	372	1.400921
	373	-28.11195	373	-21.05053	373	-69.91151	373	-66.77307	373	26.59388	373	17.86899	373	-37.94932	373	-29.54757	373	-25.88009	373	-35.19426	373	-94.61575	373	-96.27408	373	.6036112	373	-3.141407	373	-31.27125	373	1.335953
	374	-27.59553	374	-21.63998	374	-69.00477	374	-66.56374	374	29.09975	374	19.75564	374	-41.17565	374	-29.95046	374	-26.27867	374	-33.75044	374	-95.27434	374	-95.25438	374	.299187	374	-3.200213	374	-29.47587	374	-7.004857E-02
	375	-27.02695	375	-22.4401	375	-68.12247	375	-65.20545	375	29.2924	375	19.90865	375	-42.08147	375	-27.91014	375	-26.59502	375	-34.77859	375	-96.09739	375	-95.03308	375	4.42049	375	-2.363037	375	-28.78134	375	.9543096
	376	-26.0864	376	-21.09369	376	-66.4161	376	-64.04775	376	32.28272	376	24.00305	376	-42.61566	376	-25.4127	376	-26.2324	376	-33.11235	376	-96.96561	376	-95.55097	376	3.742836	376	-3.960201	376	-29.41072	376	1.072083
	377	-27.00703	377	-21.95426	377	-66.91129	377	-63.20441	377	30.80054	377	21.54103	377	-43.16188	377	-27.38746	377	-27.01955	377	-34.77224	377	-97.12292	377	-94.31516	377	4.166828	377	-.8921309	377	-34.36353	377	-3.139095
	378	-26.25609	378	-23.21946	378	-68.18975	378	-62.16091	378	31.53922	378	22.49612	378	-42.44997	378	-26.11846	378	-26.3586	378	-34.39239	378	-97.85945	378	-94.49947	378	4.918635	378	-.815185	378	-33.48916	378	-4.138072
	379	-26.47101	379	-22.24351	379	-69.04043	379	-61.31824	379	32.06421	379	22.51091	379	-44.32528	379	-26.90553	379	-24.36949	379	-34.58675	379	-99.3574	379	-97.09386	379	6.23509	379	.6476043	379	-30.62204	379	-5.168189
	380	-27.21555	380	-22.71627	380	-69.54797	380	-60.93424	380	29.82582	380	20.0457	380	-45.42098	380	-28.19022	380	-24.29477	380	-36.22849	380	-99.88243	380	-96.7373	380	4.044495	380	-.9890252	380	-31.72863	380	-6.572553
	381	-27.81375	381	-22.79701	381	-70.79248	381	-60.5908	381	29.06079	381	18.70659	381	-44.47944	381	-30.53097	381	-23.28852	381	-34.36234	381	-99.67254	381	-96.69975	381	3.30031	381	-1.591902	381	-32.81272	381	-7.350553
	382	-28.0798	382	-22.44778	382	-71.51137	382	-60.99569	382	28.52732	382	18.66596	382	-43.37153	382	-29.78886	382	-23.30691	382	-35.60749	382	-100.5866	382	-98.54502	382	.7730592	382	-1.251369	382	-32.40436	382	-7.077863
	383	-27.28673	383	-21.79959	383	-72.94019	383	-63.28627	383	28.02307	383	19.17116	383	-41.34832	383	-29.45695	383	-24.70039	383	-35.71913	383	-101.0967	383	-100.4714	383	1.369371	383	-.1090281	383	-37.32876	383	-9.45663
	384	-26.14019	384	-21.83696	384	-74.97975	384	-62.5187	384	29.022	384	19.38736	384	-39.83077	384	-30.07389	384	-24.09596	384	-34.33901	384	-100.2765	384	-98.33987	384	2.098099	384	.6563879	384	-37.03878	384	-10.01757
	385	-25.66138	385	-21.50605	385	-75.62988	385	-62.0155	385	29.35274	385	20.61674	385	-37.42367	385	-30.01632	385	-22.4882	385	-34.71535	385	-101.1472	385	-99.41736	385	3.082163	385	3.772601E-02	385	-42.77561	385	-12.97907
	386	-25.11567	386	-20.51601	386	-76.15887	386	-61.60695	386	29.52019	386	22.02206	386	-35.5104	386	-31.9154	386	-21.58105	386	-32.81859	386	-100.8172	386	-99.81772	386	3.801708	386	-1.481178	386	-43.85109	386	-12.11238
	387	-23.75397	387	-20.69045	387	-76.84425	387	-60.69398	387	30.1732	387	22.05882	387	-33.74197	387	-33.17539	387	-20.71382	387	-31.45063	387	-99.70647	387	-98.25506	387	4.778885	387	1.032073	387	-45.77783	387	-12.83109
	388	-23.41107	388	-21.0175	388	-76.21078	388	-58.64704	388	30.0815	388	22.00972	388	-30.97675	388	-30.82147	388	-20.53933	388	-30.32516	388	-98.8784	388	-98.39523	388	7.428229	388	1.324438	388	-46.41655	388	-14.48766
	389	-21.89327	389	-21.32535	389	-76.05761	389	-58.54661	389	31.3548	389	23.76057	389	-28.86951	389	-26.26804	389	-21.51443	389	-30.27696	389	-98.5803	389	-99.69505	389	6.637885	389	2.478036	389	-46.48092	389	-13.32644
	390	-21.51129	390	-19.4952	390	-76.50082	390	-60.59249	390	31.10582	390	23.14155	390	-28.83407	390	-25.46984	390	-20.57628	390	-30.50998	390	-97.97495	390	-97.1762	390	6.253865	390	-.3398787	390	-48.13574	390	-14.64103
	391	-21.16142	391	-20.50523	391	-77.11575	391	-60.31104	391	31.53901	391	21.79668	391	-29.4242	391	-24.06095	391	-18.73216	391	-28.7631	391	-96.07049	391	-95.31626	391	9.494698	391	1.15419	391	-46.59957	391	-15.77261
	392	-21.10864	392	-20.59873	392	-77.3034	392	-61.43249	392	33.38995	392	23.60899	392	-27.18355	392	-21.33093	392	-16.46771	392	-27.53243	392	-96.68811	392	-96.52578	392	10.81541	392	5.5733	392	-44.73289	392	-17.95855
	393	-19.62135	393	-19.78018	393	-77.72058	393	-62.06548	393	32.89004	393	22.94118	393	-27.02699	393	-22.23704	393	-17.42736	393	-27.28897	393	-97.13732	393	-95.92408	393	9.668844	393	3.354485	393	-42.82517	393	-16.06752
	394	-19.2879	394	-20.34449	394	-77.34464	394	-61.31861	394	33.08115	394	22.33547	394	-27.83698	394	-22.51708	394	-15.54901	394	-25.72454	394	-97.09795	394	-95.73037	394	11.17039	394	5.707593	394	-40.69753	394	-17.82866
	395	-19.66651	395	-20.47284	395	-76.86472	395	-60.43761	395	33.3336	395	21.91966	395	-29.56701	395	-23.53066	395	-14.3789	395	-25.37998	395	-96.17549	395	-96.50625	395	10.52773	395	5.517361	395	-39.67794	395	-18.00367
	396	-20.181	396	-20.84571	396	-76.81004	396	-60.18461	396	32.23346	396	22.06732	396	-31.3654	396	-23.06366	396	-15.53206	396	-25.89756	396	-94.07833	396	-97.70102	396	12.18418	396	4.807996	396	-39.44297	396	-19.67906
	397	-20.44164	397	-21.83839	397	-78.27063	397	-62.19586	397	33.21629	397	23.56544	397	-32.65216	397	-24.04347	397	-14.1564	397	-24.69827	397	-91.71548	397	-94.3174	397	13.36998	397	6.41329	397	-38.8141	397	-20.76292
	398	-21.06476	398	-22.92583	398	-76.88989	398	-60.47207	398	32.12822	398	22.63579	398	-33.55106	398	-25.13474	398	-13.94248	398	-25.46733	398	-92.02063	398	-94.58797	398	12.51812	398	5.606668	398	-34.74325	398	-17.54484
	399	-22.30912	399	-22.93445	399	-77.79592	399	-60.9406	399	31.52322	399	23.63393	399	-34.26896	399	-23.21679	399	-14.08584	399	-25.48891	399	-94.62844	399	-97.04129	399	12.63932	399	6.108529	399	-35.09863	399	-17.41857
	400	-21.93899	400	-21.33929	400	-76.12334	400	-60.25335	400	31.91671	400	25.22099	400	-34.77518	400	-23.02033	400	-13.66535	400	-23.5965	400	-93.70645	400	-96.84492	400	11.29692	400	4.217135	400	-32.85822	400	-14.7302
	401	-22.17174	401	-21.33374	401	-74.31159	401	-57.88134	401	33.29517	401	27.02053	401	-35.55294	401	-24.77968	401	-12.71925	401	-23.48281	401	-91.49623	401	-95.03287	401	11.6143	401	5.777745	401	-33.25935	401	-14.20961
	402	-21.43708	402	-19.7168	402	-73.62005	402	-56.78432	402	33.44495	402	26.92586	402	-34.59295	402	-25.37947	402	-12.70397	402	-23.29549	402	-91.25164	402	-96.51101	402	11.29865	402	5.286135	402	-35.49642	402	-13.86898
	403	-21.48011	403	-19.95054	403	-70.2025	403	-54.72712	403	32.89206	403	27.06058	403	-34.33814	403	-28.30611	403	-12.21307	403	-23.89408	403	-91.13879	403	-95.37108	403	11.38539	403	8.558343	403	-36.64714	403	-13.94957
	404	-21.42019	404	-20.46853	404	-68.27689	404	-53.54567	404	33.5508	404	26.34746	404	-32.43498	404	-29.46092	404	-12.81087	404	-23.32647	404	-89.93324	404	-91.52972	404	11.21896	404	9.023421	404	-39.46753	404	-17.01886
	405	-21.73242	405	-21.93401	405	-65.46204	405	-51.80678	405	32.96297	405	24.76698	405	-30.73273	405	-27.08355	405	-11.94983	405	-22.46196	405	-90.13859	405	-92.61115	405	12.13159	405	9.683167	405	-38.59782	405	-17.476
	406	-22.18235	406	-22.04977	406	-64.58591	406	-53.15482	406	32.8306	406	24.13184	406	-29.47889	406	-25.05624	406	-12.26389	406	-22.93656	406	-90.7415	406	-93.02877	406	13.65305	406	6.730746	406	-41.24058	406	-18.39304
	407	-21.89665	407	-20.65544	407	-62.57719	407	-52.18325	407	32.64394	407	22.75076	407	-29.54052	407	-26.37518	407	-10.36941	407	-19.40375	407	-89.99618	407	-90.47327	407	14.33973	407	7.802194	407	-40.1161	407	-17.30329
	408	-22.26391	408	-21.52856	408	-60.77272	408	-50.80537	408	31.76267	408	21.31618	408	-29.28136	408	-25.99443	408	-10.0961	408	-19.45536	408	-88.10709	408	-88.0464	408	14.69262	408	7.668439	408	-39.09616	408	-19.34584
	409	-22.59972	409	-20.36639	409	-58.08976	409	-50.81336	409	31.13416	409	22.69739	409	-26.67446	409	-24.02726	409	-10.33149	409	-19.43422	409	-88.30378	409	-88.78822	409	16.39895	409	10.36816	409	-38.1969	409	-19.46753
	410	-20.53666	410	-19.44756	410	-58.2915	410	-52.22471	410	31.63929	410	23.07096	410	-24.76518	410	-21.0167	410	-9.395412	410	-18.45042	410	-87.81578	410	-87.57527	410	16.01104	410	10.91775	410	-33.31001	410	-18.18416
	411	-20.70537	411	-19.56876	411	-57.97113	411	-52.90009	411	31.9596	411	23.34747	411	-23.52197	411	-18.88632	411	-7.379323	411	-16.90382	411	-88.19405	411	-86.13503	411	16.89331	411	9.522348	411	-33.2359	411	-20.67473
	412	-21.23047	412	-19.37358	412	-57.62074	412	-52.41167	412	32.37505	412	24.40273	412	-24.56063	412	-15.83091	412	-9.967045	412	-17.10625	412	-89.66072	412	-86.41699	412	17.46669	412	11.1826	412	-30.31209	412	-19.47407
	413	-22.20863	413	-19.76135	413	-59.16559	413	-53.76081	413	32.56743	413	26.61769	413	-20.9153	413	-12.01575	413	-9.548815	413	-17.85031	413	-88.75385	413	-87.51922	413	18.98446	413	13.38545	413	-25.64576	413	-18.15622
	414	-21.92737	414	-20.45299	414	-58.56325	414	-52.94508	414	32.52498	414	27.08827	414	-19.97977	414	-13.99291	414	-6.435213	414	-15.14051	414	-87.55058	414	-84.21144	414	19.82297	414	16.18659	414	-29.34142	414	-24.25034
	415	-22.66712	415	-20.84557	415	-58.86355	415	-51.9343	415	33.81013	415	30.03625	415	-20.58931	415	-15.20243	415	-7.812121	415	-15.78597	415	-88.87759	415	-86.56473	415	21.3799	415	15.48905	415	-34.23084	415	-27.727
	416	-22.01774	416	-20.21051	416	-59.85809	416	-52.9058	416	34.9953	416	31.50108	416	-21.1063	416	-16.26968	416	-5.965905	416	-13.90073	416	-89.53496	416	-88.38037	416	23.01583	416	17.64717	416	-32.05493	416	-29.30678
	417	-23.06134	417	-21.18325	417	-60.52835	417	-52.15753	417	33.61873	417	28.80015	417	-23.19594	417	-17.86126	417	-5.753	417	-13.27247	417	-88.51527	417	-85.77955	417	22.36966	417	17.616	417	-40.93983	417	-31.69792
	418	-24.40997	418	-21.86332	418	-61.61246	418	-51.26902	418	33.08452	418	27.72532	418	-25.2411	418	-16.9007	418	-7.25398	418	-14.53654	418	-88.6594	418	-86.95329	418	20.76414	418	17.25853	418	-43.29195	418	-31.68804
	419	-24.44156	419	-21.35877	419	-61.15273	419	-49.85729	419	32.63017	419	25.52188	419	-26.34057	419	-16.65487	419	-6.1351	419	-13.56184	419	-90.10874	419	-88.08546	419	24.79003	419	19.07975	419	-39.57351	419	-33.36957
	420	-23.68826	420	-20.61707	420	-61.83448	420	-49.96922	420	30.85849	420	24.02263	420	-27.18625	420	-17.11141	420	-4.987397	420	-15.18398	420	-90.40788	420	-87.86182	420	25.249	420	18.21426	420	-39.31649	420	-33.84672
	421	-23.95276	421	-21.37944	421	-60.31475	421	-48.35315	421	31.38322	421	22.25489	421	-27.19312	421	-17.23731	421	-4.640873	421	-13.88495	421	-90.8932	421	-88.3345	421	26.46664	421	19.28417	421	-39.81176	421	-33.19654
	422	-23.35349	422	-20.54893	422	-60.67387	422	-49.15612	422	30.29264	422	21.41499	422	-26.62944	422	-14.73902	422	-5.259032	422	-14.94139	422	-89.81397	422	-88.84653	422	27.81998	422	18.63276	422	-41.84633	422	-33.49518
	423	-23.0515	423	-19.14157	423	-63.42391	423	-51.23488	423	30.88383	423	22.04582	423	-25.85773	423	-13.59517	423	-5.719754	423	-14.09129	423	-88.38886	423	-88.59256	423	27.15485	423	19.37932	423	-43.26618	423	-32.58955
	424	-21.78832	424	-17.45287	424	-63.85799	424	-49.90673	424	30.74145	424	21.32192	424	-25.29263	424	-15.15903	424	-6.459532	424	-14.5383	424	-86.86629	424	-86.75503	424	27.54685	424	18.56671	424	-43.56596	424	-33.4926
	425	-21.40822	425	-17.19319	425	-63.32944	425	-49.0251	425	32.42266	425	23.76778	425	-23.81127	425	-14.17462	425	-6.20731	425	-14.78745	425	-85.5126	425	-86.12845	425	27.51003	425	19.25192	425	-45.41883	425	-34.90832
	426	-20.3597	426	-17.24496	426	-63.25897	426	-48.98646	426	31.53313	426	24.11474	426	-23.01995	426	-14.1293	426	-7.520599	426	-15.15947	426	-84.98455	426	-85.72802	426	26.13523	426	16.60579	426	-43.18615	426	-31.9955
	427	-20.23143	427	-17.75372	427	-63.95675	427	-48.76796	427	31.53983	427	24.48767	427	-19.51878	427	-12.1603	427	-4.331953	427	-14.15517	427	-83.51724	427	-83.56326	427	23.94591	427	15.91282	427	-41.94135	427	-33.0032
	428	-20.56302	428	-17.75341	428	-62.89008	428	-46.31784	428	31.56471	428	25.24569	428	-18.49949	428	-10.07896	428	-4.293045	428	-12.05249	428	-82.69473	428	-83.60542	428	24.31569	428	16.43635	428	-43.29337	428	-35.44632
	429	-20.59918	429	-17.9252	429	-62.41339	429	-45.43053	429	32.83981	429	26.37873	429	-17.50675	429	-8.611275	429	-4.672577	429	-12.61976	429	-82.18969	429	-84.64722	429	24.4341	429	18.43136	429	-42.72313	429	-32.66485
	430	-19.94046	430	-17.32372	430	-62.54658	430	-47.1377	430	33.36601	430	27.94267	430	-17.11386	430	-9.428624	430	-4.475633	430	-12.83959	430	-81.69361	430	-84.5072	430	22.94699	430	18.87649	430	-42.25425	430	-32.76316
	431	-19.34245	431	-17.36361	431	-61.01189	431	-44.64531	431	32.6734	431	25.95781	431	-18.52255	431	-13.43361	431	-3.693396	431	-13.89066	431	-79.58889	431	-83.11662	431	23.39137	431	18.66504	431	-39.26121	431	-35.07426
	432	-18.64403	432	-17.10052	432	-61.63288	432	-46.07995	432	32.35785	432	27.02355	432	-16.85343	432	-11.1553	432	-4.39502	432	-13.74136	432	-77.91048	432	-82.77935	432	23.88357	432	21.08091	432	-39.83984	432	-35.8888
	433	-17.6542	433	-15.88084	433	-61.97437	433	-48.20231	433	33.9146	433	29.593	433	-18.0623	433	-11.25973	433	-4.335526	433	-11.69877	433	-78.25194	433	-83.93391	433	23.49974	433	22.21745	433	-39.84574	433	-34.26787
	434	-16.79853	434	-15.36474	434	-62.37186	434	-47.9163	434	33.73679	434	27.3463	434	-18.24503	434	-9.990505	434	-6.273308	434	-13.22167	434	-77.06565	434	-80.97332	434	23.7993	434	20.53012	434	-37.42947	434	-33.03076
	435	-17.72156	435	-15.66774	435	-63.85576	435	-48.18241	435	33.87784	435	27.28017	435	-19.07836	435	-9.558265	435	-6.290988	435	-14.28877	435	-77.10914	435	-80.55585	435	25.00492	435	21.30575	435	-39.57536	435	-33.74522
	436	-16.57062	436	-15.03332	436	-64.81248	436	-48.67061	436	32.89413	436	26.79962	436	-20.09599	436	-10.15248	436	-6.567235	436	-15.18262	436	-77.28836	436	-79.94543	436	26.53027	436	23.00013	436	-37.11903	436	-31.69948
	437	-16.49748	437	-14.96636	437	-65.2339	437	-49.22329	437	32.18875	437	26.45048	437	-20.1181	437	-9.68306	437	-6.196517	437	-14.5215	437	-75.81994	437	-77.77908	437	27.2764	437	21.39032	437	-35.67704	437	-27.68002
	438	-15.98069	438	-15.28599	438	-62.993	438	-46.99797	438	31.43033	438	24.13198	438	-21.54735	438	-9.202397	438	-6.075074	438	-15.3369	438	-75.39497	438	-77.26585	438	29.68583	438	21.74054	438	-38.68975	438	-29.35364
	439	-15.20523	439	-14.73474	439	-62.36918	439	-46.84959	439	31.38674	439	24.36905	439	-21.715	439	-6.060057	439	-5.526668	439	-15.37979	439	-76.12735	439	-77.05828	439	29.88264	439	22.97402	439	-37.98251	439	-25.93782
	440	-14.17022	440	-14.78987	440	-61.68476	440	-48.60376	440	31.55551	440	25.29796	440	-21.26239	440	-4.23815	440	-5.43342	440	-14.0479	440	-75.70772	440	-76.32011	440	30.28153	440	25.32882	440	-36.43914	440	-27.10567
	441	-13.91142	441	-14.99257	441	-58.0565	441	-45.03002	441	31.76875	441	24.03388	441	-19.93377	441	-4.415339	441	-4.578263	441	-12.73025	441	-73.62908	441	-73.51315	441	32.50109	441	24.05301	441	-34.49406	441	-26.76799
	442	-13.31335	442	-15.46683	442	-55.98846	442	-45.32117	442	31.68275	442	24.3291	442	-20.35959	442	-5.4445	442	-5.751147	442	-14.31739	442	-73.10499	442	-75.05373	442	32.5689	442	22.57466	442	-33.20742	442	-25.85464
	443	-12.64432	443	-13.55854	443	-53.243	443	-43.65601	443	33.64821	443	25.98656	443	-19.2444	443	-5.848786	443	-6.223541	443	-12.90997	443	-73.85121	443	-74.8185	443	31.2825	443	25.08453	443	-28.9207	443	-23.95907
	444	-12.59644	444	-12.99922	444	-49.65282	444	-40.56234	444	32.85784	444	23.85627	444	-18.09272	444	-4.219005	444	-6.346604	444	-12.86797	444	-72.5377	444	-72.7157	444	31.23303	444	23.3716	444	-27.31518	444	-23.07946
	445	-11.77813	445	-12.37724	445	-46.64544	445	-38.85476	445	33.84507	445	23.30963	445	-17.34199	445	-2.046009	445	-6.065478	445	-13.21188	445	-72.32406	445	-72.28194	445	30.12874	445	23.7112	445	-27.85107	445	-24.1362
	446	-11.392	446	-12.33925	446	-45.72589	446	-39.98228	446	34.21923	446	25.2463	446	-15.11667	446	-1.421705	446	-5.633177	446	-12.23564	446	-73.40612	446	-73.1492	446	31.38627	446	24.74543	446	-26.24366	446	-22.37938
	447	-11.43679	447	-13.11238	447	-43.84492	447	-40.82195	447	33.53149	447	24.2731	447	-13.21631	447	-2.17336	447	-5.295039	447	-12.71922	447	-73.45348	447	-71.73979	447	31.3075	447	24.63915	447	-26.65305	447	-22.99647
	448	-12.86017	448	-14.82896	448	-44.44819	448	-41.82134	448	33.35971	448	24.69604	448	-10.94485	448	-2.436628	448	-6.467495	448	-12.01753	448	-73.42345	448	-71.87807	448	31.33569	448	24.00815	448	-24.16964	448	-22.75322
	449	-12.95404	449	-13.30113	449	-46.28212	449	-43.84944	449	33.08648	449	25.15831	449	-9.179106	449	-1.623242	449	-7.037192	449	-13.61945	449	-73.81634	449	-72.74937	449	30.85431	449	25.04873	449	-26.86881	449	-22.32326
	450	-11.87314	450	-11.57312	450	-48.20171	450	-44.36724	450	31.91289	450	24.71879	450	-7.152089	450	.1884109	450	-5.511855	450	-11.77492	450	-73.69228	450	-72.62849	450	29.15356	450	22.73594	450	-25.63362	450	-20.03638
	451	-11.60341	451	-12.00003	451	-51.04531	451	-44.4907	451	32.51946	451	24.28799	451	-5.241501	451	.266248	451	-6.754383	451	-12.13318	451	-74.37307	451	-72.44421	451	29.97052	451	20.35535	451	-28.41948	451	-22.84977
	452	-11.76632	452	-12.9355	452	-53.05665	452	-44.91317	452	33.20298	452	25.90194	452	-5.53862	452	-.1793981	452	-6.315119	452	-11.25185	452	-73.94204	452	-73.03175	452	31.52249	452	23.10618	452	-26.16719	452	-19.574
	453	-11.84035	453	-12.47789	453	-55.34763	453	-45.0821	453	32.66936	453	26.59586	453	-5.742422	453	-.5199742	453	-6.428342	453	-11.94308	453	-73.80164	453	-72.5956	453	31.59888	453	24.3196	453	-22.50445	453	-16.32405
	454	-10.36615	454	-10.67999	454	-56.90875	454	-44.60266	454	33.83994	454	26.27665	454	-8.087	454	-2.518854	454	-5.790574	454	-12.28764	454	-72.84486	454	-70.82061	454	31.29775	454	22.48345	454	-23.72947	454	-18.28904
	455	-9.836304	455	-10.97698	455	-58.5388	455	-45.55128	455	34.61931	455	26.25631	455	-7.289173	455	-.7158238	455	-6.230957	455	-12.15716	455	-72.88724	455	-72.24819	455	32.05515	455	25.07294	455	-23.66626	455	-15.98133
	456	-8.791933	456	-9.041734	456	-59.26456	456	-47.44194	456	35.20547	456	25.93197	456	-7.66278	456	2.909121	456	-6.018212	456	-10.57236	456	-73.22951	456	-73.85381	456	30.17618	456	22.50876	456	-26.36007	456	-15.04973
	457	-7.982184	457	-7.706288	457	-60.68602	457	-48.19429	457	35.91042	457	25.19757	457	-8.43733	457	2.222945	457	-5.768611	457	-10.67278	457	-72.32829	457	-71.52462	457	30.74218	457	24.10684	457	-30.72848	457	-18.57946
	458	-8.174587	458	-7.937829	458	-61.67404	458	-46.31057	458	36.57594	458	25.11403	458	-9.39937	458	1.601853	458	-5.912837	458	-10.454	458	-71.00489	458	-71.4446	458	31.84996	458	25.96932	458	-28.89969	458	-18.32458
	459	-7.921468	459	-8.755642	459	-62.53063	459	-46.32066	459	37.11634	459	25.8497	459	-10.86816	459	1.394852	459	-4.965917	459	-10.44143	459	-71.58601	459	-74.27625	459	31.61441	459	25.18123	459	-23.59617	459	-19.00915
	460	-5.85883	460	-7.085066	460	-63.46061	460	-46.24337	460	38.84231	460	26.46733	460	-10.45643	460	2.220092	460	-4.925527	460	-7.797189	460	-70.38987	460	-73.43459	460	30.48218	460	23.72881	460	-22.14207	460	-18.97984
	461	-5.800756	461	-8.078594	461	-63.44272	461	-45.26393	461	37.08226	461	23.87425	461	-9.493996	461	3.919171	461	-5.857186	461	-7.69688	461	-68.69885	461	-71.61904	461	30.67765	461	22.86908	461	-22.14328	461	-18.96103
	462	-6.208511	462	-8.141065	462	-63.42239	462	-46.37772	462	37.38949	462	24.52105	462	-8.196822	462	6.447633	462	-6.17968	462	-7.68417	462	-68.409	462	-72.10643	462	31.05269	462	23.69821	462	-20.06445	462	-18.43982
	463	-5.654626	463	-7.590369	463	-64.54604	463	-48.24347	463	38.01528	463	26.191	463	-6.600023	463	7.17803	463	-6.215016	463	-7.279405	463	-67.5281	463	-71.01271	463	30.60993	463	26.04662	463	-20.82904	463	-21.26099
	464	-5.576983	464	-7.411912	464	-65.24046	464	-49.42006	464	36.23085	464	24.11786	464	-5.933193	464	5.983303	464	-6.210034	464	-7.668811	464	-66.12251	464	-68.15514	464	29.38798	464	23.47086	464	-22.89954	464	-22.4537
	465	-5.786128	465	-7.493403	465	-65.21494	465	-48.83851	465	36.81615	465	24.76316	465	-3.005187	465	7.027484	465	-5.813364	465	-7.124264	465	-65.84223	465	-69.15984	465	26.43706	465	21.93514	465	-22.5381	465	-23.41925
	466	-6.44032	466	-7.111776	466	-66.27684	466	-50.19616	466	37.12332	466	25.99434	466	-.9666193	466	9.399561	466	-4.174153	466	-8.550471	466	-64.66545	466	-69.27846	466	25.48117	466	24.54418	466	-23.46502	466	-22.15284
	467	-6.113825	467	-6.786669	467	-65.7493	467	-49.87417	467	37.30252	467	26.09698	467	-1.15816	467	11.97163	467	-2.089657	467	-8.086622	467	-62.22254	467	-66.76078	467	27.51903	467	26.34958	467	-19.83565	467	-16.97204
	468	-6.702722	468	-8.287589	468	-66.30632	468	-49.56608	468	37.06136	468	26.22436	468	3.276985	468	16.20995	468	-3.818375	468	-8.310821	468	-62.10392	468	-66.47444	468	27.92695	468	25.97021	468	-22.04732	468	-18.28063
	469	-5.979375	469	-6.449304	469	-66.84581	469	-50.78013	469	37.04067	469	27.1264	469	4.729492	469	13.64868	469	-3.711287	469	-7.103616	469	-61.96104	469	-66.89512	469	27.85893	469	27.34726	469	-22.33519	469	-15.49263
	470	-5.205441	470	-5.765755	470	-67.43601	470	-51.80883	470	37.71585	470	28.54229	470	6.057894	470	10.69074	470	-4.560789	470	-8.256333	470	-61.61521	470	-64.83264	470	30.32314	470	28.46923	470	-20.53548	470	-11.46707
	471	-5.487121	471	-5.923343	471	-66.53497	471	-50.73984	471	38.32402	471	27.81528	471	3.182345	471	5.345329	471	-5.725987	471	-8.848374	471	-61.49633	471	-62.79481	471	31.3725	471	27.98958	471	-20.98253	471	-9.784162
	472	-4.32366	472	-3.963098	472	-66.49942	472	-50.85174	472	38.80832	472	28.62518	472	4.230918	472	8.361994	472	-5.851442	472	-9.249322	472	-62.89472	472	-64.17864	472	30.88159	472	28.98584	472	-18.47505	472	-6.957148
	473	-2.82528	473	-1.183434	473	-67.36568	473	-52.08609	473	38.9803	473	28.41169	473	2.323225	473	8.159029	473	-5.050513	473	-7.566827	473	-63.852	473	-64.08836	473	32.37234	473	29.40764	473	-17.87607	473	-3.68694
	474	-1.334595	474	-1.374175	474	-66.6619	474	-51.10979	474	39.99111	474	27.64297	474	-.4667627	474	6.481349	474	-3.984142	474	-7.731688	474	-64.2548	474	-63.03443	474	33.4767	474	28.35391	474	-14.57493	474	-2.378216
	475	-1.550514	475	-.6503728	475	-66.66018	475	-51.25568	475	39.70967	475	27.29255	475	.372472	475	8.218532	475	-5.753693	475	-8.7645	475	-64.5949	475	-65.21422	475	33.9408	475	30.05838	475	-12.85095	475	-1.819909
	476	-.9205309	476	-1.029289	476	-65.72617	476	-51.21492	476	39.22852	476	27.25936	476	1.325118	476	9.372396	476	-6.317489	476	-9.594291	476	-63.63964	476	-65.03118	476	33.97349	476	30.25219	476	-7.811716	476	-.2632028
	477	-1.19803	477	-1.018749	477	-64.12247	477	-50.17192	477	39.25892	477	26.93979	477	2.45476	477	12.2388	477	-6.684638	477	-9.163191	477	-63.23604	477	-64.39627	477	33.88618	477	29.43376	477	-9.064283	477	-1.97968
	478	-.6695631	478	-1.987386	478	-63.1386	478	-49.11406	478	38.13644	478	25.62226	478	1.496529	478	14.31552	478	-5.062421	478	-7.472775	478	-63.92965	478	-64.29781	478	34.65279	478	29.19171	478	-5.759205	478	-3.078586
	479	-.2778888	479	8.434169E-02	479	-60.95287	479	-48.79557	479	37.78924	479	25.60711	479	4.388684	479	18.20921	479	-4.359788	479	-8.618159	479	-66.2263	479	-65.79443	479	33.82484	479	27.49702	479	-.5940008	479	2.34414
	480	-.1223491	480	-.3719048	480	-58.34858	480	-47.95037	480	38.52715	480	27.02579	480	4.580483	480	18.02451	480	-3.919326	480	-7.448044	480	-66.52513	480	-63.89281	480	33.54252	480	26.46301	480	-.3763398	480	1.917946
	481	-2.919916E-02	481	-1.259624	481	-56.34811	481	-46.55247	481	38.32411	481	27.88383	481	6.152907	481	15.29823	481	-4.815795	481	-7.811966	481	-68.5358	481	-64.47484	481	36.54493	481	27.48237	481	1.113019	481	1.284802
	482	-.196149	482	-1.429174	482	-54.03844	482	-46.27446	482	36.85946	482	27.48328	482	8.4628	482	14.50807	482	-5.831954	482	-9.698959	482	-68.92693	482	-66.84301	482	35.8991	482	28.64109	482	.6084919	482	.7078923
	483	.4549445	483	-3.760774E-02	483	-52.8301	483	-47.50572	483	37.04951	483	29.24044	483	9.146877	483	15.42706	483	-5.257862	483	-9.522699	483	-68.18171	483	-66.46907	483	35.8647	483	28.54734	483	-7.288405	483	-3.17364
	484	1.088852	484	.7036512	484	-50.88695	484	-45.98091	484	37.62516	484	30.14307	484	8.251339	484	16.07561	484	-4.598594	484	-9.116232	484	-67.00887	484	-65.61355	484	37.01553	484	29.84025	484	-14.0036	484	-6.894222
	485	1.281218	485	.1902869	485	-48.69426	485	-44.58363	485	37.10644	485	28.88442	485	8.260828	485	17.14963	485	-3.989212	485	-8.327098	485	-68.53489	485	-66.16845	485	36.32514	485	30.40952	485	-14.54959	485	-7.881242
	486	1.801565	486	1.760846	486	-49.51607	486	-44.43988	486	36.2074	486	27.69766	486	7.923617	486	16.53571	486	-5.639441	486	-8.36625	486	-69.90969	486	-66.38885	486	35.95677	486	31.91659	486	-12.97385	486	-9.014409
	487	2.569007	487	2.872693	487	-49.88184	487	-44.71167	487	36.0332	487	25.96984	487	8.245627	487	13.96356	487	-5.386922	487	-7.291648	487	-71.86142	487	-66.81979	487	37.26921	487	32.14838	487	-14.3865	487	-8.289561
	488	3.424401	488	1.783379	488	-49.60056	488	-42.57748	488	35.47624	488	24.2211	488	8.716307	488	15.25698	488	-4.65845	488	-8.299978	488	-71.97109	488	-67.83845	488	38.36727	488	31.65776	488	-14.12584	488	-6.318995
	489	4.204211	489	2.836916	489	-51.65307	489	-44.14968	489	35.40636	489	25.10617	489	11.30882	489	19.81054	489	-5.727951	489	-8.246485	489	-71.51147	489	-68.63538	489	42.13051	489	33.73997	489	-15.32217	489	-4.929618
	490	3.750119	490	2.64664	490	-53.7508	490	-46.50691	490	35.93349	490	25.79006	490	9.333754	490	17.06109	490	-5.622153	490	-7.984067	490	-71.2141	490	-68.02007	490	42.86523	490	34.83173	490	-18.60598	490	-6.086556
	491	3.852001	491	3.094748	491	-54.598	491	-47.01643	491	36.06106	491	25.1133	491	10.53634	491	16.4089	491	-5.237131	491	-7.684239	491	-71.22008	491	-66.18988	491	42.85538	491	34.81314	491	-19.11856	491	-6.312417
