# Supplementary material for: A single Musashi gene allele is sufficient to maintain mouse photoreceptor cells
Source: PLoS One. 2026 May 14;21(5):e0338576. doi: 10.1371/journal.pone.0338576 (PMC13175383; doi:10.1371/journal.pone.0338576)
Supplement: S3 File — (ZIP) [file pone.0338576.s012.zip › Supplementary_data_1_RawERG_data_and_R-code/2nd batch/D0_Msi TKO_CONE_011625.CSV]

Information	Record_No	3515	Record_No	3516	Record_No	3525	Record_No	3526	Record_No	3535	Record_No	3536	Record_No	3545	Record_No	3546	Record_No	3555	Record_No	3556	Record_No	3569	Record_No	3570
	Animal ID	1043	Animal ID	1043	Animal ID	1054	Animal ID	1054	Animal ID	1044	Animal ID	1044	Animal ID	1060	Animal ID	1060	Animal ID	1052	Animal ID	1052	Animal ID	1057	Animal ID	1057
	Session		Session		Session		Session		Session		Session		Session		Session		Session		Session		Session		Session
	Species/Breed		Species/Breed		Species/Breed		Species/Breed		Species/Breed		Species/Breed		Species/Breed		Species/Breed		Species/Breed		Species/Breed		Species/Breed		Species/Breed
	Study protocol #		Study protocol #		Study protocol #		Study protocol #		Study protocol #		Study protocol #		Study protocol #		Study protocol #		Study protocol #		Study protocol #		Study protocol #		Study protocol #
	Birthdate	Dec/30/1899	Birthdate	Dec/30/1899	Birthdate	Dec/30/1899	Birthdate	Dec/30/1899	Birthdate	Dec/30/1899	Birthdate	Dec/30/1899	Birthdate	Dec/30/1899	Birthdate	Dec/30/1899	Birthdate	Dec/30/1899	Birthdate	Dec/30/1899	Birthdate	Dec/30/1899	Birthdate	Dec/30/1899
	TestDate	Jan/16/2025	TestDate	Jan/16/2025	TestDate	Jan/16/2025	TestDate	Jan/16/2025	TestDate	Jan/16/2025	TestDate	Jan/16/2025	TestDate	Jan/16/2025	TestDate	Jan/16/2025	TestDate	Jan/16/2025	TestDate	Jan/16/2025	TestDate	Jan/16/2025	TestDate	Jan/16/2025
	TestTime	10:48:43	TestTime	10:48:43	TestTime	11:11:18	TestTime	11:11:18	TestTime	11:38:13	TestTime	11:38:13	TestTime	12:29:26	TestTime	12:29:26	TestTime	12:52:30	TestTime	12:52:30	TestTime	14:29:55	TestTime	14:29:55
	Protocol	SARO PHOTOPIC CONE	Protocol	SARO PHOTOPIC CONE	Protocol	SARO PHOTOPIC CONE	Protocol	SARO PHOTOPIC CONE	Protocol	SARO PHOTOPIC CONE	Protocol	SARO PHOTOPIC CONE	Protocol	SARO PHOTOPIC CONE	Protocol	SARO PHOTOPIC CONE	Protocol	SARO PHOTOPIC CONE	Protocol	SARO PHOTOPIC CONE	Protocol	SARO PHOTOPIC CONE	Protocol	SARO PHOTOPIC CONE
	Step_No	2	Step_No	2	Step_No	2	Step_No	2	Step_No	2	Step_No	2	Step_No	2	Step_No	2	Step_No	2	Step_No	2	Step_No	2	Step_No	2
	Label	R	Label	L	Label	R	Label	L	Label	R	Label	L	Label	R	Label	L	Label	R	Label	L	Label	R	Label	L
	Stimulus	WHT Phot WHT 3dB Flash	Stimulus	WHT Phot WHT 3dB Flash	Stimulus	WHT Phot WHT 3dB Flash	Stimulus	WHT Phot WHT 3dB Flash	Stimulus	WHT Phot WHT 3dB Flash	Stimulus	WHT Phot WHT 3dB Flash	Stimulus	WHT Phot WHT 3dB Flash	Stimulus	WHT Phot WHT 3dB Flash	Stimulus	WHT Phot WHT 3dB Flash	Stimulus	WHT Phot WHT 3dB Flash	Stimulus	WHT Phot WHT 3dB Flash	Stimulus	WHT Phot WHT 3dB Flash
	Low cut (Hz)	0.3	Low cut (Hz)	0.3	Low cut (Hz)	0.3	Low cut (Hz)	0.3	Low cut (Hz)	0.3	Low cut (Hz)	0.3	Low cut (Hz)	0.3	Low cut (Hz)	0.3	Low cut (Hz)	0.3	Low cut (Hz)	0.3	Low cut (Hz)	0.3	Low cut (Hz)	0.3
	High cut (Hz)	500	High cut (Hz)	500	High cut (Hz)	500	High cut (Hz)	500	High cut (Hz)	500	High cut (Hz)	500	High cut (Hz)	500	High cut (Hz)	500	High cut (Hz)	500	High cut (Hz)	500	High cut (Hz)	500	High cut (Hz)	500
	Notch	OFF	Notch	OFF	Notch	OFF	Notch	OFF	Notch	OFF	Notch	OFF	Notch	OFF	Notch	OFF	Notch	OFF	Notch	OFF	Notch	OFF	Notch	OFF
Cursor #	3515 Time	3515 Amp	3516 Time	3516 Amp	3525 Time	3525 Amp	3526 Time	3526 Amp	3535 Time	3535 Amp	3536 Time	3536 Amp	3545 Time	3545 Amp	3546 Time	3546 Amp	3555 Time	3555 Amp	3556 Time	3556 Amp	3569 Time	3569 Amp	3570 Time	3570 Amp
1
2
3
4
5
6
7
8
9
10
Wave Data	3515 Time	3515 Amp	3516 Time	3516 Amp	3525 Time	3525 Amp	3526 Time	3526 Amp	3535 Time	3535 Amp	3536 Time	3536 Amp	3545 Time	3545 Amp	3546 Time	3546 Amp	3555 Time	3555 Amp	3556 Time	3556 Amp	3569 Time	3569 Amp	3570 Time	3570 Amp
	-20	1.582455	-20	1.361864	-20	2.073302	-20	4.766981	-20	-1.229468	-20	-2.871723	-20	2.098994	-20	6.053946	-20	-.8227766	-20	-1.035496	-20	6.481302	-20	6.203301
	-19	1.66006	-19	1.24888	-19	2.321775	-19	5.007129	-19	-1.455605	-19	-2.857512	-19	2.12586	-19	6.597027	-19	-.8592884	-19	-.9366331	-19	6.851316	-19	6.445241
	-18	1.490449	-18	.9257895	-18	2.521915	-18	5.142641	-18	-1.820886	-18	-2.608977	-18	2.072647	-18	7.032037	-18	-.8959302	-18	-.8715976	-18	7.09795	-18	6.507884
	-17	1.303597	-17	.4786115	-17	2.714176	-17	5.258948	-17	-2.329303	-17	-2.066034	-17	2.415437	-17	7.530736	-17	-.8263423	-17	-.8142879	-17	7.249951	-17	6.370325
	-16	1.089576	-16	.3022844	-16	2.847042	-16	5.217911	-16	-2.744783	-16	-1.701366	-16	2.43966	-16	7.848362	-16	-.8386595	-16	-.8040759	-16	7.320537	-16	6.246295
	-15	.9734563	-15	.5448164	-15	2.951081	-15	5.179953	-15	-3.123169	-15	-1.245048	-15	2.606808	-15	7.707753	-15	-.704569	-15	-.7815774	-15	7.330794	-15	6.160566
	-14	1.528978	-14	.0300859	-14	2.951031	-14	4.670789	-14	-2.030121	-14	-4.260508E-02	-14	3.06348	-14	7.876125	-14	-.789998	-14	-.3455442	-14	7.303741	-14	6.312461
	-13	1.433527	-13	.9054728	-13	3.111414	-13	5.195437	-13	-2.724023	-13	-.8868458	-13	2.273123	-13	8.320673	-13	-.8304825	-13	-.4543019	-13	7.376905	-13	6.212484
	-12	.6510993	-12	.1918169	-12	2.686172	-12	5.919624	-12	-3.331472	-12	-.7901418	-12	2.207651	-12	8.268464	-12	-.7965829	-12	-.5870012	-12	7.472601	-12	6.341507
	-11	.6541077	-11	-.2915385	-11	2.941141	-11	5.850012	-11	-3.91718	-11	-1.755116	-11	3.738243	-11	8.423121	-11	-.540729	-11	-.9747784	-11	7.444858	-11	6.013658
	-10	.9417236	-10	1.261576	-10	2.877906	-10	4.801451	-10	-3.411105	-10	-2.100787	-10	2.145925	-10	7.602038	-10	-.9367012	-10	-1.312159	-10	7.319942	-10	6.293288
	-9	.6313019	-9	1.171486	-9	3.138824	-9	4.642404	-9	-3.325114	-9	-1.894795	-9	2.212426	-9	5.756094	-9	-.3329206	-9	-1.01568	-9	7.066716	-9	5.789996
	-8	.1609814	-8	1.141106	-8	3.130847	-8	4.995559	-8	-3.76843	-8	-1.291692	-8	1.113903	-8	5.864936	-8	-.8016955	-8	-1.413933	-8	7.130016	-8	5.702139
	-7	.3149831	-7	.4928517	-7	3.835198	-7	5.219281	-7	-3.117828	-7	-2.145053	-7	1.623266	-7	6.814621	-7	-.6128027	-7	-.8847467	-7	7.171685	-7	6.032829
	-6	.4009431	-6	.966545	-6	3.536849	-6	5.997056	-6	-2.527644	-6	-2.862413	-6	1.475069	-6	6.371005	-6	-.4645229	-6	-.5629343	-6	7.271166	-6	5.487315
	-5	5.770797E-02	-5	.8457429	-5	3.717616	-5	5.994193	-5	-2.640095	-5	-1.963717	-5	2.453368	-5	6.740591	-5	-.5353665	-5	-.4488463	-5	6.364735	-5	4.745699
	-4	-.2706075	-4	.891464	-4	4.072916	-4	6.135475	-4	-1.760094	-4	-.1718413	-4	1.943673	-4	7.298688	-4	-.1697821	-4	-.5732705	-4	6.793803	-4	4.657608
	-3	-1.294447	-3	-.5920555	-3	2.994076	-3	5.440364	-3	-1.731765	-3	-2.402743E-02	-3	4.090664	-3	6.992536	-3	-.2723306	-3	-.5945116	-3	6.334985	-3	5.086493
	-2	-.8569997	-2	-.1533034	-2	3.203814	-2	5.402971	-2	-1.645626	-2	-.1819584	-2	3.415726	-2	8.656007	-2	1.596815E-02	-2	-.6448827	-2	6.77886	-2	5.091494
	-1	-.7586727	-1	-4.739748E-02	-1	3.481236	-1	5.929217	-1	-1.853934	-1	-1.138139	-1	2.04599	-1	8.755434	-1	-.4870175	-1	-.578248	-1	6.570788	-1	5.02714
	0	-.7192905	0	-1.335987	0	4.023607	0	7.192266	0	-1.527628	0	-2.061511	0	3.456971	0	8.229503	0	-.3240728	0	-.3377084	0	7.103518	0	6.081926
	1	-4.481879	1	-3.160947	1	1.298151	1	6.172732	1	-5.363478	1	-4.331471	1	1.863016	1	9.491999	1	-4.25396	1	-2.187703	1	5.557367	1	7.366546
	2	-.9750263	2	-3.25022	2	5.518072	2	6.411111	2	-1.08011	2	-5.081133	2	4.263834	2	9.228778	2	.7056019	2	-.3097752	2	9.331088	2	8.158798
	3	-1.606884	3	-4.012068	3	5.635394	3	4.884275	3	-.6181363	3	-6.315973	3	5.286548	3	9.365843	3	.3221636	3	-.5455287	3	9.289822	3	6.389177
	4	-1.977354	4	-2.697431	4	4.989836	4	5.701289	4	-.6722453	4	-6.872228	4	5.072261	4	8.66565	4	-.1904108	4	-.6496191	4	7.558897	4	3.267754
	5	-1.547354	5	-2.267239	5	5.344122	5	6.835501	5	-1.094672	5	-7.135242	5	4.880262	5	8.545505	5	-.5223137	5	-.8095092	5	7.031473	5	2.883718
	6	-.9928554	6	-1.575689	6	4.516327	6	6.096702	6	-2.385644	6	-3.573528	6	5.338134	6	11.50454	6	-.3670805	6	-.5218938	6	6.950663	6	3.154887
	7	-1.469732	7	-2.942697	7	3.553609	7	5.767466	7	-3.769218	7	-3.432532	7	7.026709	7	10.07305	7	-1.112604	7	-1.291297	7	5.729896	7	2.672005
	8	-2.346388	8	-4.478314	8	2.143673	8	4.845729	8	-5.411558	8	-7.349973	8	5.331318	8	10.03026	8	-1.946564	8	-2.457953	8	5.209763	8	2.044365
	9	-4.47448	9	-7.529864	9	.1622199	9	2.512042	9	-6.387869	9	-11.0312	9	3.337075	9	7.805443	9	-3.653547	9	-4.186587	9	3.594389	9	.4093274
	10	-7.157776	10	-9.129773	10	-2.122297	10	-.3269724	10	-8.394934	10	-13.87788	10	2.319245	10	8.265759	10	-5.474661	10	-6.559464	10	2.061918	10	-1.433334
	11	-10.20955	11	-13.17374	11	-4.85485	11	-3.410973	11	-11.42229	11	-15.61979	11	1.067353	11	7.162231	11	-7.62718	11	-9.162671	11	-.5651615	11	-5.493414
	12	-13.50765	12	-15.83215	12	-7.868929	12	-6.895063	12	-16.0394	12	-17.31025	12	-2.665355	12	2.830225	12	-9.988416	12	-11.78303	12	-3.343032	12	-9.176455
	13	-16.41156	13	-18.49564	13	-11.91368	13	-11.17628	13	-18.99085	13	-19.01548	13	-3.697942	13	1.894863	13	-12.95142	13	-14.44933	13	-6.993581	13	-12.76662
	14	-18.58675	14	-18.87803	14	-15.43524	14	-16.0393	14	-22.98411	14	-21.80383	14	-6.916837	14	-2.423448	14	-16.18095	14	-17.16791	14	-10.2976	14	-15.92018
	15	-21.79238	15	-21.73438	15	-18.5558	15	-18.43149	15	-26.26558	15	-25.68701	15	-10.75247	15	-6.187658	15	-18.86011	15	-18.9733	15	-13.15783	15	-19.86458
	16	-22.96889	16	-23.24716	16	-21.04447	16	-19.46533	16	-28.26607	16	-28.58568	16	-11.34063	16	-6.651349	16	-21.47187	16	-21.4232	16	-15.77146	16	-22.97525
	17	-23.81285	17	-25.83633	17	-22.56181	17	-20.58948	17	-28.98029	17	-30.00038	17	-13.0475	17	-5.444433	17	-22.92869	17	-23.02835	17	-17.8439	17	-25.67542
	18	-24.00595	18	-26.77839	18	-23.37889	18	-21.23913	18	-29.1997	18	-30.69432	18	-13.02757	18	-7.679661	18	-23.8942	18	-24.54382	18	-18.92857	18	-26.71807
	19	-23.60112	19	-25.86077	19	-23.19612	19	-21.14161	19	-28.63291	19	-29.9222	19	-14.48451	19	-8.266246	19	-24.73669	19	-25.67791	19	-19.23593	19	-26.83444
	20	-23.95404	20	-25.95526	20	-22.59204	20	-19.75965	20	-26.80916	20	-29.65215	20	-10.44972	20	-6.555198	20	-24.60913	20	-25.71148	20	-19.43862	20	-26.83695
	21	-23.08755	21	-24.53378	21	-21.56737	21	-18.71698	21	-24.61586	21	-27.55281	21	-9.985958	21	-2.544688	21	-24.07458	21	-24.95275	21	-19.18661	21	-26.95178
	22	-21.76734	22	-22.39387	22	-20.00131	22	-17.37449	22	-23.00149	22	-24.04115	22	-8.017568	22	-1.555506	22	-23.14078	22	-23.54592	22	-18.3703	22	-26.03475
	23	-21.09561	23	-21.67847	23	-17.88291	23	-15.53561	23	-20.20056	23	-21.9534	23	-7.376875	23	-.3675893	23	-21.85662	23	-22.06419	23	-18.33205	23	-25.79008
	24	-20.12951	24	-20.51518	24	-14.92584	24	-12.80536	24	-17.61338	24	-21.89491	24	-5.743828	24	1.711276	24	-20.90433	24	-20.69244	24	-16.98019	24	-24.53482
	25	-17.74607	25	-19.31903	25	-9.883201	25	-8.569065	25	-12.24551	25	-19.60135	25	2.427539	25	6.257342	25	-19.7529	25	-18.9537	25	-15.62804	25	-22.69704
	26	-10.63931	26	-17.28216	26	-.1356523	26	-1.946388	26	-3.214213	26	-12.5762	26	7.901734	26	9.026736	26	-18.66949	26	-17.59658	26	-13.50799	26	-19.7462
	27	3.101529	27	-9.266936	27	15.67145	27	11.10665	27	11.36344	27	.1595031	27	18.72441	27	18.5947	27	-16.29168	27	-13.6192	27	-10.58014	27	-15.22508
	28	20.20906	28	1.237011	28	34.70122	28	28.2907	28	31.10792	28	17.98783	28	30.82929	28	26.48307	28	-10.98506	28	-5.797175	28	-5.149565	28	-7.413001
	29	39.6721	29	14.08025	29	54.92002	29	45.0144	29	53.41297	29	38.00246	29	44.77675	29	41.10963	29	-2.298393	29	5.226902	29	5.430562	29	5.560112
	30	58.94044	30	29.91432	30	74.15586	30	62.79192	30	76.48447	30	56.77621	30	58.35006	30	53.97046	30	10.74076	30	19.53509	30	19.07401	30	21.01812
	31	74.53244	31	47.76909	31	89.12768	31	77.63512	31	94.37651	31	75.34241	31	68.89419	31	65.89505	31	25.68792	31	34.27024	31	34.31126	31	35.88836
	32	87.56897	32	64.16691	32	99.59205	32	91.03304	32	106.7034	32	89.10592	32	78.41756	32	75.09146	32	41.6896	32	49.16192	32	48.24796	32	48.96816
	33	94.91409	33	76.41216	33	104.7457	33	97.92814	33	114.2736	33	98.01986	33	83.63858	33	82.4909	33	57.39926	33	63.2455	33	59.38369	33	59.43219
	34	97.15119	34	82.16035	34	105.9341	34	101.4008	34	115.6818	34	100.0294	34	84.87708	34	85.99728	34	71.10754	34	74.80229	34	67.2773	34	67.0238
	35	95.60609	35	84.37458	35	103.287	35	100.7013	35	112.9459	35	98.35897	35	83.99023	35	85.71577	35	81.83878	35	83.03948	35	73.1823	35	73.05483
	36	90.22371	36	83.03691	36	97.26718	36	95.67284	36	107.1572	36	93.23262	36	81.64878	36	85.35679	36	89.12358	36	87.19346	36	76.07771	36	77.20964
	37	83.11982	37	78.09521	37	89.20828	37	87.70517	37	100.1992	37	87.13388	37	73.51991	37	78.91307	37	92.29941	37	87.72774	37	76.12382	37	76.97228
	38	74.63433	38	72.17005	38	79.8764	38	78.54472	38	92.26103	38	83.05672	38	68.21764	38	74.46597	38	91.85641	38	86.55853	38	73.03094	38	73.03173
	39	65.43373	39	65.89442	39	69.90064	39	68.1642	39	83.61089	39	77.58324	39	60.80271	39	68.27772	39	90.13079	39	84.58228	39	69.0055	39	67.47215
	40	57.52892	40	60.14694	40	61.58119	40	58.45975	40	75.1255	40	68.06705	40	55.37136	40	62.06978	40	87.77546	40	82.36765	40	63.64603	40	62.20045
	41	49.89934	41	53.25274	41	54.78292	41	51.26257	41	67.17119	41	57.99696	41	55.59736	41	57.06655	41	84.38808	41	78.99136	41	57.72099	41	55.79789
	42	45.98158	42	45.28229	42	51.93031	42	46.95046	42	62.06542	42	48.45129	42	60.76881	42	59.76319	42	81.03896	42	74.8248	42	51.05487	42	47.97303
	43	45.54224	43	40.42073	43	53.00689	43	46.74663	43	59.22606	43	45.92649	43	66.25904	43	62.51464	43	75.4434	43	67.98984	43	44.03923	43	40.93444
	44	49.98565	44	36.90447	44	59.81029	44	50.38251	44	61.07185	44	48.06819	44	76.4508	44	68.33566	44	67.20503	44	59.45187	44	37.24519	44	34.27612
	45	59.03217	45	34.9955	45	73.42302	45	60.09495	45	69.14051	45	53.83746	45	86.75529	45	77.79558	45	58.1812	45	50.24902	45	31.32811	45	29.46313
	46	72.09019	46	40.58475	46	92.07719	46	74.80397	46	84.52741	46	67.02305	46	98.87578	46	89.59922	46	48.96953	46	41.30195	46	27.71765	46	27.1451
	47	87.31063	47	51.61866	47	111.2864	47	92.92826	47	105.2031	47	84.17337	47	107.1181	47	97.39577	47	42.0942	47	35.54955	47	28.00102	47	29.20551
	48	100.4025	48	66.7774	48	128.0284	48	109.5296	48	124.804	48	104.4642	48	113.0919	48	103.3373	48	38.05075	48	33.8511	48	33.10279	48	36.73475
	49	110.5155	49	79.86538	49	138.7296	49	122.0767	49	140.9649	49	119.1893	49	113.4528	49	105.4953	49	38.30724	49	37.83569	49	42.87475	49	48.63979
	50	116.1341	50	91.73968	50	143.1578	50	130.076	50	148.8018	50	131.0827	50	116.6209	50	112.181	50	43.66758	50	47.69647	50	56.76603	50	62.64204
	51	116.2847	51	98.563	51	140.9345	51	132.5764	51	150.2491	51	133.7038	51	112.8973	51	110.2264	51	52.54553	51	60.73856	51	71.89512	51	75.36876
	52	112.5911	52	101.4875	52	133.4163	52	129.9222	52	144.9422	52	133.9799	52	106.3641	52	107.5651	52	64.2224	52	75.16145	52	85.51509	52	87.02941
	53	105.5454	53	99.93071	53	122.9773	53	122.4016	53	133.5747	53	126.8727	53	98.92451	53	101.883	53	75.98242	53	88.19566	53	95.00345	53	96.47153
	54	98.18401	54	96.72948	54	111.5274	54	112.3618	54	120.4948	54	114.4106	54	93.21252	54	96.64436	54	87.15967	54	98.88833	54	100.1429	54	102.1415
	55	89.32576	55	92.06958	55	99.4644	55	101.4722	55	106.5642	55	101.4558	55	83.84074	55	89.06982	55	96.45116	55	105.9134	55	101.2185	55	103.7944
	56	79.42976	56	84.07826	56	86.66154	56	88.90865	56	92.0564	56	88.20168	56	76.21329	56	83.2723	56	102.535	56	108.3199	56	99.93372	56	103.3556
	57	70.35497	57	75.50089	57	74.99342	57	77.00481	57	79.65937	57	75.00333	57	71.80018	57	77.53891	57	105.2035	57	106.2517	57	96.11563	57	100.076
	58	59.73643	58	66.44111	58	63.67139	58	65.14962	58	67.16938	58	62.17544	58	69.31932	58	74.99329	58	104.4844	58	101.1833	58	90.06509	58	93.71136
	59	50.2121	59	56.30432	59	53.81633	59	55.37439	59	56.53475	59	51.15128	59	65.44508	59	69.22399	59	101.4634	59	93.94036	59	83.99352	59	88.08178
	60	42.76645	60	47.9976	60	44.8759	60	46.76879	60	45.73466	60	42.45114	60	64.32025	60	66.08946	60	96.42417	60	85.84538	60	77.82101	60	81.16116
	61	35.65731	61	39.84303	61	36.21066	61	38.1482	61	36.91994	61	32.58133	61	65.05811	61	64.45058	61	89.65125	61	77.27773	61	70.14101	61	73.24683
	62	29.37952	62	32.7887	62	29.41793	62	31.32617	62	29.60673	62	25.41891	62	65.6461	62	63.21742	62	82.92264	62	68.74406	62	63.4467	62	66.4138
	63	24.1719	63	26.31746	63	23.44654	63	24.27081	63	24.2252	63	19.84225	63	64.30831	63	58.18861	63	75.65862	63	60.58406	63	55.29198	63	57.70722
	64	19.70819	64	19.98586	64	18.18939	64	17.38698	64	18.77374	64	17.43577	64	67.77396	64	60.32405	64	68.26917	64	52.68251	64	47.26593	64	48.35569
	65	17.6446	65	17.29625	65	13.72391	65	12.20098	65	14.6455	65	13.31196	65	68.47466	65	60.28991	65	61.30853	65	45.99001	65	40.09317	65	40.13291
	66	15.72958	66	15.32556	66	9.657866	66	8.599659	66	11.34776	66	10.32198	66	68.84312	66	60.06409	66	54.34151	66	39.72825	66	33.73625	66	34.9141
	67	14.79452	67	14.19581	67	7.49648	67	6.832824	67	8.129905	67	6.350914	67	67.8502	67	61.73524	67	48.74951	67	34.97858	67	28.52685	67	30.06765
	68	12.94058	68	10.77756	68	5.124225	68	4.602942	68	6.290914	68	3.53816	68	68.24887	68	63.66322	68	42.7687	68	29.85134	68	24.35753	68	25.87678
	69	12.89318	69	10.41776	69	4.231071	69	3.842423	69	4.810713	69	2.747271	69	66.67908	69	61.92559	69	37.88853	69	25.71612	69	20.1129	69	21.00733
	70	13.42259	70	12.81635	70	3.220992	70	2.567184	70	3.413106	70	-.2338496	70	65.37656	70	62.1718	70	33.72964	70	22.18939	70	16.25725	70	16.2408
	71	14.45887	71	13.47124	71	2.469994	71	1.471727	71	2.89506	71	-1.216796	71	60.92152	71	59.86668	71	29.81518	71	19.54191	71	13.54261	71	12.6319
	72	15.29584	72	14.74157	72	2.696479	72	1.581583	72	2.661066	72	-2.208978	72	60.6652	72	60.34477	72	26.70434	72	17.89884	72	11.72749	72	10.42188
	73	16.18954	73	14.71603	73	2.965812	73	2.76848	73	1.929361	73	-.9803699	73	56.87371	73	59.86424	73	23.78257	73	16.40826	73	10.9143	73	9.500698
	74	17.10225	74	15.12999	74	3.473171	74	3.108996	74	.9663283	74	.1101109	74	53.37618	74	56.186	74	21.87909	74	15.43091	74	10.80344	74	9.105798
	75	17.85625	75	15.13512	75	3.511997	75	4.38942	75	-4.896955E-02	75	1.619027	75	50.30613	75	53.47784	75	19.38231	75	13.70108	75	11.17659	75	9.291628
	76	17.87715	76	14.95872	76	3.999865	76	5.355184	76	-.3367574	76	-3.628517E-02	76	46.50045	76	50.83032	76	16.83888	76	11.96331	76	12.13488	76	10.59167
	77	17.73619	77	16.09931	77	4.957583	77	5.024772	77	2.838365E-02	77	-.7322428	77	44.21169	77	48.04683	77	15.38945	77	10.67483	77	13.61034	77	11.7131
	78	16.59534	78	17.04709	78	4.520998	78	4.197642	78	-1.209561	78	-3.299276	78	40.79618	78	43.71576	78	13.39303	78	8.879129	78	14.19833	78	11.6783
	79	16.3355	79	17.11966	79	4.148643	79	4.256638	79	-1.013628	79	-3.173396	79	38.08147	79	41.61462	79	12.40798	79	7.042222	79	14.40597	79	10.45679
	80	15.01686	80	17.70847	80	2.942614	80	4.690897	80	-1.096152	80	-2.80435	80	34.34877	80	37.19062	80	10.77285	80	5.066943	80	15.07534	80	10.51378
	81	14.39295	81	19.4469	81	1.592398	81	5.593882	81	-1.193035	81	-.7978908	81	32.30238	81	36.21124	81	9.072562	81	4.039849	81	15.93364	81	11.9228
	82	12.55782	82	19.81112	82	.820792	82	5.370972	82	-.2952817	82	-.5568714	82	29.87022	82	33.37318	82	7.982392	82	3.423976	82	17.17897	82	14.073
	83	10.5595	83	17.89344	83	-.1628504	83	4.638546	83	-.639742	83	-1.12712	83	28.7265	83	30.34213	83	6.64291	83	2.626356	83	18.84332	83	16.14483
	84	8.407812	84	14.86882	84	-1.225656	84	2.81098	84	-.2043565	84	-1.889219	84	26.19695	84	27.91312	84	5.897723	84	1.597433	84	19.87613	84	18.35084
	85	5.805288	85	13.43832	85	-2.986292	85	-.8727055	85	-.3981101	85	-1.079332	85	24.12954	85	24.24752	85	4.777339	85	.9531713	85	21.35934	85	20.75735
	86	3.068762	86	10.85642	86	-4.888786	86	-3.988081	86	-1.168658	86	.6788349	86	24.3897	86	23.47946	86	4.069288	86	.3613393	86	22.55245	86	23.19188
	87	.53658	87	8.468266	87	-6.937898	87	-6.842951	87	-1.705346	87	-.7187532	87	22.99338	87	22.45662	87	4.029943	87	.1915624	87	23.41927	87	24.72858
	88	-1.623992	88	4.69156	88	-8.905416	88	-8.491559	88	-1.721591	88	-2.728859	88	21.28685	88	20.34531	88	3.245112	88	-.436608	88	23.40724	88	24.18514
	89	-2.8625	89	3.090983	89	-10.49494	89	-8.933948	89	-2.355398	89	-3.921342	89	19.57424	89	19.434	89	3.274184	89	-.646682	89	22.91568	89	23.10564
	90	-4.78796	90	1.300568	90	-12.03527	90	-8.953154	90	-3.006424	90	-4.816285	90	19.29387	90	17.73382	90	2.509092	90	-1.07197	90	21.72508	90	21.45419
	91	-7.104632	91	-1.581024	91	-12.67578	91	-11.17765	91	-3.803472	91	-2.528523	91	18.23375	91	17.14228	91	2.223615	91	-1.132277	91	19.99837	91	19.24888
	92	-9.260331	92	-4.008052	92	-13.54374	92	-13.84727	92	-3.876788	92	-3.093129	92	18.09296	92	16.22527	92	2.092886	92	-1.389028	92	18.21672	92	17.6657
	93	-9.881616	93	-5.232879	93	-14.17999	93	-15.88117	93	-3.955353	93	-4.575744	93	18.46023	93	15.37522	93	1.352277	93	-2.319311	93	16.05145	93	15.45025
	94	-10.81569	94	-7.171854	94	-15.28772	94	-16.06963	94	-3.691328	94	-5.514639	94	16.53525	94	13.90336	94	.8931291	94	-2.694052	94	14.12258	94	13.61449
	95	-12.13293	95	-9.373658	95	-16.99519	95	-16.75815	95	-4.912104	95	-5.497752	95	15.9413	95	13.01108	95	.2198954	95	-3.614038	95	11.89383	95	11.64166
	96	-13.52439	96	-12.01152	96	-17.89531	96	-15.41685	96	-6.042269	96	-5.627871	96	16.44551	96	11.70362	96	.1413473	96	-4.035439	96	10.24849	96	9.282104
	97	-14.66356	97	-14.23683	97	-18.59067	97	-15.26402	97	-7.347219	97	-4.751878	97	15.70921	97	13.39563	97	-.1084215	97	-4.807435	97	7.951462	97	6.798045
	98	-14.25219	98	-15.50679	98	-18.73865	98	-16.0912	98	-7.542299	98	-5.159307	98	15.85902	98	13.10213	98	-.9683048	98	-5.705401	98	6.236386	98	5.06001
	99	-14.04164	99	-15.66204	99	-18.83355	99	-16.12615	99	-8.442201	99	-4.503222	99	15.87411	99	12.06502	99	-1.777669	99	-5.797831	99	4.283418	99	2.279455
	100	-14.91565	100	-17.10434	100	-18.59102	100	-17.08199	100	-10.03586	100	-5.313771	100	14.74258	100	10.99924	100	-2.07233	100	-6.434446	100	2.838237	100	.7689092
	101	-15.23842	101	-19.44662	101	-18.93886	101	-16.83138	101	-10.18759	101	-5.704511	101	16.50229	101	12.25079	101	-2.341052	101	-6.742109	101	1.801095	101	-.5178602
	102	-15.162	102	-19.05553	102	-18.92555	102	-16.63699	102	-10.45946	102	-5.639557	102	15.18757	102	11.39032	102	-3.440897	102	-7.052632	102	.8049424	102	-1.948404
	103	-14.58228	103	-17.13052	103	-18.98282	103	-17.50775	103	-11.10523	103	-6.761643	103	14.10008	103	9.237488	103	-3.845725	103	-7.305552	103	-2.243996E-03	103	-2.794929
	104	-14.5969	104	-16.22657	104	-18.98747	104	-17.27337	104	-10.45414	104	-8.255076	104	13.81294	104	11.30966	104	-3.656896	104	-7.387357	104	-.3130632	104	-2.164517
	105	-15.25079	105	-16.41202	105	-19.1069	105	-17.18546	105	-10.7646	105	-8.725191	105	14.18366	105	11.86187	105	-4.010133	105	-8.125718	105	.1420309	105	-.8956112
	106	-15.13592	106	-14.69312	106	-19.14503	106	-17.35529	106	-10.46794	106	-6.987951	106	14.63186	106	11.53593	106	-4.470278	106	-8.263847	106	5.516259E-02	106	-2.376003
	107	-15.53256	107	-14.83643	107	-19.51437	107	-17.50336	107	-10.35381	107	-5.648211	107	12.68993	107	9.938343	107	-5.013864	107	-8.409532	107	-1.438586	107	-5.596946
	108	-16.79813	108	-15.6575	108	-19.77646	108	-17.08151	108	-10.16669	108	-6.141281	108	12.7748	108	8.194816	108	-5.264805	108	-8.528522	108	-2.585377	108	-8.070834
	109	-17.57802	109	-16.86196	109	-19.99863	109	-16.57605	109	-10.32373	109	-5.746743	109	12.8332	109	8.294255	109	-5.897192	109	-8.700314	109	-2.849677	109	-7.459844
	110	-18.98782	110	-17.71424	110	-20.4085	110	-16.34062	110	-10.45437	110	-6.714966	110	11.02556	110	5.466523	110	-6.078181	110	-8.738391	110	-2.880509	110	-6.210215
	111	-18.36965	111	-17.15594	111	-20.87527	111	-17.5739	111	-9.641726	111	-7.567184	111	11.65691	111	5.281689	111	-5.973747	111	-8.2721	111	-2.007966	111	-5.07268
	112	-18.0034	112	-17.30828	112	-21.44556	112	-18.40719	112	-9.619519	112	-9.117749	112	10.93261	112	6.518423	112	-6.449013	112	-8.050545	112	-1.330661	112	-4.130928
	113	-18.83201	113	-17.76681	113	-21.65175	113	-18.38728	113	-10.51009	113	-10.27663	113	9.21119	113	3.743706	113	-6.312044	113	-7.653228	113	-.9156268	113	-3.831263
	114	-19.85367	114	-18.89696	114	-22.06492	114	-19.18019	114	-9.592331	114	-10.63411	114	8.891298	114	3.153707	114	-6.463459	114	-7.814299	114	-.7929156	114	-3.448878
	115	-21.20301	115	-20.94711	115	-22.63062	115	-19.74632	115	-10.27548	115	-10.70613	115	10.1335	115	3.782296	115	-6.449025	115	-8.052637	115	-.2661675	115	-3.666364
	116	-20.87559	116	-18.98697	116	-22.4591	116	-19.21979	116	-10.84717	116	-10.85607	116	8.465603	116	2.508015	116	-6.485237	116	-8.101253	116	.1384612	116	-3.429875
	117	-20.9673	117	-18.62165	117	-22.93679	117	-18.82642	117	-11.11797	117	-11.721	117	8.598683	117	2.778503	117	-7.002568	117	-8.56629	117	.3294818	117	-3.080093
	118	-21.47659	118	-19.6416	118	-23.23725	118	-18.99941	118	-11.72052	118	-11.07857	118	5.31331	118	-.7065004	118	-7.286075	118	-8.942903	118	.778784	118	-2.439956
	119	-21.59017	119	-19.56591	119	-23.32674	119	-19.45461	119	-12.47075	119	-11.88532	119	5.984438	119	-4.786088E-02	119	-6.949244	119	-9.166657	119	.7611345	119	-2.909557
	120	-21.41515	120	-19.52845	120	-23.07587	120	-19.98378	120	-13.61073	120	-12.22107	120	5.943055	120	-.7590089	120	-7.445436	120	-9.831569	120	.3783108	120	-3.836698
	121	-21.25498	121	-20.65735	121	-23.18054	121	-19.67395	121	-13.50202	121	-13.37227	121	7.077019	121	.9239253	121	-7.778403	121	-10.11268	121	.736066	121	-3.603004
	122	-21.57499	122	-21.61807	122	-23.43495	122	-20.27485	122	-14.65826	122	-13.16666	122	3.445126	122	-1.60381	122	-8.187372	122	-10.05444	122	.5584052	122	-3.310486
	123	-21.94622	123	-23.2506	123	-23.4968	123	-19.92257	123	-14.62425	123	-12.30262	123	1.689702	123	-3.703213	123	-8.816936	123	-10.11948	123	.4356989	123	-2.953605
	124	-22.67291	124	-22.59142	124	-23.69722	124	-19.86549	124	-15.44166	124	-11.72338	124	2.654856	124	-3.745731	124	-8.755576	124	-9.992229	124	.5394999	124	-3.238046
	125	-23.58843	125	-25.30114	125	-24.17735	125	-20.59766	125	-15.38087	125	-12.36394	125	1.594504	125	-4.732146	125	-9.187318	125	-10.42618	125	.8983809	125	-3.458952
	126	-23.98249	126	-23.30989	126	-23.51455	126	-20.94884	126	-15.43072	126	-12.54395	126	1.132181	126	-4.566004	126	-9.56653	126	-10.90499	126	-.1109203	126	-4.072886
	127	-24.61032	127	-24.34713	127	-23.78201	127	-22.0137	127	-16.21979	127	-12.47938	127	1.734391	127	-2.778044	127	-9.98279	127	-11.37931	127	4.239814E-02	127	-4.766534
	128	-23.93538	128	-23.32868	128	-23.46466	128	-22.37656	128	-16.90722	128	-13.03497	128	4.157134E-02	128	-4.283883	128	-10.46474	128	-11.72918	128	-.223281	128	-5.220224
	129	-23.42927	129	-21.48839	129	-24.5628	129	-23.93082	129	-16.85384	129	-15.11586	129	1.017427	129	-3.414643	129	-11.0617	129	-12.29465	129	-.8381962	129	-6.166839
	130	-22.76871	130	-23.88955	130	-24.74755	130	-23.99624	130	-17.89134	130	-16.37097	130	.5343086	130	-2.730681	130	-11.68118	130	-12.66262	130	-1.133113	130	-6.484017
	131	-21.97726	131	-22.88384	131	-23.82236	131	-22.35891	131	-18.12341	131	-17.4383	131	.2595361	131	-3.770558	131	-12.41855	131	-13.30032	131	-1.044853	131	-6.49675
	132	-22.14644	132	-22.39425	132	-24.11699	132	-22.11334	132	-18.80223	132	-13.82989	132	-.7239816	132	-4.324322	132	-12.81662	132	-13.59791	132	-.8847073	132	-5.566457
	133	-21.51857	133	-22.15224	133	-24.01361	133	-21.90936	133	-18.62933	133	-14.15842	133	-2.061356	133	-6.692146	133	-13.21681	133	-13.9845	133	-.3610572	133	-4.234715
	134	-21.2643	134	-23.8081	134	-24.08676	134	-20.97622	134	-19.1934	134	-11.95373	134	-2.420629	134	-5.940857	134	-13.64608	134	-14.47285	134	.4721369	134	-3.313338
	135	-20.258	135	-20.55902	135	-23.91448	135	-20.17466	135	-18.97831	135	-13.1153	135	-1.232939	135	-6.450269	135	-13.9341	135	-14.85794	135	.1595346	135	-3.792996
	136	-20.02615	136	-20.09185	136	-23.63077	136	-19.70898	136	-18.54119	136	-15.85137	136	-1.993447	136	-5.848837	136	-13.8302	136	-14.52974	136	.1698161	136	-4.772603
	137	-20.89151	137	-21.91728	137	-23.29827	137	-19.66755	137	-19.11956	137	-17.87294	137	-1.548698	137	-4.632436	137	-14.34461	137	-14.73009	137	5.838251E-03	137	-6.003348
	138	-20.43229	138	-21.55715	138	-23.77674	138	-19.58112	138	-19.00578	138	-17.94644	138	-2.259875	138	-2.84167	138	-13.67376	138	-14.16674	138	.3681805	138	-5.671708
	139	-21.21473	139	-22.55897	139	-25.27189	139	-19.71894	139	-20.07803	139	-15.30075	139	-1.682968	139	-6.302882	139	-13.75616	139	-14.6389	139	.3564525	139	-4.851207
	140	-21.75857	140	-22.88696	140	-26.11942	140	-19.41055	140	-20.70715	140	-15.84116	140	-1.341743	140	-4.922588	140	-13.61923	140	-15.27445	140	.9605626	140	-3.441065
	141	-23.07056	141	-23.70206	141	-26.32888	141	-18.66578	141	-20.00353	141	-16.63515	141	-1.957301	141	-6.593868	141	-13.59856	141	-15.28813	141	.6717492	141	-4.003442
	142	-24.822	142	-25.40113	142	-26.94592	142	-18.86283	142	-20.78669	142	-17.2589	142	-2.680481	142	-8.420497	142	-14.32986	142	-15.79221	142	-.2217348	142	-5.481239
	143	-25.02476	143	-25.05793	143	-27.33671	143	-19.56516	143	-20.10911	143	-17.66529	143	-1.704849	143	-8.181874	143	-14.16057	143	-15.76665	143	-.6796476	143	-6.574894
	144	-24.58799	144	-22.66291	144	-27.90995	144	-20.96034	144	-20.19422	144	-17.886	144	-4.150522	144	-8.872009	144	-14.28999	144	-15.69128	144	-1.397047	144	-6.370606
	145	-25.35065	145	-23.62319	145	-28.65031	145	-22.84761	145	-20.44261	145	-18.1734	145	-3.823039	145	-9.718041	145	-14.61342	145	-15.75675	145	-1.739626	145	-6.167161
	146	-25.02115	146	-24.17014	146	-29.38498	146	-23.03359	146	-21.15743	146	-19.75854	146	-5.522273	146	-9.730807	146	-14.21916	146	-15.50108	146	-1.818953	146	-6.646773
	147	-25.55133	147	-26.24701	147	-29.65348	147	-23.61356	147	-21.00099	147	-20.93551	147	-6.111373	147	-11.45575	147	-15.07955	147	-15.89445	147	-1.949275	147	-6.57623
	148	-26.85859	148	-27.29462	148	-29.49965	148	-23.43264	148	-20.58759	148	-21.33724	148	-6.050727	148	-9.81648	148	-14.02645	148	-15.29518	148	-1.948423	148	-6.26371
	149	-28.63269	149	-28.96737	149	-29.94799	149	-23.4707	149	-20.99392	149	-19.46727	149	-7.816953	149	-12.46478	149	-13.75925	149	-15.23863	149	-2.633683	149	-6.483788
	150	-29.23934	150	-30.57101	150	-29.4578	150	-22.61402	150	-21.10118	150	-16.44193	150	-8.323617	150	-12.34457	150	-13.82962	150	-15.49123	150	-2.290321	150	-6.331087
	151	-29.09055	151	-29.66154	151	-29.28078	151	-22.48704	151	-20.51434	151	-15.5733	151	-9.234267	151	-12.84762	151	-13.58589	151	-14.99851	151	-2.588954	151	-6.515319
	152	-28.71646	152	-28.35809	152	-28.36144	152	-23.16858	152	-21.09937	152	-17.81869	152	-8.763274	152	-11.14797	152	-13.95133	152	-15.61577	152	-2.404042	152	-5.128059
	153	-28.13064	153	-28.02384	153	-27.67342	153	-24.9166	153	-19.98967	153	-17.06542	153	-8.942321	153	-12.47405	153	-13.46666	153	-15.1993	153	-2.013767	153	-5.330514
	154	-28.55605	154	-28.43142	154	-27.43257	154	-26.59201	154	-20.1129	154	-18.08907	154	-9.765122	154	-13.09474	154	-13.88954	154	-15.51806	154	-2.505142	154	-5.681661
	155	-28.08431	155	-28.97824	155	-27.12658	155	-26.04911	155	-20.43945	155	-17.86881	155	-9.826906	155	-11.59667	155	-14.0251	155	-15.53672	155	-2.776634	155	-6.645997
	156	-27.57721	156	-29.0639	156	-27.65566	156	-25.36227	156	-20.30981	156	-16.26681	156	-10.46699	156	-12.78677	156	-13.87981	156	-15.65869	156	-2.605731	156	-5.687159
	157	-26.19549	157	-27.30404	157	-27.24423	157	-25.57325	157	-20.37948	157	-14.80341	157	-11.64016	157	-15.07318	157	-13.98781	157	-16.03884	157	-1.658015	157	-4.398848
	158	-25.68982	158	-26.89846	158	-26.78941	158	-24.35809	158	-20.38787	158	-14.18535	158	-9.897799	158	-14.35829	158	-13.84435	158	-15.88398	158	-1.859599	158	-4.64354
	159	-25.50817	159	-27.6939	159	-26.6854	159	-23.03953	159	-19.66941	159	-15.61071	159	-10.96407	159	-13.9939	159	-14.74699	159	-16.22794	159	-2.310287	159	-5.878581
	160	-24.9295	160	-25.84552	160	-26.29595	160	-21.68424	160	-19.63654	160	-16.64553	160	-11.09053	160	-12.78035	160	-15.11212	160	-16.3026	160	-2.843632	160	-6.879725
	161	-24.19875	161	-25.51697	161	-26.38147	161	-21.31816	161	-19.31581	161	-17.51685	161	-11.96987	161	-14.08111	161	-15.25643	161	-16.51307	161	-2.725264	161	-6.37104
	162	-24.26408	162	-25.82705	162	-26.06626	162	-19.74735	162	-17.93075	162	-19.42227	162	-11.76236	162	-14.49836	162	-15.59074	162	-16.8745	162	-2.45069	162	-5.072281
	163	-25.05481	163	-25.51178	163	-25.36676	163	-19.40362	163	-16.66586	163	-20.81038	163	-10.96275	163	-13.32263	163	-15.64244	163	-16.99287	163	-2.502553	163	-4.692345
	164	-25.57263	164	-25.93757	164	-24.96757	164	-19.75892	164	-16.02107	164	-17.92714	164	-10.36584	164	-12.75597	164	-16.35787	164	-17.2235	164	-2.948796	164	-4.947057
	165	-27.16439	165	-25.79836	165	-24.66882	165	-19.57076	165	-16.08405	165	-12.33789	165	-11.03352	165	-14.92893	165	-16.13206	165	-16.93714	165	-2.895295	165	-4.273095
	166	-27.59251	166	-26.5834	166	-24.54153	166	-19.24462	166	-16.51127	166	-12.78886	166	-11.88862	166	-16.18943	166	-16.82327	166	-17.12625	166	-2.385349	166	-3.690244
	167	-28.05083	167	-26.04566	167	-24.27965	167	-19.83423	167	-16.51119	167	-12.82038	167	-11.06833	167	-14.93237	167	-16.74271	167	-16.9282	167	-2.257257	167	-3.21038
	168	-28.58435	168	-26.62513	168	-24.27755	168	-20.25564	168	-16.20623	168	-14.75285	168	-11.31045	168	-15.22187	168	-16.20614	168	-16.56281	168	-3.12618	168	-4.703475
	169	-30.02622	169	-28.21739	169	-24.25802	169	-20.49772	169	-16.06476	169	-15.97581	169	-14.96061	169	-21.14786	169	-16.35881	169	-17.27206	169	-3.417572	169	-5.19462
	170	-31.06079	170	-29.58674	170	-24.18264	170	-20.95973	170	-15.6205	170	-15.44248	170	-12.08494	170	-18.67218	170	-15.91112	170	-16.65418	170	-2.891785	170	-4.648328
	171	-31.81899	171	-30.80886	171	-24.68858	171	-21.81265	171	-15.88263	171	-13.95157	171	-13.53191	171	-21.33553	171	-16.35239	171	-16.62885	171	-3.148303	171	-3.495639
	172	-31.93077	172	-31.85052	172	-25.38589	172	-22.91675	172	-16.39531	172	-14.60487	172	-19.20121	172	-27.697	172	-15.86165	172	-15.88657	172	-2.641346	172	-3.931132
	173	-32.27273	173	-33.38504	173	-26.18788	173	-22.7835	173	-16.89738	173	-15.09482	173	-13.25224	173	-22.46091	173	-15.83535	173	-15.98106	173	-3.079597	173	-4.671918
	174	-33.58983	174	-34.6212	174	-25.9563	174	-22.54238	174	-17.09944	174	-15.10679	174	-17.55794	174	-24.80992	174	-16.06545	174	-15.84738	174	-3.959709	174	-5.635816
	175	-34.38728	175	-36.33266	175	-25.96608	175	-22.3949	175	-17.42194	175	-14.59751	175	-13.96274	175	-21.42203	175	-15.27751	175	-15.72212	175	-3.73213	175	-5.687202
	176	-35.88407	176	-39.79361	176	-26.33034	176	-22.62451	176	-17.49752	176	-14.75912	176	-20.36464	176	-26.20188	176	-15.08873	176	-16.11484	176	-2.936273	176	-4.466095
	177	-35.06811	177	-37.72419	177	-26.42892	177	-23.48166	177	-17.49469	177	-15.76426	177	-18.05295	177	-27.29165	177	-15.55982	177	-16.33867	177	-2.997206	177	-4.20701
	178	-35.5765	178	-37.47918	178	-26.39835	178	-24.93483	178	-17.23281	178	-16.40462	178	-20.26735	178	-29.57779	178	-15.52006	178	-15.82135	178	-2.715367	178	-3.494732
	179	-35.45631	179	-39.31549	179	-26.33561	179	-26.25173	179	-17.15772	179	-17.82478	179	-19.15556	179	-25.85186	179	-15.86794	179	-15.92392	179	-1.677865	179	-1.93331
	180	-35.44037	180	-39.11105	180	-26.0703	180	-25.14599	180	-17.34438	180	-18.59562	180	-23.43201	180	-30.27334	180	-15.70287	180	-16.62003	180	-.8126558	180	-9.806808E-02
	181	-35.55541	181	-38.28188	181	-26.31693	181	-24.52675	181	-16.81308	181	-17.98764	181	-21.62443	181	-27.77854	181	-15.68119	181	-17.30724	181	-1.009225	181	-.2858406
	182	-35.465	182	-37.76085	182	-25.45036	182	-23.13004	182	-16.89769	182	-17.72613	182	-22.3737	182	-26.8196	182	-16.16901	182	-17.56695	182	-1.046971	182	-1.472652
	183	-35.27682	183	-38.68429	183	-25.61003	183	-22.7866	183	-17.59618	183	-19.9313	183	-23.81794	183	-29.97054	183	-15.82885	183	-16.98301	183	-.8509827	183	-2.617771
	184	-34.79139	184	-36.49092	184	-25.18925	184	-23.12864	184	-17.62825	184	-19.72562	184	-20.4356	184	-25.88862	184	-16.12611	184	-16.75756	184	-1.185612	184	-3.080587
	185	-34.55572	185	-35.00898	185	-24.76053	185	-24.23746	185	-17.5675	185	-17.83716	185	-24.03618	185	-29.46278	185	-15.76433	185	-16.35414	185	-1.123718	185	-2.536208
	186	-34.67397	186	-36.21172	186	-24.65306	186	-24.58956	186	-18.53045	186	-17.00477	186	-23.49991	186	-27.71226	186	-15.8597	186	-16.573	186	-.8219832	186	-1.54111
	187	-35.04899	187	-37.15831	187	-24.41431	187	-25.58997	187	-18.74877	187	-17.37567	187	-21.44393	187	-26.72927	187	-14.9659	187	-15.98818	187	-.4467193	187	-1.17728
	188	-35.4096	188	-38.0373	188	-24.6035	188	-24.59207	188	-18.33044	188	-17.76069	188	-23.85496	188	-29.03601	188	-15.04454	188	-15.86281	188	-9.614372E-02	188	-.6322317
	189	-36.17956	189	-38.58037	189	-24.45477	189	-23.33764	189	-17.79163	189	-17.80432	189	-21.77	189	-26.87524	189	-14.93015	189	-15.63962	189	.8098067	189	.205759
	190	-37.22114	190	-38.48194	190	-23.88793	190	-22.38166	190	-17.73365	190	-19.43424	190	-21.64356	190	-28.20235	190	-14.61168	190	-15.07878	190	1.24308	190	.872763
	191	-37.78123	191	-37.76761	191	-23.21827	191	-21.71825	191	-17.4302	191	-17.87969	191	-23.01485	191	-30.41839	191	-15.01806	191	-15.15558	191	1.250678	191	1.469353
	192	-37.32045	192	-38.53891	192	-22.8365	192	-21.58127	192	-16.50364	192	-15.53743	192	-22.28077	192	-30.15281	192	-14.95321	192	-15.11394	192	2.162125	192	1.362237
	193	-36.90548	193	-37.415	193	-21.92192	193	-22.54053	193	-16.21314	193	-14.96539	193	-22.04657	193	-30.9215	193	-14.15344	193	-15.19522	193	1.175812	193	-.6693714
	194	-36.75306	194	-36.89412	194	-22.23963	194	-23.78886	194	-16.17541	194	-15.06168	194	-20.95708	194	-30.79692	194	-14.22738	194	-15.56266	194	1.684438	194	-.9482881
	195	-37.46019	195	-37.97541	195	-21.52598	195	-21.90339	195	-15.52921	195	-16.02999	195	-21.36981	195	-29.19493	195	-14.2865	195	-15.87941	195	1.308088	195	-.8695303
	196	-37.10633	196	-37.84681	196	-21.96984	196	-20.78563	196	-15.51227	196	-16.56284	196	-24.19777	196	-31.2438	196	-14.45087	196	-15.56464	196	.6605504	196	-1.397011
	197	-37.16704	197	-37.40349	197	-21.53237	197	-19.67148	197	-14.37271	197	-17.65495	197	-23.0884	197	-32.03041	197	-14.35005	197	-15.63704	197	.6429537	197	-1.831387
	198	-37.28883	198	-37.47038	198	-21.06934	198	-18.27126	198	-14.67292	198	-17.05681	198	-22.0025	198	-31.52873	198	-13.98827	198	-15.9576	198	.4108645	198	-2.25682
	199	-37.12856	199	-38.17554	199	-20.6524	199	-18.7725	199	-15.5762	199	-16.30173	199	-23.20877	199	-32.57957	199	-14.01699	199	-16.2215	199	.6789679	199	-1.623757
	200	-37.42235	200	-38.38712	200	-20.61987	200	-19.87451	200	-15.88692	200	-15.95174	200	-23.6944	200	-33.29912	200	-14.05642	200	-15.55291	200	.8525957	200	-2.055868
	201	-37.36523	201	-39.07988	201	-20.81915	201	-21.63932	201	-15.43207	201	-17.429	201	-22.54073	201	-29.38524	201	-14.79798	201	-15.62109	201	.4203871	201	-2.585582
	202	-37.96539	202	-39.59253	202	-20.47579	202	-23.19274	202	-15.15905	202	-17.45535	202	-23.21334	202	-31.12825	202	-14.52098	202	-15.00575	202	.6937895	202	-3.054908
	203	-38.07507	203	-40.41992	203	-20.77096	203	-23.72942	203	-15.68001	203	-19.49008	203	-23.09255	203	-32.182	203	-14.54501	203	-14.87996	203	.1190872	203	-3.840289
	204	-37.74546	204	-41.54569	204	-20.52958	204	-22.44431	204	-15.20644	204	-18.20956	204	-22.67624	204	-32.02339	204	-14.22642	204	-14.99476	204	-.1492158	204	-3.854356
	205	-36.6344	205	-39.25595	205	-20.15789	205	-22.36259	205	-14.87025	205	-15.11907	205	-22.95914	205	-32.29464	205	-14.03255	205	-14.97219	205	-.1498125	205	-4.04418
	206	-36.81019	206	-39.09267	206	-19.64598	206	-21.52953	206	-16.65281	206	-15.36635	206	-22.97807	206	-32.39553	206	-14.05255	206	-14.48323	206	-.1581426	206	-4.525725
	207	-37.35209	207	-40.50322	207	-18.94909	207	-20.72437	207	-15.92431	207	-15.41469	207	-23.09241	207	-31.53591	207	-13.47777	207	-13.69845	207	.1804692	207	-2.759252
	208	-36.82286	208	-39.81619	208	-18.72604	208	-21.34602	208	-15.63771	208	-18.07914	208	-22.04112	208	-31.20561	208	-13.26943	208	-13.50054	208	.774329	208	-1.570358
	209	-36.49892	209	-40.59248	209	-18.56671	209	-20.84147	209	-16.03846	209	-18.67749	209	-23.29258	209	-31.59541	209	-13.39476	209	-13.45697	209	1.200902	209	-.7057043
	210	-36.12474	210	-39.40428	210	-18.43655	210	-19.81067	210	-16.67725	210	-15.98619	210	-23.66125	210	-30.91578	210	-13.26567	210	-12.78835	210	1.215222	210	-2.153552
	211	-36.10913	211	-39.38837	211	-18.8125	211	-18.76563	211	-16.16873	211	-15.78336	211	-22.56641	211	-29.50478	211	-13.29624	211	-13.47601	211	.614792	211	-4.44654
	212	-36.48683	212	-41.06225	212	-18.55681	212	-18.19459	212	-16.62852	212	-15.4494	212	-23.57574	212	-30.17812	212	-12.90651	212	-14.0857	212	-.1613766	212	-6.165126
	213	-36.58788	213	-42.27816	213	-18.71419	213	-19.14383	213	-16.88666	213	-15.86636	213	-23.72909	213	-28.54638	213	-13.47284	213	-14.95171	213	-.4332806	213	-5.733876
	214	-35.7183	214	-40.46666	214	-18.17816	214	-19.26604	214	-16.38294	214	-16.52132	214	-23.87388	214	-29.05636	214	-13.65497	214	-14.67863	214	.1092533	214	-3.789489
	215	-36.35184	215	-40.77616	215	-18.13639	215	-18.60267	215	-16.43077	215	-17.56038	215	-23.21082	215	-28.33374	215	-13.42066	215	-14.06245	215	.240624	215	-2.889837
	216	-37.05926	216	-41.46048	216	-18.54968	216	-17.92062	216	-16.03795	216	-17.76121	216	-24.268	216	-28.87327	216	-13.71302	216	-13.85732	216	.3363279	216	-2.590991
	217	-36.37232	217	-40.71492	217	-18.29573	217	-17.83161	217	-16.02276	217	-15.6623	217	-23.81466	217	-27.84221	217	-13.35907	217	-13.71969	217	.8453185	217	-2.17081
	218	-37.08548	218	-41.25674	218	-18.48575	218	-19.1141	218	-16.63931	218	-16.46517	218	-23.87013	218	-27.34234	218	-13.79472	218	-13.81146	218	.7952077	218	-1.929018
	219	-36.33105	219	-39.44527	219	-18.3129	219	-19.76575	219	-16.7767	219	-16.89533	219	-24.55453	219	-26.38401	219	-13.74212	219	-14.0944	219	.9993616	219	-2.468463
	220	-35.64779	220	-38.53719	220	-17.96513	220	-19.88012	220	-17.32165	220	-16.34896	220	-23.18645	220	-25.48828	220	-13.17861	220	-13.56751	220	.8905051	220	-3.117497
	221	-35.49385	221	-39.84056	221	-17.81543	221	-19.22866	221	-17.39562	221	-16.83519	221	-22.15878	221	-22.96328	221	-13.48273	221	-14.36496	221	.3318414	221	-3.927536
	222	-35.525	222	-40.4921	222	-18.00882	222	-19.06644	222	-17.40566	222	-17.25505	222	-22.27427	222	-23.71837	222	-12.83618	222	-14.20734	222	.1715709	222	-4.286417
	223	-35.36237	223	-40.06449	223	-18.10185	223	-18.60282	223	-17.21563	223	-19.17148	223	-21.60012	223	-22.98342	223	-13.43359	223	-14.43784	223	-.6221659	223	-5.229549
	224	-35.52781	224	-40.60084	224	-17.96975	224	-16.83497	224	-16.49938	224	-22.19652	224	-21.92061	224	-23.14055	224	-12.43231	224	-12.8925	224	-.5425023	224	-5.365271
	225	-35.54655	225	-40.40582	225	-17.76107	225	-16.31287	225	-15.56133	225	-21.96702	225	-20.31702	225	-21.90297	225	-12.5911	225	-12.64786	225	-1.101713	225	-5.946825
	226	-35.16685	226	-39.1436	226	-17.09255	226	-16.10589	226	-15.47108	226	-19.86483	226	-21.17695	226	-21.77083	226	-12.63067	226	-12.70743	226	-1.373047	226	-5.587606
	227	-34.77804	227	-38.34012	227	-16.68877	227	-16.67547	227	-16.21906	227	-17.47626	227	-20.75928	227	-22.98625	227	-11.78845	227	-12.63277	227	-.9100864	227	-4.961866
	228	-33.16426	228	-36.05375	228	-17.06713	228	-16.43569	228	-16.3698	228	-17.28784	228	-20.87151	228	-19.74676	228	-11.56303	228	-13.11549	228	-1.733234	228	-5.057532
	229	-33.22347	229	-36.24104	229	-16.87631	229	-15.72058	229	-16.0162	229	-16.43579	229	-21.33176	229	-23.22492	229	-11.56518	229	-13.07842	229	-1.159782	229	-5.176437
	230	-33.60633	230	-36.34929	230	-16.81845	230	-15.28077	230	-15.59971	230	-19.70201	230	-22.13452	230	-23.37656	230	-11.64677	230	-12.56787	230	-1.489534	230	-5.328619
	231	-34.28387	231	-37.49735	231	-16.0274	231	-14.38838	231	-15.11862	231	-20.84147	231	-22.64981	231	-23.42836	231	-11.81355	231	-12.17627	231	-1.857514	231	-6.040828
	232	-34.15387	232	-36.89521	232	-15.38329	232	-14.44821	232	-15.28341	232	-18.48046	232	-20.78097	232	-20.91815	232	-11.85097	232	-12.25595	232	-2.218753	232	-7.168795
	233	-33.51515	233	-36.34655	233	-14.28605	233	-13.86779	233	-16.09926	233	-18.86186	233	-21.4501	233	-21.82565	233	-11.44097	233	-12.46192	233	-2.474228	233	-7.525268
	234	-33.56663	234	-36.56073	234	-13.43264	234	-12.27711	234	-16.1341	234	-16.58907	234	-20.11341	234	-20.31747	234	-10.91234	234	-12.07846	234	-2.700241	234	-7.569999
	235	-33.83265	235	-37.45091	235	-13.47585	235	-12.47441	235	-16.95334	235	-15.49871	235	-20.4589	235	-19.86807	235	-11.19894	235	-12.09381	235	-2.609813	235	-7.169563
	236	-34.10455	236	-38.4533	236	-12.89621	236	-12.35408	236	-17.07118	236	-17.14213	236	-21.47584	236	-21.85605	236	-11.74232	236	-12.26356	236	-1.575663	236	-5.745168
	237	-34.1963	237	-38.46114	237	-12.2802	237	-11.99922	237	-16.98436	237	-18.74455	237	-21.76363	237	-22.34888	237	-10.9164	237	-11.59742	237	2.087561E-02	237	-3.679736
	238	-34.3617	238	-39.20483	238	-12.56381	238	-11.37711	238	-17.06579	238	-18.05107	238	-21.04101	238	-19.50928	238	-11.26916	238	-11.64882	238	.6824598	238	-2.563773
	239	-33.59055	239	-36.45247	239	-12.12716	239	-10.06883	239	-16.88523	239	-17.34385	239	-22.03308	239	-22.62206	239	-10.87133	239	-11.25607	239	1.273459	239	-3.196669
	240	-33.05543	240	-34.85197	240	-12.03298	240	-10.25598	240	-16.35302	240	-18.64557	240	-21.3975	240	-21.06847	240	-11.17455	240	-11.22436	240	.8436482	240	-4.670648
	241	-32.2763	241	-34.26772	241	-10.9986	241	-10.76456	241	-16.23911	241	-18.70383	241	-21.09446	241	-22.32196	241	-10.88161	241	-10.92585	241	.783591	241	-5.097428
	242	-31.17984	242	-32.65798	242	-10.41821	242	-11.85997	242	-15.375	242	-18.84344	242	-20.70611	242	-21.74644	242	-10.71603	242	-10.53634	242	.9776571	242	-4.392743
	243	-30.29358	243	-32.90611	243	-10.28955	243	-12.27434	243	-15.11679	243	-15.67339	243	-18.46953	243	-20.99935	243	-10.82499	243	-10.86551	243	1.4942	243	-2.514483
	244	-29.99269	244	-33.58403	244	-10.82034	244	-11.85078	244	-15.29281	244	-16.02074	244	-19.59574	244	-20.02661	244	-10.63254	244	-10.97829	244	1.982172	244	-2.379937
	245	-29.0827	245	-32.60408	245	-11.40258	245	-10.41287	245	-15.74584	245	-15.94981	245	-19.06211	245	-19.88518	245	-11.29301	245	-11.85736	245	1.259568	245	-3.85862
	246	-28.71853	246	-31.30351	246	-10.93154	246	-11.08822	246	-15.07959	246	-15.40505	246	-18.05135	246	-18.49529	246	-11.19313	246	-11.86012	246	.6530898	246	-5.480855
	247	-28.61066	247	-31.6251	247	-10.36746	247	-10.88022	247	-15.4387	247	-15.70639	247	-18.57722	247	-19.93773	247	-11.74277	247	-11.9039	247	.3148056	247	-5.689032
	248	-28.66281	248	-31.46115	248	-10.31219	248	-10.57729	248	-14.98383	248	-17.28962	248	-17.94432	248	-20.30732	248	-11.7315	248	-11.56772	248	.1997938	248	-4.991621
	249	-27.88143	249	-30.89018	249	-10.70138	249	-9.853774	249	-14.67843	249	-17.31057	249	-18.12356	249	-19.43929	249	-11.02343	249	-10.28606	249	-.1232216	249	-5.57943
	250	-27.47336	250	-29.34015	250	-10.99865	250	-10.07094	250	-14.75055	250	-16.8142	250	-18.51077	250	-20.77418	250	-11.2977	250	-10.50132	250	-.5380167	250	-5.809919
	251	-27.13943	251	-29.19503	251	-10.78886	251	-10.16075	251	-14.54154	251	-14.72167	251	-17.17676	251	-19.68949	251	-10.75465	251	-9.693677	251	-.8504961	251	-6.340899
	252	-28.44715	252	-32.30434	252	-10.83086	252	-10.68312	252	-13.71853	252	-12.91881	252	-17.06423	252	-17.58931	252	-11.73185	252	-10.19554	252	-1.411704	252	-6.703445
	253	-28.54115	253	-32.04051	253	-10.78751	253	-10.91179	253	-14.00953	253	-11.78541	253	-15.19282	253	-16.51396	253	-11.14167	253	-9.958734	253	-1.637212	253	-7.169697
	254	-28.12464	254	-30.49488	254	-11.1333	254	-11.25438	254	-13.60305	254	-13.14334	254	-14.01737	254	-15.4337	254	-11.09148	254	-10.54143	254	-2.049916	254	-7.676482
	255	-28.45801	255	-30.17621	255	-11.05233	255	-10.99654	255	-13.64478	255	-13.98021	255	-14.24126	255	-16.0713	255	-10.69679	255	-11.22131	255	-1.819277	255	-7.452734
	256	-28.22993	256	-29.42064	256	-10.88347	256	-10.69184	256	-13.22376	256	-14.75194	256	-12.85994	256	-15.11307	256	-10.86946	256	-11.37503	256	-1.728737	256	-7.021616
	257	-27.95132	257	-27.73374	257	-10.96865	257	-11.02644	257	-12.64754	257	-14.286	257	-13.01704	257	-14.77597	257	-10.71214	257	-11.21642	257	-2.089304	257	-7.294703
	258	-27.7846	258	-29.02882	258	-10.79275	258	-10.24913	258	-12.53502	258	-15.59125	258	-13.72684	258	-14.14336	258	-10.53146	258	-10.52881	258	-2.360724	258	-8.124904
	259	-27.70306	259	-29.50857	259	-10.60831	259	-10.25848	259	-12.36607	259	-14.68903	259	-12.07576	259	-15.0692	259	-10.42488	259	-10.61325	259	-2.735828	259	-8.874351
	260	-28.17618	260	-29.77635	260	-10.1789	260	-10.25721	260	-12.14741	260	-13.8214	260	-13.11557	260	-14.19716	260	-10.95209	260	-10.8517	260	-2.992873	260	-8.578245
	261	-29.19207	261	-30.18665	261	-9.096301	261	-10.42005	261	-11.77772	261	-13.65883	261	-11.57097	261	-13.49742	261	-10.75064	261	-10.46744	261	-2.550524	261	-8.288743
	262	-30.03227	262	-31.12872	262	-8.605143	262	-9.54972	262	-11.18348	262	-13.28549	262	-13.49363	262	-15.71055	262	-10.92616	262	-10.00523	262	-3.107613	262	-8.377684
	263	-28.5202	263	-28.00616	263	-8.121206	263	-9.508584	263	-11.46267	263	-14.56001	263	-12.17715	263	-12.95912	263	-11.42783	263	-10.3338	263	-2.946814	263	-9.065134
	264	-27.39677	264	-26.26323	264	-7.793508	264	-9.095921	264	-10.78434	264	-13.74641	264	-12.9366	264	-14.95927	264	-11.54323	264	-9.534559	264	-3.694308	264	-9.95275
	265	-27.09049	265	-26.4322	265	-7.879171	265	-8.645264	265	-11.52402	265	-13.51789	265	-13.17157	265	-12.66599	265	-11.28992	265	-8.696482	265	-3.443658	265	-8.898708
	266	-26.62331	266	-26.71739	266	-7.837591	266	-7.428584	266	-11.37236	266	-15.26024	266	-15.57384	266	-15.21783	266	-10.84274	266	-8.897265	266	-3.60535	266	-8.559579
	267	-26.90781	267	-26.9842	267	-7.263554	267	-7.344801	267	-11.08282	267	-15.11742	267	-11.27851	267	-11.34314	267	-10.55086	267	-9.342137	267	-3.395768	267	-8.561796
	268	-28.07974	268	-28.84543	268	-6.994326	268	-8.448371	268	-11.798	268	-13.05961	268	-12.62218	268	-11.6596	268	-10.87163	268	-9.651073	268	-3.473642	268	-8.732408
	269	-28.46335	269	-29.34719	269	-6.376204	269	-9.852403	269	-12.01983	269	-12.28993	269	-11.63369	269	-12.09956	269	-10.47672	269	-9.072434	269	-3.622108	269	-8.706193
	270	-28.75021	270	-27.89968	270	-6.445009	270	-10.43387	270	-13.05482	270	-11.58987	270	-11.61843	270	-12.34105	270	-10.7222	270	-8.719635	270	-3.607641	270	-8.791984
	271	-28.40396	271	-27.64102	271	-6.73922	271	-10.34169	271	-12.68824	271	-11.91587	271	-8.973544	271	-8.727571	271	-10.64852	271	-8.198682	271	-3.887909	271	-9.507288
	272	-27.48187	272	-25.33052	272	-7.181233	272	-9.592883	272	-12.67693	272	-12.72792	272	-8.477757	272	-8.65659	272	-10.13274	272	-7.786741	272	-4.302136	272	-10.34074
	273	-26.10805	273	-24.897	273	-7.052198	273	-9.293391	273	-12.47371	273	-15.0353	273	-10.3075	273	-8.125716	273	-9.81111	273	-7.76655	273	-4.548063	273	-10.76454
	274	-24.88046	274	-25.69278	274	-6.585794	274	-9.197087	274	-12.19571	274	-18.26808	274	-7.524416	274	-6.131286	274	-9.590652	274	-7.522385	274	-4.864486	274	-10.37566
	275	-24.33205	275	-24.44767	275	-6.494493	275	-7.315826	275	-11.56259	275	-16.85514	275	-8.682181	275	-7.128074	275	-9.603866	275	-7.437006	275	-4.522509	275	-9.424349
	276	-23.86784	276	-24.05157	276	-6.460448	276	-5.822397	276	-11.95733	276	-12.0532	276	-8.969317	276	-7.601114	276	-9.714665	276	-6.994668	276	-4.710462	276	-9.707458
	277	-23.4107	277	-23.67756	277	-6.199514	277	-5.588315	277	-12.64567	277	-9.902447	277	-10.19041	277	-8.809706	277	-9.913857	277	-7.599995	277	-5.773156	277	-11.02706
	278	-22.67191	278	-22.19863	278	-5.87947	278	-5.165082	278	-12.75408	278	-11.22133	278	-9.265876	278	-7.837857	278	-10.25315	278	-8.483891	278	-5.855783	278	-11.26062
	279	-21.36319	279	-20.34423	279	-5.797924	279	-5.734952	279	-13.05981	279	-10.48053	279	-7.033157	279	-4.992236	279	-9.908273	279	-8.851425	279	-6.273803	279	-11.78539
	280	-20.76267	280	-20.04048	280	-5.971006	280	-7.270945	280	-13.0434	280	-11.91204	280	-7.832183	280	-5.303146	280	-10.16457	280	-8.940445	280	-6.228561	280	-10.78921
	281	-20.65459	281	-20.5069	281	-5.647457	281	-6.832194	281	-12.79803	281	-13.25532	281	-7.148545	281	-4.93761	281	-10.11632	281	-8.261561	281	-6.09806	281	-10.18073
	282	-19.48115	282	-20.79793	282	-5.747965	282	-7.511574	282	-12.9041	282	-13.70956	282	-8.194961	282	-4.689741	282	-10.44906	282	-7.81062	282	-5.530729	282	-9.13937
	283	-19.59373	283	-21.21557	283	-5.539446	283	-7.595657	283	-12.48122	283	-12.9955	283	-6.621446	283	-3.617632	283	-10.56782	283	-7.498903	283	-4.569569	283	-7.884902
	284	-19.32526	284	-21.56592	284	-5.812895	284	-7.70928	284	-12.26946	284	-11.47481	284	-6.459711	284	-3.212611	284	-10.28238	284	-7.068593	284	-5.026547	284	-8.040835
	285	-18.51186	285	-20.08945	285	-5.809656	285	-7.269533	285	-12.6133	285	-12.07853	285	-6.231359	285	-3.312672	285	-10.44354	285	-6.405894	285	-4.881948	285	-8.301381
	286	-17.86593	286	-19.86036	286	-5.947555	286	-7.371902	286	-11.69119	286	-10.96976	286	-5.062423	286	-2.313107	286	-9.925803	286	-6.494252	286	-4.684085	286	-8.89448
	287	-17.63793	287	-20.43968	287	-6.367568	287	-7.061606	287	-11.75688	287	-11.76114	287	-7.157898	287	-2.685636	287	-9.453951	287	-6.659007	287	-5.204592	287	-9.274009
	288	-17.07996	288	-19.47118	288	-5.930415	288	-6.780909	288	-10.88924	288	-10.25928	288	-7.099342	288	-4.184049	288	-9.702044	288	-7.339891	288	-4.992473	288	-9.517117
	289	-16.80004	289	-18.44174	289	-6.373559	289	-6.35602	289	-11.25479	289	-9.696184	289	-4.026593	289	-1.210192	289	-9.897973	289	-7.381063	289	-5.082037	289	-9.514648
	290	-16.84091	290	-20.14867	290	-6.161028	290	-5.580822	290	-10.96901	290	-11.0912	290	-5.289587	290	-1.441197	290	-9.818568	290	-6.865547	290	-5.231953	290	-9.270315
	291	-16.48011	291	-19.71483	291	-6.246763	291	-5.562195	291	-10.36875	291	-12.59195	291	-4.309541	291	-2.368359	291	-9.502569	291	-6.541534	291	-5.22297	291	-9.499272
	292	-16.05482	292	-18.81635	292	-5.876969	292	-5.556928	292	-10.21399	292	-11.07961	292	-3.962564	292	.307714	292	-10.14276	292	-6.831065	292	-5.437016	292	-9.446051
	293	-16.15292	293	-18.91058	293	-5.37948	293	-5.256433	293	-9.935637	293	-10.33756	293	-3.409467	293	.6094609	293	-9.907477	293	-6.915095	293	-5.036519	293	-8.367661
	294	-16.29567	294	-18.77509	294	-5.425319	294	-5.172767	294	-9.711156	294	-9.242816	294	-3.796067	294	-.2235963	294	-10.2284	294	-7.165116	294	-4.856497	294	-7.600705
	295	-16.27749	295	-16.94243	295	-4.852593	295	-3.458746	295	-10.13325	295	-9.954114	295	-4.347229	295	.517374	295	-10.67602	295	-7.132256	295	-4.617673	295	-7.554271
	296	-16.28976	296	-16.6379	296	-4.131763	296	-1.457812	296	-10.63648	296	-11.68116	296	-2.517679	296	1.852954	296	-10.76373	296	-7.560915	296	-4.752594	296	-8.144042
	297	-15.04601	297	-14.88466	297	-3.970016	297	-.5606058	297	-10.13422	297	-12.00582	297	-3.261227	297	2.548955	297	-11.10966	297	-7.897333	297	-4.753881	297	-7.883739
	298	-13.89735	298	-13.31493	298	-2.885248	298	-2.070955E-02	298	-10.01676	298	-10.32156	298	-2.859573	298	4.991256	298	-11.2073	298	-7.748397	298	-3.913366	298	-7.596165
	299	-13.70513	299	-13.84203	299	-1.928455	299	.540801	299	-10.33395	299	-11.01059	299	-2.268954	299	4.303228	299	-11.355	299	-7.577202	299	-4.280402	299	-7.234601
	300	-13.49861	300	-13.5838	300	-1.420237	300	.5960619	300	-10.62937	300	-11.49184	300	-2.611553	300	3.68485	300	-11.37864	300	-7.353942	300	-4.564982	300	-7.678755
	301	-14.17472	301	-14.43605	301	-1.213391	301	.4230573	301	-10.03974	301	-11.19043	301	-.463834	301	4.485511	301	-11.5544	301	-7.207879	301	-4.63404	301	-7.372319
	302	-14.84216	302	-15.55104	302	-1.428418	302	.6394868	302	-10.67683	302	-9.793716	302	-.5033091	302	4.33523	302	-11.70646	302	-7.687846	302	-4.444098	302	-6.525395
	303	-14.71739	303	-13.31136	303	-1.447354	303	.6281602	303	-10.66803	303	-9.317124	303	.3171068	303	6.258375	303	-11.37714	303	-7.160237	303	-3.98238	303	-5.489655
	304	-15.24168	304	-14.61131	304	-1.411167	304	.9461644	304	-10.68234	304	-8.373669	304	.699609	304	6.648571	304	-11.1731	304	-6.695907	304	-3.747018	304	-4.91728
	305	-14.80687	305	-13.36299	305	-.840646	305	1.174309	305	-10.66124	305	-8.270438	305	.8770334	305	7.047775	305	-10.8463	305	-6.228786	305	-3.276909	305	-5.080915
	306	-14.55308	306	-13.341	306	-.6501395	306	.5858012	306	-10.19136	306	-7.488091	306	.3763208	306	6.337153	306	-10.82179	306	-5.739789	306	-3.998215	306	-6.15162
	307	-14.21885	307	-13.26397	307	-.806434	307	-.4855341	307	-9.875964	307	-7.720395	307	.9839523	307	6.380498	307	-11.12103	307	-5.74409	307	-3.962558	307	-7.081894
	308	-14.47033	308	-13.03992	308	-.6241027	308	-.3582799	308	-9.004945	308	-10.06965	308	1.653535	308	7.683252	308	-10.07657	308	-4.766492	308	-3.740287	308	-6.50783
	309	-15.02978	309	-14.71657	309	-1.087257	309	-1.447262	309	-9.02478	309	-10.51579	309	1.000289	309	5.046928	309	-10.07949	309	-4.745287	309	-3.783568	309	-6.706856
	310	-14.60896	310	-15.37129	310	-1.123148	310	-1.312873	310	-9.469364	310	-10.26041	310	2.61065	310	6.735668	310	-10.30793	310	-4.849498	310	-3.771698	310	-6.510117
	311	-14.54105	311	-14.46074	311	-1.887741	311	-.6163833	311	-8.803386	311	-7.780188	311	4.190455	311	9.709901	311	-10.66721	311	-4.99439	311	-2.45768	311	-4.177556
	312	-14.48343	312	-14.2705	312	-2.348864	312	.6152031	312	-9.260691	312	-8.210806	312	2.276671	312	6.906609	312	-10.58129	312	-5.154315	312	-1.963313	312	-2.69183
	313	-14.37283	313	-14.58589	313	-2.28378	313	-.5693426	313	-8.481806	313	-10.47849	313	2.189267	313	7.311911	313	-10.28713	313	-5.933222	313	-.7929316	313	-1.32967
	314	-14.63819	314	-14.86916	314	-2.539517	314	-2.006285	314	-8.641323	314	-12.56044	314	.7671043	314	6.157164	314	-11.32443	314	-7.894106	314	-1.245561	314	-2.801165
	315	-14.35402	315	-13.46236	315	-2.277504	315	-1.960123	315	-8.605296	315	-11.23415	315	.4691251	315	4.636874	315	-10.80977	315	-7.899658	315	-1.384006	315	-4.417003
	316	-14.25849	316	-12.00191	316	-2.385016	316	-1.763192	316	-8.634164	316	-9.335979	316	.7727806	316	5.008196	316	-11.28722	316	-8.22244	316	-1.851089	316	-5.386272
	317	-14.16012	317	-12.95271	317	-2.523272	317	-2.446086	317	-9.446753	317	-7.357047	317	.6924875	317	5.084288	317	-11.48416	317	-7.958902	317	-1.608439	317	-4.01844
	318	-13.7094	318	-12.82328	318	-2.11576	318	-2.321785	318	-9.563305	318	-7.665401	318	1.225118	318	3.606434	318	-11.72405	318	-7.704318	318	-1.468258	318	-2.987451
	319	-13.4506	319	-12.51691	319	-1.766806	319	-1.187647	319	-9.40868	319	-10.32071	319	-.1233346	319	5.391619	319	-11.75599	319	-7.332376	319	-.9949729	319	-2.42011
	320	-13.95183	320	-13.45469	320	-1.155395	320	-1.019938	320	-9.23755	320	-10.24584	320	-.5877647	320	4.537316	320	-11.50611	320	-7.163294	320	-9.224709E-02	320	-1.493559
	321	-13.69632	321	-13.64789	321	-1.678038	321	-2.326885	321	-8.487823	321	-8.745685	321	-.662535	321	5.168653	321	-11.78769	321	-7.642792	321	-4.497218E-02	321	-1.618425
	322	-13.39268	322	-13.1559	322	-.9163424	322	-1.416655	322	-8.11349	322	-7.420547	322	-.4993061	322	5.557587	322	-11.46399	322	-7.620108	322	.4138676	322	-1.58555
	323	-13.4346	323	-11.93993	323	-.7166135	323	-1.236695	323	-7.787727	323	-7.708094	323	-7.421878E-02	323	4.721659	323	-11.43281	323	-7.927142	323	.5413198	323	-1.511623
	324	-13.89289	324	-12.23833	324	-.607664	324	-1.450847	324	-7.644353	324	-7.647151	324	.2212593	324	3.44296	324	-11.5148	324	-8.00415	324	.9536969	324	-1.530563
	325	-13.51794	325	-11.87954	325	-.6809651	325	-.9390351	325	-7.75556	325	-8.237823	325	-1.240068	325	4.348157	325	-11.57118	325	-7.817102	325	.7586756	325	-2.868294
	326	-13.61749	326	-11.28171	326	-.7817257	326	-1.381888	326	-7.88841	326	-8.113543	326	.367344	326	3.537226	326	-11.60106	326	-7.654681	326	.7516932	326	-3.402564
	327	-13.21824	327	-10.2435	327	-1.333333	327	-2.364551	327	-7.651954	327	-5.739136	327	-1.549285	327	4.909666	327	-11.54648	327	-7.973027	327	1.134349	327	-3.275802
	328	-13.32264	328	-11.15466	328	-1.117136	328	-2.387347	328	-7.744293	328	-5.447129	328	-2.017811	328	4.531378	328	-11.54071	328	-8.458761	328	1.216832	328	-3.020528
	329	-13.89616	329	-10.66397	329	-1.056872	329	-2.321927	329	-7.925602	329	-5.360806	329	.6661418	329	5.101539	329	-12.3708	329	-9.332772	329	1.271854	329	-2.994383
	330	-14.23529	330	-9.913837	330	-1.153669	330	-1.969675	330	-7.904256	330	-5.39132	330	-2.105465	330	6.374936	330	-12.55171	330	-9.111375	330	1.931965	330	-2.02716
	331	-14.97365	331	-10.53299	331	-2.048901	331	-1.810248	331	-7.857019	331	-6.463142	331	-1.754827	331	4.988499	331	-13.36758	331	-9.340484	331	2.168447	331	-1.406506
	332	-13.75257	332	-8.537918	332	-2.561389	332	-1.793105	332	-6.460315	332	-5.906678	332	-.6867744	332	7.028219	332	-12.82052	332	-8.767747	332	2.782242	332	-1.557696
	333	-14.05716	333	-8.681576	333	-2.424314	333	-2.644118	333	-6.586532	333	-5.36066	333	-1.980136	333	5.177667	333	-13.12372	333	-9.140096	333	2.652795	333	-2.141536
	334	-14.47851	334	-10.35028	334	-2.411488	334	-3.752556	334	-6.492409	334	-5.207575	334	-1.533554	334	4.077924	334	-13.36402	334	-8.906656	334	2.222545	334	-3.060609
	335	-14.67277	335	-11.95561	335	-2.831548	335	-4.427027	335	-6.660436	335	-8.662425	335	-3.207347	335	3.6596	335	-12.85933	335	-8.757763	335	2.059608	335	-3.150902
	336	-15.21632	336	-12.33349	336	-3.068643	336	-4.903028	336	-6.548648	336	-10.73888	336	-1.878756	336	3.794215	336	-13.33951	336	-9.0971	336	1.174971	336	-4.290547
	337	-15.23293	337	-11.06785	337	-3.052912	337	-4.292184	337	-5.810158	337	-9.895707	337	-2.190429	337	2.403311	337	-12.96206	337	-9.129542	337	.9658023	337	-4.547579
	338	-15.5125	338	-11.58675	338	-3.514475	338	-4.194389	338	-6.10795	338	-6.28465	338	-2.080318	338	5.11677	338	-12.93598	338	-9.349285	338	.9186032	338	-4.667394
	339	-15.06975	339	-11.03067	339	-3.29188	339	-4.180725	339	-6.379476	339	-5.259428	339	-1.797455	339	3.547185	339	-12.78597	339	-8.83188	339	.9035446	339	-4.333931
	340	-13.58987	340	-7.958461	340	-3.538008	340	-4.331998	340	-6.724585	340	-4.539036	340	-.7672036	340	5.276891	340	-12.60172	340	-8.461352	340	1.285301	340	-3.533408
	341	-13.09685	341	-7.932566	341	-3.86211	341	-4.150098	341	-7.078491	341	-6.572619	341	-1.212669	341	4.347577	341	-12.87271	341	-8.128493	341	1.755923	341	-2.485037
	342	-12.62478	342	-8.111898	342	-3.851354	342	-4.090242	342	-6.473556	342	-7.542222	342	1.130829	342	5.12729	342	-12.65241	342	-8.309467	342	2.525052	342	-1.86209
	343	-12.04748	343	-8.294486	343	-3.525013	343	-4.324659	343	-5.939215	343	-8.84874	343	-2.067997	343	3.632403	343	-12.68548	343	-8.278354	343	2.627722	343	-2.471553
	344	-11.80818	344	-8.657471	344	-3.205325	344	-3.36331	344	-5.968206	344	-9.040271	344	-1.592999	344	2.85126	344	-12.31636	344	-8.249639	344	1.748803	344	-4.404818
	345	-10.54244	345	-6.184445	345	-3.923203	345	-3.661283	345	-5.545117	345	-6.200966	345	-1.871122	345	2.186862	345	-12.3001	345	-7.987671	345	1.866393	345	-4.495755
	346	-10.07971	346	-5.291476	346	-4.126101	346	-4.722011	346	-6.49417	346	-6.014091	346	-3.058757	346	2.681149	346	-12.63537	346	-8.019159	346	1.753991	346	-3.898712
	347	-9.213161	347	-5.983568	347	-3.946617	347	-4.971144	347	-6.639519	347	-4.68006	347	-1.823469	347	2.402006	347	-12.633	347	-8.317769	347	2.025206	347	-3.317886
	348	-8.653827	348	-7.291449	348	-3.757296	348	-5.153319	348	-6.700756	348	-4.904369	348	-4.863007	348	2.693349	348	-11.84294	348	-8.776129	348	1.909532	348	-4.09411
	349	-8.759099	349	-7.791677	349	-3.835007	349	-4.782264	349	-7.838778	349	-6.594676	349	-4.656311	349	-.452411	349	-12.32257	349	-9.389466	349	1.64069	349	-5.044533
	350	-9.5795	350	-8.639227	350	-4.207693	350	-5.744736	350	-8.120214	350	-7.496047	350	-3.263035	350	3.150653	350	-12.46441	350	-9.072392	350	.6464698	350	-6.565094
	351	-10.45695	351	-10.11293	351	-4.32137	351	-6.128765	351	-8.925753	351	-8.145421	351	-5.117062	351	1.319311	351	-12.61677	351	-8.511718	351	.6516565	351	-6.125928
	352	-10.55891	352	-8.781832	352	-4.729663	352	-5.475596	352	-8.269154	352	-8.871766	352	-3.126254	352	2.414485	352	-12.43783	352	-8.283311	352	.7958117	352	-5.604137
	353	-10.23251	353	-8.663477	353	-5.339461	353	-5.542541	353	-9.132791	353	-7.421617	353	-3.256798	353	4.815948	353	-12.64943	353	-8.435821	353	.464199	353	-5.681902
	354	-9.529053	354	-6.963446	354	-5.339096	354	-6.724811	354	-8.768314	354	-5.59095	354	-3.722537	354	3.356389	354	-12.87518	354	-8.702646	354	.1253483	354	-6.259585
	355	-9.23488	355	-7.040936	355	-5.636611	355	-7.456172	355	-8.411798	355	-6.059977	355	-4.951741	355	2.254462	355	-12.25205	355	-8.251906	355	3.513813E-03	355	-6.48927
	356	-9.862753	356	-8.916808	356	-5.820369	356	-8.200048	356	-8.647799	356	-7.111279	356	-5.207162	356	1.141715	356	-12.44306	356	-8.646537	356	-.1311736	356	-6.730251
	357	-10.14503	357	-9.66358	357	-5.934512	357	-8.951813	357	-8.645006	357	-8.000901	357	-5.568254	357	1.882115	357	-12.09461	357	-8.466436	357	-6.305996E-02	357	-7.026535
	358	-10.17552	358	-8.91782	358	-6.184939	358	-9.904149	358	-8.514096	358	-7.851429	358	-6.542562	358	1.809225	358	-12.29964	358	-8.860694	358	.1005483	358	-6.942293
	359	-9.83174	359	-8.920923	359	-6.075597	359	-8.650234	359	-7.96213	359	-7.44839	359	-4.182158	359	3.269814	359	-11.946	359	-8.795095	359	.2526069	359	-6.134767
	360	-9.82317	360	-7.878636	360	-6.134951	360	-6.479617	360	-7.032963	360	-7.798575	360	-3.93373	360	5.142136	360	-11.69934	360	-8.565472	360	.404576	360	-5.764594
	361	-9.963437	361	-8.430927	361	-5.793293	361	-5.879211	361	-6.214971	361	-7.406335	361	-3.727149	361	4.152643	361	-11.73903	361	-8.376784	361	-.3765877	361	-6.839841
	362	-9.550859	362	-8.492936	362	-5.294497	362	-6.194476	362	-6.362694	362	-5.792706	362	-2.916505	362	5.098212	362	-11.54285	362	-7.871377	362	-.9069236	362	-8.514812
	363	-9.784954	363	-7.571997	363	-5.012956	363	-6.760177	363	-6.071222	363	-3.74461	363	-3.75292	363	4.863844	363	-11.65784	363	-8.216818	363	-1.633019	363	-8.937543
	364	-9.837873	364	-8.250243	364	-5.161935	364	-5.738536	364	-5.882503	364	-2.966899	364	-3.767767	364	5.6343	364	-11.91342	364	-8.911804	364	-1.641767	364	-8.313317
	365	-10.28275	365	-8.437571	365	-5.4749	365	-6.119812	365	-5.370849	365	-3.817515	365	-4.234158	365	4.250285	365	-11.69865	365	-9.253937	365	-1.825132	365	-7.882746
	366	-10.27874	366	-8.133939	366	-5.586146	366	-5.928817	366	-5.086593	366	-3.399235	366	-3.941111	366	3.660155	366	-11.76659	366	-9.369081	366	-1.753049	366	-8.087127
	367	-10.48271	367	-7.061173	367	-5.491615	367	-5.603414	367	-4.595347	367	-6.102313	367	-4.535588	367	3.049757	367	-11.46896	367	-9.083246	367	-2.053256	367	-8.643538
	368	-10.35891	368	-5.193521	368	-5.395467	368	-5.476789	368	-4.071888	368	-5.867781	368	-4.704192	368	3.122977	368	-12.3249	368	-9.151578	368	-2.714554	368	-9.136384
	369	-9.987286	369	-5.714595	369	-5.559929	369	-5.567294	369	-4.645759	369	-5.623208	369	-3.311996	369	5.704555	369	-11.91751	369	-8.895829	369	-2.605799	369	-8.695676
	370	-9.80238	370	-6.348475	370	-5.053361	370	-5.122884	370	-4.555346	370	-4.333339	370	-4.130993	370	4.530676	370	-11.42625	370	-8.508752	370	-2.758858	370	-8.506413
	371	-9.609385	371	-6.558825	371	-5.040976	371	-3.902358	371	-5.092987	371	-3.659403	371	-3.530151	371	3.767587	371	-11.28625	371	-8.762347	371	-2.848105	371	-8.679841
	372	-9.950444	372	-6.525134	372	-4.646728	372	-2.507499	372	-5.275201	372	-3.744927	372	-3.381357	372	2.931101	372	-10.96741	372	-8.567494	372	-2.86696	372	-8.319484
	373	-10.87988	373	-7.300742	373	-5.005272	373	-2.404201	373	-5.640621	373	-4.945511	373	-3.725461	373	3.619994	373	-11.2446	373	-8.565799	373	-3.070305	373	-8.631464
	374	-11.34308	374	-7.571312	374	-4.835337	374	-2.20175	374	-4.841159	374	-6.416794	374	-3.406327	374	1.726067	374	-11.00902	374	-8.152989	374	-3.275833	374	-8.679626
	375	-10.77678	375	-5.935899	375	-4.611558	375	-2.160465	375	-4.486689	375	-6.855773	375	-2.200788	375	2.467904	375	-11.26837	375	-8.421929	375	-3.881873	375	-9.312495
	376	-10.15309	376	-4.261999	376	-4.39063	376	-2.333992	376	-4.320743	376	-5.483806	376	-2.373126	376	3.981256	376	-10.91362	376	-8.446018	376	-4.517784	376	-10.36821
	377	-10.05323	377	-4.325483	377	-4.407528	377	-2.615822	377	-5.285939	377	-3.583112	377	-2.592546	377	3.790569	377	-10.4565	377	-8.409583	377	-5.151263	377	-10.98696
	378	-9.562442	378	-6.024231	378	-4.000772	378	-1.694637	378	-5.906568	378	-4.6099	378	-2.405264	378	3.471945	378	-11.07444	378	-8.603678	378	-5.489879	378	-10.80405
	379	-8.772382	379	-6.641075	379	-3.602084	379	-1.31496	379	-5.74006	379	-3.200105	379	-3.442194	379	4.895274	379	-10.59777	379	-7.987735	379	-5.722282	379	-10.68692
	380	-9.103329	380	-7.02021	380	-3.897776	380	-.8009297	380	-5.863648	380	-3.022752	380	-3.201486	380	3.700149	380	-10.76634	380	-7.820966	380	-6.243743	380	-11.56918
	381	-9.988226	381	-8.252825	381	-3.678342	381	-.2290214	381	-5.987586	381	-2.96168	381	-4.139697	381	3.776702	381	-10.49473	381	-7.632096	381	-6.808244	381	-12.72416
	382	-11.09356	382	-8.340891	382	-3.452584	382	-1.400232	382	-5.654116	382	-3.064631	382	-4.905275	382	2.078304	382	-10.55949	382	-7.660953	382	-6.814056	382	-12.53304
	383	-10.56015	383	-6.064913	383	-3.278405	383	-1.648219	383	-5.65152	383	-3.696441	383	-4.961164	383	2.978771	383	-10.63792	383	-7.943163	383	-7.385087	383	-12.57087
	384	-9.468975	384	-4.178314	384	-2.744185	384	-.5358519	384	-5.492699	384	-4.678843	384	-7.115889	384	3.607865E-02	384	-10.77549	384	-7.684246	384	-7.486755	384	-12.55341
	385	-8.802093	385	-2.268617	385	-2.411284	385	-1.625485	385	-4.861125	385	-6.904626	385	-7.498916	385	2.266676	385	-10.77807	385	-7.727392	385	-7.571287	385	-12.22747
	386	-8.065073	386	-3.834207	386	-2.006998	386	-2.783921	386	-4.626513	386	-5.585419	386	-5.312553	386	2.877257	386	-10.72899	386	-7.5253	386	-7.584536	386	-12.10466
	387	-7.592913	387	-3.098248	387	-2.063955	387	-2.905463	387	-4.924394	387	-2.376347	387	-9.298192	387	.9787791	387	-10.28482	387	-7.201537	387	-8.201856	387	-12.84126
	388	-7.445697	388	-2.051057	388	-2.552641	388	-3.195344	388	-4.94897	388	-2.509433	388	-4.218933	388	5.785655	388	-10.56149	388	-7.591978	388	-8.091406	388	-12.22263
	389	-7.042864	389	-3.003989	389	-3.015208	389	-3.10656	389	-4.518564	389	-2.147952	389	-5.49807	389	2.032186	389	-10.29069	389	-7.286153	389	-7.734018	389	-11.3554
	390	-6.598969	390	-2.607638	390	-3.341537	390	-2.200049	390	-4.45846	390	-1.45813	390	-5.605573	390	3.169361	390	-10.94748	390	-8.02162	390	-7.602111	390	-11.22833
	391	-5.33813	391	1.004822	391	-2.643854	391	-5.591369E-02	391	-4.380736	391	-1.429087	391	-7.096527	391	2.133541	391	-10.54861	391	-7.565524	391	-7.559964	391	-12.21135
	392	-4.088226	392	1.128468	392	-2.330479	392	.5110957	392	-4.867579	392	-.9420888	392	-6.946294	392	3.009773	392	-10.78538	392	-7.896473	392	-7.902258	392	-12.92487
	393	-3.726095	393	1.037168	393	-2.083885	393	.5158646	393	-4.031614	393	-1.152963	393	-6.122551	393	3.225237	393	-10.74428	393	-8.097052	393	-8.5971	393	-14.02006
	394	-2.373444	394	1.931589	394	-1.677396	394	1.249239	394	-3.999732	394	-2.648617	394	-7.40682	394	2.728662	394	-10.83669	394	-8.09285	394	-8.461596	394	-13.3842
	395	-2.487281	395	1.821836	395	-1.358898	395	.1760495	395	-4.009879	395	-.7959521	395	-7.50943	395	3.358827	395	-11.10708	395	-7.789248	395	-8.610785	395	-12.93723
	396	-1.705544	396	1.303418	396	-.5851827	396	-.3732435	396	-3.540227	396	.5074342	396	-7.94553	396	2.297915	396	-11.17478	396	-7.78591	396	-8.298201	396	-12.53879
	397	-.7933391	397	1.172744	397	-.6682028	397	-1.828787	397	-3.619568	397	-.0201726	397	-6.995647	397	2.028755	397	-10.97151	397	-8.203582	397	-8.508364	397	-12.79867
	398	-.8698142	398	3.255437	398	-.6808569	398	-2.996372	398	-3.794619	398	.7552186	398	-5.524367	398	3.403625	398	-10.74345	398	-8.433338	398	-7.831923	398	-11.89083
	399	-1.231964	399	2.475625	399	-.2482825	399	-2.26248	399	-3.789408	399	1.320184	399	-5.179957	399	4.189275	399	-10.97384	399	-8.183911	399	-7.563492	399	-11.33237
	400	-1.65557	400	1.710488	400	.2412406	400	-1.278768	400	-4.098782	400	-7.319673E-02	400	-3.822446	400	4.787964	400	-11.2335	400	-7.593549	400	-7.561495	400	-10.67536
	401	-1.071682	401	2.979113	401	6.103039E-02	401	-.8132211	401	-3.635283	401	-.9428303	401	-3.495242	401	4.649863	401	-10.75763	401	-7.095155	401	-7.095616	401	-10.76726
	402	-1.00491	402	1.8646	402	-.3992249	402	-.4336706	402	-3.397583	402	-2.178744	402	-3.105865	402	6.859469	402	-10.46894	402	-7.045048	402	-7.854829	402	-12.45488
	403	-.8011468	403	2.85521	403	-.3147974	403	-.2680089	403	-2.05153	403	-.875123	403	-3.039167	403	5.487987	403	-10.07873	403	-6.971651	403	-7.895185	403	-13.44392
	404	-.4761834	404	3.77025	404	-.330799	404	-.1476721	404	-1.970128	404	1.710103	404	-3.711523	404	3.056865	404	-9.868017	404	-6.927874	404	-8.512767	404	-14.36507
	405	-.7865648	405	2.500184	405	-.6789777	405	9.478736E-02	405	-3.029492	405	3.374135	405	-1.792919	405	5.338097	405	-9.714312	405	-7.127692	405	-8.663011	405	-13.76854
	406	.4567596	406	3.795974	406	-.1513184	406	.807142	406	-2.575149	406	3.724379	406	-1.524828	406	4.49328	406	-9.571888	406	-7.199259	406	-8.15581	406	-12.85686
	407	.296873	407	4.609252	407	-.2534264	407	.8548896	407	-1.663489	407	2.5726	407	-.9273598	407	5.339972	407	-9.174067	407	-6.686416	407	-7.907368	407	-12.32779
	408	-.3649822	408	3.785571	408	-.4642587	408	-.5088265	408	-2.356444	408	.9547843	408	-.9621435	408	5.208992	408	-8.696753	408	-6.330655	408	-7.919449	408	-11.79715
	409	-1.278451	409	.7057161	409	-.641443	409	-.9116439	409	-2.470374	409	.3243456	409	-.9845142	409	5.186708	409	-8.610836	409	-6.077082	409	-8.230014	409	-12.29383
	410	-1.074922	410	1.392953	410	-1.193447	410	-.5750869	410	-2.51842	410	1.490249	410	-.4533843	410	5.51499	410	-8.648135	410	-5.646386	410	-8.32901	410	-13.00397
	411	-.2743765	411	3.179852	411	-1.130864	411	.205845	411	-2.219629	411	1.721576	411	-1.677251	411	5.791621	411	-8.47041	411	-5.184243	411	-8.240746	411	-13.30468
	412	.2896908	412	3.271469	412	-1.600835	412	.7836064	412	-2.070434	412	2.104904	412	-1.545137	412	5.506166	412	-8.454021	412	-5.41113	412	-8.590331	412	-12.99484
	413	.706957	413	3.665164	413	-1.429577	413	1.394587	413	-1.695505	413	1.969458	413	-.3717861	413	5.375738	413	-8.360988	413	-5.95313	413	-8.415884	413	-12.96234
	414	.9737625	414	3.922324	414	-2.168606	414	1.221449	414	-2.123955	414	2.426705	414	-.1872362	414	5.965389	414	-8.941954	414	-6.501643	414	-8.097464	414	-12.79741
	415	1.15499	415	4.856646	415	-1.980072	415	.9658317	415	-2.545411	415	2.844318	415	-1.303585E-02	415	7.421931	415	-9.159433	415	-6.839584	415	-7.970777	415	-11.30121
	416	2.154308	416	6.410152	416	-1.437365	416	.3937772	416	-1.855591	416	4.37915	416	.7236059	416	8.239797	416	-9.166746	416	-6.883739	416	-7.113602	416	-9.396757
	417	3.33013	417	7.771986	417	-1.894342	417	4.358983E-02	417	-1.862391	417	4.767247	417	1.100748	417	8.527938	417	-8.809005	417	-6.427396	417	-6.4461	417	-8.893903
	418	4.603518	418	8.268445	418	-1.652343	418	.4466043	418	-1.909935	418	5.098578	418	.9567207	418	9.254975	418	-8.524671	418	-5.829872	418	-6.650312	418	-9.710468
	419	5.753876	419	7.801356	419	-1.709	419	.8196409	419	-2.421984	419	2.741725	419	-7.922823E-02	419	7.956505	419	-8.567033	419	-5.595907	419	-6.74392	419	-11.99728
	420	5.5967	420	7.842774	420	-2.28651	420	.5483408	420	-3.200284	420	2.413658	420	.7392085	420	8.223199	420	-8.406048	420	-5.220824	420	-7.323395	420	-12.3826
	421	4.530228	421	7.139066	421	-2.079285	421	-.688927	421	-2.108253	421	3.434555	421	.9802502	421	6.826562	421	-8.377946	421	-4.750213	421	-7.726781	421	-11.82097
	422	3.866936	422	5.910495	422	-2.26699	422	-2.741829	422	-2.889025	422	3.789505	422	2.468786	422	7.423469	422	-7.941132	422	-4.305353	422	-7.578428	422	-10.66284
	423	4.451388	423	7.647619	423	-2.63547	423	-3.332004	423	-2.912323	423	2.158638	423	4.35727	423	9.76792	423	-7.059847	423	-3.835651	423	-6.941638	423	-9.644014
	424	4.789433	424	7.268358	424	-3.266342	424	-4.186163	424	-1.999016	424	7.032776E-02	424	2.913459	424	9.03229	424	-6.733986	424	-3.875434	424	-6.521102	424	-8.323414
	425	4.69078	425	6.167603	425	-3.843326	425	-3.853014	425	-2.224822	425	-.9889347	425	2.609246	425	9.394287	425	-7.577804	425	-4.509417	425	-5.862837	425	-7.252861
	426	4.722239	426	6.515986	426	-3.739441	426	-2.113633	426	-2.998318	426	.1256408	426	3.919328	426	9.86587	426	-7.442239	426	-4.048954	426	-5.444283	426	-6.427269
	427	3.430161	427	5.021536	427	-4.115892	427	-1.560745	427	-3.173079	427	1.220075	427	3.681572	427	8.786402	427	-7.760911	427	-4.928966	427	-5.379634	427	-6.016144
	428	2.499668	428	4.101463	428	-3.713385	428	-.7772534	428	-3.177442	428	1.135327	428	4.535144	428	9.277731	428	-7.225901	428	-5.038863	428	-5.301856	428	-7.144366
	429	2.430984	429	5.45894	429	-3.281976	429	-.9504228	429	-3.219419	429	.6783864	429	5.692197	429	9.521387	429	-7.703296	429	-5.696241	429	-6.373596	429	-8.02519
	430	2.248816	430	4.335231	430	-2.922015	430	-1.991847	430	-2.869424	430	1.084717	430	3.577766	430	8.718827	430	-7.919065	430	-5.81637	430	-6.050717	430	-8.108912
	431	3.217242	431	4.776197	431	-2.996578	431	-2.763103	431	-3.161105	431	-.4192553	431	4.142764	431	7.034235	431	-7.889999	431	-5.20427	431	-6.123961	431	-6.980896
	432	2.946776	432	4.988835	432	-2.773984	432	-3.114936	432	-2.774997	432	-1.030792	432	2.551773	432	8.044006	432	-8.351211	432	-5.04772	432	-6.031707	432	-6.605356
	433	2.628772	433	4.509049	433	-2.535088	433	-2.813839	433	-3.0444	433	-.2829695	433	3.957028	433	5.972865	433	-8.158097	433	-4.856003	433	-5.795305	433	-6.116783
	434	2.12378	434	4.856532	434	-2.569969	434	-2.481557	434	-3.930252	434	-.3035301	434	3.031092	434	5.390028	434	-8.182353	434	-4.782048	434	-5.332606	434	-5.808843
	435	2.63524	435	4.693536	435	-2.37126	435	-1.743388	435	-3.6839	435	-1.938017	435	3.663885	435	6.663253	435	-8.064072	435	-4.599158	435	-5.724089	435	-6.413899
	436	3.16713	436	6.048705	436	-2.163472	436	-2.608481	436	-3.704497	436	-1.909723	436	2.874951	436	6.274073	436	-7.584908	436	-4.00108	436	-5.983297	436	-7.167716
	437	2.740342	437	5.41391	437	-1.965844	437	-2.493886	437	-3.732476	437	-.6788	437	3.119494	437	5.469305	437	-7.604361	437	-4.269923	437	-5.980913	437	-7.276189
	438	2.603437	438	4.135173	438	-1.405028	438	-1.880264	438	-3.367605	438	.1560765	438	4.081587	438	6.061592	438	-7.303174	438	-3.869685	438	-5.299365	438	-6.676992
	439	3.632365	439	5.983959	439	-1.384707	439	-.8119113	439	-3.508399	439	.7466741	439	3.039838	439	3.963891	439	-7.151209	439	-3.973399	439	-5.690212	439	-7.464646
	440	3.204745	440	4.29362	440	-1.728369	440	-.1588044	440	-3.338235	440	1.615394	440	2.238081	440	2.78729	440	-6.655577	440	-3.515963	440	-6.286426	440	-7.753376
	441	4.103519	441	4.2981	441	-1.87614	441	.9767761	441	-2.522786	441	1.165455	441	4.258555	441	4.012378	441	-6.610598	441	-3.120601	441	-5.407778	441	-7.266826
	442	3.609115	442	5.914454	442	-2.050345	442	1.243402	442	-2.873204	442	-.3889748	442	1.240814	442	2.739172	442	-6.298686	442	-2.522723	442	-5.070693	442	-6.473686
	443	3.284809	443	4.502752	443	-2.096107	443	.7165285	443	-1.768546	443	-.4917994	443	1.760717	443	2.92091	443	-5.877202	443	-1.72094	443	-4.645005	443	-5.476002
	444	3.289582	444	4.267079	444	-2.077991	444	1.504441	444	-1.706021	444	.9593305	444	-.3925899	444	1.627688	444	-5.804977	444	-1.310816	444	-4.189372	444	-4.652833
	445	3.0838	445	5.223186	445	-1.951315	445	2.143696	445	-1.855447	445	.8984681	445	-.3546495	445	1.361384	445	-5.833395	445	-.9534377	445	-2.762378	445	-2.705482
	446	3.054944	446	4.679209	446	-2.520031	446	1.562384	446	-1.748177	446	-2.877476	446	-.1948342	446	1.897655	446	-5.483131	446	-.7919083	446	-2.552965	446	-2.789416
	447	2.706535	447	2.804155	447	-2.926484	447	.3365584	447	-2.058327	447	-4.867515	447	-1.128289	447	1.250759	447	-5.25982	447	-1.099884	447	-2.548397	447	-3.301334
	448	2.577786	448	2.044789	448	-2.574508	448	.2724069	448	-2.006443	448	-5.611984	448	-1.206813	448	2.095134	448	-5.310842	448	-1.849893	448	-2.062782	448	-3.349691
	449	2.21183	449	3.282557	449	-2.645797	449	.2495698	449	-2.629412	449	-2.548592	449	.1973247	449	2.769688	449	-6.465433	449	-2.614921	449	-2.43778	449	-3.611593
	450	1.858069	450	3.346905	450	-2.465473	450	9.379649E-02	450	-2.96311	450	-3.95581	450	2.184008E-02	450	3.430065	450	-6.463758	450	-2.629899	450	-2.358604	450	-3.709579
	451	1.793095	451	4.434171	451	-2.212231	451	.7985991	451	-3.097745	451	-3.933276	451	-2.141405	451	.1559964	451	-5.84096	451	-2.821255	451	-2.141097	451	-3.333394
	452	2.631274	452	7.622224	452	-2.346049	452	1.803771	452	-3.946295	452	-5.43309	452	-1.15748	452	.7406	452	-6.409774	452	-3.908476	452	-2.54896	452	-3.412525
	453	2.810982	453	7.986419	453	-1.572231	453	2.836087	453	-4.158835	453	-5.497365	453	-2.342796	453	-1.002269	453	-6.349608	453	-4.455564	453	-3.031032	453	-3.85062
	454	2.962242	454	6.670904	454	-1.963137	454	2.316061	454	-4.348677	454	-4.576893	454	-3.825724	454	-2.111167	454	-6.861559	454	-4.413417	454	-3.499553	454	-4.828649
	455	2.830326	455	6.619489	455	-1.122078	455	2.114505	455	-4.130207	455	-4.743983	455	-4.23524	455	-1.829768	455	-6.706854	455	-3.812936	455	-3.746885	455	-4.70688
	456	2.15325	456	5.550803	456	-1.145266	456	1.595937	456	-3.931812	456	-3.663507	456	-2.033846	456	-.7548969	456	-6.526354	456	-3.163971	456	-3.484678	456	-3.708756
	457	2.346649	457	5.973076	457	-.6352616	457	2.810173	457	-3.817158	457	-4.803549	457	-2.183142	457	-.6067607	457	-6.499695	457	-3.034331	457	-3.179452	457	-3.322486
	458	3.19383	458	7.833925	458	-.8726053	458	2.954083	458	-3.570889	458	-3.915108	458	-3.306593	458	-1.006767	458	-6.273263	458	-2.712608	458	-3.16538	458	-3.728434
	459	3.353053	459	7.424544	459	-.2570014	459	2.658325	459	-3.873296	459	-2.225148	459	-3.904151	459	-.5936221	459	-6.352155	459	-2.934835	459	-3.82957	459	-3.952412
	460	4.727772	460	6.97737	460	-1.173913E-02	460	3.571526	460	-4.343643	460	-1.474146	460	-2.739342	460	-.4430237	460	-5.773505	460	-3.041527	460	-2.312044	460	-2.679823
	461	4.204632	461	6.23912	461	.1558163	461	3.581151	461	-4.409932	461	-3.707286	461	-4.003377	461	-1.522886	461	-5.761147	461	-2.901356	461	-2.138904	461	-2.438565
	462	4.010686	462	5.243771	462	.5836416	462	3.086348	462	-4.796837	462	-5.248394	462	-3.952634	462	-2.666791	462	-5.972412	462	-2.952191	462	-2.182318	462	-2.27391
	463	4.653878	463	6.286571	463	.5423629	463	2.614073	463	-4.116146	463	-5.311032	463	-4.242467	463	-3.490958	463	-6.053294	463	-2.713799	463	-.86088	463	-.9179193
	464	4.443872	464	6.459208	464	1.394953	464	3.58919	464	-4.714469	464	-3.228803	464	-4.793139	464	-3.644702	464	-6.606328	464	-3.314302	464	-.878797	464	-.8048701
	465	5.061255	465	7.80562	465	1.002191	465	3.286464	465	-4.911141	465	-2.512264	465	-5.926873	465	-5.214797	465	-5.784889	465	-3.499888	465	-1.168342	465	-1.392724
	466	5.159448	466	8.131917	466	1.377775	466	2.644985	466	-4.929106	466	-2.346418	466	-5.829053	466	-4.523044	466	-6.036863	466	-4.425363	466	-1.117013	466	-2.025154
	467	5.378431	467	7.843999	467	1.257899	467	2.290396	467	-4.076758	467	-3.495385	467	-5.562442	467	-5.090847	467	-6.062909	467	-4.73208	467	-1.468467	467	-1.770631
	468	5.446276	468	8.246201	468	1.16879	468	2.527787	468	-3.829563	468	-5.769347	468	-6.287071	468	-3.383769	468	-6.391195	468	-3.944937	468	-.7364175	468	-.3530545
	469	5.927728	469	8.435039	469	.2740131	469	.5844431	469	-3.946117	469	-6.28465	469	-4.173466	469	-4.292176	469	-6.264537	469	-3.564969	469	-.9883474	469	-.3654185
	470	5.738073	470	8.798783	470	.7171492	470	.5571201	470	-3.709063	470	-5.505591	470	-4.999403	470	-5.085786	470	-5.785939	470	-3.289907	470	-.4494947	470	-.2575047
	471	5.610967	471	8.418426	471	.6414546	471	.7597879	471	-4.158463	471	-6.085935	471	-5.019023	471	-6.808278	471	-5.82343	471	-3.189664	471	-1.120449	471	-1.190452
	472	5.316025	472	8.860943	472	.2998952	472	.2458131	472	-4.272917	472	-4.313262	472	-5.597981	472	-8.084651	472	-4.926824	472	-3.206577	472	-.6261365	472	-.6926951
	473	5.722136	473	8.898028	473	.221349	473	.1382091	473	-4.571327	473	-3.560993	473	-6.220717	473	-7.584696	473	-4.965064	473	-2.309205	473	-1.068431	473	-.6144328
	474	5.640653	474	7.9747	474	.4791697	474	.8875539	474	-5.632507	474	-4.646817	474	-7.024878	474	-7.752174	474	-4.816973	474	-1.691405	474	-.7978671	474	-.3144345
	475	5.725822	475	6.941231	475	.3955018	475	1.389795	475	-5.469927	475	-5.80559	475	-6.576532	475	-6.518666	475	-4.802262	475	-1.439562	475	2.426235E-02	475	.3029887
	476	4.729684	476	6.005805	476	.673618	476	.7980983	476	-6.259855	476	-5.772511	476	-8.305226	476	-6.895369	476	-4.751341	476	-1.932858	476	-.5032214	476	.2760231
	477	3.779145	477	5.304056	477	.981872	477	-8.856499E-02	477	-6.195292	477	-6.586708	477	-7.410136	477	-8.029957	477	-4.671427	477	-2.474284	477	-.5237597	477	-.147255
	478	2.966418	478	4.511992	478	.5114208	478	-.4375111	478	-6.156622	478	-8.004334	478	-7.736669	478	-7.746069	478	-4.311645	478	-2.792766	478	.3023291	478	.2996899
	479	3.337493	479	5.099858	479	-.1491751	479	.2133986	479	-5.667481	479	-6.935192	479	-7.777977	479	-7.889222	479	-4.528819	479	-2.672004	479	-4.943077E-02	479	-.1070788
	480	3.756675	480	6.449101	480	-.2629878	480	.5804112	480	-5.880134	480	-4.060235	480	-10.32129	480	-8.199975	480	-4.40889	480	-2.095097	480	-8.280531E-02	480	-.6189299
	481	3.756513	481	7.476392	481	-.4844612	481	.4301526	481	-5.91715	481	-3.489849	481	-7.963043	481	-7.099487	481	-4.681941	481	-1.612649	481	-3.341587E-02	481	-.8037825
	482	3.676439	482	6.204971	482	.1098856	482	1.467361	482	-5.820944	482	-4.467587	482	-7.712701	482	-7.011157	482	-4.490314	482	-1.109592	482	.5821871	482	-6.537946E-02
	483	4.430986	483	5.919861	483	-.4829708	483	1.542683	483	-5.924101	483	-4.867195	483	-6.637117	483	-5.511801	483	-4.120445	483	-1.155725	483	1.081191	483	.4709578
	484	4.212775	484	6.639765	484	-.4935071	484	1.276143	484	-6.439702	484	-5.571419	484	-7.484072	484	-5.327501	484	-4.00584	484	-1.271614	484	.4662448	484	-.0834097
	485	3.382424	485	5.754865	485	-.2260408	485	1.786165	485	-6.041269	485	-6.553935	485	-7.343674	485	-5.57914	485	-3.674713	485	-1.182131	485	.6504619	485	-.3378418
	486	2.174557	486	4.476992	486	.15245	486	1.870183	486	-5.674493	486	-7.469332	486	-8.611853	486	-5.683159	486	-3.908927	486	-1.314111	486	.9291641	486	.4080731
	487	2.585035	487	5.427764	487	.5059239	487	2.183205	487	-5.275986	487	-6.439854	487	-7.545252	487	-5.274306	487	-3.079814	487	-1.066351	487	1.403875	487	.479841
	488	3.607465	488	8.033186	488	.3293997	488	1.595152	488	-5.167018	488	-6.467535	488	-7.228228	488	-7.264455	488	-3.113273	488	-.9377373	488	1.018605	488	.2162666
	489	3.835081	489	8.123567	489	.3874521	489	.2725277	489	-4.969887	489	-3.937376	489	-7.876976	489	-7.683561	489	-2.988254	489	-.7683	489	2.354787	489	1.778204
	490	3.914383	490	6.769094	490	-.2558472	490	1.282197	490	-5.468061	490	-2.364207	490	-9.593446	490	-8.73789	490	-3.058894	490	-1.005098	490	2.483672	490	2.491675
	491	3.194885	491	5.139859	491	-.5666269	491	1.656791	491	-5.527716	491	-2.69612	491	-7.3996	491	-7.099744	491	-2.986939	491	-1.270452	491	2.484849	491	2.679867
