# Supplementary material for: A single Musashi gene allele is sufficient to maintain mouse photoreceptor cells
Source: PLoS One. 2026 May 14;21(5):e0338576. doi: 10.1371/journal.pone.0338576 (PMC13175383; doi:10.1371/journal.pone.0338576)
Supplement: S3 File — (ZIP) [file pone.0338576.s012.zip › Supplementary_data_1_RawERG_data_and_R-code/2nd batch/D0_Msi TKO_ROD_011625.CSV]

Information	Record_No	3507	Record_No	3508	Record_No	3509	Record_No	3510	Record_No	3511	Record_No	3512	Record_No	3513	Record_No	3514	Record_No	3517	Record_No	3518	Record_No	3519	Record_No	3520	Record_No	3521	Record_No	3522	Record_No	3523	Record_No	3524	Record_No	3527	Record_No	3528	Record_No	3529	Record_No	3530	Record_No	3531	Record_No	3532	Record_No	3533	Record_No	3534	Record_No
	Animal ID	1043	Animal ID	1043	Animal ID	1043	Animal ID	1043	Animal ID	1043	Animal ID	1043	Animal ID	1043	Animal ID	1043	Animal ID	1054	Animal ID	1054	Animal ID	1054	Animal ID	1054	Animal ID	1054	Animal ID	1054	Animal ID	1054	Animal ID	1054	Animal ID	1044	Animal ID	1044	Animal ID	1044	Animal ID	1044	Animal ID	1044	Animal ID	1044	Animal ID	1044	Animal ID	1044	Animal ID
	Session		Session		Session		Session		Session		Session		Session		Session		Session		Session		Session		Session		Session		Session		Session		Session		Session		Session		Session		Session		Session		Session		Session		Session		Session
	Species/Breed		Species/Breed		Species/Breed		Species/Breed		Species/Breed		Species/Breed		Species/Breed		Species/Breed		Species/Breed		Species/Breed		Species/Breed		Species/Breed		Species/Breed		Species/Breed		Species/Breed		Species/Breed		Species/Breed		Species/Breed		Species/Breed		Species/Breed		Species/Breed		Species/Breed		Species/Breed		Species/Breed		Species/Breed
	Study protocol #		Study protocol #		Study protocol #		Study protocol #		Study protocol #		Study protocol #		Study protocol #		Study protocol #		Study protocol #		Study protocol #		Study protocol #		Study protocol #		Study protocol #		Study protocol #		Study protocol #		Study protocol #		Study protocol #		Study protocol #		Study protocol #		Study protocol #		Study protocol #		Study protocol #		Study protocol #		Study protocol #		Study protocol #
	Birthdate	Dec/30/1899	Birthdate	Dec/30/1899	Birthdate	Dec/30/1899	Birthdate	Dec/30/1899	Birthdate	Dec/30/1899	Birthdate	Dec/30/1899	Birthdate	Dec/30/1899	Birthdate	Dec/30/1899	Birthdate	Dec/30/1899	Birthdate	Dec/30/1899	Birthdate	Dec/30/1899	Birthdate	Dec/30/1899	Birthdate	Dec/30/1899	Birthdate	Dec/30/1899	Birthdate	Dec/30/1899	Birthdate	Dec/30/1899	Birthdate	Dec/30/1899	Birthdate	Dec/30/1899	Birthdate	Dec/30/1899	Birthdate	Dec/30/1899	Birthdate	Dec/30/1899	Birthdate	Dec/30/1899	Birthdate	Dec/30/1899	Birthdate	Dec/30/1899	Birthdate
	TestDate	Jan/16/2025	TestDate	Jan/16/2025	TestDate	Jan/16/2025	TestDate	Jan/16/2025	TestDate	Jan/16/2025	TestDate	Jan/16/2025	TestDate	Jan/16/2025	TestDate	Jan/16/2025	TestDate	Jan/16/2025	TestDate	Jan/16/2025	TestDate	Jan/16/2025	TestDate	Jan/16/2025	TestDate	Jan/16/2025	TestDate	Jan/16/2025	TestDate	Jan/16/2025	TestDate	Jan/16/2025	TestDate	Jan/16/2025	TestDate	Jan/16/2025	TestDate	Jan/16/2025	TestDate	Jan/16/2025	TestDate	Jan/16/2025	TestDate	Jan/16/2025	TestDate	Jan/16/2025	TestDate	Jan/16/2025	TestDate
	TestTime	10:36:13	TestTime	10:36:13	TestTime	10:37:41	TestTime	10:37:41	TestTime	10:40:24	TestTime	10:40:24	TestTime	10:41:07	TestTime	10:41:07	TestTime	10:59:06	TestTime	10:59:06	TestTime	11:00:32	TestTime	11:00:32	TestTime	11:03:16	TestTime	11:03:16	TestTime	11:03:57	TestTime	11:03:57	TestTime	11:25:56	TestTime	11:25:56	TestTime	11:27:23	TestTime	11:27:23	TestTime	11:30:05	TestTime	11:30:05	TestTime	11:30:46	TestTime	11:30:46	TestTime
	Protocol	ABI ROD	Protocol	ABI ROD	Protocol	ABI ROD	Protocol	ABI ROD	Protocol	ABI ROD	Protocol	ABI ROD	Protocol	ABI ROD	Protocol	ABI ROD	Protocol	ABI ROD	Protocol	ABI ROD	Protocol	ABI ROD	Protocol	ABI ROD	Protocol	ABI ROD	Protocol	ABI ROD	Protocol	ABI ROD	Protocol	ABI ROD	Protocol	ABI ROD	Protocol	ABI ROD	Protocol	ABI ROD	Protocol	ABI ROD	Protocol	ABI ROD	Protocol	ABI ROD	Protocol	ABI ROD	Protocol	ABI ROD	Protocol
	Step_No	1	Step_No	1	Step_No	3	Step_No	3	Step_No	6	Step_No	6	Step_No	8	Step_No	8	Step_No	1	Step_No	1	Step_No	3	Step_No	3	Step_No	6	Step_No	6	Step_No	8	Step_No	8	Step_No	1	Step_No	1	Step_No	3	Step_No	3	Step_No	6	Step_No	6	Step_No	8	Step_No	8	Step_No
	Label	R	Label	L	Label	R	Label	L	Label	R	Label	L	Label	R	Label	L	Label	R	Label	L	Label	R	Label	L	Label	R	Label	L	Label	R	Label	L	Label	R	Label	L	Label	R	Label	L	Label	R	Label	L	Label	R	Label	L	Label
	Stimulus	Scotopic WHT -40dB Flash	Stimulus	Scotopic WHT -40dB Flash	Stimulus	Scotopic WHT -24dB Flash	Stimulus	Scotopic WHT -24dB Flash	Stimulus	Scotopic WHT -12dB Flash	Stimulus	Scotopic WHT -12dB Flash	Stimulus	Scotopic WHT -4dB Flash	Stimulus	Scotopic WHT -4dB Flash	Stimulus	Scotopic WHT -40dB Flash	Stimulus	Scotopic WHT -40dB Flash	Stimulus	Scotopic WHT -24dB Flash	Stimulus	Scotopic WHT -24dB Flash	Stimulus	Scotopic WHT -12dB Flash	Stimulus	Scotopic WHT -12dB Flash	Stimulus	Scotopic WHT -4dB Flash	Stimulus	Scotopic WHT -4dB Flash	Stimulus	Scotopic WHT -40dB Flash	Stimulus	Scotopic WHT -40dB Flash	Stimulus	Scotopic WHT -24dB Flash	Stimulus	Scotopic WHT -24dB Flash	Stimulus	Scotopic WHT -12dB Flash	Stimulus	Scotopic WHT -12dB Flash	Stimulus	Scotopic WHT -4dB Flash	Stimulus	Scotopic WHT -4dB Flash	Stimulus
	Low cut (Hz)	0.3	Low cut (Hz)	0.3	Low cut (Hz)	0.3	Low cut (Hz)	0.3	Low cut (Hz)	0.3	Low cut (Hz)	0.3	Low cut (Hz)	0.3	Low cut (Hz)	0.3	Low cut (Hz)	0.3	Low cut (Hz)	0.3	Low cut (Hz)	0.3	Low cut (Hz)	0.3	Low cut (Hz)	0.3	Low cut (Hz)	0.3	Low cut (Hz)	0.3	Low cut (Hz)	0.3	Low cut (Hz)	0.3	Low cut (Hz)	0.3	Low cut (Hz)	0.3	Low cut (Hz)	0.3	Low cut (Hz)	0.3	Low cut (Hz)	0.3	Low cut (Hz)	0.3	Low cut (Hz)	0.3	Low cut (Hz)
	High cut (Hz)	500	High cut (Hz)	500	High cut (Hz)	500	High cut (Hz)	500	High cut (Hz)	500	High cut (Hz)	500	High cut (Hz)	500	High cut (Hz)	500	High cut (Hz)	500	High cut (Hz)	500	High cut (Hz)	500	High cut (Hz)	500	High cut (Hz)	500	High cut (Hz)	500	High cut (Hz)	500	High cut (Hz)	500	High cut (Hz)	500	High cut (Hz)	500	High cut (Hz)	500	High cut (Hz)	500	High cut (Hz)	500	High cut (Hz)	500	High cut (Hz)	500	High cut (Hz)	500	High cut (Hz)
	Notch	OFF	Notch	OFF	Notch	OFF	Notch	OFF	Notch	OFF	Notch	OFF	Notch	OFF	Notch	OFF	Notch	OFF	Notch	OFF	Notch	OFF	Notch	OFF	Notch	OFF	Notch	OFF	Notch	OFF	Notch	OFF	Notch	OFF	Notch	OFF	Notch	OFF	Notch	OFF	Notch	OFF	Notch	OFF	Notch	OFF	Notch	OFF	Notch
Cursor #	3507 Time	3507 Amp	3508 Time	3508 Amp	3509 Time	3509 Amp	3510 Time	3510 Amp	3511 Time	3511 Amp	3512 Time	3512 Amp	3513 Time	3513 Amp	3514 Time	3514 Amp	3517 Time	3517 Amp	3518 Time	3518 Amp	3519 Time	3519 Amp	3520 Time	3520 Amp	3521 Time	3521 Amp	3522 Time	3522 Amp	3523 Time	3523 Amp	3524 Time	3524 Amp	3527 Time	3527 Amp	3528 Time	3528 Amp	3529 Time	3529 Amp	3530 Time	3530 Amp	3531 Time	3531 Amp	3532 Time	3532 Amp	3533 Time	3533 Amp	3534 Time	3534 Amp	3537 Time
1
2
3
4
5
6
7
8
9
10
Wave Data	3507 Time	3507 Amp	3508 Time	3508 Amp	3509 Time	3509 Amp	3510 Time	3510 Amp	3511 Time	3511 Amp	3512 Time	3512 Amp	3513 Time	3513 Amp	3514 Time	3514 Amp	3517 Time	3517 Amp	3518 Time	3518 Amp	3519 Time	3519 Amp	3520 Time	3520 Amp	3521 Time	3521 Amp	3522 Time	3522 Amp	3523 Time	3523 Amp	3524 Time	3524 Amp	3527 Time	3527 Amp	3528 Time	3528 Amp	3529 Time	3529 Amp	3530 Time	3530 Amp	3531 Time	3531 Amp	3532 Time	3532 Amp	3533 Time	3533 Amp	3534 Time	3534 Amp	3537 Time
	-20	-.6560532	-20	-.7718515	-20	7.78716	-20	10.58573	-20	6.383801	-20	5.034398	-20	-3.845135	-20	-6.287933	-20	9.644964E-02	-20	-4.277961	-20	-.8861797	-20	-15.85972	-20	12.00502	-20	2.181736	-20	-10.37462	-20	8.510267	-20	-1.106741	-20	1.375003	-20	-4.665408	-20	-1.289072	-20	7.325534	-20	-4.327192	-20	.4167986	-20	-6.560584	-20
	-19	-1.082059	-19	-1.856232	-19	8.312157	-19	11.5094	-19	6.894381	-19	5.149673	-19	-4.330723	-19	-7.029808	-19	.3716049	-19	-5.204787	-19	-.96355	-19	-16.88458	-19	12.87419	-19	2.694547	-19	-10.72771	-19	10.00612	-19	-1.080338	-19	2.14229	-19	-5.254431	-19	-.9392331	-19	8.033512	-19	-5.991182	-19	.401872	-19	-6.997302	-19
	-18	-1.136264	-18	-1.654753	-18	8.330602	-18	12.09634	-18	7.098353	-18	3.960366	-18	-4.995977	-18	-8.261172	-18	.3647602	-18	-6.302683	-18	-1.029122	-18	-18.64744	-18	13.83767	-18	3.041136	-18	-10.8051	-18	10.83721	-18	-1.134849	-18	3.154685	-18	-5.823647	-18	-1.572752	-18	8.734956	-18	-7.650313	-18	.5462422	-18	-7.665341	-18
	-17	-1.014239	-17	-1.048814	-17	8.103486	-17	12.52434	-17	7.068122	-17	1.390343	-17	-5.555547	-17	-8.655104	-17	.2501706	-17	-7.130629	-17	-.9783862	-17	-20.89327	-17	14.83458	-17	3.244519	-17	-10.8769	-17	11.20673	-17	-1.373453	-17	4.013906	-17	-6.380762	-17	-3.630055	-17	9.485494	-17	-7.66221	-17	.2083399	-17	-8.823244	-17
	-16	-.8246017	-16	-.2794482	-16	7.858963	-16	12.81594	-16	7.384222	-16	-.3899763	-16	-5.879737	-16	-9.100919	-16	-.1033051	-16	-7.371114	-16	-.9383451	-16	-22.8905	-16	15.82308	-16	3.058134	-16	-10.74226	-16	11.66142	-16	-1.525497	-16	3.804698	-16	-6.545243	-16	-5.279397	-16	9.717985	-16	-7.672709	-16	-1.525052E-02	-16	-10.2532	-16
	-15	-.5996668	-15	.353381	-15	7.403813	-15	12.61759	-15	7.534647	-15	-.6519793	-15	-6.087566	-15	-9.341806	-15	-.5642253	-15	-7.744329	-15	-.9331896	-15	-24.94477	-15	16.46633	-15	2.597117	-15	-10.23258	-15	12.37582	-15	-1.715409	-15	3.293555	-15	-6.735757	-15	-6.127886	-15	9.648615	-15	-7.163002	-15	-.3661538	-15	-12.0731	-15
	-14	-2.24529	-14	-2.596307	-14	8.633908	-14	12.6134	-14	7.614873	-14	2.538416	-14	-5.493764	-14	-10.71323	-14	-.4693871	-14	-8.36124	-14	-.9838417	-14	-18.75532	-14	13.97531	-14	2.568998	-14	-10.70578	-14	12.44884	-14	-1.70007	-14	4.01769	-14	-6.274487	-14	-1.292032	-14	7.912908	-14	-8.877042	-14	.5759288	-14	-6.305387	-14
	-13	-2.920838	-13	-4.380856	-13	8.635825	-13	13.57796	-13	7.587557	-13	1.94479	-13	-6.654556	-13	-9.389176	-13	1.050659	-13	-7.680501	-13	-1.045479	-13	-19.95559	-13	14.9379	-13	4.164814	-13	-10.66653	-13	12.88908	-13	-.8272894	-13	4.089715	-13	-6.706775	-13	-4.643513	-13	10.0344	-13	-12.05676	-13	.4276749	-13	-8.880903	-13
	-12	-.2696435	-12	1.595349	-12	7.221703	-12	13.38555	-12	7.333468	-12	.3534997	-12	-6.511082	-12	-9.85655	-12	-.2053524	-12	-7.636865	-12	-1.306173	-12	-24.27922	-12	16.915	-12	4.05718	-12	-10.7241	-12	12.0412	-12	-.9969389	-12	3.5862	-12	-6.790994	-12	-8.857579	-12	11.10996	-12	-12.78648	-12	.676483	-12	-10.69506	-12
	-11	.5384504	-11	2.737911	-11	6.895588	-11	12.72279	-11	6.02568	-11	-7.170184	-11	-4.532347	-11	-6.290083	-11	-.4838783	-11	-6.885962	-11	-.598285	-11	-28.68644	-11	17.61266	-11	2.826102	-11	-10.66381	-11	11.5146	-11	-2.089105	-11	4.212059	-11	-6.613952	-11	-10.12266	-11	11.77146	-11	-3.570234	-11	-.8278862	-11	-13.83749	-11
	-10	.6864644	-10	2.592071	-10	6.737083	-10	12.42326	-10	8.299406	-10	-3.82381	-10	-7.443301	-10	-10.34211	-10	-1.448844	-10	-6.615636	-10	-.5778497	-10	-27.59981	-10	18.0708	-10	1.153283	-10	-9.859271	-10	12.22821	-10	-2.370471	-10	2.724484	-10	-6.440031	-10	-7.575511	-10	9.150152	-10	-3.22703	-10	-.7372561	-10	-15.87837	-10
	-9	.6128559	-9	2.172117	-9	6.298767	-9	10.98258	-9	8.346901	-9	2.245412	-9	-5.890344	-9	-9.45969	-9	-1.828549	-9	-9.285768	-9	-1.087509	-9	-30.39228	-9	17.28631	-9	.812327	-9	-8.776003	-9	13.13299	-9	-2.308577	-9	1.131183	-9	-7.588304	-9	-4.276017	-9	7.912804	-9	-2.460468	-9	-2.311867	-9	-16.84137	-9
	-8	1.461717	-8	2.819461	-8	6.598212	-8	10.30236	-8	5.42941	-8	-2.500972	-8	-6.826965	-8	-10.99566	-8	-2.445904	-8	-9.157063	-8	-2.687958	-8	-30.4221	-8	17.07236	-8	.6052899	-8	-6.725475	-8	15.25115	-8	-2.680947	-8	-1.352058	-8	-7.331498	-8	-7.173265	-8	8.137181	-8	-4.702551	-8	-4.770411	-8	-18.63928	-8
	-7	1.689788	-7	4.045126	-7	6.232268	-7	11.32947	-7	6.735518	-7	2.322161	-7	-4.781579	-7	-10.98924	-7	-2.950861	-7	-9.456202	-7	-3.145058	-7	-31.00805	-7	16.75475	-7	.213713	-7	-3.834489	-7	15.4003	-7	-3.057326	-7	-1.876192	-7	-7.590017	-7	-9.270357	-7	6.722452	-7	-10.67126	-7	-5.71076	-7	-22.32999	-7
	-6	2.280179	-6	2.377896	-6	7.059815	-6	11.00977	-6	10.61201	-6	11.85906	-6	-4.985332	-6	-11.10675	-6	-3.261862	-6	-8.717753	-6	-2.061273	-6	-25.71229	-6	16.57755	-6	-.4844109	-6	-2.801211	-6	15.46994	-6	-3.203877	-6	1.353276	-6	-7.975947	-6	-10.24129	-6	7.901192	-6	-13.98419	-6	-6.694119	-6	-24.88715	-6
	-5	2.25113	-5	1.052607	-5	5.768423	-5	9.675771	-5	11.73719	-5	14.13194	-5	-4.886235	-5	-9.95422	-5	-3.644751	-5	-7.002832	-5	-2.057059	-5	-27.23043	-5	17.17664	-5	-8.835703E-02	-5	-.682646	-5	13.31384	-5	-3.155446	-5	-.8951275	-5	-8.523376	-5	-5.975039	-5	8.511048	-5	-14.96609	-5	-5.760169	-5	-30.82744	-5
	-4	1.879747	-4	.7145753	-4	5.698985	-4	11.47027	-4	11.59707	-4	12.58701	-4	-5.137007	-4	-9.117267	-4	-4.461326	-4	-5.928427	-4	-2.013734	-4	-28.34284	-4	16.42704	-4	-2.509451	-4	.5191958	-4	6.755607	-4	-2.487208	-4	-1.845877	-4	-10.02119	-4	-6.001732	-4	9.783987	-4	-4.669143	-4	-5.258319	-4	-42.07836	-4
	-3	.9787745	-3	.5855891	-3	7.139114	-3	12.3146	-3	12.40072	-3	11.97713	-3	-5.344408	-3	-11.10202	-3	-3.60942	-3	-5.786126	-3	-3.236027	-3	-30.24961	-3	15.43386	-3	-2.561362	-3	1.3117	-3	3.405133	-3	-.9821544	-3	-.5089143	-3	-10.03161	-3	-9.020493	-3	9.385265	-3	-2.30195	-3	-5.566203	-3	-49.38216	-3
	-2	1.458902	-2	-.540076	-2	6.563999	-2	13.01646	-2	11.54331	-2	11.71878	-2	-5.341229	-2	-15.311	-2	-5.176623	-2	-5.833951	-2	-3.023961	-2	-28.50784	-2	15.20447	-2	-2.428145	-2	.6696713	-2	1.793043	-2	-1.158288	-2	1.232705	-2	-9.453837	-2	-13.45049	-2	9.895558	-2	-3.379077	-2	-4.275664	-2	-36.04554	-2
	-1	1.996998	-1	-.3448436	-1	6.063888	-1	13.86087	-1	11.01669	-1	11.8821	-1	-7.027198	-1	-20.44383	-1	-5.787806	-1	-5.121248	-1	-3.509419	-1	-26.31352	-1	15.77769	-1	.5036999	-1	-.1506639	-1	3.421581	-1	-.850032	-1	.8939044	-1	-8.994262	-1	-11.72558	-1	10.99137	-1	-3.897251	-1	-6.35772	-1	-26.48153	-1
	0	3.312077	0	3.676079	0	6.772225	0	12.37184	0	10.08398	0	11.52803	0	-8.200658	0	-23.33043	0	-5.511376	0	-4.653808	0	-4.19819	0	-26.07867	0	16.40046	0	3.806469	0	1.438911	0	2.591701	0	-2.690047E-02	0	2.579674	0	-9.307955	0	-6.131263	0	11.07842	0	-6.156734	0	-6.955919	0	-28.94835	0
	1	4.15754	1	5.070125	1	6.468885	1	10.62266	1	9.579245	1	11.39031	1	-11.79084	1	-25.39158	1	-5.61089	1	-5.592558	1	-5.358725	1	-24.68186	1	16.95486	1	5.643561	1	2.401092	1	6.097474	1	1.487419	1	3.213957	1	-10.75832	1	-2.859886	1	11.80721	1	-5.452884	1	-8.866671	1	-31.03495	1
	2	5.253749	2	5.121121	2	6.669513	2	10.12297	2	9.031457	2	10.58677	2	-12.74622	2	-32.73526	2	-6.055894	2	-4.869545	2	-5.804354	2	-24.5422	2	17.15304	2	6.110773	2	5.398633	2	9.016069	2	2.554595	2	2.635355	2	-10.58643	2	-.3958788	2	11.36638	2	-5.178879	2	-6.937881	2	-36.38898	2
	3	5.033052	3	4.227668	3	7.799038	3	10.54771	3	8.955729	3	10.43846	3	-11.15877	3	-21.54632	3	-6.362597	3	-4.751991	3	-5.7149	3	-25.07669	3	17.49873	3	5.277938	3	6.130933	3	5.130448	3	2.891439	3	1.131619	3	-11.03961	3	-1.416892	3	9.567938	3	-5.50954	3	-8.360456	3	-37.46955	3
	4	6.392119	4	5.028893	4	9.436631	4	12.14198	4	9.098856	4	10.36037	4	-11.59859	4	-15.21226	4	-6.449187	4	-4.813792	4	-5.033105	4	-26.95839	4	18.8376	4	5.537376	4	4.28079	4	.9667587	4	4.477822	4	-.1217098	4	-11.27362	4	-3.599803	4	8.795546	4	-6.852209	4	-9.760514	4	-37.55716	4
	5	6.490355	5	6.031376	5	7.853093	5	11.9153	5	7.965179	5	10.19031	5	-17.84446	5	-20.51374	5	-5.017093	5	-4.382176	5	-4.970675	5	-28.43728	5	18.31398	5	5.760071	5	-2.555429	5	-5.94369	5	4.745232	5	5.111825	5	-11.15356	5	-5.517953	5	7.783339	5	-8.905276	5	-14.68257	5	-42.69991	5
	6	6.540277	6	4.759563	6	7.467729	6	11.6835	6	7.210289	6	8.135642	6	-31.71028	6	-35.52343	6	-4.852258	6	-4.282065	6	-4.086247	6	-29.71174	6	17.88677	6	2.915018	6	-17.96967	6	-17.22455	6	4.441191	6	7.186856	6	-11.04509	6	-4.387969	6	6.893781	6	-11.97902	6	-28.19591	6	-54.76344	6
	7	7.109505	7	5.255194	7	7.203151	7	9.338613	7	5.476712	7	5.97348	7	-60.27465	7	-64.08091	7	-4.17192	7	-3.113295	7	-4.38833	7	-28.65452	7	16.37491	7	-.1973048	7	-42.38837	7	-35.15449	7	3.424061	7	8.597417	7	-11.23386	7	2.082139	7	5.496488	7	-12.92234	7	-52.47969	7	-79.36414	7
	8	7.523138	8	7.973003	8	6.41469	8	7.632246	8	1.117182	8	1.922944	8	-100.6821	8	-103.7341	8	-3.157575	8	-4.464454	8	-6.350775	8	-28.75624	8	11.0479	8	-1.712073	8	-81.08788	8	-66.42	8	3.714441	8	7.599391	8	-11.69617	8	2.558455	8	1.872858	8	-17.46582	8	-88.34856	8	-112.2349	8
	9	7.964168	9	8.565793	9	5.396766	9	7.808716	9	-5.718806	9	-5.474656	9	-149.201	9	-153.3568	9	-3.429096	9	-5.216871	9	-6.888376	9	-27.77472	9	4.84776	9	-7.196128	9	-129.516	9	-116.8504	9	2.72802	9	6.388123	9	-10.2456	9	3.00874	9	-3.903856	9	-25.0258	9	-135.13	9	-157.8752	9
	10	9.115046	10	11.2454	10	3.78241	10	5.320548	10	-14.8372	10	-14.13063	10	-203.4547	10	-210.765	10	-3.201988	10	-6.283429	10	-8.323038	10	-28.03989	10	-3.139731	10	-16.77748	10	-184.0267	10	-175.0822	10	1.707136	10	8.062472	10	-11.8007	10	1.774705	10	-10.65119	10	-34.32084	10	-187.6801	10	-212.1513	10
	11	11.44821	11	12.9214	11	3.070014	11	1.229494	11	-23.97348	11	-25.84756	11	-259.0606	11	-268.471	11	-2.399897	11	-7.513124	11	-8.809911	11	-26.38581	11	-12.85508	11	-26.42043	11	-238.1927	11	-241.0666	11	1.68781	11	9.954226	11	-11.8798	11	-.2082616	11	-20.93552	11	-45.21647	11	-240.6331	11	-264.853	11
	12	11.97982	12	12.44232	12	2.623495	12	2.060369	12	-35.87062	12	-38.66483	12	-308.2885	12	-319.1734	12	-2.45274	12	-6.171079	12	-9.168692	12	-26.99386	12	-24.33604	12	-38.78476	12	-291.9206	12	-306.3888	12	1.285521	12	10.58023	12	-12.10379	12	-.8513625	12	-32.77602	12	-59.53472	12	-293.0226	12	-315.5803	12
	13	12.01735	13	11.94813	13	1.715832	13	2.440364	13	-48.62267	13	-52.79265	13	-352.1827	13	-365.065	13	-2.753166	13	-7.114444	13	-10.42458	13	-29.0464	13	-38.73532	13	-52.4395	13	-338.7922	13	-359.4622	13	1.181127	13	11.0695	13	-13.05422	13	-1.171081	13	-45.13781	13	-76.16808	13	-340.634	13	-361.058	13
	14	12.19271	14	12.29914	14	.1805969	14	.5045368	14	-63.51694	14	-69.49503	14	-383.6886	14	-395.5614	14	-2.89828	14	-5.015756	14	-12.3245	14	-30.34653	14	-53.36136	14	-72.70355	14	-377.0602	14	-392.4864	14	1.472089	14	11.07698	14	-13.32389	14	-2.145234	14	-59.16907	14	-93.73209	14	-379.2664	14	-395.0193	14
	15	11.47397	15	12.69699	15	-1.517242	15	-2.462448	15	-80.11385	15	-85.89647	15	-403.4875	15	-415.4075	15	-1.888902	15	-3.123807	15	-13.24969	15	-30.39277	15	-68.9956	15	-95.43806	15	-403.9041	15	-414.17	15	.6370829	15	10.18008	15	-14.8139	15	-6.890275	15	-72.94279	15	-104.8926	15	-405.5817	15	-417.0338	15
	16	11.01908	16	12.09893	16	-1.443734	16	-.8224134	16	-95.65428	16	-103.2737	16	-411.0534	16	-422.2928	16	-1.776054	16	-1.778612	16	-14.95479	16	-31.54894	16	-86.26324	16	-116.3614	16	-414.3256	16	-415.8232	16	.1594457	16	9.138751	16	-15.42144	16	-9.166087	16	-89.55905	16	-113.9789	16	-419.8533	16	-427.6834	16
	17	11.13235	17	13.25014	17	-2.569035	17	-1.978613	17	-114.0754	17	-122.0355	17	-409.0626	17	-419.103	17	-2.586305	17	-2.671419	17	-15.33483	17	-30.60316	17	-105.4732	17	-131.244	17	-411.4365	17	-403.503	17	-.4263178	17	8.260959	17	-16.52514	17	-9.282305	17	-105.6788	17	-132.8005	17	-424.5421	17	-430.3919	17
	18	12.78587	18	15.73036	18	-3.016774	18	-2.879439	18	-133.3388	18	-142.4735	18	-400.7999	18	-408.3026	18	-1.814752	18	-3.739899	18	-17.63906	18	-31.66762	18	-127.1527	18	-150.7559	18	-402.0265	18	-390.113	18	-.4213741	18	3.9887	18	-19.16203	18	-6.577413	18	-122.4695	18	-149.8177	18	-422.041	18	-424.3794	18
	19	13.87769	19	15.4426	19	-5.455291	19	-5.702894	19	-154.1581	19	-163.6416	19	-391.4046	19	-396.5307	19	-1.870786	19	-4.440206	19	-19.41127	19	-33.60796	19	-148.5785	19	-165.7672	19	-389.4095	19	-380.709	19	-.873203	19	-.3090973	19	-21.27729	19	-8.309394	19	-139.2449	19	-167.4601	19	-416.7287	19	-415.0724	19
	20	15.18988	20	14.60221	20	-7.443955	20	-7.093308	20	-175.265	20	-184.8391	20	-379.9774	20	-383.861	20	-2.022576	20	-6.52385	20	-21.00504	20	-36.77142	20	-169.8346	20	-182.3221	20	-378.2753	20	-372.6834	20	-.6020887	20	-1.744467	20	-23.28282	20	-9.512645	20	-155.7858	20	-186.7514	20	-407.1365	20	-405.1335	20
	21	15.17917	21	15.94782	21	-10.26414	21	-8.957351	21	-194.7983	21	-206.3798	21	-352.5797	21	-374.075	21	-.7736611	21	-7.151035	21	-21.94143	21	-38.10886	21	-190.5741	21	-201.9225	21	-359.3046	21	-357.4431	21	-.3380725	21	-1.760344	21	-24.10234	21	-10.90073	21	-173.5839	21	-203.5198	21	-386.6425	21	-381.3146	21
	22	14.00071	22	16.68295	22	-10.79826	22	-10.64472	22	-214.2507	22	-226.9017	22	-277.9684	22	-337.3634	22	-.9611197	22	-9.189368	22	-23.17354	22	-39.22501	22	-212.3728	22	-224.8604	22	-304.3746	22	-317.7679	22	.3306609	22	3.102571	22	-26.22956	22	-13.59917	22	-192.6635	22	-222.6477	22	-324.8198	22	-313.1223	22
	23	13.21562	23	15.37876	23	-12.22394	23	-13.94177	23	-233.9237	23	-246.9729	23	-153.6746	23	-236.0974	23	-.8707123	23	-11.44319	23	-24.59138	23	-42.97324	23	-234.5442	23	-246.2227	23	-200.0889	23	-225.5391	23	2.973869E-02	23	7.468802	23	-27.81129	23	-15.87403	23	-212.265	23	-240.3132	23	-216.5993	23	-201.4945	23
	24	14.22957	24	18.92685	24	-14.87647	24	-17.12431	24	-252.3097	24	-265.4213	24	-24.21727	24	-96.72215	24	-1.095848	24	-10.95666	24	-26.19658	24	-47.48249	24	-255.3836	24	-266.3022	24	-65.7981	24	-95.22368	24	.2769203	24	5.843679	24	-29.89862	24	-17.9524	24	-230.5738	24	-257.4133	24	-86.19561	24	-75.19221	24
	25	15.47948	25	18.53506	25	-17.15725	25	-18.8937	25	-264.3879	25	-281.1676	25	64.45602	25	24.75179	25	-1.343894	25	-10.57726	25	-28.73614	25	-49.83207	25	-271.337	25	-282.5352	25	50.34512	25	27.39039	25	.3183654	25	5.663199	25	-31.16895	25	-22.0715	25	-243.531	25	-271.5051	25	17.65259	25	14.44266	25
	26	15.53764	26	16.60968	26	-19.95086	26	-21.09869	26	-256.0384	26	-284.674	26	97.16175	26	85.20687	26	2.918608E-02	26	-9.831465	26	-31.77739	26	-51.8178	26	-270.2557	26	-289.0621	26	111.5075	26	102.9107	26	.1902711	26	4.076823	26	-32.80823	26	-25.57919	26	-243.1866	26	-272.0967	26	64.06236	26	47.654	26
	27	15.44934	27	12.96407	27	-21.88677	27	-25.12611	27	-220.5727	27	-262.7029	27	82.94077	27	111.6909	27	-.2532327	27	-11.08612	27	-34.58553	27	-53.1241	27	-241.2774	27	-275.5276	27	111.911	27	121.9434	27	-.9189226	27	3.574811	27	-34.79081	27	-27.47035	27	-216.3844	27	-248.5362	27	57.96387	27	32.42915	27
	28	15.91194	28	11.64829	28	-22.45076	28	-24.02125	28	-158.3913	28	-207.3915	28	32.2746	28	80.80682	28	-.267632	28	-9.956525	28	-36.79558	28	-55.16461	28	-185.707	28	-232.5355	28	62.15686	28	89.66053	28	-.9799023	28	4.233914	28	-36.18441	28	-23.75771	28	-166.4185	28	-200.2317	28	13.37835	28	-19.22888	28
	29	14.8558	29	8.671175	29	-21.69385	29	-23.68476	29	-84.15514	29	-125.8652	29	-17.71146	29	13.58641	29	-.42737	29	-9.829871	29	-39.27698	29	-57.20925	29	-113.9719	29	-163.5746	29	-10.85904	29	24.64861	29	-1.582621	29	4.059421	29	-37.01098	29	-23.31613	29	-103.8414	29	-131.6338	29	-36.47099	29	-69.37496	29
	30	13.09759	30	6.954331	30	-17.09526	30	-23.69413	30	-14.93506	30	-38.72399	30	20.77511	30	-32.29101	30	-.6277406	30	-10.98427	30	-40.69382	30	-60.48882	30	-42.41731	30	-82.24422	30	-35.1232	30	-26.59868	30	-1.292465	30	4.365636	30	-38.4953	30	-25.97843	30	-47.73043	30	-65.47617	30	-18.97707	30	-32.28889	30
	31	12.18379	31	6.411058	31	-8.201627	31	-21.6987	31	31.17128	31	28.70609	31	183.6598	31	43.51356	31	-.6193897	31	-9.598961	31	-39.68423	31	-62.41178	31	6.07733	31	-14.31172	31	77.57433	31	34.36322	31	-1.24357	31	3.860879	31	-37.18215	31	-27.46807	31	-10.99394	31	-18.68562	31	107.3476	31	115.9568	31
	32	11.87464	32	8.040336	32	9.255144	32	-12.85166	32	47.52132	32	64.68147	32	379.8482	32	222.7579	32	-.4209014	32	-9.072293	32	-33.87217	32	-59.18531	32	24.79378	32	22.84921	32	292.2769	32	216.4991	32	-1.899473	32	3.922358	32	-33.40913	32	-27.61863	32	5.664405	32	-.2376677	32	285.6978	32	287.078	32
	33	12.52767	33	10.33357	33	33.90107	33	6.149997	33	47.21981	33	69.05451	33	520.2701	33	407.7692	33	-.4416241	33	-9.195728	33	-22.53393	33	-46.62859	33	15.59547	33	24.5297	33	482.4949	33	406.4766	33	-2.930928	33	2.680624	33	-23.74835	33	-17.78458	33	7.550527	33	-.6319817	33	431.6133	33	401.8139	33
	34	14.49312	34	15.59027	34	63.03602	34	35.3504	34	63.4755	34	60.55795	34	572.7628	34	524.8589	34	-1.058091	34	-11.08907	34	-3.312334	34	-26.91593	34	-1.639206	34	2.644071	34	574.73	34	523.7122	34	-3.582151	34	-.1099873	34	-8.830231	34	-1.897865	34	19.09587	34	1.604464	34	500.5882	34	448.8607	34
	35	14.07886	35	16.91981	35	93.16538	35	76.79015	35	127.3251	35	80.67879	35	553.0096	35	557.5475	35	.9774844	35	-11.47606	35	23.25245	35	2.904034	35	25.29413	35	-.8537656	35	574.5669	35	551.4203	35	-3.198458	35	-1.698189	35	13.16595	35	22.29717	35	66.03069	35	37.87028	35	501.5297	35	437.0777	35
	36	13.87455	36	18.91953	36	118.9426	36	118.6407	36	246.1668	36	166.8682	36	481.5875	36	523.6216	36	1.820405	36	-10.76811	36	58.51385	36	42.737	36	135.367	36	69.60844	36	508.3978	36	513.7696	36	-4.65945	36	.1753464	36	39.31958	36	52.38183	36	160.5551	36	132.3519	36	451.866	36	380.2673	36
	37	15.30233	37	19.39422	37	140.5262	37	155.7632	37	385.7541	37	303.2756	37	381.7597	37	441.3582	37	2.988765	37	-12.08562	37	96.93548	37	83.68142	37	295.3589	37	214.2814	37	400.9183	37	429.5157	37	-4.579688	37	-1.766542	37	69.31644	37	87.51344	37	279.1187	37	260.7551	37	372.9481	37	293.1599	37
	38	16.8812	38	19.28368	38	160.1254	38	177.6021	38	491.6912	38	434.176	38	291.5198	38	339.1115	38	3.409986	38	-14.61199	38	127.7231	38	115.2621	38	425.5705	38	358.6851	38	290.2702	38	324.5697	38	-5.104494	38	-1.987984	38	98.67645	38	125.2966	38	375.317	38	362.3947	38	295.9808	38	207.8893	38
	39	17.7865	39	24.40259	39	183.5914	39	185.4663	39	527.8726	39	508.3232	39	252.8969	39	255.9559	39	4.438514	39	-13.51669	39	142.7402	39	127.7115	39	482.1295	39	440.3308	39	226.3551	39	240.8466	39	-5.72874	39	-6.007438	39	120.7323	39	149.7975	39	424.1515	39	406.7881	39	254.4825	39	169.1	39
	40	18.02635	40	25.63181	40	214.1186	40	188.2715	40	498.2922	40	515.642	40	274.5719	40	232.1956	40	3.862302	40	-11.80014	40	140.8686	40	125.2741	40	466.3803	40	446.6513	40	232.7366	40	219.7065	40	-6.015281	40	-8.182818	40	136.6337	40	159.8764	40	418.2918	40	395.6579	40	258.2946	40	189.0539	40
	41	18.85992	41	26.59182	41	256.2306	41	209.253	41	435.7091	41	472.912	41	326.1388	41	255.542	41	3.963329	41	-10.16802	41	136.6862	41	118.3688	41	396.1628	41	398.398	41	284.1461	41	253.601	41	-6.1689	41	-1.460469	41	149.8551	41	168.5315	41	378.1636	41	346.9214	41	288.5684	41	219.0857	41
	42	20.46511	42	26.08832	42	307.2287	42	267.3239	42	376.4987	42	407.0779	42	375.3127	42	303.8797	42	3.465003	42	-7.810855	42	153.1285	42	136.668	42	311.0835	42	320.5182	42	342.7483	42	306.9767	42	-7.0804	42	-.3878982	42	168.4671	42	188.7394	42	331.6081	42	282.3168	42	322.549	42	252.2456	42
	43	20.55085	43	26.44613	43	359.9765	43	351.8304	43	354.1651	43	357.783	43	399.2197	43	348.775	43	4.36053	43	-4.737734	43	207.7318	43	200.5383	43	264.0373	43	258.9178	43	380.7045	43	349.4429	43	-7.705123	43	-2.070238	43	198.4212	43	232.8867	43	304.976	43	243.896	43	343.9275	43	286.9406	43
	44	20.74126	44	26.90397	44	402.0272	44	432.726	44	379.7036	44	353.6266	44	394.9801	44	374.9315	44	4.984953	44	-3.272577	44	290.6806	44	292.5991	44	283.0647	44	252.4936	44	388.4276	44	365.7784	44	-6.492418	44	-5.41372	44	239.7661	44	293.3091	44	319.1795	44	252.2564	44	344.8167	44	296.9898	44
	45	19.47643	45	26.91958	45	424.9306	45	471.3672	45	430.2242	45	391.6255	45	369.2797	45	366.107	45	4.735529	45	-3.107012	45	367.9444	45	367.64	45	345.1833	45	297.018	45	370.473	45	360.994	45	-5.377707	45	-8.348186	45	287.003	45	350.6337	45	356.4482	45	298.4372	45	336.0755	45	286.0198	45
	46	19.9776	46	27.89059	46	427.3053	46	461.6112	46	477.2599	46	440.9522	46	345.7838	46	351.5839	46	5.339387	46	-2.182547	46	407.5177	46	399.6103	46	408.8069	46	357.3701	46	340.4434	46	339.0154	46	-4.887702	46	-4.624463	46	330.5769	46	384.3413	46	393.3439	46	335.3116	46	323.7913	46	269.8675	46
	47	22.20308	47	32.69891	47	424.3101	47	425.8168	47	497.6396	47	474.5668	47	333.8837	47	339.278	47	5.743756	47	-2.813859	47	399.9507	47	386.2342	47	443.01	47	402.5834	47	314.5418	47	315.4697	47	-5.625937	47	-.1314454	47	359.9553	47	389.2575	47	409.7231	47	349.5242	47	313.519	47	254.4834	47
	48	23.48677	48	33.94426	48	426.9427	48	393.7483	48	482.6473	48	478.2592	48	331.5202	48	323.7583	48	7.629136	48	-1.166303	48	359.395	48	342.7432	48	441.4105	48	414.0329	48	302.592	48	296.2141	48	-6.11246	48	1.065801	48	367.3321	48	372.5339	48	405.9687	48	345.4962	48	309.2361	48	252.2022	48
	49	25.44824	49	34.82195	49	438.4669	49	391.0601	49	449.2996	49	458.5278	49	338.507	49	318.1671	49	8.670061	49	1.63933	49	313.7437	49	296.4381	49	414.0143	49	397.2946	49	304.28	49	296.2485	49	-5.772271	49	2.670203	49	359.7491	49	349.9911	49	384.7436	49	339.0165	49	312.9154	49	259.1253	49
	50	26.19935	50	35.15701	50	461.4427	50	427.1866	50	413.4506	50	428.0677	50	350.8364	50	324.1861	50	11.13619	50	3.185888	50	299.7594	50	282.6895	50	376.7755	50	363.0767	50	313.0353	50	301.4237	50	-4.878517	50	2.859218	50	350.3609	50	340.3067	50	359.296	50	324.6249	50	322.1909	50	268.6859	50
	51	28.50206	51	37.76867	51	486.5909	51	488.3939	51	392.526	51	402.2449	51	359.692	51	333.5613	51	14.00418	51	5.605648	51	331.6577	51	317.7079	51	348.9427	51	332.9207	51	321.0413	51	309.7851	51	-3.530289	51	3.702595	51	349.9318	51	352.1511	51	339.4537	51	304.7819	51	330.1732	51	279.3383	51
	52	30.23985	52	39.98116	52	504.931	52	529.6089	52	390.1677	52	390.737	52	365.1689	52	341.6673	52	15.80505	52	7.80863	52	394.349	52	379.413	52	340.1992	52	318.3817	52	324.2804	52	314.363	52	-2.808813	52	5.073867	52	365.8123	52	384.7582	52	333.5727	52	292.912	52	335.6163	52	283.873	52
	53	32.68203	53	41.07397	53	512.7905	53	543.0199	53	400.9073	53	392.7	53	368.4951	53	347.8514	53	18.05298	53	9.613871	53	450.9078	53	432.9587	53	348.7062	53	323.2899	53	325.1103	53	315.241	53	-1.284668	53	5.763605	53	395.5415	53	421.7376	53	341.2133	53	293.2215	53	338.923	53	284.3477	53
	54	34.79457	54	44.02389	54	504.3536	54	524.2302	54	417.8607	54	404.2001	54	369.1697	54	352.7825	54	19.05147	54	10.71637	54	476.6379	54	457.0646	54	365.6729	54	337.2601	54	325.1504	54	311.5706	54	1.173418	54	7.491965	54	428.6639	54	447.3094	54	354.4988	54	300.4077	54	341.4765	54	287.8565	54
	55	35.37363	55	46.10576	55	489.8488	55	495.7043	55	430.6663	55	414.4962	55	367.7458	55	355.2444	55	22.12698	55	10.83732	55	466.3319	55	449.9992	55	379.6224	55	351.9297	55	328.2315	55	309.8474	55	3.476016	55	9.013225	55	451.1389	55	454.3263	55	367.9793	55	307.5513	55	343.4363	55	288.4577	55
	56	37.09599	56	48.38207	56	477.2488	56	471.1705	56	436.1039	56	417.6765	56	362.759	56	353.0408	56	23.19599	56	11.43166	56	436.186	56	423.9843	56	384.9865	56	360.1134	56	331.9733	56	313.1024	56	5.34722	56	15.73231	56	453.6504	56	445.5797	56	377.1789	56	310.0953	56	345.4563	56	290.1129	56
	57	39.0621	57	50.87252	57	470.745	57	462.027	57	434.5544	57	415.3947	57	355.7947	57	348.198	57	24.58486	57	12.43197	57	401.0482	57	394.5319	57	382.474	57	358.3768	57	334.7834	57	316.8996	57	7.525159	57	18.91604	57	439.173	57	427.8463	57	383.8475	57	316.8191	57	346.5848	57	293.8221	57
	58	40.97305	58	55.08372	58	475.3395	58	467.4929	58	427.7201	58	412.4563	58	349.8272	58	343.6597	58	25.65432	58	14.27017	58	377.7802	58	375.0103	58	379.1068	58	351.4091	58	332.1838	58	317.6305	58	9.256708	58	19.83463	58	418.945	58	411.1638	58	387.31	58	323.1175	58	348.1223	58	293.9162	58
	59	43.35062	59	56.6196	59	487.588	59	489.8701	59	418.081	59	405.3377	59	345.966	59	336.4528	59	25.30949	59	14.02886	59	374.9948	59	372.7538	59	378.5807	59	347.3846	59	331.4573	59	317.6127	59	11.13505	59	22.43611	59	404.9082	59	402.702	59	388.8825	59	321.5508	59	349.7906	59	295.9622	59
	60	44.50611	60	59.45628	60	501.1862	60	506.71	60	413.8571	60	402.5616	60	341.5046	60	325.4276	60	26.15722	60	14.25469	60	389.43	60	382.6184	60	378.3554	60	347.989	60	327.8679	60	313.5839	60	13.53771	60	24.34716	60	402.8318	60	401.3869	60	391.358	60	324.662	60	349.3948	60	295.1859	60
	61	47.26244	61	61.93132	61	511.844	61	513.4545	61	412.5488	61	404.2417	61	338.3415	61	317.9029	61	27.41576	61	14.87821	61	410.7527	61	396.2096	61	378.3647	61	349.3267	61	322.7712	61	309.2204	61	15.00044	61	27.09501	61	412.7492	61	407.9959	61	392.5137	61	330.2822	61	347.9329	61	295.0363	61
	62	51.46518	62	67.61797	62	512.7245	62	511.0856	62	412.5144	62	404.531	62	336.4863	62	316.2674	62	28.38554	62	16.63586	62	428.6439	62	408.3051	62	380.1029	62	350.5606	62	316.2524	62	306.9192	62	16.7136	62	29.09191	62	429.7082	62	418.9061	62	392.5686	62	329.2061	62	346.455	62	294.3443	62
	63	55.06395	63	70.17052	63	510.213	63	506.6614	63	413.3018	63	403.6235	63	335.6147	63	310.7807	63	30.5854	63	19.57368	63	437.5642	63	416.609	63	380.7286	63	352.3976	63	311.8381	63	304.8071	63	18.99314	63	32.24979	63	445.399	63	430.4312	63	391.3929	63	329.1859	63	344.9289	63	291.4631	63
	64	58.87367	64	74.48402	64	504.4749	64	501.0422	64	412.9663	64	403.1327	64	338.9261	64	306.8531	64	34.30245	64	22.24997	64	437.6275	64	415.7884	64	381.2318	64	353.2788	64	304.7684	64	298.176	64	21.35987	64	34.68925	64	456.2157	64	436.4775	64	389.7521	64	328.0918	64	341.1642	64	289.3621	64
	65	63.97161	65	78.28983	65	498.5407	65	493.2646	65	409.4105	65	397.8908	65	344.9068	65	323.0983	65	38.23161	65	25.06439	65	432.2086	65	410.7971	65	380.0812	65	353.9784	65	299.1517	65	292.315	65	24.14054	65	37.93558	65	457.8598	65	439.3119	65	387.7294	65	325.6413	65	337.7403	65	285.701	65
	66	68.93345	66	81.90498	66	495.9157	66	489.3593	66	405.1093	66	390.6966	66	348.059	66	328.6496	66	46.31638	66	26.89972	66	425.6683	66	406.1827	66	375.9001	66	351.9026	66	297.9541	66	287.0302	66	27.36402	66	41.44617	66	454.192	66	433.2685	66	383.0738	66	325.6768	66	334.2701	66	284.9841	66
	67	75.34457	67	87.11894	67	495.6239	67	489.5789	67	403.149	67	387.2241	67	350.0253	67	329.3594	67	54.14794	67	32.19633	67	421.2431	67	402.4704	67	368.8957	67	348.3611	67	298.2609	67	285.8762	67	31.73782	67	46.93721	67	448.0674	67	425.2077	67	377.5749	67	323.6006	67	334.3736	67	283.9485	67
	68	81.04019	68	92.03053	68	500.7315	68	491.8011	68	398.0086	68	382.1524	68	348.5882	68	326.9672	68	61.70539	68	38.20697	68	420.2768	68	397.9801	68	363.699	68	342.9352	68	297.6185	68	287.6099	68	36.67423	68	52.12395	68	445.8498	68	421.0599	68	371.6102	68	319.6994	68	333.3484	68	281.6225	68
	69	84.37157	69	96.96843	69	506.9419	69	493.895	69	391.9871	69	379.2815	69	344.9139	69	320.0605	69	67.50792	69	48.22895	69	423.9703	69	398.293	69	359.9994	69	338.6796	69	295.6265	69	286.639	69	42.07915	69	57.23204	69	447.3779	69	421.4446	69	366.6476	69	315.1458	69	331.409	69	278.1823	69
	70	87.94744	70	98.94958	70	510.0688	70	494.9281	70	385.1581	70	379.305	70	336.8848	70	312.5888	70	72.79084	70	56.55878	70	430.0008	70	402.2402	70	358.3317	70	337.8463	70	291.602	70	282.3212	70	47.05292	70	62.24165	70	451.5053	70	425.309	70	362.8688	70	312.0056	70	328.0641	70	275.2884	70
	71	92.83705	71	103.3631	71	510.6601	71	497.2162	71	383.9117	71	381.0462	71	328.4004	71	307.3088	71	76.65154	71	63.39306	71	435.6217	71	407.4529	71	357.2161	71	334.8372	71	285.938	71	275.4662	71	52.20671	71	66.50801	71	458.1453	71	429.1656	71	359.4219	71	308.4753	71	323.1906	71	268.1061	71
	72	96.68957	72	106.0953	72	507.5998	72	497.7671	72	381.3549	72	380.6818	72	320.3544	72	299.4583	72	77.14765	72	67.89643	72	437.8353	72	409.5169	72	353.0004	72	331.3353	72	279.9182	72	266.7697	72	57.32753	72	70.11263	72	465.3633	72	433.2632	72	354.8759	72	305.2684	72	320.0529	72	266.0467	72
	73	99.45119	73	108.6736	73	500.9235	73	491.208	73	375.9764	73	375.1213	73	311.5622	73	284.935	73	76.5173	73	69.53958	73	437.7459	73	408.8263	73	347.0902	73	328.2566	73	275.1873	73	259.6412	73	61.81196	73	71.24522	73	471.8863	73	436.7972	73	350.3186	73	300.336	73	315.689	73	260.0281	73
	74	101.0107	74	110.2608	74	497.9658	74	489.3881	74	369.3655	74	367.9472	74	309.3102	74	296.0221	74	75.52331	74	69.43079	74	435.7537	74	405.5852	74	340.3736	74	321.9005	74	268.9566	74	251.6597	74	65.41466	74	70.99808	74	474.6303	74	437.4345	74	344.9486	74	296.7609	74	309.8607	74	250.9703	74
	75	103.6548	75	115.4602	75	494.5296	75	491.6653	75	364.658	75	362.7203	75	306.0163	75	294.8956	75	74.47795	75	68.44434	75	432.3919	75	402.198	75	332.6904	75	313.5696	75	262.5868	75	243.8983	75	68.52625	75	71.75937	75	476.5816	75	436.9841	75	340.0549	75	289.4427	75	304.6849	75	245.7771	75
	76	107.8986	76	120.1074	76	491.012	76	487.4054	76	360.3038	76	358.236	76	300.6344	76	287.3367	76	75.51881	76	69.06985	76	427.9503	76	398.2244	76	325.368	76	306.31	76	258.0604	76	236.7602	76	70.23321	76	78.90544	76	477.1084	76	433.3102	76	335.9661	76	284.7574	76	300.8416	76	233.6281	76
	77	112.5237	77	124.622	77	485.3982	77	478.8893	77	354.1853	77	351.8975	77	299.9771	77	284.9656	77	76.83878	77	72.3573	77	423.2899	77	395.814	77	319.1115	77	299.6582	77	253.6322	77	230.1436	77	71.69193	77	83.39003	77	474.7463	77	427.1203	77	332.5328	77	279.52	77	296.2754	77	221.7598	77
	78	115.4667	78	127.3429	78	481.1625	78	472.33	78	347.9409	78	344.8536	78	302.9407	78	286.2029	78	77.67332	78	74.30238	78	417.6403	78	392.2325	78	313.5347	78	293.5207	78	250.8407	78	225.5943	78	73.7312	78	89.82892	78	472.0096	78	423.4983	78	327.4926	78	273.7208	78	292.8373	78	211.3026	78
	79	119.1547	79	129.6387	79	478.6823	79	468.1708	79	343.3428	79	339.2572	79	304.84	79	290.2054	79	81.30104	79	77.47336	79	413.071	79	389.422	79	306.0286	79	285.8315	79	251.4399	79	226.4594	79	76.28835	79	93.05561	79	467.1338	79	425.9917	79	323.8784	79	267.2051	79	289.3496	79	223.8506	79
	80	122.8216	80	132.2629	80	479.798	80	466.4383	80	338.532	80	332.8453	80	305.0572	80	294.5778	80	84.12338	80	81.46004	80	411.3956	80	389.4799	80	299.2371	80	279.0905	80	252.8165	80	228.9764	80	80.19254	80	94.75591	80	462.235	80	424.7769	80	321.6798	80	258.4421	80	285.5622	80	227.1899	80
	81	125.5139	81	135.6526	81	481.1354	81	465.1162	81	334.7156	81	325.8128	81	302.116	81	292.5528	81	90.92175	81	87.44304	81	411.7982	81	389.0685	81	294.4333	81	272.4009	81	255.221	81	232.7797	81	85.00969	81	96.34961	81	458.6247	81	424.9734	81	317.9332	81	251.8317	81	283.8558	81	226.9325	81
	82	126.5371	82	139.1996	82	484.893	82	466.2546	82	330.9512	82	322.3942	82	299.7323	82	291.2038	82	99.15364	82	93.4185	82	415.6493	82	389.5658	82	290.1646	82	264.5713	82	256.7037	82	239.6149	82	89.30003	82	100.3327	82	456.6507	82	424.5326	82	315.994	82	246.0103	82	284.8556	82	230.4395	82
	83	125.8918	83	137.3942	83	487.6278	83	468.6283	83	326.2356	83	319.2053	83	295.7997	83	287.5104	83	108.895	83	98.26376	83	420.1112	83	391.2177	83	287.049	83	253.6908	83	257.5948	83	244.691	83	92.4496	83	102.9192	83	457.9301	83	423.1934	83	312.5042	83	250.0996	83	285.7881	83	232.0938	83
	84	127.6999	84	142.9614	84	487.4889	84	470.7049	84	319.7117	84	308.8126	84	291.5924	84	284.7211	84	115.1496	84	103.1623	84	424.4874	84	392.1696	84	284.1015	84	245.9931	84	256.5557	84	247.2744	84	97.14322	84	105.3313	84	458.3484	84	420.5085	84	309.6492	84	247.3838	84	287.5526	84	233.7877	84
	85	128.8181	85	145.4266	85	486.9198	85	469.4332	85	314.3813	85	302.0908	85	287.9036	85	279.8647	85	119.2483	85	110.9773	85	427.5875	85	391.617	85	282.4023	85	243.6858	85	253.672	85	245.6049	85	101.2799	85	109.8536	85	460.6949	85	417.097	85	305.441	85	243.9996	85	288.0921	85	233.5114	85
	86	129.2357	86	146.7504	86	487.315	86	468.2831	86	309.584	86	304.6014	86	283.1775	86	272.9343	86	121.6333	86	114.229	86	428.4127	86	390.3695	86	279.5978	86	243.3745	86	252.0639	86	245.5844	86	104.214	86	108.6448	86	462.3214	86	414.8862	86	302.5675	86	241.5267	86	286.8781	86	232.3185	86
	87	130.1742	87	147.1655	87	486.0731	87	463.8145	87	305.2407	87	298.8992	87	277.0081	87	268.3916	87	122.2899	87	117.7478	87	427.5357	87	388.0905	87	277.7374	87	245.9776	87	247.8858	87	242.5901	87	106.1057	87	108.0545	87	464.3951	87	413.3753	87	302.2607	87	237.9739	87	284.5162	87	230.3192	87
	88	131.562	88	149.5692	88	482.2381	88	458.1621	88	297.7382	88	287.4691	88	269.7446	88	260.968	88	121.967	88	119.2534	88	424.1285	88	383.2336	88	275.6939	88	249.5093	88	243.7617	88	238.876	88	106.7463	88	108.1824	88	465.7188	88	414.7574	88	300.3821	88	237.4325	88	278.7364	88	226.1297	88
	89	133.0828	89	150.3824	89	478.2596	89	454.145	89	294.8623	89	287.6822	89	265.2427	89	258.0206	89	119.9333	89	118.3891	89	418.9087	89	376.4254	89	273.5988	89	250.4065	89	239.1827	89	232.7731	89	107.1515	89	106.5921	89	465.482	89	413.0794	89	297.8449	89	236.4849	89	273.9123	89	222.7288	89
	90	131.6081	90	148.5263	90	471.9186	90	449.0888	90	289.0818	90	285.4636	90	261.1378	90	254.2936	90	117.3838	90	114.2157	90	413.3529	90	370.3296	90	269.9368	90	250.125	90	235.3269	90	228.5492	90	106.8169	90	111.5703	90	464.9222	90	417.0366	90	292.5253	90	233.8387	90	267.1657	90	218.1468	90
	91	128.6391	91	146.5141	91	464.4344	91	441.4516	91	282.7448	91	275.5114	91	257.7927	91	249.8636	91	113.8539	91	110.9469	91	407.2985	91	362.7509	91	267.5197	91	247.2559	91	232.1667	91	223.6319	91	105.33	91	111.5925	91	462.9312	91	418.0517	91	288.1047	91	230.0949	91	260.5403	91	211.5363	91
	92	125.0484	92	142.7686	92	460.6945	92	441.9475	92	277.3665	92	269.3492	92	256.1071	92	246.7039	92	111.1761	92	108.6912	92	401.1241	92	355.2126	92	264.7141	92	243.2511	92	228.8407	92	215.3201	92	103.466	92	112.5321	92	462.2942	92	414.1108	92	283.9234	92	223.1229	92	255.5388	92	207.6814	92
	93	124.9058	93	144.0739	93	457.8311	93	440.9805	93	274.5408	93	267.1446	93	255.7777	93	247.2639	93	107.4455	93	106.2335	93	394.9884	93	348.3765	93	260.5915	93	240.2797	93	228.4314	93	208.767	93	102.8917	93	113.1181	93	460.2101	93	410.5104	93	279.7186	93	218.0678	93	252.1407	93	208.4745	93
	94	123.991	94	143.1045	94	453.9686	94	434.7053	94	269.7161	94	261.4768	94	254.6081	94	245.9511	94	105.1577	94	104.2806	94	389.0296	94	344.6127	94	256.6519	94	236.8068	94	226.9191	94	204.7348	94	102.7399	94	114.5717	94	457.1466	94	405.5204	94	277.7646	94	217.6498	94	250.0617	94	204.9782	94
	95	124.3074	95	142.4146	95	449.112	95	429.8947	95	264.6114	95	257.3818	95	252.9165	95	246.2393	95	103.7166	95	103.2433	95	382.2472	95	342.5186	95	252.9741	95	234.534	95	227.2561	95	201.1419	95	102.3681	95	114.8215	95	454.2209	95	401.1415	95	272.3899	95	220.1553	95	248.2272	95	202.7394	95
	96	124.7741	96	142.1911	96	445.8889	96	423.9197	96	259.7319	96	252.1816	96	249.0478	96	243.6707	96	102.1721	96	103.2246	96	377.1899	96	341.6854	96	248.6191	96	230.1946	96	228.4889	96	195.4063	96	102.252	96	114.6497	96	449.9536	96	394.2147	96	268.2496	96	218.5461	96	247.6597	96	201.7705	96
	97	126.2178	97	142.4082	97	442.3352	97	417.5157	97	257.9799	97	249.5942	97	245.1462	97	240.1372	97	101.6476	97	102.6853	97	374.7084	97	340.0917	97	243.9131	97	225.0553	97	228.8785	97	189.6531	97	102.1642	97	113.3878	97	445.6917	97	388.3925	97	261.9878	97	215.58	97	245.5747	97	199.4587	97
	98	127.0252	98	141.5761	98	436.6916	98	411.3432	98	257.9765	98	253.6553	98	242.8804	98	236.7902	98	103.3888	98	104.2413	98	372.0276	98	336.6536	98	240.3892	98	221.7061	98	227.3174	98	191.9479	98	103.018	98	111.5414	98	440.5037	98	382.2212	98	257.321	98	208.3482	98	245.0342	98	196.332	98
	99	129.4548	99	142.5075	99	431.5919	99	408.1969	99	255.1758	99	251.0368	99	239.5266	99	234.2167	99	105.2731	99	107.5143	99	368.5151	99	329.7023	99	237.979	99	218.5081	99	223.8658	99	193.8389	99	103.9563	99	114.2937	99	435.4244	99	383.5859	99	253.3218	99	205.3777	99	243.8079	99	193.0288	99
	100	130.2716	100	143.8382	100	424.6537	100	403.1853	100	251.7285	100	246.8617	100	231.7243	100	229.4686	100	108.0253	100	109.9683	100	364.7438	100	323.4003	100	235.271	100	216.3233	100	220.5062	100	192.7876	100	104.64	100	117.0202	100	428.5468	100	378.9174	100	248.6258	100	200.1275	100	241.1681	100	187.6095	100
	101	130.6563	101	144.0516	101	419.0188	101	397.7892	101	247.6356	101	240.721	101	227.5133	101	226.5188	101	111.1412	101	111.1388	101	359.8588	101	317.9668	101	233.0527	101	213.9349	101	218.8941	101	195.6698	101	105.4608	101	117.3723	101	421.4771	101	373.6479	101	244.8237	101	195.3457	101	236.8229	101	183.3025	101
	102	130.6806	102	143.943	102	416.3042	102	396.153	102	245.0194	102	236.6459	102	224.2769	102	225.1436	102	114.3216	102	109.6384	102	354.2368	102	312.3458	102	230.7835	102	211.6553	102	214.6925	102	198.9865	102	107.0564	102	118.9476	102	415.477	102	367.8067	102	241.281	102	188.0313	102	232.9923	102	177.3056	102
	103	128.665	103	142.6139	103	411.659	103	391.2736	103	240.636	103	231.6646	103	220.786	103	225.0882	103	115.7234	103	108.0682	103	349.934	103	308.9844	103	226.9462	103	210.9851	103	211.6453	103	193.743	103	108.5062	103	119.4483	103	409.3356	103	360.9772	103	238.1217	103	181.6113	103	229.9969	103	172.1481	103
	104	126.6119	104	141.6024	104	408.4108	104	386.2575	104	236.7506	104	224.2179	104	216.6844	104	221.429	104	115.9298	104	105.8045	104	345.7536	104	304.7752	104	225.4388	104	209.0313	104	206.2306	104	188.6463	104	109.4581	104	119.7773	104	403.3453	104	354.6292	104	235.4923	104	180.1799	104	227.3842	104	169.7282	104
	105	123.4089	105	138.5251	105	403.2892	105	379.8102	105	229.0086	105	211.253	105	215.4957	105	219.1101	105	115.6981	105	107.5634	105	340.218	105	298.8393	105	222.5972	105	205.6121	105	200.1759	105	182.5798	105	109.9775	105	120.0674	105	398.2773	105	348.924	105	232.3047	105	186.3888	105	224.1595	105	168.822	105
	106	119.2804	106	137.9669	106	398.077	106	373.0909	106	225.6451	106	206.0374	106	211.0544	106	214.4167	106	114.5356	106	107.0852	106	334.309	106	292.4752	106	220.6055	106	203.2402	106	193.8965	106	179.5617	106	110.7511	106	118.8844	106	394.3429	106	345.6264	106	230.8765	106	183.6065	106	217.6703	106	164.1072	106
	107	116.3577	107	134.8318	107	393.6137	107	368.4138	107	220.2676	107	209.3882	107	207.4482	107	210.368	107	113.1163	107	107.772	107	329.7661	107	287.0244	107	217.4403	107	199.1171	107	189.6975	107	175.107	107	112.1959	107	118.3763	107	389.1942	107	346.9044	107	228.376	107	180.3368	107	211.3127	107	159.8725	107
	108	115.1794	108	134.0312	108	388.9896	108	363.3636	108	212.7428	108	199.7249	108	201.8145	108	204.062	108	112.1173	108	108.9278	108	325.5263	108	282.5805	108	213.5313	108	194.9668	108	182.7355	108	170.8593	108	113.1076	108	115.4975	108	384.2503	108	342.5061	108	226.3949	108	176.0264	108	205.0346	108	155.9425	108
	109	114.1891	109	133.4088	109	384.8954	109	358.5988	109	211.6206	109	204.0884	109	197.5278	109	200.8163	109	110.7178	109	109.1024	109	320.6087	109	278.6287	109	208.4469	109	190.0719	109	178.1087	109	165.7876	109	112.3208	109	112.5018	109	381.7737	109	335.5132	109	224.0539	109	170.3265	109	198.4739	109	152.9447	109
	110	113.8846	110	131.5656	110	380.6442	110	352.5275	110	211.3508	110	210.4027	110	188.2457	110	191.4135	110	109.9461	110	109.8295	110	316.2301	110	275.9765	110	204.1639	110	185.2673	110	173.5555	110	161.2753	110	112.4758	110	110.0787	110	379.9284	110	329.8478	110	220.5225	110	162.5376	110	191.6516	110	149.5936	110
	111	113.1188	111	131.3703	111	376.9674	111	348.4889	111	210.0267	111	208.9072	111	183.9384	111	187.7379	111	108.6199	111	108.2157	111	312.6859	111	271.4117	111	201.1599	111	182.058	111	168.9684	111	158.1275	111	112.5665	111	110.8777	111	379.4984	111	325.9341	111	217.2342	111	157.1447	111	186.992	111	147.0874	111
	112	111.9772	112	129.3537	112	372.2293	112	345.8077	112	207.9236	112	205.327	112	178.3454	112	180.7048	112	109.3235	112	107.0659	112	308.3201	112	266.359	112	197.4274	112	177.5695	112	164.1977	112	153.9759	112	112.3503	112	108.0578	112	377.5234	112	327.7423	112	213.947	112	159.9087	112	182.5041	112	141.789	112
	113	110.3775	113	128.2269	113	367.7155	113	341.8217	113	204.8636	113	202.4234	113	174.9793	113	172.1854	113	108.0244	113	103.49	113	303.9566	113	262.2726	113	193.6556	113	173.4765	113	159.845	113	149.3303	113	111.3668	113	106.5391	113	374.3427	113	322.1094	113	209.5228	113	161.4878	113	177.3376	113	138.5573	113
	114	108.1552	114	125.0668	114	362.3538	114	337.7392	114	202.0847	114	200.2863	114	169.5276	114	161.2479	114	106.8559	114	100.8074	114	299.5897	114	257.6161	114	188.9451	114	170.6599	114	153.862	114	145.1888	114	110.0322	114	109.6064	114	371.8817	114	313.5602	114	205.9142	114	157.5483	114	173.6445	114	131.4126	114
	115	106.4852	115	121.229	115	356.972	115	333.0791	115	197.7586	115	197.0851	115	166.2478	115	154.2914	115	105.7302	115	95.09515	115	294.0183	115	252.0074	115	184.8739	115	168.2877	115	150.5943	115	139.8772	115	108.2561	115	110.0489	115	368.2651	115	302.2133	115	200.7962	115	155.2646	115	168.8224	115	119.4094	115
	116	104.2384	116	117.202	116	351.6203	116	328.183	116	195.42	116	194.3231	116	158.1374	116	148.3477	116	103.1247	116	89.96791	116	289.6763	116	244.4841	116	181.878	116	163.032	116	148.1435	116	133.8911	116	107.0461	116	108.2428	116	364.5843	116	294.1239	116	196.4662	116	149.2298	116	166.9925	116	109.1049	116
	117	100.8201	117	114.3599	117	346.2987	117	323.5568	117	189.7698	117	189.0466	117	148.9233	117	141.6029	117	100.843	117	87.35235	117	286.1862	117	236.24	117	179.0981	117	157.3509	117	146.955	117	129.4156	117	105.8593	117	107.1131	117	357.7602	117	295.4465	117	192.5211	117	145.8194	117	165.3876	117	114.144	117
	118	97.95927	118	112.0085	118	339.4048	118	319.1991	118	185.4549	118	183.8716	118	147.3307	118	133.1249	118	96.74568	118	84.12664	118	281.7466	118	227.8046	118	175.9395	118	153.5484	118	144.0419	118	124.2752	118	105.2234	118	103.1183	118	349.9782	118	294.5891	118	188.6951	118	145.0391	118	158.5973	118	123.6497	118
	119	93.12294	119	108.2744	119	332.9749	119	313.6688	119	179.9978	119	178.2359	119	147.7064	119	147.39	119	93.93767	119	83.14287	119	275.7367	119	220.2522	119	171.3911	119	150.1888	119	143.1755	119	122.3325	119	103.4843	119	101.0301	119	344.0023	119	288.825	119	185.7368	119	141.347	119	152.7779	119	116.694	119
	120	93.37512	120	108.2502	120	326.357	120	305.9951	120	175.8201	120	173.9494	120	147.7384	120	149.568	120	91.09906	120	80.70375	120	269.7129	120	214.0142	120	167.1384	120	144.6323	120	140.8504	120	119.4694	120	102.245	120	101.7795	120	336.7547	120	283.472	120	182.3786	120	139.4464	120	144.7771	120	111.7255	120
	121	93.02819	121	109.3457	121	320.1653	121	300.1448	121	171.7651	121	169.0648	121	147.829	121	150.6913	121	88.56576	121	80.22014	121	264.8221	121	209.7244	121	164.2351	121	141.9934	121	140.2525	121	112.7781	121	99.54853	121	104.6486	121	329.9788	121	274.2939	121	177.5811	121	136.8646	121	140.2478	121	104.2764	121
	122	93.56487	122	107.4318	122	313.8785	122	292.9366	122	167.0678	122	164.1155	122	144.6459	122	147.9489	122	87.37956	122	79.82009	122	259.964	122	209.0521	122	161.2149	122	142.9258	122	138.6032	122	104.667	122	97.86191	122	103.4	122	323.472	122	266.2405	122	174.791	122	133.4093	122	134.6357	122	99.03828	122
	123	90.99791	123	105.1509	123	307.7625	123	287.6873	123	163.6509	123	159.4948	123	141.8389	123	145.46	123	85.98658	123	82.44774	123	255.0779	123	208.4159	123	157.5594	123	140.5646	123	134.4666	123	99.15698	123	96.33033	123	102.5039	123	318.4618	123	261.9471	123	170.9467	123	131.6873	123	128.908	123	94.2741	123
	124	91.80889	124	101.767	124	300.6612	124	280.3768	124	159.3282	124	157.0885	124	139.4051	124	143.4196	124	84.53157	124	85.06798	124	249.4813	124	201.8421	124	154.2934	124	138.8205	124	128.909	124	99.89545	124	95.73344	124	101.7595	124	312.1957	124	263.2182	124	166.4474	124	129.0858	124	124.5096	124	88.69753	124
	125	91.01044	125	100.2633	125	295.3066	125	274.5107	125	153.7934	125	150.5179	125	134.8833	125	140.0667	125	84.54189	125	84.83572	125	244.0027	125	195.5786	125	152.2332	125	136.1382	125	123.641	125	98.40965	125	94.67342	125	99.4674	125	306.9354	125	261.4541	125	162.861	125	124.9138	125	118.5683	125	84.75572	125
	126	88.58404	126	95.80347	126	290.6303	126	268.4637	126	150.735	126	147.3683	126	130.984	126	136.9285	126	84.14375	126	84.65785	126	238.7426	126	190.7119	126	148.9041	126	132.7032	126	119.9256	126	102.3611	126	92.19793	126	98.06706	126	302.7767	126	256.2705	126	159.7626	126	119.6056	126	113.3993	126	82.00826	126
	127	85.29784	127	92.62197	127	285.2896	127	262.4384	127	147.7877	127	144.3708	127	127.1791	127	132.7444	127	84.39626	127	81.61636	127	234.0562	127	189.601	127	145.9497	127	129.1984	127	116.7066	127	100.068	127	90.32481	127	97.30653	127	297.6732	127	252.9025	127	156.0885	127	112.7289	127	109.1977	127	78.69924	127
	128	81.77897	128	90.00687	128	280.7661	128	259.5496	128	145.341	128	142.2211	128	122.6147	128	129.0954	128	82.98038	128	80.02467	128	228.7692	128	184.5179	128	142.0627	128	125.8446	128	114.2885	128	94.5589	128	88.862	128	95.85256	128	294.6234	128	248.1312	128	151.9859	128	102.0234	128	105.1544	128	76.94087	128
	129	78.90947	129	87.68175	129	276.3959	129	253.7444	129	141.7525	129	139.3942	129	117.8833	129	124.3292	129	80.51888	129	75.25851	129	224.0771	129	183.2413	129	137.2914	129	121.0716	129	110.9054	129	86.21426	129	87.00671	129	94.39585	129	290.7866	129	245.0965	129	148.005	129	93.76463	129	102.5318	129	75.82196	129
	130	77.5298	130	86.26911	130	271.8983	130	246.9716	130	137.1915	130	134.8864	130	110.8244	130	116.1582	130	77.23087	130	72.31616	130	220.5658	130	181.7001	130	132.1889	130	116.3057	130	106.8233	130	85.1199	130	85.60598	130	92.69667	130	287.9128	130	243.061	130	143.0179	130	96.98849	130	99.10033	130	70.5703	130
	131	76.56709	131	87.35619	131	266.5898	131	239.4109	131	132.6503	131	130.4945	131	106.507	131	112.5266	131	74.73442	131	69.11009	131	216.7937	131	178.8681	131	126.724	131	113.1177	131	101.8526	131	82.03793	131	83.84732	131	90.99199	131	285.717	131	240.379	131	137.5653	131	98.08743	131	95.97558	131	65.84499	131
	132	73.82471	132	84.25781	132	259.68	132	233.2811	132	128.6634	132	126.5135	132	103.8719	132	108.5134	132	72.28749	132	68.60522	132	213.6188	132	176.3008	132	122.2493	132	109.4982	132	98.19926	132	81.97023	132	81.81795	132	89.23094	132	282.8412	132	236.4883	132	133.796	132	93.37933	132	92.61671	132	63.8027	132
	133	71.95649	133	80.48151	133	252.1083	133	226.7045	133	123.6305	133	121.7185	133	102.6196	133	107.26	133	69.15708	133	68.35036	133	209.8874	133	173.0249	133	118.776	133	105.6076	133	97.24465	133	84.44407	133	79.91856	133	85.27486	133	280.7286	133	231.1754	133	131.4093	133	90.99538	133	88.16759	133	61.24446	133
	134	70.31618	134	80.49794	134	244.9718	134	224.6017	134	119.8725	134	116.6012	134	99.72439	134	105.2063	134	67.38924	134	66.63841	134	205.7331	134	168.573	134	114.8642	134	101.8604	134	96.31563	134	85.81363	134	78.68716	134	79.52502	134	276.4118	134	225.6773	134	127.4945	134	85.48627	134	84.26171	134	58.7572	134
	135	69.06503	135	80.6675	135	238.3091	135	220.7503	135	116.4857	135	111.8131	135	99.70992	135	103.2394	135	64.90889	135	66.38335	135	202.4397	135	163.4201	135	111.3165	135	98.21406	135	94.03398	135	76.34683	135	76.76018	135	72.87825	135	273.3416	135	228.1424	135	123.5664	135	84.27361	135	81.5825	135	56.25682	135
	136	65.52694	136	78.66419	136	234.2227	136	218.2942	136	111.9019	136	107.8493	136	98.37701	136	98.20502	136	64.2027	136	66.46278	136	198.2873	136	157.7542	136	106.5669	136	95.49864	136	91.84545	136	61.13579	136	74.93346	136	70.22469	136	268.4746	136	224.8908	136	119.24	136	82.91383	136	78.94051	136	54.50059	136
	137	65.00627	137	79.22701	137	228.6701	137	213.5576	137	108.5222	137	105.4297	137	97.26144	137	91.59056	137	63.8886	137	64.84129	137	194.1022	137	150.4156	137	103.3445	137	93.96649	137	88.16143	137	46.17069	137	73.74377	137	71.24722	137	264.474	137	219.5801	137	115.8959	137	82.11853	137	76.02575	137	52.16637	137
	138	64.55202	138	79.01941	138	223.4925	138	210.7219	138	105.6738	138	102.2986	138	94.55071	138	84.88658	138	62.64195	138	61.76005	138	189.7277	138	146.0949	138	99.86299	138	90.9444	138	81.01217	138	40.22822	138	71.9409	138	70.13805	138	261.0135	138	215.1629	138	109.6533	138	77.75719	138	73.01062	138	45.4598	138
	139	62.43823	139	76.13926	139	218.4384	139	205.4521	139	102.1347	139	98.58363	139	91.15125	139	85.78394	139	62.041	139	56.90076	139	185.5919	139	141.6827	139	96.03499	139	88.68069	139	75.80528	139	40.96386	139	68.7918	139	70.24162	139	257.312	139	209.2904	139	104.5161	139	74.69377	139	69.97063	139	43.70793	139
	140	61.0218	140	72.71481	140	213.6837	140	199.8654	140	99.46532	140	95.61827	140	85.43073	140	79.5807	140	60.81421	140	55.24531	140	180.4227	140	138.7642	140	93.17528	140	84.64333	140	70.81525	140	39.60662	140	66.96365	140	68.09892	140	253.8171	140	205.305	140	100.0893	140	73.51424	140	65.50887	140	39.0025	140
	141	57.96441	141	69.00249	141	209.3979	141	196.4599	141	95.61278	141	90.87366	141	82.43639	141	71.83416	141	58.23283	141	52.25901	141	175.6896	141	135.5914	141	90.41154	141	76.98853	141	68.93545	141	49.29167	141	65.96864	141	65.11522	141	249.7912	141	201.3811	141	97.53188	141	69.50724	141	61.12421	141	38.34551	141
	142	55.8103	142	67.84224	142	204.8933	142	193.0714	142	91.13045	142	86.23516	142	83.36153	142	86.35899	142	56.62855	142	49.87618	142	171.2242	142	133.0523	142	89.59545	142	68.68944	142	68.68996	142	59.67592	142	64.86771	142	62.27964	142	247.1971	142	196.5481	142	93.61547	142	65.98752	142	57.79333	142	32.6643	142
	143	53.58589	143	64.72383	143	199.4427	143	187.3054	143	88.58144	143	82.86464	143	81.10996	143	86.35048	143	54.10127	143	48.43901	143	165.9618	143	127.4588	143	86.35783	143	62.45317	143	68.49098	143	58.13942	143	63.31649	143	60.85035	143	242.9898	143	189.0731	143	89.99005	143	63.20046	143	53.03358	143	30.82067	143
	144	52.15361	144	63.27439	144	195.0432	144	182.7713	144	84.99764	144	81.45345	144	79.52961	144	81.73669	144	52.10385	144	46.93551	144	161.7419	144	125.3303	144	85.7905	144	62.44515	144	65.98705	144	51.92939	144	62.1801	144	59.62612	144	239.1615	144	184.7367	144	88.63383	144	59.78844	144	48.2795	144	22.7851	144
	145	51.41041	145	61.58378	145	189.378	145	175.346	145	82.89305	145	80.35772	145	76.15176	145	78.33306	145	49.52632	145	44.92704	145	157.6062	145	121.9088	145	83.67738	145	60.40823	145	63.41876	145	46.8404	145	60.25469	145	58.34094	145	234.9852	145	185.7436	145	86.31632	145	57.11265	145	44.34975	145	22.18688	145
	146	49.83115	146	57.34296	146	184.4453	146	168.9876	146	81.71655	146	79.80316	146	74.48631	146	73.17565	146	46.38581	146	43.05985	146	152.5932	146	117.5459	146	82.65954	146	63.22371	146	59.90392	146	43.44835	146	58.02441	146	56.6881	146	228.3813	146	185.4842	146	85.22691	146	55.12185	146	41.72905	146	22.78438	146
	147	48.21424	147	52.40762	147	179.6311	147	164.4266	147	80.45934	147	79.59606	147	69.59295	147	68.76273	147	43.7767	147	41.55188	147	148.9615	147	114.0213	147	80.81123	147	66.21922	147	56.9847	147	39.72187	147	55.67709	147	54.6968	147	222.6707	147	179.9919	147	83.19928	147	53.91481	147	38.84768	147	19.19383	147
	148	45.99155	148	47.3897	148	172.8703	148	159.2386	148	79.31186	148	78.79079	148	64.25658	148	66.17061	148	41.65799	148	40.58859	148	146.4956	148	112.4725	148	77.85133	148	62.88514	148	55.07423	148	38.71174	148	53.01062	148	51.06104	148	216.7157	148	175.6079	148	79.87099	148	52.91056	148	36.58195	148	17.28284	148
	149	42.82438	149	39.69781	149	169.1369	149	155.0042	149	78.74289	149	78.18684	149	61.85664	149	65.60469	149	39.458	149	40.03364	149	143.6998	149	110.2279	149	74.26706	149	58.22388	149	54.13521	149	38.45853	149	50.06387	149	46.79815	149	212.0927	149	171.1983	149	78.5764	149	51.67814	149	34.98339	149	17.54152	149
	150	39.77759	150	35.72811	150	165.6933	150	156.6645	150	78.15565	150	76.42119	150	61.18991	150	66.0937	150	37.66632	150	37.21335	150	141.1535	150	105.986	150	68.71352	150	53.05486	150	53.17248	150	37.18666	150	47.96858	150	43.84786	150	206.1628	150	165.3473	150	76.42927	150	51.39778	150	32.94329	150	14.84408	150
	151	39.79982	151	38.45996	151	162.4539	151	154.2902	151	79.1151	151	74.56389	151	58.60288	151	64.23088	151	36.25865	151	33.30498	151	137.9646	151	100.7929	151	65.41298	151	49.7224	151	49.53993	151	34.16903	151	45.69656	151	43.94146	151	200.8921	151	158.5083	151	75.76079	151	50.80121	151	30.40204	151	11.46395	151
	152	38.44346	152	37.84141	152	157.8144	152	148.9006	152	79.52699	152	74.4546	152	57.95457	152	65.0286	152	34.53748	152	27.32085	152	134.8829	152	96.35502	152	61.33578	152	44.75589	152	44.78946	152	28.30645	152	43.11582	152	40.56123	152	196.7311	152	152.7602	152	73.17197	152	48.24476	152	26.41511	152	8.238225	152
	153	36.03735	153	39.81966	153	153.0751	153	142.1461	153	79.99405	153	74.35352	153	57.73461	153	61.15631	153	32.65577	153	23.75369	153	131.4911	153	95.49702	153	57.83124	153	36.9537	153	41.79453	153	24.66848	153	40.29786	153	36.56874	153	193.3804	153	145.4494	153	70.6916	153	47.6884	153	26.7428	153	4.074427	153
	154	37.7163	154	42.52679	154	147.1311	154	138.1664	154	77.71999	154	73.15434	154	56.53013	154	61.90668	154	31.98131	154	20.5184	154	127.4247	154	91.73772	154	54.43271	154	32.49474	154	37.74865	154	22.78966	154	38.76791	154	30.61133	154	190.0567	154	143.1843	154	66.31931	154	42.82217	154	24.92145	154	-7.971817	154
	155	36.6191	155	40.58419	155	140.2081	155	131.2842	155	75.30458	155	70.83005	155	54.86955	155	60.10187	155	30.8976	155	20.74199	155	123.822	155	89.84244	155	50.93979	155	30.8332	155	33.08846	155	18.82255	155	36.6337	155	27.6082	155	185.7453	155	138.9173	155	64.23263	155	37.54246	155	25.58459	155	-16.25093	155
	156	37.3404	156	41.14349	156	135.0671	156	122.4465	156	74.43191	156	69.24691	156	54.24758	156	51.75967	156	28.56858	156	18.61627	156	121.4743	156	87.80492	156	47.15458	156	29.68519	156	29.88232	156	16.45369	156	35.1981	156	24.76818	156	182.9822	156	140.8547	156	64.59045	156	33.05508	156	20.53108	156	-4.499684	156
	157	36.15958	157	40.06296	157	131.8302	157	118.6438	157	73.53168	157	66.02844	157	52.22515	157	44.09417	157	26.18847	157	17.13926	157	118.8669	157	84.31057	157	45.06482	157	27.71093	157	27.5255	157	12.11927	157	33.62071	157	30.52839	157	180.7739	157	141.5371	157	61.36774	157	38.65495	157	16.67226	157	-5.198019	157
	158	34.78012	158	36.37075	158	126.9282	158	116.6761	158	70.31966	158	63.723	158	48.84951	158	40.53312	158	24.17892	158	14.55912	158	115.9227	158	78.14184	158	43.80653	158	30.30833	158	24.51242	158	7.868027	158	30.94394	158	30.55052	158	178.0605	158	137.6982	158	56.02748	158	43.33976	158	12.03293	158	-22.08377	158
	159	31.97098	159	32.96754	159	122.4054	159	111.9415	159	67.46888	159	60.71309	159	44.45969	159	37.81952	159	20.64303	159	13.00451	159	112.1188	159	75.41038	159	43.68506	159	30.81743	159	21.76583	159	8.15669	159	28.3111	159	27.31706	159	175.8708	159	132.7075	159	52.20601	159	39.69321	159	10.72006	159	-32.92443	159
	160	29.1412	160	30.25532	160	118.5877	160	109.25	160	65.3131	160	59.34729	160	39.22031	160	26.98571	160	18.1559	160	10.84883	160	108.498	160	73.64759	160	42.64322	160	26.00131	160	19.13834	160	6.395409	160	25.74911	160	23.1564	160	172.2057	160	128.443	160	49.96873	160	35.21964	160	11.36162	160	-44.68818	160
	161	28.3265	161	31.03223	161	116.8176	161	110.0904	161	63.80303	161	57.72087	161	39.53953	161	30.01864	161	15.9847	161	8.276159	161	105.0182	161	70.41235	161	43.34108	161	23.91306	161	17.20944	161	4.782676	161	24.4983	161	17.16983	161	167.8789	161	123.9838	161	49.419	161	31.45535	161	7.887259	161	-39.96218	161
	162	28.11614	162	30.21796	162	114.5426	162	109.7323	162	64.13493	162	59.54829	162	39.58964	162	39.89443	162	13.44947	162	7.018996	162	100.3009	162	66.35889	162	42.74616	162	24.0685	162	15.51002	162	2.461003	162	21.76498	162	12.84211	162	164.2246	162	122.2032	162	49.33992	162	28.51238	162	5.440572	162	-27.2751	162
	163	27.05923	163	26.72068	163	111.1326	163	106.3294	163	64.57348	163	61.19238	163	37.77766	163	39.87152	163	10.97226	163	3.647146	163	95.6347	163	62.68641	163	41.83041	163	22.886	163	15.01592	163	.8733738	163	19.79264	163	16.47134	163	161.304	163	121.0256	163	48.57946	163	18.8505	163	-2.376542	163	-16.89209	163
	164	26.06856	164	24.23644	164	107.4106	164	100.2691	164	64.23798	164	61.58532	164	36.25787	164	37.17196	164	7.375719	164	3.187841	164	92.60837	164	58.41515	164	38.45061	164	20.6855	164	11.76101	164	-2.553595	164	15.84911	164	20.36882	164	158.8641	164	120.0541	164	45.31351	164	12.91352	164	-5.947026	164	-23.31906	164
	165	23.80493	165	25.81027	165	102.5142	165	94.08531	165	65.07142	165	62.40654	165	32.84855	165	32.85551	165	5.822839	165	-5.699396E-02	165	88.72425	165	54.42228	165	37.04428	165	17.99877	165	9.120726	165	-5.705627	165	12.45039	165	18.42358	165	156.0996	165	117.383	165	43.90206	165	20.6585	165	-11.73724	165	-25.69635	165
	166	21.14404	166	23.01317	166	99.21455	166	89.51548	166	65.80841	166	61.69027	166	30.12653	166	31.98348	166	4.255743	166	-2.576817	166	84.78951	166	50.20499	166	36.05796	166	16.2963	166	5.700418	166	-10.73785	166	9.682681	166	14.57942	166	153.8024	166	115.281	166	40.43665	166	27.14617	166	-13.91384	166	-29.94652	166
	167	20.92566	167	24.65972	167	93.55135	167	84.02162	167	69.05183	167	63.86893	167	28.35855	167	30.74186	167	1.842632	167	-4.835066	167	81.0941	167	47.25273	167	33.10106	167	12.23205	167	1.140745	167	-14.6919	167	8.186179	167	11.43851	167	149.4512	167	112.8113	167	37.58379	167	20.52748	167	-18.33928	167	-34.57195	167
	168	22.02312	168	25.79332	168	87.87905	168	78.20737	168	69.23179	168	62.35067	168	27.64145	168	30.78808	168	.3970083	168	-6.598841	168	77.70205	168	44.63458	168	28.85675	168	8.366971	168	-1.288121	168	-15.45693	168	7.004606	168	9.214883	168	146.5986	168	111.0622	168	34.54565	168	15.87205	168	-22.17566	168	-34.84767	168
	169	22.7664	169	26.68633	169	82.10033	169	74.26404	169	67.80699	169	61.71323	169	26.34591	169	29.80272	169	-.951238	169	-8.13426	169	74.76456	169	44.07716	169	24.59035	169	4.174357	169	-3.801252	169	-18.07688	169	4.699939	169	6.979304	169	143.6239	169	109.2207	169	32.44606	169	13.23888	169	-24.2367	169	-36.68183	169
	170	22.67283	170	25.77274	170	79.50986	170	75.00192	170	66.99332	170	58.55457	170	25.79715	170	28.48893	170	-2.928211	170	-8.40594	170	72.57533	170	43.42112	170	20.19946	170	5.935881	170	-6.19134	170	-19.49058	170	3.444577	170	4.399347	170	140.0768	170	107.1667	170	31.04587	170	14.56504	170	-26.49199	170	-37.7238	170
	171	21.44039	171	24.36574	171	75.63791	171	70.1102	171	67.21674	171	57.26841	171	25.78376	171	26.74429	171	-4.364765	171	-6.951732	171	69.9533	171	40.4521	171	18.66646	171	7.019952	171	-9.44418	171	-18.52407	171	3.117138	171	4.946435	171	137.2175	171	104.7422	171	27.80238	171	9.358317	171	-25.88861	171	-37.81007	171
	172	20.93052	172	24.03502	172	71.22842	172	65.50505	172	66.62795	172	55.6624	172	26.39824	172	25.90372	172	-5.969303	172	-6.966331	172	67.319	172	35.81614	172	16.18995	172	5.497676	172	-12.24486	172	-20.63702	172	1.42936	172	7.303704	172	133.935	172	102.22	172	25.68871	172	6.371584	172	-26.18842	172	-35.48628	172
	173	19.42687	173	23.19764	173	68.95456	173	65.27068	173	66.1814	173	53.22798	173	26.80388	173	27.3238	173	-7.06742	173	-8.644413	173	64.74117	173	30.91039	173	13.42276	173	2.670707	173	-13.75499	173	-20.10404	173	.6594793	173	6.147486	173	130.8375	173	99.21294	173	24.73162	173	4.443968	173	-28.04667	173	-33.90556	173
	174	18.08972	174	22.31531	174	62.263	174	60.33165	174	64.96821	174	50.91791	174	29.47914	174	26.8205	174	-8.587369	174	-10.41831	174	63.06932	174	26.65605	174	10.74338	174	2.675835	174	-17.29508	174	-21.70443	174	2.060054	174	6.450083	174	128.0771	174	97.06991	174	22.71824	174	7.220353	174	-28.90023	174	-37.04406	174
	175	18.89753	175	22.5297	175	58.24689	175	53.74065	175	64.48041	175	50.68529	175	30.24673	175	19.55348	175	-8.703552	175	-11.82075	175	59.74718	175	24.34125	175	9.749959	175	2.118956	175	-20.4507	175	-22.81461	175	3.373832	175	5.234396	175	126.0792	175	95.61218	175	20.56727	175	8.58569	175	-30.11758	175	-41.04777	175
	176	18.39671	176	23.8804	176	56.54589	176	54.30382	176	61.56666	176	47.06902	176	31.01167	176	17.42261	176	-9.365775	176	-12.78716	176	57.1431	176	23.059	176	8.899246	176	-8.411765E-02	176	-21.5609	176	-24.94131	176	2.952935	176	4.43983	176	123.5077	176	92.80246	176	16.46875	176	8.286398	176	-30.72637	176	-37.82849	176
	177	17.94356	177	23.08972	177	54.15215	177	51.34745	177	59.97612	177	43.985	177	31.01349	177	19.47506	177	-9.767653	177	-14.63333	177	53.62798	177	20.88763	177	9.284498	177	-3.013364	177	-23.54666	177	-27.30205	177	3.258872	177	3.741034	177	120.6506	177	87.21028	177	12.70916	177	8.971807	177	-30.6311	177	-36.31527	177
	178	17.35164	178	22.90269	178	49.70027	178	47.63414	178	61.18618	178	51.37027	178	27.86547	178	17.99262	178	-10.26049	178	-17.30381	178	50.69118	178	20.91974	178	9.85999	178	-4.756885	178	-23.72106	178	-30.7532	178	3.01467	178	3.397134	178	119.3208	178	83.50892	178	10.0064	178	7.27191	178	-31.97139	178	-38.43142	178
	179	17.50128	179	22.65304	179	47.06847	179	43.5898	179	58.58427	179	48.76254	179	23.54162	179	9.722049	179	-11.3778	179	-17.58484	179	48.11827	179	19.2823	179	9.701056	179	-5.455253	179	-25.26903	179	-33.08128	179	3.541198	179	4.362507	179	117.8486	179	79.79399	179	8.630395	179	5.366426	179	-34.20856	179	-42.06826	179
	180	17.19915	180	21.77227	180	46.38684	180	46.25091	180	58.10904	180	50.1889	180	25.57458	180	22.41678	180	-12.40013	180	-18.5931	180	45.34261	180	15.55528	180	9.082785	180	-5.562614	180	-27.82644	180	-35.52007	180	3.72876	180	3.134446	180	116.5509	180	82.15139	180	5.955414	180	4.687812	180	-37.57205	180	-43.22225	180
	181	16.90654	181	20.59241	181	44.63512	181	45.43021	181	57.56291	181	46.66607	181	27.68651	181	27.50582	181	-11.90993	181	-18.12753	181	41.93424	181	12.16404	181	8.181856	181	-6.69	181	-29.28956	181	-36.4571	181	3.571666	181	3.317857	181	113.7102	181	84.59043	181	2.613691	181	4.01363	181	-39.02055	181	-46.52869	181
	182	16.45502	182	18.19032	182	43.76963	182	43.67345	182	57.12405	182	45.22234	182	29.22653	182	26.88137	182	-12.19872	182	-18.79066	182	38.89144	182	10.68514	182	8.489633	182	-4.581353	182	-31.09829	182	-38.02084	182	3.33047	182	2.545087	182	110.1001	182	84.40709	182	.4697335	182	2.099933	182	-40.96756	182	-48.49458	182
	183	14.98461	183	17.91037	183	40.56962	183	42.20641	183	57.12717	183	46.61168	183	29.68792	183	27.26079	183	-13.39379	183	-17.81465	183	35.72644	183	7.80684	183	8.672981	183	-3.017713	183	-31.16528	183	-36.56132	183	1.678165	183	1.95036	183	108.9143	183	81.8922	183	-.7700617	183	2.500884	183	-41.75512	183	-50.68898	183
	184	14.27526	184	18.85702	184	39.40897	184	39.85949	184	57.53674	184	44.67287	184	30.16721	184	26.46554	184	-12.88441	184	-19.82232	184	32.48643	184	5.318254	184	7.924798	184	-4.794266	184	-34.91747	184	-40.21742	184	.8358513	184	1.939078	184	105.6501	184	79.60537	184	-1.85087	184	1.125083	184	-43.84643	184	-50.01461	184
	185	14.06962	185	17.81497	185	36.92347	185	37.97823	185	56.85725	185	42.19822	185	30.35553	185	21.64922	185	-13.81736	185	-19.4411	185	29.73344	185	2.79205	185	6.44996	185	-8.24066	185	-36.64959	185	-43.30197	185	-.2297878	185	1.013782	185	104.8553	185	77.3756	185	-2.761263	185	-1.540119	185	-44.71591	185	-46.71098	185
	186	13.67447	186	18.40807	186	32.73457	186	35.77162	186	57.44055	186	46.23941	186	31.62653	186	19.56072	186	-14.33757	186	-18.81562	186	27.01535	186	.6254399	186	4.080181	186	-12.69986	186	-38.49318	186	-43.15513	186	-1.899678	186	5.217195E-03	186	104.3406	186	76.74885	186	-4.532301	186	-2.371606	186	-45.31404	186	-47.23396	186
	187	14.06098	187	17.8553	187	30.18983	187	32.61547	187	56.84322	187	47.33251	187	29.88276	187	20.0383	187	-13.68018	187	-19.18973	187	24.84623	187	-.8596929	187	2.645137	187	-12.60595	187	-38.30501	187	-42.08404	187	-3.024627	187	-1.131626	187	103.9693	187	77.33107	187	-5.676887	187	-3.14711	187	-44.63885	187	-47.98634	187
	188	14.19669	188	17.00794	188	26.7377	188	27.61903	188	55.41637	188	41.06057	188	25.60428	188	18.40411	188	-14.3559	188	-19.23693	188	22.0433	188	-3.177259	188	.9925675	188	-11.89196	188	-39.03261	188	-42.80608	188	-4.217778	188	-2.802794	188	103.348	188	78.57065	188	-6.024868	188	-4.138272	188	-45.85244	188	-45.80984	188
	189	14.9409	189	16.84722	189	23.67333	189	24.96939	189	57.29371	189	44.17085	189	22.98018	189	10.69759	189	-14.82726	189	-19.11845	189	19.83857	189	-5.131574	189	-2.362223	189	-15.02476	189	-40.29554	189	-44.72365	189	-6.120312	189	-5.32307	189	102.6597	189	77.6607	189	-6.07261	189	-6.540947	189	-47.14667	189	-47.8437	189
	190	13.8755	190	17.09752	190	19.7302	190	22.80418	190	59.178	190	46.35607	190	26.52609	190	25.20615	190	-14.24301	190	-19.6779	190	16.77081	190	-7.381703	190	-3.96855	190	-17.32847	190	-42.72035	190	-48.21198	190	-7.759107	190	-8.39614	190	101.423	190	75.43014	190	-7.117569	190	-7.211416	190	-47.82134	190	-46.40741	190
	191	13.26198	191	13.74298	191	14.34102	191	17.43293	191	60.13391	191	47.33788	191	29.77507	191	29.28794	191	-14.66913	191	-19.60525	191	14.48576	191	-11.86488	191	-5.852587	191	-20.65273	191	-44.08911	191	-49.25634	191	-8.828407	191	-11.32384	191	100.009	191	73.63476	191	-5.251355	191	-8.315907	191	-46.40088	191	-44.56134	191
	192	14.35571	192	12.60296	192	11.50666	192	13.1329	192	60.78545	192	47.48488	192	32.29523	192	30.94346	192	-15.05722	192	-18.92572	192	12.0835	192	-17.56602	192	-8.329301	192	-21.6911	192	-44.73564	192	-50.23859	192	-10.13193	192	-10.33845	192	99.30762	192	72.38157	192	-6.360428	192	-10.56046	192	-46.71693	192	-44.41427	192
	193	14.25445	193	12.19641	193	10.0183	193	14.80048	193	62.24639	193	47.29118	193	33.33065	193	30.95115	193	-15.33259	193	-21.33366	193	10.01152	193	-22.45269	193	-10.53727	193	-20.18005	193	-44.91459	193	-50.24625	193	-12.01149	193	-10.33442	193	96.90542	193	71.04349	193	-7.355717	193	-11.04328	193	-44.8563	193	-45.79182	193
	194	13.98605	194	12.90688	194	7.655829	194	13.56391	194	61.17915	194	46.9273	194	34.85511	194	31.81749	194	-16.46434	194	-23.40676	194	6.951629	194	-26.44933	194	-11.349	194	-19.60402	194	-46.35262	194	-52.1258	194	-11.89451	194	-6.4725	194	93.19469	194	66.48297	194	-8.741086	194	-12.74787	194	-43.55094	194	-52.39531	194
	195	12.65195	195	12.54001	195	3.836793	195	9.320888	195	56.59542	195	43.37391	195	35.93841	195	34.41695	195	-16.74185	195	-28.18805	195	4.233337	195	-28.27278	195	-12.12232	195	-17.82069	195	-46.17535	195	-50.61974	195	-11.67833	195	-5.793307	195	89.22597	195	62.74676	195	-9.140307	195	-11.40812	195	-42.74744	195	-62.01415	195
	196	12.51659	196	13.55884	196	3.324929	196	6.139503	196	55.96865	196	42.06773	196	34.81715	196	32.61141	196	-17.59396	196	-31.54887	196	1.299287	196	-28.67269	196	-14.69798	196	-19.32508	196	-46.52506	196	-51.57759	196	-9.928707	196	-9.150934	196	86.3014	196	58.30729	196	-8.707465	196	-15.75753	196	-41.60732	196	-62.43246	196
	197	13.81445	197	15.27781	197	4.133292	197	10.12131	197	54.46629	197	40.24028	197	33.84953	197	31.41454	197	-18.2282	197	-34.36967	197	.4191927	197	-27.63721	197	-17.15782	197	-19.47683	197	-45.83068	197	-47.41112	197	-7.047212	197	-9.952574	197	84.86911	197	62.44508	197	-8.820574	197	-18.17288	197	-43.53758	197	-45.1436	197
	198	14.20166	198	17.41961	198	3.738154	198	9.04354	198	53.70356	198	39.73881	198	33.3833	198	29.78863	198	-18.52531	198	-33.16632	198	-.140392	198	-25.1117	198	-18.83159	198	-20.35889	198	-46.164	198	-48.78022	198	-3.857769	198	-10.94616	198	83.04794	198	62.59349	198	-7.193993	198	-14.30895	198	-44.49156	198	-43.17644	198
	199	14.51921	199	16.76023	199	4.172801	199	8.479731	199	51.16233	199	37.13824	199	33.55479	199	30.115	199	-19.98494	199	-33.51884	199	-.6880617	199	-25.34728	199	-19.29998	199	-20.46466	199	-46.75564	199	-49.23574	199	-1.275104	199	-8.274843	199	83.03361	199	60.71716	199	-8.41124	199	-8.394778	199	-44.41898	199	-44.59921	199
	200	15.28976	200	16.30119	200	3.844407	200	6.129982	200	50.96873	200	34.54047	200	33.28918	200	30.34293	200	-19.61159	200	-30.88354	200	-2.237873	200	-27.55664	200	-19.45353	200	-21.77204	200	-48.61073	200	-50.56162	200	1.461122	200	-6.877059	200	80.86149	200	57.67718	200	-8.406785	200	-9.9897	200	-44.89587	200	-44.76267	200
	201	15.81531	201	15.75233	201	3.804743	201	6.016418	201	53.87371	201	40.57716	201	32.88052	201	31.80383	201	-18.4012	201	-29.72569	201	-2.605213	201	-26.77756	201	-18.25918	201	-23.866	201	-52.00678	201	-51.66318	201	3.747271	201	-5.438153	201	80.87639	201	54.90932	201	-7.827549	201	-8.118424	201	-44.92041	201	-44.73556	201
	202	15.38936	202	15.58197	202	2.375839	202	6.083313	202	57.03877	202	46.86223	202	35.19035	202	33.01814	202	-16.98962	202	-30.44802	202	-3.341955	202	-27.53959	202	-17.77239	202	-25.5058	202	-55.06931	202	-54.47344	202	5.296787	202	-6.833536	202	81.52174	202	54.41107	202	-8.663942	202	-8.625424	202	-45.84968	202	-45.75032	202
	203	13.11313	203	14.4202	203	3.495147	203	7.376114	203	57.0834	203	46.12743	203	36.60948	203	35.58921	203	-15.7017	203	-31.22228	203	-3.898695	203	-29.65215	203	-18.4622	203	-28.6193	203	-57.19055	203	-55.34985	203	5.272517	203	-9.143549	203	81.64815	203	54.34945	203	-9.492517	203	-9.907099	203	-47.53236	203	-43.97184	203
	204	12.5461	204	14.56535	204	2.998059	204	9.683167	204	60.25975	204	45.62986	204	36.57369	204	36.16966	204	-13.80194	204	-32.86941	204	-4.432619	204	-32.42165	204	-16.84838	204	-30.37179	204	-59.91335	204	-57.69443	204	4.92447	204	-6.444422	204	82.83969	204	54.01963	204	-12.38069	204	-10.07482	204	-47.3429	204	-47.83216	204
	205	13.9411	205	17.427	205	3.678971	205	10.80751	205	63.49201	205	52.07481	205	35.95464	205	34.70803	205	-13.49678	205	-33.23284	205	-6.018655	205	-34.88634	205	-16.6583	205	-30.89307	205	-60.11559	205	-59.45142	205	3.238143	205	-4.611223	205	83.29188	205	58.04969	205	-13.76191	205	-9.665417	205	-46.77945	205	-47.70689	205
	206	14.01161	206	16.34517	206	7.356246	206	10.07738	206	67.2339	206	56.69254	206	34.51216	206	35.0504	206	-13.32887	206	-33.46457	206	-6.94688	206	-33.27171	206	-18.62866	206	-31.73237	206	-61.46864	206	-59.19057	206	.9612709	206	-1.473776	206	84.43655	206	58.44426	206	-15.12635	206	-10.07511	206	-46.58369	206	-42.52588	206
	207	14.95324	207	18.22037	207	9.207137	207	10.35945	207	66.78191	207	55.53847	207	33.10625	207	34.11857	207	-14.3089	207	-33.45797	207	-9.437396	207	-34.43068	207	-20.26772	207	-33.1945	207	-62.35381	207	-62.77473	207	-1.13494	207	-1.689369	207	86.30694	207	64.71501	207	-16.44474	207	-11.15979	207	-46.57007	207	-40.24904	207
	208	16.47459	208	19.63267	208	8.931675	208	8.205155	208	68.78871	208	55.39773	208	31.20135	208	34.26809	208	-15.14555	208	-33.60331	208	-11.56907	208	-33.01099	208	-22.62	208	-38.73816	208	-62.69077	208	-64.20179	208	-4.084071	208	-5.406615	208	88.11196	208	70.77275	208	-17.75669	208	-11.55963	208	-45.4212	208	-36.8998	208
	209	17.09095	209	19.79837	209	7.666153	209	6.644485	209	70.74399	209	58.70594	209	28.91867	209	33.17767	209	-15.47487	209	-34.8308	209	-13.87862	209	-33.10221	209	-23.93016	209	-41.75072	209	-63.50146	209	-64.77324	209	-6.960848	209	-7.651206	209	89.7747	209	71.43754	209	-19.32206	209	-16.42727	209	-44.74102	209	-35.13826	209
	210	16.66581	210	19.05065	210	5.973962	210	2.204509	210	72.78555	210	59.55367	210	30.45997	210	34.34204	210	-15.93604	210	-35.53294	210	-16.05674	210	-36.49581	210	-24.93871	210	-39.89507	210	-63.89571	210	-66.46562	210	-8.522961	210	-10.38955	210	89.67835	210	72.42114	210	-19.28506	210	-22.25901	210	-43.88634	210	-34.72204	210
	211	16.12873	211	19.87257	211	5.182638	211	4.56968	211	71.47588	211	58.99291	211	31.28182	211	35.69169	211	-18.01797	211	-37.89841	211	-18.82832	211	-40.44192	211	-25.73389	211	-41.29047	211	-65.36018	211	-66.27951	211	-9.332824	211	-12.53754	211	89.07713	211	72.75887	211	-17.71982	211	-25.97364	211	-44.14619	211	-30.567	211
	212	14.29396	212	17.24475	212	3.439116	212	6.878428	212	68.75442	212	54.13563	212	32.24557	212	36.15723	212	-19.95002	212	-39.69138	212	-20.82684	212	-42.1985	212	-25.80813	212	-41.29452	212	-64.88222	212	-66.30956	212	-10.6066	212	-14.04235	212	88.25922	212	72.49089	212	-17.57817	212	-18.4234	212	-43.25486	212	-29.09443	212
	213	14.81955	213	20.84185	213	4.718654	213	9.996841	213	68.06617	213	54.90797	213	34.69523	213	37.0064	213	-22.07139	213	-42.63635	213	-21.98454	213	-42.26114	213	-25.86393	213	-39.65735	213	-64.1894	213	-66.03938	213	-11.48877	213	-15.40038	213	87.07909	213	70.134	213	-17.34157	213	-15.45716	213	-43.41971	213	-27.70085	213
	214	13.64358	214	20.53314	214	6.012193	214	11.39632	214	67.79601	214	56.21038	214	35.5008	214	37.58514	214	-23.65601	214	-43.64121	214	-23.06998	214	-44.33204	214	-25.42147	214	-35.0876	214	-62.61259	214	-66.91795	214	-11.59836	214	-14.48179	214	86.65585	214	68.40871	214	-17.50214	214	-16.96918	214	-43.84889	214	-28.15014	214
	215	14.00134	215	20.93298	215	7.030028	215	12.19838	215	66.6405	215	57.08033	215	37.53266	215	36.73205	215	-25.18665	215	-42.53133	215	-23.29397	215	-45.17731	215	-25.7733	215	-34.25569	215	-62.87698	215	-68.62679	215	-12.82989	215	-11.1548	215	85.26615	215	67.8968	215	-16.52723	215	-16.36703	215	-43.18439	215	-28.16309	215
	216	13.3573	216	19.23804	216	9.422893	216	13.01544	216	63.22252	216	53.89524	216	38.28219	216	35.88566	216	-24.86839	216	-41.36565	216	-24.01938	216	-44.17904	216	-25.02884	216	-29.52681	216	-62.28234	216	-65.8491	216	-14.25898	216	-10.77604	216	84.22735	216	71.95777	216	-16.6282	216	-18.08953	216	-40.16141	216	-27.49604	216
	217	12.7661	217	20.20887	217	8.939102	217	11.12028	217	64.42634	217	52.29457	217	37.51014	217	35.69555	217	-25.62577	217	-42.38913	217	-23.84255	217	-44.26994	217	-23.80034	217	-26.7426	217	-63.11863	217	-69.15205	217	-16.5803	217	-12.98351	217	82.28266	217	70.69387	217	-15.90628	217	-19.26772	217	-37.94794	217	-26.51107	217
	218	10.3917	218	18.73655	218	8.628001	218	10.79171	218	66.42101	218	53.1367	218	37.79152	218	35.70615	218	-26.93158	218	-42.06306	218	-22.5455	218	-44.75207	218	-23.07976	218	-26.87041	218	-64.95439	218	-71.47768	218	-18.26737	218	-13.71503	218	79.05062	218	68.04259	218	-17.05101	218	-20.98713	218	-36.13381	218	-26.12534	218
	219	8.40017	219	18.50532	219	10.19953	219	12.32947	219	67.74341	219	52.49465	219	37.6115	219	36.88437	219	-26.93419	219	-43.4	219	-21.85857	219	-46.19474	219	-22.14646	219	-29.34521	219	-64.39873	219	-69.74036	219	-21.12651	219	-15.9497	219	77.29277	219	65.41153	219	-16.14376	219	-23.24073	219	-35.98481	219	-24.02785	219
	220	7.428777	220	17.2843	220	11.59178	220	13.04307	220	69.84528	220	50.6908	220	36.28329	220	36.39512	220	-26.19098	220	-45.18653	220	-20.9179	220	-46.2369	220	-22.56558	220	-29.8045	220	-63.87682	220	-73.48848	220	-23.08156	220	-16.30751	220	73.47193	220	62.17785	220	-15.93014	220	-12.50024	220	-36.14729	220	-22.42447	220
	221	6.706496	221	17.37434	221	12.35743	221	12.78787	221	70.46768	221	48.13209	221	36.57942	221	37.9071	221	-25.1578	221	-46.93921	221	-19.69652	221	-47.23577	221	-23.83378	221	-31.65932	221	-62.58168	221	-77.8166	221	-25.4386	221	-17.02414	221	71.30976	221	61.2253	221	-16.55738	221	-10.38521	221	-37.87033	221	-23.16315	221
	222	5.120184	222	15.69646	222	14.21614	222	16.62116	222	72.4751	222	49.95996	222	39.07492	222	40.08263	222	-25.77326	222	-47.43765	222	-19.44294	222	-45.98497	222	-24.59528	222	-31.99015	222	-63.5174	222	-82.19277	222	-26.89405	222	-17.38984	222	69.12547	222	59.89042	222	-15.32806	222	-10.1699	222	-41.85471	222	-23.40909	222
	223	5.895088	223	14.10743	223	16.99864	223	18.65594	223	73.03093	223	51.86168	223	42.12318	223	43.55459	223	-26.31011	223	-46.41378	223	-19.95355	223	-44.92435	223	-25.46816	223	-32.02503	223	-64.18834	223	-80.34563	223	-27.40558	223	-16.02815	223	66.64267	223	63.83016	223	-15.46633	223	-11.67482	223	-45.15629	223	-23.08511	223
	224	5.114019	224	11.32101	224	18.21962	224	18.90777	224	72.56031	224	53.40423	224	44.27662	224	45.56564	224	-26.72476	224	-47.0958	224	-19.75435	224	-42.50191	224	-26.30704	224	-34.8521	224	-66.51463	224	-79.68956	224	-26.31611	224	-15.404	224	63.07365	224	61.82119	224	-16.84431	224	-13.26677	224	-46.39606	224	-22.48729	224
	225	3.502907	225	9.712584	225	19.69703	225	20.91309	225	74.59011	225	60.48828	225	46.07437	225	48.0646	225	-26.71895	225	-45.90641	225	-20.39632	225	-41.90942	225	-27.80059	225	-37.3275	225	-68.73898	225	-75.18599	225	-24.05759	225	-16.67336	225	61.00508	225	58.90139	225	-17.5	225	-14.81437	225	-46.86462	225	-23.06501	225
	226	2.45805	226	8.944386	226	20.28785	226	22.38443	226	75.95864	226	62.86406	226	47.2945	226	50.13524	226	-25.96634	226	-45.07952	226	-21.08425	226	-41.51011	226	-29.45398	226	-37.81775	226	-67.77399	226	-71.9821	226	-21.37617	226	-18.5209	226	59.74553	226	56.70645	226	-19.00881	226	-20.80319	226	-45.05762	226	-21.93903	226
	227	.5385935	227	6.797184	227	20.96902	227	22.57788	227	75.96114	227	61.81082	227	48.4039	227	52.46531	227	-25.73297	227	-45.46423	227	-22.61547	227	-43.38115	227	-30.38517	227	-37.25062	227	-67.58748	227	-72.13628	227	-18.19329	227	-19.78852	227	56.59059	227	50.64402	227	-20.38828	227	-24.25659	227	-43.91163	227	-22.7917	227
	228	.3241825	228	7.691079	228	20.60052	228	24.56237	228	73.65373	228	58.08425	228	52.09376	228	55.60952	228	-25.26333	228	-46.04151	228	-23.71924	228	-44.175	228	-31.09304	228	-38.75471	228	-68.65469	228	-74.92545	228	-14.70468	228	-18.25021	228	53.32286	228	52.36536	228	-20.62765	228	-22.27036	228	-42.83952	228	-24.48618	228
	229	1.43379	229	7.64537	229	20.71886	229	25.76964	229	71.76147	229	53.32109	229	55.70666	229	52.30291	229	-23.78668	229	-45.37924	229	-26.30246	229	-45.51315	229	-32.63873	229	-38.52724	229	-68.66438	229	-76.32548	229	-10.33884	229	-19.1007	229	49.37432	229	50.68665	229	-21.28594	229	-16.89034	229	-43.62852	229	-26.67353	229
	230	1.691294	230	7.806523	230	20.09317	230	27.8863	230	69.54445	230	52.46119	230	57.98125	230	49.53942	230	-23.33463	230	-44.77293	230	-27.35487	230	-42.82849	230	-34.14315	230	-38.69279	230	-69.68118	230	-76.3677	230	-6.21832	230	-14.75308	230	46.9175	230	46.58508	230	-21.38115	230	-16.83096	230	-43.12902	230	-27.59954	230
	231	1.315942	231	5.974498	231	20.48459	231	28.37746	231	69.15515	231	54.06239	231	60.34237	231	53.92099	231	-21.6579	231	-46.2874	231	-29.12375	231	-42.07041	231	-34.55573	231	-38.05271	231	-71.86139	231	-77.24969	231	-2.884996	231	-14.5335	231	45.70594	231	40.52686	231	-22.89242	231	-17.5862	231	-39.27634	231	-30.49055	231
	232	1.257793	232	6.08056	232	19.57093	232	29.44363	232	65.68383	232	50.45557	232	61.51737	232	55.70998	232	-19.40907	232	-48.73692	232	-30.39477	232	-40.18779	232	-35.11894	232	-36.22171	232	-73.77498	232	-77.70689	232	.2984119	232	-15.3185	232	43.36499	232	33.29981	232	-24.31376	232	-22.51398	232	-35.72684	232	-37.77026	232
	233	.3187567	233	6.04254	233	20.10837	233	30.00676	233	64.01623	233	49.82412	233	61.51172	233	49.72845	233	-17.41269	233	-50.19474	233	-30.87659	233	-40.0929	233	-33.63731	233	-34.74173	233	-73.67165	233	-76.54816	233	2.799325	233	-13.74823	233	43.34997	233	29.68831	233	-28.33532	233	-26.46724	233	-33.84155	233	-44.27742	233
	234	-.688355	234	6.439275	234	21.04398	234	30.49485	234	61.15314	234	48.60659	234	66.16948	234	62.10366	234	-15.61327	234	-50.70934	234	-31.73089	234	-40.85893	234	-33.78539	234	-33.86793	234	-73.76761	234	-76.96156	234	3.390542	234	-15.44731	234	40.15931	234	38.98388	234	-31.10267	234	-28.57494	234	-32.05474	234	-45.18801	234
	235	-.951907	235	6.05388	235	22.06619	235	31.65422	235	59.24187	235	49.71046	235	71.66572	235	72.10961	235	-15.12946	235	-48.23225	235	-31.93739	235	-42.75167	235	-33.9519	235	-33.46739	235	-77.48665	235	-78.86546	235	1.5634	235	-16.00266	235	38.99192	235	42.66918	235	-32.53963	235	-30.16021	235	-33.08565	235	-32.69626	235
	236	-1.512314	236	6.561877	236	20.35225	236	29.7749	236	56.46229	236	50.77043	236	74.45012	236	74.73839	236	-14.20322	236	-45.77962	236	-32.0806	236	-43.64473	236	-32.63849	236	-34.04456	236	-78.8318	236	-80.22602	236	-.8019347	236	-13.34305	236	38.19599	236	40.26436	236	-34.64523	236	-32.13589	236	-34.19753	236	-30.64191	236
	237	-1.603202	237	3.969333	237	21.26758	237	30.53076	237	54.13183	237	51.39005	237	74.26519	237	75.36649	237	-14.29754	237	-42.55547	237	-31.89153	237	-45.10112	237	-31.03738	237	-33.22663	237	-81.62956	237	-77.84389	237	-3.828706	237	-9.583051	237	38.45937	237	37.17218	237	-36.78053	237	-33.94131	237	-37.49896	237	-26.9758	237
	238	-2.976966	238	2.1347	238	20.55722	238	30.95435	238	53.65044	238	50.5114	238	73.83726	238	74.97044	238	-12.54315	238	-39.0605	238	-32.45551	238	-45.62366	238	-29.80283	238	-32.64201	238	-83.06513	238	-77.60414	238	-6.544243	238	-9.383166	238	36.31283	238	32.20325	238	-38.08488	238	-36.77567	238	-38.99357	238	-26.51347	238
	239	-3.417608	239	3.869741	239	20.28028	239	31.60624	239	56.29755	239	52.46394	239	74.50626	239	75.06466	239	-12.80223	239	-36.89246	239	-32.22612	239	-45.07221	239	-29.76112	239	-34.49451	239	-81.00217	239	-76.09199	239	-8.774755	239	-11.22244	239	34.5581	239	27.64001	239	-38.8708	239	-39.48129	239	-40.44978	239	-28.47032	239
	240	-3.666143	240	3.888487	240	20.31551	240	30.99516	240	58.40912	240	53.3598	240	72.96413	240	73.94019	240	-12.48853	240	-36.92439	240	-30.89235	240	-45.57857	240	-29.30969	240	-36.73307	240	-81.68499	240	-77.08765	240	-10.80995	240	-11.87691	240	31.58574	240	29.01655	240	-39.63385	240	-41.13081	240	-41.12393	240	-28.34473	240
	241	-3.909711	241	5.187497	241	19.97896	241	32.97001	241	61.43962	241	55.08147	241	71.74522	241	74.06508	241	-12.58805	241	-37.18185	241	-29.74802	241	-46.14272	241	-28.20396	241	-37.25707	241	-82.65785	241	-76.2913	241	-12.68534	241	-13.1827	241	27.46021	241	26.52399	241	-39.74086	241	-46.40946	241	-41.64594	241	-28.39868	241
	242	-3.320951	242	6.416039	242	19.16503	242	31.05216	242	65.08223	242	57.50468	242	70.59902	242	74.09972	242	-12.71221	242	-37.25544	242	-28.30785	242	-47.51195	242	-26.81411	242	-37.4488	242	-82.68682	242	-75.88732	242	-14.71842	242	-14.25051	242	24.83774	242	24.38418	242	-39.49493	242	-52.24368	242	-42.66428	242	-27.88447	242
	243	-3.127364	243	7.027926	243	19.08789	243	31.43241	243	66.6086	243	60.19627	243	71.11367	243	74.81346	243	-14.58594	243	-40.50084	243	-28.4117	243	-49.615	243	-26.83154	243	-39.71383	243	-81.07863	243	-77.61192	243	-15.48447	243	-13.2475	243	22.66893	243	22.52695	243	-39.40363	243	-57.50729	243	-45.29721	243	-28.23507	243
	244	-3.646394	244	5.467666	244	19.47888	244	32.00021	244	67.32695	244	59.42057	244	72.24333	244	76.48038	244	-16.52513	244	-41.30077	244	-28.69775	244	-51.26963	244	-27.14203	244	-46.83274	244	-79.366	244	-78.59753	244	-15.62809	244	-12.94998	244	20.77927	244	19.11156	244	-36.61889	244	-53.87566	244	-47.59872	244	-29.93273	244
	245	-3.856342	245	3.739338	245	19.5285	245	33.39228	245	67.43578	245	58.40441	245	73.31462	245	77.99616	245	-19.82676	245	-42.11373	245	-28.7494	245	-53.79247	245	-27.30341	245	-54.0178	245	-79.54996	245	-82.07237	245	-16.74812	245	-14.13448	245	18.52264	245	16.01225	245	-34.91141	245	-47.57552	245	-49.04082	245	-30.83162	245
	246	-4.013321	246	.5564106	246	22.3116	246	33.94689	246	66.78901	246	55.502	246	74.94856	246	78.93379	246	-21.25345	246	-41.4313	246	-28.59098	246	-57.42002	246	-29.06047	246	-58.34186	246	-78.61345	246	-86.12029	246	-17.26406	246	-14.04367	246	16.19513	246	14.0238	246	-35.39555	246	-46.38046	246	-52.865	246	-31.69344	246
	247	-4.87592	247	-.3613442	247	22.58688	247	32.68434	247	67.1443	247	52.86252	247	77.8299	247	80.95004	247	-22.48131	247	-40.62949	247	-27.55788	247	-58.56742	247	-32.19036	247	-58.1031	247	-76.04312	247	-91.68041	247	-17.24027	247	-14.85981	247	14.27227	247	10.15093	247	-34.62157	247	-44.75948	247	-56.19973	247	-33.74714	247
	248	-7.478799	248	-1.347973	248	23.10994	248	33.80016	248	66.57486	248	51.25051	248	80.40644	248	82.49416	248	-23.13405	248	-40.16676	248	-28.41186	248	-63.64667	248	-36.39056	248	-57.58043	248	-77.16139	248	-98.37945	248	-16.82824	248	-15.15127	248	11.81074	248	7.80301	248	-32.37934	248	-43.27388	248	-58.622	248	-35.19619	248
	249	-10.63056	249	-5.209594	249	23.46759	249	32.70271	249	68.89288	249	53.62365	249	83.32776	249	84.20344	249	-23.38214	249	-40.46089	249	-29.13095	249	-61.82157	249	-38.72319	249	-53.73461	249	-79.0797	249	-97.51229	249	-16.86133	249	-18.09788	249	11.37009	249	4.537414	249	-29.88391	249	-42.91973	249	-61.12349	249	-38.11858	249
	250	-10.81448	250	-4.410196	250	22.98924	250	29.57624	250	67.98479	250	52.34739	250	86.23547	250	85.02007	250	-22.59842	250	-43.62979	250	-29.90053	250	-57.57441	250	-40.71088	250	-49.21282	250	-80.73696	250	-97.41948	250	-16.25836	250	-19.18464	250	11.10077	250	1.666189	250	-29.13076	250	-42.72139	250	-62.04045	250	-38.8257	250
	251	-9.501377	251	1.470963	251	21.82412	251	27.49547	251	69.85033	251	51.99768	251	91.66061	251	89.09256	251	-22.66602	251	-44.77679	251	-30.60951	251	-56.58909	251	-40.65584	251	-48.82249	251	-82.36601	251	-92.19555	251	-14.08229	251	-17.79616	251	9.983396	251	-.6619128	251	-26.92269	251	-40.82273	251	-64.74248	251	-40.65861	251
	252	-9.308847	252	-.4395846	252	22.41648	252	25.44139	252	69.88367	252	52.38575	252	94.47205	252	86.73321	252	-21.89797	252	-44.10056	252	-30.13837	252	-50.55927	252	-41.59586	252	-49.61103	252	-83.39754	252	-91.79241	252	-13.76057	252	-14.78109	252	9.940045	252	6.60094	252	-25.40171	252	-38.42956	252	-65.86377	252	-41.97554	252
	253	-9.909929	253	-1.848357	253	19.9667	253	24.20155	253	69.51473	253	53.92651	253	98.94617	253	86.70825	253	-24.43028	253	-45.47121	253	-30.78162	253	-47.40912	253	-42.36269	253	-47.73542	253	-82.726	253	-94.51318	253	-12.88508	253	-14.60781	253	8.8105	253	8.607797	253	-24.88795	253	-35.00521	253	-66.53858	253	-43.2564	253
	254	-11.14666	254	-3.068824	254	17.31862	254	22.94119	254	68.65777	254	52.72151	254	98.4222	254	85.71862	254	-25.19395	254	-45.68851	254	-30.73081	254	-48.62443	254	-41.5158	254	-45.49453	254	-83.56877	254	-98.80113	254	-11.74173	254	-10.71784	254	8.944545	254	8.696549	254	-23.51807	254	-32.54186	254	-66.88525	254	-45.8045	254
	255	-11.57936	255	-3.326562	255	16.70913	255	27.89601	255	66.66972	255	51.73978	255	95.3603	255	88.11417	255	-25.56123	255	-44.64563	255	-31.33981	255	-49.2422	255	-40.63702	255	-43.57098	255	-85.20155	255	-97.05103	255	-12.67036	255	-10.87331	255	9.226632	255	7.31345	255	-23.34265	255	-32.64384	255	-66.11679	255	-45.57315	255
	256	-12.91957	256	-4.480895	256	17.28804	256	27.23408	256	64.12215	256	50.19344	256	89.81678	256	82.33067	256	-25.54543	256	-43.61611	256	-32.92099	256	-48.74963	256	-38.57447	256	-41.5679	256	-87.4697	256	-94.03227	256	-13.48452	256	-7.621459	256	11.44801	256	8.947125	256	-24.14074	256	-32.89678	256	-66.88825	256	-46.83844	256
	257	-10.95553	257	-.6955573	257	19.34512	257	32.0127	257	63.83671	257	49.37738	257	91.59643	257	87.71976	257	-26.83015	257	-44.4399	257	-34.30099	257	-47.78515	257	-35.45053	257	-39.4974	257	-90.61717	257	-94.62075	257	-13.74867	257	-4.690913	257	13.2547	257	11.00587	257	-25.46437	257	-33.49445	257	-66.95753	257	-47.32153	257
	258	-10.52331	258	-1.331227	258	22.83511	258	35.37322	258	62.00839	258	45.68505	258	92.21593	258	97.92181	258	-27.28859	258	-44.698	258	-34.96195	258	-44.03254	258	-32.58728	258	-38.52992	258	-92.02957	258	-88.75683	258	-14.14391	258	-5.158655	258	15.11465	258	13.38462	258	-25.3929	258	-33.22007	258	-66.43246	258	-48.90893	258
	259	-10.24751	259	-1.234549	259	23.19937	259	36.50583	259	60.65381	259	44.00391	259	89.63869	259	99.06554	259	-28.03625	259	-45.38087	259	-35.53453	259	-41.48507	259	-30.11583	259	-38.48459	259	-92.08868	259	-80.2042	259	-13.64909	259	-4.217969	259	17.56346	259	11.91328	259	-26.09232	259	-32.21156	259	-64.86577	259	-49.50689	259
	260	-10.6029	260	-1.209428	260	24.11806	260	36.79431	260	60.39042	260	42.26529	260	90.63599	260	98.54187	260	-29.08315	260	-45.21876	260	-37.21852	260	-42.36688	260	-27.99861	260	-38.3787	260	-90.14238	260	-83.41136	260	-12.18269	260	-3.843894	260	18.52023	260	13.10704	260	-26.41969	260	-31.54449	260	-63.73158	260	-49.87232	260
	261	-10.28707	261	.1151162	261	22.31373	261	36.47633	261	58.94572	261	38.79497	261	91.3965	261	100.2241	261	-29.02669	261	-46.60514	261	-37.86083	261	-42.83955	261	-24.88881	261	-39.23091	261	-87.58263	261	-95.68303	261	-10.16737	261	-4.283902	261	19.69003	261	14.389	261	-26.08298	261	-33.24702	261	-63.75363	261	-50.65158	261
	262	-11.19882	262	-1.52422	262	20.86302	262	35.85665	262	57.12651	262	38.95383	262	90.7968	262	100.7592	262	-29.91175	262	-45.05214	262	-38.0027	262	-41.9901	262	-23.63089	262	-39.74528	262	-87.12734	262	-105.6737	262	-8.767147	262	-4.795775	262	19.1437	262	20.21618	262	-26.36637	262	-32.34805	262	-63.92652	262	-52.22723	262
	263	-10.35689	263	.1592165	263	19.5857	263	33.16032	263	54.73051	263	36.31791	263	89.30776	263	99.20231	263	-28.94246	263	-44.97415	263	-37.76819	263	-40.94518	263	-23.24673	263	-39.98743	263	-86.46303	263	-109.2688	263	-5.757156	263	-4.120797	263	16.90304	263	20.54662	263	-25.42101	263	-33.49126	263	-65.82878	263	-54.2689	263
	264	-7.960828	264	2.087261	264	17.40649	264	31.32747	264	50.64657	264	34.80666	264	89.3219	264	99.59074	264	-27.41249	264	-43.03846	264	-37.69486	264	-41.01244	264	-23.6722	264	-42.30519	264	-88.44313	264	-106.8779	264	-1.002937	264	-3.93386	264	14.42057	264	18.45951	264	-24.97717	264	-33.72869	264	-66.06599	264	-55.55901	264
	265	-5.562158	265	2.720524	265	14.03319	265	30.47535	265	46.11535	265	30.51188	265	93.89787	265	102.7066	265	-27.38453	265	-41.87624	265	-37.46324	265	-42.04648	265	-24.89107	265	-43.07784	265	-89.36124	265	-103.4294	265	3.899826	265	-3.662292	265	12.95205	265	17.3019	265	-24.4413	265	-36.70311	265	-65.95535	265	-56.57542	265
	266	-3.86246	266	.6955236	266	13.16601	266	28.54719	266	42.88751	266	27.9081	266	99.17236	266	106.6964	266	-25.3877	266	-42.11936	266	-37.67298	266	-44.08263	266	-25.42023	266	-44.42662	266	-86.1335	266	-90.36417	266	7.824397	266	-3.617316	266	13.3719	266	13.76923	266	-24.81728	266	-40.47813	266	-64.03145	266	-56.04322	266
	267	-4.479605	267	-.395433	267	11.84721	267	26.93814	267	40.11417	267	25.42399	267	104.8124	267	108.2657	267	-23.40509	267	-41.49874	267	-37.45872	267	-46.08495	267	-26.57265	267	-48.35868	267	-82.93156	267	-84.47103	267	11.90123	267	-.7484885	267	12.50906	267	11.77978	267	-24.66114	267	-43.95319	267	-62.46451	267	-55.41926	267
	268	-5.039845	268	-5.660892	268	8.69554	268	24.14666	268	37.02269	268	22.20723	268	106.9695	268	107.1137	268	-21.44762	268	-41.69716	268	-37.86197	268	-46.36144	268	-27.22593	268	-55.62737	268	-81.22327	268	-82.93544	268	14.89416	268	2.625278	268	12.35714	268	9.277167	268	-23.84719	268	-41.69773	268	-60.35173	268	-58.41059	268
	269	-4.288728	269	-5.446876	269	8.071111	269	23.84693	269	36.57228	269	24.34999	269	111.0913	269	107.8942	269	-19.317	269	-38.60019	269	-39.56044	269	-47.21056	269	-28.88844	269	-60.76598	269	-83.05293	269	-87.28453	269	15.85216	269	-.6595303	269	11.52129	269	4.643629	269	-24.11058	269	-32.6455	269	-58.36795	269	-66.68488	269
	270	-4.046638	270	-1.244341	270	6.081444	270	19.53183	270	34.61034	270	23.16667	270	112.9165	270	107.4826	270	-17.83	270	-36.23082	270	-39.68809	270	-47.78753	270	-29.5783	270	-60.81388	270	-84.44902	270	-91.27165	270	17.58225	270	-5.59048	270	9.790261	270	-3.087126	270	-23.23121	270	-31.15705	270	-57.75658	270	-73.03197	270
	271	-5.491767	271	-1.880218	271	2.705624	271	13.28736	271	33.61387	271	22.69772	271	111.2378	271	100.324	271	-16.36498	271	-34.91877	271	-39.89971	271	-45.31996	271	-30.54576	271	-56.21968	271	-85.40085	271	-90.85212	271	19.23597	271	-9.394882	271	11.17568	271	-3.888828	271	-24.32198	271	-29.55251	271	-57.92617	271	-64.6293	271
	272	-6.698551	272	-1.710784	272	-.5806233	272	10.28172	272	34.16007	272	22.10205	272	111.3432	272	96.93297	272	-14.01211	272	-32.16041	272	-40.04747	272	-44.71901	272	-31.17134	272	-52.2603	272	-86.51957	272	-88.48692	272	20.20635	272	-1.222498	272	12.16673	272	2.708779	272	-23.09341	272	-29.70965	272	-62.34919	272	-60.15454	272
	273	-4.897285	273	4.157863	273	-3.775455	273	6.055124	273	33.87331	273	21.36598	273	110.3152	273	96.20792	273	-11.44132	273	-29.79138	273	-40.44297	273	-44.86597	273	-32.06565	273	-44.64016	273	-88.62199	273	-89.6043	273	19.52751	273	6.24802	273	12.77378	273	9.242293	273	-21.51804	273	-28.11801	273	-64.35777	273	-60.4446	273
	274	-4.015778	274	5.773777	274	-7.073274	274	1.238497	274	34.3695	274	20.45267	274	108.0836	274	98.01473	274	-10.67741	274	-28.78506	274	-41.47276	274	-45.81519	274	-29.73159	274	-39.8131	274	-90.19994	274	-86.68399	274	19.63073	274	7.052387	274	13.08094	274	11.23169	274	-18.77595	274	-25.07573	274	-66.38577	274	-61.27499	274
	275	-4.023728	275	8.421837	275	-9.125666	275	4.847273	275	33.18085	275	20.19091	275	102.8583	275	89.06318	275	-9.930239	275	-27.0292	275	-43.09582	275	-48.26657	275	-27.38379	275	-36.31548	275	-92.90244	275	-84.72768	275	19.85472	275	8.989223	275	14.69537	275	14.04487	275	-17.32779	275	-24.17428	275	-67.98213	275	-65.01582	275
	276	-3.55404	276	9.419152	276	-11.16701	276	1.488868	276	35.92683	276	23.68806	276	104.3508	276	100.2383	276	-9.354061	276	-26.65837	276	-43.28161	276	-49.11876	276	-25.85992	276	-36.11026	276	-93.3943	276	-83.38296	276	21.0686	276	7.435879	276	17.30869	276	15.14958	276	-15.6892	276	-23.12425	276	-67.05019	276	-68.25772	276
	277	-3.346844	277	10.23793	277	-12.81228	277	-3.899376	277	35.43998	277	21.2041	277	107.6716	277	111.192	277	-9.802942	277	-24.49299	277	-44.23048	277	-51.50467	277	-24.05337	277	-36.00024	277	-92.80171	277	-83.15126	277	23.15308	277	5.515887	277	18.84641	277	17.0818	277	-13.12524	277	-20.07243	277	-66.39969	277	-73.8296	277
	278	-4.157073	278	9.321673	278	-14.36263	278	-3.566358	278	37.59205	278	22.07084	278	106.2793	278	113.3494	278	-10.08214	278	-23.84943	278	-44.9035	278	-53.25809	278	-22.26294	278	-36.22197	278	-91.88607	278	-81.9625	278	24.58571	278	5.27251	278	19.91832	278	20.43536	278	-10.33993	278	-25.72721	278	-65.24027	278	-82.20851	278
	279	-4.374562	279	6.820089	279	-17.91212	279	-7.777358	279	38.80244	279	22.85736	279	105.1867	279	114.0981	279	-11.6282	279	-24.68196	279	-45.47795	279	-54.42417	279	-22.24095	279	-38.83077	279	-93.0296	279	-83.82794	279	24.79788	279	8.018167	279	19.92068	279	22.80665	279	-6.528422	279	-34.40964	279	-61.12331	279	-95.64204	279
	280	-5.960784	280	8.096323	280	-21.04272	280	-8.589778	280	39.03486	280	20.03813	280	102.5565	280	112.871	280	-12.64945	280	-24.79223	280	-46.42855	280	-53.57628	280	-22.6344	280	-41.97543	280	-93.31599	280	-83.81	280	24.64781	280	15.57349	280	21.25466	280	24.70116	280	-3.008191	280	-36.21393	280	-61.42976	280	-88.25816	280
	281	-6.638075	281	7.958166	281	-23.50992	281	-8.42875	281	38.18868	281	19.70567	281	102.3226	281	114.6058	281	-14.21773	281	-27.10438	281	-47.43671	281	-53.44254	281	-22.71612	281	-46.24659	281	-92.39439	281	-80.97655	281	22.89555	281	17.284	281	20.93129	281	26.63596	281	-3.441549	281	-22.70585	281	-61.77979	281	-81.26031	281
	282	-5.775706	282	7.172239	282	-25.40876	282	-12.25198	282	38.46175	282	18.09045	282	98.0545	282	111.4326	282	-15.36667	282	-31.44236	282	-47.60428	282	-50.1049	282	-23.26236	282	-48.59723	282	-90.33092	282	-81.69122	282	22.18126	282	18.08117	282	19.36085	282	26.81082	282	-5.425345	282	-9.640991	282	-64.75952	282	-63.63406	282
	283	-5.707277	283	7.604524	283	-26.87251	283	-12.21421	283	38.19069	283	17.41197	283	97.71637	283	109.6767	283	-17.16019	283	-32.53503	283	-48.01648	283	-47.20558	283	-24.54879	283	-48.52981	283	-87.96043	283	-81.09579	283	20.65771	283	17.0812	283	18.92103	283	25.99631	283	-6.921346	283	-9.753543	283	-64.8157	283	-64.59871	283
	284	-5.612719	284	8.738367	284	-27.35425	284	-13.05268	284	36.93285	284	18.68164	284	97.98035	284	109.9629	284	-18.03529	284	-33.0646	284	-48.18951	284	-46.42009	284	-26.81501	284	-49.75141	284	-85.39829	284	-78.7503	284	20.19835	284	16.71999	284	16.70601	284	24.08871	284	-6.95101	284	-10.01794	284	-66.16067	284	-70.00979	284
	285	-5.266516	285	8.722066	285	-28.07128	285	-15.45817	285	34.74756	285	14.57569	285	97.38237	285	105.5395	285	-19.18519	285	-32.73508	285	-48.65779	285	-47.8952	285	-27.66885	285	-47.15397	285	-82.53291	285	-75.08803	285	19.54066	285	15.72484	285	15.06059	285	21.56515	285	-6.188724	285	-19.92837	285	-67.88449	285	-73.54897	285
	286	-5.643739	286	8.975698	286	-28.00831	286	-18.0386	286	33.39498	286	15.24461	286	97.78133	286	103.4479	286	-19.25521	286	-32.72427	286	-47.69317	286	-47.58657	286	-29.35369	286	-47.0601	286	-81.95857	286	-76.02498	286	18.6279	286	17.61161	286	13.12922	286	19.74793	286	-5.870998	286	-22.5322	286	-69.80046	286	-76.12775	286
	287	-4.975027	287	10.48399	287	-31.00898	287	-21.53635	287	32.73931	287	12.27645	287	96.6065	287	101.6178	287	-18.9167	287	-30.7226	287	-47.46662	287	-46.50395	287	-29.55751	287	-48.20084	287	-80.05052	287	-73.89024	287	18.22325	287	21.87612	287	11.1443	287	16.49707	287	-4.908906	287	-13.82207	287	-69.5983	287	-70.22622	287
	288	-4.082128	288	13.2052	288	-33.67028	288	-25.8737	288	30.60558	288	12.62167	288	93.80447	288	98.40294	288	-19.28218	288	-31.21471	288	-46.96758	288	-46.05992	288	-29.16134	288	-50.38087	288	-78.46116	288	-74.19513	288	17.20303	288	20.06222	288	10.3394	288	13.982	288	-5.453005	288	-6.302154	288	-67.72503	288	-62.27037	288
	289	-2.983063	289	14.35255	289	-34.43171	289	-29.48836	289	28.39294	289	8.751184	289	93.98449	289	94.93192	289	-19.2956	289	-30.90592	289	-46.62715	289	-45.82698	289	-30.02508	289	-51.34577	289	-77.55027	289	-72.71719	289	16.88345	289	18.83542	289	8.888782	289	12.93272	289	-5.774528	289	-5.39561	289	-66.2869	289	-57.45026	289
	290	-2.957044	290	13.73359	290	-35.05939	290	-25.76057	290	25.78214	290	3.992216	290	88.52654	290	83.78876	290	-19.63651	290	-31.64611	290	-46.04508	290	-45.09439	290	-30.6376	290	-50.42151	290	-77.37507	290	-71.54492	290	17.22968	290	19.03925	290	8.224216	290	13.49879	290	-5.163892	290	-1.658463	290	-64.89864	290	-54.35564	290
	291	-2.639498	291	13.4284	291	-37.83169	291	-29.52608	291	22.88761	291	5.702794E-02	291	84.57481	291	77.44403	291	-19.54749	291	-31.08597	291	-45.05681	291	-45.23339	291	-30.30132	291	-48.73389	291	-77.71516	291	-71.03668	291	16.40677	291	17.61258	291	6.136746	291	13.63207	291	-3.341772	291	.1662332	291	-65.12682	291	-52.37003	291
	292	-2.74362	292	14.58448	292	-38.59308	292	-29.57122	292	19.96742	292	-2.856274	292	78.84021	292	71.86253	292	-18.1277	292	-30.36695	292	-45.66793	292	-45.02038	292	-27.6829	292	-46.41825	292	-79.37115	292	-73.03854	292	14.95988	292	18.15261	292	5.287628	292	14.6048	292	-3.07662	292	1.520729	292	-64.52356	292	-50.21231	292
	293	-1.862229	293	16.53046	293	-39.13002	293	-30.54011	293	14.71655	293	-8.24369	293	72.23225	293	67.30313	293	-18.16692	293	-30.42766	293	-47.61566	293	-47.72029	293	-25.57196	293	-44.25314	293	-79.80784	293	-73.63966	293	13.98582	293	19.21383	293	3.969985	293	14.67338	293	-1.534348	293	3.272387	293	-63.3181	293	-48.36544	293
	294	-1.283774	294	15.91541	294	-41.05607	294	-31.89834	294	13.18096	294	-11.70145	294	66.44453	294	55.2441	294	-18.55378	294	-31.80005	294	-48.83283	294	-50.48761	294	-25.55971	294	-43.74958	294	-80.42036	294	-71.66702	294	13.57045	294	17.96989	294	1.905136	294	11.86589	294	-.5274934	294	6.323032	294	-61.86437	294	-45.46107	294
	295	-2.83807	295	15.98195	295	-42.33549	295	-36.42812	295	13.74655	295	-4.089411	295	64.60464	295	65.08212	295	-18.67591	295	-32.77015	295	-50.65723	295	-51.98183	295	-24.81178	295	-43.89268	295	-80.67232	295	-71.38828	295	13.67623	295	18.59543	295	1.2909	295	8.602436	295	-.4152292	295	8.593481	295	-58.06499	295	-42.81562	295
	296	-2.895403	296	16.2173	296	-42.20461	296	-34.95412	296	13.70981	296	-5.768981	296	64.48598	296	67.27892	296	-19.87366	296	-36.72176	296	-52.57209	296	-53.0072	296	-24.14725	296	-41.41938	296	-81.43987	296	-69.71354	296	13.92221	296	19.50907	296	-.2929529	296	10.29614	296	1.203719	296	9.988679	296	-54.05816	296	-40.55223	296
	297	-2.430942	297	16.26355	297	-41.72124	297	-34.39616	297	14.4494	297	-10.00446	297	60.96641	297	64.05627	297	-20.18279	297	-39.22367	297	-53.72907	297	-53.6786	297	-21.95951	297	-37.12029	297	-81.34476	297	-66.52417	297	15.10592	297	20.19806	297	-.788914	297	11.52978	297	.347966	297	13.3667	297	-49.71565	297	-38.54678	297
	298	-2.823241	298	14.24568	298	-44.4482	298	-37.22012	298	13.9031	298	-10.11531	298	58.22552	298	63.53134	298	-21.61346	298	-36.8558	298	-55.78163	298	-52.69667	298	-21.01179	298	-33.98793	298	-80.41969	298	-63.59563	298	16.26526	298	21.36402	298	-3.149701	298	15.92152	298	.3207093	298	13.52174	298	-45.40454	298	-35.93628	298
	299	-2.977225	299	11.91288	299	-45.1881	299	-38.69051	299	13.99194	299	-9.329151	299	56.96943	299	62.92558	299	-22.67856	299	-37.17704	299	-56.5367	299	-51.23341	299	-20.35614	299	-34.1553	299	-79.75875	299	-62.59958	299	18.78063	299	22.26189	299	-4.171623	299	14.00522	299	.7584196	299	13.62997	299	-41.53983	299	-33.16664	299
	300	-2.426445	300	12.6887	300	-47.7539	300	-38.25876	300	12.01569	300	-9.567993	300	56.85323	300	60.22802	300	-23.16878	300	-35.67023	300	-56.48438	300	-52.18656	300	-21.05243	300	-36.10257	300	-79.66129	300	-60.7109	300	21.2257	300	24.12614	300	-4.184744	300	9.62788	300	1.302516	300	15.63025	300	-38.12276	300	-30.44467	300
	301	-2.957373	301	11.215	301	-51.65929	301	-41.47754	301	12.00624	301	-13.55001	301	53.52784	301	51.77546	301	-22.0291	301	-33.00944	301	-57.02172	301	-55.08569	301	-20.2501	301	-34.97046	301	-79.17033	301	-59.59238	301	23.90434	301	26.76768	301	-3.828416	301	6.489559	301	1.298512	301	16.46004	301	-35.59693	301	-28.2248	301
	302	-2.80418	302	9.441877	302	-53.03173	302	-39.32154	302	13.96851	302	-8.48303	302	51.73945	302	50.04995	302	-20.40944	302	-30.53071	302	-57.99365	302	-56.5868	302	-20.82586	302	-36.38531	302	-79.92682	302	-57.41645	302	25.75943	302	28.54084	302	-3.056267	302	3.485213	302	.622068	302	15.15828	302	-34.84681	302	-26.90928	302
	303	-4.086457	303	9.27526	303	-54.90454	303	-39.29979	303	13.36185	303	-9.200283	303	49.9383	303	51.64146	303	-19.53988	303	-30.64265	303	-59.4416	303	-56.94531	303	-22.44664	303	-39.92324	303	-79.21227	303	-54.1841	303	28.09333	303	29.79579	303	-2.95515	303	1.843601	303	1.150602	303	16.2553	303	-34.20049	303	-26.31601	303
	304	-3.637941	304	9.545351	304	-56.85416	304	-41.84897	304	11.58014	304	-11.49216	304	43.06017	304	42.36164	304	-19.23802	304	-31.23786	304	-60.28057	304	-56.35712	304	-22.60877	304	-41.1899	304	-77.02153	304	-52.71276	304	30.29374	304	29.86041	304	-3.667397	304	.8961264	304	1.823999	304	16.74228	304	-33.22527	304	-24.62204	304
	305	-4.042964	305	9.254683	305	-58.37431	305	-44.19371	305	8.300634	305	-18.31631	305	48.44222	305	47.62833	305	-17.91279	305	-31.6658	305	-61.21709	305	-53.81315	305	-24.03456	305	-41.79061	305	-74.98514	305	-51.36889	305	33.21609	305	28.81287	305	-3.107732	305	.7231561	305	2.998463	305	16.02886	305	-31.33387	305	-20.3219	305
	306	-3.131295	306	10.62659	306	-58.32753	306	-46.44151	306	9.772379	306	-12.93208	306	52.45539	306	54.11779	306	-17.57466	306	-30.04519	306	-61.66706	306	-53.63772	306	-24.86614	306	-40.82518	306	-72.05968	306	-46.77108	306	34.27091	306	26.99533	306	-1.722306	306	1.782038	306	1.844729	306	14.12298	306	-29.75425	306	-18.89676	306
	307	-2.606858	307	11.33645	307	-60.3311	307	-46.92417	307	11.35637	307	-7.362741	307	56.59774	307	57.4813	307	-16.00976	307	-29.27821	307	-62.16976	307	-54.93876	307	-26.63319	307	-41.13913	307	-69.73679	307	-47.97192	307	35.70098	307	25.97934	307	-.748722	307	2.031624	307	.5086541	307	12.44291	307	-29.68564	307	-17.53898	307
	308	-2.242624	308	10.88778	308	-62.67384	308	-48.52937	308	13.27464	308	-4.15095	308	58.73779	308	55.21396	308	-15.4275	308	-28.22079	308	-63.10798	308	-54.8984	308	-26.95918	308	-39.18605	308	-68.74953	308	-49.44521	308	36.29339	308	27.87356	308	-.7291146	308	2.235502	308	-.4320896	308	10.64613	308	-32.06327	308	-18.20982	308
	309	-3.142652	309	10.66651	309	-64.30025	309	-50.8802	309	14.75489	309	-2.362856	309	59.92828	309	57.50661	309	-15.5222	309	-28.15371	309	-63.73013	309	-55.73833	309	-26.35203	309	-34.79372	309	-67.7505	309	-50.61236	309	35.75735	309	25.76667	309	-.1886258	309	2.510659	309	-.4555666	309	11.22821	309	-32.81176	309	-20.06476	309
	310	-3.747884	310	12.25389	310	-63.86709	310	-47.16016	310	17.11758	310	-4.008889E-02	310	61.18568	310	60.49888	310	-14.21335	310	-27.25073	310	-63.98466	310	-55.92586	310	-25.35976	310	-32.78093	310	-67.8447	310	-54.222	310	35.07549	310	24.64397	310	-1.490033	310	2.258605	310	7.558465E-02	310	12.45949	310	-31.32957	310	-20.4021	310
	311	-5.492337	311	9.599844	311	-64.18839	311	-48.05575	311	19.8206	311	3.483513	311	61.4213	311	60.79681	311	-14.26547	311	-26.96518	311	-63.64473	311	-55.52056	311	-25.03148	311	-33.6475	311	-68.6364	311	-55.5017	311	35.66434	311	28.78999	311	-2.27017	311	.4930806	311	-.1072475	311	11.8282	311	-29.51448	311	-19.51989	311
	312	-6.784345	312	7.679168	312	-64.63923	312	-52.36406	312	22.36008	312	4.652129	312	60.88046	312	60.36936	312	-12.80432	312	-25.18083	312	-62.84346	312	-55.48712	312	-23.96651	312	-32.31356	312	-70.15421	312	-55.00941	312	35.13161	312	25.92174	312	-3.618119	312	-1.308959	312	-.5228555	312	10.27763	312	-27.96562	312	-23.43706	312
	313	-6.969438	313	6.146398	313	-64.81229	313	-56.29882	313	24.92635	313	6.329799	313	60.45762	313	60.59603	313	-12.84765	313	-24.87361	313	-61.30368	313	-56.39412	313	-23.99699	313	-31.97159	313	-71.45945	313	-56.53836	313	32.48794	313	19.80928	313	-5.555815	313	-3.827912	313	-.3039116	313	2.962018	313	-27.05833	313	-30.94826	313
	314	-8.325741	314	6.609472	314	-65.37912	314	-58.85247	314	25.42601	314	3.351135	314	57.8935	314	59.03004	314	-11.47104	314	-25.19795	314	-59.84191	314	-56.27293	314	-23.36769	314	-30.78318	314	-73.70783	314	-57.62928	314	29.12553	314	14.09339	314	-7.523573	314	-2.969384E-02	314	.1648626	314	-.889455	314	-23.80723	314	-33.97822	314
	315	-10.12733	315	5.211542	315	-66.32803	315	-60.82164	315	24.63054	315	-9.115279E-02	315	49.55194	315	54.05014	315	-11.51209	315	-23.73291	315	-58.59434	315	-56.21815	315	-22.30587	315	-30.24044	315	-75.84078	315	-57.72445	315	23.55401	315	15.51564	315	-10.65219	315	1.999356	315	1.482758	315	1.409917	315	-22.84434	315	-15.61898	315
	316	-10.83843	316	6.565224	316	-67.04546	316	-65.927	316	22.4071	316	-3.32203	316	48.26824	316	53.12464	316	-10.07374	316	-22.82136	316	-57.26595	316	-55.78997	316	-21.52102	316	-29.57533	316	-75.32955	316	-55.1498	316	17.4248	316	12.36935	316	-14.87088	316	-.4554077	316	2.127547	316	9.118996	316	-25.01684	316	-8.986177	316
	317	-12.04585	317	6.9726	317	-67.13493	317	-65.60517	317	20.97889	317	-6.406744	317	45.23851	317	49.46328	317	-10.38661	317	-22.65899	317	-55.97429	317	-55.45017	317	-21.08102	317	-30.39394	317	-75.80225	317	-54.76752	317	12.42645	317	7.869233	317	-19.45035	317	-3.864938	317	3.37519	317	9.972124	317	-26.38361	317	-12.97364	317
	318	-10.87272	318	9.555227	318	-65.90237	318	-63.94597	318	21.97395	318	-.7488644	318	44.33287	318	51.23883	318	-11.26105	318	-22.29598	318	-54.42911	318	-54.60199	318	-20.75434	318	-29.65831	318	-77.29662	318	-55.96744	318	9.492025	318	7.229567E-02	318	-24.33965	318	-9.950971	318	5.837104	318	10.15398	318	-25.94973	318	-13.74051	318
	319	-10.0567	319	9.721111	319	-68.06889	319	-66.84418	319	21.41763	319	-6.283206	319	42.18559	319	51.05535	319	-10.66831	319	-21.85482	319	-53.8894	319	-57.26409	319	-20.36609	319	-29.32144	319	-75.89522	319	-54.63136	319	6.258429	319	-7.227187	319	-28.42527	319	-17.89194	319	6.609832	319	10.79547	319	-26.29558	319	-16.40158	319
	320	-9.113056	320	8.358492	320	-67.67015	320	-68.41223	320	23.17995	320	.8939034	320	37.94991	320	46.95684	320	-9.468285	320	-21.49929	320	-55.35062	320	-59.48837	320	-21.03524	320	-29.29763	320	-74.77445	320	-52.70672	320	5.440913	320	-5.732349	320	-33.39653	320	-26.45683	320	8.104032	320	10.92135	320	-26.14178	320	-17.47073	320
	321	-8.913761	321	7.275004	321	-69.89803	321	-69.08227	321	23.16812	321	3.729142	321	38.65724	321	46.98284	321	-9.689878	321	-20.187	321	-56.0862	321	-59.96696	321	-21.69307	321	-30.63459	321	-74.07356	321	-48.81422	321	2.678249	321	-1.945076	321	-37.54191	321	-35.34233	321	8.125367	321	10.95766	321	-26.98055	321	-16.5692	321
	322	-8.01178	322	9.458982	322	-71.38905	322	-68.21769	322	21.54679	322	2.17151	322	39.22422	322	46.26835	322	-9.209842	322	-20.49862	322	-58.1324	322	-61.53067	322	-22.86423	322	-30.30457	322	-74.0869	322	-47.47454	322	.5069169	322	-1.956565	322	-41.98794	322	-34.94009	322	8.575379	322	12.26622	322	-27.81162	322	-15.18967	322
	323	-8.63989	323	7.620023	323	-72.03843	323	-67.22825	323	19.90389	323	-3.743039	323	41.33448	323	46.8848	323	-9.671336	323	-21.51491	323	-59.75715	323	-62.61506	323	-22.99855	323	-28.45908	323	-72.83684	323	-45.42992	323	-1.515401	323	-1.188511	323	-44.4049	323	-35.35116	323	6.946725	323	12.6847	323	-27.05935	323	-12.3951	323
	324	-8.458186	324	7.776029	324	-74.13547	324	-67.76073	324	22.41853	324	2.26335	324	40.64452	324	44.94828	324	-9.90367	324	-22.71495	324	-61.60841	324	-61.32537	324	-21.94895	324	-27.80545	324	-72.02422	324	-44.56062	324	-2.070371	324	-2.856901	324	-46.67885	324	-35.31804	324	5.642006	324	13.0161	324	-25.20079	324	-9.928086	324
	325	-8.863397	325	7.202207	325	-76.16556	325	-65.7111	325	23.06923	325	4.261519	325	37.73741	325	41.31926	325	-11.47328	325	-24.33411	325	-63.61745	325	-59.18548	325	-21.21648	325	-25.91765	325	-72.21033	325	-44.62382	325	-2.515465	325	-4.179781	325	-47.69085	325	-38.69117	325	3.373188	325	11.84274	325	-24.44558	325	-7.671249	325
	326	-8.902412	326	7.113833	326	-77.87186	326	-64.54808	326	23.01913	326	5.961037	326	40.26252	326	41.89569	326	-11.12218	326	-26.0662	326	-65.968	326	-58.93577	326	-21.12117	326	-23.76304	326	-70.54045	326	-43.04061	326	-3.733662	326	-3.412503	326	-48.18409	326	-42.70041	326	1.312346	326	8.183764	326	-25.38363	326	-4.949306	326
	327	-9.735979	327	4.859641	327	-78.09634	327	-67.42765	327	20.38326	327	5.15961	327	35.94257	327	36.92598	327	-12.34104	327	-29.55645	327	-67.36528	327	-58.54203	327	-18.87972	327	-22.50287	327	-69.66329	327	-42.543	327	-3.818799	327	-1.657588	327	-50.31164	327	-46.30855	327	-.9168962	327	1.101582	327	-24.88189	327	-2.050875	327
	328	-9.389653	328	4.28879	328	-80.05833	328	-67.64537	328	18.46627	328	2.614173	328	33.98804	328	34.80501	328	-13.21	328	-29.90658	328	-67.51455	328	-57.58203	328	-17.06039	328	-20.33121	328	-67.85464	328	-42.48141	328	-4.207062	328	-1.117072	328	-51.24395	328	-51.01847	328	-1.783076	328	-1.49823	328	-21.22174	328	.9107772	328
	329	-8.462904	329	6.26451	329	-82.17445	329	-69.58145	329	21.39576	329	8.18843	329	28.54252	329	32.17785	329	-12.64559	329	-28.81638	329	-69.0822	329	-57.73437	329	-15.48829	329	-17.89815	329	-65.69736	329	-42.06129	329	-3.866503	329	-3.411204	329	-52.40407	329	-54.0981	329	-1.862292	329	5.420589	329	-17.93205	329	4.872343	329
	330	-7.038482	330	6.29902	330	-82.83086	330	-71.10654	330	23.63044	330	12.50631	330	25.39828	330	26.2316	330	-14.67728	330	-27.78406	330	-69.85414	330	-58.75063	330	-14.50952	330	-17.90879	330	-63.89292	330	-41.20627	330	-3.076808	330	-4.260556	330	-53.98858	330	-59.1118	330	-2.380286	330	8.680225	330	-15.19877	330	5.476501	330
	331	-7.81495	331	5.018022	331	-84.65721	331	-74.39283	331	25.09545	331	13.19229	331	24.57178	331	26.45062	331	-14.24966	331	-26.02193	331	-70.58553	331	-60.75722	331	-13.3794	331	-14.42275	331	-63.5468	331	-41.10637	331	-2.940831	331	1.295041	331	-55.57344	331	-62.7067	331	-2.615985	331	4.114207	331	-12.38043	331	8.072655	331
	332	-8.16621	332	5.433156	332	-84.97026	332	-74.74088	332	26.63238	332	14.0246	332	26.13512	332	27.76375	332	-14.23462	332	-23.73186	332	-71.31759	332	-64.3985	332	-12.36954	332	-14.23102	332	-62.68233	332	-40.00703	332	-3.969404	332	3.812757	332	-57.86206	332	-60.96249	332	-.4501462	332	-.2677354	332	-11.83253	332	9.03836	332
	333	-7.832318	333	4.341422	333	-85.97704	333	-71.76769	333	29.12887	333	13.66336	333	26.25963	333	30.43221	333	-13.33706	333	-22.71695	333	-72.41161	333	-67.03493	333	-11.19776	333	-11.38443	333	-60.82882	333	-36.03005	333	-5.381385	333	2.72659	333	-60.00143	333	-57.69494	333	1.340383	333	-3.996045	333	-10.61699	333	10.81567	333
	334	-8.381689	334	4.881529	334	-86.94577	334	-70.40867	334	32.5971	334	16.15767	334	27.97818	334	29.09492	334	-12.09419	334	-25.32054	334	-73.10818	334	-66.46555	334	-10.68477	334	-11.89441	334	-60.48738	334	-35.87385	334	-6.315022	334	3.351301	334	-64.07869	334	-58.94339	334	1.616367	334	.4522556	334	-10.34234	334	10.13769	334
	335	-7.193918	335	7.342159	335	-88.63696	335	-72.8591	335	34.5625	335	13.82706	335	28.01861	335	29.44163	335	-12.82266	335	-25.86715	335	-73.18579	335	-66.91115	335	-9.419319	335	-15.05918	335	-60.9421	335	-35.19328	335	-6.823391	335	2.118163	335	-67.74226	335	-60.54306	335	1.081182	335	4.032463	335	-10.33129	335	8.259178	335
	336	-8.295937	336	5.869963	336	-88.03124	336	-70.03227	336	31.71587	336	8.143209	336	28.09398	336	31.44225	336	-13.32334	336	-25.26559	336	-73.71987	336	-64.43476	336	-8.962684	336	-18.62143	336	-61.15565	336	-35.30796	336	-7.903703	336	1.850456	336	-71.31384	336	-63.88584	336	-6.901801E-02	336	5.300647	336	-11.87749	336	5.907342	336
	337	-8.965673	337	5.074294	337	-86.0974	337	-70.60722	337	30.08429	337	2.458526	337	29.47906	337	32.85637	337	-13.76866	337	-24.92623	337	-73.52037	337	-63.21613	337	-8.832762	337	-19.35557	337	-61.02776	337	-35.4935	337	-7.414747	337	3.162172	337	-76.66663	337	-68.1254	337	.812428	337	6.000009	337	-12.19276	337	5.535127	337
	338	-9.257976	338	4.635657	338	-85.11794	338	-70.85174	338	29.13312	338	8.120149	338	31.27135	338	34.3303	338	-12.32756	338	-22.98483	338	-74.31127	338	-63.3837	338	-8.28567	338	-21.21685	338	-60.86581	338	-35.16691	338	-6.35361	338	2.569838	338	-79.96922	338	-69.46392	338	1.479891	338	5.509058	338	-12.87037	338	5.588477	338
	339	-9.477312	339	4.185462	339	-85.53281	339	-71.56364	339	27.99082	339	4.220902	339	30.62838	339	32.85822	339	-12.08409	339	-24.33787	339	-74.46347	339	-65.77914	339	-8.963354	339	-23.01027	339	-60.23983	339	-34.54668	339	-5.316217	339	2.105201	339	-83.87695	339	-64.56789	339	1.782684	339	6.20132	339	-12.67016	339	5.042138	339
	340	-9.733643	340	5.539787	340	-86.32278	340	-74.00948	340	30.45351	340	9.796374	340	30.57835	340	34.84495	340	-12.30294	340	-26.07145	340	-73.60927	340	-65.8092	340	-7.836425	340	-23.28022	340	-59.70305	340	-35.59629	340	-3.693542	340	1.770637	340	-86.3098	340	-58.95001	340	1.770678	340	4.931153	340	-10.88451	340	3.703759	340
	341	-8.868259	341	7.282446	341	-87.47995	341	-78.9106	341	33.9625	341	18.35951	341	31.32197	341	33.47239	341	-13.93001	341	-27.42955	341	-72.61575	341	-65.59795	341	-8.110262	341	-20.76153	341	-59.78283	341	-36.31562	341	-2.955208	341	.9093937	341	-88.98423	341	-61.63752	341	2.98087	341	3.64844	341	-10.88483	341	3.312909	341
	342	-8.599254	342	6.099099	342	-86.66669	342	-74.52026	342	36.24432	342	22.17695	342	31.89963	342	31.90737	342	-14.2352	342	-28.17751	342	-71.72047	342	-66.91521	342	-8.326621	342	-20.99433	342	-60.90882	342	-36.67577	342	-1.509423	342	-1.013081	342	-90.02873	342	-63.91842	342	3.520285	342	2.528035	342	-9.299176	342	2.356793	342
	343	-7.503516	343	5.677356	343	-85.26064	343	-72.72477	343	39.08575	343	21.35448	343	35.38769	343	33.30754	343	-15.27199	343	-28.60114	343	-70.62643	343	-68.40323	343	-8.897605	343	-20.12687	343	-62.3164	343	-36.97599	343	-.9090519	343	-5.854728	343	-91.70179	343	-67.36978	343	4.087639	343	-1.356575	343	-8.565424	343	1.002349	343
	344	-8.681947	344	4.756424	344	-84.95363	344	-74.05392	344	40.3585	344	22.92872	344	40.39262	344	30.11101	344	-15.87463	344	-27.30203	344	-69.01209	344	-68.02045	344	-7.357513	344	-16.53349	344	-61.60216	344	-41.07277	344	-.1794329	344	-7.960316	344	-94.76395	344	-66.07178	344	5.03078	344	-4.390123	344	-6.515691	344	1.109191	344
	345	-8.97954	345	3.696798	345	-84.81729	345	-74.79549	345	40.30912	345	24.55761	345	44.17466	345	29.09051	345	-15.94445	345	-26.6258	345	-66.59598	345	-69.31757	345	-7.451323	345	-13.59738	345	-61.44245	345	-47.47513	345	1.535039	345	-1.078162	345	-97.38429	345	-68.42624	345	5.32381	345	-3.385534	345	-4.040164	345	2.699256	345
	346	-9.051918	346	3.092539	346	-82.52996	346	-77.15771	346	40.44646	346	26.3543	346	44.72648	346	28.42249	346	-15.91805	346	-26.75295	346	-63.40255	346	-71.10688	346	-7.364312	346	-13.74759	346	-61.58799	346	-47.43833	346	2.145702	346	3.713071	346	-100.7774	346	-73.51728	346	3.752598	346	5.208231	346	-2.762931	346	4.520545	346
	347	-9.096109	347	3.634065	347	-81.91488	347	-77.14668	347	38.77608	347	25.41293	347	42.62849	347	32.4513	347	-16.14619	347	-25.53763	347	-59.6678	347	-70.43134	347	-7.597539	347	-11.64835	347	-61.82051	347	-46.95983	347	3.560663	347	4.889674	347	-101.4096	347	-79.30666	347	2.145962	347	2.735774	347	-3.290877	347	5.168863	347
	348	-7.211667	348	7.02525	348	-80.67174	348	-76.04045	348	39.72027	348	27.24105	348	39.8741	348	26.57159	348	-15.95421	348	-24.61254	348	-57.49941	348	-68.21741	348	-8.04135	348	-10.50425	348	-60.63988	348	-45.57105	348	5.151894	348	7.315699	348	-102.9701	348	-87.19437	348	1.4899	348	1.050024	348	-3.727711	348	7.355585	348
	349	-6.099349	349	6.70761	349	-79.84203	349	-75.58028	349	37.3297	349	26.81774	349	41.25842	349	36.56865	349	-16.60255	349	-26.1041	349	-55.38189	349	-66.73486	349	-8.187754	349	-10.71547	349	-58.08062	349	-35.57041	349	7.497442	349	4.856322	349	-102.4539	349	-90.84331	349	1.911824	349	-.629257	349	-5.299932	349	7.064172	349
	350	-5.921947	350	6.635216	350	-79.4807	350	-75.01062	350	37.07416	350	27.09038	350	42.34407	350	43.90381	350	-15.22682	350	-25.98553	350	-53.82706	350	-65.65997	350	-8.09723	350	-9.617453	350	-54.09939	350	-29.24969	350	8.051577	350	4.473823	350	-102.9405	350	-82.32339	350	1.563792	350	-2.198378	350	-6.999097	350	3.039926	350
	351	-6.14722	351	6.886283	351	-79.88583	351	-75.94458	351	37.86606	351	28.76082	351	41.41891	351	42.78956	351	-15.82085	351	-27.68205	351	-52.38231	351	-62.02394	351	-7.292277	351	-6.30036	351	-53.74735	351	-30.86533	351	8.814226	351	7.318693	351	-105.0413	351	-81.42141	351	2.536201	351	-3.55563	351	-7.181006	351	-4.10574	351
	352	-5.680966	352	8.841589	352	-78.6698	352	-75.12014	352	37.83099	352	28.12649	352	37.84311	352	41.06655	352	-15.72309	352	-28.50058	352	-53.20832	352	-59.4632	352	-6.591382	352	-5.604221	352	-53.48019	352	-32.245	352	8.514112	352	12.59901	352	-106.3507	352	-82.43628	352	2.380888	352	-3.362542	352	-4.126452	352	-13.41779	352
	353	-7.137319	353	7.067161	353	-77.95029	353	-74.03594	353	36.74125	353	26.5487	353	34.57882	353	42.11372	353	-16.13234	353	-27.24506	353	-55.04414	353	-58.87093	353	-6.733005	353	-5.101186	353	-53.55556	353	-31.92429	353	9.740755	353	14.23687	353	-106.4334	353	-83.58508	353	2.407001	353	-2.310324	353	-.9069451	353	-19.1155	353
	354	-6.356812	354	7.671384	354	-78.5332	354	-73.13264	354	39.32994	354	28.27975	354	32.4142	354	40.83186	354	-15.98418	354	-27.08971	354	-57.2995	354	-60.46744	354	-5.337358	354	-5.706571	354	-54.33111	354	-30.56591	354	10.91196	354	15.12084	354	-105.1374	354	-87.17297	354	3.072315	354	-2.794284	354	1.262389	354	-5.113238	354
	355	-7.068189	355	8.597873	355	-78.9832	355	-72.30407	355	39.76348	355	29.35973	355	30.27615	355	40.9235	355	-14.3173	355	-23.4944	355	-59.0982	355	-60.66948	355	-3.588061	355	-3.366612	355	-55.32031	355	-32.9552	355	11.81002	355	15.67934	355	-103.8785	355	-89.79267	355	5.15685	355	-6.077727	355	2.741137	355	3.228143	355
	356	-6.467346	356	7.359076	356	-79.55852	356	-71.17904	356	39.64455	356	29.47084	356	30.29724	356	41.52993	356	-13.86012	356	-20.97638	356	-60.80183	356	-60.61311	356	-1.671078	356	-.5550341	356	-55.49604	356	-33.31602	356	10.29443	356	14.47379	356	-101.6472	356	-90.57959	356	8.373366	356	-6.981716	356	4.900014	356	2.893689	356
	357	-6.91821	357	5.755182	357	-80.01142	357	-69.63477	357	39.12897	357	27.31312	357	31.30143	357	43.56368	357	-12.41138	357	-19.7064	357	-62.91086	357	-60.19003	357	.1697326	357	1.259567	357	-55.2466	357	-32.16727	357	8.180616	357	12.43959	357	-99.13933	357	-88.40504	357	10.07711	357	-2.854085	357	9.902166	357	6.378379	357
	358	-6.244317	358	3.386022	358	-81.89705	358	-68.63428	358	39.39716	358	26.79045	358	32.78327	358	44.18076	358	-12.07052	358	-19.08467	358	-65.27445	358	-59.76734	358	2.708972	358	2.641772	358	-55.71382	358	-33.02988	358	6.106615	358	10.35813	358	-98.40141	358	-82.99309	358	10.28107	358	2.000129	358	13.07032	358	6.503967	358
	359	-5.843751	359	5.303037	359	-83.08119	359	-68.36705	359	38.88765	359	26.94629	359	34.73439	359	45.34843	359	-11.30345	359	-17.35884	359	-66.85545	359	-56.35358	359	3.907316	359	3.923353	359	-52.34077	359	-32.08576	359	4.221128	359	9.443557	359	-96.12762	359	-80.81251	359	12.17482	359	3.309665	359	16.91963	359	9.51949	359
	360	-6.116632	360	5.422584	360	-84.40283	360	-68.62856	360	39.69008	360	28.21811	360	35.86161	360	44.79139	360	-12.21279	360	-18.09482	360	-66.93024	360	-52.34188	360	6.002061	360	3.546153	360	-49.4264	360	-32.19345	360	2.758887	360	9.280527	360	-94.58774	360	-79.56197	360	13.78555	360	5.746148	360	20.4353	360	14.99147	360
	361	-6.268345	361	4.402664	361	-85.64359	361	-67.72015	361	37.81586	361	26.18877	361	37.41801	361	43.50626	361	-12.8779	361	-21.48328	361	-65.56123	361	-47.96592	361	8.875587	361	6.173115	361	-47.38949	361	-30.45207	361	3.714067	361	9.17919	361	-91.92165	361	-77.30462	361	17.15927	361	7.711732	361	23.11929	361	19.15044	361
	362	-5.645017	362	7.662813	362	-86.36578	362	-67.02927	362	36.76836	362	26.73399	362	39.3142	362	44.20507	362	-13.50322	362	-23.19197	362	-64.70541	362	-48.9141	362	10.09882	362	7.448955	362	-47.0717	362	-28.75796	362	4.01138	362	7.859465	362	-88.95387	362	-74.08431	362	19.32438	362	8.147754	362	24.96906	362	22.61282	362
	363	-3.21372	363	9.759613	363	-86.05396	363	-65.75191	363	39.05656	363	28.38644	363	40.33517	363	44.56193	363	-13.6729	363	-25.3328	363	-64.20129	363	-49.14909	363	10.40827	363	6.217414	363	-46.55643	363	-27.79263	363	4.238898	363	5.323339	363	-86.92599	363	-70.63456	363	23.38282	363	10.59044	363	26.41497	363	25.70726	363
	364	-3.420983	364	8.689867	364	-85.69145	364	-64.72669	364	38.84711	364	26.6653	364	40.25864	364	43.18295	364	-14.65916	364	-24.48944	364	-63.89726	364	-50.14138	364	10.66371	364	3.582042	364	-47.17382	364	-26.67736	364	4.679649	364	4.172135	364	-85.65	364	-68.06926	364	25.80829	364	14.1756	364	29.53607	364	28.84455	364
	365	-3.014609	365	8.42961	365	-85.26905	365	-64.04034	365	40.75341	365	28.61662	365	40.98887	365	40.48987	365	-16.73921	365	-23.45917	365	-63.74451	365	-51.04679	365	10.96449	365	4.87355	365	-47.93856	365	-25.91055	365	5.53892	365	2.014455	365	-86.35215	365	-68.12647	365	29.63837	365	15.7337	365	29.25758	365	32.39977	365
	366	-2.814379	366	6.098132	366	-83.4519	366	-63.10753	366	42.48226	366	28.76224	366	40.32741	366	38.68618	366	-17.06878	366	-22.40235	366	-64.6208	366	-52.22532	366	12.21857	366	5.643598	366	-46.54269	366	-23.77636	366	4.872025	366	4.62261	366	-87.54273	366	-69.14761	366	32.02562	366	16.55331	366	27.50873	366	34.85159	366
	367	-4.765232	367	3.395925	367	-82.64706	367	-62.68377	367	44.43352	367	28.95432	367	41.56161	367	34.89561	367	-17.98521	367	-20.46369	367	-64.77988	367	-54.6211	367	12.49621	367	5.680341	367	-47.65369	367	-23.44741	367	3.094928	367	3.07677	367	-89.41475	367	-68.97018	367	31.41803	367	17.52841	367	24.95979	367	35.21155	367
	368	-4.842774	368	3.530589	368	-81.78495	368	-63.15351	368	43.24709	368	26.24604	368	41.15768	368	28.12843	368	-18.22328	368	-20.5542	368	-64.75764	368	-55.83579	368	13.75203	368	6.578004	368	-48.35325	368	-24.78357	368	1.404675	368	.7063855	368	-91.83677	368	-63.23103	368	30.89059	368	18.22958	368	24.99353	368	37.54137	368
	369	-6.739528	369	3.841429	369	-80.54716	369	-63.5873	369	43.90563	369	28.88837	369	39.04125	369	28.14452	369	-18.6472	369	-19.03901	369	-64.39287	369	-57.52933	369	14.54573	369	4.302466	369	-48.39265	369	-25.53386	369	-.7169393	369	1.507457	369	-93.645	369	-61.55223	369	31.54255	369	18.59869	369	25.94072	369	38.46823	369
	370	-8.359175	370	-1.381541	370	-80.13554	370	-62.75348	370	42.24208	370	26.88197	370	35.28876	370	28.75874	370	-19.12753	370	-19.50201	370	-63.17619	370	-61.11156	370	14.39858	370	1.668421	370	-48.12711	370	-28.61416	370	-2.41115	370	.5346776	370	-95.87492	370	-60.41773	370	33.58144	370	19.26153	370	25.30693	370	37.82126	370
	371	-7.277104	371	3.400538	371	-79.51761	371	-63.43769	371	41.56259	371	28.21179	371	27.77806	371	22.98703	371	-19.02545	371	-21.45381	371	-62.07584	371	-65.60978	371	14.18222	371	-.9745902	371	-47.99082	371	-35.61628	371	-4.02987	371	-1.364499	371	-96.93936	371	-60.73017	371	35.14517	371	19.7042	371	24.0349	371	37.6218	371
	372	-5.315803	372	6.481033	372	-80.2678	372	-69.02038	372	39.46587	372	29.3061	372	28.01688	372	22.68459	372	-19.80914	372	-22.70717	372	-62.40803	372	-71.36343	372	13.01682	372	-3.426116	372	-47.62268	372	-41.04725	372	-4.184087	372	-1.745767	372	-98.51439	372	-62.07214	372	37.57236	372	20.6988	372	22.53209	372	38.02813	372
	373	-4.716122	373	7.528326	373	-78.956	373	-71.19415	373	38.43303	373	29.37099	373	29.74386	373	36.1142	373	-19.62089	373	-23.01871	373	-62.83262	373	-71.95983	373	12.82789	373	-1.165359	373	-48.78387	373	-45.41048	373	-5.220734	373	1.106238	373	-97.56931	373	-61.27679	373	40.28728	373	23.13137	373	22.52837	373	36.76226	373
	374	-5.325531	374	7.024772	374	-77.4871	374	-64.91289	374	37.72089	374	30.27934	374	30.91043	374	38.08312	374	-21.27847	374	-24.40252	374	-63.08315	374	-73.4034	374	12.61923	374	3.454252	374	-50.24396	374	-45.21341	374	-6.252843	374	2.144447	374	-96.90691	374	-58.81065	374	42.33168	374	24.7065	374	20.32295	374	33.99595	374
	375	-7.087518	375	3.720606	375	-77.43954	375	-64.47078	375	39.08056	375	33.66587	375	30.4217	375	36.33575	375	-22.3669	375	-23.67163	375	-62.1965	375	-75.84193	375	14.2782	375	8.210192	375	-52.59858	375	-44.73945	375	-5.81594	375	2.514013	375	-95.21756	375	-56.23198	375	46.28602	375	26.55013	375	20.2112	375	31.56026	375
	376	-5.127732	376	7.141486	376	-77.10056	376	-65.86107	376	37.92982	376	34.99801	376	29.90768	376	37.48854	376	-22.6547	376	-23.44371	376	-61.8542	376	-77.46651	376	15.33188	376	12.37906	376	-52.30709	376	-43.01904	376	-5.845222	376	3.37398	376	-92.3545	376	-56.92152	376	49.22422	376	28.25203	376	17.73759	376	30.77798	376
	377	-4.960195	377	7.504922	377	-74.2845	377	-63.18531	377	37.17905	377	36.27032	377	30.86602	377	37.19798	377	-23.75612	377	-22.168	377	-60.67707	377	-79.55894	377	17.99957	377	15.40605	377	-49.80655	377	-41.66299	377	-5.624	377	2.277179	377	-91.11926	377	-60.16808	377	51.49754	377	26.61816	377	17.111	377	28.91249	377
	378	-4.669534	378	9.418394	378	-72.30691	378	-61.85538	378	38.3387	378	36.91475	378	29.63774	378	36.45361	378	-24.04051	378	-22.57609	378	-61.70863	378	-81.69299	378	20.34463	378	17.16716	378	-50.4132	378	-46.94606	378	-5.648461	378	1.755368	378	-89.091	378	-60.12645	378	53.30746	378	24.56309	378	17.39366	378	27.61592	378
	379	-4.882272	379	8.001938	379	-71.99283	379	-60.97317	379	39.507	379	37.06945	379	30.29136	379	36.28405	379	-25.47646	379	-24.47091	379	-63.63839	379	-83.93246	379	20.56532	379	17.35716	379	-50.24819	379	-53.49293	379	-6.649528	379	.4344574	379	-87.67704	379	-54.54736	379	54.92894	379	26.3161	379	17.39911	379	26.70432	379
	380	-3.805496	380	6.29859	380	-71.78522	380	-62.63301	380	38.18124	380	34.40279	380	31.14717	380	37.70251	380	-26.19454	380	-27.13538	380	-64.01849	380	-82.8253	380	21.578	380	18.83208	380	-49.84863	380	-52.46038	380	-6.282425	380	-.5644174	380	-85.93845	380	-50.6473	380	53.42514	380	32.6625	380	20.46783	380	26.97476	380
	381	-3.307256	381	6.350335	381	-71.69031	381	-61.79358	381	40.69367	381	33.87573	381	30.56287	381	37.26088	381	-25.9135	381	-27.10116	381	-63.88871	381	-82.80028	381	23.33084	381	20.91944	381	-50.98723	381	-53.55577	381	-6.298625	381	-3.910099	381	-84.51845	381	-51.29841	381	53.76844	381	34.00121	381	24.79251	381	28.89808	381
	382	-3.275502	382	6.77859	382	-72.24129	382	-63.49775	382	39.65921	382	33.06598	382	29.72433	382	34.65211	382	-26.52835	382	-26.43505	382	-63.83115	382	-84.34711	382	23.7687	382	21.60346	382	-49.66377	382	-47.53692	382	-6.398944	382	-5.308304	382	-82.93318	382	-51.48274	382	53.31335	382	33.78332	382	27.96162	382	29.80506	382
	383	-3.119985	383	3.41143	383	-71.78373	383	-64.07219	383	40.77142	383	34.71253	383	29.56441	383	32.73717	383	-26.20667	383	-25.98072	383	-62.81895	383	-83.97962	383	24.17129	383	23.09512	383	-48.51982	383	-41.99558	383	-5.41154	383	-4.676916	383	-81.661	383	-54.01086	383	53.87371	383	33.40603	383	29.78112	383	30.29218	383
	384	-2.475464	384	1.280141	384	-72.46114	384	-64.44205	384	42.90956	384	36.01918	384	29.52479	384	30.13207	384	-26.55577	384	-23.68694	384	-62.35723	384	-83.79362	384	25.06285	384	24.3024	384	-46.646	384	-39.33622	384	-3.600448	384	-1.24403	384	-81.65482	384	-55.31591	384	53.46496	384	32.22055	384	31.28827	384	30.93558	384
	385	-.6933895	385	2.331506	385	-73.79168	385	-66.69382	385	41.06676	385	33.28776	385	28.2774	385	27.80739	385	-26.1172	385	-21.01166	385	-63.3677	385	-83.31096	385	25.82134	385	24.36209	385	-46.40323	385	-39.97575	385	-3.422815	385	-4.362287	385	-81.47417	385	-58.08443	385	52.29026	385	30.62635	385	33.13071	385	26.3925	385
	386	.0581497	386	2.364427	386	-74.54333	386	-67.20797	386	42.87025	386	34.23444	386	28.02792	386	24.62328	386	-26.11134	386	-20.97366	386	-62.25135	386	-79.7383	386	25.41928	386	24.71759	386	-43.45383	386	-46.05917	386	-2.554495	386	-10.2228	386	-82.08347	386	-64.20589	386	51.29705	386	29.94396	386	33.31852	386	17.35305	386
	387	-1.322942	387	-1.529049	387	-74.33311	387	-64.1071	387	45.67286	387	34.09681	387	28.50226	387	19.06726	387	-25.27592	387	-22.48463	387	-61.50622	387	-75.64721	387	26.42922	387	25.13306	387	-39.92905	387	-56.30741	387	-.421754	387	-8.236399	387	-82.98867	387	-68.94508	387	50.99468	387	31.6894	387	34.32926	387	16.71907	387
	388	-2.191842	388	-3.766174	388	-75.64473	388	-63.02127	388	43.53509	388	32.37263	388	27.26343	388	15.54128	388	-24.522	388	-20.93462	388	-61.39469	388	-73.68858	388	26.52526	388	23.84693	388	-39.10348	388	-65.65468	388	.3172389	388	-2.240774	388	-81.44556	388	-69.9769	388	51.01641	388	31.57362	388	34.77637	388	36.48246	388
	389	-.5772728	389	.6289288	389	-77.20063	389	-63.106	389	44.49535	389	33.85324	389	26.94106	389	16.57949	389	-26.17793	389	-19.93557	389	-61.63762	389	-71.39669	389	26.08856	389	23.76892	389	-37.94994	389	-55.60077	389	.2329725	389	5.686622	389	-81.12873	389	-67.49815	389	52.51104	389	32.66938	389	32.95335	389	42.77554	389
	390	-1.675029	390	-2.364077	390	-76.77242	390	-63.84903	390	45.35465	390	33.60573	390	21.85758	390	15.80841	390	-25.17001	390	-18.92744	390	-63.016	390	-68.36793	390	27.02378	390	24.19213	390	-38.32877	390	-52.29408	390	-5.409032E-02	390	7.523813	390	-79.07138	390	-62.93262	390	52.84283	390	33.17209	390	34.00851	390	40.39761	390
	391	-1.153875	391	-2.057146	391	-77.23784	391	-62.44452	391	46.26415	391	33.75595	391	20.95696	391	11.30711	391	-26.63797	391	-18.49639	391	-64.36692	391	-66.47705	391	28.10196	391	25.87386	391	-39.70767	391	-41.92074	391	.3457463	391	5.939111	391	-78.44954	391	-59.38498	391	54.12932	391	33.84631	391	33.82238	391	38.60511	391
	392	-.557099	392	1.342959	392	-75.85584	392	-62.37214	392	47.75886	392	34.9285	392	25.4916	392	28.06189	392	-25.29341	392	-19.71046	392	-66.91815	392	-67.29429	392	29.16013	392	27.54395	392	-37.48418	392	-34.49412	392	-.4169734	392	3.378299	392	-75.8375	392	-58.48499	392	55.46309	392	29.80026	392	34.12194	392	33.13819	392
	393	-.1227379	393	4.676798	393	-75.15545	393	-62.44878	393	47.73586	393	33.37443	393	29.45917	393	33.90498	393	-25.16905	393	-18.68422	393	-69.18989	393	-67.75021	393	30.30035	393	28.69257	393	-35.52823	393	-29.34152	393	-.8355482	393	-1.005166	393	-74.26089	393	-56.28376	393	59.47313	393	27.34138	393	34.15156	393	30.94107	393
	394	.2974716	394	5.686777	394	-73.70381	394	-65.19186	394	49.63629	394	37.49919	394	33.11705	394	36.91254	394	-24.94261	394	-17.93576	394	-71.24046	394	-68.47469	394	31.6567	394	29.53769	394	-36.44271	394	-32.05328	394	-1.03163	394	-3.941011	394	-72.27742	394	-54.80208	394	61.42095	394	30.35123	394	34.03161	394	30.11001	394
	395	.3811997	395	5.219077	395	-73.38573	395	-66.70324	395	50.90089	395	38.87031	395	34.69416	395	37.52649	395	-24.44893	395	-17.29034	395	-73.63017	395	-70.65762	395	33.49035	395	25.76541	395	-35.84938	395	-33.37079	395	-.3810453	395	-4.313819	395	-70.0452	395	-52.73232	395	62.43584	395	35.19646	395	36.10112	395	28.79854	395
	396	.8469836	396	6.603961	396	-73.25747	396	-66.33376	396	50.61434	396	40.50305	396	34.20649	396	38.11329	396	-23.82054	396	-17.46588	396	-75.36951	396	-73.54369	396	35.28333	396	19.68091	396	-37.36564	396	-33.08504	396	-.4753999	396	2.388574	396	-67.0078	396	-49.1665	396	63.91241	396	29.00606	396	38.47839	396	27.89226	396
	397	-.9232312	397	7.134949	397	-74.07873	397	-65.27308	397	51.27166	397	41.13131	397	36.36544	397	40.91512	397	-23.42029	397	-18.09663	397	-77.46936	397	-74.65279	397	35.46964	397	15.25141	397	-38.35803	397	-33.08089	397	-.7238927	397	6.296899	397	-64.21432	397	-44.96997	397	64.29771	397	32.78057	397	42.0165	397	23.92058	397
	398	.3382617	398	8.542028	398	-76.60062	398	-61.92101	398	50.08599	398	41.5138	398	39.24647	398	44.47027	398	-23.4647	398	-19.59093	398	-79.0254	398	-75.62389	398	36.09824	398	16.82815	398	-40.11227	398	-32.47099	398	-.8784002	398	6.714925	398	-61.64112	398	-43.1256	398	65.07204	398	36.23083	398	45.31835	398	17.72918	398
	399	-.6004077	399	4.877645	399	-75.87362	399	-60.43461	399	48.42214	399	40.20126	399	41.41776	399	46.9113	399	-22.60991	399	-18.40057	399	-79.73815	399	-74.80712	399	34.99931	399	18.42308	399	-40.23776	399	-31.83319	399	-1.704118	399	5.76279	399	-59.22354	399	-40.19544	399	66.11295	399	37.51932	399	50.15762	399	8.165249	399
	400	-9.920627E-02	400	3.969091	400	-71.42892	400	-54.0169	400	46.93069	400	38.7349	400	44.59863	400	49.95339	400	-21.34336	400	-17.5768	400	-79.93404	400	-72.3252	400	35.55583	400	22.02356	400	-39.11777	400	-31.21612	400	-2.291277	400	2.63488	400	-57.73603	400	-39.71723	400	66.42876	400	33.7692	400	52.59224	400	22.5518	400
	401	-1.008074	401	3.511987	401	-69.57024	401	-51.46218	401	46.59634	401	38.6499	401	47.23734	401	49.11166	401	-21.58828	401	-15.15292	401	-78.37782	401	-68.7295	401	37.04684	401	27.59064	401	-37.76656	401	-30.11186	401	-3.705296	401	-.8968723	401	-58.25007	401	-38.43307	401	68.49865	401	34.93565	401	54.17479	401	40.18708	401
	402	-1.623853	402	4.172609	402	-70.20471	402	-49.99854	402	46.44224	402	38.87122	402	50.32672	402	50.67936	402	-20.54737	402	-14.5488	402	-78.08392	402	-68.74416	402	37.82029	402	31.51178	402	-38.23258	402	-29.82316	402	-5.210971	402	-2.777164	402	-59.45776	402	-37.18146	402	67.47348	402	42.89836	402	55.54492	402	52.40394	402
	403	-1.928807	403	3.425075	403	-70.90723	403	-50.36795	403	46.83171	403	39.90565	403	53.36237	403	50.74302	403	-19.98404	403	-14.30343	403	-78.33047	403	-70.37292	403	36.29375	403	30.27139	403	-36.02782	403	-27.98989	403	-6.854086	403	-.2676063	403	-62.00489	403	-37.0548	403	67.85421	403	42.5573	403	56.78038	403	50.39898	403
	404	-2.417874	404	3.277377	404	-71.18473	404	-52.87186	404	46.71682	404	38.5876	404	52.95336	404	47.15901	404	-19.86821	404	-14.04135	404	-78.35941	404	-69.95866	404	36.19605	404	29.09235	404	-36.72597	404	-29.10506	404	-9.208841	404	-1.230926	404	-65.34869	404	-37.09135	404	66.58292	404	44.07148	404	57.85029	404	47.89513	404
	405	-2.734755	405	4.476782	405	-68.27544	405	-52.32247	405	44.26701	405	38.51096	405	50.48919	405	42.16123	405	-19.56536	405	-12.78579	405	-79.19617	405	-70.78371	405	36.50565	405	29.34788	405	-35.90942	405	-26.60706	405	-11.47662	405	-3.920236	405	-68.86406	405	-38.07253	405	68.22514	405	45.36869	405	58.15548	405	45.49244	405
	406	-2.110087	406	4.729731	406	-65.51171	406	-51.88012	406	45.10465	406	36.54608	406	46.99992	406	41.86497	406	-19.06306	406	-13.3894	406	-79.4044	406	-73.86166	406	37.35778	406	30.40797	406	-35.66513	406	-24.86949	406	-13.53485	406	-7.092108	406	-71.79328	406	-39.65479	406	68.18107	406	45.32483	406	55.95299	406	46.46399	406
	407	-.5967164	407	6.74366	407	-64.55234	407	-53.09492	407	45.13727	407	34.1741	407	41.8995	407	38.7628	407	-18.68397	407	-11.77811	407	-79.2083	407	-77.26606	407	37.43114	407	30.51217	407	-33.868	407	-23.5666	407	-15.42233	407	-10.88361	407	-73.79633	407	-41.3963	407	67.6322	407	46.81449	407	55.27842	407	49.07639	407
	408	-.3541827	408	7.828937	408	-65.09483	408	-53.22961	408	44.42995	408	33.05936	408	37.10624	408	26.92049	408	-17.48143	408	-11.44272	408	-79.96602	408	-78.41518	408	38.18506	408	28.00682	408	-35.39498	408	-24.55738	408	-17.1045	408	-12.46423	408	-75.27547	408	-43.68555	408	68.28669	408	47.99426	408	55.79407	408	52.0022	408
	409	-.7117963	409	8.189816	409	-65.87952	409	-58.8055	409	42.39048	409	30.77253	409	37.16684	409	39.28938	409	-17.22837	409	-10.81609	409	-80.82569	409	-78.95944	409	38.83545	409	26.80204	409	-35.15865	409	-25.29665	409	-19.17904	409	-13.40956	409	-74.494	409	-44.28553	409	67.7263	409	49.7047	409	56.32822	409	54.13249	409
	410	-1.028219	410	4.475209	410	-64.19461	410	-52.72115	410	41.25165	410	27.70905	410	38.97584	410	44.89096	410	-16.14718	410	-11.64541	410	-81.68496	410	-77.59013	410	38.65741	410	26.44909	410	-34.4152	410	-25.07733	410	-20.1629	410	-14.01207	410	-74.81357	410	-44.95696	410	67.08276	410	51.80552	410	58.12093	410	54.71498	410
	411	-.3959435	411	6.263352	411	-61.68992	411	-46.84182	411	42.82514	411	33.81267	411	41.56174	411	48.41398	411	-15.89683	411	-12.61538	411	-81.4482	411	-75.89958	411	38.16026	411	27.24848	411	-36.08772	411	-24.13169	411	-20.38538	411	-12.86621	411	-73.50928	411	-47.01613	411	66.93984	411	52.39579	411	57.41177	411	54.52535	411
	412	-1.118886	412	6.342192	412	-59.9719	412	-46.82814	412	44.52311	412	36.35256	412	40.64116	412	46.74623	412	-16.0374	412	-13.48402	412	-81.04286	412	-72.94334	412	38.16161	412	28.85651	412	-34.43493	412	-23.32123	412	-21.20817	412	-11.53643	412	-71.25771	412	-49.98976	412	68.60332	412	53.05783	412	54.92308	412	52.19518	412
	413	-1.850034	413	5.284034	413	-58.03571	413	-47.3084	413	43.16312	413	33.91818	413	41.86253	413	47.39594	413	-14.54105	413	-13.55938	413	-80.5351	413	-71.93819	413	40.52317	413	28.87868	413	-32.30402	413	-20.01147	413	-21.03753	413	-10.93367	413	-69.8147	413	-50.04985	413	69.13096	413	54.60841	413	52.88976	413	49.53356	413
	414	-2.081834	414	4.730935	414	-59.3265	414	-51.17081	414	41.6591	414	34.47268	414	44.24334	414	50.29991	414	-14.3866	414	-14.21139	414	-80.56485	414	-71.40394	414	42.17008	414	28.78849	414	-32.93143	414	-18.44707	414	-20.48255	414	-9.861977	414	-68.81565	414	-44.22218	414	69.91089	414	55.29853	414	51.98819	414	51.03878	414
	415	-1.939297	415	4.647638	415	-60.34832	415	-52.75589	415	41.23335	415	37.66563	415	48.56457	415	51.4936	415	-14.45089	415	-12.83486	415	-79.80458	415	-70.78117	415	42.67802	415	29.15236	415	-33.32888	415	-20.75028	415	-19.83953	415	-7.912101	415	-70.56543	415	-40.32652	415	72.46389	415	56.80164	415	49.01151	415	48.85138	415
	416	-2.137924	416	5.318205	416	-60.32406	416	-57.17199	416	38.84995	416	35.28947	416	52.38302	416	50.2002	416	-15.1703	416	-11.97251	416	-78.88134	416	-69.88701	416	42.68063	416	27.21377	416	-31.84538	416	-22.40765	416	-19.61392	416	-7.697001	416	-71.2682	416	-39.25995	416	74.5623	416	58.51725	416	47.85133	416	46.64272	416
	417	-2.14711	417	5.700014	417	-61.2933	417	-59.53202	417	41.34378	417	42.81919	417	55.80529	417	51.72703	417	-16.07913	417	-10.27719	417	-76.99763	417	-69.39294	417	42.55716	417	24.70828	417	-31.88012	417	-22.81528	417	-18.65813	417	-7.641328	417	-73.44063	417	-44.07808	417	75.22071	417	61.33813	417	46.19611	417	45.9039	417
	418	-2.496688	418	4.048616	418	-65.25806	418	-60.24853	418	46.86858	418	50.32603	418	55.13124	418	54.11858	418	-15.81366	418	-10.52934	418	-74.30836	418	-68.1965	418	43.06906	418	25.81508	418	-31.7758	418	-23.97984	418	-16.86708	418	-6.396156	418	-74.48113	418	-48.13964	418	75.6097	418	61.272	418	42.88712	418	42.95479	418
	419	-2.997473	419	4.671663	419	-67.21898	419	-64.04121	419	48.90823	419	52.04017	419	53.4497	419	52.31263	419	-16.91746	419	-8.464989	419	-71.09196	419	-67.66465	419	42.89694	419	28.76262	419	-31.61847	419	-24.20134	419	-16.04746	419	-5.930768	419	-75.07614	419	-50.24059	419	75.78133	419	62.32681	419	40.37226	419	38.95427	419
	420	-2.217579	420	4.294966	420	-68.44144	420	-61.30623	420	50.91108	420	48.49709	420	54.01139	420	50.7577	420	-17.50859	420	-10.87305	420	-67.91324	420	-68.35928	420	41.77668	420	28.26405	420	-31.06775	420	-24.71778	420	-14.95061	420	-4.589282	420	-75.437	420	-51.27754	420	76.58138	420	62.36425	420	39.78388	420	38.39893	420
	421	-2.378178	421	3.606339	421	-71.20202	421	-60.79467	421	52.63758	421	47.35098	421	59.32174	421	65.17873	421	-16.66297	421	-11.32604	421	-65.07726	421	-67.58005	421	41.20341	421	27.10678	421	-29.87578	421	-26.41866	421	-13.76783	421	-4.219113	421	-75.24934	421	-51.77385	421	76.17329	421	62.2398	421	38.52531	421	37.55429	421
	422	-1.814757	422	4.005525	422	-70.21434	422	-57.35472	422	53.31912	422	47.57822	422	63.41127	422	67.76411	422	-16.73627	422	-13.88542	422	-63.14357	422	-67.03466	422	41.53183	422	30.27118	422	-29.54251	422	-26.23043	422	-12.17367	422	-4.792253	422	-75.05132	422	-52.37463	422	75.34483	422	60.96373	422	39.47649	422	38.42197	422
	423	-2.031383	423	4.629152	423	-71.7395	423	-59.20228	423	51.80341	423	45.97673	423	63.5297	423	66.24365	423	-17.32385	423	-18.32694	423	-61.87629	423	-69.83812	423	42.00223	423	33.84649	423	-28.46154	423	-23.40321	423	-10.95532	423	-6.117041	423	-74.75184	423	-51.46375	423	74.40121	423	61.01917	423	40.55194	423	37.38596	423
	424	-2.473034	424	3.158466	424	-71.43895	424	-62.31264	424	47.83425	424	37.97718	424	63.44211	424	65.52223	424	-17.8079	424	-20.89	424	-60.76891	424	-71.56445	424	41.83651	424	34.50541	424	-28.64469	424	-20.98951	424	-8.993699	424	-7.526884	424	-74.46141	424	-51.11372	424	72.21691	424	59.54658	424	42.24006	424	39.36348	424
	425	-2.135855	425	2.056468	425	-72.60658	425	-62.90493	425	48.6964	425	42.06922	425	62.2913	425	63.95903	425	-19.37223	425	-22.89634	425	-62.25329	425	-74.20365	425	42.06008	425	36.51176	425	-28.23125	425	-18.83378	425	-8.32725	425	-3.769399	425	-73.00759	425	-49.99034	425	70.96674	425	58.33652	425	46.22165	425	41.41407	425
	426	-2.309296	426	3.232398	426	-73.7608	426	-61.85732	426	50.5075	426	44.93826	426	59.28477	426	62.36522	426	-19.95324	426	-22.90128	426	-64.27358	426	-73.59309	426	42.27418	426	37.04886	426	-27.14097	426	-15.24041	426	-8.049353	426	-3.16127	426	-70.24761	426	-50.13191	426	69.41068	426	57.05646	426	48.77687	426	41.86939	426
	427	-2.545608	427	2.86161	427	-77.84412	427	-62.03661	427	52.44109	427	46.14422	427	56.90754	427	61.34935	427	-20.9034	427	-23.45463	427	-67.09266	427	-75.06511	427	42.46916	427	39.62228	427	-25.77095	427	-10.86065	427	-8.194147	427	-2.907779E-02	427	-67.19852	427	-50.3735	427	69.68251	427	56.7632	427	51.70728	427	42.99393	427
	428	-2.910013	428	.9693205	428	-78.76338	428	-62.36416	428	52.73569	428	45.46067	428	52.07467	428	54.88411	428	-20.56551	428	-22.70553	428	-69.48347	428	-74.57286	428	42.9646	428	41.60119	428	-25.38544	428	-10.01231	428	-7.744085	428	-2.150126	428	-63.76918	428	-50.51532	428	69.98554	428	57.09379	428	52.99563	428	43.6184	428
	429	-2.376453	429	-.83756	429	-77.71754	429	-57.81593	429	52.79121	429	44.22433	429	48.12519	429	53.12686	429	-20.96605	429	-20.20931	429	-70.63792	429	-73.74316	429	41.27002	429	41.80459	429	-23.044	429	-6.917827	429	-6.319766	429	-6.581744	429	-61.2406	429	-50.20086	429	71.70683	429	54.52009	429	54.65217	429	44.08641	429
	430	-2.325312	430	-1.02169	430	-76.49618	430	-55.26546	430	54.4491	430	42.37035	430	45.03215	430	50.31607	430	-22.04234	430	-19.81465	430	-70.92469	430	-72.49741	430	41.24508	430	40.56683	430	-20.78878	430	-1.263702	430	-4.663183	430	-4.480634	430	-57.25272	430	-48.50122	430	72.58272	430	50.8129	430	56.92539	430	38.03013	430
	431	-1.950397	431	-2.977849	431	-76.32283	431	-54.30191	431	55.2181	431	41.09827	431	41.40218	431	48.38821	431	-22.15999	431	-17.66583	431	-71.44888	431	-70.22784	431	40.32369	431	36.94419	431	-21.00018	431	-.1985061	431	-4.500335	431	-.6558029	431	-56.57629	431	-41.674	431	73.40784	431	51.14714	431	60.01893	431	31.89284	431
	432	-1.461195	432	-4.775986	432	-74.8409	432	-53.34608	432	56.22275	432	42.02805	432	37.82745	432	45.90847	432	-22.4567	432	-15.33311	432	-72.01993	432	-67.0752	432	41.40646	432	34.13204	432	-21.80155	432	7.612795E-02	432	-6.119032	432	-1.416601	432	-57.42162	432	-39.03549	432	73.24213	432	61.21354	432	61.88259	432	31.28961	432
	433	-2.736936	433	-7.200221	433	-74.051	433	-52.34267	433	54.66214	433	40.32901	433	36.72204	433	46.48577	433	-21.58964	433	-14.73575	433	-70.54726	433	-63.4232	433	41.27411	433	32.91682	433	-20.9792	433	-.9013653	433	-8.870708	433	-5.843986	433	-57.04322	433	-38.94912	433	74.30586	433	61.94302	433	62.70635	433	49.05371	433
	434	-2.747191	434	-8.105619	434	-73.11826	434	-49.996	434	54.89271	434	45.46656	434	36.69097	434	46.5236	434	-20.84243	434	-15.62688	434	-69.74043	434	-58.63836	434	40.12118	434	34.07882	434	-21.27391	434	1.03201	434	-9.805329	434	-10.31101	434	-57.42673	434	-38.60644	434	75.3961	434	60.5139	434	60.82779	434	46.95214	434
	435	-1.690111	435	-6.752463	435	-72.92754	435	-49.13422	435	56.41025	435	47.53386	435	33.97341	435	45.65913	435	-21.24055	435	-15.20195	435	-68.16125	435	-56.85431	435	39.37277	435	34.47126	435	-20.72599	435	.3450698	435	-12.31438	435	-11.63073	435	-55.43549	435	-40.40104	435	76.77396	435	59.96332	435	61.24343	435	45.44641	435
	436	-1.509482	436	-3.699159	436	-73.30286	436	-49.16255	436	58.73138	436	50.26934	436	33.88909	436	46.40952	436	-21.2481	436	-14.91172	436	-68.16503	436	-56.91696	436	38.98741	436	36.53938	436	-21.59128	436	-.1074851	436	-15.47906	436	-14.14135	436	-55.82822	436	-42.98816	436	78.89658	436	59.07476	436	57.98272	436	40.37883	436
	437	-1.784452	437	-3.438821	437	-69.49323	437	-42.70818	437	60.21264	437	52.30094	437	35.03999	437	47.90094	437	-20.7949	437	-15.02175	437	-68.54631	437	-58.19532	437	39.66283	437	38.57574	437	-21.85064	437	.180822	437	-17.35482	437	-12.94678	437	-55.41777	437	-42.54467	437	80.95119	437	60.88167	437	55.09026	437	32.78359	437
	438	-.8223859	438	-2.309422	438	-69.51711	438	-39.76751	438	59.42588	438	52.14147	438	33.62334	438	46.77132	438	-20.40099	438	-14.52667	438	-68.88412	438	-59.4714	438	40.021	438	38.23197	438	-22.29078	438	-.8867911	438	-19.47013	438	-10.92246	438	-54.69665	438	-39.20561	438	82.04024	438	62.46218	438	50.65922	438	32.22401	438
	439	1.462778	439	-.5506223	439	-68.29548	439	-38.22698	439	57.02964	439	47.34401	439	33.59847	439	45.92454	439	-20.31903	439	-13.44755	439	-69.23183	439	-61.51758	439	39.38568	439	36.72199	439	-21.05031	439	-1.445755	439	-21.57228	439	-13.97967	439	-55.20053	439	-41.40243	439	82.77513	439	63.64291	439	46.3086	439	35.10794	439
	440	2.141339	440	-.367181	440	-66.90739	440	-37.84725	440	55.80433	440	43.53345	440	32.34408	440	45.35574	440	-20.86158	440	-13.28996	440	-69.95451	440	-62.32918	440	39.33897	440	36.72732	440	-20.61679	440	.9473443	440	-22.21257	440	-15.5729	440	-54.84502	440	-42.41463	440	83.20421	440	65.72618	440	41.98581	440	34.17741	440
	441	2.481456	441	.1692972	441	-65.14742	441	-39.29667	441	56.47261	441	50.63714	441	36.29501	441	46.14248	441	-22.08702	441	-13.19858	441	-70.53936	441	-63.67615	441	37.8178	441	35.89774	441	-20.69265	441	1.291075	441	-22.09278	441	-16.24899	441	-55.57105	441	-38.04023	441	84.42815	441	66.11315	441	40.08136	441	32.65345	441
	442	1.121314	442	.6194529	442	-62.99436	442	-37.50224	442	55.06172	442	50.21212	442	40.07746	442	47.61305	442	-23.53187	442	-13.97258	442	-70.65147	442	-64.66449	442	36.87892	442	36.18133	442	-19.97281	442	2.512854	442	-21.56261	442	-16.56673	442	-54.25307	442	-36.42633	442	85.81081	442	63.09556	442	37.88162	442	30.15668	442
	443	-.2568015	443	-.790379	443	-60.3584	443	-38.55783	443	53.95482	443	46.1184	443	42.01216	443	47.10162	443	-24.07545	443	-14.39509	443	-71.14393	443	-66.13499	443	36.24057	443	35.93178	443	-18.14866	443	5.244415	443	-20.50946	443	-16.13244	443	-53.87466	443	-37.54427	443	87.65654	443	60.8585	443	35.41272	443	28.21641	443
	444	.7797211	444	.8124727	444	-59.17871	444	-39.81847	444	53.83295	444	53.30367	444	44.12085	444	46.88905	444	-24.68822	444	-14.44832	444	-71.65147	444	-66.81223	444	36.62956	444	35.69332	444	-17.61661	444	7.599904	444	-18.86867	444	-15.6823	444	-53.71046	444	-37.05727	444	88.5675	444	60.62213	444	34.80757	444	30.16626	444
	445	1.080645	445	2.657111	445	-57.50618	445	-39.4033	445	53.46857	445	57.32436	445	44.27996	445	45.39172	445	-24.92371	445	-15.49218	445	-72.98744	445	-68.62196	445	37.28617	445	35.77789	445	-17.63857	445	9.323792	445	-17.31051	445	-14.84367	445	-53.15061	445	-37.31558	445	89.66107	445	68.93118	445	33.74456	445	31.96917	445
	446	.9607533	446	1.934497	446	-53.84431	446	-38.37765	446	53.80958	446	57.57274	446	46.09023	446	44.4641	446	-25.10827	446	-16.24448	446	-73.8596	446	-69.66603	446	37.09449	446	35.58648	446	-17.96898	446	10.3647	446	-14.75139	446	-12.70697	446	-52.38801	446	-40.16528	446	89.63969	446	69.46254	446	31.87093	446	30.28884	446
	447	.7397425	447	.664174	447	-51.04807	447	-40.07905	447	54.8791	447	55.96902	447	47.01899	447	44.73749	447	-25.23164	447	-17.56114	447	-74.85133	447	-71.63357	447	37.48611	447	35.09844	447	-16.79195	447	13.85769	447	-11.10054	447	-4.976169	447	-51.85321	447	-42.66772	447	88.50105	447	68.75851	447	32.07526	447	29.77098	447
	448	-1.171546	448	-2.609208	448	-49.35773	448	-41.13508	448	55.98246	448	53.61291	448	47.23085	448	45.02462	448	-25.61487	448	-17.4847	448	-76.52328	448	-74.90345	448	38.25672	448	34.83173	448	-16.50862	448	14.38317	448	-9.286413	448	-.938758	448	-51.94646	448	-42.20143	448	90.7477	448	66.55162	448	33.08982	448	31.26373	448
	449	-.4773535	449	-3.783454	449	-47.10564	449	-41.63552	449	56.36128	449	53.63047	449	49.07116	449	48.39993	449	-26.6714	449	-18.26591	449	-77.89038	449	-78.93902	449	38.51646	449	35.10633	449	-15.24315	449	16.3629	449	-7.004925	449	2.686683	449	-52.26027	449	-35.98999	449	92.43727	449	62.68934	449	36.69581	449	35.18358	449
	450	.9205893	450	.8621441	450	-46.30439	450	-40.73717	450	56.11149	450	55.22885	450	49.89523	450	47.78477	450	-25.67698	450	-18.80185	450	-78.12731	450	-80.89495	450	38.92947	450	35.79821	450	-13.26206	450	17.43345	450	-5.582965	450	4.551325	450	-52.49565	450	-35.06698	450	93.27717	450	64.5428	450	40.95577	450	35.34187	450
	451	-.107879	451	2.273482	451	-47.18785	451	-43.16526	451	54.80487	451	49.71196	451	50.36709	451	50.94603	451	-24.49326	451	-19.61899	451	-78.45032	451	-84.56361	451	39.36246	451	35.52812	451	-11.73689	451	16.67384	451	-3.439805	451	5.540448	451	-53.09877	451	-35.22461	451	94.26222	451	73.35306	451	45.0952	451	38.43249	451
	452	-.1834585	452	1.088282	452	-46.86553	452	-41.80862	452	55.67813	452	44.02854	452	49.18717	452	50.6149	452	-23.69527	452	-20.96398	452	-78.50525	452	-86.4656	452	38.44967	452	34.87655	452	-9.917984	452	19.37971	452	-2.702724	452	6.589135	452	-53.15495	452	-35.98454	452	93.33399	452	73.98833	452	47.80184	452	38.00011	452
	453	1.52562	453	3.020326	453	-46.47515	453	-38.87272	453	55.95931	453	49.95103	453	50.829	453	50.54889	453	-22.95015	453	-21.71636	453	-78.44162	453	-87.77676	453	36.68378	453	34.54993	453	-7.523788	453	20.75689	453	-1.570998	453	8.250297	453	-54.3089	453	-39.62996	453	93.16417	453	72.9178	453	49.42465	453	39.9624	453
	454	1.719392	454	5.602586	454	-44.48493	454	-38.5645	454	53.71206	454	50.45739	454	50.25015	454	51.00128	454	-22.47478	454	-23.80708	454	-77.85265	454	-86.87626	454	36.40813	454	36.21936	454	-5.121827	454	18.52473	454	-.4623608	454	8.61752	454	-54.34361	454	-44.83799	454	92.24667	454	72.29443	454	50.71653	454	42.58263	454
	455	2.216235	455	7.08076	455	-43.77567	455	-41.49922	455	47.03283	455	42.75375	455	50.04249	455	51.24417	455	-23.05628	455	-24.53151	455	-76.53818	455	-88.70313	455	36.81174	455	37.26403	455	-4.32315	455	17.90675	455	.6111405	455	8.732232	455	-54.05998	455	-48.01636	455	92.06797	455	70.42589	455	53.25639	455	43.95604	455
	456	2.421709	456	7.026633	456	-43.58656	456	-42.01991	456	45.23365	456	41.50515	456	52.19509	456	54.95424	456	-23.01707	456	-26.10498	456	-75.07254	456	-86.67219	456	36.54403	456	37.78418	456	-3.353233	456	18.33535	456	1.341319	456	8.792962	456	-53.0211	456	-43.02154	456	92.24511	456	71.70021	456	54.49777	456	43.77937	456
	457	-.3692022	457	4.708371	457	-44.56991	457	-43.33441	457	48.06202	457	53.39146	457	53.85955	457	55.9139	457	-22.77461	457	-28.83443	457	-71.9084	457	-82.83965	457	36.902	457	38.40135	457	-2.562886	457	18.84134	457	1.014954	457	8.80399	457	-51.97375	457	-39.30151	457	90.84872	457	74.01344	457	56.557	457	46.72014	457
	458	1.007157	458	4.621617	458	-47.0506	458	-45.18614	458	49.09026	458	55.58292	458	57.98918	458	57.74911	458	-23.53508	458	-28.89968	458	-70.71266	458	-83.1116	458	37.40469	458	39.2277	458	-2.232159	458	20.51768	458	.1551087	458	7.091994	458	-49.84375	458	-41.05556	458	90.75655	458	73.86986	458	59.85773	458	50.52797	458
	459	1.365151	459	4.54449	459	-49.97292	459	-47.91198	459	49.65067	459	55.32315	459	64.09719	459	57.54985	459	-23.66274	459	-28.53995	459	-71.06026	459	-83.80382	459	38.37798	459	39.70945	459	-2.889122	459	19.96486	459	-.9034069	459	1.985553	459	-47.76965	459	-44.67678	459	92.59727	459	70.13646	459	61.08624	459	52.86563	459
	460	.4042315	460	3.300601	460	-51.17241	460	-45.78508	460	50.8758	460	56.21657	460	69.34352	460	57.57047	460	-25.36393	460	-29.38673	460	-70.94716	460	-84.58788	460	41.00277	460	40.94343	460	-2.64835	460	17.3537	460	-1.719262	460	-1.904034	460	-46.41298	460	-46.58006	460	93.6913	460	66.60582	460	63.55952	460	54.77629	460
	461	-8.830577E-02	461	2.014782	461	-53.31355	461	-43.85592	461	52.652	461	56.97019	461	68.14931	461	57.66267	461	-24.64974	461	-27.7418	461	-71.68068	461	-85.50439	461	42.84916	461	39.54321	461	-3.961034	461	15.37786	461	-1.888715	461	-2.527588	461	-46.56899	461	-43.93336	461	95.54668	461	65.22955	461	63.9467	461	55.57195	461
	462	.2498808	462	.7661405	462	-52.10126	462	-40.0017	462	52.23203	462	57.99141	462	68.8153	462	58.26654	462	-24.75455	462	-25.97832	462	-71.90745	462	-86.00073	462	43.54317	462	36.7763	462	-2.698588	462	16.87199	462	-3.927352	462	6.022491	462	-48.92943	462	-44.01197	462	95.30735	462	73.32967	462	62.92573	462	55.93041	462
	463	-1.735905	463	-2.440617	463	-50.5118	463	-36.60901	463	52.66664	463	58.17031	463	66.10851	463	48.07858	463	-23.93606	463	-25.69211	463	-73.05659	463	-84.8591	463	43.96076	463	35.29546	463	-1.409071	463	16.88766	463	-6.840946	463	6.52461	463	-52.0312	463	-49.73772	463	96.83998	463	74.90355	463	63.48021	463	56.70805	463
	464	-.9923908	464	-1.379148	464	-50.00697	464	-34.48487	464	52.86561	464	58.35165	464	72.96394	464	69.99104	464	-24.93095	464	-26.35205	464	-74.47302	464	-83.10881	464	43.35328	464	36.39227	464	-.4770136	464	17.42583	464	-8.584274	464	5.438407	464	-55.21204	464	-54.48793	464	97.89181	464	76.26701	464	63.92828	464	56.79118	464
	465	-1.230927	465	-2.344568	465	-48.83674	465	-31.92048	465	52.83823	465	59.35756	465	73.70274	465	76.37032	465	-25.25831	465	-25.88127	465	-76.66822	465	-80.65971	465	44.72716	465	33.89817	465	1.496198	465	20.21819	465	-9.717088	465	3.254282	465	-57.99202	465	-63.96173	465	97.87201	465	74.07703	465	63.23008	465	54.30626	465
	466	-.5671835	466	-1.525619	466	-47.49597	466	-29.84272	466	52.40059	466	59.39993	466	74.66453	466	76.08427	466	-24.71802	466	-24.99657	466	-77.30202	466	-77.46973	466	45.52588	466	35.06551	466	4.09966	466	22.26642	466	-11.2865	466	-.3664288	466	-60.35123	466	-69.13036	466	96.59832	466	73.52036	466	62.56871	466	52.4548	466
	467	7.551238E-02	467	3.88677	467	-46.14026	467	-28.60863	467	52.39845	467	60.33055	467	74.17863	467	75.87011	467	-23.74118	467	-26.21672	467	-77.91035	467	-75.07742	467	44.37127	467	35.47919	467	4.681715	467	22.78086	467	-12.50119	467	3.506034	467	-63.28677	467	-63.66077	467	97.81445	467	74.07939	467	62.26193	467	53.35418	467
	468	1.480867	468	4.372439	468	-44.47139	468	-27.67593	468	53.72675	468	62.60222	468	72.68877	468	74.708	468	-23.45547	468	-28.31163	468	-77.69531	468	-73.21858	468	43.21909	468	37.32709	468	5.266947	468	18.94718	468	-12.7444	468	4.771929	468	-67.89945	468	-54.47829	468	98.47176	468	78.30679	468	62.47512	468	56.71536	468
	469	1.444949	469	4.661639	469	-44.34071	469	-27.16359	469	55.46478	469	66.01976	469	73.21545	469	74.27629	469	-23.37882	469	-29.57048	469	-77.55922	469	-70.79836	469	40.58234	469	35.12143	469	4.544192	469	11.41189	469	-12.86276	469	5.302681	469	-72.49123	469	-54.73412	469	100.1364	469	78.347	469	64.62206	469	58.28439	469
	470	1.411669	470	4.317173	470	-44.06018	470	-26.00404	470	56.31767	470	66.2202	470	72.88425	470	73.42274	470	-24.55515	470	-29.64598	470	-75.94292	470	-68.92382	470	39.81113	470	37.82896	470	5.94869	470	5.62211	470	-11.26517	470	5.662917	470	-76.57095	470	-55.67811	470	101.0452	470	75.14891	470	64.33204	470	52.99229	470
	471	.3300647	471	2.382704	471	-43.77937	471	-23.34204	471	57.62275	471	66.89011	471	74.14254	471	74.19136	471	-24.95397	471	-29.05243	471	-74.42113	471	-66.16663	471	39.55599	471	39.06227	471	5.441065	471	.8530748	471	-9.825989	471	5.452828	471	-78.64244	471	-59.238	471	99.95724	471	73.48894	471	64.93945	471	46.68643	471
	472	.1703405	472	1.983628	472	-42.53503	472	-21.94137	472	56.36723	472	67.17758	472	71.70958	472	73.62358	472	-24.78064	472	-27.49751	472	-73.31405	472	-64.87332	472	38.27964	472	41.2466	472	4.636847	472	2.005923	472	-7.911093	472	5.649924	472	-82.2385	472	-62.3605	472	100.8874	472	73.74254	472	67.18298	472	48.60593	472
	473	3.967658E-02	473	2.420106	473	-41.56551	473	-21.75115	473	54.9831	473	66.58437	473	72.68262	473	74.30338	473	-24.19107	473	-25.45961	473	-71.99925	473	-63.31273	473	37.62967	473	41.56332	473	4.97986	473	3.264388	473	-5.687746	473	6.634464	473	-82.88993	473	-64.84874	473	99.12099	473	85.65711	473	67.8952	473	68.05807	473
	474	-.1206028	474	2.705348	474	-40.18734	474	-21.14283	474	54.12891	474	66.03129	474	73.36494	474	72.49174	474	-24.20034	474	-24.17986	474	-70.51616	474	-64.77596	474	38.00806	474	41.58269	474	3.277044	474	6.803346	474	-3.638931	474	7.175719	474	-83.46367	474	-67.17414	474	96.43144	474	85.18394	474	69.36516	474	73.75778	474
	475	-1.271056	475	2.549085	475	-40.66758	475	-20.78198	475	53.26048	475	64.57903	475	73.00557	475	76.46132	475	-24.82224	475	-24.16247	475	-69.83628	475	-66.04273	475	38.2418	475	41.98578	475	2.678407	475	7.748228	475	-2.38142	475	7.532056	475	-82.9834	475	-64.49155	475	95.23759	475	81.79579	475	71.05141	475	73.82936	475
	476	-2.075382	476	1.573855	476	-39.0631	476	-18.55181	476	52.39172	476	63.52828	476	71.80167	476	76.5415	476	-24.48075	476	-24.59842	476	-69.55497	476	-67.4466	476	38.66168	476	43.38226	476	2.931528	476	10.88351	476	-1.424082	476	7.0631	476	-81.91471	476	-63.11189	476	91.9259	476	79.78853	476	74.38626	476	72.21396	476
	477	-2.635544	477	-.2581392	477	-36.94149	477	-18.65044	477	51.71324	477	62.25193	477	73.83617	477	79.83427	477	-25.03113	477	-25.31446	477	-71.08536	477	-68.22599	477	39.41736	477	44.0544	477	1.450268	477	7.309289	477	-1.065236	477	6.949581	477	-80.66297	477	-65.53443	477	90.23117	477	76.89807	477	73.40091	477	68.02537	477
	478	-3.289791	478	-2.211933	478	-35.67107	478	-17.41543	478	49.53975	478	61.55559	478	73.00534	478	79.97307	478	-24.62943	478	-26.03722	478	-72.41795	478	-69.42271	478	41.23539	478	45.76723	478	.1994701	478	7.647091	478	-.8950862	478	6.410955	478	-77.71367	478	-65.18755	478	91.35345	478	77.83586	478	70.2616	478	68.47221	478
	479	-4.642785	479	-3.543503	479	-34.35088	479	-18.12084	479	46.98749	479	60.7805	479	74.82315	479	83.54756	479	-24.62482	479	-27.74899	479	-73.2476	479	-68.56898	479	41.50014	479	46.32554	479	-.9693434	479	4.814187	479	-.5141023	479	4.016075	479	-74.83315	479	-66.14405	479	91.1945	479	78.91005	479	67.91409	479	68.50249	479
	480	-5.003943	480	-3.474977	480	-34.36928	480	-19.22746	480	44.60659	480	58.84154	480	79.17284	480	85.83517	480	-24.10215	480	-28.61119	480	-73.53741	480	-69.12173	480	43.49702	480	48.55729	480	-1.321817	480	4.094347	480	-1.125979	480	.8100926	480	-72.24548	480	-64.69133	480	91.60356	480	78.34556	480	67.13731	480	67.25266	480
	481	-7.078495	481	-6.205059	481	-31.96289	481	-20.96954	481	42.91416	481	57.0303	481	84.40565	481	87.88519	481	-24.1438	481	-28.34755	481	-74.27428	481	-70.95075	481	45.14592	481	48.9995	481	-2.016338	481	6.145444	481	-1.901531	481	-1.317509	481	-70.68901	481	-65.13575	481	89.78319	481	80.7541	481	66.51846	481	67.61149	481
	482	-5.521552	482	-4.021061	482	-30.22637	482	-22.58535	482	41.68462	482	56.01415	482	89.86761	482	88.22649	482	-23.90753	482	-27.20972	482	-75.3623	482	-72.41895	482	47.50283	482	51.15255	482	-3.523703	482	4.886237	482	-3.934382	482	1.819536E-02	482	-69.91786	482	-68.17311	482	90.49221	482	83.20691	482	65.83723	482	67.98557	482
	483	-4.774109	483	-4.214896	483	-28.89965	483	-23.93669	483	41.18874	483	55.35526	483	92.24557	483	83.41884	483	-23.0174	483	-26.74317	483	-76.48695	483	-75.48989	483	48.58118	483	53.8373	483	-1.007364	483	6.971965	483	-5.771955	483	-2.310707	483	-70.45531	483	-72.33589	483	89.89244	483	84.46693	483	66.74733	483	67.78801	483
	484	-4.20942	484	-4.426617	484	-28.82685	484	-27.08681	484	40.49358	484	54.09948	484	96.64177	484	86.42338	484	-22.41144	484	-25.63518	484	-76.94444	484	-79.35767	484	48.37214	484	55.31357	484	1.415908E-03	484	9.675175	484	-6.408193	484	-2.036831	484	-72.1143	484	-74.03587	484	89.17827	484	86.78899	484	67.10213	484	68.12346	484
	485	-5.815041	485	-4.140883	485	-28.80943	485	-28.92253	485	40.52451	485	53.32497	485	94.50965	485	86.38152	485	-21.29692	485	-23.99546	485	-76.14574	485	-79.14574	485	48.18694	485	55.94798	485	-.2339449	485	9.173275	485	-7.70687	485	-1.117293	485	-73.29629	485	-69.66947	485	90.34841	485	90.38811	485	64.79344	485	70.20174	485
	486	-5.869831	486	-5.255208	486	-30.43165	486	-32.61977	486	39.99963	486	50.88475	486	89.76753	486	78.74609	486	-20.15174	486	-23.91346	486	-76.41499	486	-79.21106	486	46.12533	486	56.47175	486	3.837545	486	11.29532	486	-8.542826	486	-3.142458	486	-75.9649	486	-69.86696	486	91.20558	486	90.87701	486	63.34203	486	68.92361	486
	487	-6.053411	487	-7.548003	487	-33.26295	487	-37.50007	487	40.93941	487	49.96127	487	88.01125	487	80.49518	487	-20.12253	487	-24.07098	487	-77.34882	487	-79.63406	487	45.56523	487	55.9846	487	7.728635	487	15.31221	487	-8.704088	487	-5.55934	487	-78.26685	487	-71.51624	487	93.50001	487	91.74944	487	62.21305	487	65.99575	487
	488	-6.175644	488	-8.913498	488	-34.53846	488	-38.68958	488	41.56664	488	48.88652	488	92.36034	488	93.00671	488	-20.222	488	-23.32515	488	-78.91879	488	-80.11226	488	45.3455	488	54.57684	488	9.509642	488	15.86415	488	-7.996225	488	-6.915984	488	-80.11584	488	-73.27091	488	92.7547	488	90.5388	488	60.82479	488	64.22192	488
	489	-5.12671	489	-9.630754	489	-35.91593	489	-40.28967	489	41.50938	489	46.38592	489	94.04011	489	92.39071	489	-20.00937	489	-22.68483	489	-78.59943	489	-80.18929	489	44.10217	489	53.14053	489	14.93468	489	18.73858	489	-7.694494	489	-4.041121	489	-81.35072	489	-75.14121	489	93.82829	489	86.86159	489	59.08504	489	58.66265	489
	490	-7.111677	490	-10.86054	490	-36.52615	490	-40.31684	490	42.29844	490	46.21549	490	92.70856	490	89.71495	490	-19.09183	490	-21.80707	490	-77.42396	490	-79.17807	490	43.32584	490	51.50408	490	21.29526	490	23.29722	490	-6.950687	490	-1.005977	490	-81.69584	490	-76.08324	490	92.29055	490	81.91351	490	59.36045	490	55.61897	490
	491	-9.245113	491	-13.55617	491	-38.30366	491	-40.03788	491	42.94996	491	46.83933	491	91.67709	491	88.16333	491	-18.6505	491	-22.20227	491	-76.62177	491	-81.35062	491	42.51941	491	48.72483	491	25.20643	491	27.9256	491	-6.583781	491	-.4610692	491	-82.53678	491	-76.96013	491	93.74506	491	79.77635	491	59.83549	491	53.32693	491
[truncated: 48 more columns]
