# Supplementary material for: A single Musashi gene allele is sufficient to maintain mouse photoreceptor cells
Source: PLoS One. 2026 May 14;21(5):e0338576. doi: 10.1371/journal.pone.0338576 (PMC13175383; doi:10.1371/journal.pone.0338576)
Supplement: S3 File — (ZIP) [file pone.0338576.s012.zip › Supplementary_data_1_RawERG_data_and_R-code/2nd batch/D112_Msi TKO_CONE_050825.CSV]

Information	Record_No	4527	Record_No	4528	Record_No	4537	Record_No	4538	Record_No	4547	Record_No	4548	Record_No	4557	Record_No	4558	Record_No	4567	Record_No	4568	Record_No	4577	Record_No	4578
	Animal ID	1054	Animal ID	1054	Animal ID	1044	Animal ID	1044	Animal ID	1043	Animal ID	1043	Animal ID	1060	Animal ID	1060	Animal ID	1057	Animal ID	1057	Animal ID	1052	Animal ID	1052
	Session		Session		Session		Session		Session		Session		Session		Session		Session		Session		Session		Session
	Species/Breed		Species/Breed		Species/Breed		Species/Breed		Species/Breed		Species/Breed		Species/Breed		Species/Breed		Species/Breed		Species/Breed		Species/Breed		Species/Breed
	Study protocol #		Study protocol #		Study protocol #		Study protocol #		Study protocol #		Study protocol #		Study protocol #		Study protocol #		Study protocol #		Study protocol #		Study protocol #		Study protocol #
	Birthdate	Dec/30/1899	Birthdate	Dec/30/1899	Birthdate	Dec/30/1899	Birthdate	Dec/30/1899	Birthdate	Dec/30/1899	Birthdate	Dec/30/1899	Birthdate	Dec/30/1899	Birthdate	Dec/30/1899	Birthdate	Dec/30/1899	Birthdate	Dec/30/1899	Birthdate	Dec/30/1899	Birthdate	Dec/30/1899
	TestDate	May/08/2025	TestDate	May/08/2025	TestDate	May/08/2025	TestDate	May/08/2025	TestDate	May/08/2025	TestDate	May/08/2025	TestDate	May/08/2025	TestDate	May/08/2025	TestDate	May/08/2025	TestDate	May/08/2025	TestDate	May/08/2025	TestDate	May/08/2025
	TestTime	13:22:51	TestTime	13:22:51	TestTime	13:44:37	TestTime	13:44:37	TestTime	14:07:16	TestTime	14:07:16	TestTime	14:29:25	TestTime	14:29:25	TestTime	16:14:57	TestTime	16:14:57	TestTime	16:43:34	TestTime	16:43:34
	Protocol	SARO PHOTOPIC CONE	Protocol	SARO PHOTOPIC CONE	Protocol	SARO PHOTOPIC CONE	Protocol	SARO PHOTOPIC CONE	Protocol	SARO PHOTOPIC CONE	Protocol	SARO PHOTOPIC CONE	Protocol	SARO PHOTOPIC CONE	Protocol	SARO PHOTOPIC CONE	Protocol	SARO PHOTOPIC CONE	Protocol	SARO PHOTOPIC CONE	Protocol	SARO PHOTOPIC CONE	Protocol	SARO PHOTOPIC CONE
	Step_No	2	Step_No	2	Step_No	2	Step_No	2	Step_No	2	Step_No	2	Step_No	2	Step_No	2	Step_No	2	Step_No	2	Step_No	2	Step_No	2
	Label	R	Label	L	Label	R	Label	L	Label	R	Label	L	Label	R	Label	L	Label	R	Label	L	Label	R	Label	L
	Stimulus	WHT Phot WHT 3dB Flash	Stimulus	WHT Phot WHT 3dB Flash	Stimulus	WHT Phot WHT 3dB Flash	Stimulus	WHT Phot WHT 3dB Flash	Stimulus	WHT Phot WHT 3dB Flash	Stimulus	WHT Phot WHT 3dB Flash	Stimulus	WHT Phot WHT 3dB Flash	Stimulus	WHT Phot WHT 3dB Flash	Stimulus	WHT Phot WHT 3dB Flash	Stimulus	WHT Phot WHT 3dB Flash	Stimulus	WHT Phot WHT 3dB Flash	Stimulus	WHT Phot WHT 3dB Flash
	Low cut (Hz)	0.3	Low cut (Hz)	0.3	Low cut (Hz)	0.3	Low cut (Hz)	0.3	Low cut (Hz)	0.3	Low cut (Hz)	0.3	Low cut (Hz)	0.3	Low cut (Hz)	0.3	Low cut (Hz)	0.3	Low cut (Hz)	0.3	Low cut (Hz)	0.3	Low cut (Hz)	0.3
	High cut (Hz)	500	High cut (Hz)	500	High cut (Hz)	500	High cut (Hz)	500	High cut (Hz)	500	High cut (Hz)	500	High cut (Hz)	500	High cut (Hz)	500	High cut (Hz)	500	High cut (Hz)	500	High cut (Hz)	500	High cut (Hz)	500
	Notch	OFF	Notch	OFF	Notch	OFF	Notch	OFF	Notch	OFF	Notch	OFF	Notch	OFF	Notch	OFF	Notch	OFF	Notch	OFF	Notch	OFF	Notch	OFF
Cursor #	4527 Time	4527 Amp	4528 Time	4528 Amp	4537 Time	4537 Amp	4538 Time	4538 Amp	4547 Time	4547 Amp	4548 Time	4548 Amp	4557 Time	4557 Amp	4558 Time	4558 Amp	4567 Time	4567 Amp	4568 Time	4568 Amp	4577 Time	4577 Amp	4578 Time	4578 Amp
1
2
3
4
5
6
7
8
9
10
Wave Data	4527 Time	4527 Amp	4528 Time	4528 Amp	4537 Time	4537 Amp	4538 Time	4538 Amp	4547 Time	4547 Amp	4548 Time	4548 Amp	4557 Time	4557 Amp	4558 Time	4558 Amp	4567 Time	4567 Amp	4568 Time	4568 Amp	4577 Time	4577 Amp	4578 Time	4578 Amp
	-20	.2705728	-20	2.846606	-20	1.1064	-20	1.818363	-20	1.288338	-20	.3383312	-20	7.344075E-02	-20	3.953065	-20	-6.046971E-03	-20	-2.047315	-20	.5473688	-20	1.389797
	-19	.2077775	-19	3.061406	-19	1.1985	-19	1.732661	-19	1.348717	-19	.4523349	-19	.0410171	-19	4.386742	-19	-8.209871E-02	-19	-2.421972	-19	.5746776	-19	1.524425
	-18	.2013144	-18	3.468755	-18	1.342777	-18	1.827469	-18	1.46692	-18	.6993681	-18	.1494478	-18	4.940836	-18	-.1443272	-18	-2.876698	-18	.6923153	-18	1.805645
	-17	.1451933	-17	3.680042	-17	1.401795	-17	1.772731	-17	1.574518	-17	1.017524	-17	.2459735	-17	5.297019	-17	-7.106515E-02	-17	-3.202473	-17	.7613693	-17	1.877168
	-16	.1257422	-16	3.869245	-16	1.40008	-16	1.868751	-16	1.631857	-16	1.279423	-16	.5176457	-16	5.652371	-16	-.1313332	-16	-3.706426	-16	.7985331	-16	1.720736
	-15	8.530735E-02	-15	4.023075	-15	1.332669	-15	1.99133	-15	1.689264	-15	1.476444	-15	.7362168	-15	5.889697	-15	-.1532616	-15	-4.181152	-15	.8581578	-15	1.689298
	-14	-3.243057E-02	-14	2.863461	-14	1.340822	-14	1.468818	-14	1.528427	-14	.8542766	-14	-3.000915E-02	-14	5.209028	-14	.395812	-14	-2.220648	-14	.6850306	-14	1.711325
	-13	-4.264513E-03	-13	3.298112	-13	1.379434	-13	1.215412	-13	1.543957	-13	.9373581	-13	.2558445	-13	5.094315	-13	-.2105482	-13	-3.768506	-13	.6248125	-13	1.825117
	-12	.1815524	-12	4.148839	-12	1.806104	-12	2.545366	-12	1.771673	-12	1.506379	-12	.9141581	-12	6.078421	-12	-.441	-12	-4.065097	-12	.9951872	-12	2.575076
	-11	.165663	-11	4.136918	-11	1.323789	-11	1.870509	-11	1.741201	-11	1.846634	-11	.6446506	-11	6.312764	-11	.2279921	-11	-4.256668	-11	.8587092	-11	1.70959
	-10	.1970603	-10	4.87331	-10	1.198928	-10	2.029665	-10	1.608477	-10	1.789119	-10	1.386845	-10	6.603765	-10	-.3426709	-10	-5.6299	-10	.8929392	-10	.9432227
	-9	4.263481E-03	-9	4.817812	-9	.9469354	-9	2.818208	-9	1.941851	-9	1.924894	-9	1.245812	-9	6.039887	-9	-.5491544	-9	-5.146092	-9	1.092268	-9	1.371456
	-8	-.4154301	-8	3.747275	-8	.8574145	-8	1.244574	-8	1.666347	-8	1.925907	-8	1.05865	-8	5.582702	-8	-.7956035	-8	-4.040631	-8	.9973606	-8	1.803776
	-7	-4.073413E-02	-7	4.523839	-7	1.381783	-7	1.104116	-7	1.751603	-7	1.402177	-7	.9422753	-7	5.205731	-7	-1.316641	-7	-4.726548	-7	.8909468	-7	1.816616
	-6	-.101152	-6	5.104093	-6	.9548959	-6	1.312564	-6	1.9161	-6	1.476071	-6	.4693391	-6	4.295466	-6	-1.771467	-6	-6.171483	-6	1.420302	-6	2.761032
	-5	-.4283972	-5	4.645052	-5	.9190099	-5	1.612376	-5	2.213675	-5	1.143555	-5	1.052469	-5	4.226905	-5	-2.215283	-5	-5.54836	-5	1.211803	-5	2.697818
	-4	-.1714433	-4	4.711424	-4	.9649083	-4	1.393971	-4	2.276697	-4	1.038246	-4	.999253	-4	4.24858	-4	-1.986232	-4	-4.708772	-4	1.382649	-4	2.924015
	-3	-.6512558	-3	4.684374	-3	.7685615	-3	.5955004	-3	2.035123	-3	.7269418	-3	.7752701	-3	4.747377	-3	-2.648381	-3	-4.686761	-3	1.776859	-3	4.057792
	-2	-1.052691	-2	4.143282	-2	.8635753	-2	2.032415	-2	1.525802	-2	.4249983	-2	.4817708	-2	4.707141	-2	-2.565202	-2	-3.217444	-2	1.736774	-2	4.242442
	-1	-1.001187	-1	4.656991	-1	.9493375	-1	1.53285	-1	1.102888	-1	.2346302	-1	.6930943	-1	5.439756	-1	-2.826629	-1	-3.627173	-1	1.629234	-1	3.605895
	0	-.8179843	0	5.210781	0	.8996156	0	1.022931	0	1.246635	0	-.3614505	0	.7623262	0	5.81673	0	-2.72406	0	-5.200567	0	1.68366	0	3.622645
	1	-4.480947	1	4.3808	1	-1.630802	1	.4927103	1	-1.214738	1	.1958589	1	-1.816066	1	4.894729	1	-5.384376	1	-5.939263	1	-1.089482	1	3.364073
	2	-1.481984	2	3.364597	2	1.344416	2	-.9309047	2	1.615255	2	-.2872451	2	.8392327	2	4.670898	2	-2.335908	2	-4.454787	2	1.609673	2	2.489493
	3	-.5459253	3	4.514153	3	1.841011	3	-1.369671	3	2.323902	3	.3939373	3	1.748688	3	5.598	3	-1.77993	3	-5.691818	3	2.213012	3	2.820125
	4	-1.585511	4	4.892018	4	1.2576	4	.2505477	4	1.183218	4	1.367934	4	.8227136	4	6.164843	4	-2.687886	4	-5.870919	4	1.524179	4	3.566238
	5	-1.487249	5	6.245647	5	1.356917	5	.3358342	5	.971159	5	.8383382	5	.9805667	5	6.095091	5	-2.936974	5	-5.684575	5	1.889927	5	4.000233
	6	-2.304256	6	6.50754	6	.7975482	6	.239739	6	.7603051	6	.1452091	6	1.022319	6	6.360723	6	-3.474823	6	-7.206609	6	1.443141	6	2.763445
	7	-3.016596	7	6.500333	7	3.704165E-02	7	-.5192112	7	.2614096	7	-.5875646	7	.2611737	7	5.20197	7	-4.382829	7	-8.822765	7	.9120932	7	2.618028
	8	-4.634562	8	3.71156	8	-1.246225	8	-1.076451	8	-.578217	8	-1.434514	8	-.6032267	8	3.680295	8	-5.046983	8	-8.717266	8	-3.335999E-02	8	1.345085
	9	-6.143137	9	1.372791	9	-2.83796	9	-2.415622	9	-2.010877	9	-2.78043	9	-1.666498	9	1.89171	9	-6.496218	9	-9.954815	9	-1.620705	9	-1.019769
	10	-7.310173	10	1.592863	10	-4.32855	10	-5.09523	10	-3.594027	10	-4.775373	10	-2.799067	10	-.2685199	10	-7.800287	10	-11.44526	10	-3.094303	10	-2.347827
	11	-9.569753	11	.3564587	11	-6.040698	11	-7.599878	11	-5.481484	11	-6.565194	11	-3.846977	11	-1.982552	11	-9.196125	11	-13.18831	11	-4.76053	11	-4.557771
	12	-11.98359	12	-2.093705	12	-8.36568	12	-9.513566	12	-7.303197	12	-9.145365	12	-5.07319	12	-4.042653	12	-10.73677	12	-14.01314	12	-6.483377	12	-6.576853
	13	-14.20976	13	-4.1215	13	-10.77841	13	-12.33018	13	-9.103049	13	-11.56468	13	-5.924719	13	-5.036692	13	-12.46173	13	-15.52174	13	-8.422102	13	-8.182086
	14	-16.49699	14	-6.570286	14	-12.76995	14	-14.16861	14	-11.03171	14	-13.65709	14	-7.145495	14	-6.998397	14	-14.35658	14	-17.5534	14	-10.2913	14	-9.21215
	15	-18.17187	15	-8.49413	15	-14.46207	15	-15.73113	15	-12.21098	15	-14.75714	15	-8.469799	15	-8.137131	15	-15.17718	15	-18.33489	15	-11.81649	15	-10.25394
	16	-19.49353	16	-7.877403	16	-15.56189	16	-17.40788	16	-12.70154	16	-15.95654	16	-9.03819	16	-8.27918	16	-16.11353	16	-19.9501	16	-12.83529	16	-11.15695
	17	-19.55799	17	-6.633009	17	-16.13172	17	-17.19341	17	-12.70205	17	-16.71981	17	-8.820182	17	-8.710606	17	-17.27935	17	-21.20556	17	-13.00931	17	-11.32855
	18	-20.35006	18	-7.564675	18	-15.98071	18	-16.78079	18	-12.46794	18	-16.71747	18	-8.797245	18	-9.34454	18	-17.53903	18	-21.28704	18	-13.09579	18	-10.66924
	19	-20.77838	19	-8.32565	19	-15.55727	19	-16.78922	19	-12.50432	19	-15.91535	19	-9.019084	19	-8.788137	19	-17.52502	19	-20.85343	19	-13.76181	19	-11.02388
	20	-20.86369	20	-8.012956	20	-14.79588	20	-16.51473	20	-11.78988	20	-15.24441	20	-8.434423	20	-7.336707	20	-17.76206	20	-21.64554	20	-13.09963	20	-10.36952
	21	-20.75138	21	-8.41605	21	-14.18202	21	-15.72994	21	-10.68494	21	-13.98781	21	-8.075923	21	-6.892228	21	-17.87224	21	-21.82249	21	-12.6626	21	-9.479197
	22	-19.22388	22	-7.55468	22	-13.24217	22	-14.7454	22	-9.251962	22	-12.70493	22	-7.626443	22	-4.926322	22	-17.58782	22	-21.86584	22	-12.70093	22	-10.1947
	23	-18.57564	23	-6.77581	23	-12.14378	23	-14.58056	23	-7.999533	23	-11.01032	23	-5.885787	23	-2.760846	23	-17.49453	23	-22.32542	23	-11.43382	23	-9.185583
	24	-17.15615	24	-6.825264	24	-10.72006	24	-13.13794	24	-5.378008	24	-7.392962	24	-4.506258	24	.5600268	24	-17.29694	24	-21.95268	24	-10.32613	24	-7.162666
	25	-14.06019	25	-5.63324	25	-7.700378	25	-11.17251	25	.4744563	25	-.8973713	25	-1.555664	25	5.877257	25	-16.89452	25	-19.63919	25	-8.022956	25	-2.524983
	26	-6.750069	26	-.5833681	26	-2.109034	26	-4.002085	26	10.83728	26	10.33348	26	4.526742	26	16.42648	26	-16.92711	26	-19.58624	26	-4.904587	26	3.277731
	27	5.100312	27	10.26117	27	7.837902	27	7.699659	27	23.48645	27	24.15318	27	12.88226	27	28.4808	27	-16.85291	27	-19.03419	27	1.105308	27	12.77103
	28	17.79169	28	22.87426	28	21.42365	28	20.93337	28	37.36755	28	40.21887	28	22.26477	28	41.53518	28	-16.09771	28	-16.41227	28	9.572274	28	23.86545
	29	28.88255	29	35.41106	29	35.88721	29	35.62266	29	50.3598	29	56.1579	29	31.77603	29	53.78631	29	-15.14015	29	-11.96902	29	18.49813	29	32.605
	30	38.84078	30	46.26924	30	49.43231	30	47.45637	30	62.6346	30	70.39536	30	40.29462	30	63.81395	30	-13.15012	30	-6.714462	30	27.32181	30	40.60521
	31	45.1025	31	53.38719	31	59.8259	31	55.76765	31	71.57863	31	80.85996	31	47.40326	31	71.15791	31	-10.15861	31	.1117612	31	35.1694	31	47.35135
	32	49.8273	32	58.27354	32	65.8077	32	60.93013	32	76.77065	32	86.59146	32	53.06721	32	77.02337	32	-5.774333	32	7.032283	32	40.63172	32	50.542
	33	51.75305	33	61.82428	33	67.3166	33	60.6823	33	77.00994	33	86.86449	33	56.00175	33	80.51518	33	-1.160944	33	11.23026	33	44.51657	33	51.64347
	34	50.85962	34	61.34405	34	65.19958	34	57.60213	34	74.33772	34	84.47069	34	55.75468	34	79.23521	34	3.798188	34	15.39686	34	46.18799	34	51.12833
	35	47.76638	35	58.28302	35	61.07143	35	53.85724	35	70.8663	35	79.43531	35	53.20227	35	75.35731	35	8.332479	35	19.15897	35	45.85246	35	48.44221
	36	43.26648	36	53.50947	36	55.95415	36	49.75219	36	65.95998	36	72.92077	36	48.79619	36	69.43081	36	11.12844	36	20.54713	36	44.26737	36	45.56299
	37	38.08934	37	48.73662	37	50.5605	37	43.74784	37	60.19128	37	66.4865	37	44.67153	37	62.04972	37	13.32265	37	19.4829	37	41.08583	37	41.26157
	38	32.00289	38	44.03934	38	45.27627	38	37.97164	38	53.17398	38	59.16998	38	40.34455	38	54.68697	38	14.22902	38	18.8026	38	37.5764	38	35.80395
	39	26.11112	39	38.42057	39	39.48191	39	30.94846	39	46.47228	39	51.65072	39	34.86454	39	46.70555	39	14.47404	39	17.04729	39	33.23186	39	30.15024
	40	20.3373	40	31.19501	40	32.76009	40	24.63816	40	40.18304	40	44.82306	40	29.90444	40	40.86909	40	13.45871	40	14.38477	40	28.68708	40	25.54262
	41	17.22593	41	24.39903	41	26.05876	41	17.2837	41	36.14632	41	40.91866	41	24.09015	41	35.78941	41	12.24369	41	12.15823	41	23.84835	41	22.28329
	42	18.14321	42	19.77285	42	20.283	42	12.80723	42	38.63419	42	43.83632	42	20.75233	42	36.4286	42	10.65471	42	10.46467	42	19.75295	42	22.88699
	43	24.29225	43	20.13964	43	17.82447	43	12.95191	43	47.62645	43	54.14886	43	22.09139	43	44.3754	43	8.48409	43	7.24513	43	17.45087	43	26.75049
	44	33.59903	44	24.24965	44	20.79992	44	17.0904	44	61.1085	44	70.00695	44	28.37185	44	57.29829	44	5.791206	44	3.130985	44	17.6336	44	34.42213
	45	45.22822	45	32.63749	45	28.95691	45	26.97164	45	74.34714	45	87.13255	45	39.52321	45	73.17879	45	3.912051	45	.7607472	45	21.71483	45	43.42362
	46	55.25037	46	43.82112	46	40.27087	46	40.69148	46	85.06926	46	103.2565	46	49.79265	46	87.04831	46	1.262473	46	-2.177168	46	27.68887	46	52.02892
	47	63.27537	47	54.67786	47	53.22315	47	55.09349	47	93.54189	47	116.8712	47	58.59186	47	96.56608	47	-1.244974	47	-3.523226	47	35.92323	47	60.57876
	48	68.76132	48	63.09435	48	66.20312	48	65.1338	48	98.60567	48	125.6138	48	64.25906	48	101.3336	48	-3.27525	48	-2.140602	48	43.49268	48	66.28436
	49	71.76621	49	70.01356	49	76.10353	49	74.28777	49	101.9372	49	129.4058	49	67.86223	49	103.756	49	-5.278849	49	-.1970672	49	50.20944	49	69.60403
	50	73.23723	50	76.11393	50	83.30574	50	81.02349	50	102.6125	50	128.656	50	69.39648	50	103.4861	50	-6.590149	50	3.320549	50	55.73857	50	70.03662
	51	72.00311	51	77.71951	51	86.35656	51	81.39416	51	100.6394	51	123.9978	51	68.21384	51	100.5129	51	-6.25788	51	8.982759	51	59.34303	51	69.29219
	52	68.51822	52	76.77678	52	86.24693	52	79.35119	52	97.1812	52	115.0456	52	66.65018	52	96.10863	52	-4.232588	52	16.26631	52	61.50246	52	66.98168
	53	64.52589	53	74.16758	53	82.81853	53	75.49109	53	91.8283	53	103.917	53	64.30452	53	91.03922	53	-1.057973	53	20.70279	53	61.77331	53	63.17645
	54	59.32154	54	69.48856	54	77.42433	54	69.26806	54	85.39485	54	91.75351	54	60.79678	54	83.12857	54	3.13816	54	24.38965	54	60.77449	54	59.95178
	55	53.36092	55	64.52063	55	70.49918	55	60.70476	55	77.9585	55	78.34653	55	57.49988	55	75.48625	55	8.754581	55	28.69566	55	58.47512	55	55.16009
	56	46.65631	56	58.84546	56	62.29415	56	51.80601	56	69.99291	56	65.71503	56	52.62354	56	67.43318	56	13.34106	56	29.98631	56	55.04004	56	49.70968
	57	40.45486	57	51.30213	57	53.75737	57	43.906	57	61.64037	57	53.6945	57	47.21393	57	58.52234	57	18.24059	57	30.82896	57	51.20871	57	45.75293
	58	34.40157	58	43.28942	58	45.06374	58	35.52935	58	53.24496	58	42.42826	58	40.49398	58	48.34766	58	21.63244	58	31.70469	58	45.55149	58	39.61113
	59	28.48572	59	36.4408	59	37.05777	59	27.58321	59	44.88542	59	32.40873	59	34.41212	59	39.98486	59	23.39956	59	29.87407	59	40.58171	59	34.80852
	60	23.40983	60	30.95893	60	29.58714	60	20.91207	60	37.15403	60	23.9349	60	28.67761	60	32.81094	60	24.16769	60	26.8606	60	35.507	60	30.34796
	61	19.00169	61	25.65363	61	22.63932	61	16.7129	61	30.35041	61	16.96853	61	23.29008	61	26.22398	61	23.64828	61	23.89086	61	30.52907	61	25.87578
	62	15.55701	62	21.01028	62	17.08895	62	11.74858	62	24.88222	62	11.63212	62	20.26273	62	21.94632	62	23.08331	62	22.15453	62	25.43499	62	21.58719
	63	12.45418	63	16.66232	63	12.78585	63	7.557624	63	19.79881	63	7.909552	63	16.34214	63	18.29558	63	21.12918	63	19.09385	63	21.1151	63	18.36514
	64	10.12805	64	12.28959	64	9.560372	64	4.411074	64	15.81047	64	5.54655	64	13.60049	64	16.11568	64	19.28289	64	15.88741	64	17.1708	64	15.77931
	65	8.617487	65	8.681294	65	7.440445	65	3.54984	65	12.82486	65	4.02913	65	10.43569	65	14.07043	65	17.49565	65	13.4564	65	13.59778	65	13.96152
	66	7.749426	66	7.076812	66	5.165428	66	2.034451	66	10.66	66	2.786185	66	8.914298	66	12.76409	66	15.29148	66	10.46163	66	10.21798	66	11.30078
	67	8.18018	67	6.252367	67	4.193575	67	1.803523	67	9.390043	67	2.738682	67	8.190234	67	12.39414	67	13.04018	67	7.411728	67	7.859426	67	11.27584
	68	7.989601	68	3.873518	68	2.989777	68	.9421021	68	8.582873	68	3.915915	68	7.379366	68	11.72835	68	10.79274	68	5.998662	68	6.124198	68	10.64897
	69	8.635248	69	3.012851	69	2.530419	69	.1998881	69	8.318648	69	4.588408	69	7.374629	69	12.69404	69	8.004513	69	3.825718	69	4.468123	69	9.503585
	70	10.06453	70	3.069008	70	2.529528	70	-.5603151	70	8.365286	70	5.346479	70	7.583804	70	13.38691	70	5.843573	70	.814545	70	3.397056	70	10.16709
	71	11.62631	71	3.238394	71	2.1662	71	.3953537	71	8.183459	71	6.241227	71	8.327093	71	13.98481	71	3.534148	71	-1.939022	71	3.052844	71	11.00438
	72	13.06523	72	4.579331	72	1.664543	72	.7264954	72	8.651403	72	6.820758	72	8.714385	72	15.18315	72	1.863871	72	-2.857778	72	3.204855	72	11.40349
	73	14.81332	73	6.847122	73	1.78388	73	.4664431	73	8.553205	73	7.523317	73	9.387124	73	15.96349	73	.1256886	73	-4.227902	73	2.829939	73	10.4144
	74	15.44916	74	7.075139	74	1.40914	74	.4686001	74	9.065774	74	8.462387	74	10.32574	74	15.78411	74	-1.037486	74	-4.377489	74	3.692206	74	11.45146
	75	16.12671	75	5.989642	75	1.314579	75	.6282393	75	8.779525	75	8.654944	75	10.44561	75	14.86898	75	-2.004496	75	-3.838626	75	3.601059	75	11.87903
	76	17.03995	76	6.39889	76	1.365449	76	.3768264	76	8.459448	76	8.543698	76	10.15396	76	14.8761	76	-3.3174	76	-4.006186	76	3.847423	76	12.2508
	77	17.8767	77	7.568564	77	1.224977	77	.1651649	77	8.228797	77	8.177647	77	10.05137	77	14.25761	77	-4.08613	77	-4.775453	77	5.036575	77	12.86455
	78	18.55003	78	8.831496	78	1.303127	78	-.1329202	78	8.019298	78	7.843263	78	9.558791	78	13.58368	78	-4.64977	78	-3.370577	78	5.350654	78	12.23168
	79	18.72036	79	9.402029	79	1.067753	79	.2401247	79	7.243304	79	7.492674	79	9.24414	79	13.58356	79	-4.865367	79	-1.990204	79	5.9726	79	11.75732
	80	19.06994	80	9.621371	80	.6946427	80	-.3091818	80	6.261653	80	7.205698	80	8.999649	80	13.43505	80	-5.768419	80	-2.297498	80	5.916748	80	11.85065
	81	18.67796	81	9.484097	81	.4057488	81	-1.659854	81	5.359591	81	6.376988	81	7.999007	81	11.63155	81	-6.112106	81	-1.987296	81	5.940417	81	11.89317
	82	18.38363	82	8.946773	82	-.3820497	82	-1.61551	82	4.08293	82	5.056981	82	7.058501	82	11.09264	82	-6.168739	82	-1.826091	82	6.122087	82	10.88694
	83	17.34017	83	8.850475	83	-1.109728	83	-2.002811	83	3.518264	83	3.283568	83	6.082485	83	11.34317	83	-5.962746	83	-2.553184	83	6.028388	83	9.492479
	84	17.02069	84	8.599421	84	-1.454487	84	-3.989749	84	2.424808	84	1.518021	84	5.528211	84	10.87556	84	-5.468377	84	-2.05082	84	5.497981	84	7.858372
	85	16.67104	85	7.301432	85	-2.497277	85	-4.459671	85	1.1283	85	.6854764	85	4.465051	85	9.697926	85	-4.863779	85	-.9713694	85	4.486695	85	6.275386
	86	15.36428	86	5.230218	86	-3.004105	86	-6.022511	86	.1430991	86	.1701849	86	3.650594	86	9.159919	86	-4.282218	86	-1.245986	86	4.227234	86	4.960455
	87	14.65643	87	3.892399	87	-3.888032	87	-7.217484	87	-.5696735	87	-.4294191	87	3.696004	87	8.171185	87	-3.67987	87	-2.134722	87	3.445109	87	4.035192
	88	13.46006	88	2.260466	88	-4.572354	88	-7.471046	88	-1.597896	88	-.947811	88	2.995907	88	7.524156	88	-3.285369	88	-2.142383	88	2.489105	88	2.706123
	89	13.35482	89	1.605785	89	-5.687683	89	-8.492364	89	-2.355184	89	-1.26745	89	2.802309	89	7.729867	89	-2.26306	89	-1.881648	89	1.569722	89	1.372864
	90	12.52859	90	.6781197	90	-6.971089	90	-9.016176	90	-3.016395	90	-1.881642	90	2.505813	90	7.711692	90	-2.137351	90	-3.187661	90	.2949001	90	-.1363464
	91	11.50214	91	-1.217383	91	-7.846061	91	-9.873076	91	-3.051829	91	-1.946535	91	1.933219	91	7.13488	91	-1.458796	91	-2.396401	91	-.418746	91	-3.112919E-02
	92	10.65984	92	-3.081627	92	-8.845036	92	-10.89165	92	-3.448639	92	-1.972086	92	1.740163	92	6.02274	92	-1.031092	92	-1.180485	92	-1.342834	92	-.5981607
	93	10.08891	93	-4.192195	93	-9.078403	93	-10.76721	93	-3.565255	93	-2.332624	93	1.251277	93	5.213771	93	-1.240849	93	-1.641163	93	-2.304884	93	-1.007145
	94	9.758525	94	-4.78843	94	-9.501348	94	-10.53372	94	-3.378901	94	-2.520298	94	.6090567	94	4.265687	94	-1.642254	94	-2.725904	94	-3.091575	94	-.6725813
	95	8.957509	95	-6.677862	95	-10.12205	95	-11.54469	95	-4.034171	95	-3.012065	95	-.3690287	95	3.697612	95	-1.673068	95	-2.632949	95	-3.989456	95	-.9424734
	96	8.480047	96	-7.668066	96	-9.835578	96	-11.52652	96	-4.384234	96	-3.202955	96	-.2602769	96	3.48089	96	-1.609515	96	-2.205404	96	-4.775889	96	-2.227306
	97	8.667919	97	-7.983714	97	-10.19436	97	-10.68586	97	-5.14854	97	-3.422401	97	-.3696626	97	3.352431	97	-2.444795	97	-3.340121	97	-5.122835	97	-1.842852
	98	7.967539	98	-9.177987	98	-9.877274	98	-10.066	98	-5.501857	98	-3.982341	98	-.5533493	98	2.996534	98	-2.621723	98	-2.778712	98	-5.590719	98	-1.851507
	99	8.548932	99	-8.484481	99	-9.839957	99	-10.32501	99	-6.088805	99	-5.247931	99	-.5069215	99	3.042305	99	-2.469028	99	-2.742426	99	-6.004348	99	-1.805968
	100	8.680499	100	-8.031257	100	-9.598417	100	-11.07481	100	-6.942331	100	-6.386545	100	-.8179219	100	4.368183	100	-3.523232	100	-4.848081	100	-6.498743	100	-1.978356
	101	8.972437	101	-7.285225	101	-9.412465	101	-11.47843	101	-7.480016	101	-6.670833	101	-.4998841	101	4.869514	101	-3.495632	101	-4.730256	101	-6.27154	101	-1.44629
	102	9.307222	102	-7.902162	102	-9.690946	102	-12.22225	102	-7.991445	102	-6.898987	102	.1485727	102	5.319626	102	-3.884585	102	-4.558031	102	-6.230542	102	-1.570662
	103	9.490281	103	-7.475631	103	-9.72916	103	-11.78842	103	-8.440976	103	-7.297539	103	5.153584E-02	103	5.968432	103	-4.446522	103	-5.399536	103	-6.282079	103	-1.45616
	104	10.03427	104	-6.820408	104	-9.617804	104	-12.69149	104	-9.08989	104	-7.998041	104	-.3781847	104	5.524598	104	-4.870336	104	-6.577698	104	-6.140353	104	-1.411532
	105	9.903662	105	-6.230016	105	-9.974133	105	-12.11409	105	-10.19547	105	-8.763845	105	-.5305039	105	5.042468	105	-5.341795	105	-6.999457	105	-6.364121	105	-2.831147
	106	10.27324	106	-5.375947	106	-9.864187	106	-11.19512	106	-10.11821	106	-9.248829	106	-.4040953	106	5.289561	106	-5.565449	106	-7.894233	106	-6.256572	106	-3.750441
	107	10.59088	107	-5.501987	107	-10.28016	107	-11.44973	107	-10.22071	107	-9.690808	107	-.4685961	107	4.716308	107	-5.626337	107	-7.859909	107	-6.063773	107	-2.994644
	108	10.26072	108	-6.647842	108	-10.93744	108	-12.06517	108	-10.27154	108	-9.891677	108	-.6597584	108	3.326873	108	-5.733019	108	-6.614298	108	-6.062424	108	-3.011327
	109	10.02688	109	-7.569697	109	-11.1105	109	-12.5714	109	-10.23745	109	-9.828429	109	-.7114931	109	3.350924	109	-5.975152	109	-5.890328	109	-6.116014	109	-3.623234
	110	9.967629	110	-7.409877	110	-11.35133	110	-12.81075	110	-10.2218	110	-9.872918	110	-.8208895	110	3.768084	110	-6.592352	110	-6.664965	110	-6.142136	110	-3.683691
	111	10.54692	111	-6.293183	111	-11.13001	111	-12.69142	111	-9.76999	111	-9.539336	111	-1.016925	111	3.217698	111	-6.337392	111	-5.8444	111	-6.3291	111	-3.285764
	112	10.28604	112	-6.181796	112	-11.26162	112	-12.141	112	-9.398794	112	-9.545144	112	-1.266639	112	3.443124	112	-6.255929	112	-4.74807	112	-6.690789	112	-4.025778
	113	10.18919	113	-6.653548	113	-11.89851	113	-13.16026	113	-9.143233	113	-9.218502	113	-1.533773	113	3.082706	113	-6.241792	113	-4.217351	113	-6.809015	113	-3.743955
	114	10.0763	114	-6.706461	114	-12.27357	114	-13.11283	114	-9.477192	114	-9.407826	114	-1.785475	114	2.073432	114	-6.193952	114	-3.171095	114	-6.981702	114	-3.545934
	115	9.693826	115	-7.235941	115	-12.35559	115	-13.78677	115	-9.674146	115	-9.418363	115	-2.450637	115	.9743298	115	-5.767469	115	-1.902179	115	-7.131538	115	-3.773222
	116	9.800681	116	-6.685452	116	-12.60151	116	-13.54229	116	-9.785246	116	-9.711956	116	-1.937851	116	1.921976	116	-5.531652	116	-2.510645	116	-7.802369	116	-4.944414
	117	9.671327	117	-6.247269	117	-12.67249	117	-14.54206	117	-10.45622	117	-10.33564	117	-2.162642	117	2.251524	117	-5.682381	117	-4.016431	117	-8.136004	117	-5.310504
	118	8.755528	118	-7.708051	118	-12.72428	118	-13.99655	118	-10.23084	118	-10.63271	118	-1.745024	118	3.088242	118	-5.022601	118	-3.391455	118	-8.07522	118	-4.779241
	119	8.949152	119	-8.409931	119	-13.08483	119	-15.20702	119	-10.33293	119	-11.06779	119	-1.372037	119	3.54034	119	-4.594084	119	-2.752088	119	-8.313325	119	-5.156052
	120	8.925539	120	-7.900131	120	-13.25179	120	-14.21228	120	-10.88745	120	-11.13617	120	-.8976624	120	4.032325	120	-5.00273	120	-3.852525	120	-8.17406	120	-5.05779
	121	9.089229	121	-7.06952	121	-13.24295	121	-13.89866	121	-11.10585	121	-11.32187	121	-1.259304	121	2.961268	121	-4.460059	121	-4.769791	121	-8.434916	121	-5.387294
	122	8.84917	122	-6.84321	122	-13.62935	122	-14.16363	122	-11.22322	122	-11.60104	122	-.7151076	122	3.492668	122	-4.313518	122	-4.277255	122	-8.510651	122	-5.976004
	123	8.726636	123	-6.625254	123	-13.63982	123	-14.11621	123	-11.0043	123	-11.94094	123	-.0942864	123	3.883482	123	-4.183167	123	-5.254399	123	-8.380095	123	-6.229392
	124	8.900681	124	-6.617216	124	-13.32568	124	-13.08913	124	-11.2828	124	-11.90671	124	-8.550849E-02	124	3.76406	124	-4.583717	124	-5.932752	124	-8.14928	124	-6.016957
	125	8.578842	125	-8.228633	125	-13.68045	125	-14.22941	125	-11.04054	125	-11.85009	125	.2602348	125	3.413687	125	-4.664955	125	-4.32258	125	-8.431601	125	-6.370417
	126	8.644104	126	-8.157962	126	-13.86668	126	-13.56015	126	-10.69571	126	-11.66328	126	.7523737	126	3.807633	126	-4.414374	126	-4.327843	126	-7.865525	126	-6.469665
	127	8.664974	127	-7.032802	127	-13.69141	127	-12.61554	127	-10.83653	127	-11.4629	127	.5615829	127	4.453019	127	-4.85755	127	-5.211153	127	-8.397165	127	-6.29761
	128	9.15591	128	-6.409025	128	-13.47193	128	-12.93681	128	-10.7648	128	-11.39168	128	.4598506	128	4.125906	128	-4.84901	128	-4.261368	128	-8.374182	128	-6.198557
	129	8.990101	129	-6.495834	129	-13.67796	129	-13.36166	129	-10.86235	129	-11.12226	129	.1893405	129	3.971829	129	-5.063081	129	-3.609749	129	-8.081213	129	-5.833045
	130	8.65557	130	-6.880859	130	-13.53494	130	-12.78639	130	-11.26327	130	-11.0748	130	.4514908	130	4.062262	130	-5.041639	130	-2.989245	130	-7.978866	130	-5.126226
	131	8.444492	131	-7.993627	131	-13.34473	131	-12.96925	131	-11.1908	131	-11.25091	131	.4556837	131	3.795297	131	-4.713613	131	-2.28524	131	-7.495794	131	-3.673897
	132	8.028797	132	-8.339272	132	-13.06004	132	-12.58832	132	-11.75593	132	-11.93686	132	-.1057759	132	3.300693	132	-5.113293	132	-2.771222	132	-8.153383	132	-4.379653
	133	8.798721	133	-6.560788	133	-12.87112	133	-12.59231	133	-12.30016	133	-12.31688	133	9.516338E-02	133	4.760293	133	-4.904396	133	-3.776764	133	-8.286885	133	-5.320311
	134	8.682836	134	-5.753658	134	-12.84978	134	-13.08846	134	-12.77715	134	-12.99163	134	-.1042887	134	5.000208	134	-4.698261	134	-4.261107	134	-8.256454	134	-5.062876
	135	8.218923	135	-7.045042	135	-13.08276	135	-13.60539	135	-13.06963	135	-13.27061	135	.5785429	135	5.364777	135	-4.32905	135	-4.108137	135	-7.833008	135	-5.529418
	136	8.182282	136	-7.609039	136	-13.05891	136	-14.0904	136	-13.36957	136	-13.89857	136	1.091237	136	5.377541	136	-4.290493	136	-3.209311	136	-7.960909	136	-5.545202
	137	8.006147	137	-7.802195	137	-13.25564	137	-13.68708	137	-13.67254	137	-14.60192	137	1.611848	137	5.981714	137	-4.075764	137	-4.152094	137	-8.082138	137	-5.465562
	138	8.266744	138	-7.343001	138	-13.0371	138	-13.76647	138	-13.88099	138	-15.47316	138	2.107129	138	6.45752	138	-4.181031	138	-5.183143	138	-8.438818	138	-5.768454
	139	7.756195	139	-5.892928	139	-13.47332	139	-13.82556	139	-13.74419	139	-15.60512	139	2.820419	139	7.044929	139	-4.204224	139	-5.394757	139	-8.328816	139	-6.9791
	140	7.819778	140	-5.808166	140	-13.77157	140	-14.01936	140	-13.96543	140	-15.88255	140	3.31511	140	7.756388	140	-4.094608	140	-6.75506	140	-8.569363	140	-7.666567
	141	7.777359	141	-6.510433	141	-13.67953	141	-13.96062	141	-13.62041	141	-15.52346	141	3.792905	141	7.280357	141	-4.138654	141	-5.739396	141	-8.308472	141	-7.577678
	142	7.03433	142	-8.968149	142	-14.23685	142	-14.3909	142	-13.37092	142	-15.54142	142	3.479438	142	5.995471	142	-4.318294	142	-4.832437	142	-8.869562	142	-7.67742
	143	7.224297	143	-7.593761	143	-14.18782	143	-14.60546	143	-12.91087	143	-16.13439	143	3.676121	143	6.396805	143	-4.284467	143	-4.291609	143	-9.257859	143	-9.047024
	144	7.230087	144	-6.552195	144	-14.47482	144	-13.99771	144	-12.85981	144	-15.83995	144	4.472933	144	7.474834	144	-4.3968	144	-5.458686	144	-9.222455	144	-8.77836
	145	7.220827	145	-5.634166	145	-14.73778	145	-14.08637	145	-12.72544	145	-15.60072	145	4.178691	145	7.508497	145	-4.91561	145	-4.658616	145	-9.700042	145	-8.804816
	146	6.857114	146	-5.531931	146	-14.65435	146	-14.20775	146	-12.48581	146	-15.23714	146	4.785625	146	8.533884	146	-4.354527	146	-3.154824	146	-10.09339	146	-9.397693
	147	6.689081	147	-5.151568	147	-14.98408	147	-14.77857	147	-12.21126	147	-14.83653	147	5.422727	147	8.895206	147	-4.853591	147	-3.201811	147	-10.21797	147	-9.071623
	148	6.758842	148	-5.162758	148	-15.07869	148	-14.97292	148	-11.79181	148	-14.58661	148	4.880713	148	9.033781	148	-4.162405	148	-1.531422	148	-9.97508	148	-8.694161
	149	5.91269	149	-4.937127	149	-15.11989	149	-14.19033	149	-11.94642	149	-14.66066	149	4.202903	149	9.246937	149	-4.337179	149	-2.456471	149	-10.65344	149	-10.00717
	150	6.16854	150	-3.465964	150	-15.19094	150	-14.17083	150	-11.88976	150	-14.61114	150	3.600181	150	9.33264	150	-3.900178	150	-3.562013	150	-10.60737	150	-9.982722
	151	5.879702	151	-3.61042	151	-15.20125	151	-14.07058	151	-11.81672	151	-14.66389	151	3.439747	151	8.385159	151	-3.801188	151	-2.73502	151	-10.5463	151	-9.224192
	152	5.342902	152	-4.71398	152	-15.25926	152	-14.19631	152	-11.99338	152	-14.54262	152	3.635311	152	7.970871	152	-3.696056	152	-2.02987	152	-10.52116	152	-9.394326
	153	5.460135	153	-5.295083	153	-15.24761	153	-14.3233	153	-12.01011	153	-14.04351	153	3.452734	153	8.548878	153	-3.759926	153	-3.020288	153	-10.51715	153	-9.183032
	154	4.859949	154	-5.642386	154	-14.71573	154	-14.05092	154	-11.74333	154	-14.40426	154	2.518155	154	7.15841	154	-3.561895	154	-5.060927	154	-10.62551	154	-8.833467
	155	4.596991	155	-5.981102	155	-14.6746	155	-12.61277	155	-11.61519	155	-14.68568	155	2.950663	155	6.808757	155	-2.852739	155	-4.828064	155	-10.58377	155	-8.546189
	156	4.895079	156	-5.767339	156	-14.0967	156	-13.45297	156	-11.95767	156	-14.53447	156	3.137625	156	6.50059	156	-3.051635	156	-4.826393	156	-10.57414	156	-9.755555
	157	4.903857	157	-4.776278	157	-13.81348	157	-13.95872	157	-12.32392	157	-14.49002	157	2.986031	157	5.819819	157	-3.55478	157	-4.776978	157	-10.30031	157	-10.04546
	158	4.956131	158	-5.254863	158	-13.61429	158	-12.77965	158	-12.36769	158	-14.4029	158	3.358179	158	5.462337	158	-2.749888	158	-2.448248	158	-10.32578	158	-10.60473
	159	4.490236	159	-4.883936	159	-13.77832	159	-12.76413	159	-13.05668	159	-15.57089	159	2.967992	159	5.100575	159	-2.728564	159	-2.036523	159	-10.34	159	-10.48858
	160	4.377597	160	-4.415416	160	-13.70113	160	-13.5482	160	-12.88466	160	-16.57826	160	3.205852	160	5.463808	160	-3.301636	160	-2.801179	160	-10.1467	160	-9.923766
	161	3.801752	161	-4.975351	161	-13.74468	161	-13.21543	161	-12.94437	161	-17.40184	161	3.453206	161	5.52464	161	-3.357696	161	-2.746963	161	-10.28663	161	-9.57405
	162	3.573292	162	-5.082484	162	-13.86677	162	-13.93462	162	-13.41797	162	-17.27464	162	3.132609	162	4.675349	162	-3.036284	162	-1.295901	162	-10.39524	162	-10.0912
	163	3.230621	163	-5.106277	163	-14.19271	163	-14.13265	163	-13.3704	163	-17.14067	163	3.709727	163	4.920317	163	-3.159791	163	-.7861611	163	-10.16555	163	-9.3614
	164	2.906457	164	-6.396696	164	-14.15617	164	-13.95468	164	-13.92993	164	-17.01015	164	3.664259	164	4.823502	164	-3.184263	164	-1.581262	164	-9.488789	164	-8.220909
	165	2.679702	165	-7.299784	165	-14.1853	165	-13.68636	165	-14.00895	165	-16.93724	165	3.812963	165	4.943742	165	-3.587959	165	-1.639415	165	-9.596904	165	-8.699055
	166	2.69944	166	-6.258086	166	-14.16789	166	-13.72559	166	-14.51792	166	-17.39701	166	3.790963	166	5.342625	166	-3.485583	166	-2.247667	166	-9.972428	166	-9.283771
	167	2.412122	167	-4.265387	167	-14.0982	167	-14.0835	167	-14.5518	167	-18.01256	167	4.719099	167	6.456792	167	-3.386706	167	-2.991643	167	-10.10001	167	-9.253262
	168	2.213786	168	-5.169412	168	-14.05024	168	-13.6179	168	-14.54358	168	-17.9558	168	4.910254	168	5.832988	168	-2.673697	168	-1.693792	168	-9.588445	168	-9.057995
	169	2.013235	169	-5.35924	169	-14.24369	169	-14.35492	169	-14.87644	169	-18.21206	169	4.910342	169	6.385106	169	-2.161165	169	-1.22476	169	-10.25769	169	-9.647422
	170	1.69788	170	-5.28511	170	-13.89885	170	-14.10476	170	-15.16684	170	-18.31415	170	4.869314	170	7.014356	170	-2.21899	170	-2.093108	170	-9.444204	170	-10.10673
	171	1.355755	171	-6.178531	171	-13.94999	171	-14.22954	171	-15.81953	171	-18.18149	171	5.461869	171	6.930175	171	-2.196675	171	-3.019904	171	-9.826915	171	-10.08763
	172	1.509365	172	-5.058134	172	-14.41808	172	-14.04239	172	-15.88425	172	-18.48688	172	5.99402	172	7.844546	172	-1.897611	172	-3.138992	172	-10.02267	172	-10.83665
	173	1.383181	173	-4.749804	173	-14.24474	173	-14.4291	173	-15.83859	173	-18.95901	173	6.040935	173	8.14471	173	-2.009335	173	-4.394644	173	-9.839464	173	-11.17903
	174	1.012086	174	-5.531636	174	-14.29626	174	-14.22169	174	-15.96206	174	-19.14864	174	6.265361	174	8.022737	174	-2.235399	174	-3.63693	174	-10.12888	174	-10.63568
	175	.7847854	175	-6.1919	175	-13.71287	175	-14.76668	175	-16.0945	175	-19.61614	175	6.514438	175	7.222943	175	-2.148923	175	-3.151394	175	-9.764029	175	-10.28858
	176	1.048418	176	-5.694569	176	-13.7089	176	-16.05196	176	-16.56039	176	-19.88945	176	6.300843	176	7.421865	176	-1.690533	176	-3.133469	176	-9.583161	176	-10.38671
	177	.9672499	177	-5.282222	177	-13.85382	177	-14.13034	177	-16.63613	177	-20.09875	177	6.789342	177	7.371752	177	-2.294992	177	-3.312765	177	-9.589986	177	-10.47894
	178	1.091391	178	-4.8209	178	-13.95147	178	-14.17978	178	-16.78629	178	-20.57386	178	7.055472	178	7.290368	178	-1.743368	178	-1.898336	178	-9.457449	178	-9.791309
	179	.4902565	179	-4.583287	179	-13.93904	179	-14.16743	179	-16.78665	179	-20.40397	179	7.250056	179	7.141938	179	-2.012071	179	-1.200245	179	-9.183124	179	-9.73326
	180	.1628812	180	-5.300902	180	-13.61638	180	-14.93526	180	-16.9001	180	-20.55803	180	6.537211	180	5.998192	180	-2.651832	180	-1.654037	180	-9.017149	180	-9.237949
	181	-.872749	181	-6.407302	181	-13.42597	181	-13.88182	181	-16.93156	181	-20.5652	181	6.572338	181	5.808498	181	-2.436889	181	-2.104803	181	-9.375563	181	-8.831312
	182	-1.320057	182	-7.162547	182	-13.40214	182	-13.78762	182	-16.83753	182	-20.67746	182	6.863642	182	6.236573	182	-2.345799	182	-1.376663	182	-9.046449	182	-8.870834
	183	-.8378705	183	-5.987462	183	-13.42927	183	-13.87883	183	-17.28217	183	-20.99137	183	6.925512	183	7.20384	183	-2.296402	183	-2.561872	183	-9.479022	183	-9.108993
	184	-1.765495	184	-5.42421	184	-13.0949	184	-13.84279	184	-17.30923	184	-20.79408	184	7.077835	184	7.796979	184	-2.101085	184	-2.65926	184	-9.013544	184	-8.001359
	185	-1.758345	185	-6.044301	185	-13.21531	185	-14.23024	185	-17.4185	185	-20.44018	185	6.659014	185	7.011785	185	-1.529057	185	-1.548094	185	-9.005363	185	-7.833633
	186	-2.230273	186	-6.080702	186	-13.1205	186	-13.69738	186	-17.09238	186	-19.96669	186	6.305152	186	7.001435	186	-1.151316	186	-1.249374	186	-8.760911	186	-8.27152
	187	-2.173515	187	-6.264843	187	-13.2222	187	-14.71661	187	-17.21857	187	-19.91905	187	6.219696	187	6.211345	187	-1.599914	187	-2.154294	187	-8.737403	187	-7.649659
	188	-2.467286	188	-6.292094	188	-13.01337	188	-14.38811	188	-17.2806	188	-20.17047	188	6.159494	188	5.486721	188	-1.605863	188	-2.581509	188	-8.056768	188	-7.591248
	189	-2.874932	189	-5.026242	189	-12.9248	189	-14.12912	189	-17.24046	189	-20.31507	189	6.606463	189	5.940638	189	-1.337685	189	-2.98682	189	-8.177735	189	-7.854148
	190	-3.10662	190	-4.309276	190	-12.6494	190	-13.6425	190	-17.33138	190	-20.55394	190	6.17923	190	6.185651	190	-1.828699	190	-4.475648	190	-8.176696	190	-8.302982
	191	-3.884336	191	-5.501119	191	-13.14584	191	-13.66282	191	-17.70301	191	-20.0777	191	5.83529	191	6.193288	191	-1.839456	191	-4.551499	191	-7.716474	191	-7.669458
	192	-4.265444	192	-7.282061	192	-13.12436	192	-13.97262	192	-18.1133	192	-20.59035	192	6.386094	192	5.349846	192	-1.917976	192	-2.926436	192	-8.170546	192	-8.594806
	193	-4.442109	193	-6.842289	193	-13.00414	193	-14.65691	193	-18.03912	193	-21.00707	193	6.298667	193	5.56566	193	-2.19159	193	-3.534182	193	-8.063414	193	-8.446553
	194	-4.419133	194	-6.127704	194	-12.89912	194	-14.35412	194	-18.12681	194	-21.61344	194	6.187663	194	5.328206	194	-2.280534	194	-4.406665	194	-8.172214	194	-7.872078
	195	-4.713362	195	-6.069717	195	-12.96088	195	-13.37925	195	-18.2368	195	-21.68584	195	7.177039	195	5.534149	195	-2.284723	195	-3.97978	195	-7.728228	195	-7.876696
	196	-5.009941	196	-6.334188	196	-13.17863	196	-13.81169	196	-18.10042	196	-21.0835	196	6.157694	196	4.701416	196	-2.251939	196	-2.964995	196	-8.060942	196	-8.130834
	197	-5.195205	197	-6.448865	197	-13.06489	197	-14.48014	197	-17.66909	197	-20.47202	197	6.546495	197	5.287332	197	-2.065529	197	-2.442334	197	-7.795616	197	-7.243412
	198	-5.851717	198	-6.576047	198	-12.91469	198	-14.17585	198	-17.9714	198	-20.37818	198	6.481853	198	4.411122	198	-2.056378	198	-1.340193	198	-7.579188	198	-6.765895
	199	-6.161035	199	-6.873001	199	-13.02522	199	-14.2523	199	-17.52304	199	-20.25366	199	6.077052	199	4.058223	199	-1.303944	199	-1.15559	199	-7.551641	199	-6.748079
	200	-6.214762	200	-6.723045	200	-13.04148	200	-13.62769	200	-17.53558	200	-20.36647	200	5.708736	200	4.956819	200	-1.727987	200	-2.359495	200	-7.541204	200	-6.284263
	201	-6.376104	201	-6.210686	201	-13.06328	201	-12.77815	201	-17.61884	201	-20.33486	201	5.897027	201	5.112289	201	-2.005697	201	-2.288818	201	-7.178029	201	-6.145827
	202	-6.44353	202	-6.982711	202	-12.67887	202	-13.96619	202	-17.48214	202	-19.99858	202	5.23421	202	4.644699	202	-1.688717	202	-1.156796	202	-7.497238	202	-7.338614
	203	-6.725658	203	-7.569223	203	-13.05907	203	-14.67438	203	-17.54282	203	-19.41244	203	5.565056	203	4.609909	203	-1.634433	203	-2.522743	203	-7.887642	203	-7.809549
	204	-6.755484	204	-7.406982	204	-12.68327	204	-13.59744	204	-17.11497	204	-18.73847	204	5.621516	204	3.930327	204	-1.709398	204	-3.904925	204	-7.708563	204	-7.527702
	205	-6.259049	205	-5.763311	205	-13.08333	205	-13.15058	205	-16.99518	205	-18.83292	205	5.34727	205	3.936127	205	-1.461122	205	-4.301464	205	-7.535678	205	-7.702474
	206	-6.341265	206	-5.035112	206	-12.72546	206	-14.01221	206	-17.28601	206	-18.83464	206	4.674776	206	3.922923	206	-1.467911	206	-4.59312	206	-7.921171	206	-8.718739
	207	-6.404249	207	-5.361466	207	-13.10939	207	-15.32245	207	-17.2044	207	-18.90753	207	5.02595	207	4.477158	207	-1.654858	207	-4.815845	207	-7.402648	207	-8.064742
	208	-6.95973	208	-6.343003	208	-12.72513	208	-14.44099	208	-17.3211	208	-18.5054	208	3.932643	208	2.415744	208	-1.619107	208	-3.835167	208	-7.469295	208	-7.261955
	209	-7.226253	209	-7.110234	209	-12.71616	209	-15.04802	209	-16.98248	209	-18.5153	209	4.609719	209	2.651417	209	-1.839175	209	-3.201762	209	-7.595143	209	-7.221324
	210	-7.291383	210	-7.263669	210	-12.44619	210	-14.58911	210	-16.64478	210	-18.94971	210	4.820146	210	2.816416	210	-2.206118	210	-4.340068	210	-7.622617	210	-7.272469
	211	-7.724666	211	-7.671111	211	-12.13238	211	-14.40193	211	-16.38135	211	-19.06212	211	4.818655	211	2.562275	211	-2.68502	211	-4.538101	211	-8.02894	211	-7.517761
	212	-6.936165	212	-6.918025	212	-11.80306	212	-12.73951	212	-16.0668	212	-18.33038	212	4.94447	212	3.125267	212	-2.511903	212	-3.153981	212	-8.133846	212	-8.158565
	213	-6.577316	213	-6.561234	213	-11.5977	213	-12.56804	213	-15.78499	213	-17.76793	213	5.116531	213	4.264382	213	-3.059008	213	-3.250768	213	-8.137225	213	-7.667495
	214	-6.481507	214	-6.872622	214	-11.23556	214	-13.57912	214	-15.19432	214	-17.36694	214	5.559152	214	4.289837	214	-3.161816	214	-3.122245	214	-7.706917	214	-6.844574
	215	-7.072594	215	-8.206611	215	-11.08824	215	-13.20523	215	-15.26621	215	-17.24221	215	4.660315	215	3.506798	215	-2.870931	215	-2.39721	215	-7.487992	215	-5.858574
	216	-6.636151	216	-6.636846	216	-11.06759	216	-13.01416	216	-15.51299	216	-17.40516	216	4.93512	216	3.403247	216	-3.167974	216	-3.482893	216	-7.706309	216	-6.42654
	217	-6.246844	217	-5.056673	217	-10.76497	217	-12.01242	217	-15.56946	217	-17.35966	217	4.982183	217	3.572236	217	-2.770536	217	-4.390594	217	-7.338347	217	-6.022179
	218	-6.517188	218	-5.549271	218	-10.42561	218	-12.57981	218	-15.28076	218	-16.93006	218	4.281694	218	2.447464	218	-3.053384	218	-4.014213	218	-7.253448	218	-5.466174
	219	-6.385665	219	-6.588267	219	-9.972189	219	-13.11423	219	-14.76834	219	-16.63574	219	4.499277	219	2.920281	219	-2.304486	219	-3.075341	219	-6.468089	219	-5.014783
	220	-6.801516	220	-7.489344	220	-9.843624	220	-12.49987	220	-14.66441	220	-16.5879	220	3.479399	220	2.003951	220	-2.511322	220	-3.884115	220	-6.735697	220	-4.723901
	221	-6.595876	221	-7.16241	221	-9.677876	221	-11.71192	221	-14.97052	221	-16.36645	221	3.67113	221	1.960146	221	-2.493873	221	-4.700861	221	-5.749918	221	-4.60744
	222	-6.393295	222	-6.184723	222	-10.04897	222	-11.24585	222	-14.75745	222	-16.2932	222	3.672101	222	1.979726	222	-1.926452	222	-4.257862	222	-6.106074	222	-6.54908
	223	-6.839786	223	-6.525671	223	-9.852865	223	-10.2776	223	-14.60498	223	-16.41039	223	3.182617	223	2.494972	223	-2.095574	223	-4.813562	223	-5.955984	223	-5.976502
	224	-6.822776	224	-6.427689	224	-9.699831	224	-10.85111	224	-13.99723	224	-16.36707	224	3.755562	224	2.586371	224	-2.528063	224	-4.654578	224	-5.660194	224	-5.368209
	225	-7.161753	225	-8.035181	225	-9.659742	225	-11.13731	225	-13.62166	225	-16.18723	225	2.996052	225	1.329581	225	-2.387617	225	-3.24291	225	-5.657933	225	-5.033529
	226	-7.569239	226	-8.228444	226	-9.086971	226	-11.4225	226	-13.71562	226	-15.9375	226	2.720815	226	.8159725	226	-2.923831	226	-4.209936	226	-5.988828	226	-5.188828
	227	-7.682893	227	-8.22614	227	-8.989627	227	-10.19832	227	-13.82005	227	-16.48587	227	2.923268	227	.4512706	227	-3.672381	227	-6.010965	227	-5.695232	227	-4.767186
	228	-7.775193	228	-9.121883	228	-8.46705	228	-10.4928	228	-13.67262	228	-16.83718	228	2.775722	228	.1027507	228	-3.523441	228	-5.177886	228	-5.935684	228	-4.460187
	229	-7.142682	229	-8.875602	229	-8.318135	229	-10.81706	229	-13.59431	229	-16.54961	229	2.592959	229	-.1543986	229	-3.815708	229	-3.990536	229	-5.943601	229	-4.939281
	230	-7.315103	230	-8.727514	230	-8.580829	230	-9.954348	230	-13.50466	230	-16.40029	230	2.394797	230	-.1248328	230	-4.216643	230	-4.577874	230	-5.713996	230	-4.61808
	231	-7.621389	231	-9.610514	231	-8.723759	231	-9.97481	231	-13.16859	231	-16.42554	231	2.954083	231	.1126684	231	-4.258649	231	-4.258265	231	-5.583702	231	-4.114496
	232	-7.590818	232	-9.537736	232	-8.714853	232	-10.03772	232	-13.18536	232	-16.10654	232	2.385114	232	6.942666E-02	232	-4.250371	232	-3.330878	232	-5.5169	232	-4.418207
	233	-7.504231	233	-8.660009	233	-8.903182	233	-10.36854	233	-13.37491	233	-16.27661	233	2.479962	233	1.148706	233	-4.577931	233	-4.20635	233	-6.155418	233	-4.838016
	234	-7.03168	234	-7.256993	234	-8.890951	234	-10.91645	234	-13.25808	234	-16.17749	234	2.529938	234	1.336908	234	-4.576776	234	-5.180646	234	-5.487777	234	-3.76447
	235	-7.594756	235	-8.113585	235	-9.398511	235	-10.49031	235	-13.12285	235	-15.95576	235	2.383659	235	.8169289	235	-4.745221	235	-5.161232	235	-5.011407	235	-3.754861
	236	-7.363255	236	-8.657269	236	-9.315644	236	-10.81048	236	-13.24319	236	-15.60219	236	2.750312	236	1.165915	236	-4.406115	236	-4.521429	236	-4.515306	236	-3.302948
	237	-7.703862	237	-8.980618	237	-9.332714	237	-10.01418	237	-12.9443	237	-15.37937	237	2.24724	237	.8447664	237	-4.470246	237	-5.577872	237	-4.604452	237	-3.473722
	238	-7.162573	238	-8.805401	238	-9.827929	238	-11.27689	238	-12.98869	238	-15.44508	238	2.24528	238	1.107647	238	-4.749111	238	-6.05072	238	-4.097114	238	-3.310767
	239	-6.876259	239	-7.025376	239	-10.02495	239	-10.75897	239	-12.96731	239	-15.18821	239	2.959074	239	2.253841	239	-4.615081	239	-5.900167	239	-3.602239	239	-3.523546
	240	-7.06283	240	-6.546221	240	-10.18573	240	-12.38122	240	-13.06563	240	-14.51029	240	2.305662	240	2.130199	240	-5.474121	240	-7.521837	240	-2.836611	240	-2.795871
	241	-7.029119	241	-6.836916	241	-10.00771	241	-11.08038	241	-13.03493	241	-14.53946	241	2.307294	241	1.937838	241	-5.410624	241	-7.935089	241	-2.069732	241	-1.701036
	242	-7.565393	242	-7.80877	242	-10.05247	242	-11.28546	242	-13.13145	242	-14.71155	242	2.071404	242	.6860287	242	-5.211323	242	-7.343946	242	-1.991555	242	-1.531714
	243	-7.446819	243	-7.528653	243	-9.997026	243	-11.11997	243	-13.10417	243	-14.98308	243	2.311032	243	.8377326	243	-5.584797	243	-7.153087	243	-2.350307	243	-1.782345
	244	-6.923172	244	-6.151875	244	-9.638887	244	-10.96923	244	-12.88537	244	-14.74011	244	2.112504	244	.8951167	244	-5.595004	244	-7.166769	244	-1.759164	244	-1.461605
	245	-7.403198	245	-6.188564	245	-9.66928	245	-10.61005	245	-12.82878	245	-14.73767	245	1.651494	245	1.313991	245	-6.041188	245	-6.253644	245	-2.103862	245	-1.729942
	246	-6.41329	246	-5.464178	246	-9.293292	246	-10.63267	246	-12.71407	246	-14.97969	246	1.397643	246	1.239193	246	-5.947164	246	-5.372841	246	-2.104195	246	-1.940852
	247	-6.726243	247	-6.005494	247	-9.026186	247	-10.38971	247	-13.46364	247	-14.60553	247	1.310588	247	.8175334	247	-6.344126	247	-6.096873	247	-1.990885	247	-.9733074
	248	-7.156369	248	-6.005176	248	-8.556626	248	-9.791848	248	-13.67649	248	-15.02712	248	.8181314	248	-.3027304	248	-6.168562	248	-5.654988	248	-2.204118	248	1.827995E-03
	249	-6.995983	249	-5.922008	249	-8.178269	249	-9.581361	249	-13.54987	249	-15.33301	249	.9736881	249	-5.288048E-02	249	-6.232934	249	-4.94423	249	-2.403724	249	-1.097928
	250	-6.705935	250	-4.027323	250	-8.227902	250	-9.278249	250	-13.28425	250	-15.73774	250	.6871876	250	.8997672	250	-6.221677	250	-6.017933	250	-2.548928	250	-1.29571
	251	-6.680847	251	-3.758136	251	-8.085711	251	-9.059313	251	-13.09318	251	-15.53626	251	1.152273	251	1.331304	251	-5.953521	251	-5.752638	251	-2.542065	251	-1.189602
	252	-6.947719	252	-4.486773	252	-8.162814	252	-9.421778	252	-13.22322	252	-15.16456	252	.9011605	252	1.321096	252	-5.438497	252	-4.751351	252	-2.974444	252	-2.076461
	253	-6.808577	253	-4.129967	253	-7.902411	253	-9.872741	253	-13.35022	253	-14.87767	253	.4858265	253	1.081767	253	-5.860656	253	-5.697235	253	-3.298121	253	-2.680749
	254	-6.886996	254	-3.844167	254	-7.779404	254	-8.968739	254	-13.21032	254	-14.85866	254	.6365241	254	.8147904	254	-5.572272	254	-6.489913	254	-3.067988	254	-2.527496
	255	-7.281744	255	-3.488888	255	-7.616427	255	-8.742673	255	-12.94828	255	-15.04954	255	.3610104	255	-5.171664E-02	255	-5.464251	255	-6.128777	255	-3.477865	255	-3.164195
	256	-7.195796	256	-3.470704	256	-7.661673	256	-8.442885	256	-12.7647	256	-15.73467	256	.6547492	256	.4779401	256	-5.258196	256	-6.72893	256	-3.330025	256	-3.570315
	257	-7.08133	257	-3.613762	257	-7.472092	257	-8.499559	257	-12.85735	257	-15.69181	257	.2260649	257	.1358047	257	-5.018395	257	-7.210848	257	-3.294412	257	-3.359945
	258	-7.625678	258	-5.024566	258	-7.434166	258	-8.695035	258	-12.93526	258	-15.36955	258	.4345828	258	-.5806475	258	-5.248513	258	-6.484892	258	-2.741513	258	-2.575128
	259	-7.246653	259	-5.29109	259	-7.231188	259	-8.885262	259	-12.51326	259	-15.03175	259	.8567025	259	-.1676707	259	-5.171316	259	-5.36289	259	-2.521964	259	-2.115812
	260	-6.905123	260	-3.895291	260	-7.373569	260	-7.677433	260	-12.32352	260	-15.55587	260	1.356271	260	.5227486	260	-5.816386	260	-6.13296	260	-2.983973	260	-2.321683
	261	-7.000618	261	-3.095699	261	-7.632192	261	-8.428391	261	-12.01261	261	-15.43352	261	1.370593	261	1.326195	261	-6.077168	261	-6.092459	261	-2.551312	261	-1.824131
	262	-7.162839	262	-3.660121	262	-7.38553	262	-7.994238	262	-11.96768	262	-15.49137	262	.5389797	262	.6397971	262	-6.373177	262	-5.575835	262	-2.77553	262	-2.100464
	263	-7.59418	263	-3.881954	263	-7.469007	263	-8.750268	263	-11.82279	263	-15.29483	263	.4901202	263	.6226915	263	-5.934272	263	-5.791926	263	-2.674066	263	-1.979711
	264	-7.855388	264	-4.320119	264	-7.361258	264	-8.626083	264	-11.4971	264	-15.05629	264	.4382712	264	-.4163284	264	-6.301196	264	-5.714287	264	-2.500942	264	-1.68436
	265	-7.902082	265	-4.080775	265	-7.639268	265	-8.206369	265	-11.37801	265	-14.85628	265	7.538971E-02	265	-.5311317	265	-5.992807	265	-3.716899	265	-2.591327	265	-1.320811
	266	-8.165904	266	-4.378058	266	-7.585556	266	-8.774505	266	-11.45166	266	-15.33542	266	.1663424	266	.5138252	266	-5.842844	266	-3.918002	266	-2.987231	266	-1.818095
	267	-7.900181	267	-2.931543	267	-7.220694	267	-8.067954	267	-11.33398	267	-15.11563	267	-.4458265	267	.8852704	267	-5.589679	267	-5.288505	267	-3.185374	267	-1.905896
	268	-7.934378	268	-2.566372	268	-7.407609	268	-8.577398	268	-11.09405	268	-14.56579	268	-.6638116	268	.1182696	268	-5.620736	268	-4.376504	268	-3.088604	268	-1.662309
	269	-8.076262	269	-3.5114	269	-7.827009	269	-7.878317	269	-10.77925	269	-14.1243	269	-.7603014	269	.2277427	269	-5.622352	269	-4.173485	269	-3.023834	269	-1.738833
	270	-8.071875	270	-3.586119	270	-7.995643	270	-7.577171	270	-10.80593	270	-13.68397	270	-.2367583	270	.891083	270	-5.785714	270	-5.385828	270	-3.185629	270	-.8940734
	271	-8.823371	271	-3.461603	271	-7.633234	271	-8.448834	271	-10.79857	271	-13.82075	271	-.3584301	271	.3203435	271	-6.177536	271	-6.477883	271	-2.839357	271	-.7872575
	272	-8.421147	272	-2.91716	272	-7.72189	272	-8.752332	272	-10.64164	272	-13.87019	272	-.3002988	272	1.051962	272	-6.346855	272	-6.944382	272	-2.851587	272	-2.074463
	273	-8.190965	273	-1.852499	273	-7.508076	273	-7.78625	273	-10.20605	273	-13.54375	273	-.2250324	273	1.231105	273	-6.303324	273	-8.40049	273	-2.430056	273	-1.84468
	274	-8.290408	274	-1.244631	274	-7.599356	274	-7.644717	274	-10.2721	274	-13.26828	274	-.2146118	274	.8258619	274	-6.427327	274	-8.148395	274	-2.455267	274	-1.475812
	275	-8.354461	275	-1.366861	275	-7.865171	275	-8.444584	275	-10.20036	275	-12.64348	275	-.4441215	275	-.4492752	275	-6.278291	275	-6.753214	275	-1.935703	275	-1.070779
	276	-8.853331	276	-1.366712	276	-7.568074	276	-7.956271	276	-10.62439	276	-12.71075	276	-.1445389	276	-.1021154	276	-6.265383	276	-6.135345	276	-2.732444	276	-2.621399
	277	-9.305151	277	-1.409279	277	-7.401361	277	-7.968853	277	-10.54134	277	-13.30852	277	-.4863105	277	9.384636E-02	277	-6.679855	277	-6.728456	277	-2.714114	277	-2.079879
	278	-9.61003	278	-.6984441	278	-7.097951	278	-7.698304	278	-9.654371	278	-13.98364	278	-.5130486	278	-3.759273E-02	278	-7.132656	278	-6.153901	278	-2.105361	278	-1.02844
	279	-9.800226	279	-1.454887	279	-7.298048	279	-7.026843	279	-9.597993	279	-13.6047	279	-.8351139	279	-.3881888	279	-7.095665	279	-5.867879	279	-2.398482	279	-1.495311
	280	-10.06142	280	-1.027199	280	-7.328502	280	-7.289087	280	-9.34564	280	-12.77693	280	-1.00157	280	-.2650658	280	-7.140024	280	-6.464933	280	-2.242999	280	-1.427197
	281	-10.59596	281	-2.895037	281	-7.849504	281	-7.320241	281	-9.670976	281	-12.87346	281	-1.329176	281	-.9747579	281	-7.10627	281	-6.41362	281	-1.911399	281	-.4009091
	282	-10.80452	282	-3.479616	282	-7.800433	282	-8.538228	282	-10.27309	282	-12.6766	282	-1.786495	282	-1.406128	282	-7.286366	282	-5.728893	282	-2.258633	282	-.5939549
	283	-10.72678	283	-2.176868	283	-7.588511	283	-8.08265	283	-10.41059	283	-12.70359	283	-1.165159	283	.2820857	283	-6.94662	283	-5.762794	283	-2.579371	283	-1.045464
	284	-10.72626	284	-.8888344	284	-7.377884	284	-7.981601	284	-10.93527	284	-13.60505	284	-1.846196	284	.2997619	284	-7.273864	284	-6.083995	284	-2.146858	284	-.6643733
	285	-10.91798	285	-.7720686	285	-7.493177	285	-8.55039	285	-10.65895	285	-13.80337	285	-1.547599	285	.2524626	285	-6.771667	285	-5.197219	285	-2.289372	285	-.5166234
	286	-11.24011	286	-1.714554	286	-7.469079	286	-8.581557	286	-10.58689	286	-14.09319	286	-1.72016	286	.4281555	286	-6.641421	286	-5.438665	286	-2.491705	286	-1.222874
	287	-11.33711	287	-1.850103	287	-7.486305	287	-8.64795	287	-10.89037	287	-14.05642	287	-2.028554	287	.6499609	287	-6.670187	287	-7.304632	287	-1.969581	287	-.8257005
	288	-11.20412	288	-2.11181	288	-7.454934	288	-8.485551	288	-10.71746	288	-14.00087	288	-1.636424	288	.6763804	288	-6.748053	288	-7.387184	288	-2.492193	288	-1.465094
	289	-10.90074	289	-1.147406	289	-7.852184	289	-8.310356	289	-10.74318	289	-13.78201	289	-1.89824	289	.8885559	289	-6.882833	289	-7.006639	289	-2.271556	289	-1.902712
	290	-11.05437	290	-5.771274E-02	290	-8.160554	290	-7.258266	290	-9.722299	290	-13.02286	290	-1.62974	290	.8668258	290	-6.53248	290	-7.807064	290	-2.189779	290	-1.943522
	291	-11.03693	291	-.4327295	291	-8.126793	291	-7.844511	291	-9.799544	291	-12.70185	291	-1.792427	291	2.876616E-02	291	-6.687912	291	-7.889174	291	-2.019117	291	-1.236363
	292	-11.75344	292	-1.824221	292	-8.047052	292	-8.014921	292	-10.10113	292	-12.23528	292	-2.057304	292	-.5272357	292	-6.512706	292	-6.551265	292	-2.008862	292	-1.732231
	293	-11.5298	293	-.9205428	293	-7.343492	293	-7.517535	293	-9.863382	293	-12.08648	293	-2.339324	293	.1822935	293	-6.804748	293	-6.850829	293	-1.908973	293	-1.641029
	294	-11.00268	294	2.050386E-02	294	-6.965533	294	-6.440955	294	-9.754411	294	-12.15351	294	-2.118055	294	-.7636725	294	-6.84055	294	-7.017791	294	-2.495306	294	-2.222885
	295	-11.55755	295	.0236327	295	-6.79595	295	-6.178431	295	-9.577399	295	-12.56811	295	-2.045321	295	-.3260867	295	-6.741433	295	-5.89074	295	-2.025221	295	-1.596973
	296	-11.58205	296	-.9358799	296	-6.873463	296	-5.965292	296	-9.48624	296	-12.76944	296	-2.345012	296	-.4303323	296	-6.89745	296	-4.914976	296	-2.543908	296	-1.874216
	297	-11.62323	297	-1.891104	297	-7.121552	297	-5.236351	297	-9.405621	297	-12.45003	297	-2.705099	297	-.3761678	297	-7.429952	297	-5.312284	297	-2.112926	297	-1.681252
	298	-11.26654	298	-1.747418	298	-7.1954	298	-5.362635	298	-9.451682	298	-12.20665	298	-2.761796	298	-.7550237	298	-7.374026	298	-4.78495	298	-2.279936	298	-1.457565
	299	-10.82116	299	-1.355635	299	-7.621293	299	-4.892929	299	-9.117024	299	-12.49263	299	-3.216557	299	-1.487484	299	-6.976745	299	-5.246429	299	-2.734174	299	-1.285618
	300	-9.893545	300	1.322567	300	-7.447566	300	-4.217957	300	-9.021088	300	-12.3006	300	-2.987179	300	-.4864546	300	-7.257707	300	-6.124228	300	-1.994535	300	-.6057014
	301	-9.902785	301	1.10988	301	-7.910956	301	-5.356377	301	-8.957935	301	-12.14852	301	-3.321893	301	-.8046952	301	-6.933803	301	-5.575259	301	-2.148396	301	-.2254062
	302	-9.797591	302	.4273764	302	-8.277673	302	-5.45267	302	-8.988079	302	-11.49663	302	-3.513067	302	-.2473835	302	-6.713724	302	-5.254176	302	-1.797113	302	-.2726352
	303	-9.684879	303	5.846259E-02	303	-8.304614	303	-6.295339	303	-8.72461	303	-10.80576	303	-3.898164	303	.3576754	303	-6.793296	303	-6.03949	303	-2.054866	303	-.6500962
	304	-9.359461	304	.7221553	304	-8.497985	304	-5.370593	304	-8.816363	304	-11.06166	304	-4.199645	304	-.3880653	304	-6.940552	304	-7.576278	304	-1.375164	304	.223305
	305	-9.22485	305	1.335283	305	-8.299888	305	-5.857759	305	-8.985333	305	-11.25562	305	-3.711421	305	-.2630615	305	-6.335775	305	-7.146909	305	-1.163748	305	.858051
	306	-9.112272	306	2.242602	306	-8.442701	306	-5.97283	306	-9.191906	306	-11.21267	306	-3.981715	306	.1677284	306	-6.001195	306	-7.228824	306	-1.5674	306	-.6155446
	307	-9.1913	307	2.149665	307	-8.599802	307	-5.094944	307	-9.487123	307	-10.99889	307	-3.719869	307	.6221278	307	-6.446273	307	-7.665304	307	-1.246321	307	-.8981066
	308	-9.695512	308	.11392	308	-8.55499	308	-5.57839	308	-9.293008	308	-10.9361	308	-3.53304	308	-.1756157	308	-6.292399	308	-6.281226	308	-.9134795	308	-.7712501
	309	-9.780888	309	-.8213915	309	-8.627305	309	-6.82875	309	-9.626853	309	-11.17649	309	-3.641549	309	-.2152355	309	-6.480659	309	-5.835288	309	-1.411335	309	-1.696764
	310	-9.296719	310	.4468642	310	-8.191325	310	-6.370662	310	-9.512882	310	-11.20611	310	-3.460383	310	8.853944E-02	310	-7.019561	310	-6.494416	310	-1.232095	310	-1.717473
	311	-8.621633	311	1.701183	311	-7.942952	311	-5.885773	311	-10.09568	311	-11.962	311	-4.354891	311	-.4939979	311	-7.403218	311	-7.36774	311	-1.798729	311	-1.472039
	312	-9.086375	312	1.776153	312	-8.267542	312	-5.324203	312	-9.622152	312	-11.63244	312	-3.87534	312	-.1783016	312	-7.311536	312	-7.025773	312	-1.634732	312	-1.129225
	313	-8.96945	313	2.526475	313	-8.217208	313	-6.283391	313	-9.785514	313	-11.59531	313	-4.493014	313	-1.693289	313	-6.979549	313	-6.452514	313	-1.583359	313	-.9110625
	314	-9.022473	314	2.198055	314	-8.394693	314	-5.925893	314	-10.0046	314	-11.64483	314	-4.354174	314	-1.477568	314	-7.23041	314	-5.927544	314	-1.183259	314	.3153756
	315	-9.429693	315	1.599218	315	-8.389958	315	-5.627378	315	-9.766112	315	-11.95931	315	-4.1158	315	-1.474022	315	-6.884634	315	-4.693554	315	-1.21014	315	4.422252E-02
	316	-9.344482	316	1.455024	316	-8.712512	316	-5.846481	316	-9.771437	316	-11.74673	316	-4.496168	316	-.9357697	316	-7.017716	316	-5.071142	316	-1.167512	316	-.3031668
	317	-8.944143	317	2.900347	317	-8.896361	317	-5.473406	317	-9.923002	317	-11.54797	317	-4.151746	317	.3738409	317	-6.94453	317	-6.541138	317	-1.46931	317	-.5590611
	318	-8.924331	318	2.616364	318	-8.790418	318	-5.886404	318	-10.18909	318	-10.92546	318	-4.621997	318	-5.529205E-02	318	-6.640601	318	-6.466448	318	-1.651702	318	-.9292004
	319	-9.39648	319	1.630207	319	-8.766734	319	-5.616633	319	-9.917583	319	-10.58749	319	-4.001572	319	.7804775	319	-6.233715	319	-6.018427	319	-1.72186	319	-1.546696
	320	-8.58563	320	1.811184	320	-8.45454	320	-5.967878	320	-9.541929	320	-10.04693	320	-4.038408	320	.1399935	320	-5.893061	320	-5.973502	320	-1.058802	320	-.8922568
	321	-8.381038	321	2.450064	321	-8.294374	321	-6.495725	321	-9.428066	321	-9.323563	321	-3.319699	321	-.3200143	321	-6.121736	321	-7.189186	321	-1.041577	321	-.3489327
	322	-8.34351	322	4.126458	322	-8.178217	322	-6.952754	322	-9.119431	322	-9.219914	322	-3.231421	322	.2716881	322	-6.019984	322	-6.944581	322	-.967699	322	-.9345071
	323	-8.24097	323	4.62058	323	-8.109811	323	-5.550582	323	-8.74929	323	-8.879601	323	-3.201045	323	1.161888	323	-5.985296	323	-7.942233	323	-.5280377	323	-.6745495
	324	-8.445874	324	4.353413	324	-7.973665	324	-4.753035	324	-8.8332	324	-8.62493	324	-3.39676	324	.7174033	324	-6.210762	324	-8.384834	324	-.6250399	324	-.4618359
	325	-8.313082	325	2.951869	325	-7.751076	325	-4.769181	325	-8.35145	325	-8.23325	325	-2.485702	325	.6872789	325	-6.215862	325	-7.173828	325	3.374599E-03	325	.5427516
	326	-8.645061	326	2.796275	326	-7.247137	326	-4.468898	326	-8.140457	326	-7.852288	326	-2.407497	326	1.452867	326	-6.380579	326	-7.252818	326	1.186557E-02	326	-8.944542E-02
	327	-8.000718	327	3.709048	327	-7.00817	327	-3.935828	327	-8.231407	327	-8.043102	327	-2.184113	327	1.81263	327	-6.209041	327	-7.63238	327	.1228929	327	-.1839024
	328	-8.061771	328	3.851578	328	-7.235802	328	-3.251443	328	-7.449181	328	-7.551672	328	-2.652458	328	.9276058	328	-6.15924	328	-6.459404	328	.4791816	328	-5.136396E-02
	329	-7.93556	329	4.012101	329	-7.782923	329	-2.990436	329	-7.304482	329	-7.503886	329	-2.790642	329	.6250088	329	-6.021321	329	-5.087671	329	-.3664337	329	-1.073451
	330	-7.795537	330	4.017091	330	-7.35317	330	-4.106327	330	-7.223623	330	-6.842544	330	-3.006915	330	.3284222	330	-5.708568	330	-4.389672	330	-.3697907	330	-.294588
	331	-7.84249	331	3.189607	331	-7.788979	331	-3.495644	331	-7.53328	331	-6.442093	331	-2.854292	331	-7.371744E-03	331	-5.757056	331	-3.696399	331	-.2325215	331	.1198625
	332	-8.263424	332	2.734825	332	-7.066448	332	-4.106049	332	-7.52317	332	-6.530781	332	-3.473137	332	-.5537803	332	-5.323133	332	-2.506775	332	-.6197076	332	-.0176444
	333	-8.058168	333	3.055391	333	-6.789423	333	-3.367333	333	-7.389259	333	-7.14535	333	-3.578674	333	-.3365935	333	-5.628706	333	-3.294384	333	-.3973773	333	-.1797559
	334	-7.505128	334	3.945317	334	-6.552785	334	-2.789589	334	-7.309692	334	-7.356204	334	-3.632664	334	-.1594789	334	-5.622824	334	-3.773945	334	-.3972937	334	-.2415214
	335	-7.550226	335	3.527716	335	-6.780951	335	-2.566061	335	-7.175479	335	-6.776064	335	-3.098785	335	.2042122	335	-4.927763	335	-3.559598	335	-.1564538	335	.418141
	336	-7.940815	336	2.557619	336	-6.411186	336	-2.87281	336	-6.970362	336	-6.183083	336	-2.829449	336	1.249779	336	-5.15598	336	-4.620335	336	-.3873553	336	-.3388736
	337	-7.365849	337	2.527136	337	-6.422132	337	-2.628002	337	-6.842203	337	-5.72727	337	-2.515819	337	1.594796	337	-5.316848	337	-5.380971	337	-.2723228	337	8.144648E-02
	338	-7.198223	338	2.565106	338	-6.631618	338	-3.096632	338	-7.168152	338	-5.590373	338	-2.616405	338	1.298608	338	-4.865057	338	-5.281666	338	-.481121	338	-.4769329
	339	-6.813026	339	3.014284	339	-6.087619	339	-2.811547	339	-7.201797	339	-5.71778	339	-2.554588	339	1.276223	339	-4.373749	339	-5.011388	339	-1.035138	339	-1.984644
	340	-5.992427	340	4.057418	340	-6.420751	340	-3.565109	340	-6.90936	340	-5.610454	340	-2.254269	340	1.300986	340	-4.901906	340	-6.402194	340	-.7006447	340	-2.439281
	341	-5.78642	341	3.918026	341	-7.149246	341	-3.76408	341	-6.785268	341	-5.244517	341	-2.477191	341	.5418007	341	-4.61011	341	-5.952646	341	-.9606855	341	-2.424581
	342	-6.227774	342	1.788757	342	-7.14356	342	-3.543358	342	-6.750682	342	-5.516713	342	-2.624181	342	1.842769E-02	342	-4.880148	342	-4.655421	342	-1.592386	342	-2.955306
	343	-5.808679	343	1.964072	343	-7.432974	343	-2.992286	343	-6.529121	343	-5.829061	343	-1.916792	343	.8490654	343	-4.813661	343	-4.556288	343	-1.53715	343	-2.903371
	344	-5.529268	344	1.699093	344	-7.243286	344	-3.359388	344	-6.386024	344	-5.279375	344	-1.660361	344	.8084995	344	-4.8525	344	-5.709755	344	-2.231279	344	-3.308781
	345	-4.556504	345	1.445481	345	-7.224913	345	-4.235663	345	-6.213814	345	-4.980254	345	-1.563986	345	.9601662	345	-4.818159	345	-4.735549	345	-1.992096	345	-2.849365
	346	-4.016408	346	2.441292	346	-7.641019	346	-3.803207	346	-5.968569	346	-4.8859	346	-1.646747	346	1.69053	346	-4.827497	346	-3.459236	346	-2.189607	346	-2.720118
	347	-3.440355	347	1.984175	347	-7.894342	347	-3.232696	347	-5.874624	347	-5.183111	347	-1.179373	347	1.868482	347	-5.062584	347	-3.229788	347	-2.366772	347	-2.320875
	348	-3.173602	348	1.987458	348	-7.69075	348	-3.815417	348	-6.103605	348	-5.045624	348	-1.544742	348	1.037752	348	-5.156795	348	-2.164696	348	-2.525881	348	-1.830333
	349	-2.793167	349	2.104958	349	-8.186817	349	-3.848794	349	-5.841692	349	-4.872659	349	-1.468721	349	1.286027	349	-4.92265	349	-2.836534	349	-3.043736	349	-2.372748
	350	-1.707167	350	3.791322	350	-7.768875	350	-4.221928	350	-5.493171	350	-4.922754	350	-1.118788	350	2.569886	350	-4.878797	350	-4.433922	350	-2.969341	350	-3.480787
	351	-2.121951	351	4.048927	351	-7.473032	351	-3.26929	351	-5.559064	351	-4.914825	351	-1.573434	351	2.493684	351	-4.352973	351	-4.637209	351	-3.181437	351	-3.57833
	352	-1.761684	352	3.372784	352	-7.558646	352	-3.464749	352	-5.545308	352	-4.295496	352	-1.895298	352	2.415581	352	-3.491087	352	-2.832695	352	-3.013706	352	-3.660079
	353	-1.742354	353	2.020523	353	-7.992416	353	-3.752815	353	-5.974042	353	-3.985135	353	-2.429547	353	2.228394	353	-3.111421	353	-2.842823	353	-2.982497	353	-3.642296
	354	-.8543847	354	2.747866	354	-7.776764	354	-3.913446	354	-5.938722	354	-3.652561	354	-2.420168	354	1.318426	354	-3.169376	354	-3.31902	354	-2.726089	354	-3.144002
	355	-.2210217	355	3.234217	355	-8.018487	355	-3.511615	355	-5.640361	355	-3.674512	355	-2.515968	355	.847679	355	-2.837456	355	-3.525861	355	-2.657597	355	-3.059685
	356	.1600432	356	3.864414	356	-7.563096	356	-3.900149	356	-5.443116	356	-3.737875	356	-2.175771	356	1.636232	356	-3.026417	356	-4.976629	356	-3.100876	356	-4.235755
	357	1.135545	357	4.396205	357	-7.352091	357	-4.302052	357	-5.418882	357	-3.300716	357	-2.028701	357	1.931692	357	-3.145374	357	-5.929095	357	-3.177928	357	-4.442803
	358	1.415356	358	3.215857	358	-7.054591	358	-3.343122	358	-5.514089	358	-3.151677	358	-2.209559	358	1.117583	358	-3.13433	358	-4.586045	358	-3.014345	358	-4.841928
	359	1.771819	359	3.190751	359	-6.994625	359	-2.989541	359	-5.435527	359	-3.605201	359	-2.317504	359	1.138534	359	-3.136599	359	-3.174174	359	-2.858155	359	-4.99812
	360	2.496308	360	3.399139	360	-7.09446	360	-2.711045	360	-5.118768	360	-4.273615	360	-2.046575	360	1.426336	360	-3.278626	360	-4.037768	360	-2.85112	360	-5.091501
	361	2.392721	361	3.103048	361	-7.191027	361	-2.751332	361	-4.865571	361	-4.439686	361	-1.958242	361	1.003368	361	-3.165397	361	-3.806444	361	-3.144594	361	-4.931931
	362	3.52735	362	3.41706	362	-6.959616	362	-2.47478	362	-4.963379	362	-4.418959	362	-1.745314	362	1.103575	362	-2.963637	362	-2.90013	362	-2.85142	362	-4.914789
	363	3.701978	363	3.403718	363	-6.880752	363	-2.231115	363	-5.03228	363	-3.967815	363	-1.953484	363	1.269822	363	-2.877965	363	-2.116269	363	-3.984984	363	-5.557665
	364	4.008302	364	2.831828	364	-6.539414	364	-1.737932	364	-4.78483	364	-3.957893	364	-1.830108	364	1.202358	364	-2.853347	364	-1.801947	364	-3.401491	364	-4.146927
	365	4.241136	365	2.413205	365	-6.403291	365	-1.298168	365	-4.515732	365	-3.793895	365	-1.318949	365	1.977992	365	-2.230079	365	-.455689	365	-3.108985	365	-3.788508
	366	4.765145	366	2.448252	366	-6.463505	366	-.8860074	366	-4.352042	366	-4.204331	366	-1.263723	366	2.561256	366	-1.94521	366	-4.381339E-04	366	-3.212179	366	-4.14219
	367	5.471065	367	3.654376	367	-6.700762	367	-.4995399	367	-4.27923	367	-4.553296	367	-1.270954	367	3.391405	367	-1.50101	367	-.521607	367	-3.288805	367	-4.789592
	368	5.673761	368	3.213653	368	-6.519598	368	-.5332732	368	-3.908245	368	-3.994331	368	-1.662969	368	2.654613	368	-1.705342	368	-.6398017	368	-3.180984	368	-4.620905
	369	6.069353	369	2.666605	369	-6.481878	369	-1.519888	369	-3.737126	369	-3.453665	369	-1.597137	369	2.646985	369	-.841316	369	.2592096	369	-2.962896	369	-5.034766
	370	6.36866	370	2.654724	370	-6.176229	370	-1.36587	370	-4.104407	370	-3.571755	370	-1.153112	370	2.465722	370	-.778003	370	-1.00072	370	-3.286245	370	-4.94901
	371	7.114596	371	2.926826	371	-6.028414	371	-.8246976	371	-4.031945	371	-3.568578	371	-.8996289	371	2.540431	371	-.95697	371	-1.600276	371	-3.40879	371	-5.354452
	372	7.003397	372	2.636106	372	-5.897398	372	-.0750616	372	-4.176842	372	-4.087584	372	-.9192455	372	3.032058	372	-.711059	372	-1.840514	372	-3.553602	372	-6.363358
	373	6.957181	373	2.43159	373	-5.927045	373	-.3686787	373	-4.866463	373	-4.744843	373	-.6150132	373	4.82266	373	-.7069153	373	-3.702502	373	-3.458819	373	-6.942744
	374	7.241096	374	1.948049	374	-5.720662	374	.2134568	374	-4.893387	374	-5.071117	374	-.8841619	374	4.195891	374	-.3084637	374	-3.512147	374	-3.583914	374	-7.038607
	375	7.846304	375	1.270649	375	-5.31365	375	-.6690776	375	-5.111383	375	-5.496109	375	-1.325389	375	2.982644	375	-6.947628E-02	375	-1.708268	375	-3.337884	375	-6.373405
	376	8.038722	376	.5604172	376	-5.049486	376	-4.487371E-02	376	-5.444765	376	-6.111498	376	-.6866676	376	2.777437	376	2.102772E-03	376	-1.231688	376	-3.173661	376	-6.126359
	377	8.705274	377	1.011327	377	-4.906079	377	.7314666	377	-6.018512	377	-6.837359	377	-.2100026	377	2.325392	377	-.2481739	377	-1.233201	377	-2.867936	377	-4.86818
	378	9.347899	378	1.358069	378	-4.802435	378	.2186514	378	-6.251344	378	-7.343587	378	-.7070029	378	2.45629	378	-.1473545	378	-.5408611	378	-2.839582	378	-4.559944
	379	9.845246	379	2.164773	379	-4.885979	379	.5640452	379	-5.830364	379	-7.268501	379	-1.361763	379	2.695074	379	-.3335528	379	.9011098	379	-2.885821	379	-4.732463
	380	10.0621	380	1.679709	380	-4.750357	380	.8968189	380	-6.239548	380	-7.27889	380	-1.415529	380	2.788137	380	-.6400006	380	.2782612	380	-3.198357	380	-5.789595
	381	10.25432	381	.918461	381	-4.540274	381	.4933791	381	-6.689283	381	-7.89213	381	-1.369038	381	1.140461	381	-.4387129	381	-.2845173	381	-2.970207	381	-5.67057
	382	10.67912	382	.2857621	382	-4.401447	382	.4379708	382	-6.98692	382	-8.317024	382	-1.367714	382	1.292904	382	-.2859383	382	.8368359	382	-2.812959	382	-5.716508
	383	10.98822	383	.7732677	383	-4.413016	383	1.029204	383	-7.432821	383	-8.91234	383	-1.705131	383	2.146913	383	-.449413	383	2.902329E-02	383	-3.094691	383	-5.365108
	384	11.24294	384	2.320573	384	-4.368543	384	.4975229	384	-7.317431	384	-8.703622	384	-1.438245	384	3.256828	384	-.3511365	384	-.212357	384	-3.220223	384	-5.319336
	385	10.85838	385	.973777	385	-4.41136	385	.4206987	385	-7.75324	385	-8.766862	385	-2.289181	385	2.631969	385	-6.739744E-02	385	.1717701	385	-3.027688	385	-5.021146
	386	10.84591	386	9.684626E-02	386	-4.407683	386	.4428422	386	-7.755951	386	-8.824615	386	-1.720483	386	3.456242	386	.3375762	386	.4210745	386	-3.160565	386	-5.102625
	387	10.72774	387	-.4636091	387	-4.103793	387	.4036483	387	-8.08051	387	-9.244599	387	-2.035622	387	2.634508	387	8.549373E-03	387	-1.065753	387	-2.541424	387	-4.774998
	388	10.56224	388	-.4947516	388	-3.882899	388	.2653431	388	-8.031461	388	-9.137415	388	-1.783661	388	2.99352	388	.1461097	388	-1.917002	388	-2.941311	388	-5.492608
	389	11.3698	389	.2630063	389	-3.353673	389	.5935867	389	-8.062316	389	-9.458718	389	-1.757128	389	3.346478	389	.3733648	389	-1.640373	389	-2.984223	389	-5.819644
	390	11.25395	390	1.208977	390	-3.32063	390	.9157835	390	-8.706936	390	-9.61521	390	-1.491217	390	3.987802	390	-8.505122E-02	390	-2.531711	390	-3.065831	390	-6.205141
	391	11.59795	391	1.226996	391	-3.018309	391	1.821976	391	-8.835194	391	-9.755006	391	-1.139487	391	3.597738	391	-.1318334	391	-2.264647	391	-2.993868	391	-5.688117
	392	10.81599	392	-.4730828	392	-2.83447	392	2.416829	392	-8.824542	392	-9.888887	392	-.9243311	392	2.833357	392	-.4005106	392	-1.633971	392	-2.895902	392	-5.737633
	393	10.97793	393	-.4693573	393	-2.900106	393	1.026186	393	-8.633707	393	-10.53743	393	-.9138018	393	3.348559	393	-.6051791	393	-2.201384	393	-2.940383	393	-6.023636
	394	11.10163	394	-.3822818	394	-2.296788	394	1.710751	394	-8.487779	394	-10.72159	394	-.290261	394	3.749146	394	-1.091864	394	-2.644392	394	-3.075834	394	-6.166283
	395	11.26338	395	-.672235	395	-2.319954	395	2.32595	395	-8.96988	395	-10.78281	395	5.271983E-02	395	3.784771	395	-.9820751	395	-2.326356	395	-3.068571	395	-5.744233
	396	10.96109	396	-1.180493	396	-2.081519	396	3.71866	396	-8.907551	396	-10.66138	396	.3119771	396	4.855405	396	-.6522169	396	-.5754558	396	-3.008821	396	-5.571466
	397	11.05815	397	-2.075004	397	-1.560522	397	3.547819	397	-8.874964	397	-10.76687	397	.6429347	397	5.807289	397	-1.163555	397	-.28451	397	-2.457761	397	-4.936969
	398	11.00682	398	-2.971556	398	-1.563303	398	3.644358	398	-8.89804	398	-10.85943	398	.1682766	398	4.92458	398	-1.148151	398	.5702612	398	-2.690596	398	-4.969455
	399	11.27025	399	-3.010063	399	-1.570144	399	4.227311	399	-9.008274	399	-11.29844	399	.8390405	399	5.885104	399	-1.017565	399	.1928717	399	-2.773829	399	-5.466494
	400	11.62985	400	-1.271475	400	-1.206769	400	3.721592	400	-8.932944	400	-11.54074	400	.6027965	400	6.044764	400	-1.175058	400	-2.46514	400	-2.947679	400	-5.084011
	401	11.5533	401	-1.228967	401	-.947862	401	3.368779	401	-9.066593	401	-11.35767	401	.5831853	401	6.48702	401	-.9862252	401	-2.100951	401	-2.629842	401	-4.538676
	402	11.28631	402	-1.448412	402	-.5442597	402	4.75633	402	-9.140761	402	-10.42049	402	.5671443	402	6.283869	402	-.4164687	402	-.9899444	402	-2.30648	402	-4.89873
	403	10.9678	403	-2.61517	403	-.6623753	403	4.293386	403	-8.866345	403	-10.53264	403	1.160274	403	6.62432	403	-.3690437	403	-.9963019	403	-2.767235	403	-5.471803
	404	11.03306	404	-3.053781	404	-.4984911	404	5.11614	404	-8.513897	404	-10.74449	404	.6893311	404	6.617012	404	-.3661057	404	-1.606407	404	-2.670022	404	-5.748307
	405	11.13875	405	-2.343056	405	-.9483092	405	5.016002	405	-8.753573	405	-10.91127	405	1.032902	405	7.076926	405	-.6514663	405	-2.115189	405	-2.583549	405	-5.459734
	406	11.26971	406	-2.632058	406	-.6783101	406	5.248317	406	-8.580802	406	-10.76897	406	1.174857	406	7.731965	406	-.3629768	406	-2.311948	406	-2.540984	406	-5.953506
	407	11.42206	407	-2.093186	407	-.8889099	407	5.147286	407	-9.136042	407	-10.43485	407	.993972	407	7.256585	407	-.6923873	407	-3.946581	407	-2.191165	407	-5.382057
	408	11.36584	408	-3.532047	408	-.9226092	408	4.438083	408	-9.183695	408	-10.30381	408	1.849036	408	7.78386	408	-.8201014	408	-3.172442	408	-1.256001	408	-4.031048
	409	11.65858	409	-3.896473	409	-1.031728	409	4.448172	409	-9.386648	409	-10.91902	409	1.6825	409	7.33042	409	-.5172564	409	-1.976285	409	-1.760254	409	-4.64837
	410	11.84681	410	-3.38366	410	-.8601389	410	5.025627	410	-9.38335	410	-12.33106	410	1.57228	410	7.881526	410	-.9438306	410	-2.01003	410	-1.599992	410	-4.121437
	411	12.2027	411	-2.003403	411	-.5686564	411	5.353554	411	-9.039104	411	-12.9592	411	1.988191	411	7.099895	411	-1.082191	411	-2.511902	411	-1.580585	411	-4.129117
	412	11.85685	412	-2.266322	412	-.4203706	412	5.520841	412	-9.500068	412	-13.12824	412	1.557675	412	6.205743	412	-1.082864	412	-2.290039	412	-1.838156	412	-4.624313
	413	11.72827	413	-2.859401	413	-.3986141	413	6.213086	413	-9.391126	413	-13.30063	413	1.861733	413	6.472223	413	-.714318	413	-1.349362	413	-1.814462	413	-4.907711
	414	11.69666	414	-3.783022	414	-.6418015	414	5.786319	414	-9.579988	414	-13.32246	414	1.510646	414	6.643776	414	-1.067833	414	-.9891663	414	-2.116224	414	-4.860837
	415	11.76002	415	-4.539088	415	-.6277751	415	5.92305	415	-9.510394	415	-13.06456	415	1.176754	415	6.648218	415	-.732484	415	.4531797	415	-2.542251	415	-5.294652
	416	11.807	416	-3.866641	416	-.357286	416	4.787827	416	-9.020188	416	-13.06093	416	1.295646	416	7.120383	416	-.3687835	416	.902862	416	-2.626886	416	-5.157907
	417	12.1637	417	-2.41311	417	5.984249E-02	417	4.626493	417	-9.334664	417	-13.13005	417	1.686552	417	8.138993	417	-.5928459	417	-.1264214	417	-2.869918	417	-5.056601
	418	11.64749	418	-3.587602	418	.2394277	418	4.160464	418	-9.522387	418	-12.62803	418	1.38371	418	7.574779	418	-.4691386	418	-.2209117	418	-2.637393	418	-4.600218
	419	12.03538	419	-3.351664	419	.1517806	419	5.105282	419	-9.694079	419	-12.64032	419	1.576406	419	8.509673	419	-.4684968	419	-.2994819	419	-2.522678	419	-4.904884
	420	12.17907	420	-3.286828	420	-1.661184E-02	420	4.80625	420	-9.685209	420	-12.99172	420	1.916302	420	8.823458	420	-.2372959	420	-2.062946	420	-2.604095	420	-5.087021
	421	11.68441	421	-3.988416	421	.1507842	421	4.247323	421	-9.521147	421	-12.92314	421	2.253028	421	9.11755	421	-.1784884	421	-2.546532	421	-2.612447	421	-4.854335
	422	11.60598	422	-3.412693	422	-7.304008E-02	422	3.699604	422	-9.856121	422	-13.36673	422	2.312376	422	9.126174	422	-6.670841E-02	422	-2.161308	422	-2.42479	422	-5.191843
	423	11.89729	423	-2.901399	423	.3699039	423	4.91607	423	-9.673473	423	-13.30848	423	1.577113	423	8.741065	423	-.2943335	423	-2.737806	423	-2.682906	423	-6.09124
	424	12.23607	424	-3.033535	424	.5824959	424	4.799998	424	-9.496634	424	-13.0311	424	2.259857	424	8.244014	424	-.6161343	424	-2.908225	424	-2.863779	424	-5.953936
	425	11.62364	425	-4.589189	425	.4606756	425	3.845845	425	-9.60261	425	-12.52845	425	1.732577	425	6.562645	425	-.3992402	425	-1.665621	425	-2.731628	425	-5.514214
	426	11.87158	426	-4.033679	426	.68477	426	5.117969	426	-9.687449	426	-12.75246	426	2.262141	426	6.593196	426	-.5528545	426	-2.190537	426	-3.111041	426	-6.306163
	427	12.02156	427	-3.450963	427	.676966	427	3.955896	427	-9.712831	427	-13.18958	427	2.027751	427	6.551064	427	-1.304173	427	-3.279953	427	-3.007811	427	-6.146146
	428	11.98026	428	-3.075604	428	.8680471	428	4.674865	428	-9.459721	428	-13.46476	428	2.142796	428	6.42547	428	-1.215473	428	-2.386761	428	-3.161291	428	-5.586969
	429	12.08757	429	-2.411285	429	.5799348	429	4.932596	429	-9.289142	429	-13.06728	429	2.449901	429	7.135783	429	-1.104629	429	-1.063447	429	-3.513659	429	-6.270137
	430	12.01713	430	-2.48959	430	.7751579	430	4.778968	430	-9.301363	430	-12.69141	430	2.467128	430	7.889556	430	-1.286076	430	-.5133898	430	-3.239402	430	-5.120914
	431	11.51624	431	-3.7543	431	.5582855	431	4.926755	431	-9.220971	431	-12.61209	431	2.661209	431	7.434454	431	-1.502237	431	-7.374752E-02	431	-3.245726	431	-4.546685
	432	11.12467	432	-4.205248	432	.233947	432	5.177331	432	-8.903749	432	-12.45485	432	2.228184	432	7.175669	432	-1.444765	432	.2966119	432	-3.19735	432	-5.178981
	433	11.15635	433	-2.666049	433	.1346748	433	3.709337	433	-8.391461	433	-12.38752	433	2.70574	433	7.448889	433	-1.381178	433	-.8368149	433	-3.445689	433	-6.344475
	434	11.21796	434	-2.062516	434	.4306655	434	3.99224	434	-8.33388	434	-12.19172	434	2.869883	434	8.346334	434	-1.197103	434	-1.853814	434	-3.888699	434	-6.466782
	435	11.11904	435	-2.286318	435	.5425251	435	4.988771	435	-7.956433	435	-11.61117	435	2.484787	435	8.240594	435	-.9337127	435	-1.741585	435	-3.711131	435	-6.298355
	436	11.08726	436	-2.088745	436	.993915	436	4.471039	436	-7.964684	436	-11.32172	436	2.935223	436	9.191961	436	-.740714	436	-1.196952	436	-4.127458	436	-6.80997
	437	10.94946	437	-1.262337	437	1.063976	437	5.560293	437	-8.227667	437	-11.19776	437	2.717915	437	8.475171	437	-.7972279	437	-1.655911	437	-4.203608	437	-6.15375
	438	10.7096	438	-.5244219	438	1.260153	438	5.428273	438	-8.328777	438	-10.93219	438	3.552232	438	9.087628	438	-.6191167	438	-2.288803	438	-3.992442	438	-6.203231
	439	10.23881	439	-.456799	439	.8235658	439	5.142589	439	-8.211032	439	-11.01359	439	3.804367	439	9.442155	439	-.3109074	439	-1.864977	439	-4.158635	439	-7.213101
	440	9.807604	440	-.2154301	440	.8156945	440	4.868326	440	-7.999338	440	-10.92915	440	4.131866	440	10.64319	440	-.4504221	440	-1.817449	440	-4.054204	440	-7.317167
	441	9.248861	441	-.9050086	441	.3110006	441	5.264583	441	-7.812679	441	-10.05359	441	4.689362	441	9.612858	441	-.1624662	441	-1.759168	441	-3.510569	441	-6.643076
	442	8.389732	442	-2.105313	442	.1709316	442	4.640954	442	-7.842412	442	-9.292157	442	4.273606	442	8.260604	442	-.3704852	442	-7.923784E-02	442	-3.804433	442	-6.984732
	443	8.565051	443	-1.274374	443	.401298	443	4.826184	443	-6.869737	443	-9.000277	443	4.799329	443	8.657413	443	-.8232152	443	-.9211313	443	-3.531391	443	-6.592887
	444	8.304963	444	-.4465316	444	.3269568	444	5.281859	444	-6.771772	444	-8.645925	444	4.595891	444	8.202815	444	-1.159367	444	-2.712622	444	-3.855645	444	-7.141423
	445	7.804444	445	-.283255	445	.3530373	445	5.919271	445	-6.764338	445	-8.530281	445	4.323643	445	8.021134	445	-1.206985	445	-2.527877	445	-4.257649	445	-7.497753
	446	7.495554	446	-.4945661	446	2.979219E-03	446	6.18617	446	-6.442703	446	-8.466879	446	4.72119	446	8.354289	446	-1.00787	446	-1.496661	446	-4.276755	446	-7.655137
	447	6.692521	447	-1.248613	447	.735858	447	5.304367	447	-6.175766	447	-8.403219	447	4.245784	447	8.105412	447	-1.428949	447	-.9584618	447	-4.158064	447	-6.594828
	448	6.309295	448	-1.533975	448	.7841991	448	5.847433	448	-5.594309	448	-7.711319	448	4.777787	448	8.143339	448	-1.184093	448	-8.725516E-02	448	-3.584182	448	-5.653208
	449	6.013704	449	-.385132	449	1.298264	449	6.311417	449	-5.634879	449	-7.509681	449	4.493818	449	8.517659	449	-1.090749	449	-.1283471	449	-3.859347	449	-6.182777
	450	6.028508	450	1.180738	450	1.877437	450	6.277272	450	-5.120574	450	-7.589076	450	5.170037	450	9.982606	450	-1.26528	450	-1.37086	450	-3.634396	450	-5.617325
	451	5.27212	451	1.163103	451	2.277179	451	5.721872	451	-4.949841	451	-7.047768	451	5.124823	451	9.986509	451	-1.070091	451	-1.524331	451	-3.668138	451	-5.563622
	452	4.71431	452	.5065091	452	2.290535	452	5.15447	452	-4.739551	452	-6.703856	452	5.291169	452	9.773157	452	-.888686	452	-.9154903	452	-3.636894	452	-5.4223
	453	4.419523	453	.5353943	453	2.395575	453	4.693934	453	-4.594094	453	-6.755661	453	5.915198	453	10.35006	453	-.6190782	453	-1.571906	453	-3.536038	453	-5.274176
	454	3.954486	454	.5907431	454	2.221573	454	5.739369	454	-5.063349	454	-6.796486	454	6.129463	454	9.838675	454	-.8476748	454	-2.531482	454	-3.28646	454	-4.743739
	455	3.874096	455	.8481814	455	2.408949	455	5.024737	455	-4.889897	455	-7.041734	455	6.400929	455	10.27923	455	-.9554551	455	-2.388022	455	-3.240657	455	-5.276467
	456	3.623514	456	1.414788	456	2.832199	456	4.220863	456	-4.550883	456	-7.046878	456	6.675486	456	10.49939	456	-.8129555	456	-2.963379	456	-3.337394	456	-6.621918
	457	3.157824	457	2.715891	457	3.021634	457	4.252683	457	-4.452216	457	-7.063797	457	6.99351	457	10.82336	457	-1.078171	457	-4.364275	457	-3.185019	457	-6.259264
	458	2.256592	458	1.576866	458	3.065425	458	4.122849	458	-4.514628	458	-6.6999	458	7.38207	458	10.12355	458	-.9639486	458	-3.797463	458	-3.263484	458	-5.75089
	459	1.291962	459	.1404142	459	2.98022	459	4.034792	459	-4.571702	459	-6.796183	459	7.40668	459	9.310324	459	-1.164385	459	-3.15964	459	-3.684438	459	-6.226666
	460	.9266885	460	.49743	460	2.924599	460	4.753672	460	-4.720723	460	-7.318482	460	7.982118	460	10.05513	460	-1.159829	460	-3.500246	460	-3.511899	460	-6.259312
	461	.6127166	461	1.164972	461	2.742452	461	5.077623	461	-4.553108	461	-7.76652	461	7.77935	461	9.871165	461	-1.367798	461	-3.486453	461	-3.51498	461	-5.49785
	462	.3039811	462	2.111127	462	2.725943	462	4.602406	462	-4.693247	462	-7.478152	462	7.59007	462	9.29785	462	-1.58911	462	-2.067464	462	-3.573583	462	-5.696913
	463	-.5944079	463	1.324748	463	2.896942	463	4.89154	463	-5.068451	463	-7.358486	463	7.664879	463	9.635653	463	-1.683361	463	-1.531543	463	-3.549095	463	-5.905957
	464	-1.478031	464	1.030191	464	2.869946	464	4.393214	464	-5.282865	464	-7.491277	464	7.698517	464	8.856985	464	-1.911695	464	-2.576562	464	-3.624532	464	-5.264374
	465	-1.981966	465	.5674438	465	2.515415	465	3.822055	465	-5.315933	465	-7.502959	465	7.055861	465	8.11762	465	-1.424535	465	-2.136739	465	-3.424411	465	-4.97381
	466	-2.552445	466	.9904796	466	2.624462	466	3.103299	466	-5.304872	466	-7.952488	466	6.72292	466	8.404071	466	-1.434887	466	-2.292244	466	-3.406011	466	-5.471696
	467	-2.856811	467	2.990859	467	2.850365	467	4.308228	467	-5.418058	467	-8.136422	467	6.448384	467	7.407651	467	-1.47375	467	-2.690202	467	-3.486323	467	-5.32307
	468	-3.838063	468	2.068261	468	3.080815	468	4.113372	468	-5.19461	468	-7.407134	468	6.555729	468	7.599754	468	-1.050361	468	-2.18385	468	-3.480148	468	-4.646461
	469	-4.625197	469	2.095915	469	2.836299	469	4.187571	469	-5.326603	469	-7.528986	469	6.213555	469	7.361324	469	-.8753049	469	-1.357512	469	-3.265682	469	-4.615979
	470	-5.431159	470	2.015406	470	2.953796	470	3.548696	470	-5.210794	470	-7.460111	470	6.141343	470	7.627975	470	-.8215567	470	-2.310295	470	-3.173092	470	-4.48944
	471	-6.0936	471	1.408358	471	3.029491	471	3.554496	471	-5.066577	471	-7.3336	471	6.310506	471	7.726255	471	-.9043143	471	-3.44065	471	-3.039035	471	-4.063485
	472	-6.390147	472	1.421745	472	2.697854	472	4.127011	472	-5.04716	472	-7.758301	472	6.098081	472	7.926595	472	-.2315194	472	-2.71102	472	-3.049452	472	-4.542868
	473	-6.48265	473	2.067681	473	2.525229	473	3.727809	473	-5.285584	473	-7.721708	473	5.72804	473	7.526167	473	-5.869875E-03	473	-2.569038	473	-3.020259	473	-5.617507
	474	-7.176235	474	2.367085	474	3.337265	474	3.778643	474	-5.438735	474	-7.391612	474	6.051408	474	7.216838	474	-.4202293	474	-3.039155	474	-2.851001	474	-5.23908
	475	-7.926069	475	1.739684	475	3.173758	475	2.384648	475	-5.593485	475	-7.461618	475	6.307177	475	6.471577	475	-.1924474	475	-1.376016	475	-2.732968	475	-5.306048
	476	-8.488073	476	1.767329	476	3.364675	476	2.83473	476	-5.553419	476	-7.696665	476	6.768452	476	6.72001	476	-.5694149	476	-.9537113	476	-2.903808	476	-5.452027
	477	-8.596629	477	2.0598	477	3.117739	477	2.933544	477	-5.489797	477	-8.29965	477	6.84114	477	7.235156	477	-1.119383	477	-1.88961	477	-2.799937	477	-4.753545
	478	-9.266768	478	2.650081	478	2.37444	478	2.929338	478	-5.203216	478	-8.39597	478	7.145012	478	7.215981	478	-1.341128	478	-2.383643	478	-2.804473	478	-5.151583
	479	-9.30142	479	2.593362	479	2.199368	479	2.191354	479	-5.021521	479	-8.180694	479	6.821252	479	7.420074	479	-1.586935	479	-2.674117	479	-2.643905	479	-4.98428
	480	-9.881579	480	3.327692	480	1.953572	480	2.436883	480	-5.050338	480	-7.742448	480	6.991714	480	7.379844	480	-1.497436	480	-2.628134	480	-2.484507	480	-4.779579
	481	-10.29067	481	2.454556	481	2.018463	481	2.301518	481	-5.051806	481	-7.655512	481	6.388973	481	6.062279	481	-1.390614	481	-1.554944	481	-2.59877	481	-3.901363
	482	-10.54352	482	2.573848	482	1.677165	482	2.521317	482	-5.184871	482	-7.837408	482	6.566851	482	5.616625	482	-.9196297	482	-.2084861	482	-2.420135	482	-3.215887
	483	-11.25097	483	2.995633	483	1.574015	483	1.584893	483	-5.523375	483	-8.225986	483	7.089997	483	6.077005	483	-1.019222	483	-1.352928	483	-2.818725	483	-3.452452
	484	-10.90199	484	4.442769	484	1.373226	484	1.772383	484	-5.508582	484	-8.013138	484	6.923396	484	7.021044	484	-.7504159	484	-1.652989	484	-2.226271	484	-2.86628
	485	-11.17285	485	3.942634	485	1.478163	485	.7614372	485	-5.184043	485	-7.70719	485	6.715394	485	6.594541	485	-.2397078	485	-.7336372	485	-1.938301	485	-3.0564
	486	-11.69552	486	3.085836	486	1.835927	486	.9441547	486	-5.138521	486	-7.278649	486	6.766731	486	7.528372	486	3.498701E-02	486	-.3858453	486	-2.443947	486	-4.493151
	487	-11.83281	487	3.380573	487	1.63329	487	1.680815	487	-4.965053	487	-7.302255	487	6.4092	487	7.413702	487	.303506	487	-.6376083	487	-2.128886	487	-4.326138
	488	-12.36382	488	2.909601	488	1.514178	488	1.367264	488	-5.501788	488	-7.436625	488	5.825335	488	6.124306	488	-.3065274	488	-2.324667	488	-2.632904	488	-4.851764
	489	-12.75916	489	2.734924	489	1.52712	489	1.210341	489	-6.038615	489	-7.31941	489	6.459465	489	5.984793	489	-1.582732E-02	489	-2.069636	489	-2.848956	489	-5.417466
	490	-12.83881	490	2.823529	490	1.244642	490	.230237	490	-6.171043	490	-7.443135	490	6.2945	490	6.297528	490	-.3899669	490	-3.419805	490	-2.762501	490	-5.687591
	491	-12.89049	491	3.044669	491	1.180544	491	.9982154	491	-6.292157	491	-7.090549	491	5.453178	491	5.640017	491	-.4005245	491	-4.245129	491	-2.758787	491	-5.64221
