# Supplementary material for: A single Musashi gene allele is sufficient to maintain mouse photoreceptor cells
Source: PLoS One. 2026 May 14;21(5):e0338576. doi: 10.1371/journal.pone.0338576 (PMC13175383; doi:10.1371/journal.pone.0338576)
Supplement: S3 File — (ZIP) [file pone.0338576.s012.zip › Supplementary_data_1_RawERG_data_and_R-code/2nd batch/D112_Msi TKO_ROD_050825.CSV]

Information	Record_No	4519	Record_No	4520	Record_No	4521	Record_No	4522	Record_No	4523	Record_No	4524	Record_No	4525	Record_No	4526	Record_No	4529	Record_No	4530	Record_No	4531	Record_No	4532	Record_No	4533	Record_No	4534	Record_No	4535	Record_No	4536	Record_No	4539	Record_No	4540	Record_No	4541	Record_No	4542	Record_No	4543	Record_No	4544	Record_No	4545	Record_No	4546	Record_No
	Animal ID	1054	Animal ID	1054	Animal ID	1054	Animal ID	1054	Animal ID	1054	Animal ID	1054	Animal ID	1054	Animal ID	1054	Animal ID	1044	Animal ID	1044	Animal ID	1044	Animal ID	1044	Animal ID	1044	Animal ID	1044	Animal ID	1044	Animal ID	1044	Animal ID	1043	Animal ID	1043	Animal ID	1043	Animal ID	1043	Animal ID	1043	Animal ID	1043	Animal ID	1043	Animal ID	1043	Animal ID
	Session		Session		Session		Session		Session		Session		Session		Session		Session		Session		Session		Session		Session		Session		Session		Session		Session		Session		Session		Session		Session		Session		Session		Session		Session
	Species/Breed		Species/Breed		Species/Breed		Species/Breed		Species/Breed		Species/Breed		Species/Breed		Species/Breed		Species/Breed		Species/Breed		Species/Breed		Species/Breed		Species/Breed		Species/Breed		Species/Breed		Species/Breed		Species/Breed		Species/Breed		Species/Breed		Species/Breed		Species/Breed		Species/Breed		Species/Breed		Species/Breed		Species/Breed
	Study protocol #		Study protocol #		Study protocol #		Study protocol #		Study protocol #		Study protocol #		Study protocol #		Study protocol #		Study protocol #		Study protocol #		Study protocol #		Study protocol #		Study protocol #		Study protocol #		Study protocol #		Study protocol #		Study protocol #		Study protocol #		Study protocol #		Study protocol #		Study protocol #		Study protocol #		Study protocol #		Study protocol #		Study protocol #
	Birthdate	Dec/30/1899	Birthdate	Dec/30/1899	Birthdate	Dec/30/1899	Birthdate	Dec/30/1899	Birthdate	Dec/30/1899	Birthdate	Dec/30/1899	Birthdate	Dec/30/1899	Birthdate	Dec/30/1899	Birthdate	Dec/30/1899	Birthdate	Dec/30/1899	Birthdate	Dec/30/1899	Birthdate	Dec/30/1899	Birthdate	Dec/30/1899	Birthdate	Dec/30/1899	Birthdate	Dec/30/1899	Birthdate	Dec/30/1899	Birthdate	Dec/30/1899	Birthdate	Dec/30/1899	Birthdate	Dec/30/1899	Birthdate	Dec/30/1899	Birthdate	Dec/30/1899	Birthdate	Dec/30/1899	Birthdate	Dec/30/1899	Birthdate	Dec/30/1899	Birthdate
	TestDate	May/08/2025	TestDate	May/08/2025	TestDate	May/08/2025	TestDate	May/08/2025	TestDate	May/08/2025	TestDate	May/08/2025	TestDate	May/08/2025	TestDate	May/08/2025	TestDate	May/08/2025	TestDate	May/08/2025	TestDate	May/08/2025	TestDate	May/08/2025	TestDate	May/08/2025	TestDate	May/08/2025	TestDate	May/08/2025	TestDate	May/08/2025	TestDate	May/08/2025	TestDate	May/08/2025	TestDate	May/08/2025	TestDate	May/08/2025	TestDate	May/08/2025	TestDate	May/08/2025	TestDate	May/08/2025	TestDate	May/08/2025	TestDate
	TestTime	13:08:18	TestTime	13:08:18	TestTime	13:09:45	TestTime	13:09:45	TestTime	13:14:15	TestTime	13:14:15	TestTime	13:14:58	TestTime	13:14:58	TestTime	13:32:26	TestTime	13:32:26	TestTime	13:33:55	TestTime	13:33:55	TestTime	13:36:44	TestTime	13:36:44	TestTime	13:37:25	TestTime	13:37:25	TestTime	13:56:11	TestTime	13:56:11	TestTime	13:57:38	TestTime	13:57:38	TestTime	14:00:25	TestTime	14:00:25	TestTime	14:01:08	TestTime	14:01:08	TestTime
	Protocol	ABI ROD	Protocol	ABI ROD	Protocol	ABI ROD	Protocol	ABI ROD	Protocol	ABI ROD	Protocol	ABI ROD	Protocol	ABI ROD	Protocol	ABI ROD	Protocol	ABI ROD	Protocol	ABI ROD	Protocol	ABI ROD	Protocol	ABI ROD	Protocol	ABI ROD	Protocol	ABI ROD	Protocol	ABI ROD	Protocol	ABI ROD	Protocol	ABI ROD	Protocol	ABI ROD	Protocol	ABI ROD	Protocol	ABI ROD	Protocol	ABI ROD	Protocol	ABI ROD	Protocol	ABI ROD	Protocol	ABI ROD	Protocol
	Step_No	1	Step_No	1	Step_No	3	Step_No	3	Step_No	6	Step_No	6	Step_No	8	Step_No	8	Step_No	1	Step_No	1	Step_No	3	Step_No	3	Step_No	6	Step_No	6	Step_No	8	Step_No	8	Step_No	1	Step_No	1	Step_No	3	Step_No	3	Step_No	6	Step_No	6	Step_No	8	Step_No	8	Step_No
	Label	R	Label	L	Label	R	Label	L	Label	R	Label	L	Label	R	Label	L	Label	R	Label	L	Label	R	Label	L	Label	R	Label	L	Label	R	Label	L	Label	R	Label	L	Label	R	Label	L	Label	R	Label	L	Label	R	Label	L	Label
	Stimulus	Scotopic WHT -40dB Flash	Stimulus	Scotopic WHT -40dB Flash	Stimulus	Scotopic WHT -24dB Flash	Stimulus	Scotopic WHT -24dB Flash	Stimulus	Scotopic WHT -12dB Flash	Stimulus	Scotopic WHT -12dB Flash	Stimulus	Scotopic WHT -4dB Flash	Stimulus	Scotopic WHT -4dB Flash	Stimulus	Scotopic WHT -40dB Flash	Stimulus	Scotopic WHT -40dB Flash	Stimulus	Scotopic WHT -24dB Flash	Stimulus	Scotopic WHT -24dB Flash	Stimulus	Scotopic WHT -12dB Flash	Stimulus	Scotopic WHT -12dB Flash	Stimulus	Scotopic WHT -4dB Flash	Stimulus	Scotopic WHT -4dB Flash	Stimulus	Scotopic WHT -40dB Flash	Stimulus	Scotopic WHT -40dB Flash	Stimulus	Scotopic WHT -24dB Flash	Stimulus	Scotopic WHT -24dB Flash	Stimulus	Scotopic WHT -12dB Flash	Stimulus	Scotopic WHT -12dB Flash	Stimulus	Scotopic WHT -4dB Flash	Stimulus	Scotopic WHT -4dB Flash	Stimulus
	Low cut (Hz)	0.3	Low cut (Hz)	0.3	Low cut (Hz)	0.3	Low cut (Hz)	0.3	Low cut (Hz)	0.3	Low cut (Hz)	0.3	Low cut (Hz)	0.3	Low cut (Hz)	0.3	Low cut (Hz)	0.3	Low cut (Hz)	0.3	Low cut (Hz)	0.3	Low cut (Hz)	0.3	Low cut (Hz)	0.3	Low cut (Hz)	0.3	Low cut (Hz)	0.3	Low cut (Hz)	0.3	Low cut (Hz)	0.3	Low cut (Hz)	0.3	Low cut (Hz)	0.3	Low cut (Hz)	0.3	Low cut (Hz)	0.3	Low cut (Hz)	0.3	Low cut (Hz)	0.3	Low cut (Hz)	0.3	Low cut (Hz)
	High cut (Hz)	500	High cut (Hz)	500	High cut (Hz)	500	High cut (Hz)	500	High cut (Hz)	500	High cut (Hz)	500	High cut (Hz)	500	High cut (Hz)	500	High cut (Hz)	500	High cut (Hz)	500	High cut (Hz)	500	High cut (Hz)	500	High cut (Hz)	500	High cut (Hz)	500	High cut (Hz)	500	High cut (Hz)	500	High cut (Hz)	500	High cut (Hz)	500	High cut (Hz)	500	High cut (Hz)	500	High cut (Hz)	500	High cut (Hz)	500	High cut (Hz)	500	High cut (Hz)	500	High cut (Hz)
	Notch	OFF	Notch	OFF	Notch	OFF	Notch	OFF	Notch	OFF	Notch	OFF	Notch	OFF	Notch	OFF	Notch	OFF	Notch	OFF	Notch	OFF	Notch	OFF	Notch	OFF	Notch	OFF	Notch	OFF	Notch	OFF	Notch	OFF	Notch	OFF	Notch	OFF	Notch	OFF	Notch	OFF	Notch	OFF	Notch	OFF	Notch	OFF	Notch
Cursor #	4519 Time	4519 Amp	4520 Time	4520 Amp	4521 Time	4521 Amp	4522 Time	4522 Amp	4523 Time	4523 Amp	4524 Time	4524 Amp	4525 Time	4525 Amp	4526 Time	4526 Amp	4529 Time	4529 Amp	4530 Time	4530 Amp	4531 Time	4531 Amp	4532 Time	4532 Amp	4533 Time	4533 Amp	4534 Time	4534 Amp	4535 Time	4535 Amp	4536 Time	4536 Amp	4539 Time	4539 Amp	4540 Time	4540 Amp	4541 Time	4541 Amp	4542 Time	4542 Amp	4543 Time	4543 Amp	4544 Time	4544 Amp	4545 Time	4545 Amp	4546 Time	4546 Amp	4549 Time
1
2
3
4
5
6
7
8
9
10
Wave Data	4519 Time	4519 Amp	4520 Time	4520 Amp	4521 Time	4521 Amp	4522 Time	4522 Amp	4523 Time	4523 Amp	4524 Time	4524 Amp	4525 Time	4525 Amp	4526 Time	4526 Amp	4529 Time	4529 Amp	4530 Time	4530 Amp	4531 Time	4531 Amp	4532 Time	4532 Amp	4533 Time	4533 Amp	4534 Time	4534 Amp	4535 Time	4535 Amp	4536 Time	4536 Amp	4539 Time	4539 Amp	4540 Time	4540 Amp	4541 Time	4541 Amp	4542 Time	4542 Amp	4543 Time	4543 Amp	4544 Time	4544 Amp	4545 Time	4545 Amp	4546 Time	4546 Amp	4549 Time
	-20	.1329024	-20	-2.160245	-20	-4.891377	-20	-4.645113	-20	2.022718	-20	.4525177	-20	-4.2768	-20	-.5843018	-20	.6090584	-20	-2.180468	-20	-1.812158	-20	4.226748	-20	1.366776	-20	-5.920308	-20	2.528791	-20	-2.873474	-20	2.480907	-20	3.216923	-20	2.503473	-20	.3920354	-20	1.718769	-20	-2.379455	-20	2.893513	-20	-1.593546	-20
	-19	.2725536	-19	-2.312842	-19	-5.372145	-19	-5.256856	-19	2.109711	-19	.3395614	-19	-4.648738	-19	-1.002426	-19	.4171464	-19	-2.71343	-19	-2.041373	-19	4.531957	-19	1.455015	-19	-6.591026	-19	2.858776	-19	-3.325821	-19	2.748731	-19	3.139841	-19	2.531733	-19	.2639331	-19	2.024295	-19	-2.126227	-19	3.198607	-19	-1.467248	-19
	-18	.3831843	-18	-2.310536	-18	-5.639467	-18	-5.765458	-18	2.214756	-18	.3488142	-18	-4.912422	-18	-1.599495	-18	.1588913	-18	-3.248906	-18	-2.188443	-18	4.898308	-18	1.689715	-18	-7.134344	-18	3.301934	-18	-3.906359	-18	3.01755	-18	3.089451	-18	2.591828	-18	.2197139	-18	2.206467	-18	-1.992716	-18	3.47139	-18	-.9422317	-18
	-17	.6390015	-17	-2.0272	-17	-6.044408	-17	-6.292152	-17	2.266437	-17	.2013934	-17	-5.135661	-17	-2.576216	-17	-6.928223E-02	-17	-3.718435	-17	-2.233945	-17	5.381692	-17	1.884802	-17	-7.490206	-17	3.841869	-17	-4.522786	-17	3.228333	-17	3.562239	-17	2.550602	-17	8.798654E-02	-17	2.210687	-17	-2.067446	-17	3.757048	-17	-.4477501	-17
	-16	.7096305	-16	-2.099961	-16	-6.432368	-16	-6.993611	-16	2.276406	-16	.1525536	-16	-5.182533	-16	-2.952742	-16	-.2219319	-16	-4.228351	-16	-2.40728	-16	5.375887	-16	1.953485	-16	-7.882071	-16	4.304006	-16	-5.046068	-16	3.434968	-16	3.752963	-16	2.736598	-16	.2472965	-16	2.020696	-16	-2.160676	-16	3.900445	-16	-.5371774	-16
	-15	.8175176	-15	-2.432689	-15	-6.794116	-15	-7.768563	-15	2.343914	-15	.2762342	-15	-5.062877	-15	-2.693808	-15	-.1578244	-15	-4.525317	-15	-2.547994	-15	5.207154	-15	1.808268	-15	-8.529848	-15	4.719812	-15	-5.517599	-15	3.719953	-15	4.034585	-15	3.049395	-15	.2712488	-15	1.68382	-15	-2.555968	-15	4.082838	-15	-.2064885	-15
	-14	.8475755	-14	-2.009995	-14	-6.06395	-14	-5.922668	-14	2.419139	-14	.1191358	-14	-5.231	-14	-3.957896	-14	-.8990553	-14	-4.63977	-14	-2.593572	-14	4.878148	-14	1.521989	-14	-8.137685	-14	3.938742	-14	-4.35222	-14	4.177594	-14	3.063529	-14	2.465118	-14	-.1526277	-14	2.762377	-14	-.7264851	-14	2.735716	-14	-1.15318	-14
	-13	.8946355	-13	-2.225749	-13	-6.695961	-13	-7.874199	-13	1.9272	-13	-.4214694	-13	-4.710412	-13	-2.341111	-13	-.1890143	-13	-4.654037	-13	-2.70721	-13	4.920933	-13	1.87824	-13	-7.644779	-13	4.693559	-13	-4.69022	-13	3.059025	-13	3.185642	-13	2.695534	-13	-.8664505	-13	1.746791	-13	-1.011238	-13	4.171246	-13	.9575213	-13
	-12	.8546807	-12	-1.576872	-12	-6.355464	-12	-7.617136	-12	2.194888	-12	.2420823	-12	-4.989604	-12	-3.236718	-12	-.1354745	-12	-4.523714	-12	-2.374314	-12	5.859134	-12	2.205685	-12	-7.490758	-12	4.946098	-12	-5.148181	-12	2.937666	-12	2.776888	-12	3.422884	-12	-.240402	-12	1.900137	-12	-2.078043	-12	4.46107	-12	7.606432E-02	-12
	-11	1.428447	-11	-.9160995	-11	-7.045625	-11	-7.967361	-11	2.404851	-11	.1166922	-11	-4.98322	-11	-2.76078	-11	7.542655E-02	-11	-4.129352	-11	-1.977295	-11	6.366815	-11	2.054723	-11	-8.395716	-11	5.167348	-11	-5.401717	-11	3.453622	-11	5.262136	-11	2.930592	-11	.305405	-11	1.765176	-11	-3.664731	-11	4.085028	-11	-1.553558	-11
	-10	.2310329	-10	-3.32819	-10	-7.262912	-10	-8.810506	-10	2.536918	-10	.5473911	-10	-4.964601	-10	-1.29144	-10	-6.674144E-02	-10	-4.471463	-10	-2.714856	-10	4.790596	-10	1.832898	-10	-9.500125	-10	4.219452	-10	-6.657462	-10	4.22659	-10	4.402204	-10	3.564267	-10	1.58175	-10	1.40539	-10	-3.445588	-10	4.287625	-10	-.6845312	-10
	-9	.6487333	-9	-4.539227	-9	-7.340781	-9	-8.419509	-9	2.580484	-9	1.053573	-9	-5.498427	-9	-2.574901	-9	.2679127	-9	-4.733567	-9	-2.920716	-9	4.427301	-9	1.356074	-9	-10.01002	-9	5.353675	-9	-6.855793	-9	4.465219	-9	5.51711	-9	3.217974	-9	.999818	-9	.5230477	-9	-4.40972	-9	4.756345	-9	1.118752	-9
	-8	.2420676	-8	-3.748837	-8	-6.88224	-8	-8.043348	-8	1.689652	-8	.0215973	-8	-6.468271	-8	-3.76564	-8	.5662633	-8	-4.53668	-8	-3.65158	-8	3.829898	-8	.9791473	-8	-10.68263	-8	5.026499	-8	-7.342042	-8	3.303717	-8	5.643992	-8	3.424875	-8	1.333652	-8	1.20619	-8	-3.684594	-8	4.911647	-8	.5398807	-8
	-7	.4933239	-7	-2.82338	-7	-7.685125	-7	-10.99204	-7	2.958624	-7	2.282792	-7	-6.290732	-7	-3.764932	-7	1.228262	-7	-3.132799	-7	-3.029456	-7	3.335062	-7	.4644644	-7	-11.07587	-7	5.545901	-7	-6.394548	-7	3.545132	-7	5.475781	-7	2.998982	-7	.9780471	-7	1.499032	-7	-4.618273	-7	4.123869	-7	.9187624	-7
	-6	.3602294	-6	-3.173599	-6	-7.606021	-6	-10.88142	-6	3.091293	-6	1.975526	-6	-6.478259	-6	-2.415699	-6	1.11189	-6	-2.509858	-6	-3.360165	-6	3.898977	-6	.1152086	-6	-10.13575	-6	4.633565	-6	-7.34588	-6	2.454417	-6	5.663755	-6	2.895325	-6	.4756277	-6	1.782612	-6	-5.0414	-6	4.650962	-6	2.466748	-6
	-5	-.1717832	-5	-4.460814	-5	-7.367152	-5	-8.971919	-5	3.39955	-5	2.061978	-5	-6.859939	-5	-2.276397	-5	1.240114	-5	-2.944244	-5	-3.164414	-5	4.099887	-5	-.5072031	-5	-9.994967	-5	4.551242	-5	-6.506404	-5	1.057087	-5	5.144414	-5	4.067352	-5	-.4203857	-5	1.834566	-5	-4.864472	-5	4.239717	-5	1.135604	-5
	-4	.2838937	-4	-4.265014	-4	-8.314565	-4	-9.251012	-4	2.745122	-4	1.299593	-4	-7.527947	-4	-2.807965	-4	1.56852	-4	-3.446882	-4	-3.647589	-4	3.708043	-4	-.4856876	-4	-10.72178	-4	4.23288	-4	-8.250348	-4	1.849032	-4	4.010705	-4	3.938118	-4	-.5428577	-4	1.981915	-4	-5.720814	-4	2.717026	-4	4.485548E-03	-4
	-3	.831679	-3	-3.478571	-3	-8.656522	-3	-8.613177	-3	2.873198	-3	1.660618	-3	-7.526838	-3	-3.785749	-3	1.913591	-3	-2.265275	-3	-3.619305	-3	3.155041	-3	-.7513021	-3	-10.94332	-3	4.7922	-3	-8.531959	-3	1.79063	-3	1.355478	-3	4.13288	-3	.9597803	-3	2.093617	-3	-4.777958	-3	3.875102	-3	.7902148	-3
	-2	.8067587	-2	-3.210102	-2	-9.375285	-2	-9.465971	-2	3.480564	-2	3.238871	-2	-8.047812	-2	-3.897846	-2	2.443883	-2	-1.53659	-2	-3.479492	-2	4.092492	-2	-1.254269	-2	-10.85874	-2	4.25948	-2	-8.749083	-2	2.384213	-2	1.704383	-2	3.677189	-2	.1543185	-2	2.207046	-2	-4.832051	-2	4.989165	-2	-1.12841	-2
	-1	1.053585	-1	-3.158997	-1	-8.867661	-1	-9.396447	-1	1.840264	-1	1.582064	-1	-8.732063	-1	-5.586656	-1	2.418923	-1	-1.008375	-1	-3.33502	-1	5.076038	-1	-1.531957	-1	-10.78823	-1	3.951489	-1	-7.808757	-1	2.254512	-1	2.429918	-1	4.051792	-1	.820251	-1	2.345573	-1	-5.411116	-1	5.623555	-1	-2.702668	-1
	0	.6991214	0	-2.211096	0	-8.578189	0	-9.16533	0	2.495457	0	.8970621	0	-7.060684	0	-1.238402	0	2.509555	0	-.9796608	0	-3.624661	0	5.995616	0	-1.727959	0	-10.9136	0	3.441599	0	-7.575513	0	2.506238	0	3.405244	0	4.442171	0	1.525185	0	2.463538	0	-5.869445	0	4.404975	0	-2.364558	0
	1	.541863	1	-2.502867	1	-8.245576	1	-7.302445	1	2.409486	1	-1.077023	1	-8.945919	1	-1.229172	1	2.110995	1	-.9331484	1	-3.404262	1	7.136374	1	-1.796067	1	-10.76276	1	3.318635	1	-8.614397	1	2.463733	1	4.297939	1	4.507215	1	1.561676	1	2.40368	1	-6.894783	1	5.248806	1	1.192701	1
	2	.2443457	2	-3.719431	2	-8.082336	2	-7.760087	2	2.781032	2	-1.932194	2	-7.251761	2	-1.540029	2	1.042498	2	-2.299163	2	-3.122556	2	6.490845	2	-2.243625	2	-10.13718	2	4.307764	2	-9.706558	2	1.939859	2	3.025353	2	5.629634	2	1.624529	2	2.472086	2	-5.73314	2	7.367286	2	-8.381903E-02	2
	3	.6288791	3	-4.061307	3	-8.436855	3	-8.667332	3	2.761634	3	-.9778286	3	-7.72967	3	-1.732419	3	.4393767	3	-3.348611	3	-3.747494	3	6.591888	3	-2.957058	3	-10.69431	3	4.707691	3	-10.09249	3	2.315319	3	1.374622	3	5.463568	3	1.345151	3	3.052249	3	-5.584113	3	6.909035	3	1.541153	3
	4	1.592318	4	-3.236207	4	-7.870057	4	-8.889361	4	3.39024	4	.265666	4	-9.026263	4	-1.799652	4	1.644577	4	-3.308764	4	-3.876885	4	6.225911	4	-3.323469	4	-10.37799	4	4.676996	4	-10.31007	4	2.011725	4	1.863702	4	5.949553	4	1.67703	4	3.563515	4	-5.469078	4	4.620374	4	.8719991	4
	5	1.926522	5	-2.559206	5	-7.331225	5	-8.964142	5	3.629941	5	1.109026	5	-13.5749	5	-6.714446	5	1.973664	5	-3.383794	5	-4.156816	5	7.180435	5	-4.242895	5	-11.63706	5	.9498865	5	-14.76665	5	2.792578	5	2.305954	5	6.611349	5	1.718647	5	2.856629	5	-6.925939	5	-2.609015	5	-6.32245	5
	6	2.42974	6	-.7958713	6	-6.484731	6	-7.267488	6	2.279372	6	-1.386915	6	-22.79895	6	-15.59833	6	1.615844	6	-3.321927	6	-4.296344	6	6.076093	6	-3.998838	6	-13.2394	6	-11.3604	6	-27.81002	6	2.487426	6	3.264872	6	7.001128	6	2.256922	6	.4447345	6	-8.976203	6	-22.72873	6	-24.18835	6
	7	2.021834	7	-.4841135	7	-6.610447	7	-7.321582	7	1.28732	7	-1.087804	7	-40.88801	7	-32.76882	7	1.512078	7	-2.617599	7	-5.538069	7	4.884197	7	-5.302321	7	-15.22141	7	-32.63071	7	-52.44225	7	2.562832	7	3.388999	7	5.754688	7	1.86529	7	-2.995042	7	-11.52726	7	-56.11464	7	-52.3864	7
	8	1.085024	8	-2.212352	8	-6.860639	8	-7.86259	8	-1.603803	8	-4.560324	8	-68.93056	8	-65.5729	8	1.340982	8	-3.102044	8	-7.036737	8	4.133622	8	-8.586261	8	-18.98711	8	-64.96797	8	-88.04871	8	3.621943	8	4.586007	8	5.491846	8	.8821779	8	-8.455839	8	-16.24423	8	-101.6096	8	-92.93988	8
	9	.5967548	9	-2.369259	9	-7.962531	9	-9.587988	9	-5.690714	9	-10.23414	9	-100.9362	9	-97.98482	9	1.629605	9	-3.315647	9	-7.731714	9	2.203856	9	-14.17716	9	-25.13165	9	-106.4983	9	-130.0419	9	3.847853	9	5.138745	9	5.680419	9	1.268916	9	-15.57983	9	-23.60515	9	-155.0413	9	-143.1624	9
	10	.3429733	10	-2.700363	10	-8.585531	10	-11.70145	10	-11.97902	10	-15.80568	10	-138.415	10	-134.3589	10	2.21034	10	-2.511775	10	-8.31431	10	1.01336	10	-22.28252	10	-34.95805	10	-151.718	10	-175.6577	10	4.14422	10	5.314135	10	4.944577	10	.5460399	10	-26.65423	10	-35.02888	10	-210.7546	10	-192.2843	10
	11	.1511947	11	-1.441478	11	-8.598657	11	-10.58172	11	-19.15226	11	-24.96861	11	-175.9369	11	-173.9218	11	3.089603	11	-1.886886	11	-8.503292	11	1.063612	11	-30.67815	11	-43.82851	11	-197.792	11	-222.0231	11	4.32229	11	4.876106	11	3.97019	11	.9077263	11	-39.26091	11	-46.00568	11	-261.6218	11	-241.3037	11
	12	1.213667	12	-1.350388	12	-9.63841	12	-9.747574	12	-27.26171	12	-33.43185	12	-211.076	12	-207.9644	12	3.6506	12	-2.123065	12	-9.914437	12	-.1726014	12	-42.51726	12	-56.37847	12	-237.4698	12	-263.1589	12	5.096708	12	5.635313	12	2.745962	12	-.9298107	12	-54.21382	12	-58.3353	12	-300.7833	12	-285.1094	12
	13	1.059539	13	-1.516836	13	-11.49165	13	-10.77167	13	-37.53925	13	-45.52198	13	-239.6236	13	-234.7716	13	3.440086	13	-2.652822	13	-11.77945	13	-2.078887	13	-55.21981	13	-68.96447	13	-271.1615	13	-296.6795	13	4.344701	13	6.030536	13	1.645718	13	-1.950689	13	-71.06813	13	-72.70304	13	-326.13	13	-316.9569	13
	14	1.511114	14	.1911541	14	-13.79501	14	-14.84208	14	-48.04455	14	-55.87581	14	-261.0576	14	-253.4709	14	2.92798	14	-2.766341	14	-13.27756	14	-3.676964	14	-68.78022	14	-83.22474	14	-291.2806	14	-319.8381	14	4.080818	14	6.543434	14	1.414894	14	-2.974558	14	-88.24696	14	-89.85877	14	-335.2705	14	-332.719	14
	15	1.128271	15	-9.164162E-02	15	-14.56188	15	-15.36175	15	-59.57806	15	-67.97316	15	-272.6307	15	-261.648	15	2.599421	15	-3.187875	15	-14.1484	15	-3.842883	15	-83.18983	15	-98.34628	15	-301.1946	15	-327.1734	15	4.306636	15	7.361706	15	8.537794E-02	15	-5.415242	15	-106.4433	15	-107.1032	15	-332.8998	15	-337.1658	15
	16	1.4729	16	-.6560606	16	-14.88324	16	-15.10472	16	-71.73576	16	-83.67016	16	-272.6764	16	-261.5092	16	2.259608	16	-4.433782	16	-15.14208	16	-5.388627	16	-98.06841	16	-112.6531	16	-301.1431	16	-323.461	16	4.590834	16	5.962141	16	-1.688155	16	-5.932657	16	-125.4645	16	-124.3017	16	-322.1706	16	-331.9156	16
	17	1.109479	17	-1.795336	17	-15.7823	17	-15.92408	17	-84.90789	17	-97.81253	17	-266.8551	17	-255.169	17	2.728134	17	-4.243487	17	-17.79839	17	-6.347147	17	-114.4275	17	-129.5363	17	-295.4609	17	-314.6876	17	4.672228	17	4.672019	17	-2.393697	17	-7.350332	17	-145.8685	17	-143.0618	17	-311.2036	17	-320.5092	17
	18	1.103018	18	-.8695346	18	-16.50809	18	-16.58747	18	-98.44623	18	-112.2595	18	-256.1168	18	-240.5828	18	2.396112	18	-4.756542	18	-18.9523	18	-7.467196	18	-130.1995	18	-145.5517	18	-286.8675	18	-304.7576	18	4.414361	18	5.825454	18	-3.753045	18	-8.645941	18	-165.7553	18	-161.2885	18	-303.3187	18	-310.7017	18
	19	1.299635	19	-1.327474	19	-17.70933	19	-18.4597	19	-112.6548	19	-126.2726	19	-246.8488	19	-228.6236	19	2.724433	19	-5.283449	19	-20.14589	19	-9.179821	19	-146.9758	19	-163.989	19	-281.2145	19	-301.4856	19	5.07097	19	6.029842	19	-5.40774	19	-10.74171	19	-185.975	19	-179.2368	19	-292.5154	19	-306.6031	19
	20	.6666948	20	-1.632966	20	-19.60301	20	-21.49039	20	-126.2782	20	-139.8584	20	-245.6034	20	-224.8503	20	2.577953	20	-5.684657	20	-21.71918	20	-9.955023	20	-163.2606	20	-180.9275	20	-283.2419	20	-300.8448	20	4.546371	20	5.119164	20	-7.207692	20	-12.11993	20	-205.4894	20	-196.4055	20	-246.2873	20	-288.2117	20
	21	.8318737	21	-.7950116	21	-20.65224	21	-23.36557	21	-138.4927	21	-150.8187	21	-247.8384	21	-229.1538	21	2.83752	21	-5.231227	21	-22.79598	21	-10.97043	21	-179.5026	21	-197.2699	21	-273.6215	21	-261.0792	21	4.314517	21	5.840352	21	-9.580789	21	-14.36074	21	-224.0927	21	-213.4233	21	-141.5236	21	-233.2806	21
	22	.8249553	22	-1.36167	22	-21.4885	22	-23.82909	22	-150.8951	22	-161.8591	22	-219.1264	22	-215.2076	22	2.438656	22	-5.134883	22	-24.04061	22	-11.82232	22	-195.0078	22	-214.4488	22	-202.4412	22	-148.7964	22	5.26501	22	7.1341	22	-11.43895	22	-17.75272	22	-240.8099	22	-229.2728	22	-8.809239	22	-131.6048	22
	23	1.437859	23	-9.365456E-02	23	-21.63718	23	-23.46124	23	-163.1784	23	-173.5926	23	-141.1511	23	-153.5837	23	2.165967	23	-4.956912	23	-25.77887	23	-13.25741	23	-211.3733	23	-232.7244	23	-68.291	23	6.698027	23	5.062857	23	5.61095	23	-12.61864	23	-19.30331	23	-254.6377	23	-245.4114	23	87.9794	23	-7.839784	23
	24	1.15549	24	.2560413	24	-23.5556	24	-26.63939	24	-174.6297	24	-179.9287	24	-24.26097	24	-49.30184	24	2.573428	24	-4.848454	24	-27.63489	24	-15.20656	24	-223.2084	24	-248.6599	24	69.39898	24	111.2368	24	4.415035	24	6.997694	24	-14.57192	24	-21.57554	24	-257.1079	24	-259.8709	24	121.0572	24	77.82503	24
	25	.4782729	25	-.9262136	25	-24.17912	25	-27.92794	25	-187.9565	25	-191.7518	25	77.97224	25	58.32071	25	2.843328	25	-4.700877	25	-29.20655	25	-17.42259	25	-220.8334	25	-248.0637	25	139.2104	25	140.6387	25	4.639503	25	7.330125	25	-16.89092	25	-23.19165	25	-236.9812	25	-268.7653	25	105.7258	25	108.8458	25
	26	1.232806	26	1.008364	26	-25.06148	26	-29.89609	26	-198.092	26	-201.076	26	127.557	26	125.3882	26	3.258186	26	-4.564054	26	-30.69129	26	-20.71934	26	-199.7702	26	-218.2024	26	144.9963	26	119.5425	26	4.920128	26	8.354267	26	-18.89006	26	-25.05486	26	-192.2026	26	-261.1248	26	45.19224	26	97.42505	26
	27	1.207407	27	-.3127293	27	-26.31956	27	-31.83823	27	-193.4906	27	-200.8331	27	130.1062	27	145.1387	27	3.241678	27	-4.469498	27	-32.3343	27	-22.61499	27	-155.401	27	-155.0688	27	109.5755	27	52.15764	27	4.612966	27	7.702455	27	-19.91028	27	-26.5931	27	-124.1331	27	-232.7107	27	-49.88695	27	48.97385	27
	28	1.436012	28	.8491416	28	-27.63263	28	-32.45621	28	-165.2133	28	-180.0647	28	98.01164	28	129.6207	28	3.480819	28	-3.678234	28	-34.91039	28	-24.97836	28	-95.20412	28	-71.26109	28	32.30126	28	-56.94269	28	4.943494	28	6.879504	28	-19.74796	28	-28.54389	28	-45.75426	28	-171.9611	28	-86.8456	28	-32.85569	28
	29	1.78374	29	.2492529	29	-29.64348	29	-34.49087	29	-108.4275	29	-132.5417	29	31.7512	29	84.53956	29	3.653582	29	-4.507903	29	-36.68068	29	-27.79062	29	-36.38707	29	.348675	29	-67.51455	29	-127.6097	29	5.305653	29	7.033587	29	-15.33778	29	-30.84567	29	19.57027	29	-85.51643	29	61.37386	29	-62.49498	29
	30	1.664467	30	.589101	30	-30.6161	30	-39.90332	30	-31.71832	30	-62.5181	30	-34.75832	30	18.6241	30	2.948482	30	-3.867297	30	-35.45324	30	-28.20859	30	7.260226	30	39.51766	30	-78.0082	30	-5.206347	30	4.753318	30	6.333596	30	-6.450211	30	-30.56389	30	56.71885	30	5.752694	30	298.1306	30	60.2446	30
	31	1.611882	31	1.033625	31	-28.13244	31	-43.60041	31	39.57611	31	15.61351	31	-6.030242	31	-28.04437	31	3.436389	31	-4.244409	31	-26.04574	31	-18.80393	31	22.4793	31	37.40442	31	90.71739	31	241.1989	31	5.503805	31	6.904565	31	12.52797	31	-27.2982	31	55.55698	31	72.73653	31	462.3764	31	253.8393	31
	32	1.3019	32	.4099085	32	-22.10144	32	-41.44828	32	80.89586	32	70.87291	32	152.912	32	21.0347	32	3.259498	32	-5.408446	32	-6.846755	32	7.494473	32	12.20645	32	2.803818	32	294.7797	32	398.7048	32	5.422061	32	7.329414	32	46.91976	32	-16.19637	32	32.36376	32	98.94661	32	510.4004	32	399.8615	32
	33	1.894334	33	1.705251	33	-10.35572	33	-31.24688	33	89.61861	33	99.56708	33	320.8987	33	168.0971	33	4.117244	33	-6.365309	33	24.99182	33	53.67324	33	4.066174	33	-12.19094	33	406.7425	33	439.3278	33	6.348087	33	6.730805	33	90.26528	33	11.39376	33	51.21681	33	82.82805	33	478.105	33	464.7391	33
	34	2.668231	34	2.650512	34	7.937935	34	-7.985983	34	74.18228	34	97.89049	34	407.269	34	315.8765	34	5.172047	34	-5.78968	34	62.82388	34	107.0176	34	39.26542	34	58.26865	34	426.1491	34	404.8276	34	5.919892	34	6.088592	34	132.9314	34	56.23817	34	161.4497	34	60.03312	34	394.2177	34	459.4852	34
	35	3.464674	35	3.106475	35	33.43209	35	29.45439	35	63.12026	35	80.35326	35	420.3065	35	396.0966	35	5.0683	35	-6.080955	35	95.63824	35	144.5816	35	126.9518	35	195.1971	35	391.0031	35	335.2513	35	6.504436	35	7.190107	35	164.0972	35	109.6967	35	313.4933	35	97.88089	35	267.6856	35	396.9679	35
	36	2.822704	36	2.590131	36	58.56684	36	70.88865	36	94.96362	36	84.60622	36	389.3138	36	411.6877	36	5.164168	36	-7.100014	36	113.1752	36	154.576	36	230.8997	36	312.9208	36	322.5298	36	236.0263	36	6.527534	36	8.71027	36	174.7348	36	154.8909	36	425.2543	36	217.8091	36	145.2931	36	294.8071	36
	37	3.020473	37	4.823092	37	81.67837	37	105.523	37	181.7918	37	128.4076	37	327.8867	37	380.0047	37	5.337686	37	-7.423214	37	111.0296	37	135.129	37	304.235	37	368.9972	37	225.8239	37	122.6876	37	6.880385	37	7.875701	37	174.2522	37	180.1722	37	459.3417	37	350.0392	37	89.28263	37	186.1954	37
	38	2.285773	38	4.339851	38	95.78772	38	122.5827	38	289.4746	38	213.0006	38	244.201	38	317.6948	38	4.550385	38	-7.01149	38	99.21656	38	100.9552	38	329.4808	38	364.3853	38	123.879	38	34.93011	38	7.482146	38	8.709391	38	192.5807	38	179.2177	38	414.0403	38	430.0063	38	127.4203	38	115.8341	38
	39	2.027034	39	2.69737	39	103.301	39	120.9118	39	361.1971	39	302.7794	39	164.5777	39	244.1273	39	2.793947	39	-8.929761	39	102.2347	39	106.075	39	312.3642	39	306.9868	39	53.92421	39	10.98685	39	8.71221	39	8.686568	39	256.0885	39	172.5431	39	320.9653	39	445.191	39	214.5387	39	118.7467	39
	40	2.7764	40	2.369751	40	114.2717	40	109.2744	40	381.5009	40	363.4226	40	115.5816	40	172.1987	40	2.622162	40	-8.942703	40	145.2503	40	199.4204	40	261.4733	40	220.3367	40	49.89233	40	57.94248	40	9.137733	40	9.224914	40	351.2655	40	200.9962	40	236.7874	40	395.9481	40	287.6172	40	180.7693	40
	41	3.562434	41	3.564084	41	138.685	41	110.7537	41	360.7164	41	378.8334	41	117.4225	41	120.4791	41	3.042305	41	-8.629631	41	227.0457	41	330.1647	41	199.7716	41	147.0656	41	101.4419	41	132.1648	41	10.54399	41	10.79738	41	431.8465	41	278.4628	41	219.6581	41	309.718	41	316.3119	41	250.0015	41
	42	4.303394	42	4.714091	42	178.9357	42	147.0983	42	312.9212	42	356.0266	42	161.7712	42	107.8669	42	3.666028	42	-7.368381	42	305.7448	42	412.1903	42	161.5796	42	129.5174	42	164.6871	42	190.5531	42	11.5908	42	11.38695	42	466.7882	42	373.2344	42	273.2971	42	241.4412	42	302.7993	42	286.7391	42
	43	4.894149	43	6.788956	43	227.0823	43	220.1242	43	257.8411	43	311.0045	43	210.7241	43	137.1182	43	4.06337	43	-6.280743	43	346.7468	43	427.2516	43	162.0433	43	160.9568	43	208.5648	43	217.7343	43	12.42097	43	12.65523	43	446.7761	43	438.3875	43	340.3796	43	231.6213	43	265.1654	43	290.1539	43
	44	3.736753	44	7.125757	44	269.7064	44	296.5138	44	212.3485	44	258.8604	44	241.0006	44	178.7916	44	5.076088	44	-4.388735	44	342.4635	44	390.1209	44	189.4603	44	206.9482	44	224.1177	44	214.5224	44	12.94129	44	12.02317	44	392.9326	44	455.5576	44	374.14	44	274.4865	44	228.0299	44	273.544	44
	45	3.457998	45	5.237527	45	294.2494	45	342.7787	45	192.5456	45	215.9855	45	247.4065	45	215.535	45	5.83961	45	-3.359374	45	305.7181	45	314.8483	45	219.0171	45	235.919	45	217.9656	45	193.3024	45	14.09244	45	12.92264	45	348.9602	45	427.3921	45	365.5908	45	325.5975	45	205.9047	45	243.0979	45
	46	4.486985	46	5.195787	46	296.3555	46	348.3499	46	199.2835	46	194.3861	46	241.0664	46	236.2207	46	7.391087	46	-2.201729	46	256.3596	46	238.2271	46	232.6251	46	238.3059	46	197.2904	46	167.6417	46	15.77533	46	13.86263	46	354.1502	46	373.852	46	325.626	46	351.8924	46	209.9621	46	220.2312	46
	47	4.943583	47	6.822353	47	279.1989	47	321.915	47	222.3707	47	197.2695	47	222.7801	47	237.7382	47	8.748796	47	-1.264703	47	226.9856	47	211.3115	47	228.1503	47	223.5662	47	175.9596	47	150.0041	47	16.21189	47	13.97089	47	405.8934	47	334.5102	47	279.6508	47	349.2668	47	234.159	47	216.9215	47
	48	5.804178	48	8.089129	48	256.6845	48	280.9388	48	243.8248	48	216.9436	48	205.0264	48	225.1641	48	11.04834	48	.8615072	48	238.7609	48	258.1872	48	210.7577	48	199.3805	48	162.9609	48	146.662	48	17.95264	48	16.82561	48	461.3845	48	340.4837	48	250.818	48	326.4306	48	263.1455	48	229.3306	48
	49	6.854759	49	8.805469	49	243.2351	49	243.8684	49	254.1288	49	236.372	49	196.1425	49	209.9799	49	12.0548	49	2.219039	49	280.9599	49	335.8964	49	192.0707	49	178.697	49	161.5232	49	155.3389	49	18.95421	49	18.25695	49	486.2167	49	386.1523	49	250.6425	49	298.704	49	282.3	49	249.4933	49
	50	7.300497	50	9.447386	50	244.355	50	227.6676	50	250.8356	50	249.6472	50	195.632	50	198.157	50	12.79013	50	3.870284	50	322.6765	50	386.3235	50	179.3417	50	169.9632	50	171.8196	50	168.7483	50	20.29947	50	18.27301	50	476.1369	50	432.5599	50	273.5267	50	277.9595	50	286.3876	50	268.9312	50
	51	8.821231	51	12.167	51	258.722	51	240.8893	51	240.4281	51	254.2903	51	201.8058	51	190.3833	51	14.37413	51	4.710539	51	341.0138	51	394.0851	51	179.6549	51	178.1434	51	184.8748	51	180.0833	51	22.40928	51	19.99868	51	444.8847	51	452.6697	51	298.1081	51	272.5229	51	277.883	51	279.8521	51
	52	9.305769	52	12.78311	52	276.937	52	271.2054	52	226.6802	52	249.0103	52	210.0132	52	190.6963	52	15.70618	52	5.514583	52	335.106	52	370.6468	52	191.0542	52	193.6047	52	195.3768	52	184.5865	52	23.89734	52	21.76502	52	410.7867	52	447.7518	52	313.0874	52	284.7833	52	264.0196	52	278.0458	52
	53	9.840817	53	13.04338	53	290.3857	53	297.3749	53	216.6477	53	240.4167	53	217.7273	53	197.6877	53	16.99627	53	6.873749	53	315.1958	53	336.9524	53	205.0105	53	205.6828	53	199.4654	53	183.3204	53	25.9825	53	23.97177	53	391.7422	53	429.0321	53	312.6261	53	298.1572	53	253.0783	53	270.3205	53
	54	10.99881	54	14.32464	54	295.6883	54	311.4847	54	212.7518	54	233.2603	54	216.4703	54	203.0636	54	18.1455	54	8.676346	54	293.4218	54	310.8658	54	214.6455	54	211.0088	54	196.8084	54	178.0524	54	27.7379	54	26.11727	54	395.3965	54	410.7203	54	303.4863	54	307.8047	54	247.3506	54	262.2156	54
	55	12.13655	55	16.34775	55	293.5669	55	316.1258	55	214.5564	55	228.6081	55	213.9874	55	206.3448	55	20.12831	55	10.07392	55	281.0477	55	301.2475	55	217.2783	55	210.8484	55	189.4779	55	170.5796	55	30.615	55	28.51805	55	413.1527	55	398.3846	55	290.9426	55	306.9933	55	245.9483	55	252.5098	55
	56	13.20026	56	17.93351	56	284.5036	56	309.5675	56	216.5725	56	225.8144	56	208.9503	56	205.5741	56	22.47146	56	12.31343	56	281.2208	56	309.1299	56	213.9622	56	205.2654	56	181.2834	56	164.8137	56	35.05886	56	31.91252	56	434.2501	56	399.5749	56	283.5323	56	301.1645	56	246.7263	56	248.4354	56
	57	14.31119	57	19.51703	57	276.4172	57	301.6744	57	219.0749	57	228.5277	57	209.6322	57	208.3895	57	24.9986	57	16.20883	57	292.6263	57	326.144	57	208.3499	57	197.4015	57	174.7842	57	157.797	57	39.19044	57	33.64275	57	446.4532	57	409.993	57	282.3338	57	293.5319	57	248.4609	57	249.7858	57
	58	15.31025	58	20.93093	58	271.745	58	294.3999	58	217.9239	58	228.7547	58	210.8044	58	203.8384	58	28.68917	58	20.56192	58	308.2719	58	343.284	58	203.9287	58	190.6313	58	169.3611	58	153.6446	58	45.11289	58	38.1283	58	448.2451	58	420.9391	58	286.2088	58	290.2813	58	251.7483	58	252.8747	58
	59	16.04706	59	21.10785	59	271.955	59	289.1696	59	215.3209	59	226.6103	59	213.7157	59	205.1436	59	32.18237	59	25.88252	59	319.8236	59	351.6987	59	199.9787	59	187.3847	59	164.8752	59	150.6742	59	51.18835	59	41.71301	59	442.8024	59	427.8698	59	291.7195	59	291.9246	59	253.3059	59	253.2196	59
	60	17.45101	60	21.1484	60	274.7335	60	287.1469	60	212.9939	60	225.473	60	216.6146	60	206.0824	60	36.57324	60	31.51629	60	324.7816	60	351.8037	60	198.2717	60	186.4682	60	163.9576	60	150.3814	60	57.48798	60	45.15594	60	433.9448	60	428.4539	60	294.0456	60	294.5352	60	254.8137	60	257.1926	60
	61	19.72252	61	22.59762	61	280.4202	61	289.462	61	210.9584	61	222.3239	61	217.3972	61	205.3403	61	40.13389	61	36.65673	61	323.1813	61	347.6392	61	197.6384	61	189.8168	61	163.8836	61	151.0527	61	62.05169	61	50.95786	61	427.0401	61	426.2954	61	294.0896	61	297.8541	61	256.7744	61	260.7293	61
	62	22.0533	62	24.56146	62	285.8068	62	291.5907	62	211.858	62	223.839	62	218.3018	62	204.2662	62	42.99916	62	39.84459	62	320.0245	62	341.2868	62	198.2973	62	193.2106	62	166.2582	62	152.2009	62	68.09038	62	58.404	62	421.8128	62	420.9892	62	291.6937	62	299.8478	62	255.9456	62	260.6821	62
	63	24.79154	63	26.99135	63	287.2809	63	291.7624	63	211.0045	63	221.7645	63	217.9251	63	201.1612	63	44.78654	63	41.42352	63	315.3085	63	334.8894	63	199.6393	63	196.0072	63	167.7112	63	154.052	63	72.43008	63	64.12995	63	421.4032	63	414.7115	63	287.3665	63	302.8748	63	254.9396	63	262.5483	63
	64	27.67567	64	30.50461	64	287.4201	64	290.4226	64	209.8781	64	223.2726	64	215.9252	64	197.6773	64	47.04034	64	41.34945	64	311.7302	64	331.3486	64	201.5603	64	197.8216	64	170.2361	64	157.6334	64	77.39576	64	70.48619	64	423.8185	64	409.9373	64	281.7798	64	302.2507	64	254.6934	64	263.6051	64
	65	30.37933	65	33.6911	65	286.622	65	287.4638	65	207.1642	65	222.3178	65	214.4443	65	193.0453	65	48.56707	65	42.65894	65	308.5557	65	330.4052	65	202.9975	65	197.5676	65	171.3439	65	162.9903	65	82.34691	65	77.48931	65	424.0908	65	407.442	65	277.0709	65	299.9153	65	253.8197	65	262.5223	65
	66	33.37888	66	39.29853	66	285.9356	66	284.3225	66	204.0774	66	217.8914	66	211.9453	66	194.9898	66	49.59167	66	44.22807	66	306.9442	66	329.377	66	202.4429	66	195.4913	66	173.1893	66	169.4661	66	85.51977	66	82.0431	66	423.7198	66	410.7737	66	273.9051	66	296.4188	66	254.6626	66	260.8314	66
	67	35.63108	67	43.36478	67	285.1431	67	285.5197	67	199.9857	67	214.6875	67	207.8344	67	193.9306	67	51.79377	67	47.07681	67	307.3365	67	330.5788	67	199.9528	67	192.9007	67	175.1561	67	175.3517	67	89.43158	67	86.87049	67	421.2203	67	413.2829	67	272.2022	67	291.1976	67	254.6225	67	260.9001	67
	68	38.4665	68	48.03622	68	284.0372	68	286.1553	68	195.9209	68	210.1401	68	205.9166	68	187.9699	68	53.62305	68	50.30126	68	306.7416	68	330.9933	68	196.9865	68	191.601	68	175.9065	68	175.5903	68	93.75526	68	90.16152	68	417.9984	68	414.703	68	271.9754	68	288.2725	68	252.9836	68	258.4765	68
	69	40.87097	69	50.92105	69	281.6512	69	286.9316	69	191.9865	69	207.9185	69	204.0616	69	185.3158	69	57.20111	69	55.17944	69	305.8822	69	329.4047	69	194.0177	69	189.4624	69	176.4326	69	174.7654	69	99.32802	69	92.37657	69	414.3295	69	414.7989	69	271.2853	69	285.7308	69	249.4753	69	255.1872	69
	70	43.68735	70	53.0584	70	279.4249	70	287.5321	70	188.4923	70	204.9141	70	205.5232	70	184.7591	70	59.98614	70	60.75085	70	303.8384	70	326.3617	70	191.0394	70	186.9074	70	175.1563	70	172.4324	70	106.0838	70	94.9449	70	409.8676	70	414.6069	70	270.0701	70	282.5461	70	245.4998	70	253.5937	70
	71	46.16436	71	55.35467	71	275.8908	71	286.6592	71	186.8215	71	203.5842	71	206.3516	71	182.1464	71	65.36847	71	66.63135	71	301.6177	71	321.6977	71	189.128	71	185.6289	71	171.4624	71	168.2746	71	112.2	71	97.90186	71	405.5459	71	411.7408	71	268.9232	71	279.3463	71	240.3415	71	249.4058	71
	72	49.53205	72	57.05072	72	274.1112	72	288.0996	72	184.2026	72	199.4804	72	204.2191	72	178.529	72	70.25475	72	71.39828	72	299.327	72	318.2242	72	185.5099	72	182.6179	72	170.2422	72	162.3362	72	117.067	72	102.8598	72	400.6049	72	406.9992	72	264.6349	72	275.1227	72	233.7692	72	242.986	72
	73	52.03913	73	58.03224	73	272.4376	73	287.7325	73	182.6708	73	194.3345	73	202.2461	73	176.6336	73	74.4973	73	75.60249	73	294.8939	73	314.7885	73	182.1988	73	179.8237	73	166.3011	73	156.3702	73	120.3575	73	106.8345	73	397.5203	73	402.979	73	258.6707	73	269.1356	73	227.6543	73	236.3837	73
	74	54.9756	74	60.09984	74	270.8378	74	284.9834	74	181.2404	74	191.6367	74	199.391	74	178.0196	74	78.02238	74	77.59116	74	291.5811	74	310.9351	74	180.2095	74	176.0979	74	161.7573	74	150.4312	74	122.66	74	114.4286	74	395.2554	74	397.628	74	251.0005	74	263.2776	74	222.3627	74	232.1449	74
	75	58.08333	75	62.84882	75	268.4748	75	281.4069	75	177.3471	75	189.4287	75	196.512	75	175.3873	75	79.18443	75	79.37396	75	288.5609	75	308.1649	75	177.1028	75	173.0952	75	155.0267	75	144.6585	75	123.4946	75	119.5564	75	393.4386	75	392.675	75	243.3671	75	257.7122	75	217.5533	75	225.7454	75
	76	60.35295	76	64.4174	76	267.5221	76	275.5204	76	172.2713	76	184.8953	76	192.9021	76	171.5486	76	80.01537	76	80.46719	76	286.481	76	305.9588	76	173.6405	76	170.3253	76	148.2377	76	140.0205	76	123.9008	76	122.3739	76	391.9829	76	389.9134	76	235.0728	76	252.8419	76	213.3182	76	219.1251	76
	77	63.15352	77	66.91624	77	267.3952	77	269.7621	77	167.0742	77	180.1562	77	189.0483	77	167.944	77	81.9611	77	82.52789	77	286.2576	77	306.5578	77	169.4936	77	165.8325	77	140.3279	77	132.3504	77	124.5606	77	123.4265	77	389.9366	77	388.0008	77	226.2871	77	245.7196	77	211.9755	77	216.5169	77
	78	66.11064	78	70.05907	78	270.4548	78	265.8065	78	160.7127	78	173.4892	78	186.4064	78	165.9493	78	83.77247	78	84.62303	78	285.6434	78	306.6956	78	165.4711	78	162.2119	78	135.3477	78	126.7775	78	125.4622	78	124.5249	78	386.5256	78	387.2776	78	217.673	78	238.7295	78	211.9697	78	212.6055	78
	79	68.53938	79	73.99655	79	274.0462	79	263.2633	79	154.7222	79	166.1458	79	183.8445	79	162.3393	79	86.49653	79	88.44047	79	286.091	79	306.8798	79	160.7027	79	156.809	79	131.3141	79	124.2548	79	126.3077	79	124.8467	79	382.8091	79	385.9603	79	210.774	79	231.9311	79	212.8322	79	208.9776	79
	80	69.62881	80	77.16508	80	275.2312	80	260.739	80	148.7583	80	158.0411	80	180.0245	80	158.8027	80	88.28969	80	91.7039	80	285.9184	80	305.4056	80	156.6549	80	152.3472	80	128.069	80	123.6467	80	128.6594	80	124.3749	80	377.915	80	384.7029	80	204.5382	80	225.9699	80	212.4771	80	208.9972	80
	81	70.24561	81	78.43764	81	275.9445	81	258.5048	81	143.8431	81	153.8766	81	178.2811	81	155.9324	81	89.87486	81	93.99095	81	286.2962	81	304.4398	81	150.6901	81	147.9258	81	126.5754	81	124.311	81	129.561	81	126.6306	81	372.9404	81	380.9861	81	198.9095	81	220.6313	81	210.5465	81	210.2314	81
	82	70.4183	82	78.0269	82	275.1854	82	255.8858	82	137.9322	82	147.8964	82	176.8766	82	153.3689	82	90.9055	82	92.29176	82	287.0396	82	303.1518	82	145.5354	82	144.2454	82	126.2859	82	126.1334	82	129.2805	82	131.2298	82	368.1015	82	377.2962	82	194.7547	82	217.3257	82	208.5623	82	210.1887	82
	83	71.9688	83	78.30451	83	273.0461	83	255.0892	83	132.7469	83	143.0454	83	179.4055	83	153.4841	83	90.58672	83	88.78167	83	285.9372	83	300.4103	83	140.9255	83	139.9571	83	127.5166	83	127.8617	83	126.621	83	131.8289	83	363.4394	83	374.4062	83	190.6765	83	213.3633	83	204.7036	83	210.9493	83
	84	73.19276	84	78.9184	84	269.2211	84	254.6966	84	125.9988	84	138.7603	84	180.7572	84	152.1618	84	90.08462	84	85.25529	84	283.4206	84	299.0406	84	135.773	84	136.73	84	129.1304	84	127.8404	84	124.5027	84	133.1768	84	358.2242	84	370.2044	84	186.3118	84	208.8001	84	201.3731	84	213.1848	84
	85	74.54689	85	80.42623	85	264.0834	85	251.7745	85	120.8891	85	132.5269	85	179.9113	85	149.1361	85	89.60072	85	82.24476	85	280.1339	85	295.4445	85	132.1457	85	134.7855	85	130.0872	85	128.071	85	122.6042	85	131.4503	85	352.8919	85	365.7776	85	182.5404	85	204.6392	85	196.5233	85	209.8918	85
	86	75.0917	86	81.30215	86	258.3021	86	249.3737	86	118.0303	86	129.4511	86	182.5486	86	151.4843	86	88.9651	86	82.05797	86	275.6576	86	291.0714	86	128.4159	86	130.5762	86	130.8661	86	127.756	86	121.1586	86	129.4249	86	347.8705	86	360.3235	86	179.3828	86	201.9358	86	191.0253	86	206.6744	86
	87	75.9231	87	81.60652	87	252.238	87	245.162	87	115.0952	87	128.6675	87	182.8372	87	151.6305	87	89.97944	87	86.84569	87	271.2383	87	287.6261	87	126.0177	87	128.486	87	129.954	87	126.4023	87	122.3728	87	125.6191	87	342.6989	87	356.4269	87	174.7914	87	197.5009	87	185.3491	87	204.8148	87
	88	76.40288	88	82.60065	88	247.6777	88	242.5988	88	113.7301	88	128.0691	88	180.3971	88	151.6976	88	93.10027	88	94.16843	88	266.6725	88	284.0591	88	123.4145	88	125.5696	88	129.0684	88	124.593	88	126.2894	88	121.3956	88	337.3804	88	351.9109	88	171.6178	88	193.2643	88	179.4972	88	198.5969	88
	89	76.46643	89	83.89287	89	244.0311	89	242.1081	89	109.1797	89	122.7052	89	180.5122	89	149.8846	89	97.12581	89	103.353	89	261.8736	89	280.3243	89	120.4989	89	122.2007	89	127.672	89	121.1228	89	130.2142	89	121.3705	89	332.1261	89	347.2319	89	167.425	89	188.7249	89	173.3543	89	191.7732	89
	90	76.6263	90	84.87647	90	239.1526	90	239.3903	90	105.9715	90	118.9218	90	177.5981	90	150.694	90	101.7256	90	112.079	90	257.0472	90	274.4643	90	117.3075	90	118.3394	90	125.3676	90	116.3381	90	133.8843	90	120.7739	90	326.6634	90	344.2191	90	163.3711	90	184.188	90	166.8304	90	185.7473	90
	91	75.96136	91	84.55592	91	235.389	91	236.7245	91	103.4374	91	118.0037	91	173.0984	91	147.0162	91	106.076	91	117.5235	91	252.376	91	270.3201	91	115.6303	91	115.4139	91	121.9998	91	112.4685	91	135.8494	91	124.7051	91	320.399	91	338.8961	91	159.9655	91	180.2827	91	164.2435	91	181.8212	91
	92	76.53346	92	82.80126	92	232.7235	92	233.9021	92	100.2108	92	115.7006	92	169.3243	92	138.4372	92	108.2339	92	118.5304	92	247.325	92	265.8943	92	115.0907	92	114.3775	92	117.9364	92	108.7079	92	134.9569	92	129.3195	92	316.1436	92	334.3266	92	156.6297	92	178.4501	92	160.6927	92	175.5866	92
	93	77.54793	93	83.83496	93	231.7172	93	230.8447	93	98.81185	93	115.9028	93	164.2384	93	134.9965	93	109.112	93	114.6146	93	242.801	93	260.4672	93	113.7764	93	112.6954	93	115.0479	93	107.3897	93	132.526	93	132.3794	93	310.8824	93	329.3254	93	153.377	93	174.8232	93	159.3435	93	171.1527	93
	94	78.53065	94	84.97847	94	231.1678	94	228.1096	94	95.28649	94	112.434	94	160.1748	94	128.5463	94	108.7767	94	107.5333	94	239.3902	94	256.646	94	112.8667	94	111.8198	94	110.3158	94	104.8946	94	128.0567	94	135.8432	94	305.0996	94	324.5054	94	151.0871	94	170.9954	94	159.4321	94	169.0913	94
	95	79.45061	95	83.82448	95	231.5134	95	225.3404	95	92.77698	95	110.5802	95	157.5905	95	126.8916	95	106.7424	95	99.45763	95	237.0268	95	252.8287	95	111.1133	95	112.2505	95	107.2569	95	103.4456	95	124.1139	95	137.1081	95	298.5678	95	318.4487	95	146.6816	95	165.7944	95	158.4587	95	162.6567	95
	96	80.17595	96	83.09131	96	230.0236	96	220.3285	96	90.40889	96	107.9084	96	153.6562	96	124.4114	96	103.3157	96	94.33192	96	235.1521	96	249.0703	96	109.0334	96	109.9667	96	103.2468	96	99.2535	96	122.239	96	135.0042	96	292.2388	96	311.9055	96	143.5913	96	162.9005	96	156.4234	96	159.9232	96
	97	80.99296	97	83.40498	97	229.2986	97	214.8885	97	89.63377	97	105.8002	97	151.4725	97	121.2856	97	101.0777	97	93.85734	97	232.3394	97	244.7625	97	108.7031	97	107.8642	97	99.64128	97	97.40964	97	120.5628	97	131.5128	97	285.9467	97	306.8833	97	141.7137	97	161.1589	97	154.2945	97	159.147	97
	98	81.17992	98	84.21854	98	229.8046	98	210.4559	98	87.04083	98	104.8112	98	151.0475	98	117.3358	98	100.4029	98	96.66297	98	229.7428	98	241.4465	98	106.4748	98	104.9929	98	96.98719	98	95.7519	98	121.1217	98	129.7074	98	280.2154	98	300.1743	98	138.8338	98	157.6241	98	150.698	98	157.3365	98
	99	81.32793	99	84.90996	99	229.8073	99	205.969	99	84.41749	99	101.811	99	149.1447	99	114.7066	99	100.805	99	101.6923	99	227.4697	99	239.2863	99	105.3802	99	102.2302	99	96.05831	99	94.30531	99	123.1333	99	125.388	99	274.8499	99	294.3122	99	135.2121	99	156.6651	99	145.6949	99	152.771	99
	100	81.9156	100	84.83589	100	227.0944	100	202.2774	100	83.99428	100	100.0121	100	147.503	100	116.5123	100	102.2996	100	105.6169	100	224.8452	100	236.6454	100	103.4527	100	99.35108	100	93.38936	100	92.11653	100	124.8788	100	123.8202	100	269.5399	100	289.3687	100	131.3288	100	154.4496	100	139.4117	100	152.0607	100
	101	81.45247	101	84.33684	101	223.9629	101	197.1633	101	81.61195	101	97.85677	101	147.5657	101	113.1007	101	103.3583	101	109.4844	101	221.5702	101	234.7145	101	101.3342	101	97.35382	101	90.73893	101	88.08392	101	124.8334	101	123.9493	101	264.6145	101	284.5146	101	127.2789	101	152.0226	101	133.5626	101	150.8899	101
	102	81.04818	102	84.51019	102	220.7051	102	191.2586	102	81.25362	102	93.52047	102	144.8893	102	110.3732	102	103.4176	102	108.9248	102	217.5791	102	231.4493	102	98.74108	102	96.1017	102	89.07189	102	85.20026	102	121.8447	102	125.3586	102	260.3582	102	280.6876	102	122.7797	102	149.3669	102	127.8743	102	145.9488	102
	103	80.33625	103	85.45625	103	217.0809	103	186.0438	103	80.84322	103	94.12097	103	142.4837	103	108.4701	103	102.5771	103	104.4529	103	213.464	103	228.0066	103	94.61885	103	92.85759	103	86.89579	103	81.71814	103	117.8199	103	127.6229	103	256.0297	103	277.1391	103	118.9802	103	146.6177	103	121.3035	103	142.2475	103
	104	79.20811	104	85.06454	104	213.6186	104	180.8105	104	79.4968	104	93.10726	104	139.5443	104	106.7387	104	100.9013	104	98.76735	104	209.7846	104	224.5885	104	91.41647	104	90.0176	104	84.22584	104	78.50806	104	112.3722	104	129.784	104	252.0228	104	274.7227	104	115.0584	104	144.092	104	115.463	104	139.0323	104
	105	77.92462	105	83.87753	105	209.4113	105	179.7793	105	76.97137	105	91.08066	105	136.533	105	101.4195	105	98.23338	105	90.95242	105	206.5046	105	222.0224	105	88.14592	105	86.81856	105	81.47955	105	75.55128	105	107.5096	105	128.4174	105	246.8568	105	271.2707	105	110.659	105	139.3665	105	108.3668	105	134.0462	105
	106	76.52806	106	82.3707	106	205.117	106	178.2657	106	73.17881	106	88.43365	106	134.4976	106	102.0392	106	95.14764	106	83.90959	106	202.4025	106	218.1349	106	85.22038	106	84.00136	106	77.85755	106	70.24709	106	102.7283	106	125.5165	106	241.7239	106	269.5381	106	104.9961	106	135.3361	106	102.4109	106	127.0453	106
	107	75.8534	107	81.56933	107	200.6967	107	175.5131	107	70.31448	107	88.18146	107	130.7433	107	99.06308	107	91.13926	107	79.56109	107	197.8689	107	212.5357	107	81.87214	107	80.99336	107	74.2851	107	66.00358	107	100.2359	107	121.2006	107	238.9163	107	266.5573	107	100.626	107	131.6494	107	100.2437	107	122.0442	107
	108	75.95214	108	80.13332	108	195.9587	108	172.8967	108	68.6637	108	86.90919	108	124.448	108	89.68903	108	88.33977	108	78.99783	108	194.0565	108	208.6615	108	79.01841	108	78.51054	108	70.29584	108	62.79409	108	99.54256	108	116.4259	108	234.7012	108	261.6472	108	96.53538	108	125.9665	108	95.45549	108	116.6909	108
	109	75.92001	109	81.54324	109	191.5752	109	170.4539	109	63.62929	109	82.71286	109	123.253	109	83.14331	109	86.22414	109	81.05606	109	189.9348	109	203.9763	109	76.22218	109	75.36807	109	66.61617	109	60.98085	109	100.5675	109	111.9004	109	229.7148	109	257.1261	109	92.13335	109	122.7275	109	90.48717	109	109.8883	109
	110	75.83897	110	81.60246	110	185.8336	110	166.9406	110	58.72774	110	81.19627	110	122.1286	110	79.23304	110	86.20085	110	85.98309	110	186.0792	110	199.1134	110	72.82088	110	71.66642	110	63.25675	110	58.93667	110	102.5522	110	106.5277	110	225.5625	110	253.0037	110	89.14967	110	118.7228	110	87.39488	110	106.858	110
	111	75.49773	111	81.66354	111	181.7043	111	164.3838	111	55.22629	111	77.15837	111	119.6441	111	76.6899	111	87.09946	111	90.39376	111	182.9974	111	194.9795	111	71.2655	111	70.78893	111	59.5904	111	57.31666	111	103.7263	111	104.8778	111	222.0438	111	249.2684	111	87.48867	111	114.1764	111	85.26231	111	103.5837	111
	112	75.19487	112	81.93834	112	177.6176	112	161.6423	112	52.42577	112	75.59425	112	116.983	112	75.07892	112	88.70198	112	93.54991	112	179.4318	112	191.0695	112	69.10782	112	68.49002	112	57.58406	112	55.24792	112	102.7831	112	106.393	112	216.6001	112	243.4575	112	85.73768	112	109.7494	112	81.2561	112	97.16319	112
	113	74.90033	113	80.09415	113	173.7342	113	159.9905	113	48.99477	113	69.76043	113	114.5833	113	71.95346	113	89.65496	113	93.54619	113	176.4822	113	187.1546	113	66.83679	113	65.90744	113	53.765	113	53.23695	113	100.1927	113	106.592	113	211.7892	113	239.1319	113	84.29725	113	106.1856	113	79.6244	113	91.11842	113
	114	74.37338	114	79.68828	114	170.7765	114	156.724	114	46.75006	114	68.46958	114	113.2657	114	68.67587	114	91.14561	114	91.68705	114	173.0338	114	183.2417	114	65.71799	114	63.24577	114	52.72637	114	50.34298	114	96.54472	114	106.4358	114	206.3783	114	233.8196	114	82.45245	114	105.79	114	76.87887	114	86.67974	114
	115	73.98267	115	78.05071	115	168.781	115	153.0676	115	44.00317	115	66.18674	115	110.9353	115	65.31725	115	91.46924	115	88.63851	115	171.3196	115	181.2504	115	63.25726	115	60.20477	115	50.90304	115	49.36244	115	93.02559	115	108.3407	115	201.2876	115	228.2295	115	80.64316	115	104.3523	115	74.41646	115	83.28708	115
	116	73.20245	116	77.11849	116	166.6988	116	149.8289	116	41.63538	116	62.61641	116	111.0367	116	62.52265	116	90.25999	116	83.75179	116	169.0765	116	179.2455	116	61.76432	116	57.94801	116	50.35117	116	47.98641	116	88.52717	116	107.1795	116	196.6779	116	223.3485	116	78.71371	116	103.183	116	70.54999	116	79.6566	116
	117	72.28712	117	77.08861	117	163.053	117	143.9829	117	41.20291	117	60.63146	117	108.3903	117	62.69739	117	88.83382	117	79.20366	117	167.052	117	177.1995	117	60.33147	117	55.64689	117	49.66298	117	45.23934	117	84.23262	117	105.6314	117	192.8284	117	218.1503	117	75.90228	117	100.294	117	68.82771	117	79.17734	117
	118	70.92909	118	74.76585	118	162.049	118	142.4436	118	39.76566	118	57.83261	118	108.3241	118	58.1118	118	85.79861	118	75.09932	118	164.4804	118	175.3424	118	58.54277	118	53.70436	118	48.50634	118	41.96314	118	81.69735	118	102.9513	118	189.5322	118	213.5961	118	72.54938	118	97.2491	118	65.46529	118	77.06044	118
	119	69.48048	119	73.4735	119	159.8834	119	137.0812	119	39.83957	119	55.66174	119	105.6454	119	55.68917	119	83.50364	119	71.86034	119	161.94	119	172.8259	119	56.53846	119	50.58208	119	47.14889	119	39.25393	119	80.09822	119	98.8846	119	185.1758	119	210.0853	119	69.40031	119	94.31157	119	60.95707	119	73.2079	119
	120	68.72969	120	71.90718	120	157.7773	120	131.0594	120	39.23124	120	53.16868	120	102.1993	120	52.9973	120	81.07344	120	71.00173	120	159.2533	120	171.0268	120	54.01804	120	48.27978	120	45.27357	120	37.1128	120	79.31429	120	93.29738	120	181.131	120	207.5769	120	65.93381	120	90.85766	120	56.06702	120	72.72535	120
	121	68.21665	121	70.39137	121	154.9985	121	127.3728	121	39.28651	121	53.57946	121	101.1169	121	53.1361	121	79.21114	121	72.17873	121	156.3489	121	168.4712	121	52.55084	121	47.71154	121	43.27064	121	36.01173	121	78.63316	121	90.94424	121	177.6479	121	204.5965	121	64.24213	121	88.04543	121	52.97698	121	69.81213	121
	122	67.21104	122	70.04939	122	151.3203	122	124.4411	122	38.43494	122	54.19451	122	98.37414	122	50.25692	122	76.86797	122	72.79211	122	153.3181	122	166.613	122	49.9024	122	45.40813	122	41.15632	122	33.51173	122	77.5785	122	88.76287	122	172.9085	122	200.6608	122	60.61294	122	85.46547	122	49.42563	122	66.31123	122
	123	66.96419	123	70.40884	123	150.0138	123	121.7999	123	36.65532	123	50.63195	123	95.52145	123	50.13598	123	75.03825	123	72.3297	123	149.6085	123	162.5829	123	47.01638	123	43.66606	123	38.50305	123	30.78757	123	75.40312	123	87.20337	123	168.1696	123	198.1201	123	57.3937	123	81.72981	123	46.00174	123	64.85333	123
	124	65.28045	124	68.80298	124	146.6868	124	118.8986	124	35.492	124	50.59718	124	92.73021	124	47.45207	124	73.85175	124	71.30486	124	147.3084	124	158.6905	124	43.20617	124	41.68314	124	36.687	124	27.28742	124	72.38478	124	86.09056	124	164.5457	124	192.9759	124	54.31044	124	77.85419	124	43.58648	124	63.32446	124
	125	64.01276	125	66.33797	125	143.2065	125	114.9614	125	34.40934	125	48.731	125	88.64269	125	42.21517	125	72.36833	125	68.45786	125	145.0678	125	155.9774	125	39.99853	125	39.1854	125	34.45131	125	24.71539	125	69.83549	125	83.68641	125	161.1519	125	189.0363	125	50.9737	125	75.29673	125	40.90107	125	58.81963	125
	126	62.30143	126	64.56915	126	139.7791	126	110.645	126	31.05449	126	46.69305	126	86.93321	126	44.07594	126	70.60973	126	64.70116	126	141.6792	126	152.7206	126	38.39008	126	36.77076	126	31.15692	126	24.75377	126	66.0237	126	83.67457	126	157.7598	126	185.7621	126	47.2362	126	72.4756	126	38.1409	126	54.63574	126
	127	60.51855	127	63.91908	127	137.6478	127	109.7992	127	29.46249	127	43.03495	127	83.28854	127	41.27257	127	68.64505	127	61.52395	127	138.893	127	149.8015	127	35.70444	127	34.62196	127	28.83214	127	22.82328	127	62.20361	127	81.8979	127	154.5791	127	182.932	127	43.81865	127	68.62319	127	34.44688	127	52.95539	127
	128	58.90468	128	62.56451	128	133.2406	128	107.5887	128	27.47588	128	38.3548	128	81.05241	128	38.51935	128	66.3278	128	57.79276	128	134.9096	128	146.5852	128	33.40747	128	34.92579	128	26.18055	128	20.47433	128	58.28172	128	80.89176	128	150.6221	128	178.9553	128	41.37233	128	64.94518	128	31.26674	128	49.56999	128
	129	57.16658	129	62.74276	129	130.1924	129	107.0235	129	25.33429	129	34.43533	129	76.67565	129	34.3664	129	63.63462	129	54.03082	129	133.1067	129	143.1125	129	31.37802	129	33.09901	129	24.69233	129	18.54173	129	55.46249	129	77.45419	129	146.1916	129	174.5118	129	38.66689	129	62.19642	129	28.81646	129	45.39896	129
	130	55.75567	130	61.79578	130	127.8036	130	105.2578	130	23.69201	130	33.7107	130	75.00075	130	34.88804	130	61.41387	130	51.63652	130	129.9574	130	139.4463	130	29.31054	130	31.43499	130	23.36188	130	16.52437	130	52.64304	130	74.70901	130	142.7782	130	171.105	130	37.59739	130	59.91979	130	27.22759	130	42.49825	130
	131	54.17043	131	60.22464	131	124.3837	131	100.8633	131	22.7279	131	31.84434	131	72.79073	131	29.94628	131	59.50681	131	50.71156	131	127.2374	131	137.2747	131	27.49272	131	29.589	131	21.97256	131	16.17328	131	50.8261	131	71.46152	131	138.9683	131	166.1699	131	34.97743	131	58.01012	131	24.77558	131	40.16842	131
	132	52.92112	132	58.77547	132	122.678	132	100.8639	132	21.25413	132	30.63661	132	68.53397	132	23.83483	132	56.96727	132	50.14643	132	124.9998	132	135.9843	132	25.9506	132	27.3163	132	19.28824	132	15.16969	132	49.83493	132	68.57909	132	135.239	132	161.9788	132	33.84476	132	56.75906	132	21.59592	132	36.70718	132
	133	52.937	133	59.19878	133	118.4464	133	97.01183	133	20.70939	133	29.59355	133	68.75978	133	26.62725	133	54.91486	133	50.35531	133	122.1533	133	134.218	133	23.55301	133	23.35112	133	15.47081	133	14.94271	133	48.97188	133	64.71693	133	131.3828	133	158.1713	133	32.41799	133	54.81774	133	19.53218	133	33.65427	133
	134	52.05101	134	58.07344	134	116.1796	134	94.56585	134	19.46265	134	26.08842	134	69.06095	134	25.77496	134	53.21181	134	51.11737	134	120.9635	134	132.5029	134	22.13704	134	20.83919	134	9.693954	134	11.49135	134	47.75656	134	62.80939	134	128.2197	134	154.1438	134	29.59096	134	50.91547	134	18.19628	134	33.95623	134
	135	51.6689	135	58.24549	135	113.5415	135	92.98584	135	18.41604	135	23.40907	135	68.28534	135	25.00753	135	52.26677	135	50	135	118.448	135	130.7512	135	20.85453	135	19.23967	135	6.87212	135	5.386714	135	46.56088	135	61.40237	135	125.2428	135	150.4969	135	28.36327	135	50.23732	135	16.32462	135	29.97313	135
	136	49.58111	136	56.29036	136	112.5334	136	89.61343	136	17.18118	136	21.81569	136	66.41642	136	19.9225	136	51.03846	136	47.81282	136	117.2873	136	128.0887	136	18.67787	136	16.13519	136	6.944395	136	-.1860005	136	44.99265	136	60.08944	136	121.7406	136	146.6633	136	25.12119	136	49.43995	136	14.47929	136	27.67341	136
	137	48.30281	137	55.09597	137	109.3481	137	85.66007	137	17.69282	137	21.30473	137	67.2664	137	20.50902	137	49.83883	137	45.27296	137	115.7559	137	125.9959	137	17.70588	137	14.13415	137	5.382867	137	-2.173776	137	42.98855	137	59.24039	137	118.5669	137	144.0691	137	22.65797	137	46.96193	137	11.67351	137	27.70031	137
	138	45.50031	138	50.48956	138	108.3453	138	85.43316	138	16.51285	138	21.2841	138	65.88301	138	18.07708	138	48.89089	138	42.54508	138	114.1846	138	124.6502	138	15.36029	138	11.38881	138	4.727629	138	-2.72826	138	40.37318	138	57.49107	138	115.0847	138	140.5475	138	20.46284	138	43.78691	138	8.756834	138	24.10397	138
	139	43.27243	139	47.25866	139	104.6889	139	82.29931	139	14.44778	139	19.20165	139	67.22805	139	13.7824	139	47.31413	139	38.22969	139	112.6016	139	122.9403	139	13.28963	139	9.162365	139	3.294166	139	-4.066618	139	37.65598	139	55.82345	139	110.8598	139	136.7363	139	18.11341	139	40.7649	139	4.977916	139	20.60717	139
	140	42.91434	140	45.35644	140	101.658	140	78.00167	140	14.32609	140	17.651	140	63.92913	140	10.25576	140	46.48728	140	35.41199	140	110.3544	140	119.3378	140	10.34092	140	7.451725	140	1.239032	140	-7.314339	140	35.58031	140	53.0852	140	108.1335	140	134.5371	140	16.35412	140	39.7687	140	1.978172	140	17.73189	140
	141	41.49725	141	44.12574	141	97.97299	141	73.89111	141	11.67681	141	16.03339	141	63.08603	141	9.747433	141	44.7443	141	33.47334	141	107.8643	141	116.8154	141	7.247253	141	4.978254	141	-1.079679	141	-10.91243	141	33.12212	141	51.87864	141	103.9792	141	131.0977	141	14.29436	141	35.71865	141	2.231945	141	16.01728	141
	142	40.84332	142	43.62832	142	96.81387	142	71.83263	142	9.682837	142	12.83083	142	60.33199	142	8.030897	142	42.97462	142	31.37806	142	106.4088	142	114.1396	142	5.328188	142	3.334446	142	-2.272528	142	-13.03262	142	31.73731	142	49.46317	142	100.8139	142	128.1795	142	13.89366	142	35.4893	142	2.419829E-02	142	10.96335	142
	143	39.07433	143	42.27273	143	94.56521	143	70.55362	143	8.619899	143	11.44848	143	57.77361	143	8.128118	143	41.01759	143	29.80943	143	104.086	143	111.1912	143	2.238145	143	1.01443	143	-5.054568	143	-13.89826	143	30.46811	143	46.79857	143	97.28341	143	125.0255	143	13.37063	143	33.12409	143	-1.318244	143	9.383627	143
	144	37.17038	144	41.85604	144	93.00722	144	69.57841	144	6.916482	144	8.819968	144	57.15087	144	7.50175	144	38.69876	144	30.23871	144	101.2146	144	109.5689	144	-.2585971	144	-.2913263	144	-6.479905	144	-16.32327	144	28.90825	144	44.82393	144	93.49564	144	121.5485	144	12.3473	144	31.53304	144	-2.188153	144	10.19702	144
	145	35.44576	145	40.42305	145	91.71978	145	70.04311	145	5.624713	145	7.096325	145	53.1866	145	5.222537	145	36.97543	145	30.68509	145	98.67509	145	108.2149	145	-2.866028	145	-2.326257	145	-8.623276	145	-17.47832	145	28.31229	145	44.97253	145	90.22408	145	118.1384	145	11.35312	145	30.93984	145	-4.160966	145	6.577136	145
	146	34.30513	146	38.01887	146	87.72906	146	67.64356	146	3.470619	146	3.468836	146	48.41131	146	.3666848	146	34.35609	146	29.75234	146	95.74425	146	104.7849	146	-5.257061	146	-4.985505	146	-10.47513	146	-19.48816	146	27.95822	146	42.30376	146	86.95123	146	115.8409	146	10.22669	146	31.30083	146	-5.512972	146	5.630667	146
	147	32.8354	147	36.52124	147	84.62218	147	64.57388	147	2.327846	147	1.888127	147	46.67337	147	1.272727	147	33.06963	147	28.80544	147	93.52739	147	101.407	147	-7.226696	147	-6.893717	147	-12.8807	147	-21.02233	147	27.07227	147	40.91522	147	84.24503	147	113.5994	147	10.30233	147	31.65045	147	-7.565717	147	4.84807	147
	148	31.86048	148	34.90474	148	82.42892	148	62.52861	148	2.730145	148	1.467658	148	43.60593	148	-1.080331	148	30.6113	148	27.07466	148	90.23857	148	98.91898	148	-9.600605	148	-8.966024	148	-14.03591	148	-21.63142	148	26.39101	148	39.44271	148	81.20926	148	109.2386	148	9.858283	148	31.10076	148	-8.350682	148	4.182921	148
	149	30.80155	149	33.96886	149	80.42783	149	60.87784	149	1.482449	149	-1.829734	149	41.80251	149	-2.556262	149	27.83213	149	23.56861	149	88.1833	149	97.64439	149	-10.82045	149	-10.09727	149	-15.05417	149	-22.74609	149	24.56045	149	39.13965	149	79.16614	149	106.3083	149	10.28602	149	31.70016	149	-11.39309	149	-.5504286	149
	150	29.67148	150	33.56135	150	78.48387	150	59.73746	150	1.211816	150	-2.622182	150	40.87542	150	-2.111698	150	25.88506	150	19.52733	150	86.13004	150	95.28535	150	-13.08423	150	-13.15727	150	-16.85942	150	-24.73719	150	22.89303	150	36.48132	150	76.02977	150	103.996	150	10.03016	150	32.71852	150	-11.04604	150	-.3008974	150
	151	28.16609	151	31.72579	151	75.91699	151	57.1796	151	.8977831	151	-3.137668	151	36.81979	151	-4.620348	151	23.93306	151	16.03034	151	84.52326	151	94.68608	151	-14.16226	151	-14.83657	151	-18.5978	151	-26.97483	151	21.67353	151	35.43161	151	73.96376	151	101.335	151	10.74355	151	33.28225	151	-12.69063	151	-.8466887	151
	152	27.52085	152	31.24787	152	73.86657	152	56.0675	152	1.288987	152	-5.262146	152	34.22652	152	-7.836668	152	22.42575	152	12.01123	152	81.90759	152	92.53063	152	-14.88585	152	-15.47738	152	-19.67534	152	-27.84227	152	19.81267	152	34.75573	152	71.0046	152	97.97353	152	11.73498	152	34.29082	152	-15.09617	152	-2.997015	152
	153	26.75079	153	31.19523	153	71.37766	153	50.57902	153	2.336119	153	-5.370012	153	32.83705	153	-11.22529	153	20.21194	153	9.511267	153	78.86497	153	90.47047	153	-16.4542	153	-18.41211	153	-21.39794	153	-28.77137	153	17.76228	153	32.99559	153	67.58047	153	94.43241	153	12.33032	153	34.79534	153	-18.7953	153	-3.229758	153
	154	25.54596	154	29.05258	154	68.64414	154	48.02901	154	1.732171	154	-6.124278	154	34.03639	154	-13.21339	154	18.38453	154	8.254354	154	75.54198	154	87.96899	154	-17.40425	154	-19.76191	154	-22.13843	154	-29.82299	154	15.50077	154	32.24416	154	64.42996	154	91.72949	154	14.8466	154	36.78677	154	-20.04213	154	-3.794817	154
	155	24.23286	155	29.03337	155	66.00764	155	43.96209	155	.1383442	155	-8.135317	155	32.17672	155	-15.03206	155	16.52705	155	6.350536	155	74.06333	155	86.32215	155	-18.03018	155	-21.099	155	-22.8469	155	-31.12386	155	12.93347	155	32.62118	155	60.87626	155	88.44471	155	16.16155	155	37.61271	155	-19.44918	155	-8.038592	155
	156	23.3523	156	28.47148	156	63.92899	156	42.70237	156	8.894324E-02	156	-10.10493	156	33.55901	156	-15.60348	156	13.94989	156	4.582294	156	73.12098	156	84.31724	156	-18.0097	156	-22.07943	156	-25.35756	156	-33.43546	156	11.06603	156	30.7235	156	57.10711	156	85.60677	156	18.08534	156	38.74157	156	-21.28049	156	-11.14526	156
	157	22.35547	157	27.27447	157	62.48722	157	42.17983	157	-2.115034	157	-14.02879	157	32.74573	157	-13.71848	157	12.03892	157	1.576384	157	71.0529	157	81.61753	157	-19.79903	157	-22.78287	157	-25.5594	157	-34.80054	157	8.83497	157	28.08455	157	53.34788	157	82.39802	157	20.19598	157	39.12788	157	-21.85693	157	-9.041609	157
	158	21.11766	158	25.8733	158	58.52517	158	38.19301	158	-2.239901	158	-14.7125	158	31.78513	158	-20.19046	158	11.56211	158	.7816161	158	68.61812	158	79.77654	158	-20.90019	158	-23.00953	158	-26.73267	158	-35.02081	158	6.984628	158	28.17876	158	48.93459	158	78.45281	158	21.66731	158	40.93612	158	-23.28334	158	-9.641191	158
	159	20.37646	159	25.45504	159	56.92842	159	36.70525	159	-3.673395	159	-15.51704	159	31.09229	159	-20.3468	159	9.798601	159	-.3286967	159	66.14036	159	77.06642	159	-23.18955	159	-23.54279	159	-28.2175	159	-36.15541	159	5.734736	159	26.36653	159	45.08641	159	75.22678	159	24.74557	159	44.07184	159	-24.05539	159	-10.66668	159
	160	18.82388	160	24.13047	160	54.64688	160	35.48951	160	-5.193488	160	-16.21289	160	31.81158	160	-20.86129	160	8.474106	160	-.4652502	160	64.53705	160	74.21902	160	-25.76243	160	-25.92586	160	-30.41163	160	-36.39014	160	4.532283	160	25.28014	160	41.39772	160	70.13147	160	27.28517	160	46.71666	160	-23.97065	160	-10.68941	160
	161	17.74348	161	22.38906	161	52.21132	161	34.07516	161	-5.982408	161	-16.8898	161	29.49055	161	-23.45684	161	7.571116	161	-.4644081	161	63.09668	161	72.58073	161	-27.02629	161	-27.0885	161	-33.15856	161	-38.61098	161	2.631814	161	23.454	161	38.74107	161	66.05891	161	29.3641	161	50.01922	161	-25.12964	161	-11.6637	161
	162	17.22	162	23.03409	162	50.50953	162	34.71392	162	-7.961251	162	-19.79271	162	28.51159	162	-24.91242	162	6.396971	162	-1.650541	162	60.68359	162	70.95711	162	-28.94363	162	-29.21856	162	-33.55304	162	-42.39315	162	1.668214	162	22.7437	162	35.22444	162	62.94419	162	31.71787	162	52.92619	162	-25.7017	162	-14.41733	162
	163	15.95991	163	21.28626	163	47.2766	163	32.12675	163	-10.28083	163	-22.58075	163	27.8984	163	-23.35178	163	5.051885	163	-3.568317	163	58.04518	163	68.45132	163	-29.69976	163	-30.87996	163	-34.52324	163	-45.87128	163	-1.971692E-02	163	20.28531	163	32.08571	163	61.04596	163	34.95898	163	55.46442	163	-25.1661	163	-14.13778	163
	164	16.12376	164	21.65765	164	44.84088	164	30.84947	164	-11.61174	164	-24.63278	164	26.4704	164	-24.83944	164	4.207917	164	-5.3566	164	56.25603	164	65.84694	164	-31.0601	164	-31.62119	164	-35.62699	164	-47.13884	164	-.3536911	164	18.46096	164	29.91886	164	58.43977	164	37.54968	164	59.0767	164	-23.61607	164	-10.43397	164
	165	14.88463	165	19.97125	165	41.68856	165	28.45331	165	-12.82778	165	-26.43037	165	23.64734	165	-28.13361	165	2.846233	165	-6.873256	165	54.82649	165	65.19993	165	-32.51683	165	-32.38632	165	-37.0368	165	-47.43821	165	-.7087914	165	18.92028	165	27.35662	165	53.83859	165	40.3627	165	63.15484	165	-26.054	165	-14.36174	165
	166	14.79218	166	19.12922	166	39.01864	166	26.1193	166	-12.63058	166	-27.61453	166	21.87397	166	-26.99382	166	1.097452	166	-8.303946	166	51.09542	166	63.48504	166	-33.67115	166	-33.7058	166	-38.34302	166	-48.4168	166	-1.080513	166	17.22601	166	24.70287	166	51.14947	166	42.37589	166	66.92833	166	-25.66179	166	-15.10505	166
	167	14.06772	167	19.48066	167	36.22581	167	24.73095	167	-13.3694	167	-26.13149	167	21.31018	167	-27.35873	167	-.5743358	167	-10.56794	167	49.0955	167	60.55663	167	-35.08427	167	-35.89254	167	-39.58789	167	-49.19491	167	-1.193533	167	16.16814	167	21.08327	167	48.63938	167	44.00623	167	68.34904	167	-25.06269	167	-14.04709	167
	168	12.03714	168	17.4938	168	34.32021	168	24.33092	168	-13.0084	168	-28.14578	168	19.8175	168	-29.37114	168	-2.523025	168	-13.20146	168	48.0554	168	59.10226	168	-36.33598	168	-36.61523	168	-41.21563	168	-50.97559	168	-.9614961	168	14.39937	168	18.32718	168	45.58357	168	45.72138	168	70.90268	168	-24.23255	168	-13.57059	168
	169	11.43748	169	16.592	169	32.62808	169	22.46083	169	-13.10142	169	-28.36634	169	17.89563	169	-28.40168	169	-2.986969	169	-15.09821	169	46.17915	169	57.42186	169	-37.75193	169	-39.2493	169	-42.47	169	-52.13754	169	-.296922	169	14.18825	169	15.15346	169	42.36816	169	47.01513	169	73.13029	169	-25.58705	169	-14.58678	169
	170	10.73362	170	14.62025	170	30.64419	170	19.9477	170	-13.61075	170	-30.23014	170	15.88811	170	-28.41371	170	-4.91018	170	-16.06316	170	45.06823	170	55.96202	170	-39.05795	170	-41.40554	170	-42.98407	170	-52.62905	170	-2.788454E-03	170	12.77991	170	11.81596	170	39.47655	170	48.33234	170	71.99007	170	-24.76808	170	-12.08512	170
	171	10.67905	171	14.00435	171	28.68472	171	17.99752	171	-12.5946	171	-30.23217	171	14.43317	171	-30.31899	171	-6.270795	171	-16.87011	171	43.00582	171	54.30506	171	-40.32382	171	-42.1471	171	-43.79519	171	-52.26356	171	.4902297	171	13.52739	171	9.656403	171	36.29387	171	48.74844	171	72.20235	171	-24.44039	171	-12.23596	171
	172	10.32587	172	14.07159	172	26.74043	172	17.49154	172	-12.70249	172	-31.56289	172	13.32654	172	-31.6402	172	-6.917745	172	-18.25743	172	42.42235	172	53.14314	172	-40.98	172	-45.1221	172	-44.48098	172	-51.86179	172	.7277533	172	13.47013	172	6.45301	172	32.78603	172	49.02845	172	72.25029	172	-24.84134	172	-13.36459	172
	173	10.08625	173	14.94073	173	24.63925	173	15.36866	173	-12.99306	173	-34.17332	173	13.13297	173	-29.83525	173	-8.6159	173	-18.50843	173	40.11831	173	50.52493	173	-42.18375	173	-46.13998	173	-45.52726	173	-53.07658	173	.2494939	173	12.92272	173	3.340099	173	30.84237	173	50.62575	173	72.05504	173	-23.37084	173	-12.64016	173
	174	8.888426	174	14.30923	174	20.71103	174	10.74363	174	-12.18885	174	-32.60594	174	13.45646	174	-30.37982	174	-9.059157	174	-17.86614	174	38.56871	174	48.12589	174	-42.64304	174	-47.12798	174	-46.47084	174	-54.58537	174	.6303717	174	12.55481	174	.5045174	174	28.20413	174	52.36779	174	72.37419	174	-21.75057	174	-11.45453	174
	175	7.626222	175	12.99463	175	18.41104	175	7.629722	175	-12.8034	175	-35.5674	175	12.43889	175	-31.27377	175	-10.03238	175	-18.41447	175	35.25966	175	45.32736	175	-42.4822	175	-46.59581	175	-47.57368	175	-53.34254	175	.3374834	175	12.53706	175	-1.925817	175	25.1626	175	53.71259	175	73.62358	175	-20.71498	175	-11.07566	175
	176	6.488356	176	9.623228	176	15.74491	176	5.819209	176	-12.93267	176	-35.18768	176	13.78308	176	-30.74902	176	-11.47925	176	-19.48745	176	34.6605	176	42.23724	176	-43.94527	176	-47.09138	176	-47.06421	176	-52.51719	176	-.27849	176	12.75201	176	-4.389582	176	22.44236	176	56.94614	176	77.30266	176	-20.50237	176	-12.76149	176
	177	5.911492	177	8.598265	177	14.35045	177	4.098296	177	-13.66585	177	-34.72527	177	12.78002	177	-31.96905	177	-11.83688	177	-19.49493	177	33.42522	177	41.04055	177	-45.38113	177	-47.02358	177	-47.03284	177	-51.52628	177	-.4356012	177	13.13122	177	-6.965077	177	19.65175	177	58.69651	177	79.22133	177	-19.85163	177	-10.91994	177
	178	6.04333	178	9.728849	178	12.80595	178	5.066138	178	-16.00969	178	-37.3154	178	12.86287	178	-32.19411	178	-11.35039	178	-20.7804	178	31.57845	178	40.62931	178	-48.16106	178	-46.64251	178	-47.15908	178	-52.70325	178	-1.135012	178	14.40441	178	-9.05589	178	17.48283	178	60.52281	178	82.59743	178	-19.15604	178	-10.76554	178
	179	6.006203	179	9.434512	179	10.39161	179	3.917744	179	-17.75359	179	-40.11248	179	14.32322	179	-31.3824	179	-11.90202	179	-21.60739	179	29.92177	179	38.82813	179	-49.92055	179	-49.39936	179	-47.94736	179	-53.24028	179	-1.792255	179	14.51415	179	-11.56179	179	15.04822	179	61.64747	179	82.70107	179	-18.96147	179	-11.07449	179
	180	5.673837	180	8.41037	180	7.082376	180	.2859559	180	-18.58564	180	-43.02978	180	16.2118	180	-31.59904	180	-12.64165	180	-22.6277	180	27.0173	180	35.60925	180	-50.17104	180	-51.2248	180	-49.69991	180	-54.82994	180	-2.994147	180	13.41622	180	-13.57836	180	13.26892	180	62.81441	180	84.60797	180	-18.33281	180	-8.405755	180
	181	5.690364	181	8.494049	181	4.401794	181	-2.618808	181	-18.79425	181	-42.07096	181	13.0109	181	-35.25036	181	-12.87935	181	-23.86605	181	25.62122	181	33.88126	181	-50.84335	181	-51.3476	181	-49.74761	181	-55.34009	181	-3.598227	181	13.57607	181	-14.5479	181	10.4471	181	64.22659	181	87.99635	181	-17.18137	181	-6.892965	181
	182	4.94781	182	7.531268	182	2.013939	182	-4.093193	182	-19.7966	182	-41.9986	182	15.15789	182	-32.7938	182	-13.65032	182	-25.68397	182	22.86572	182	32.80231	182	-51.2523	182	-50.94904	182	-49.66499	182	-55.85098	182	-3.998769	182	13.15925	182	-15.96912	182	7.389956	182	66.03273	182	91.78401	182	-16.39815	182	-6.644128	182
	183	4.8492	183	7.754	183	-.3174138	183	-6.467336	183	-20.13167	183	-41.30359	183	15.39862	183	-30.1277	183	-14.7121	183	-25.98371	183	20.27789	183	30.65292	183	-51.40034	183	-51.19799	183	-50.52593	183	-56.25147	183	-3.562813	183	13.1763	183	-18.2284	183	5.499885	183	67.06427	183	94.51313	183	-15.66249	183	-5.658153	183
	184	5.436254	184	8.355149	184	-1.23828	184	-5.138848	184	-20.39899	184	-41.76002	184	14.22453	184	-28.97778	184	-16.55119	184	-27.57222	184	18.64581	184	29.14325	184	-51.97926	184	-51.05453	184	-51.81657	184	-58.55562	184	-3.840303	184	12.68957	184	-20.74325	184	2.828972	184	68.97504	184	97.16072	184	-13.90834	184	-2.599454	184
	185	4.576386	185	7.157362	185	-2.237737	185	-6.239233	185	-21.39326	185	-43.13893	185	14.83852	185	-28.82929	185	-17.36248	185	-30.1754	185	17.07986	185	27.29886	185	-52.61595	185	-50.20934	185	-51.55576	185	-58.97738	185	-3.786735	185	13.63803	185	-21.65402	185	6.749889E-02	185	70.73157	185	99.79513	185	-11.16637	185	-1.806343	185
	186	4.665946	186	8.059324	186	-5.464874	186	-8.104535	186	-20.78036	186	-41.35911	186	13.39128	186	-29.32867	186	-17.32685	186	-30.9517	186	15.34238	186	25.94445	186	-52.57883	186	-52.1065	186	-51.9942	186	-59.93288	186	-3.568733	186	12.09246	186	-22.92312	186	-2.338108	186	73.16396	186	102.4449	186	-9.275208	186	.3979957	186
	187	4.153165	187	7.012632	187	-6.937058	187	-9.404476	187	-21.90566	187	-42.31459	187	11.7077	187	-29.68309	187	-17.68444	187	-31.0128	187	13.47104	187	24.74525	187	-53.02707	187	-52.42511	187	-51.67308	187	-60.58762	187	-3.768402	187	11.1907	187	-24.67179	187	-3.196948	187	73.51845	187	102.9205	187	-7.275734	187	3.224012	187
	188	3.426751	188	6.573615	188	-9.241628	188	-12.16852	188	-21.1407	188	-41.85955	188	10.70013	188	-32.43015	188	-18.1007	188	-30.16839	188	11.30354	188	23.35255	188	-52.8658	188	-53.27996	188	-53.26136	188	-59.26078	188	-4.425052	188	11.54949	188	-25.60807	188	-4.881783	188	76.06578	188	104.6001	188	-6.747464	188	1.969739	188
	189	2.525302	189	5.382342	189	-11.10424	189	-15.01627	189	-22.30897	189	-43.72428	189	9.180542	189	-37.21337	189	-19.17084	189	-30.17476	189	9.035235	189	21.93882	189	-53.61219	189	-54.22353	189	-54.07292	189	-59.59432	189	-4.269877	189	11.87421	189	-26.55972	189	-5.864226	189	77.54292	189	106.0244	189	-4.82708	189	1.512695	189
	190	2.534624	190	4.967071	190	-12.27694	190	-14.62245	190	-23.1293	190	-45.54574	190	9.595091	190	-33.28696	190	-20.38622	190	-30.59868	190	6.852279	190	20.17211	190	-54.06535	190	-54.8171	190	-53.70293	190	-60.04023	190	-5.136611	190	11.31855	190	-26.94363	190	-6.9026	190	79.49498	190	107.5654	190	-2.628191	190	4.28505	190
	191	2.029351	191	5.574885	191	-13.29981	191	-14.8537	191	-22.6972	191	-44.78532	191	9.995783	191	-31.22608	191	-20.10076	191	-30.5611	191	6.344916	191	18.45419	191	-55.34618	191	-54.75396	191	-54.45284	191	-61.03337	191	-4.646742	191	12.21887	191	-26.70028	191	-8.822412	191	80.54739	191	108.1002	191	-.4255581	191	7.405557	191
	192	1.792962	192	5.139313	192	-15.10154	192	-16.04836	192	-23.48099	192	-47.67461	192	6.851645	192	-36.71989	192	-20.46783	192	-30.58517	192	5.380882	192	17.017	192	-56.37397	192	-54.36967	192	-56.44484	192	-60.34167	192	-4.41446	192	12.64888	192	-26.49855	192	-8.51491	192	82.91307	192	111.6675	192	1.523037	192	8.31911	192
	193	1.237805	193	4.269295	193	-17.56195	193	-20.52924	193	-23.82132	193	-46.89534	193	9.564728	193	-33.59101	193	-21.36596	193	-30.7981	193	4.18629	193	14.42019	193	-57.41562	193	-57.1085	193	-58.63331	193	-59.31948	193	-3.868287	193	12.08926	193	-25.99326	193	-8.60065	193	85.3517	193	113.308	193	4.595468	193	10.81894	193
	194	.5883073	194	4.170705	194	-19.77078	194	-21.91038	194	-25.89738	194	-47.20568	194	7.92328	194	-31.54925	194	-21.29372	194	-30.16862	194	3.109061	194	13.20815	194	-56.86941	194	-58.50428	194	-59.14275	194	-60.44517	194	-4.047551	194	12.38072	194	-26.27533	194	-8.040638	194	86.54445	194	112.5857	194	7.397683	194	16.19044	194
	195	.1841438	195	3.964485	195	-19.89604	195	-21.66326	195	-26.06821	195	-47.15172	195	8.061762	195	-32.95434	195	-21.77002	195	-30.05495	195	2.139322	195	11.41349	195	-57.08107	195	-57.75149	195	-58.4277	195	-61.44045	195	-3.532566	195	14.13651	195	-25.56469	195	-8.331677	195	87.60692	195	112.2719	195	10.03909	195	17.91045	195
	196	8.659452E-02	196	3.400946	196	-20.97401	196	-22.88413	196	-27.26314	196	-47.6298	196	7.618646	196	-35.45404	196	-21.73885	196	-30.36359	196	.6744051	196	10.13766	196	-57.78634	196	-58.74286	196	-57.94352	196	-62.19725	196	-2.790376	196	12.86043	196	-24.19583	196	-8.13644	196	87.81374	196	111.5574	196	12.26483	196	21.35518	196
	197	-.3080091	197	3.490139	197	-22.40974	197	-23.84881	197	-28.50016	197	-48.29142	197	10.40781	197	-33.10314	197	-22.18394	197	-30.64959	197	-.6484079	197	7.117574	197	-58.08896	197	-58.7679	197	-56.63615	197	-61.21682	197	-2.928314	197	12.32891	197	-22.17208	197	-7.175736	197	88.17073	197	111.4303	197	15.7126	197	25.32032	197
	198	-.7734407	198	2.871448	198	-25.04712	198	-25.99681	198	-29.00891	198	-45.62554	198	8.109309	198	-35.57597	198	-22.25421	198	-30.6117	198	-1.846245	198	6.179838	198	-58.70948	198	-59.52734	198	-57.25051	198	-59.24974	198	-1.588784	198	13.65547	198	-20.81481	198	-6.684094	198	88.53245	198	110.7304	198	18.73017	198	28.23252	198
	199	-1.451993	199	2.296428	199	-26.98655	199	-28.44669	199	-29.77714	199	-45.6478	199	9.944723	199	-35.08703	199	-22.67242	199	-31.00863	199	-4.013481	199	5.025784	199	-58.57488	199	-59.3939	199	-57.80745	199	-58.61476	199	-8.045897E-02	199	13.63234	199	-18.48653	199	-4.528956	199	91.10243	199	111.6913	199	19.2972	199	28.27651	199
	200	-2.324077	200	1.546534	200	-28.4688	200	-30.57302	200	-29.18517	200	-44.18618	200	10.98908	200	-35.26943	200	-23.07138	200	-32.37793	200	-6.047562	200	3.986112	200	-59.45827	200	-60.82255	200	-59.77967	200	-59.98749	200	.9641865	200	13.67975	200	-16.15913	200	-2.280447	200	92.24899	200	113.8261	200	21.70824	200	31.87475	200
	201	-3.106645	201	.1257972	201	-29.17447	201	-28.98904	201	-30.34569	201	-45.33685	201	11.49567	201	-37.31002	201	-22.44019	201	-32.79567	201	-7.021456	201	3.358386	201	-59.28055	201	-61.26416	201	-61.77666	201	-64.70707	201	2.045893	201	14.48502	201	-13.39882	201	.3512979	201	92.14179	201	113.6557	201	24.58415	201	35.21568	201
	202	-3.156392	202	-.3100434	202	-29.97846	202	-29.79832	202	-30.90576	202	-47.69444	202	10.86139	202	-37.5115	202	-22.28502	202	-34.23374	202	-8.631009	202	2.180083	202	-59.12595	202	-61.39004	202	-61.96591	202	-68.2225	202	2.306575	202	16.14982	202	-10.11716	202	2.4395	202	92.17648	202	114.5202	202	27.29243	202	36.67975	202
	203	-3.044296	203	-.3812578	203	-31.83512	203	-32.91453	203	-31.32921	203	-48.99194	203	12.40314	203	-35.1249	203	-21.71865	203	-34.73176	203	-9.974702	203	.781226	203	-59.84581	203	-62.75145	203	-62.4081	203	-67.80107	203	2.79926	203	16.73375	203	-7.551056	203	4.077269	203	91.01836	203	113.4009	203	30.3766	203	40.42017	203
	204	-3.016573	204	.1006129	204	-32.64759	204	-34.04005	204	-30.99973	204	-50.99038	204	10.86448	204	-36.18425	204	-21.55562	204	-34.17595	204	-11.15131	204	-3.982415E-02	204	-60.46587	204	-63.24393	204	-61.84109	204	-66.13158	204	4.194375	204	16.89556	204	-4.036418	204	7.132894	204	89.87415	204	113.3355	204	34.17064	204	45.72412	204
	205	-3.654823	205	-.2163687	205	-33.94426	205	-34.63497	205	-30.24414	205	-51.91948	205	12.4421	205	-37.45991	205	-21.92519	205	-34.90968	205	-12.40296	205	.2213849	205	-61.72559	205	-64.46801	205	-63.33608	205	-65.28358	205	5.0289	205	18.88394	205	-.5314511	205	9.56867	205	86.67601	205	110.9598	205	36.83571	205	45.97162	205
	206	-3.195958	206	-.4715028	206	-35.106	206	-34.48194	206	-30.1692	206	-52.17431	206	12.64259	206	-37.68082	206	-22.43918	206	-35.60662	206	-13.47708	206	-.5739306	206	-62.74023	206	-64.85823	206	-65.16091	206	-65.34948	206	5.014771	206	20.49488	206	2.797164	206	12.31187	206	86.15209	206	108.3496	206	39.08186	206	47.6708	206
	207	-3.221363	207	.5853695	207	-35.39094	207	-36.06429	207	-28.40116	207	-51.7061	207	14.11993	207	-36.24007	207	-22.50463	207	-35.35492	207	-14.56146	207	-1.131275	207	-63.54495	207	-65.76116	207	-65.97647	207	-65.40307	207	4.75271	207	21.53419	207	6.107688	207	15.87551	207	84.52184	207	105.8483	207	42.29489	207	52.03994	207
	208	-3.496275	208	.1340555	208	-37.19244	208	-37.39059	208	-28.52455	208	-52.2342	208	14.29626	208	-37.30412	208	-23.1004	208	-34.96253	208	-15.10828	208	-1.231411	208	-63.62827	208	-65.88856	208	-66.11193	208	-64.97902	208	4.947041	208	23.42044	208	10.17177	208	18.75778	208	84.04285	208	104.96	208	44.55239	208	54.44233	208
	209	-3.785586	209	-.1035662	209	-37.38395	209	-37.9057	209	-28.12104	209	-50.51711	209	15.708	209	-38.45689	209	-24.09634	209	-35.37351	209	-16.54614	209	-1.826883	209	-64.14189	209	-65.22993	209	-67.13325	209	-64.02336	209	4.501781	209	22.31449	209	13.62158	209	22.33235	209	84.59734	209	105.4044	209	45.68392	209	54.73186	209
	210	-4.590357	210	-2.299304	210	-37.94462	210	-39.93283	210	-28.20516	210	-50.07168	210	16.9743	210	-37.42448	210	-24.45842	210	-35.48737	210	-17.44423	210	-1.397587	210	-65.08935	210	-66.35699	210	-66.63245	210	-63.90685	210	3.533123	210	22.78625	210	16.64138	210	24.85299	210	84.57436	210	103.6871	210	50.15206	210	59.23661	210
	211	-4.267852	211	-3.553178	211	-38.77301	211	-39.74665	211	-29.59716	211	-51.81998	211	17.88631	211	-36.94309	211	-24.88134	211	-35.69126	211	-18.12154	211	-2.505339	211	-64.45075	211	-66.0732	211	-67.25507	211	-63.26994	211	3.068983	211	23.6081	211	19.4247	211	27.86628	211	85.74352	211	103.8897	211	53.283	211	62.39673	211
	212	-4.503092	212	-3.846571	212	-38.14566	212	-36.31581	212	-30.71596	212	-50.97067	212	19.04408	212	-34.26714	212	-24.56732	212	-36.46098	212	-17.41628	212	-3.412702	212	-66.19082	212	-66.32851	212	-66.32224	212	-62.66457	212	3.642355	212	23.79308	212	22.32916	212	31.02142	212	85.67112	212	103.5095	212	56.23333	212	64.77812	212
	213	-4.527291	213	-3.620616	213	-39.53273	213	-37.58728	213	-31.84602	213	-52.41949	213	21.71197	213	-33.23996	213	-24.51686	213	-36.23343	213	-17.76169	213	-4.191687	213	-66.92253	213	-67.19553	213	-66.11866	213	-63.30014	213	3.570405	213	23.04284	213	24.87935	213	34.51254	213	86.02007	213	104.0658	213	59.2351	213	69.05	213
	214	-4.32644	214	-3.704576	214	-40.42527	214	-38.38064	214	-33.02667	214	-50.74702	214	20.75502	214	-33.24601	214	-24.15747	214	-35.88471	214	-17.37593	214	-5.626369	214	-65.43935	214	-66.74043	214	-64.88824	214	-62.74697	214	2.969803	214	22.37885	214	28.06746	214	38.12526	214	85.76374	214	102.5615	214	61.64471	214	73.18736	214
	215	-4.278169	215	-3.639271	215	-41.07845	215	-39.53906	215	-33.86924	215	-49.29049	215	20.65072	215	-35.69688	215	-23.92562	215	-35.2283	215	-16.80036	215	-6.066056	215	-64.57863	215	-66.3777	215	-64.14366	215	-61.73894	215	4.476276	215	23.1954	215	31.15386	215	40.9853	215	84.68736	215	102.9482	215	65.36516	215	76.3209	215
	216	-4.633622	216	-4.380682	216	-40.18263	216	-37.89742	216	-35.54732	216	-50.85458	216	23.94674	216	-36.1278	216	-23.00257	216	-34.88599	216	-17.74631	216	-7.070604	216	-63.31318	216	-64.96284	216	-63.59172	216	-61.01042	216	5.287934	216	21.49104	216	34.5079	216	45.64716	216	83.70541	216	102.8137	216	67.41723	216	79.20679	216
	217	-4.213517	217	-3.412692	217	-40.3708	217	-38.36724	217	-35.54498	217	-52.02139	217	26.06784	217	-37.69427	217	-22.11368	217	-34.32866	217	-18.37403	217	-8.23744	217	-64.53175	217	-65.98228	217	-63.25247	217	-61.62648	217	5.978546	217	22.59761	217	36.71444	217	49.81569	217	82.73058	217	101.9764	217	71.61658	217	84.33972	217
	218	-4.70839	218	-3.450708	218	-40.09606	218	-36.82724	218	-36.8684	218	-53.75333	218	28.52215	218	-36.36827	218	-21.39626	218	-34.67957	218	-18.499	218	-8.164292	218	-63.63461	218	-65.58694	218	-62.98212	218	-64.00514	218	6.153701	218	22.80298	218	39.50843	218	52.99268	218	81.51525	218	102.0887	218	73.18986	218	86.82919	218
	219	-4.756972	219	-1.687454	219	-38.8116	219	-37.616	219	-36.15717	219	-52.99309	219	27.83929	219	-37.64853	219	-22.362	219	-36.23655	219	-19.25253	219	-9.080395	219	-63.57681	219	-66.36748	219	-63.77302	219	-65.51775	219	6.748201	219	23.80416	219	42.5251	219	55.90913	219	80.56099	219	101.3194	219	76.54584	219	88.14938	219
	220	-5.412599	220	-2.292556	220	-38.95715	220	-39.46179	220	-35.94546	220	-51.05064	220	28.98109	220	-39.91081	220	-23.28481	220	-37.16095	220	-19.76772	220	-9.411952	220	-61.67388	220	-66.96264	220	-64.14336	220	-65.36681	220	7.369372	220	24.57389	220	46.04229	220	60.02894	220	79.94155	220	100.8125	220	78.69432	220	91.2806	220
	221	-5.804001	221	-3.241297	221	-37.12692	221	-38.61024	221	-35.30242	221	-49.36875	221	29.48965	221	-39.23288	221	-24.20219	221	-37.12991	221	-20.66883	221	-9.817259	221	-60.78212	221	-65.57466	221	-64.44707	221	-65.57961	221	7.006814	221	25.25611	221	48.84869	221	63.28713	221	77.8494	221	98.11266	221	83.03957	221	96.71774	221
	222	-5.74216	222	-3.923556	222	-36.14187	222	-36.63176	222	-35.10665	222	-49.61457	222	31.27997	222	-40.30219	222	-25.45731	222	-39.00396	222	-20.28736	222	-9.006434	222	-60.34224	222	-64.80132	222	-64.59099	222	-66.13293	222	6.867881	222	27.28817	222	51.24618	222	66.24596	222	73.27164	222	94.24271	222	86.76469	222	99.62566	222
	223	-5.461013	223	-3.352356	223	-36.26823	223	-36.34542	223	-35.59282	223	-50.8191	223	31.3095	223	-35.87924	223	-25.98359	223	-40.17574	223	-20.69443	223	-8.886915	223	-60.79089	223	-64.50133	223	-65.88264	223	-66.76577	223	7.384547	223	26.491	223	53.53296	223	70.80081	223	67.63185	223	88.64275	223	89.57176	223	103.0414	223
	224	-5.222575	224	-2.821076	224	-35.8591	224	-36.64951	224	-35.69359	224	-50.69767	224	32.79827	224	-37.88447	224	-26.55031	224	-40.32735	224	-20.98277	224	-9.442588	224	-61.69352	224	-64.78143	224	-65.55154	224	-66.52937	224	8.031438	224	27.12826	224	55.03696	224	72.96809	224	61.41076	224	82.11208	224	91.78294	224	106.2149	224
	225	-5.106477	225	-2.030131	225	-35.49807	225	-37.55744	225	-35.93731	225	-51.86956	225	31.92314	225	-42.64563	225	-27.17488	225	-39.99345	225	-21.12333	225	-9.729146	225	-62.54876	225	-65.38455	225	-65.84265	225	-65.74043	225	8.226112	225	27.24458	225	56.1454	225	75.194	225	56.13054	225	76.24397	225	93.72194	225	105.8723	225
	226	-5.761383	226	-2.264707	226	-36.84105	226	-40.01308	226	-36.43309	226	-50.20315	226	30.987	226	-40.22503	226	-27.6658	226	-40.28456	226	-21.76857	226	-10.43365	226	-63.03934	226	-66.13289	226	-67.24676	226	-64.18804	226	8.458178	226	28.20366	226	57.31787	226	77.12173	226	50.5983	226	69.93904	226	93.72639	226	105.631	226
	227	-6.01076	227	-4.095908	227	-36.80018	227	-39.80293	227	-36.15319	227	-49.61497	227	30.64257	227	-42.34837	227	-27.49937	227	-40.4667	227	-21.4093	227	-9.923394	227	-63.24916	227	-66.02703	227	-67.96967	227	-63.28811	227	8.618448	227	27.85234	227	57.747	227	78.09361	227	43.96627	227	62.36555	227	95.11201	227	106.6991	227
	228	-5.856229	228	-4.148724	228	-36.10182	228	-36.89796	228	-37.5114	228	-51.01435	228	31.42707	228	-39.40075	228	-27.95208	228	-41.18235	228	-21.70325	228	-9.385491	228	-62.54642	228	-64.68784	228	-69.389	228	-63.00318	228	9.487657	228	29.12088	228	59.00188	228	80.66957	228	36.78444	228	57.25018	228	96.67128	228	106.4446	228
	229	-6.467285	229	-3.701229	229	-35.62716	229	-34.29905	229	-38.50555	229	-52.65386	229	30.4031	229	-41.21766	229	-27.85502	229	-41.72841	229	-21.52141	229	-8.490757	229	-63.3693	229	-65.9272	229	-68.65607	229	-63.53386	229	10.47324	229	29.74327	229	59.75077	229	81.58271	229	30.37617	229	50.36266	229	97.49474	229	105.7629	229
	230	-7.245611	230	-5.436852	230	-36.23578	230	-36.5646	230	-39.8228	230	-53.24933	230	30.38928	230	-41.24775	230	-27.15919	230	-42.0075	230	-21.70294	230	-8.266566	230	-63.86803	230	-65.57069	230	-68.46444	230	-62.96675	230	11.33061	230	28.75267	230	59.76387	230	83.45897	230	22.93122	230	44.37769	230	98.21147	230	107.1142	230
	231	-6.873574	231	-5.404313	231	-35.71815	231	-35.15962	231	-40.15027	231	-51.52943	231	28.59629	231	-46.18249	231	-26.98631	231	-42.32588	231	-21.44319	231	-7.643756	231	-64.6978	231	-66.13524	231	-67.092	231	-61.91283	231	11.44072	231	28.89428	231	60.03796	231	84.24509	231	18.00951	231	40.186	231	98.63362	231	107.5637	231
	232	-6.748853	232	-5.350401	232	-35.78735	232	-33.24115	232	-41.85541	232	-52.36009	232	29.59455	232	-48.3802	232	-26.71071	232	-43.82583	232	-21.07126	232	-6.311772	232	-64.30093	232	-65.64085	232	-64.61058	232	-60.4618	232	13.04365	232	30.07427	232	60.11182	232	85.50591	232	14.12502	232	36.39298	232	98.0099	232	107.7697	232
	233	-6.66598	233	-5.716228	233	-35.54513	233	-32.80993	233	-43.1635	233	-52.84224	233	32.09872	233	-45.86263	233	-26.25504	233	-44.10941	233	-20.42313	233	-5.332679	233	-63.81841	233	-65.72398	233	-64.5342	233	-59.28518	233	14.60937	233	29.64605	233	61.06798	233	86.80218	233	11.76429	233	33.38328	233	98.55691	233	109.2822	233
	234	-6.388389	234	-4.949279	234	-35.21122	234	-32.29469	234	-44.21868	234	-52.06074	234	34.67978	234	-45.94179	234	-24.75517	234	-43.25489	234	-19.9485	234	-3.505049	234	-62.83352	234	-64.91203	234	-63.28718	234	-59.47288	234	15.69253	234	31.12443	234	60.90296	234	87.69166	234	10.93984	234	30.53402	234	99.29818	234	111.928	234
	235	-6.397729	235	-4.078092	235	-35.26767	235	-32.87287	235	-45.35365	235	-52.69862	235	36.0813	235	-45.2799	235	-23.97056	235	-43.77969	235	-19.01758	235	-2.410705	235	-61.72992	235	-62.94751	235	-62.80904	235	-60.00456	235	16.92121	235	33.56992	235	61.27373	235	88.18649	235	9.504984	235	29.99834	235	98.70305	235	111.213	235
	236	-6.69651	236	-4.489439	236	-34.92485	236	-32.88921	236	-45.26535	236	-50.76189	236	41.20738	236	-40.69092	236	-24.84491	236	-44.56222	236	-18.6472	236	-2.526171	236	-61.41063	236	-63.49753	236	-62.49757	236	-60.02874	236	19.20126	236	34.10906	236	61.03542	236	88.34126	236	7.153309	236	27.74623	236	98.42485	236	111.458	236
	237	-7.321738	237	-6.004216	237	-34.42547	237	-31.97446	237	-45.82786	237	-50.15247	237	43.90179	237	-42.01616	237	-27.25979	237	-44.96667	237	-18.34754	237	-2.189431	237	-60.43988	237	-62.41695	237	-62.29735	237	-60.43042	237	20.97056	237	34.90434	237	62.72617	237	89.31442	237	4.984364	237	24.39607	237	97.57884	237	113.4555	237
	238	-7.475759	238	-6.529747	238	-33.35723	238	-32.61884	238	-45.68665	238	-49.07328	238	43.37206	238	-42.15865	238	-28.74525	238	-46.67	238	-18.04604	238	-1.30492	238	-59.67197	238	-61.5952	238	-61.16238	238	-60.38917	238	22.58399	238	36.31099	238	63.51238	238	88.41081	238	4.446856	238	21.19671	238	98.38979	238	111.0642	238
	239	-7.495639	239	-7.265536	239	-32.06334	239	-31.56441	239	-47.17218	239	-52.25399	239	44.3516	239	-44.4356	239	-29.20395	239	-48.3444	239	-17.32012	239	-.3153712	239	-59.3194	239	-61.80867	239	-60.68021	239	-59.46104	239	22.26954	239	37.84638	239	64.25513	239	89.17248	239	2.309886	239	18.42964	239	99.27929	239	106.6339	239
	240	-7.283056	240	-6.573691	240	-32.28024	240	-31.62688	240	-47.06134	240	-51.3741	240	47.17808	240	-41.1289	240	-29.69961	240	-48.46209	240	-18.65761	240	-1.544905	240	-58.25797	240	-61.3731	240	-60.87109	240	-60.36895	240	21.43819	240	37.49081	240	64.01266	240	89.61304	240	.6858844	240	17.53111	240	99.86501	240	106.7125	240
	241	-7.10232	241	-6.733277	241	-31.78573	241	-30.71406	241	-47.46088	241	-51.74068	241	46.77739	241	-43.83686	241	-30.51718	241	-47.52755	241	-17.54078	241	-2.067362	241	-57.37789	241	-60.73087	241	-60.44226	241	-60.08196	241	20.81342	241	38.59661	241	64.61485	241	89.71378	241	-.9404379	241	16.28975	241	101.7136	241	109.8065	241
	242	-7.746881	242	-7.449759	242	-31.61596	242	-29.82568	242	-47.69124	242	-52.97377	242	47.12588	242	-43.40913	242	-30.7689	242	-46.75201	242	-16.55894	242	-3.014829	242	-57.1007	242	-59.81426	242	-60.51753	242	-59.6261	242	21.55374	242	39.03256	242	63.32392	242	89.41106	242	-2.159505	242	15.92094	242	100.2896	242	108.5908	242
	243	-7.275012	243	-6.523444	243	-31.97886	243	-31.7739	243	-47.83834	243	-50.76807	243	47.30404	243	-43.30395	243	-30.93084	243	-45.62989	243	-15.48769	243	-4.009416	243	-57.2776	243	-59.98391	243	-60.17882	243	-59.15261	243	22.28649	243	38.94938	243	61.76575	243	88.04325	243	-3.112252	243	13.75139	243	99.50616	243	106.7462	243
	244	-7.69069	244	-7.166332	244	-31.95439	244	-31.57389	244	-48.59385	244	-53.18448	244	46.43623	244	-44.7333	244	-30.95196	244	-43.68636	244	-15.07567	244	-3.302096	244	-57.31863	244	-58.60004	244	-61.06274	244	-58.11803	244	21.82488	244	38.62526	244	61.29435	244	87.1162	244	-5.565532	244	11.78618	244	101.174	244	106.066	244
	245	-7.204987	245	-6.534079	245	-31.27224	245	-29.26839	245	-48.92461	245	-54.12582	245	46.28703	245	-48.70241	245	-30.69924	245	-42.89067	245	-14.82668	245	-2.853854	245	-58.64635	245	-59.28309	245	-61.37086	245	-57.44738	245	21.6279	245	39.554	245	60.16731	245	85.43703	245	-6.87745	245	11.13776	245	98.88387	245	99.66304	245
	246	-7.13827	246	-6.489662	246	-31.64476	246	-29.81171	246	-49.58854	246	-55.3318	246	45.72234	246	-47.62239	246	-30.55296	246	-42.67293	246	-15.71817	246	-3.269371	246	-60.49597	246	-60.10686	246	-61.40542	246	-58.35243	246	21.88104	246	40.40491	246	59.34025	246	84.78026	246	-9.520162	246	10.5561	246	96.87371	246	97.64516	246
	247	-6.769553	247	-5.84547	247	-31.69632	247	-29.65431	247	-49.88682	247	-55.86092	247	44.48859	247	-51.4092	247	-30.28008	247	-42.48685	247	-16.13064	247	-4.872397	247	-62.88224	247	-61.52826	247	-61.55915	247	-58.38343	247	21.68302	247	40.89998	247	58.3652	247	84.84258	247	-11.32356	247	10.24639	247	96.14878	247	99.02495	247
	248	-7.05972	248	-5.928281	248	-31.949	248	-29.93625	248	-50.00612	248	-55.12719	248	43.74803	248	-54.41815	248	-29.62271	248	-42.07539	248	-15.36864	248	-4.051887	248	-62.98293	248	-63.44184	248	-60.26193	248	-56.96896	248	22.03411	248	40.78123	248	57.47426	248	82.74527	248	-10.6737	248	8.464956	248	96.22484	248	98.68336	248
	249	-7.232855	249	-4.725485	249	-32.49765	249	-29.25381	249	-51.2103	249	-55.42256	249	44.19681	249	-53.95389	249	-29.29273	249	-41.75074	249	-14.60955	249	-3.491188	249	-62.98432	249	-62.85612	249	-59.80731	249	-55.83835	249	22.25501	249	39.41564	249	57.30323	249	82.28329	249	-11.29858	249	7.88922	249	95.96638	249	96.83129	249
	250	-7.834578	250	-6.313647	250	-33.13737	250	-29.75485	250	-52.2886	250	-54.50414	250	44.06535	250	-53.67284	250	-28.98182	250	-41.00967	250	-14.71054	250	-3.157682	250	-62.9613	250	-62.40055	250	-59.03193	250	-54.56785	250	22.82228	250	39.90835	250	56.32092	250	81.54909	250	-11.73348	250	8.862886	250	95.34778	250	97.10409	250
	251	-7.839078	251	-7.87671	251	-32.67887	251	-27.84109	251	-53.21962	251	-54.50872	251	42.76493	251	-58.06474	251	-28.30057	251	-40.29969	251	-14.84972	251	-2.209219	251	-63.03314	251	-61.29206	251	-58.63547	251	-54.48816	251	23.07185	251	40.18987	251	54.95015	251	80.29368	251	-11.59195	251	7.443429	251	94.75957	251	96.97823	251
	252	-7.164993	252	-7.170026	252	-33.13148	252	-28.74209	252	-54.55705	252	-54.61632	252	42.68987	252	-57.90283	252	-27.83891	252	-40.49672	252	-14.99881	252	-2.523624	252	-62.89737	252	-60.1536	252	-57.71785	252	-54.19585	252	23.48823	252	40.09558	252	53.9959	252	78.84351	252	-10.41961	252	8.658329	252	94.81224	252	95.1865	252
	253	-7.268326	253	-6.781421	253	-33.78087	253	-29.32019	253	-56.73234	253	-54.41451	253	42.70966	253	-57.22836	253	-27.66374	253	-39.85124	253	-15.45019	253	-3.394571	253	-62.19936	253	-59.88675	253	-56.25734	253	-52.37073	253	24.36493	253	38.38857	253	53.1441	253	78.2606	253	-8.649096	253	6.720498	253	93.5815	253	95.89986	253
	254	-7.008196	254	-7.239606	254	-33.44437	254	-29.18056	254	-58.27145	254	-55.82521	254	42.98582	254	-59.10114	254	-27.46147	254	-38.77379	254	-15.83263	254	-4.014206	254	-60.8404	254	-58.58369	254	-55.13345	254	-51.48868	254	25.08245	254	37.93671	254	53.1559	254	78.07939	254	-7.562417	254	5.944211	254	93.46243	254	96.26488	254
	255	-7.135213	255	-6.557679	255	-33.75682	255	-28.70848	255	-58.31102	255	-56.81555	255	42.57669	255	-61.19656	255	-28.17089	255	-38.20274	255	-15.47893	255	-3.242491	255	-59.69858	255	-58.80904	255	-55.53185	255	-51.1148	255	26.3464	255	41.041	255	52.10815	255	76.83784	255	-6.972944	255	5.100938	255	91.08914	255	93.31823	255
	256	-6.900754	256	-7.256476	256	-33.8637	256	-29.52495	256	-58.88311	256	-57.29543	256	44.90878	256	-58.22389	256	-28.02038	256	-38.40201	256	-15.5373	256	-3.558456	256	-58.72948	256	-58.03959	256	-57.70089	256	-50.64444	256	26.27745	256	41.043	256	50.5675	256	77.45566	256	-6.138117	256	4.9402	256	87.50347	256	89.88222	256
	257	-6.75706	257	-6.838455	257	-33.7067	257	-29.38146	257	-58.90464	257	-55.05126	257	46.90927	257	-56.20495	257	-28.31675	257	-37.85444	257	-15.6087	257	-4.285245	257	-58.23259	257	-58.40708	257	-61.28782	257	-54.06258	257	26.37294	257	41.35429	257	49.09983	257	76.33717	257	-7.108626	257	3.520599	257	84.79674	257	89.87245	257
	258	-6.666067	258	-5.701287	258	-34.53624	258	-30.97984	258	-59.37239	258	-55.05383	258	46.04977	258	-59.59315	258	-28.41632	258	-36.94846	258	-15.12785	258	-5.530587	258	-57.59082	258	-57.84473	258	-59.89564	258	-58.25319	258	26.08555	258	42.38708	258	47.40148	258	75.35068	258	-9.078955	258	1.208553	258	80.65605	258	86.63908	258
	259	-6.487368	259	-5.056582	259	-35.39879	259	-32.29547	259	-60.02826	259	-55.88234	259	47.06693	259	-58.01691	259	-28.72029	259	-37.32751	259	-14.62076	259	-5.783022	259	-57.6362	259	-57.34626	259	-59.62504	259	-59.09515	259	25.78642	259	43.47193	259	45.09307	259	74.32534	259	-10.07858	259	.6873769	259	74.68387	259	80.68905	259
	260	-6.667511	260	-5.74818	260	-36.10297	260	-31.94605	260	-60.40208	260	-53.33221	260	45.75931	260	-58.65413	260	-28.59427	260	-37.60061	260	-15.03227	260	-5.973084	260	-57.70351	260	-58.1285	260	-59.43281	260	-57.63421	260	25.50859	260	41.81094	260	42.14851	260	71.99838	260	-11.86532	260	-2.176467	260	69.77969	260	76.88343	260
	261	-7.045184	261	-6.542723	261	-37.30675	261	-33.6652	261	-61.49884	261	-54.5152	261	45.94608	261	-61.30305	261	-28.15451	261	-37.74354	261	-15.28641	261	-5.015073	261	-57.38287	261	-57.19222	261	-59.7501	261	-57.44227	261	25.42394	261	42.22078	261	41.40607	261	70.87017	261	-13.86901	261	-4.947347	261	67.25655	261	71.10419	261
	262	-6.905037	262	-6.314326	262	-37.70426	262	-33.15401	262	-62.32499	262	-55.14128	262	47.33602	262	-64.6224	262	-28.14188	262	-38.43243	262	-15.98114	262	-5.660597	262	-58.13951	262	-57.24179	262	-60.88116	262	-58.20627	262	25.98699	262	41.36715	262	39.88005	262	68.62544	262	-15.21114	262	-7.763083	262	62.61517	262	65.24853	262
	263	-6.543054	263	-5.078551	263	-38.38062	263	-32.83635	263	-64.36589	263	-56.2038	263	47.07089	263	-65.82045	263	-28.3825	263	-38.44368	263	-18.018	263	-7.434986	263	-58.58451	263	-58.2684	263	-60.89113	263	-58.31757	263	25.7424	263	41.09193	263	38.80523	263	67.49503	263	-15.95271	263	-8.439681	263	58.87634	263	64.6144	263
	264	-6.241896	264	-3.848151	264	-38.84913	264	-32.32925	264	-65.85451	264	-54.74791	264	48.06933	264	-63.97491	264	-28.31228	264	-39.29053	264	-18.91907	264	-8.855119	264	-59.07788	264	-57.75422	264	-61.59534	264	-58.94817	264	26.21268	264	39.70709	264	38.01915	264	66.03394	264	-16.6739	264	-7.944044	264	56.00551	264	63.82093	264
	265	-5.262615	265	-3.503654	265	-40.05482	265	-33.12037	265	-67.28229	265	-55.69209	265	46.49599	265	-65.93113	265	-28.03226	265	-39.65113	265	-18.36136	265	-9.159552	265	-60.08248	265	-57.34929	265	-61.88751	265	-58.28185	265	26.29763	265	39.36021	265	36.52983	265	63.35055	265	-16.97499	265	-7.750096	265	51.7603	265	58.51546	265
	266	-5.95372	266	-3.150342	266	-40.11097	266	-33.40289	266	-69.33543	266	-57.15037	266	47.881	266	-64.4276	266	-27.85692	266	-40.52118	266	-18.44912	266	-8.758712	266	-60.5449	266	-56.70945	266	-62.23941	266	-58.41938	266	26.93895	266	38.95105	266	35.75899	266	61.24177	266	-16.37149	266	-7.740311	266	47.61802	266	54.22956	266
	267	-7.382819	267	-4.318019	267	-40.78978	267	-34.55375	267	-70.34489	267	-55.80339	267	47.47411	267	-64.94829	267	-27.96766	267	-41.88267	267	-18.35479	267	-7.839805	267	-61.09394	267	-56.81051	267	-62.28249	267	-57.18761	267	26.75121	267	38.42985	267	33.784	267	58.64587	267	-17.72662	267	-6.906198	267	46.89879	267	53.12075	267
	268	-7.398173	268	-5.77438	268	-42.16381	268	-33.21824	268	-72.56493	268	-56.69375	268	46.31427	268	-68.24022	268	-27.69733	268	-42.0479	268	-18.99289	268	-7.907142	268	-60.85038	268	-56.17875	268	-61.57888	268	-57.7807	268	27.2784	268	38.11939	268	31.4021	268	55.10804	268	-17.81633	268	-5.360868	268	45.35096	268	49.56957	268
	269	-6.800624	269	-6.50209	269	-41.98253	269	-34.5801	269	-73.73695	269	-58.05483	269	47.31059	269	-68.66633	269	-27.66501	269	-42.87178	269	-19.60522	269	-8.72565	269	-61.07111	269	-56.61409	269	-60.45281	269	-57.20658	269	28.11699	269	37.03168	269	29.26796	269	51.18309	269	-16.79077	269	-4.399499	269	42.47688	269	45.18675	269
	270	-6.643608	270	-6.361104	270	-42.24816	270	-37.66142	270	-76.24355	270	-59.07796	270	47.8813	270	-66.64949	270	-28.24921	270	-43.05862	270	-21.31684	270	-10.34305	270	-60.93666	270	-56.143	270	-60.56294	270	-56.49869	270	28.83221	270	35.51132	270	27.71855	270	48.34338	270	-16.6298	270	-5.611524	270	40.56998	270	43.9899	270
	271	-6.183972	271	-5.962568	271	-41.96636	271	-35.97062	271	-77.42329	271	-57.84547	271	48.21273	271	-65.69573	271	-27.7242	271	-41.85471	271	-22.38662	271	-12.41596	271	-60.09874	271	-55.47648	271	-59.24894	271	-53.11118	271	28.02357	271	35.7144	271	26.75424	271	46.63967	271	-16.1798	271	-5.770546	271	36.85551	271	41.63406	271
	272	-6.081185	272	-5.09678	272	-41.90666	272	-35.42144	272	-78.80323	272	-55.96323	272	48.8988	272	-64.66502	272	-28.6275	272	-42.21636	272	-21.36825	272	-13.11908	272	-59.77675	272	-54.99962	272	-58.39515	272	-51.91236	272	28.64085	272	34.92645	272	26.53356	272	44.30053	272	-16.53371	272	-7.04444	272	34.301	272	37.29956	272
	273	-5.738717	273	-4.128474	273	-41.05997	273	-34.99358	273	-80.71056	273	-57.76313	273	49.88535	273	-61.28157	273	-28.57255	273	-41.94093	273	-22.16696	273	-14.34968	273	-58.50769	273	-54.27581	273	-57.47089	273	-51.94136	273	28.50049	273	34.1593	273	25.71555	273	43.9468	273	-15.92851	273	-8.239622	273	33.86092	273	32.80115	273
	274	-6.475159	274	-5.467065	274	-41.96849	274	-34.76715	274	-80.66932	274	-54.41922	274	48.85296	274	-64.18257	274	-27.96955	274	-40.9697	274	-22.45972	274	-15.87504	274	-57.85781	274	-54.08567	274	-56.00497	274	-51.35647	274	28.67934	274	34.18728	274	23.73015	274	42.33179	274	-16.24524	274	-10.1737	274	32.57849	274	32.44855	274
	275	-6.591521	275	-5.738681	275	-43.06869	275	-35.26774	275	-81.49974	275	-53.11853	275	48.71365	275	-67.07915	275	-28.58149	275	-40.53344	275	-24.03028	275	-17.46592	275	-56.27042	275	-52.34734	275	-54.43006	275	-51.36868	275	29.54754	275	35.35827	275	21.78915	275	41.28775	275	-16.79044	275	-11.17442	275	32.06489	275	31.18555	275
	276	-6.686967	276	-6.220183	276	-43.79098	276	-37.59363	276	-81.23384	276	-51.67649	276	50.50576	276	-63.36839	276	-31.01254	276	-41.39246	276	-24.09447	276	-19.59399	276	-55.48932	276	-52.04044	276	-53.36553	276	-51.42284	276	29.37641	276	33.47593	276	17.87939	276	40.241	276	-17.94442	276	-12.29928	276	31.30037	276	30.4171	276
	277	-6.534511	277	-6.144301	277	-45.73335	277	-40.30738	277	-81.21709	277	-51.24441	277	51.59961	277	-62.68893	277	-31.18657	277	-41.70153	277	-24.4289	277	-20.10566	277	-55.11393	277	-51.90684	277	-53.61449	277	-51.77071	277	29.60092	277	33.51831	277	13.59951	277	38.44953	277	-18.70131	277	-14.09654	277	31.06971	277	31.63334	277
	278	-6.314917	278	-5.827109	278	-46.7213	278	-39.76383	278	-81.86174	278	-52.55566	278	51.24544	278	-59.9716	278	-30.7333	278	-41.93789	278	-24.12729	278	-20.61652	278	-53.59492	278	-51.11163	278	-52.93437	278	-52.12906	278	28.90009	278	32.33372	278	9.363749	278	36.29165	278	-17.64567	278	-15.15287	278	28.91569	278	30.79181	278
	279	-6.558682	279	-5.799796	279	-46.4973	279	-38.32787	279	-82.24016	279	-50.81268	279	50.92059	279	-58.35958	279	-31.03396	279	-42.34083	279	-24.60779	279	-21.09547	279	-53.22197	279	-51.01523	279	-52.4923	279	-54.16736	279	28.86328	279	33.75687	279	5.375353	279	32.07076	279	-18.66037	279	-17.03918	279	27.89976	279	30.05676	279
	280	-6.801728	280	-5.724796	280	-47.71565	280	-39.85406	280	-82.83034	280	-52.73659	280	49.75356	280	-58.6866	280	-31.0148	280	-41.38693	280	-25.93288	280	-22.67557	280	-53.03604	280	-50.56019	280	-52.96473	280	-54.86857	280	29.04121	280	32.66485	280	1.619707	280	30.45132	280	-19.86081	280	-18.43329	280	24.77915	280	31.30795	280
	281	-6.392641	281	-5.132091	281	-48.69969	281	-39.869	281	-82.78221	281	-51.89525	281	48.99267	281	-59.18579	281	-30.82299	281	-40.27835	281	-26.65032	281	-23.84366	281	-53.71964	281	-50.48599	281	-52.58896	281	-53.837	281	28.69746	281	32.172	281	-2.252685	281	27.12797	281	-21.07325	281	-18.59775	281	22.82589	281	31.07986	281
	282	-6.424634	282	-5.77858	282	-48.9465	282	-41.29076	282	-83.13203	282	-53.58752	282	47.38757	282	-61.43455	282	-30.87717	282	-39.65946	282	-27.18334	282	-24.43287	282	-55.19923	282	-50.52157	282	-53.00144	282	-53.66373	282	27.71828	282	32.04792	282	-6.240459	282	23.60103	282	-22.1489	282	-18.83437	282	22.96576	282	28.74902	282
	283	-6.177756	283	-5.350375	283	-49.79954	283	-40.09586	283	-82.27187	283	-52.83817	283	46.15803	283	-59.96498	283	-30.48783	283	-39.47848	283	-28.4881	283	-25.55074	283	-56.20745	283	-51.71285	283	-54.38349	283	-52.526	283	26.80536	283	31.49992	283	-9.456865	283	20.72137	283	-22.5018	283	-19.38538	283	23.62617	283	27.0465	283
	284	-6.21337	284	-5.346611	284	-49.82732	284	-40.70313	284	-83.01439	284	-52.06459	284	45.75423	284	-60.42081	284	-30.12281	284	-38.21233	284	-28.34307	284	-26.03217	284	-56.06362	284	-52.27602	284	-55.78039	284	-51.79514	284	25.80268	284	29.9056	284	-12.82456	284	16.9765	284	-23.60841	284	-19.27699	284	22.72365	284	29.08947	284
	285	-6.20272	285	-5.978477	285	-50.34949	285	-40.05744	285	-83.59651	285	-53.33605	285	43.80918	285	-63.03455	285	-30.8387	285	-37.90221	285	-29.5029	285	-26.61318	285	-56.64478	285	-51.8898	285	-57.33699	285	-53.69228	285	26.71666	285	28.34933	285	-14.45563	285	13.97468	285	-23.63839	285	-17.72607	285	20.92589	285	27.63335	285
	286	-5.82717	286	-4.331975	286	-50.31691	286	-41.00061	286	-83.29784	286	-51.48896	286	42.94892	286	-62.84225	286	-30.51124	286	-38.08822	286	-30.24042	286	-28.17455	286	-57.70402	286	-51.96489	286	-57.58467	286	-53.93033	286	25.86293	286	27.00007	286	-16.65215	286	10.71119	286	-24.51796	286	-16.96507	286	17.79263	286	25.65205	286
	287	-6.09876	287	-3.940101	287	-50.38411	287	-41.69565	287	-84.83446	287	-51.91246	287	41.94542	287	-62.75132	287	-30.10455	287	-38.07569	287	-31.32177	287	-29.89114	287	-57.70656	287	-51.41649	287	-57.30171	287	-52.4999	287	24.79123	287	26.38856	287	-17.76286	287	8.872451	287	-24.86927	287	-17.2066	287	15.35568	287	25.20901	287
	288	-6.059682	288	-4.385855	288	-50.15218	288	-42.3529	288	-84.1143	288	-48.71574	288	40.82519	288	-63.62416	288	-30.27382	288	-36.4334	288	-31.62708	288	-31.24369	288	-57.66396	288	-50.08403	288	-57.02779	288	-49.48114	288	24.38662	288	26.38798	288	-19.37149	288	4.938781	288	-24.71931	288	-16.94484	288	12.43341	288	21.64944	288
	289	-5.67384	289	-3.6203	289	-50.07103	289	-41.75443	289	-85.17766	289	-50.50422	289	38.91752	289	-64.62589	289	-29.47015	289	-36.31177	289	-31.9917	289	-31.79793	289	-57.16656	289	-49.85991	289	-56.7547	289	-47.2301	289	23.19102	289	24.25477	289	-20.74509	289	1.010797	289	-25.04052	289	-17.14794	289	9.68809	289	19.02325	289
	290	-5.659704	290	-2.816592	290	-50.5932	290	-41.16476	290	-84.24774	290	-52.17265	290	39.98881	290	-61.58514	290	-29.05684	290	-35.64887	290	-33.24484	290	-34.14465	290	-56.58862	290	-48.8447	290	-55.86212	290	-47.3051	290	21.73178	290	22.11182	290	-22.16695	290	-4.007433	290	-23.20054	290	-16.84816	290	7.654069	290	17.69201	290
	291	-5.247649	291	-3.239772	291	-52.0274	291	-41.26595	291	-83.89149	291	-49.97721	291	38.86235	291	-63.10056	291	-29.02202	291	-34.20988	291	-34.43483	291	-36.21729	291	-55.39936	291	-48.55538	291	-55.38325	291	-47.17268	291	19.6453	291	20.32882	291	-24.24852	291	-10.16468	291	-20.45479	291	-15.93104	291	5.604988	291	16.57441	291
	292	-5.599829	292	-2.475828	292	-52.19603	292	-42.77551	292	-83.06939	292	-48.79645	292	38.13099	292	-64.98866	292	-29.18574	292	-33.82108	292	-34.58703	292	-37.9718	292	-53.95502	292	-46.43981	292	-54.34728	292	-46.56928	292	18.66737	292	19.91771	292	-25.19215	292	-14.44181	292	-18.63112	292	-14.48569	292	2.529843	292	12.45622	292
	293	-5.346533	293	-2.521707	293	-52.94696	293	-44.57277	293	-83.28468	293	-46.90081	293	38.62637	293	-62.35888	293	-29.29331	293	-33.39841	293	-35.1953	293	-39.6639	293	-53.10713	293	-45.66114	293	-52.26807	293	-44.14436	293	17.00811	293	18.36053	293	-26.55338	293	-17.45608	293	-17.97381	293	-13.58117	293	-.8141017	293	8.769241	293
	294	-4.539948	294	-1.702681	294	-53.46925	294	-43.27727	294	-82.6982	294	-47.23723	294	38.40333	294	-62.09223	294	-29.60662	294	-31.60143	294	-35.80198	294	-39.68883	294	-51.44855	294	-44.57291	294	-51.10431	294	-44.22427	294	15.36888	294	16.55059	294	-27.86454	294	-17.64273	294	-18.42079	294	-13.60851	294	-4.047477	294	4.687002	294
	295	-4.256118	295	-1.275116	295	-54.08366	295	-42.0623	295	-81.68116	295	-45.8768	295	39.14613	295	-57.31709	295	-29.61966	295	-32.13147	295	-35.9875	295	-39.97871	295	-49.78353	295	-43.3643	295	-50.05039	295	-44.04288	295	14.25712	295	15.3758	295	-30.11801	295	-19.50217	295	-17.53022	295	-12.17482	295	-7.244586	295	-.6591094	295
	296	-4.623831	296	-1.762217	296	-54.99323	296	-41.7629	296	-82.36128	296	-47.73803	296	39.32093	296	-55.62556	296	-28.99001	296	-32.3562	296	-37.47009	296	-41.46581	296	-48.15892	296	-43.0601	296	-49.13024	296	-45.19363	296	13.8255	296	15.21937	296	-32.37907	296	-19.75509	296	-15.54067	296	-12.47293	296	-10.35312	296	-3.879269	296
	297	-4.435014	297	-1.663554	297	-56.42775	297	-42.75104	297	-82.96724	297	-48.23669	297	39.30589	297	-53.36102	297	-29.11736	297	-31.35803	297	-38.3661	297	-43.09161	297	-46.22839	297	-42.41611	297	-48.71552	297	-46.12972	297	12.17551	297	12.96973	297	-34.33238	297	-19.96644	297	-16.53728	297	-13.01056	297	-12.5703	297	-4.910882	297
	298	-4.745553	298	-2.036788	298	-57.17066	298	-43.16067	298	-82.08344	298	-46.14663	298	37.90788	298	-54.88165	298	-29.16778	298	-31.66941	298	-38.98781	298	-42.88879	298	-45.53609	298	-41.87651	298	-47.84981	298	-45.8778	298	11.52002	298	11.79869	298	-38.38991	298	-21.05466	298	-17.05597	298	-13.03251	298	-15.11141	298	-7.388185	298
	299	-5.211419	299	-2.443104	299	-57.77371	299	-43.56474	299	-82.36021	299	-46.56137	299	37.03138	299	-54.19912	299	-30.33061	299	-33.7303	299	-40.01731	299	-43.80369	299	-46.17777	299	-41.24277	299	-47.42865	299	-45.30382	299	11.12545	299	10.70397	299	-41.39071	299	-19.71535	299	-17.54928	299	-12.12597	299	-17.28397	299	-10.75989	299
	300	-5.346413	300	-3.201688	300	-59.25261	300	-43.86496	300	-82.49388	300	-46.42308	300	36.28109	300	-51.70854	300	-30.43957	300	-34.89727	300	-39.41743	300	-43.91198	300	-46.62096	300	-42.28681	300	-48.25394	300	-46.35956	300	8.863743	300	8.616609	300	-44.11908	300	-19.64942	300	-17.8168	300	-12.15949	300	-18.60798	300	-11.75984	300
	301	-4.809458	301	-3.534368	301	-59.81431	301	-44.45587	301	-82.77242	301	-46.75455	301	34.80604	301	-52.74628	301	-30.18222	301	-35.06555	301	-39.14265	301	-42.91023	301	-45.91825	301	-42.87295	301	-49.28945	301	-46.85632	301	8.315912	301	7.051208	301	-46.19066	301	-21.21661	301	-17.66208	301	-11.37205	301	-19.04526	301	-11.62874	301
	302	-3.784552	302	-.5580704	302	-61.99461	302	-47.17955	302	-84.18916	302	-47.6547	302	31.92214	302	-52.8548	302	-30.53068	302	-36.56912	302	-39.92884	302	-42.38044	302	-45.23582	302	-41.50932	302	-49.22593	302	-47.27636	302	8.93837	302	5.703441	302	-49.09388	302	-22.8036	302	-17.23345	302	-9.668886	302	-20.36048	302	-13.9505	302
	303	-3.722681	303	-.1070945	303	-62.11869	303	-48.58525	303	-84.47235	303	-48.34046	303	30.56965	303	-53.84728	303	-30.43176	303	-36.62498	303	-40.00507	303	-42.84311	303	-45.61885	303	-41.70856	303	-49.3595	303	-46.76883	303	8.67911	303	4.427506	303	-51.32027	303	-25.18082	303	-16.81973	303	-8.713987	303	-20.89408	303	-13.3155	303
	304	-3.674472	304	.1570475	304	-62.10969	304	-49.4571	304	-84.31282	304	-50.84017	304	28.65313	304	-54.47938	304	-29.90978	304	-36.05986	304	-40.39563	304	-43.51785	304	-46.19572	304	-40.0867	304	-49.37083	304	-45.86691	304	7.981354	304	2.920028	304	-54.10946	304	-27.83916	304	-15.70491	304	-6.565932	304	-20.69956	304	-12.81031	304
	305	-4.36151	305	-.2199444	305	-61.71996	305	-48.82486	305	-83.77592	305	-50.4199	305	26.30208	305	-56.33121	305	-30.35172	305	-35.88383	305	-41.37792	305	-44.48235	305	-46.89669	305	-40.02795	305	-48.47407	305	-44.51594	305	8.093255	305	2.588597	305	-57.06795	305	-32.1687	305	-14.97433	305	-5.380223	305	-21.11578	305	-15.03437	305
	306	-4.740568	306	-1.333304	306	-62.10987	306	-49.50908	306	-83.83643	306	-49.47289	306	24.57807	306	-54.75406	306	-31.15022	306	-34.90784	306	-43.14985	306	-46.54053	306	-47.05437	306	-39.51472	306	-48.33688	306	-42.75726	306	7.318138	306	1.083663	306	-59.34229	306	-36.09507	306	-13.3836	306	-3.661469	306	-21.67157	306	-15.81029	306
	307	-4.682088	307	-2.290278	307	-62.96308	307	-52.60782	307	-83.15804	307	-47.3089	307	23.8527	307	-53.58134	307	-31.36077	307	-34.45563	307	-45.33219	307	-50.0308	307	-46.38457	307	-39.2269	307	-47.96082	307	-42.07261	307	6.16884	307	.4682964	307	-61.53979	307	-40.35449	307	-11.22302	307	-2.526356	307	-22.75656	307	-14.741	307
	308	-4.856626	308	-2.744809	308	-62.71866	308	-52.94948	308	-82.71232	308	-46.47121	308	20.4191	308	-56.539	308	-31.6346	308	-34.14219	308	-45.98114	308	-52.67749	308	-45.8742	308	-37.63717	308	-48.42018	308	-40.0731	308	5.971226	308	-.2541682	308	-64.42767	308	-45.2756	308	-10.8186	308	-3.14932	308	-23.69023	308	-16.12782	308
	309	-4.559054	309	-1.275237	309	-63.27239	309	-54.89451	309	-82.51702	309	-45.80722	309	19.26859	309	-55.56597	309	-32.28159	309	-34.10709	309	-46.83068	309	-54.35927	309	-45.745	309	-37.02209	309	-47.57343	309	-37.46882	309	5.457405	309	-1.921002	309	-66.22842	309	-49.45218	309	-9.963268	309	-2.725791	309	-25.59529	309	-20.04265	309
	310	-4.470148	310	-1.060625	310	-63.36798	310	-55.0399	310	-81.74608	310	-43.12276	310	16.88043	310	-54.00615	310	-32.42893	310	-33.77634	310	-47.96245	310	-56.39717	310	-45.63864	310	-36.93533	310	-45.80298	310	-34.89127	310	4.719101	310	-3.754866	310	-68.50574	310	-53.17854	310	-9.817228	310	-3.8821	310	-25.24997	310	-21.63769	310
	311	-4.455537	311	-1.032429	311	-63.81545	311	-53.877	311	-81.66661	311	-43.78517	311	12.69969	311	-57.56338	311	-32.53484	311	-33.2424	311	-49.39167	311	-57.43358	311	-44.91183	311	-33.85432	311	-44.14057	311	-33.33686	311	5.268111	311	-4.959603	311	-68.65125	311	-56.76868	311	-11.4424	311	-5.528129	311	-26.23039	311	-23.04007	311
	312	-4.539315	312	-.6930402	312	-63.50864	312	-53.25818	312	-80.41179	312	-43.05264	312	11.86131	312	-58.8654	312	-31.98565	312	-33.01126	312	-49.88539	312	-58.55404	312	-45.23133	312	-33.32421	312	-41.59079	312	-31.66957	312	4.360219	312	-5.633632	312	-69.4373	312	-59.87657	312	-10.94192	312	-6.071868	312	-26.15387	312	-26.34717	312
	313	-4.121552	313	-.9533098	313	-64.92592	313	-53.09549	313	-79.53947	313	-41.06553	313	11.59652	313	-61.68184	313	-31.97642	313	-33.61408	313	-51.17646	313	-60.19548	313	-44.17825	313	-34.12322	313	-40.75298	313	-32.64918	313	3.950668	313	-7.535532	313	-70.09424	313	-61.537	313	-10.19407	313	-6.473913	313	-27.56518	313	-27.2193	313
	314	-3.849377	314	-.4923852	314	-66.28983	314	-53.72116	314	-79.5134	314	-41.1558	314	12.06769	314	-57.99657	314	-31.4279	314	-31.99513	314	-51.38976	314	-61.17354	314	-42.11403	314	-33.66677	314	-40.97103	314	-33.66276	314	2.370778	314	-7.998178	314	-71.25452	314	-63.26056	314	-9.772109	314	-5.025157	314	-28.31805	314	-27.07677	314
	315	-3.93762	315	-.5947822	315	-67.41084	315	-53.58791	315	-78.72926	315	-40.63126	315	11.47107	315	-59.62098	315	-30.98791	315	-31.16868	315	-51.47747	315	-61.68798	315	-40.73048	315	-32.93807	315	-40.89426	315	-33.77776	315	1.900371	315	-8.743715	315	-71.60217	315	-65.73042	315	-8.923747	315	-2.498037	315	-30.69378	315	-30.54132	315
	316	-4.338418	316	2.283216E-02	316	-68.51551	316	-53.70316	316	-78.71184	316	-44.53154	316	11.74683	316	-55.82558	316	-31.23863	316	-30.69283	316	-51.44577	316	-62.3849	316	-38.65371	316	-31.28733	316	-39.21047	316	-35.89489	316	1.238562	316	-9.214576	316	-71.09351	316	-67.01273	316	-7.827078	316	-1.259866	316	-33.89021	316	-33.84347	316
	317	-4.668986	317	-.72861	317	-68.91222	317	-53.1649	317	-77.55341	317	-44.37516	317	11.70434	317	-53.41361	317	-31.33498	317	-30.87615	317	-51.20274	317	-62.32195	317	-37.589	317	-31.5265	317	-38.71122	317	-37.48483	317	.8144983	317	-11.79839	317	-71.85732	317	-68.73946	317	-6.679681	317	.901095	317	-34.88725	317	-33.74421	317
	318	-4.557081	318	-1.990545	318	-68.68828	318	-52.15607	318	-78.12514	318	-46.42861	318	11.27001	318	-52.30149	318	-31.85333	318	-30.91072	318	-51.09031	318	-61.21251	318	-36.26568	318	-31.04006	318	-39.54651	318	-39.18822	318	1.191836	318	-12.20217	318	-72.54809	318	-68.81753	318	-3.75895	318	3.797226	318	-36.00957	318	-34.105	318
	319	-4.529754	319	-1.450565	319	-69.88405	319	-52.64722	319	-76.81496	319	-46.43829	319	10.64771	319	-51.18155	319	-31.53619	319	-30.92446	319	-50.07272	319	-60.89251	319	-35.38969	319	-31.30842	319	-40.56365	319	-38.72871	319	.7118267	319	-13.06422	319	-73.47536	319	-68.80081	319	-3.031986	319	4.740325	319	-37.51199	319	-35.84986	319
	320	-4.366454	320	-1.031788	320	-71.77274	320	-55.0825	320	-76.041	320	-44.69436	320	8.876256	320	-50.84106	320	-31.89661	320	-30.62195	320	-50.1464	320	-60.88213	320	-35.19433	320	-31.36243	320	-40.63623	320	-38.43385	320	1.330788	320	-14.66907	320	-74.17548	320	-68.9069	320	-3.338727	320	3.982819	320	-37.57184	320	-34.56483	320
	321	-3.976101	321	-.5526124	321	-73.39905	321	-57.61818	321	-74.78445	321	-43.55598	321	7.320061	321	-50.11434	321	-30.642	321	-29.34846	321	-50.32461	321	-59.88229	321	-34.31259	321	-30.32852	321	-40.61395	321	-36.76272	321	.2151781	321	-14.3726	321	-74.7302	321	-68.98118	321	-3.864285	321	4.851966	321	-39.76017	321	-35.26766	321
	322	-4.378569	322	.1367088	322	-74.11935	322	-58.64867	322	-73.91222	322	-42.51833	322	6.063112	322	-49.49225	322	-30.86746	322	-28.18473	322	-50.07403	322	-58.34039	322	-34.44175	322	-29.43683	322	-42.65386	322	-34.6017	322	-.6247276	322	-16.41802	322	-75.84649	322	-68.95847	322	-4.494822	322	4.765762	322	-40.62402	322	-37.34046	322
	323	-4.629064	323	-.2935652	323	-74.03647	323	-58.23539	323	-73.99313	323	-44.48805	323	4.2225	323	-48.23432	323	-30.53125	323	-27.147	323	-51.02462	323	-57.17699	323	-34.26315	323	-28.6233	323	-43.97532	323	-34.63367	323	-1.753982	323	-17.34188	323	-75.89224	323	-67.49709	323	-3.60506	323	5.083723	323	-41.69077	323	-38.24426	323
	324	-4.228591	324	.1278292	324	-74.31156	324	-56.91939	324	-71.4247	324	-40.72712	324	2.598863	324	-48.30231	324	-29.10762	324	-25.97419	324	-51.89421	324	-56.71472	324	-34.42115	324	-28.33731	324	-46.19955	324	-36.39422	324	-2.808393	324	-18.70856	324	-75.87638	324	-68.35081	324	-3.582474	324	3.718155	324	-41.47109	324	-35.41581	324
	325	-3.961995	325	-2.921507E-02	325	-75.10474	325	-57.98671	325	-70.41148	325	-40.50163	325	-.3333092	325	-50.45076	325	-28.39336	325	-24.8433	325	-53.47205	325	-56.92708	325	-34.5134	325	-27.3553	325	-44.81111	325	-35.8943	325	-2.945242	325	-19.09546	325	-75.07849	325	-67.92457	325	-3.801205	325	4.176337	325	-42.64213	325	-36.62809	325
	326	-3.413164	326	1.26569	326	-76.28673	326	-61.43922	326	-69.03728	326	-38.33306	326	-1.174815	326	-49.87011	326	-27.95451	326	-24.09959	326	-54.27491	326	-58.36362	326	-33.74892	326	-27.14606	326	-43.87523	326	-32.63663	326	-4.669291	326	-20.84253	326	-75.28951	326	-66.30846	326	-3.458005	326	4.681533	326	-43.7523	326	-37.36624	326
	327	-3.383374	327	.355773	327	-76.26096	327	-62.46801	327	-67.42003	327	-33.93779	327	-3.097599	327	-50.02149	327	-27.11004	327	-23.26941	327	-55.72411	327	-60.19939	327	-33.94767	327	-26.67733	327	-43.00456	327	-30.57337	327	-5.024938	327	-21.94385	327	-75.4374	327	-65.42101	327	-1.937126	327	3.975958	327	-44.09385	327	-35.08222	327
	328	-3.484262	328	.9989572	328	-75.84991	328	-61.26664	328	-66.56966	328	-32.42169	328	-5.470361	328	-51.60953	328	-26.32795	328	-23.65065	328	-57.33084	328	-63.42675	328	-32.72106	328	-24.63374	328	-43.46718	328	-30.47057	328	-5.677792	328	-22.49343	328	-75.71274	328	-64.17079	328	-1.023481	328	4.837208	328	-44.49953	328	-36.44334	328
	329	-2.954126	329	1.351886	329	-75.56071	329	-60.81377	329	-67.29131	329	-31.95948	329	-7.704949	329	-50.01746	329	-25.54033	329	-22.93843	329	-58.26751	329	-67.0625	329	-32.51377	329	-23.62518	329	-43.01884	329	-27.98211	329	-6.606602	329	-23.74541	329	-77.6057	329	-64.0198	329	.8926972	329	6.197475	329	-45.38082	329	-37.54124	329
	330	-3.031571	330	1.163082	330	-75.28685	330	-61.17782	330	-67.9593	330	-36.2067	330	-9.615915	330	-50.4083	330	-24.95525	330	-22.65967	330	-59.21915	330	-70.89787	330	-31.88601	330	-22.65246	330	-42.26819	330	-27.71693	330	-7.135453	330	-24.43431	330	-77.82713	330	-63.38614	330	2.945373	330	7.045609	330	-45.75298	330	-37.70257	330
	331	-3.351559	331	1.491732	331	-74.45267	331	-61.6286	331	-66.81834	331	-39.09586	331	-11.78809	331	-50.6407	331	-24.2911	331	-22.27853	331	-60.26831	331	-72.35594	331	-30.37522	331	-21.85172	331	-40.46619	331	-26.31724	331	-7.908019	331	-24.39491	331	-79.31616	331	-63.82706	331	3.967463	331	7.925323	331	-46.62614	331	-39.13416	331
	332	-3.404089	332	.1353352	332	-74.98586	332	-62.66171	332	-64.71265	332	-39.02297	332	-13.49276	332	-51.0518	332	-23.18634	332	-22.42069	332	-60.91203	332	-73.04427	332	-29.18498	332	-21.01064	332	-39.25525	332	-26.14929	332	-9.00457	332	-26.04665	332	-80.53396	332	-65.12259	332	5.843579	332	10.71104	332	-47.84042	332	-42.50437	332
	333	-3.190585	333	.555421	333	-74.06733	333	-63.30301	333	-62.56086	333	-36.11471	333	-14.10386	333	-47.572	333	-22.95294	333	-22.66969	333	-62.12772	333	-73.87572	333	-28.31883	333	-20.36319	333	-38.41098	333	-26.819	333	-8.69161	333	-28.50609	333	-81.74818	333	-66.10346	333	5.974265	333	11.29123	333	-48.96577	333	-44.32661	333
	334	-2.85152	334	1.119095	334	-74.03269	334	-63.42234	334	-61.23359	334	-33.69744	334	-15.30089	334	-47.71403	334	-22.00669	334	-21.93119	334	-62.5365	334	-74.9184	334	-27.61589	334	-19.30272	334	-37.54488	334	-27.5393	334	-9.942939	334	-28.94392	334	-83.22939	334	-69.02058	334	6.604891	334	11.64584	334	-48.52502	334	-43.68178	334
	335	-2.191129	335	1.504771	335	-73.09148	335	-62.57228	335	-59.81722	335	-34.33414	335	-15.71161	335	-49.90726	335	-23.57608	335	-23.15757	335	-62.92439	335	-75.48562	335	-25.98506	335	-18.78845	335	-36.67101	335	-28.39002	335	-10.79126	335	-29.1975	335	-84.45602	335	-71.72186	335	8.442027	335	13.49053	335	-48.5609	335	-45.49734	335
	336	-1.80101	336	2.97388	336	-72.45365	336	-61.73399	336	-57.96376	336	-32.51795	336	-16.01118	336	-49.06454	336	-24.74275	336	-25.01061	336	-63.86449	336	-77.12114	336	-24.23146	336	-19.99259	336	-36.23993	336	-29.35933	336	-11.43779	336	-32.16177	336	-85.41924	336	-74.86156	336	8.456207	336	14.51316	336	-48.46429	336	-46.90629	336
	337	-2.387647	337	3.036041	337	-72.17842	337	-62.02965	337	-57.72759	337	-31.84636	337	-14.98597	337	-48.26709	337	-25.35828	337	-26.94827	337	-64.07848	337	-78.1116	337	-23.60526	337	-18.82526	337	-36.30441	337	-29.72192	337	-12.12425	337	-32.28385	337	-86.00533	337	-76.88364	337	8.835014	337	14.85892	337	-46.74719	337	-44.21181	337
	338	-2.978572	338	1.456834	338	-71.70185	338	-61.28357	338	-55.52507	338	-30.28524	338	-14.92211	338	-46.54616	338	-24.81585	338	-27.40877	338	-64.61381	338	-78.10769	338	-23.76987	338	-19.37815	338	-35.76425	338	-29.23069	338	-12.72362	338	-31.36592	338	-86.56147	338	-80.24216	338	8.564557	338	14.23236	338	-46.02152	338	-44.49142	338
	339	-2.52385	339	.5001247	339	-70.81815	339	-58.44474	339	-55.35863	339	-29.13201	339	-16.90105	339	-47.90275	339	-24.06265	339	-27.69979	339	-65.18946	339	-78.25149	339	-23.35974	339	-19.67455	339	-35.77297	339	-28.50495	339	-13.03396	339	-31.7585	339	-86.79316	339	-82.93557	339	8.182577	339	12.9015	339	-44.78902	339	-44.22649	339
	340	-2.546297	340	1.304065	340	-70.9586	340	-57.96249	340	-55.67352	340	-28.93624	340	-17.87113	340	-47.77881	340	-24.91958	340	-28.52764	340	-64.4889	340	-79.03141	340	-24.28003	340	-19.89902	340	-34.81845	340	-27.99443	340	-14.01084	340	-34.73141	340	-87.43356	340	-85.2011	340	7.838141	340	12.2213	340	-43.48475	340	-42.63701	340
	341	-2.241603	341	1.930243	341	-72.06313	341	-57.66951	341	-55.38255	341	-28.27691	341	-18.0775	341	-50.90559	341	-25.68731	341	-28.88646	341	-63.94684	341	-79.4352	341	-23.09809	341	-19.64402	341	-34.93792	341	-27.21762	341	-14.04601	341	-33.51973	341	-87.87146	341	-87.97828	341	8.267511	341	11.29075	341	-43.4214	341	-42.09037	341
	342	-2.011763	342	2.039191	342	-72.77888	342	-58.17693	342	-55.30223	342	-30.59459	342	-19.51096	342	-52.33433	342	-25.41268	342	-28.92221	342	-63.00678	342	-80.16738	342	-22.66264	342	-18.05767	342	-35.48598	342	-27.58927	342	-14.55364	342	-34.2063	342	-88.2047	342	-89.30996	342	8.577954	342	11.41597	342	-43.80607	342	-44.42174	342
	343	-2.551712	343	.9262649	343	-73.28249	343	-58.3727	343	-54.34487	343	-30.52961	343	-19.73293	343	-50.13409	343	-25.23252	343	-29.13058	343	-62.89479	343	-80.60322	343	-22.78588	343	-18.10934	343	-35.57039	343	-26.21627	343	-13.74558	343	-34.81794	343	-88.40206	343	-90.20614	343	9.431623	343	13.11315	343	-44.01899	343	-43.72821	343
	344	-2.298787	344	1.32261	344	-74.64529	344	-59.1721	344	-52.6312	344	-28.57267	344	-21.53127	344	-49.8819	344	-25.40611	344	-27.94354	344	-62.34642	344	-79.40076	344	-22.86188	344	-17.25124	344	-35.62647	344	-25.44133	344	-14.42577	344	-36.21801	344	-89.4622	344	-91.05627	344	11.19168	344	13.63573	344	-43.65713	344	-40.88577	344
	345	-2.292922	345	1.489737	345	-74.7325	345	-57.40357	345	-52.44374	345	-26.93311	345	-23.49186	345	-49.54668	345	-25.43909	345	-28.50413	345	-61.29718	345	-78.95461	345	-23.39666	345	-17.20595	345	-36.03939	345	-24.56018	345	-15.64064	345	-37.35152	345	-90.6573	345	-92.66367	345	13.81185	345	15.34176	345	-44.32013	345	-41.9174	345
	346	-1.906956	346	3.146742	346	-75.82625	346	-57.23021	346	-51.50067	346	-27.86614	346	-25.24012	346	-49.74349	346	-25.5391	346	-28.65132	346	-61.93847	346	-78.77794	346	-22.2536	346	-17.39554	346	-35.63621	346	-24.57568	346	-16.83661	346	-37.70913	346	-91.22799	346	-93.0314	346	17.20916	346	18.18831	346	-45.54768	346	-42.55461	346
	347	-1.437034	347	3.626557	347	-77.02409	347	-59.64421	347	-51.36768	347	-28.00975	347	-27.3542	347	-49.7609	347	-25.49582	347	-28.83448	347	-62.3801	347	-78.43436	347	-21.84539	347	-16.55038	347	-35.69967	347	-25.48823	347	-18.0172	347	-39.64819	347	-90.97704	347	-93.23341	347	20.61606	347	22.26005	347	-45.21016	347	-40.20687	347
	348	-1.506212	348	3.139866	348	-77.36774	348	-60.68649	348	-49.78397	348	-24.7556	348	-29.51545	348	-52.41674	348	-25.4582	348	-27.92845	348	-63.01362	348	-77.19844	348	-21.07351	348	-16.22646	348	-35.82388	348	-23.29823	348	-18.70354	348	-40.12481	348	-90.70418	348	-95.22758	348	23.21353	348	24.5757	348	-45.78638	348	-40.9758	348
	349	-2.069611	349	2.702559	349	-77.97066	349	-61.8373	349	-49.6792	349	-25.08494	349	-31.54276	349	-52.67707	349	-25.23321	349	-28.07731	349	-63.39116	349	-76.05202	349	-20.78288	349	-14.8216	349	-34.98151	349	-21.42473	349	-19.86765	349	-43.47231	349	-90.53102	349	-95.17941	349	24.63244	349	26.26873	349	-46.35572	349	-43.79316	349
	350	-2.230388	350	2.899158	350	-77.73019	350	-62.17152	350	-48.23089	350	-23.87946	350	-31.75094	350	-48.92683	350	-25.27941	350	-28.432	350	-65.02463	350	-75.28967	350	-20.61198	350	-13.80893	350	-34.00832	350	-20.47705	350	-21.65837	350	-47.20185	350	-90.10339	350	-96.23948	350	26.37646	350	27.16411	350	-46.93069	350	-44.48256	350
	351	-1.680959	351	3.121516	351	-77.03495	351	-60.28996	351	-47.15884	351	-24.27829	351	-32.74343	351	-48.67393	351	-24.9439	351	-28.02358	351	-65.87243	351	-74.28774	351	-19.78223	351	-12.59358	351	-33.19393	351	-20.33162	351	-22.49332	351	-47.37978	351	-89.55788	351	-96.52471	351	26.44655	351	26.88306	351	-46.42966	351	-45.12761	351
	352	-1.661825	352	3.322776	352	-76.90536	352	-60.67388	352	-47.84276	352	-26.08938	352	-35.42718	352	-47.65975	352	-25.38755	352	-27.6355	352	-66.20889	352	-74.0422	352	-19.15575	352	-11.80101	352	-31.45579	352	-18.99606	352	-23.34281	352	-48.68058	352	-88.91489	352	-97.1454	352	27.06116	352	27.12243	352	-45.99761	352	-46.54776	352
	353	-1.332108	353	2.76206	353	-77.22934	353	-62.76974	353	-46.25653	353	-24.35747	353	-37.53858	353	-47.12905	353	-25.84554	353	-26.25225	353	-66.95876	353	-74.3333	353	-18.81452	353	-12.74382	353	-30.02694	353	-18.16915	353	-24.16932	353	-49.14518	353	-87.994	353	-97.22147	353	26.70193	353	25.651	353	-44.85121	353	-45.68287	353
	354	-1.029517	354	3.849726	354	-76.89001	354	-62.86083	354	-46.04689	354	-23.37731	354	-39.09583	354	-49.70844	354	-27.10086	354	-25.24373	354	-66.62305	354	-74.8837	354	-17.71178	354	-11.35001	354	-27.62294	354	-17.96173	354	-25.00975	354	-49.68212	354	-87.08926	354	-96.74834	354	26.72094	354	23.89321	354	-43.21968	354	-44.17558	354
	355	-1.176996	355	4.644374	355	-76.55563	355	-64.02229	355	-44.1785	355	-21.73883	355	-39.18164	355	-51.98977	355	-28.00134	355	-25.64957	355	-67.54134	355	-75.67049	355	-16.75671	355	-11.80429	355	-25.87192	355	-17.33256	355	-24.9907	355	-49.20087	355	-86.74231	355	-96.50087	355	25.06516	355	22.11286	355	-43.05871	355	-47.21117	355
	356	-1.86911	356	3.25376	356	-76.58804	356	-64.69186	356	-43.91104	356	-23.00644	356	-39.39867	356	-50.51641	356	-28.10582	356	-26.34589	356	-69.06165	356	-77.48638	356	-15.0485	356	-10.70237	356	-23.96558	356	-18.62991	356	-25.82466	356	-50.37321	356	-86.31193	356	-95.017	356	24.9944	356	21.34198	356	-42.53851	356	-47.99852	356
	357	-1.232362	357	3.819406	357	-76.2049	357	-63.69641	357	-42.7894	357	-22.53822	357	-37.84733	357	-46.99499	357	-27.53406	357	-25.74772	357	-69.44553	357	-80.20227	357	-14.00443	357	-10.62665	357	-23.66573	357	-19.35391	357	-26.09213	357	-50.3106	357	-85.7444	357	-93.85805	357	24.79048	357	21.25298	357	-41.29606	357	-45.73266	357
	358	-1.612527	358	3.702559	358	-75.76572	358	-64.69274	358	-41.94936	358	-23.83004	358	-38.38705	358	-49.62586	358	-26.82403	358	-24.86037	358	-68.8618	358	-82.12582	358	-12.71002	358	-9.787642	358	-23.1783	358	-20.24009	358	-27.09297	358	-49.41646	358	-85.66707	358	-92.35782	358	25.27449	358	22.1748	358	-40.61656	358	-46.528	358
	359	-1.495262	359	4.899984	359	-76.76378	359	-65.68919	359	-41.66136	359	-23.07764	359	-37.48408	359	-48.03517	359	-26.58535	359	-24.09175	359	-69.10623	359	-83.321	359	-11.96742	359	-8.901807	359	-23.64543	359	-19.56556	359	-27.1357	359	-49.66557	359	-85.67265	359	-90.19531	359	26.19227	359	23.92556	359	-40.92105	359	-48.27345	359
	360	-1.971727	360	3.964986	360	-76.75492	360	-66.59987	360	-39.97326	360	-19.96228	360	-35.98626	360	-45.62947	360	-25.7352	360	-23.03192	360	-69.18282	360	-84.20651	360	-11.83631	360	-9.420012	360	-24.30974	360	-18.65151	360	-28.41377	360	-49.48605	360	-85.81603	360	-87.63953	360	26.97992	360	24.33362	360	-40.78361	360	-46.04958	360
	361	-1.723091	361	3.288514	361	-77.14584	361	-65.96902	361	-38.7995	361	-22.01362	361	-37.21551	361	-46.087	361	-25.06992	361	-21.60295	361	-68.86111	361	-84.48006	361	-11.10563	361	-7.639391	361	-25.34518	361	-17.72649	361	-28.63408	361	-48.62918	361	-86.26629	361	-84.97952	361	29.97252	361	26.32297	361	-41.05312	361	-45.32313	361
	362	-1.467318	362	4.561253	362	-77.43536	362	-66.16628	362	-38.44138	362	-24.07159	362	-36.88074	362	-44.86741	362	-24.40245	362	-21.2232	362	-68.91766	362	-84.80553	362	-11.34877	362	-7.355078	362	-25.62772	362	-17.17814	362	-28.10668	362	-48.57407	362	-87.25979	362	-83.81133	362	32.50047	362	27.83873	362	-40.81295	362	-45.6851	362
	363	-1.415699	363	4.569327	363	-76.66783	363	-65.53928	363	-37.79337	363	-24.80945	363	-37.51025	363	-44.59435	363	-23.72331	363	-20.84229	363	-69.33372	363	-84.63847	363	-11.01343	363	-7.693856	363	-26.42379	363	-18.71964	363	-28.1523	363	-48.0536	363	-88.53688	363	-82.77795	363	34.43493	363	28.50737	363	-40.94382	363	-42.82403	363
	364	-.9754175	364	6.060221	364	-77.77025	364	-66.10775	364	-36.77076	364	-21.68528	364	-36.36589	364	-42.34278	364	-22.76761	364	-20.20814	364	-70.85031	364	-85.85209	364	-10.44835	364	-7.197933	364	-27.42969	364	-18.58471	364	-28.9333	364	-48.97729	364	-90.92918	364	-83.53676	364	36.55199	364	30.46713	364	-41.18877	364	-40.31389	364
	365	-1.051004	365	5.972502	365	-77.78947	365	-68.70898	365	-35.2111	365	-22.12154	365	-38.81878	365	-45.93833	365	-22.23535	365	-20.00298	365	-70.91137	365	-84.98093	365	-9.269931	365	-6.023258	365	-27.30877	365	-17.32694	365	-28.84792	365	-48.82448	365	-93.89275	365	-85.20149	365	38.07608	365	32.9086	365	-42.13398	365	-41.08379	365
	366	-1.407719	366	6.237833	366	-76.42238	366	-67.54015	366	-34.65158	366	-22.88854	366	-38.20742	366	-43.46528	366	-21.57868	366	-20.01998	366	-71.42963	366	-84.29977	366	-8.671756	366	-5.226863	366	-28.21425	366	-17.61396	366	-29.72781	366	-50.36035	366	-95.96631	366	-86.88182	366	40.04786	366	34.9355	366	-42.48225	366	-42.58646	366
	367	-1.799419	367	5.868548	367	-75.2318	367	-66.15199	367	-34.05104	367	-21.12306	367	-37.71756	367	-41.12246	367	-21.65802	367	-20.15395	367	-70.16121	367	-83.28292	367	-8.031886	367	-5.420784	367	-27.74532	367	-18.06847	367	-30.73897	367	-50.5477	367	-97.62181	367	-90.23512	367	41.82403	367	36.04284	367	-43.88557	367	-41.25028	367
	368	-1.90948	368	5.289671	368	-74.5302	368	-63.87424	368	-33.28195	368	-22.33645	368	-38.81602	368	-41.05903	368	-21.02612	368	-19.99092	368	-70.2509	368	-81.69082	368	-8.157535	368	-4.672682	368	-28.33684	368	-18.56387	368	-31.64507	368	-51.11533	368	-99.81343	368	-93.7631	368	43.67345	368	37.16184	368	-44.9094	368	-43.07473	368
	369	-1.698207	369	4.615203	369	-73.83955	369	-63.06919	369	-33.6302	369	-24.12742	369	-38.61229	369	-40.16058	369	-20.43623	369	-19.79555	369	-69.63778	369	-81.70892	369	-7.269761	369	-5.014493	369	-28.56042	369	-18.20046	369	-31.80452	369	-51.46632	369	-101.6719	369	-97.21188	369	46.87885	369	39.89196	369	-43.12046	369	-45.68029	369
	370	-1.205197	370	5.424403	370	-73.86483	370	-64.62982	370	-31.967	370	-21.47589	370	-39.02203	370	-39.99047	370	-20.44913	370	-20.22034	370	-69.03417	370	-81.22743	370	-6.380229	370	-5.687564	370	-28.2976	370	-17.56138	370	-32.74762	370	-51.64334	370	-102.459	370	-99.65199	370	47.33707	370	41.47773	370	-40.72347	370	-46.1944	370
	371	-1.212614	371	6.155863	371	-72.41309	371	-64.54221	371	-30.8513	371	-20.2347	371	-40.26736	371	-40.31112	371	-19.02547	371	-19.06333	371	-67.67306	371	-79.19695	371	-5.84982	371	-3.617058	371	-27.07397	371	-16.35739	371	-34.38929	371	-52.16517	371	-103.2186	371	-101.7404	371	48.43729	371	43.39417	371	-38.57817	371	-47.03078	371
	372	-1.474084	372	5.375358	372	-71.97082	372	-63.16156	372	-31.67399	372	-20.48743	372	-43.07082	372	-42.07752	372	-18.72766	372	-20.13249	372	-66.19617	372	-77.66203	372	-5.643441	372	-3.454271	372	-25.79222	372	-15.00908	372	-35.22157	372	-51.53186	372	-103.6748	372	-103.8273	372	47.92236	372	43.07562	372	-38.6482	372	-47.08378	372
	373	-1.201654	373	6.019328	373	-70.79536	373	-62.22616	373	-31.2885	373	-21.74352	373	-42.57265	373	-38.69181	373	-18.28429	373	-20.21125	373	-64.57567	373	-76.48228	373	-4.923297	373	-2.662444	373	-25.13219	373	-15.98948	373	-37.19512	373	-52.6639	373	-103.9124	373	-104.4622	373	47.48695	373	42.39075	373	-39.95981	373	-47.73943	373
	374	-1.176193	374	6.282327	374	-70.18232	374	-60.89656	374	-29.2257	374	-20.07362	374	-43.72835	374	-38.17107	374	-17.86596	374	-20.19895	374	-63.08456	374	-75.70842	374	-4.835999	374	-2.765542	374	-23.29165	374	-15.71539	374	-37.97829	374	-52.82101	374	-103.2728	374	-106.3937	374	45.86523	374	40.77778	374	-36.33109	374	-46.76503	374
	375	-.5451676	375	6.460524	375	-70.74033	375	-61.75396	375	-28.8027	375	-18.88719	375	-44.39949	375	-40.54103	375	-17.68197	375	-19.92934	375	-62.09376	375	-74.71215	375	-4.233693	375	-1.881224	375	-21.97522	375	-14.35508	375	-37.72537	375	-52.9712	375	-102.473	375	-107.1933	375	45.63694	375	41.39228	375	-35.8817	375	-50.07245	375
	376	-.1325263	376	7.092356	376	-70.95951	376	-62.12458	376	-28.17428	376	-18.11984	376	-44.92249	376	-39.4787	376	-18.48172	376	-21.30223	376	-61.53512	376	-74.17881	376	-3.662538	376	-2.251422	376	-20.19719	376	-12.67261	376	-38.57226	376	-53.8852	376	-101.4923	376	-107.9013	376	46.48109	376	40.37623	376	-36.54813	376	-50.7324	376
	377	.238384	377	8.289878	377	-71.42675	377	-62.28536	377	-26.54836	377	-15.63917	377	-44.05454	377	-39.26789	377	-18.40149	377	-20.79866	377	-61.2463	377	-72.28317	377	-3.583158	377	-2.680022	377	-20.93926	377	-12.26026	377	-39.48151	377	-55.54658	377	-100.4437	377	-108.7011	377	45.72216	377	38.59681	377	-36.43235	377	-49.50468	377
	378	.3272404	378	8.453405	378	-70.18527	378	-59.87797	378	-26.40952	378	-15.10014	378	-42.16169	378	-37.01513	378	-17.71198	378	-20.59149	378	-61.30859	378	-70.77952	378	-2.58809	378	-2.711855	378	-23.28794	378	-14.10538	378	-39.91966	378	-56.03246	378	-98.36618	378	-109.0082	378	46.17285	378	37.55719	378	-38.11171	378	-50.61321	378
	379	.450383	379	8.638128	379	-70.21059	379	-58.81699	379	-26.5687	379	-14.97828	379	-40.8956	379	-36.3877	379	-18.09352	379	-20.73966	379	-62.64653	379	-70.30592	379	-2.137426	379	-1.923938	379	-22.64128	379	-15.46951	379	-40.79737	379	-55.43142	379	-98.18545	379	-110.3262	379	46.15946	379	36.41678	379	-38.43558	379	-51.65846	379
	380	-.2939507	380	7.987657	380	-70.85411	380	-60.70296	380	-26.27382	380	-17.68203	380	-38.1047	380	-34.58187	380	-18.00927	380	-20.04306	380	-64.01163	380	-71.98814	380	-1.071981	380	-1.021824	380	-23.08362	380	-17.177	380	-42.06734	380	-56.04882	380	-96.58839	380	-110.5514	380	46.03605	380	36.991	380	-38.04998	380	-49.79905	380
	381	-.6235696	381	6.258073	381	-70.94241	381	-59.50347	381	-25.58775	381	-16.86776	381	-36.925	381	-33.35428	381	-17.58526	381	-19.34356	381	-64.79436	381	-72.43001	381	-.2929707	381	-1.532868	381	-25.11432	381	-17.61317	381	-41.70758	381	-56.59631	381	-95.5179	381	-111.7868	381	45.28904	381	37.29022	381	-37.47453	381	-47.18475	381
	382	.5331716	382	5.456223	382	-70.62601	382	-60.05811	382	-24.75673	382	-16.88354	382	-36.84632	382	-33.82066	382	-17.96956	382	-19.82772	382	-66.07148	382	-70.89537	382	.9572072	382	-1.119546	382	-23.94851	382	-18.1077	382	-42.71109	382	-56.98079	382	-94.01305	382	-112.2106	382	44.89654	382	36.949	382	-36.61572	382	-47.26273	382
	383	.7535785	383	5.805413	383	-69.52621	383	-59.81061	383	-24.10611	383	-16.39884	383	-36.77661	383	-32.54765	383	-18.84838	383	-21.39231	383	-66.94423	383	-70.48184	383	1.723937	383	-.8883187	383	-24.22042	383	-18.62289	383	-43.1231	383	-57.45857	383	-92.51318	383	-111.6894	383	43.77127	383	35.48589	383	-35.37572	383	-45.58018	383
	384	1.146877	384	7.343606	384	-69.52113	384	-59.10399	384	-23.90141	384	-15.71237	384	-36.14415	384	-34.83939	384	-18.31599	384	-22.21521	384	-68.11595	384	-69.47983	384	2.639119	384	-.5590746	384	-23.39898	384	-18.87705	384	-44.24137	384	-58.13716	384	-92.13972	384	-112.2688	384	42.30364	384	33.47644	384	-34.72784	384	-42.35793	384
	385	1.103747	385	7.153613	385	-69.44205	385	-58.78868	385	-22.52303	385	-15.92388	385	-34.95922	385	-37.53994	385	-18.78462	385	-22.87666	385	-68.83005	385	-70.46635	385	3.335056	385	.681117	385	-23.25461	385	-18.29661	385	-44.09715	385	-57.20525	385	-92.00203	385	-113.0264	385	41.86913	385	33.21944	385	-32.53315	385	-42.51111	385
	386	1.671613	386	7.25397	386	-69.45914	386	-60.7291	386	-21.32562	386	-14.63798	386	-34.45751	386	-33.88348	386	-19.21105	386	-23.23703	386	-70.97549	386	-71.31826	386	4.125066	386	-.6706401	386	-23.26869	386	-17.75653	386	-44.70915	386	-58.21453	386	-92.43598	386	-114.1592	386	42.01044	386	32.92968	386	-31.0531	386	-40.29383	386
	387	1.113429	387	6.289775	387	-69.04024	387	-63.32883	387	-21.03102	387	-13.81805	387	-33.21535	387	-30.87757	387	-19.46594	387	-22.75745	387	-70.82093	387	-73.41051	387	4.901456	387	2.545178E-02	387	-24.56409	387	-17.51163	387	-44.87618	387	-57.87421	387	-91.94166	387	-113.8305	387	42.83318	387	35.00855	387	-27.40364	387	-35.49604	387
	388	2.20925	388	7.967267	388	-68.40484	388	-62.23828	388	-19.8169	388	-11.34116	388	-32.22033	388	-27.59156	388	-19.78494	388	-22.66185	388	-70.30953	388	-74.35575	388	5.679694	388	1.706511E-02	388	-24.93678	388	-16.74711	388	-45.55751	388	-57.82701	388	-91.89388	388	-113.9485	388	44.64944	388	36.15887	388	-25.43439	388	-33.9867	388
	389	1.756848	389	8.085888	389	-67.70874	389	-61.22927	389	-20.45991	389	-12.12371	389	-32.89376	389	-29.31787	389	-19.82248	389	-22.89694	389	-70.40646	389	-74.35378	389	6.16393	389	.8487879	389	-24.9902	389	-15.78187	389	-44.92401	389	-57.3651	389	-91.59382	389	-112.5962	389	45.86734	389	36.50903	389	-24.13742	389	-32.05818	389
	390	2.352113	390	8.677326	390	-67.37283	390	-60.98602	390	-19.90514	390	-12.42291	390	-30.66656	390	-24.90035	390	-19.92839	390	-22.75175	390	-71.30259	390	-75.65528	390	6.434968	390	.5794182	390	-25.06595	390	-15.94965	390	-45.16616	390	-56.82425	390	-91.76508	390	-110.4865	390	48.06974	390	37.7547	390	-24.00228	390	-30.19351	390
	391	1.835253	391	8.067216	391	-67.75599	391	-61.01268	391	-18.81751	391	-10.63824	391	-31.95411	391	-25.20504	391	-19.63894	391	-22.77432	391	-72.17824	391	-77.8971	391	7.043532	391	.5316161	391	-22.99679	391	-14.4067	391	-44.25426	391	-56.86192	391	-92.75793	391	-109.9821	391	48.74065	391	38.18504	391	-21.33572	391	-30.10749	391
	392	2.434832	392	8.05398	392	-67.96561	392	-62.56536	392	-17.6004	392	-8.991177	392	-31.42246	392	-25.46803	392	-19.11267	392	-22.19032	392	-72.14172	392	-80.15203	392	7.588302	392	.8898852	392	-21.46515	392	-12.52575	392	-44.66703	392	-56.06031	392	-94.07936	392	-108.7346	392	50.57342	392	39.54732	392	-21.3832	392	-34.80125	392
	393	2.393046	393	7.142333	393	-67.66133	393	-64.36045	393	-16.48252	393	-6.609288	393	-30.86178	393	-21.01279	393	-19.14231	393	-20.68966	393	-72.39745	393	-81.31922	393	8.004629	393	7.156581E-02	393	-19.97007	393	-9.903612	393	-44.97672	393	-55.96536	393	-95.4912	393	-106.9465	393	51.69403	393	40.61301	393	-21.29588	393	-34.25991	393
	394	2.431064	394	9.230864	394	-67.07975	394	-60.84878	394	-16.10914	394	-6.265337	394	-31.32811	394	-19.8529	394	-18.62892	394	-19.36511	394	-72.17796	394	-80.83511	394	4.967462	394	1.873663	394	-18.35518	394	-9.175712	394	-45.29398	394	-54.8059	394	-96.6493	394	-104.4464	394	53.00551	394	39.5669	394	-21.09758	394	-33.37793	394
	395	2.332183	395	8.396833	395	-65.71883	395	-57.90724	395	-14.94034	395	-6.521823	395	-32.13695	395	-19.00127	395	-19.45146	395	-19.16604	395	-73.02781	395	-79.84171	395	7.76499	395	1.267337	395	-16.36367	395	-8.866907	395	-45.83662	395	-53.66388	395	-97.40111	395	-102.8859	395	54.22717	395	41.06573	395	-20.32695	395	-35.85706	395
	396	2.407191	396	7.070024	396	-66.4778	396	-58.28727	396	-13.03812	396	-5.712594	396	-31.45975	396	-13.89056	396	-20.58797	396	-20.43572	396	-73.28798	396	-80.09682	396	7.764719	396	1.196929	396	-15.03518	396	-9.718756	396	-44.90797	396	-52.47398	396	-98.45578	396	-101.3649	396	54.5583	396	41.40791	396	-19.46128	396	-36.43866	396
	397	2.631545	397	7.881173	397	-65.80733	397	-59.05939	397	-11.52845	397	-5.293682	397	-32.9891	397	-13.74361	397	-19.56448	397	-20.5365	397	-74.48104	397	-80.28249	397	8.206147	397	2.34768	397	-13.04855	397	-11.29311	397	-44.55192	397	-53.18809	397	-98.92858	397	-99.38042	397	55.04506	397	43.72419	397	-18.48563	397	-34.9753	397
	398	1.792228	398	7.178237	398	-65.64027	398	-59.61835	398	-11.10853	398	-3.800478	398	-32.92301	398	-17.13653	398	-19.48835	398	-20.28438	398	-74.88071	398	-80.42046	398	8.458903	398	2.192393	398	-11.57932	398	-11.03718	398	-43.35256	398	-52.5117	398	-99.45546	398	-99.48182	398	53.82991	398	45.41376	398	-17.41727	398	-35.46825	398
	399	1.728154	399	6.175551	399	-65.44083	399	-59.90047	399	-9.98575	399	-4.900684	399	-32.05192	399	-18.48671	399	-18.6618	399	-20.1666	399	-76.24147	399	-80.37005	399	9.90184	399	3.361624	399	-10.62263	399	-11.66147	399	-43.54951	399	-52.02887	399	-99.95596	399	-99.33817	399	53.9705	399	47.16889	399	-16.80284	399	-36.67321	399
	400	2.508805	400	7.638202	400	-64.45403	400	-57.31097	400	-8.203659	400	-4.112742	400	-30.23454	400	-16.17942	400	-17.84194	400	-20.52464	400	-75.3886	400	-80.42656	400	10.00074	400	3.189222	400	-10.53	400	-12.28734	400	-43.42527	400	-51.52527	400	-101.1616	400	-99.69423	400	54.09649	400	46.67292	400	-14.69398	400	-34.49809	400
	401	2.643783	401	7.256643	401	-63.64285	401	-56.27259	401	-7.709058	401	-3.111002	401	-29.24086	401	-14.60935	401	-16.99524	401	-20.85562	401	-75.51585	401	-79.79913	401	10.79002	401	4.115847	401	-11.47585	401	-13.42073	401	-42.74455	401	-49.65151	401	-101.6867	401	-101.1568	401	54.11421	401	45.81855	401	-14.85275	401	-32.97698	401
	402	3.455604	402	8.954512	402	-62.95381	402	-56.06401	402	-6.778207	402	-2.321077	402	-26.78624	402	-14.41513	402	-18.02951	402	-21.48829	402	-74.14149	402	-78.1194	402	10.30682	402	4.877965	402	-11.38244	402	-14.09432	402	-43.02837	402	-49.49188	402	-101.9766	402	-102.9196	402	53.6209	402	45.05746	402	-16.82506	402	-34.8018	402
	403	2.636416	403	8.619364	403	-62.86696	403	-57.93348	403	-6.499681	403	-2.169445	403	-26.28423	403	-16.25547	403	-18.09137	403	-21.55562	403	-73.44729	403	-78.01615	403	9.806863	403	2.211797	403	-12.11446	403	-14.16343	403	-43.45956	403	-49.83801	403	-101.9008	403	-104.2854	403	53.46255	403	43.49562	403	-17.54116	403	-34.66611	403
	404	2.671853	404	9.196558	404	-62.64937	404	-59.08966	404	-6.380589	404	-2.654371	404	-26.53856	404	-13.43556	404	-19.5178	404	-21.27284	404	-72.77461	404	-76.74581	404	10.26318	404	2.281141	404	-13.0845	404	-12.6557	404	-43.22749	404	-49.33364	404	-101.5273	404	-105.005	404	53.79701	404	43.58154	404	-16.24207	404	-35.28716	404
	405	1.760585	405	6.461764	405	-63.31313	405	-58.78215	405	-5.349904	405	-1.928551	405	-25.5491	405	-15.40909	405	-19.09056	405	-21.96567	405	-71.96782	405	-74.37552	405	10.09752	405	1.254212	405	-13.58855	405	-11.66821	405	-43.58471	405	-48.31807	405	-101.9694	405	-106.6765	405	52.38783	405	42.47157	405	-16.20173	405	-37.30941	405
	406	2.259997	406	6.443546	406	-63.03469	406	-59.3523	406	-5.47376	406	-5.29272	406	-24.09871	406	-13.42438	406	-18.28199	406	-22.48993	406	-71.44904	406	-74.22828	406	11.12784	406	1.14857	406	-15.14176	406	-10.70405	406	-43.8105	406	-47.21331	406	-101.9156	406	-107.3753	406	50.84532	406	40.37192	406	-16.99989	406	-36.6333	406
	407	2.319864	407	7.195831	407	-63.30374	407	-57.61728	407	-5.122124	407	-5.369232	407	-24.34253	407	-12.34835	407	-18.64273	407	-22.17736	407	-71.06254	407	-73.81862	407	11.90034	407	1.428031	407	-16.49865	407	-10.68442	407	-43.77855	407	-47.2533	407	-101.8251	407	-109.3165	407	50.95921	407	40.02893	407	-16.20611	407	-33.37067	407
	408	2.266002	408	7.019876	408	-63.21271	408	-57.35654	408	-3.841129	408	-3.820653	408	-27.18236	408	-15.16799	408	-18.20182	408	-21.84101	408	-70.96939	408	-73.43581	408	12.30979	408	2.279706	408	-18.78207	408	-9.471358	408	-43.01337	408	-46.82896	408	-100.8964	408	-111.6095	408	51.35913	408	39.93456	408	-14.49644	408	-31.03885	408
	409	1.839407	409	7.362315	409	-63.33836	409	-57.63842	409	-1.714947	409	-2.370744	409	-27.53548	409	-15.76615	409	-18.58456	409	-21.77461	409	-70.31984	409	-73.3723	409	12.46846	409	2.929596	409	-18.72161	409	-10.06871	409	-42.79556	409	-45.94215	409	-100.3791	409	-113.1756	409	51.82603	409	42.85597	409	-13.81369	409	-31.97687	409
	410	1.930235	410	6.787272	410	-63.86108	410	-57.66895	410	-2.711691	410	-1.171392	410	-27.84581	410	-12.92898	410	-18.69049	410	-21.82546	410	-70.00301	410	-72.42052	410	12.66024	410	2.702594	410	-18.03322	410	-8.84613	410	-43.16498	410	-45.49982	410	-99.57144	410	-114.3062	410	52.6702	410	44.13166	410	-12.52444	410	-30.04033	410
	411	2.491523	411	7.798491	411	-63.82331	411	-57.11379	411	-2.892207	411	-2.891203	411	-28.78308	411	-13.40431	411	-18.63581	411	-21.29987	411	-69.95546	411	-70.62012	411	13.74961	411	3.921327	411	-18.04409	411	-7.001521	411	-42.82883	411	-44.29494	411	-97.65763	411	-114.2982	411	53.31762	411	45.70316	411	-13.03475	411	-30.06083	411
	412	2.789767	412	8.358324	412	-63.94557	412	-55.53636	412	-3.18237	412	-2.152007	412	-31.15558	412	-15.0707	412	-18.91585	412	-22.66264	412	-71.25058	412	-70.28712	412	14.21637	412	4.361825	412	-15.99759	412	-5.143807	412	-42.53145	412	-45.38538	412	-95.85059	412	-114.2498	412	54.37913	412	46.43666	412	-12.96811	412	-31.56888	412
	413	2.710356	413	7.397513	413	-65.01605	413	-55.27389	413	-3.873628	413	-5.902703	413	-29.94234	413	-11.79439	413	-17.75336	413	-23.11004	413	-71.95706	413	-70.61074	413	15.02671	413	4.378716	413	-14.67502	413	-4.863062	413	-42.63551	413	-45.00812	413	-93.32087	413	-113.4039	413	55.02046	413	48.6675	413	-10.22377	413	-30.91816	413
	414	2.905228	414	7.882377	414	-64.67433	414	-54.88358	414	-3.776006	414	-6.074099	414	-29.54959	414	-8.38959	414	-18.12916	414	-23.4035	414	-71.8279	414	-70.06561	414	14.93848	414	4.465903	414	-14.1889	414	-5.405743	414	-42.47543	414	-42.72871	414	-90.72668	414	-112.8495	414	55.68217	414	49.18606	414	-7.184156	414	-29.18681	414
	415	3.003449	415	7.610574	415	-64.46186	415	-54.39964	415	-3.567632	415	-4.854939	415	-30.50904	415	-11.03083	415	-18.66151	415	-22.60138	415	-72.52293	415	-69.688	415	15.21631	415	5.100698	415	-12.90772	415	-5.189925	415	-42.12453	415	-42.05032	415	-88.70386	415	-112.6523	415	56.12165	415	49.95007	415	-5.667084	415	-28.52003	415
	416	3.337757	416	8.464075	416	-65.57047	416	-55.03878	416	-4.149504	416	-4.4111	416	-29.11529	416	-8.72416	416	-19.95037	416	-23.65434	416	-72.34921	416	-69.34011	416	16.14447	416	5.737742	416	-12.03105	416	-6.616635	416	-41.79398	416	-41.54943	416	-86.44946	416	-110.6732	416	56.7187	416	50.4602	416	-3.804007	416	-28.11044	416
	417	3.34568	417	7.480886	417	-66.26335	417	-54.47498	417	-3.057789	417	-3.43666	417	-29.00321	417	-6.568368	417	-20.12282	417	-24.42649	417	-72.61209	417	-69.42931	417	16.84893	417	5.9252	417	-10.34214	417	-7.895139	417	-41.56725	417	-41.47081	417	-84.83489	417	-110.7573	417	56.32024	417	48.75185	417	-1.60095	417	-24.8785	417
	418	3.046474	418	7.204048	418	-66.75442	418	-55.17094	418	-3.220075	418	-3.530122	418	-28.88303	418	-7.140494	418	-20.87801	418	-25.47976	418	-72.4241	418	-69.54494	418	17.40229	418	6.901475	418	-10.41477	418	-10.01842	418	-41.25901	418	-40.84937	418	-83.1373	418	-110.6959	418	55.13018	418	48.3143	418	.353827	418	-24.38696	418
	419	3.912162	419	8.888133	419	-66.24076	419	-56.61882	419	-2.320843	419	-1.475084	419	-30.1642	419	-7.224144	419	-20.71022	419	-27.13647	419	-72.73804	419	-70.02761	419	16.22754	419	6.716465	419	-9.645758	419	-11.14254	419	-41.09426	419	-40.92574	419	-82.81038	419	-109.6986	419	53.78268	419	48.72256	419	.2127972	419	-23.4884	419
	420	3.338924	420	7.815152	420	-67.11939	420	-58.75924	420	-2.113439	420	-1.41973	420	-31.98069	420	-8.4209	420	-20.95921	420	-27.0312	420	-73.19875	420	-71.5835	420	16.37942	420	5.95198	420	-9.403532	420	-11.16191	420	-41.61925	420	-40.4092	420	-81.23333	420	-107.7373	420	53.84693	420	49.59271	420	.5012818	420	-21.50977	420
	421	3.899046	421	8.325371	421	-66.75187	421	-60.03305	421	-1.736062	421	.436545	421	-31.82177	421	-9.260977	421	-20.49086	421	-26.21051	421	-73.86475	421	-72.07604	421	16.29878	421	6.716269	421	-8.565619	421	-10.21431	421	-41.81524	421	-39.73467	421	-80.0657	421	-105.3166	421	52.94188	421	50.7826	421	.5511438	421	-21.27405	421
	422	4.273653	422	7.907123	422	-65.62321	422	-59.00563	422	-.8526667	422	2.214579	422	-30.47609	422	-6.948451	422	-20.92131	422	-26.35655	422	-74.54283	422	-72.703	422	15.61458	422	5.958052	422	-8.522922	422	-8.286241	422	-40.37294	422	-38.10988	422	-78.37948	422	-103.2201	422	51.94091	422	50.86012	422	.3974117	422	-21.40836	422
	423	4.541625	423	8.416624	423	-66.36485	423	-59.47755	423	.6928027	423	2.229501	423	-29.62202	423	-5.331018	423	-21.44707	423	-26.02524	423	-75.80992	423	-73.66952	423	16.73652	423	6.484606	423	-7.982155	423	-8.025312	423	-41.32798	423	-38.91787	423	-77.03513	423	-99.78809	423	50.29848	423	50.60959	423	1.213819	423	-19.26316	423
	424	4.206847	424	9.081166	424	-66.22119	424	-58.86148	424	.5087271	424	3.59273	424	-29.50072	424	-8.591349	424	-20.93066	424	-25.4664	424	-75.9583	424	-75.45909	424	16.49671	424	6.976948	424	-8.827805	424	-7.742249	424	-40.80827	424	-37.24738	424	-76.71534	424	-98.949	424	47.4942	424	49.63267	424	3.044012	424	-16.75541	424
	425	4.176017	425	8.972427	425	-65.75546	425	-58.51629	425	.1531237	425	5.569656	425	-27.41825	425	-9.390039	425	-21.3147	425	-25.04322	425	-75.56404	425	-76.09378	425	17.55304	425	8.987574	425	-9.614837	425	-6.549235	425	-39.71342	425	-35.67343	425	-78.01899	425	-97.04702	425	47.12935	425	50.06969	425	4.053575	425	-18.10661	425
	426	3.828694	426	8.339478	426	-66.8518	426	-61.27776	426	.4057336	426	8.329935	426	-26.25489	426	-5.432206	426	-22.10909	426	-24.29755	426	-75.74024	426	-76.54288	426	17.96323	426	8.880499	426	-9.122095	426	-3.848739	426	-39.27034	426	-34.86206	426	-80.44031	426	-95.45379	426	47.26429	426	50.22712	426	3.909191	426	-17.92139	426
	427	3.857988	427	7.219618	427	-67.25172	427	-61.18505	427	1.403731	427	9.42372	427	-25.74131	427	-8.079856	427	-21.37449	427	-22.91945	427	-75.07116	427	-75.57682	427	17.53046	427	9.552938	427	-8.073329	427	-3.02994	427	-40.21168	427	-34.83918	427	-83.19127	427	-94.88892	427	47.88385	427	50.33186	427	4.094674	427	-14.6763	427
	428	3.66309	428	7.33884	428	-66.43294	428	-57.79118	428	1.700654	428	9.475952	428	-24.27205	428	-8.499671	428	-21.34909	428	-22.24445	428	-75.18405	428	-75.94028	428	18.35867	428	11.07482	428	-8.37835	428	-2.269471	428	-39.34842	428	-35.04658	428	-84.87858	428	-93.89676	428	48.93227	428	51.31477	428	3.943564	428	-15.08895	428
	429	3.339271	429	6.054238	429	-66.85117	429	-58.33622	429	2.046812	429	8.816315	429	-23.71996	429	-7.542068	429	-21.15936	429	-23.17225	429	-75.06521	429	-76.10265	429	18.725	429	10.8113	429	-8.701408	429	-2.255901	429	-38.11155	429	-35.45624	429	-87.9299	429	-94.36794	429	49.26031	429	52.22963	429	3.379234	429	-16.53518	429
	430	3.148212	430	6.738772	430	-67.98144	430	-60.29455	430	3.356435	430	10.80639	430	-22.46965	430	-6.724387	430	-20.92246	430	-22.69903	430	-75.32632	430	-76.19308	430	19.36058	430	11.7374	430	-8.135057	430	-2.254279	430	-37.92678	430	-34.84462	430	-90.57449	430	-92.73939	430	50.91108	430	54.00103	430	2.832979	430	-14.89492	430
	431	3.900499	431	6.393872	431	-68.55423	431	-60.18141	431	4.634309	431	13.61575	431	-20.20466	431	-5.272491	431	-20.89896	431	-22.32235	431	-74.79122	431	-75.32885	431	19.05619	431	12.21197	431	-8.521381	431	-.5365023	431	-37.67432	431	-34.4967	431	-92.2854	431	-92.17449	431	51.91185	431	55.60653	431	3.039609	431	-16.30396	431
	432	4.397287	432	7.232841	432	-68.78197	432	-59.92488	432	4.8764	432	13.16245	432	-20.98693	432	-7.594775	432	-20.47666	432	-22.54823	432	-73.87709	432	-74.26545	432	19.49921	432	12.68514	432	-6.328618	432	1.89852	432	-37.48428	432	-33.7534	432	-93.30097	432	-91.30495	432	53.77885	432	57.69715	432	1.91375	432	-17.84032	432
	433	4.550298	433	7.548372	433	-68.97262	433	-59.54843	433	6.085433	433	13.94598	433	-19.50006	433	-2.877424	433	-20.09348	433	-22.03526	433	-73.77983	433	-73.82605	433	18.58484	433	12.2707	433	-6.928211	433	1.295725	433	-36.58392	433	-34.6697	433	-93.45004	433	-90.13652	433	56.06072	433	59.68443	433	2.374405	433	-18.34301	433
	434	4.715265	434	7.596034	434	-68.2832	434	-59.64926	434	6.294224	434	14.108	434	-19.75118	434	-3.045682	434	-19.88997	434	-21.21652	434	-74.00803	434	-72.91374	434	17.6433	434	12.17368	434	-7.057693	434	1.396793	434	-36.13949	434	-33.82065	434	-94.19141	434	-90.14754	434	57.59202	434	60.88745	434	1.193571	434	-17.99156	434
	435	4.115656	435	7.563736	435	-67.31905	435	-58.9558	435	6.95514	435	12.31337	435	-22.13805	435	-5.93443	435	-20.18976	435	-21.88085	435	-73.34358	435	-71.59253	435	19.46708	435	12.99007	435	-8.995962	435	.5246133	435	-36.03154	435	-33.49201	435	-94.71912	435	-90.25109	435	59.0299	435	64.21377	435	.5838378	435	-20.087	435
	436	3.273226	436	5.807954	436	-67.38647	436	-58.74018	436	7.150291	436	12.0566	436	-21.30907	436	-9.240085	436	-20.55378	436	-23.60501	436	-73.21167	436	-70.6629	436	19.16692	436	12.26919	436	-8.65157	436	-.7896703	436	-35.30755	436	-34.01757	436	-95.41192	436	-91.41354	436	59.79745	436	66.96481	436	-.1510237	436	-20.54894	436
	437	2.890469	437	4.817522	437	-67.85488	437	-60.30873	437	8.36536	437	13.07324	437	-20.419	437	-9.959988	437	-19.8875	437	-22.87292	437	-73.18447	437	-69.55492	437	19.88103	437	13.29951	437	-6.789661	437	-2.504318	437	-35.85534	437	-33.67131	437	-95.92588	437	-91.48919	437	60.64291	437	69.18446	437	.5086672	437	-20.06814	437
	438	3.014414	438	4.766134	438	-66.42155	438	-60.09137	438	9.135192	438	15.53107	438	-20.45073	438	-6.279058	438	-19.31722	438	-22.2572	438	-71.81374	438	-67.68385	438	19.7818	438	13.70421	438	-4.782599	438	-2.598752	438	-35.76947	438	-34.06125	438	-97.16805	438	-93.12399	438	59.93354	438	70.23235	438	1.388254	438	-19.87442	438
	439	2.865337	439	4.348958	439	-65.87196	439	-59.93916	439	9.616438	439	15.23825	439	-18.65046	439	-4.435105	439	-19.5261	439	-22.10914	439	-71.16143	439	-66.32329	439	19.60659	439	13.93408	439	-2.931206	439	-1.684798	439	-36.35533	439	-33.55946	439	-97.72768	439	-96.10501	439	60.07174	439	70.63617	439	1.83803	439	-19.52055	439
	440	3.689154	440	5.650599	440	-63.6622	440	-56.78395	440	9.925974	440	14.38012	440	-19.20265	440	-1.110866	440	-19.4487	440	-22.07246	440	-70.50365	440	-64.34673	440	19.9676	440	14.45406	440	-1.352109	440	-3.027574	440	-36.97559	440	-35.14356	440	-98.10519	440	-97.99288	440	59.16494	440	70.68978	440	2.454444	440	-16.91639	440
	441	3.920636	441	5.097766	441	-63.14949	441	-57.15797	441	8.146269	441	13.47928	441	-19.96582	441	-3.291524	441	-19.55605	441	-21.80804	441	-70.08038	441	-63.18653	441	20.90256	441	15.15496	441	.1961425	441	-2.480178	441	-36.67121	441	-33.73698	441	-99.39165	441	-100.2204	441	58.586	441	69.80259	441	4.154288	441	-13.50529	441
	442	3.180068	442	4.594151	442	-62.78538	442	-56.47187	442	8.395494	442	11.49049	442	-19.02321	442	-.8217616	442	-18.57068	442	-21.36084	442	-69.3763	442	-63.03709	442	21.54163	442	15.71129	442	1.135999	442	-1.940875	442	-36.51664	442	-34.02402	442	-99.87593	442	-101.5443	442	57.12694	442	69.51319	442	3.852477	442	-13.89227	442
	443	2.794378	443	4.951663	443	-63.50206	443	-58.11588	443	9.0847	443	13.55136	443	-17.42531	443	.4684281	443	-18.15658	443	-20.93723	443	-69.46413	443	-62.38981	443	21.87325	443	15.36534	443	2.467557	443	-.4210401	443	-37.79781	443	-33.53351	443	-100.5613	443	-102.5916	443	56.25035	443	67.76202	443	4.770955	443	-13.00698	443
	444	2.855037	444	3.84406	444	-63.33881	444	-57.83094	444	9.449625	444	17.04562	444	-15.19348	444	1.908777	444	-17.21469	444	-20.04918	444	-69.75793	444	-60.97937	444	22.92434	444	17.07423	444	2.293977	444	-5.995512E-02	444	-37.40655	444	-33.93502	444	-100.7197	444	-103.6259	444	56.01581	444	66.98351	444	4.462466	444	-12.07492	444
	445	2.630291	445	3.959253	445	-63.0321	445	-57.17516	445	9.018436	445	15.75334	445	-16.07444	445	-1.358668	445	-16.92429	445	-19.78342	445	-70.36253	445	-60.69848	445	23.34187	445	17.84861	445	2.11367	445	7.304668E-02	445	-37.228	445	-33.74577	445	-100.2712	445	-105.5955	445	55.15559	445	65.82538	445	4.66071	445	-14.4052	445
	446	1.962773	446	2.071152	446	-63.32525	446	-56.32675	446	8.222339	446	13.68408	446	-13.88488	446	-.6981486	446	-16.58862	446	-20.83641	446	-70.88474	446	-62.06866	446	23.77144	446	18.21792	446	-.4286653	446	-3.117929	446	-36.00129	446	-33.86053	446	-98.60475	446	-106.723	446	54.8289	446	66.34988	446	4.011577	446	-14.85396	446
	447	1.712212	447	1.789992	447	-64.90585	447	-57.00833	447	8.868513	447	11.60893	447	-12.45067	447	-.4959714	447	-16.33455	447	-20.79217	447	-71.23209	447	-62.91862	447	24.3645	447	19.60655	447	-1.001507	447	-4.967525	447	-35.9506	447	-33.64067	447	-97.16906	447	-106.905	447	55.17039	447	68.29126	447	4.334725	447	-14.37244	447
	448	2.092283	448	1.631538	448	-64.5882	448	-58.87196	448	9.635916	448	14.66216	448	-12.59695	448	-3.442149	448	-15.16904	448	-21.17576	448	-71.22625	448	-62.51614	448	25.03825	448	20.1926	448	-1.736632	448	-3.735216	448	-35.48295	448	-31.88131	448	-95.897	448	-107.7903	448	56.20739	448	70.16536	448	4.784629	448	-14.13029	448
	449	1.591638	449	1.566937	449	-64.35587	449	-58.41351	449	9.642411	449	15.26891	449	-10.40507	449	-3.173053	449	-14.84941	449	-21.45934	449	-71.46696	449	-61.83404	449	25.43332	449	21.43975	449	-2.355151	449	-2.627665	449	-34.75603	449	-31.64966	449	-93.27074	449	-106.8049	449	56.15093	449	72.06539	449	3.796769	449	-16.31036	449
	450	1.560057	450	1.834578	450	-64.82071	450	-57.52693	450	10.39988	450	15.18589	450	-8.245918	450	-1.743828	450	-13.40762	450	-20.81935	450	-71.75224	450	-61.73366	450	25.11361	450	21.31846	450	-2.419335	450	-1.573361	450	-34.97045	450	-32.4425	450	-89.71199	450	-106.1789	450	55.70694	450	72.58077	450	3.996299	450	-14.18937	450
	451	1.657986	451	1.521954	451	-64.90641	451	-56.7127	451	10.04172	451	15.83256	451	-6.524247	451	-4.116442	451	-12.3849	451	-20.07837	451	-71.88174	451	-60.61998	451	25.52872	451	21.80354	451	-3.304827	451	-2.419337	451	-33.77024	451	-31.13205	451	-86.5581	451	-106.1558	451	54.48207	451	74.42429	451	5.256427	451	-11.97675	451
	452	1.601008	452	1.444468	452	-65.09099	452	-56.27959	452	11.16256	452	16.7419	452	-4.430762	452	-2.789383	452	-12.80256	452	-20.55216	452	-71.79494	452	-60.6162	452	26.56013	452	23.05124	452	-3.475312	452	-2.625877	452	-33.49794	452	-30.00185	452	-84.52871	452	-104.6957	452	53.38062	452	75.38003	452	3.628309	452	-15.7686	452
	453	.7845917	453	.6440281	453	-66.70031	453	-60.08416	453	11.762	453	19.18586	453	-4.602315	453	-2.27052	453	-13.83459	453	-20.78025	453	-71.18837	453	-60.72927	453	27.26055	453	22.38398	453	-3.494708	453	-1.768545	453	-32.61123	453	-29.44543	453	-82.65938	453	-104.3833	453	53.86113	453	75.43098	453	2.305434	453	-13.78545	453
	454	.883978	454	.9974365	454	-66.92361	454	-62.11707	454	12.56516	454	21.64288	454	-3.59215	454	-3.754839	454	-14.52732	454	-21.96733	454	-70.98744	454	-60.85443	454	27.84234	454	23.30945	454	-3.623011	454	-1.801146	454	-32.22979	454	-28.12419	454	-79.95895	454	-103.0759	454	54.04378	454	76.17885	454	2.310912	454	-13.21442	454
	455	.4933402	455	.7394454	455	-66.21349	455	-61.54778	455	12.57664	455	25.29468	455	-3.408567	455	-2.622559	455	-15.74632	455	-23.33246	455	-70.61968	455	-60.18612	455	26.15717	455	22.6617	455	-2.482547	455	-1.809532	455	-30.40516	455	-26.1912	455	-78.88918	455	-103.1751	455	53.31418	455	75.8125	455	2.413051	455	-14.7349	455
	456	.5802438	456	.3223574	456	-65.94118	456	-61.91512	456	10.58023	456	23.39994	456	-2.532039	456	-1.935277	456	-14.84498	456	-24.16741	456	-70.20608	456	-60.50863	456	26.12506	456	22.12857	456	-1.443864	456	-2.417684	456	-29.28573	456	-24.96696	456	-77.32171	456	-100.7202	456	52.78958	456	74.03798	456	2.283671	456	-13.97663	456
	457	.8091113	457	.6559017	457	-65.4846	457	-61.24968	457	10.55692	457	20.84173	457	-1.557539	457	-4.224445	457	-15.81123	457	-23.66941	457	-70.06388	457	-60.84953	457	26.43282	457	22.57857	457	-2.648234E-02	457	-2.193154	457	-28.6523	457	-23.53692	457	-76.40332	457	-99.16843	457	51.95727	457	71.6996	457	1.896362	457	-12.75738	457
	458	.8195731	458	.3658754	458	-65.96745	458	-63.07315	458	10.87571	458	19.94979	458	-2.008768	458	-2.210605	458	-15.16484	458	-23.19866	458	-69.75729	458	-61.65595	458	26.62836	458	23.07749	458	2.308212	458	-1.519983	458	-28.4255	458	-22.28831	458	-76.74303	458	-99.21095	458	50.66606	458	69.29842	458	3.532916	458	-12.81152	458
	459	.9439886	459	1.369339	459	-66.23867	459	-62.9901	459	10.51977	459	19.68926	459	-.7187599	459	-1.517774	459	-14.92532	459	-23.39344	459	-69.80899	459	-61.93275	459	25.44353	459	24.27055	459	3.763919	459	-.9235367	459	-27.88336	459	-20.68712	459	-76.76649	459	-97.32797	459	49.67388	459	68.46532	459	2.533087	459	-13.16333	459
	460	.3507799	460	-.3850611	460	-66.43782	460	-64.73725	460	11.78304	460	22.06778	460	-.6867236	460	.9147294	460	-15.01843	460	-22.24125	460	-70.0164	460	-62.7184	460	23.01832	460	23.58759	460	4.968174	460	-1.100036	460	-27.72303	460	-21.69483	460	-78.06204	460	-95.72816	460	48.31825	460	67.19572	460	3.743629	460	-12.12368	460
	461	.653193	461	.9911603	461	-66.28565	461	-63.62616	461	11.8021	461	21.88157	461	1.100466	461	2.626102	461	-15.02751	461	-20.94041	461	-70.2691	461	-61.83049	461	24.90939	461	24.56293	461	5.382546	461	-1.947267	461	-27.24715	461	-21.02171	461	-78.62611	461	-93.00022	461	48.30625	461	65.69475	461	2.996973	461	-11.19761	461
	462	.1735988	462	1.200262	462	-66.30414	462	-62.71658	462	13.29342	462	23.37352	462	.2461362	462	.2664565	462	-14.97916	462	-21.64565	462	-70.21626	462	-61.84523	462	24.78859	462	23.84324	462	6.566747	462	-1.845164	462	-27.32537	462	-21.37297	462	-80.22182	462	-91.01595	462	47.4347	462	64.73769	462	3.70897	462	-13.34024	462
	463	.284228	463	-.8262041	463	-68.17209	463	-65.32672	463	13.71917	463	23.54089	463	-.2713597	463	4.532905	463	-14.97963	463	-21.53199	463	-70.69771	463	-61.90313	463	24.91385	463	24.58766	463	7.07312	463	-2.872368	463	-27.22149	463	-22.82875	463	-82.60732	463	-88.39465	463	47.16628	463	64.86787	463	4.198579	463	-10.9582	463
	464	.3568023	464	-.3834777	464	-69.70188	464	-66.65854	464	14.44293	464	25.47469	464	-2.072583	464	1.312625	464	-14.64081	464	-21.11651	464	-70.83047	464	-62.11074	464	23.16476	464	24.25551	464	6.509464	464	-3.197562	464	-27.32529	464	-21.88127	464	-84.77876	464	-86.70249	464	47.11303	464	65.48354	464	6.442274	464	-7.100409	464
	465	.7356828	465	.8534659	465	-69.38465	465	-66.98381	465	15.46012	465	27.93948	465	-1.842819	465	-2.36598	465	-13.97343	465	-20.91104	465	-70.58424	465	-61.12185	465	24.22072	465	24.52517	465	6.337611	465	-2.542276	465	-27.07867	465	-21.16874	465	-86.74673	465	-85.17744	465	46.38921	465	64.76434	465	7.693124	465	-6.496765	465
	466	.1188016	466	.3107117	466	-68.17818	466	-64.7248	466	16.1578	466	28.76422	466	-3.626823E-02	466	-2.271759	466	-13.68077	466	-21.63061	466	-70.08118	466	-59.77186	466	24.36034	466	25.17658	466	5.787878	466	-.4513311	466	-27.92901	466	-23.06137	466	-88.87487	466	-83.70391	466	45.21073	466	64.48042	466	9.38591	466	-5.292306	466
	467	-.161095	467	-.6962338	467	-69.10075	467	-64.05133	467	17.00084	467	28.63513	467	1.771474	467	1.510546	467	-13.56877	467	-21.41128	467	-69.71034	467	-58.17719	467	24.12606	467	25.62495	467	5.379365	467	.5505708	467	-27.32884	467	-23.37378	467	-90.00822	467	-82.61272	467	44.25013	467	63.70845	467	11.48018	467	-1.27758	467
	468	-.2011874	468	-1.103836	468	-69.25488	468	-63.50636	468	16.96759	468	26.9078	468	1.98676	468	-1.709618	468	-13.1497	468	-21.54898	468	-68.44847	468	-56.36586	468	24.83011	468	26.22785	468	3.697444	468	-.7927772	468	-27.61651	468	-23.38932	468	-90.62981	468	-82.52339	468	43.35073	468	64.1282	468	14.88045	468	2.563871	468
	469	-.1096493	469	-.2222173	469	-68.99437	469	-63.86548	469	17.65668	469	26.99677	469	4.032748	469	.7806495	469	-12.77246	469	-21.09109	469	-68.02589	469	-55.53582	469	25.87164	469	25.1595	469	3.848125	469	-2.005661	469	-27.61555	469	-22.81818	469	-90.52921	469	-81.69457	469	43.30607	469	63.77037	469	16.96763	469	3.526217	469
	470	-1.115634	470	-1.366705	470	-67.76852	470	-64.44918	470	17.68455	470	28.2452	470	4.854905	470	-.9235165	470	-13.8136	470	-20.66373	470	-66.47874	470	-54.36939	470	26.08952	470	25.84762	470	2.253343	470	-1.94989	470	-27.47924	470	-23.07743	470	-89.7079	470	-80.7946	470	43.63268	470	64.75562	470	20.24594	470	9.79535	470
	471	-.5684367	471	-1.166275	471	-68.09104	471	-65.54674	471	18.23936	471	29.08675	471	6.27576	471	1.274214	471	-13.72018	471	-19.39378	471	-65.96964	471	-52.10608	471	26.91124	471	27.08617	471	2.053851	471	-1.202899	471	-27.77234	471	-23.31611	471	-89.25955	471	-80.49274	471	43.71949	471	66.59239	471	22.70397	471	12.64575	471
	472	-1.219355	472	-2.394618	472	-68.0794	472	-64.69511	472	17.69438	472	28.40453	472	7.96306	472	.5507851	472	-13.87072	472	-20.46222	472	-65.11527	472	-49.35101	472	27.22341	472	28.05536	472	1.68018	472	.6928751	472	-27.13637	472	-21.22331	472	-88.06314	472	-80.27026	472	45.13464	472	67.1516	472	25.4913	472	14.90397	472
	473	-.8733611	473	-.6149558	473	-66.74349	473	-63.5896	473	15.42431	473	23.76294	473	9.4139	473	2.985262	473	-14.14092	473	-21.22811	473	-64.8153	473	-48.19326	473	27.80429	473	27.85668	473	1.958215	473	1.593873	473	-26.82467	473	-23.01206	473	-87.32832	473	-78.81651	473	45.69099	473	67.67009	473	27.69661	473	18.83515	473
	474	-1.424885	474	-.8228636	474	-65.75602	474	-63.12624	474	15.12496	474	25.28487	474	10.60267	474	4.435265	474	-14.54386	474	-21.41095	474	-63.87811	474	-47.33777	474	28.61013	474	28.60871	474	1.280974	474	1.0139	474	-26.31208	474	-21.68519	474	-86.56831	474	-80.22826	474	46.25846	474	68.27055	474	30.41047	474	22.71943	474
	475	-1.358506	475	-.5138768	475	-64.99575	475	-64.16009	475	14.24126	475	24.68769	475	10.20932	475	2.898945	475	-14.06887	475	-20.52941	475	-62.69746	475	-45.93042	475	30.15619	475	29.80809	475	.9318436	475	.5560035	475	-25.97749	475	-20.50436	475	-85.47982	475	-80.44085	475	47.06243	475	69.0517	475	30.64359	475	22.6321	475
	476	-1.377363	476	-.6501034	476	-64.43268	476	-63.25633	476	14.06868	476	25.25402	476	9.584687	476	2.033079	476	-14.17878	476	-20.6653	476	-62.17821	476	-45.53281	476	30.24232	476	30.3515	476	1.290119	476	4.024371	476	-25.94136	476	-20.31288	476	-86.10281	476	-80.50739	476	46.34803	476	69.30249	476	30.49666	476	21.54259	476
	477	-1.171848	477	-.5576279	477	-63.42251	477	-62.89955	477	13.6579	477	25.07039	477	11.51217	477	-.1960495	477	-14.04647	477	-20.02269	477	-61.52431	477	-44.03785	477	30.51072	477	30.6914	477	2.820309	477	6.515256	477	-26.15914	477	-20.66927	477	-86.54803	477	-82.01389	477	45.63783	477	68.85366	477	30.03596	477	23.16813	477
	478	-.9341672	478	-.1356231	478	-62.71446	478	-61.4219	478	13.15315	478	23.73271	478	11.45013	478	-1.236793	478	-13.59246	478	-19.59993	478	-61.17561	478	-43.56084	478	31.14774	478	32.21365	478	4.023433	478	6.581007	478	-25.59555	478	-21.27369	478	-85.16334	478	-83.39321	478	44.0696	478	68.03484	478	27.80945	478	19.20642	478
	479	-1.153943	479	.5046302	479	-62.54462	479	-60.2757	479	12.59056	479	23.36772	479	12.00485	479	.669986	479	-13.52829	479	-20.16913	479	-61.4794	479	-42.77876	479	31.2157	479	32.81385	479	5.560405	479	7.648484	479	-25.67828	479	-19.7778	479	-85.01274	479	-85.08151	479	42.76258	479	65.90527	479	26.99898	479	17.66104	479
	480	-1.521417	480	.4760668	480	-61.30038	480	-59.39155	480	11.94191	480	21.04849	480	12.38834	480	1.602829	480	-12.88	480	-20.17438	480	-61.02243	480	-43.23449	480	30.9987	480	33.2943	480	7.060153	480	5.928319	480	-25.20082	480	-20.13776	480	-83.78491	480	-83.43721	480	42.62054	480	65.77541	480	25.72312	480	17.73588	480
	481	-1.517839	481	-.7951754	481	-61.07524	481	-58.65991	481	12.24108	481	22.96944	481	12.56884	481	1.056249	481	-12.8002	481	-19.57051	481	-62.11752	481	-43.76508	481	30.58776	481	34.50751	481	8.430726	481	5.391901	481	-24.02916	481	-18.99022	481	-82.75524	481	-83.82552	481	41.90963	481	64.98608	481	25.52303	481	17.21636	481
	482	-.7208188	482	.1654738	482	-60.89219	482	-59.47231	482	10.82006	482	22.08451	482	11.7443	482	.8581233	482	-12.4491	482	-20.59245	482	-62.62679	482	-43.3334	482	30.41625	482	35.14111	482	8.839505	482	5.472439	482	-22.98484	482	-17.36847	482	-81.14857	482	-84.43838	482	40.74792	482	65.42709	482	24.33385	482	14.05112	482
	483	-.4856573	483	.8149356	483	-59.553	483	-57.50479	483	11.59994	483	21.78889	483	13.06004	483	3.136024	483	-12.1538	483	-21.10428	483	-63.36335	483	-43.84587	483	29.87105	483	34.98364	483	8.132237	483	5.465376	483	-21.76245	483	-16.10561	483	-80.00828	483	-84.38563	483	40.21839	483	64.55487	483	24.10686	483	11.62913	483
	484	-.9881546	484	.5527989	484	-59.66267	484	-55.7454	484	11.71557	484	22.40219	484	12.94837	484	2.109999	484	-11.46537	484	-21.10948	484	-62.87037	484	-44.10269	484	30.89966	484	35.92595	484	8.147015	484	4.512344	484	-20.43464	484	-16.01583	484	-78.31454	484	-85.0117	484	40.1878	484	63.32629	484	22.64291	484	12.46177	484
	485	-1.766491	485	.4632591	485	-59.54452	485	-54.2921	485	11.07714	485	19.04165	485	12.02368	485	-.8851067	485	-11.50536	485	-21.91718	485	-63.36434	485	-43.80809	485	32.14657	485	37.753	485	8.392292	485	3.948018	485	-18.7726	485	-14.82524	485	-75.64011	485	-84.91129	485	40.59592	485	63.49504	485	19.72396	485	8.552806	485
	486	-1.703012	486	-.7585682	486	-59.594	486	-55.52245	486	12.15655	486	20.57805	486	12.51618	486	1.626124	486	-11.48057	486	-22.25644	486	-63.09319	486	-44.37597	486	31.73559	486	36.64366	486	7.651785	486	4.361217	486	-18.19857	486	-15.55069	486	-73.62057	486	-85.70679	486	41.9692	486	64.34186	486	17.89432	486	6.115279	486
	487	-1.888963	487	-2.164664	487	-59.64911	487	-55.95521	487	11.32636	487	20.60793	487	13.0175	487	2.639669	487	-11.13207	487	-22.45812	487	-63.20537	487	-45.4136	487	32.14292	487	37.08423	487	7.000805	487	4.243703	487	-18.06421	487	-14.88405	487	-71.26301	487	-86.09591	487	42.36026	487	66.36897	487	17.53811	487	9.067041	487
	488	-2.603987	488	-1.886907	488	-59.36287	488	-55.12584	488	12.99515	488	22.00359	488	14.78095	488	4.161593	488	-10.4871	488	-21.64751	488	-63.37578	488	-44.63323	488	30.96792	488	37.92147	488	5.907854	488	5.479514	488	-17.87832	488	-13.6932	488	-69.66671	488	-86.89465	488	43.53891	488	66.86577	488	16.60502	488	7.877559	488
	489	-2.29902	489	-1.207614	489	-60.72803	489	-56.54501	489	12.03461	489	21.48789	489	15.05714	489	2.925472	489	-10.36099	489	-21.27369	489	-63.50653	489	-44.99485	489	30.39612	489	36.36048	489	4.864154	489	6.361616	489	-18.4776	489	-13.55978	489	-68.73159	489	-87.48408	489	44.32126	489	66.69031	489	14.52085	489	4.812871	489
	490	-1.8987	490	-1.087892	490	-61.81253	490	-57.49074	490	12.37192	490	21.17407	490	16.75008	490	4.513316	490	-9.885919	490	-20.94992	490	-62.96615	490	-45.28511	490	30.50171	490	35.55299	490	4.190695	490	6.237152	490	-18.0596	490	-13.34785	490	-68.19576	490	-88.03913	490	44.03775	490	66.35534	490	14.27894	490	4.602472	490
	491	-1.739145	491	-9.270504E-02	491	-62.0307	491	-58.95164	491	12.53199	491	21.83873	491	16.86436	491	3.463516	491	-10.62397	491	-20.71565	491	-62.26299	491	-45.98971	491	31.09763	491	36.37757	491	4.441325	491	6.428232	491	-17.11528	491	-12.37472	491	-68.7002	491	-90.08193	491	42.83791	491	66.14024	491	13.41317	491	4.189923	491
[truncated: 48 more columns]
