# Supplementary material for: A single Musashi gene allele is sufficient to maintain mouse photoreceptor cells
Source: PLoS One. 2026 May 14;21(5):e0338576. doi: 10.1371/journal.pone.0338576 (PMC13175383; doi:10.1371/journal.pone.0338576)
Supplement: S3 File — (ZIP) [file pone.0338576.s012.zip › Supplementary_data_1_RawERG_data_and_R-code/2nd batch/D140_Msi TKO_CONE_060625.CSV]

Information	Record_No	4709	Record_No	4710	Record_No	4719	Record_No	4720	Record_No	4729	Record_No	4730	Record_No	4739	Record_No	4740	Record_No	4749	Record_No	4750	Record_No	4759	Record_No	4760
	Animal ID	1044	Animal ID	1044	Animal ID	1043	Animal ID	1043	Animal ID	1054	Animal ID	1054	Animal ID	1060	Animal ID	1060	Animal ID	1052	Animal ID	1052	Animal ID	1057	Animal ID	1057
	Session		Session		Session		Session		Session		Session		Session		Session		Session		Session		Session		Session
	Species/Breed		Species/Breed		Species/Breed		Species/Breed		Species/Breed		Species/Breed		Species/Breed		Species/Breed		Species/Breed		Species/Breed		Species/Breed		Species/Breed
	Study protocol #		Study protocol #		Study protocol #		Study protocol #		Study protocol #		Study protocol #		Study protocol #		Study protocol #		Study protocol #		Study protocol #		Study protocol #		Study protocol #
	Birthdate	Dec/30/1899	Birthdate	Dec/30/1899	Birthdate	Dec/30/1899	Birthdate	Dec/30/1899	Birthdate	Dec/30/1899	Birthdate	Dec/30/1899	Birthdate	Dec/30/1899	Birthdate	Dec/30/1899	Birthdate	Dec/30/1899	Birthdate	Dec/30/1899	Birthdate	Dec/30/1899	Birthdate	Dec/30/1899
	TestDate	Jun/06/2025	TestDate	Jun/06/2025	TestDate	Jun/06/2025	TestDate	Jun/06/2025	TestDate	Jun/06/2025	TestDate	Jun/06/2025	TestDate	Jun/06/2025	TestDate	Jun/06/2025	TestDate	Jun/06/2025	TestDate	Jun/06/2025	TestDate	Jun/06/2025	TestDate	Jun/06/2025
	TestTime	09:00:48	TestTime	09:00:48	TestTime	09:23:53	TestTime	09:23:53	TestTime	09:49:30	TestTime	09:49:30	TestTime	10:14:29	TestTime	10:14:29	TestTime	10:36:57	TestTime	10:36:57	TestTime	11:00:01	TestTime	11:00:01
	Protocol	SARO PHOTOPIC CONE	Protocol	SARO PHOTOPIC CONE	Protocol	SARO PHOTOPIC CONE	Protocol	SARO PHOTOPIC CONE	Protocol	SARO PHOTOPIC CONE	Protocol	SARO PHOTOPIC CONE	Protocol	SARO PHOTOPIC CONE	Protocol	SARO PHOTOPIC CONE	Protocol	SARO PHOTOPIC CONE	Protocol	SARO PHOTOPIC CONE	Protocol	SARO PHOTOPIC CONE	Protocol	SARO PHOTOPIC CONE
	Step_No	2	Step_No	2	Step_No	2	Step_No	2	Step_No	2	Step_No	2	Step_No	2	Step_No	2	Step_No	2	Step_No	2	Step_No	2	Step_No	2
	Label	R	Label	L	Label	R	Label	L	Label	R	Label	L	Label	R	Label	L	Label	R	Label	L	Label	R	Label	L
	Stimulus	WHT Phot WHT 3dB Flash	Stimulus	WHT Phot WHT 3dB Flash	Stimulus	WHT Phot WHT 3dB Flash	Stimulus	WHT Phot WHT 3dB Flash	Stimulus	WHT Phot WHT 3dB Flash	Stimulus	WHT Phot WHT 3dB Flash	Stimulus	WHT Phot WHT 3dB Flash	Stimulus	WHT Phot WHT 3dB Flash	Stimulus	WHT Phot WHT 3dB Flash	Stimulus	WHT Phot WHT 3dB Flash	Stimulus	WHT Phot WHT 3dB Flash	Stimulus	WHT Phot WHT 3dB Flash
	Low cut (Hz)	0.3	Low cut (Hz)	0.3	Low cut (Hz)	0.3	Low cut (Hz)	0.3	Low cut (Hz)	0.3	Low cut (Hz)	0.3	Low cut (Hz)	0.3	Low cut (Hz)	0.3	Low cut (Hz)	0.3	Low cut (Hz)	0.3	Low cut (Hz)	0.3	Low cut (Hz)	0.3
	High cut (Hz)	500	High cut (Hz)	500	High cut (Hz)	500	High cut (Hz)	500	High cut (Hz)	500	High cut (Hz)	500	High cut (Hz)	500	High cut (Hz)	500	High cut (Hz)	500	High cut (Hz)	500	High cut (Hz)	500	High cut (Hz)	500
	Notch	OFF	Notch	OFF	Notch	OFF	Notch	OFF	Notch	OFF	Notch	OFF	Notch	OFF	Notch	OFF	Notch	OFF	Notch	OFF	Notch	OFF	Notch	OFF
Cursor #	4709 Time	4709 Amp	4710 Time	4710 Amp	4719 Time	4719 Amp	4720 Time	4720 Amp	4729 Time	4729 Amp	4730 Time	4730 Amp	4739 Time	4739 Amp	4740 Time	4740 Amp	4749 Time	4749 Amp	4750 Time	4750 Amp	4759 Time	4759 Amp	4760 Time	4760 Amp
1
2
3
4
5
6
7
8
9
10
Wave Data	4709 Time	4709 Amp	4710 Time	4710 Amp	4719 Time	4719 Amp	4720 Time	4720 Amp	4729 Time	4729 Amp	4730 Time	4730 Amp	4739 Time	4739 Amp	4740 Time	4740 Amp	4749 Time	4749 Amp	4750 Time	4750 Amp	4759 Time	4759 Amp	4760 Time	4760 Amp
	-20	1.405877	-20	-.2197895	-20	-1.339911	-20	1.737483	-20	1.282598	-20	1.197865	-20	3.426734	-20	3.590533	-20	2.894105	-20	3.026244	-20	-.1907658	-20	2.906533
	-19	1.491722	-19	-.1914857	-19	-1.499047	-19	1.982843	-19	1.352475	-19	1.317725	-19	3.502804	-19	3.442224	-19	3.127781	-19	3.127544	-19	-.253082	-19	3.096013
	-18	1.65195	-18	-.184652	-18	-1.555261	-18	2.203833	-18	1.431417	-18	1.306487	-18	3.553056	-18	3.472327	-18	3.32479	-18	3.397864	-18	-.2252942	-18	3.407998
	-17	1.631972	-17	-.4927024	-17	-1.801723	-17	2.495092	-17	1.538588	-17	1.440024	-17	3.581958	-17	3.645249	-17	3.235624	-17	3.487	-17	-.2900555	-17	3.726968
	-16	1.750521	-16	-.7116369	-16	-1.725068	-16	2.809213	-16	1.735443	-16	1.598122	-16	3.380161	-16	3.723539	-16	3.117841	-16	3.595039	-16	-.314315	-16	3.934808
	-15	1.832391	-15	-.7847224	-15	-1.587143	-15	2.868453	-15	1.736782	-15	1.642442	-15	3.20856	-15	4.242857	-15	2.94289	-15	3.716847	-15	-.3558953	-15	4.130947
	-14	2.072617	-14	-.7966272	-14	-1.940708	-14	2.306761	-14	1.611129	-14	2.386565	-14	4.122592	-14	4.143046	-14	3.43242	-14	3.671143	-14	-4.371727E-02	-14	3.940749
	-13	1.431367	-13	-.361127	-13	-2.121686	-13	2.361478	-13	1.465022	-13	1.744867	-13	3.361257	-13	3.538347	-13	3.358933	-13	3.205928	-13	-.4357211	-13	3.75268
	-12	2.063921	-12	-1.568356E-02	-12	-1.355568	-12	3.177523	-12	1.449362	-12	.9526339	-12	3.248305	-12	4.639287	-12	3.321733	-12	3.377369	-12	-.3627098	-12	4.31243
	-11	1.548852	-11	-.5745428	-11	-2.057645	-11	3.498072	-11	1.848771	-11	1.498445	-11	3.358308	-11	3.441761	-11	2.520883	-11	3.329443	-11	-.3833704	-11	4.550122
	-10	1.88685	-10	-.9695413	-10	-.9663109	-10	2.998917	-10	2.157886	-10	1.736267	-10	2.655196	-10	3.712034	-10	2.602469	-10	4.286017	-10	-.3951905	-10	3.981132
	-9	1.99074	-9	-1.990813	-9	-1.080939	-9	2.867965	-9	1.88852	-9	1.535875	-9	2.505697	-9	5.982664	-9	2.420902	-9	4.431185	-9	-.5146629	-9	4.248569
	-8	1.758842	-8	-1.619709	-8	-.3675846	-8	4.331777	-8	1.393838	-8	.3173093	-8	2.583456	-8	4.390384	-8	2.085218	-8	3.743335	-8	-.7455494	-8	4.014647
	-7	1.930057	-7	.7645665	-7	-.3950323	-7	3.238222	-7	2.879864	-7	1.326376	-7	2.348746	-7	3.50447	-7	2.839203	-7	3.840815	-7	-.6843104	-7	3.754651
	-6	1.183921	-6	.8030154	-6	-1.106223E-03	-6	3.868778	-6	1.866857	-6	1.460627	-6	2.225042	-6	3.490294	-6	3.247269	-6	4.031107	-6	-.5555913	-6	3.158862
	-5	1.251635	-5	.5493368	-5	.0886484	-5	4.45497	-5	1.048129	-5	.1104273	-5	2.669677	-5	2.825962	-5	3.177135	-5	4.302691	-5	-.9032857	-5	2.7338
	-4	1.157457	-4	1.02225	-4	-.1950981	-4	4.316305	-4	.9403794	-4	.7548798	-4	3.416816	-4	3.15563	-4	2.923795	-4	4.612854	-4	-.6742414	-4	2.890536
	-3	1.186345	-3	1.38555	-3	.1519175	-3	3.225918	-3	.9087009	-3	.4317239	-3	3.386834	-3	5.161941	-3	3.533427	-3	4.888802	-3	-.7632719	-3	3.345547
	-2	1.88061	-2	1.839037	-2	.3037992	-2	3.662067	-2	1.79772	-2	-9.317619E-02	-2	4.417993	-2	6.023169	-2	3.942786	-2	5.134867	-2	-.3728192	-2	4.162594
	-1	1.621851	-1	2.613169	-1	.2083259	-1	4.153188	-1	1.653324	-1	-.9345971	-1	4.486348	-1	3.684538	-1	4.113436	-1	4.866699	-1	-.5201738	-1	3.914367
	0	2.168109	0	3.656833	0	-.391961	0	3.3899	0	.9917443	0	.1183582	0	4.807592	0	3.827262	0	4.609916	0	5.486185	0	-.5730391	0	4.152055
	1	-.4296108	1	1.142789	1	-3.467012	1	2.284908	1	-.8319911	1	-1.866038	1	2.935463	1	2.346799	1	1.046551	1	2.118376	1	-3.561759	1	1.693609
	2	2.856214	2	.8663875	2	-.9478381	2	2.988204	2	1.24694	2	-1.010567	2	5.236794	2	3.734493	2	5.201538	2	5.184834	2	-1.064601	2	3.423421
	3	3.613372	3	1.699852	3	-.322968	3	3.897868	3	2.016491	3	-9.624967E-02	3	6.025391	3	3.678657	3	5.542934	3	6.24895	3	-.8115628	3	3.248172
	4	3.717422	4	2.180588	4	-1.211456	4	3.356022	4	1.44752	4	-.1265889	4	4.786399	4	3.993068	4	4.913175	4	6.118411	4	-.9723673	4	2.445251
	5	3.100266	5	2.027559	5	-.854521	5	5.137221	5	1.385231	5	.645688	5	4.258779	5	3.24336	5	5.110607	5	5.73111	5	-.9470736	5	2.892949
	6	2.262411	6	1.768726	6	-1.658311	6	2.976683	6	1.359574	6	-.1350181	6	3.741366	6	.8938333	6	4.376285	6	5.090587	6	-1.439505	6	2.381597
	7	1.58116	7	1.653283	7	-1.648213	7	3.133864	7	.1136196	7	-1.990889	7	2.755621	7	1.106574	7	3.519639	7	5.123558	7	-1.861242	7	1.931442
	8	.8275133	8	-.7381597	8	-1.999543	8	2.558954	8	7.344238E-02	8	-2.363706	8	2.239222	8	3.201835	8	2.096067	8	3.56456	8	-2.513249	8	1.472944
	9	-.3115643	9	-1.154393	9	-2.564117	9	1.474717	9	-1.805351	9	-3.98666	9	.0403836	9	1.265506	9	-.2443816	9	1.344901	9	-3.336718	9	-8.707649E-02
	10	-1.559942	10	-.3329825	10	-3.845478	10	-.3597099	10	-2.706597	10	-6.58017	10	-.398353	10	-.7111013	10	-1.399901	10	8.105057E-02	10	-4.386491	10	-2.221257
	11	-3.758409	11	-1.828769	11	-5.245469	11	-1.943953	11	-3.81258	11	-7.518693	11	-2.309691	11	-2.334722	11	-2.626713	11	-1.487635	11	-5.418749	11	-3.769828
	12	-6.025456	12	-2.689771	12	-6.962224	12	-4.38549	12	-5.820717	12	-11.04197	12	-3.694236	12	-5.256369	12	-4.133063	12	-2.343744	12	-6.591008	12	-4.840519
	13	-7.877549	13	-4.853533	13	-8.589434	13	-7.172316	13	-7.284937	13	-13.8581	13	-4.344474	13	-5.521509	13	-5.54136	13	-3.048421	13	-8.009981	13	-6.507838
	14	-9.426817	14	-6.106636	14	-10.26745	14	-9.15324	14	-8.896792	14	-14.60378	14	-5.092891	14	-5.539508	14	-6.54871	14	-4.306343	14	-9.073858	14	-8.210246
	15	-10.32	15	-6.391856	15	-11.56942	15	-9.389639	15	-10.37624	15	-15.42305	15	-4.933903	15	-6.874348	15	-6.31108	15	-4.488365	15	-9.628447	15	-9.337362
	16	-11.49373	16	-6.017399	16	-12.38796	16	-10.27154	16	-10.80533	16	-14.71203	16	-4.880877	16	-8.671152	16	-5.934878	16	-4.413133	16	-9.919926	16	-9.528636
	17	-11.91466	17	-6.815335	17	-13.485	17	-11.75266	17	-11.16658	17	-13.4021	17	-3.885748	17	-7.528137	17	-5.047088	17	-3.14311	17	-9.629251	17	-8.787113
	18	-12.34786	18	-9.515035	18	-13.81822	18	-13.01195	18	-11.40825	18	-12.99824	18	-3.348504	18	-6.28653	18	-4.075685	18	-2.103472	18	-9.402387	18	-7.96607
	19	-11.58757	19	-9.615182	19	-13.74432	19	-12.4655	19	-10.46686	19	-13.12051	19	-2.861477	19	-5.746357	19	-4.339142	19	-1.858163	19	-9.589895	19	-8.345271
	20	-10.65287	20	-9.091162	20	-13.21576	20	-12.39626	20	-8.680243	20	-11.84558	20	-2.718527	20	-4.515532	20	-3.827587	20	-1.452173	20	-9.120421	20	-8.226396
	21	-10.31813	21	-9.501202	21	-13.227	21	-11.06849	21	-6.512032	21	-8.435849	21	-2.118009	21	-2.475869	21	-3.245061	21	.1139063	21	-9.140339	21	-7.954697
	22	-10.52828	22	-9.409209	22	-13.15549	22	-9.872316	22	-4.88652	22	-5.279754	22	1.15002	22	1.31215	22	-2.187456	22	1.706697	22	-8.929748	22	-8.40119
	23	-10.5979	23	-9.663599	23	-12.41804	23	-10.37901	23	.1770943	23	6.002037	23	7.145918	23	9.551901	23	.9194004	23	6.242116	23	-8.613257	23	-8.15491
	24	-10.26097	24	-10.17306	24	-11.90132	24	-10.32202	24	9.612961	24	19.97281	24	18.25383	24	25.55994	24	7.668387	24	15.02629	24	-7.912077	24	-8.171926
	25	-9.897286	25	-10.63423	25	-8.995345	25	-7.884033	25	23.3882	25	37.47115	25	30.59694	25	41.96911	25	19.24592	25	26.18123	25	-6.039007	25	-6.86389
	26	-8.849771	26	-8.108877	26	-4.831161	26	-3.399091	26	38.12634	26	54.42659	26	41.59458	26	55.19403	26	32.83041	26	38.32471	26	-3.71582	26	-3.830526
	27	-6.33288	27	-6.064537	27	2.537853	27	3.471507	27	52.93995	27	67.78625	27	51.23194	27	66.67293	27	44.94712	27	48.05662	27	1.277369	27	2.232766
	28	-.9912437	28	-4.425766	28	12.7864	28	13.85283	28	65.06365	28	75.53127	28	58.71435	28	73.37596	28	53.82938	28	54.5823	28	9.150294	28	11.05168
	29	9.101182	29	.7164996	29	24.36554	29	25.72254	29	72.62402	29	78.26982	29	62.67304	29	76.17897	29	60.32525	29	58.55326	29	18.18398	29	21.57352
	30	22.79254	30	8.582209	30	36.32245	30	38.68893	30	75.08862	30	75.7757	30	63.23759	30	75.57327	30	66.07954	30	63.05371	30	25.98267	30	30.26028
	31	36.71868	31	18.18416	31	46.07885	31	50.2009	31	72.12029	31	71.4567	31	60.79915	31	73.4597	31	67.74247	31	63.9886	31	31.57086	31	36.88814
	32	48.3882	32	27.92299	32	54.01257	32	61.2483	32	68.30069	32	64.26549	32	57.47038	32	64.88759	32	64.70975	32	60.26247	32	34.9056	32	42.01427
	33	56.65563	33	36.4441	33	59.00407	33	67.06272	33	61.44508	33	54.87503	33	51.84669	33	54.60406	33	58.60173	33	54.24072	33	36.24388	33	44.61878
	34	61.35555	34	39.99565	34	60.34013	34	70.15079	34	53.99483	34	45.67674	34	45.3753	34	45.46565	34	51.37876	34	47.81055	34	36.32766	34	45.27038
	35	63.01867	35	40.88883	35	59.79045	35	69.94711	35	46.45991	35	37.56927	35	37.55048	35	36.13947	35	43.64923	35	40.39049	35	34.94954	35	43.65193
	36	62.01996	36	41.33427	36	57.22042	36	67.53939	36	39.86194	36	30.57088	36	29.51707	36	26.79931	36	36.04586	36	32.71354	36	32.1093	36	40.19672
	37	58.7035	37	39.9117	37	53.74613	37	64.22551	37	33.55262	37	26.41872	37	24.81729	37	23.25664	37	28.9777	37	26.94404	37	29.27527	37	36.66101
	38	54.15126	38	36.74912	38	49.37962	38	59.50069	38	29.1413	38	28.68687	38	25.16467	38	29.00689	38	23.40926	38	23.42412	38	25.74893	38	33.17282
	39	48.95394	39	32.96694	39	44.8375	39	54.15586	39	32.10923	39	40.19048	39	32.85292	39	45.02103	39	20.23335	39	22.65845	39	22.43614	39	28.8034
	40	44.31335	40	29.2006	40	39.88506	40	48.85283	40	41.51221	40	58.44859	40	46.09125	40	67.34511	40	21.7175	40	29.38624	40	19.54376	40	24.78849
	41	39.22702	41	24.24579	41	34.40474	41	42.59119	41	56.24585	41	80.01488	41	62.54902	41	91.07841	41	29.05775	41	41.56007	41	15.79316	41	21.2568
	42	33.70358	42	21.5539	42	29.13593	42	36.93909	42	72.0334	42	96.86328	42	77.26426	42	105.9054	42	43.6805	42	57.68945	42	11.84331	42	16.41226
	43	26.90066	43	19.30183	43	24.25103	43	30.13166	43	84.25275	43	106.108	43	87.88302	43	114.0081	43	61.39312	43	73.38921	43	7.675211	43	11.49444
	44	19.47077	44	13.98566	44	20.75852	44	25.62687	44	92.53604	44	111.4091	44	93.90236	44	115.135	44	78.46616	44	84.3088	44	3.511638	44	6.332911
	45	12.74127	45	8.267697	45	20.38395	45	24.38344	45	96.97179	45	110.3975	45	95.89653	45	111.8178	45	89.47799	45	89.67542	45	1.428894	45	3.29155
	46	8.751681	46	3.310374	46	23.9619	46	26.42798	46	98.35793	46	106.0385	46	94.72307	46	106.4551	46	93.32877	46	89.25407	46	2.217339	46	3.64081
	47	9.240124	47	1.183626	47	31.97823	47	33.60836	47	97.0196	47	97.6924	47	90.89832	47	98.86875	47	92.00292	47	85.25373	47	6.618236	47	9.016531
	48	14.51427	48	1.673528	48	42.79974	48	45.05672	48	92.51762	48	87.12943	48	84.68098	48	90.91451	48	87.11605	48	78.10682	48	14.73533	48	18.23171
	49	24.7161	49	7.11347	49	56.51109	49	60.13511	49	85.55875	49	77.44089	49	77.06785	49	78.79678	49	79.73699	49	70.59871	49	25.0396	49	30.47721
	50	39.97169	50	16.08311	50	69.75211	50	74.32222	50	77.0927	50	65.43129	50	69.01904	50	65.38206	50	72.50762	50	63.58687	50	35.2148	50	41.88285
	51	55.53666	51	25.70458	51	81.34254	51	87.69936	51	67.8671	51	54.83446	51	58.97075	51	53.36182	51	64.20034	51	55.09404	51	43.18842	51	50.20121
	52	69.7458	52	36.28515	52	89.46481	52	97.61417	52	58.63788	52	43.27526	52	49.10608	52	41.45533	52	56.31903	52	48.22871	52	48.23393	52	55.45056
	53	80.29803	53	46.2926	53	92.04013	53	102.2496	53	47.54783	53	32.65733	53	37.89153	53	30.02945	53	46.86012	53	40.28815	53	50.12175	53	57.74553
	54	86.45679	54	52.17341	54	90.38779	54	103.6226	54	38.36611	54	24.46392	54	28.2341	54	19.1258	54	38.52362	54	34.44354	54	49.63293	54	57.34194
	55	87.75383	55	54.80175	55	84.50435	55	99.51218	55	28.36526	55	16.1653	55	19.69043	55	10.42262	55	29.75027	55	26.75464	55	47.16063	55	55.278
	56	85.85636	56	54.23018	56	75.90418	56	91.63135	56	19.55757	56	10.25066	56	11.97835	56	1.053272	56	20.81549	56	19.51758	56	42.96381	56	50.91148
	57	81.86208	57	51.15273	57	65.89751	57	80.27982	57	13.02188	57	3.688342	57	6.04048	57	-2.63964	57	13.2089	57	14.48584	57	39.02784	57	46.53534
	58	74.55967	58	45.66596	58	55.34647	58	68.94538	58	6.438231	58	.670652	58	1.262322	58	-4.74988	58	6.533816	58	9.047578	58	34.03439	58	40.96891
	59	66.70045	59	41.66366	59	45.54485	59	57.69023	59	2.195271	59	-1.552624	59	-2.23612	59	-7.746866	59	1.524285	59	4.431796	59	29.19298	59	35.14629
	60	58.13546	60	37.98096	60	35.56494	60	46.74716	60	-.8068419	60	-2.502994	60	-4.786397	60	-8.259189	60	-1.452927	60	1.635052	60	24.76346	60	29.60588
	61	48.88351	61	32.20604	61	27.01997	61	36.81575	61	-2.531345	61	-3.113538	61	-5.095476	61	-8.480124	61	-3.328511	61	.3375276	61	20.11302	61	24.13267
	62	41.25763	62	26.73299	62	19.77524	62	27.61665	62	-3.280076	62	-1.683703	62	-4.201137	62	-7.527349	62	-3.083641	62	1.176649	62	16.14611	62	19.64527
	63	33.63848	63	21.18099	63	13.54561	63	19.69835	63	-3.716489	63	-.7969183	63	-3.904517	63	-5.576388	63	-3.170736	63	2.069559	63	11.84951	63	14.53627
	64	27.42351	64	16.99413	64	8.432638	64	13.82182	64	-2.975721	64	-.1270261	64	-1.714404	64	-3.250069	64	-1.813102	64	3.497737	64	8.365188	64	9.983
	65	21.4254	65	12.07179	65	4.162143	65	8.645321	65	-3.445088	65	.5182766	65	-.230294	65	-.1928466	65	-.545526	65	4.42314	65	5.835085	65	6.128169
	66	16.53531	66	9.03232	66	1.06831	66	5.327131	66	-3.830803	66	-.5253979	66	1.559727	66	-.4887967	66	1.539889	66	5.926331	66	3.561382	66	3.398708
	67	12.84496	67	5.674874	67	-1.594574	67	1.140885	67	-4.15091	67	-1.072546	67	3.168598	67	.5155755	67	3.885015	67	8.937117	67	2.061645	67	2.46585
	68	8.698112	68	.7478707	68	-3.174027	68	-.6864923	68	-4.288695	68	-2.723238	68	4.655445	68	2.07506	68	4.942816	68	9.99419	68	.5802249	68	1.23861
	69	6.557312	69	-1.088829	69	-3.983208	69	-1.879236	69	-5.861839	69	-4.245239	69	5.188802	69	3.14151	69	6.17617	69	10.38315	69	3.61975E-03	69	.7818928
	70	5.482145	70	-2.249722	70	-4.211327	70	-2.430094	70	-6.710006	70	-6.665827	70	5.298522	70	2.715435	70	6.258287	70	9.866891	70	-.8414111	70	-.5359212
	71	4.592921	71	-3.655774	71	-3.699421	71	-2.756276	71	-6.90653	71	-7.618341	71	4.858217	71	2.942143	71	6.326814	71	9.475903	71	-1.017816	71	-.6783932
	72	3.802378	72	-4.191462	72	-2.509305	72	-1.936893	72	-8.101025	72	-8.944274	72	4.713164	72	.5977226	72	5.973737	72	9.255889	72	-.4814809	72	-.5242111
	73	3.859441	73	-4.957841	73	-1.336209	73	-1.594587	73	-9.036643	73	-9.81429	73	3.668794	73	-.6530368	73	4.590651	73	8.348585	73	-.8974034	73	-.6959686
	74	4.164526	74	-5.403526	74	.5145786	74	-.3254285	74	-9.26325	74	-10.78757	74	2.609699	74	-.1840436	74	3.709257	74	7.866827	74	-.3627453	74	5.295582E-02
	75	3.880375	75	-6.061739	75	2.359815	75	2.170189	75	-9.910604	75	-10.55649	75	1.827083	75	-.3784038	75	1.428299	75	5.070651	75	4.477413E-02	75	4.677524E-02
	76	4.978647	76	-3.904763	76	4.282041	76	3.755466	76	-10.81962	76	-10.41092	76	.4434959	76	-1.968187	76	.4022746	76	3.79904	76	9.994928E-02	76	.3543568
	77	5.693965	77	-2.278519	77	6.195121	77	5.116458	77	-11.3979	77	-10.47797	77	-.3814771	77	-3.316541	77	-.2057786	77	2.997556	77	.5441999	77	.7725227
	78	6.292671	78	-2.480793	78	7.382181	78	7.113944	78	-10.96605	78	-10.78319	78	-.9693524	78	-3.409961	78	-1.28425	78	1.833774	78	.5563654	78	.3208355
	79	7.395577	79	-1.850942	79	8.568019	79	8.354273	79	-10.98945	79	-10.97172	79	-1.236911	79	-4.628408	79	-2.397617	79	.9171924	79	1.093243	79	.4063729
	80	8.375832	80	-1.501244	80	9.250021	80	8.423853	80	-11.21231	80	-11.38079	80	-1.021988	80	-4.47704	80	-3.710217	80	.2353806	80	1.40186	80	.1222181
	81	9.127952	81	-.2661902	81	9.502973	81	9.424264	81	-11.74532	81	-11.94746	81	-.8492391	81	-3.327999	81	-3.868866	81	-.37126	81	1.78926	81	.60656
	82	9.865626	82	.5825947	82	9.525754	82	10.00163	82	-11.6565	82	-12.24948	82	-1.106936	82	-3.199272	82	-3.849203	82	-2.056442	82	1.545396	82	.3176673
	83	10.6918	83	2.727466	83	8.765073	83	10.20657	83	-11.52306	83	-13.21551	83	-1.124915	83	-4.910692	83	-4.187009	83	-2.323463	83	1.700171	83	.3120974
	84	11.3057	84	1.799194	84	7.664638	84	9.827032	84	-11.3757	84	-14.33137	84	-.93011	84	-5.046431	84	-4.117916	84	-2.063691	84	1.609714	84	.732796
	85	11.43167	85	2.260856E-02	85	6.325425	85	8.612576	85	-12.6415	85	-15.40239	85	-.8569841	85	-5.130341	85	-5.046308	85	-2.508847	85	.9113805	85	.5807822
	86	12.54965	86	.1978194	86	5.316743	86	7.40093	86	-12.90481	86	-15.68773	86	-.8330533	86	-5.034823	86	-5.2706	86	-2.880504	86	.3335659	86	.3687687
	87	12.46003	87	.3403603	87	4.102806	87	6.165092	87	-12.75304	87	-15.07654	87	-1.656783	87	-4.484011	87	-5.058414	87	-3.975604	87	-.2559463	87	-.4034915
	88	12.05401	88	.4918182	88	2.784725	88	5.513203	88	-12.44793	88	-15.60294	88	-1.899505	88	-4.262798	88	-4.936621	88	-3.803823	88	-.5996966	88	-1.258574
	89	11.01362	89	.1608157	89	1.710376	89	4.753903	89	-12.8672	89	-16.56332	89	-1.794231	89	-5.733724	89	-5.067891	89	-3.306194	89	-1.140549	89	-2.210549
	90	9.868577	90	-1.1122	90	.3637958	90	3.219621	90	-13.25429	90	-16.74898	90	-2.537055	90	-6.678167	90	-5.994503	90	-2.80899	90	-1.701355	90	-2.623306
	91	8.790903	91	-2.581761	91	7.312504E-02	91	2.215973	91	-13.41091	91	-16.68949	91	-2.239309	91	-4.178169	91	-5.688601	91	-2.188921	91	-2.037542	91	-3.056481
	92	7.364695	92	-2.789271	92	-.6086282	92	1.560835	92	-13.54529	92	-17.33527	92	-2.897274	92	-4.334475	92	-6.293002	92	-3.575649	92	-3.122604	92	-3.83562
	93	6.280797	93	-.699927	93	-.9932404	93	.9976063	93	-14.6234	93	-18.79721	93	-3.553122	93	-4.703993	93	-6.668693	93	-3.660176	93	-3.488226	93	-4.615476
	94	4.73145	94	-1.588385	94	-1.243349	94	-.3133799	94	-14.92252	94	-19.35536	94	-4.231655	94	-6.504884	94	-6.410104	94	-3.768712	94	-4.096785	94	-5.025535
	95	3.152492	95	-2.957391	95	-1.495426	95	-.8796989	95	-15.68456	95	-19.28718	95	-3.909341	95	-6.393608	95	-6.163163	95	-3.484779	95	-4.460671	95	-5.602377
	96	2.068668	96	-4.273241	96	-1.234625	96	-1.975312	96	-16.84649	96	-20.21152	96	-3.652055	96	-6.285944	96	-5.691356	96	-4.142243	96	-4.610732	96	-5.491909
	97	1.320358	97	-4.608228	97	-1.439452	97	-2.427779	97	-16.3325	97	-20.96167	97	-4.040802	97	-6.137849	97	-4.711336	97	-4.43479	97	-4.799535	97	-5.039069
	98	.654207	98	-4.751693	98	-1.385844	98	-1.464123	98	-16.05946	98	-21.09525	98	-3.466408	98	-5.456077	98	-4.480689	98	-4.347577	98	-4.710797	98	-4.527783
	99	.1424267	99	-4.660901	99	-1.404325	99	-.7015863	99	-16.10978	99	-20.45761	99	-3.798994	99	-6.769856	99	-4.90161	99	-4.68004	99	-4.810419	99	-4.881822
	100	-3.491111E-02	100	-4.789238	100	-1.742625	100	-1.118897	100	-16.11428	100	-22.09354	100	-3.351876	100	-9.038146	100	-5.005555	100	-4.491712	100	-5.058612	100	-5.002562
	101	.2371545	101	-6.68889	101	-1.567108	101	-.375836	101	-15.64238	101	-19.25126	101	-3.12593	101	-7.681808	101	-5.634556	101	-4.381073	101	-4.995311	101	-4.728879
	102	3.382232E-02	102	-7.748734	102	-1.399269	102	-8.477143E-02	102	-14.64948	102	-19.09839	102	-2.546518	102	-7.224963	102	-6.098183	102	-5.428167	102	-4.797688	102	-4.719285
	103	1.2615	103	-6.385362	103	-.9266752	103	-.1710225	103	-14.98703	103	-18.46314	103	-2.937379	103	-7.231702	103	-7.160269	103	-6.725109	103	-4.775259	103	-4.330289
	104	1.788553	104	-6.39037	104	-.6397073	104	1.185634	104	-14.07585	104	-16.44671	104	-3.123052	104	-6.223691	104	-7.872472	104	-7.344976	104	-4.906328	104	-4.90285
	105	2.052454	105	-6.326585	105	-9.530381E-02	105	1.441679	105	-13.13044	105	-15.24277	105	-3.609227	105	-7.097687	105	-8.418084	105	-8.058767	105	-4.276252	105	-4.484681
	106	2.871816	106	-6.575999	106	.7863743	106	2.269346	106	-12.58678	106	-13.80766	106	-3.826464	106	-8.448123	106	-8.944962	106	-8.682115	106	-4.329058	106	-4.385712
	107	2.832631	107	-6.505534	107	.9898005	107	2.453192	107	-11.46747	107	-11.98804	107	-3.981364	107	-6.465854	107	-9.62637	107	-8.419914	107	-3.919492	107	-3.356028
	108	3.035096	108	-7.326344	108	1.550346	108	3.02506	108	-10.46546	108	-10.36876	108	-3.701013	108	-4.452144	108	-10.27888	108	-8.334371	108	-3.258951	108	-2.409617
	109	3.185506	109	-5.614415	109	1.809041	109	3.590111	109	-9.988236	109	-10.74336	109	-4.345626	109	-5.812521	109	-10.83945	109	-9.207584	109	-3.156308	109	-2.531616
	110	3.708384	110	-4.051983	110	1.679126	110	3.160274	110	-9.765737	110	-11.76533	110	-4.807925	110	-6.293554	110	-10.29751	110	-9.310162	110	-3.231607	110	-2.097987
	111	2.89118	111	-4.483031	111	2.050937	111	3.010713	111	-9.22394	111	-12.1678	111	-4.642226	111	-6.010175	111	-9.139651	111	-9.290577	111	-2.950634	111	-2.151614
	112	2.357107	112	-4.310874	112	1.395696	112	2.008392	112	-9.810671	112	-13.00142	112	-3.998716	112	-5.74789	112	-8.844466	112	-8.562155	112	-2.90087	112	-2.575416
	113	2.315703	113	-3.966924	113	1.21565	113	1.298602	113	-9.718509	113	-14.73239	113	-4.112518	113	-4.744073	113	-8.456532	113	-7.736624	113	-2.994884	113	-3.331743
	114	1.877798	114	-3.613164	114	.5905318	114	.645101	114	-10.49056	114	-15.5978	114	-3.084778	114	-2.787486	114	-7.896296	114	-6.51871	114	-3.101291	114	-3.339338
	115	1.231583	115	-3.998623	115	-6.222336E-02	115	.7226184	115	-11.35391	115	-17.14725	115	-2.613972	115	-2.437726	115	-7.247893	115	-6.479268	115	-3.076016	115	-3.222348
	116	1.445041	116	-2.315267	116	-.563366	116	-.1226795	116	-13.49425	116	-18.64605	116	-2.994872	116	-4.162375	116	-5.991688	116	-7.048434	116	-2.777827	116	-2.988153
	117	1.246637	117	-2.903821	117	-1.350037	117	-1.251658	117	-14.18871	117	-20.01685	117	-2.103785	117	-4.303661	117	-5.20366	117	-7.19812	117	-3.391441	117	-2.988206
	118	.7281653	118	-5.371574	118	-1.971369	118	-1.076016	118	-13.85398	118	-19.73244	118	-1.799251	118	-3.293599	118	-4.681582	118	-6.287477	118	-3.340638	118	-2.793063
	119	.7742507	119	-5.481558	119	-2.245632	119	-1.754607	119	-14.37428	119	-20.35007	119	-2.133909	119	-4.19724	119	-5.53509	119	-5.789612	119	-3.44831	119	-3.39087
	120	.1345298	120	-5.29283	120	-2.730977	120	-1.907621	120	-14.91213	120	-20.16445	120	-2.214624	120	-4.298757	120	-6.82121	120	-6.262917	120	-3.786778	120	-4.085333
	121	-.6488527	121	-5.216563	121	-3.067978	121	-2.236641	121	-15.33392	121	-19.69705	121	-1.826414	121	-4.347365	121	-6.637658	121	-6.429683	121	-4.049145	121	-4.239698
	122	-1.243766	122	-5.170399	122	-3.275119	122	-2.610687	122	-15.96421	122	-18.98669	122	-2.76473	122	-3.893608	122	-7.75911	122	-7.246523	122	-3.784288	122	-3.420179
	123	-1.824764	123	-6.487339	123	-3.165985	123	-3.119125	123	-16.00586	123	-18.93465	123	-2.552026	123	-4.28988	123	-8.172383	123	-6.924834	123	-4.029529	123	-3.813571
	124	-2.424224	124	-7.446681	124	-3.16623	124	-3.366393	124	-16.25731	124	-19.32841	124	-2.273805	124	-2.201285	124	-8.627531	124	-6.837815	124	-4.215598	124	-3.171589
	125	-3.498041	125	-8.492354	125	-2.727235	125	-3.090401	125	-16.0915	125	-18.40319	125	-2.508646	125	-.8965688	125	-9.742705	125	-8.060658	125	-4.277436	125	-4.130428
	126	-3.676037	126	-6.272124	126	-2.395012	126	-2.861266	126	-15.92754	126	-18.04834	126	-2.993764	126	-2.095667	126	-9.798204	126	-8.6253	126	-4.014212	126	-4.410591
	127	-4.562942	127	-4.59311	127	-1.874029	127	-3.49028	127	-15.16202	127	-17.24792	127	-2.911601	127	-1.729057	127	-9.552949	127	-8.931199	127	-3.938485	127	-3.651294
	128	-5.154326	128	-5.699636	128	-1.364512	128	-2.349142	128	-13.75772	128	-15.81702	128	-2.148483	128	-2.565448	128	-8.751145	128	-8.739858	128	-3.744149	128	-2.560113
	129	-5.547094	129	-5.371569	129	-1.579616	129	-2.709261	129	-11.87146	129	-14.30556	129	-1.483475	129	-3.502254	129	-8.749556	129	-8.654413	129	-3.78113	129	-1.677741
	130	-5.830988	130	-5.31815	130	-1.414612	130	-3.295566	130	-11.30412	130	-14.20182	130	-1.806744	130	-2.455784	130	-8.504529	130	-8.366611	130	-4.37147	130	-2.59935
	131	-5.584206	131	-5.017546	131	-1.712099	131	-2.975904	131	-10.22933	131	-15.71505	131	-1.207254	131	-.9242669	131	-7.6163	131	-8.003897	131	-4.448953	131	-2.781732
	132	-5.804602	132	-4.741055	132	-1.973341	132	-2.8073	132	-8.58658	132	-13.82477	132	-.8488144	132	-1.96401	132	-7.436668	132	-8.785762	132	-5.115789	132	-3.882727
	133	-5.165071	133	-2.692631	133	-2.010535	133	-3.151189	133	-7.646009	133	-13.80017	133	-.2294843	133	-3.541204	133	-6.926622	133	-8.233501	133	-5.057696	133	-4.289207
	134	-5.094119	134	-4.364684	134	-2.363145	134	-3.662767	134	-7.940383	134	-14.3602	134	-.4392124	134	-2.799977	134	-7.094292	134	-7.690376	134	-5.036871	134	-4.86559
	135	-5.213212	135	-6.156234	135	-2.498558	135	-3.318776	135	-8.027347	135	-15.01395	135	-7.956649E-02	135	-2.932896	135	-7.140646	135	-7.53543	135	-5.258953	135	-4.981562
	136	-4.402533	136	-5.780024	136	-2.507448	136	-3.2076	136	-8.853344	136	-16.01482	136	.1323302	136	-2.188785	136	-7.613187	136	-7.882617	136	-5.020005	136	-4.519006
	137	-4.383342	137	-5.603974	137	-2.914092	137	-2.729665	137	-9.675431	137	-15.71943	137	-.4400686	137	-2.150254	137	-7.867098	137	-8.444003	137	-5.431875	137	-3.986191
	138	-4.192553	138	-5.2694	138	-2.908391	138	-2.982136	138	-9.5466	138	-16.53688	138	-.7866062	138	-1.864443	138	-7.544891	138	-8.376566	138	-5.139699	138	-2.419592
	139	-4.735955	139	-5.264215	139	-2.738735	139	-2.837087	139	-10.00574	139	-16.26942	139	-1.336631	139	-3.372103	139	-8.40435	139	-9.133647	139	-5.601904	139	-2.96818
	140	-4.876876	140	-5.033873	140	-2.536935	140	-2.98761	140	-10.78124	140	-17.03672	140	-2.092355	140	-3.905531	140	-8.939557	140	-8.210103	140	-5.632335	140	-3.740082
	141	-4.183258	141	-6.2353	141	-2.662816	141	-3.261607	141	-12.0084	141	-17.71964	141	-1.429012	141	-1.32059	141	-9.314361	141	-7.686458	141	-6.251654	141	-5.036559
	142	-3.918969	142	-6.635581	142	-1.815687	142	-2.486242	142	-13.01239	142	-16.93038	142	-2.275855	142	-2.205512	142	-10.38874	142	-8.89498	142	-6.507058	142	-5.288429
	143	-3.654074	143	-3.963651	143	-1.082751	143	-2.50338	143	-13.36949	143	-18.52889	143	-2.947456	143	-1.982136	143	-10.2615	143	-8.780841	143	-5.790032	143	-4.724898
	144	-4.202985	144	-3.967267	144	-1.299434	144	-3.272075	144	-13.99489	144	-19.17517	144	-2.565072	144	-2.880334	144	-9.942737	144	-8.892355	144	-5.658724	144	-5.005997
	145	-4.300743	145	-4.169459	145	-.729744	145	-2.041481	145	-13.59736	145	-18.02899	145	-2.867996	145	-2.840906	145	-9.422978	145	-8.110417	145	-5.310752	145	-4.725194
	146	-4.430346	146	-4.224237	146	-.7143272	146	-1.865984	146	-13.65199	146	-18.93335	146	-2.210196	146	-1.980827	146	-8.851957	146	-7.604438	146	-5.863812	146	-5.593603
	147	-4.481829	147	-3.333781	147	-.4640235	147	-2.013331	147	-13.60988	147	-18.47101	147	-2.342407	147	-2.501736	147	-8.767623	147	-7.544827	147	-6.037064	147	-5.980789
	148	-4.525362	148	-2.4979	148	-.3883209	148	-2.109416	148	-13.48574	148	-18.50372	148	-1.742383	148	-1.279883	148	-7.846838	148	-7.325648	148	-5.551	148	-5.963547
	149	-5.055659	149	-1.575185	149	-.5039585	149	-1.37479	149	-13.65	149	-17.27283	149	-1.538029	149	-2.933555	149	-7.728654	149	-7.938045	149	-5.715901	149	-6.621094
	150	-5.224281	150	-.3613634	150	-1.16475	150	-1.515643	150	-13.11658	150	-17.50339	150	-1.362944	150	-3.278646	150	-7.201757	150	-6.436934	150	-5.377721	150	-5.989412
	151	-6.475338	151	-1.846166	151	-1.156382	151	-1.373508	151	-12.17807	151	-16.79754	151	-.6646503	151	-3.75343	151	-7.430374	151	-5.927994	151	-5.347542	151	-5.521625
	152	-6.644841	152	-3.091138	152	-1.110199	152	-1.589224	152	-11.86986	152	-17.26881	152	-.718035	152	-2.869181	152	-7.59061	152	-5.942386	152	-5.430913	152	-4.869472
	153	-6.268107	153	-2.246071	153	-1.024936	153	-1.505829	153	-11.66652	153	-16.99856	153	-1.093535	153	-2.905502	153	-7.552988	153	-6.246698	153	-5.448601	153	-5.076035
	154	-6.805746	154	-2.905962	154	-1.394762	154	-1.504542	154	-11.97886	154	-15.84178	154	-1.579909	154	-3.967203	154	-8.012034	154	-6.204081	154	-5.828624	154	-6.236918
	155	-7.413661	155	-3.53587	155	-1.179053	155	-.4554492	155	-11.26741	155	-15.29042	155	-1.476936	155	-4.626468	155	-8.13236	155	-5.701492	155	-5.489258	155	-5.940813
	156	-8.79315	156	-3.728953	156	-1.045073	156	-.6528307	156	-10.95227	156	-15.10979	156	-1.880084	156	-3.834688	156	-8.767353	156	-6.167917	156	-5.419599	156	-5.848094
	157	-8.806739	157	-4.129565	157	-.8761081	157	-1.3807	157	-10.6015	157	-15.46857	157	-2.306812	157	-3.579286	157	-9.37318	157	-5.609049	157	-5.289794	157	-5.571371
	158	-9.646656	158	-6.004227	158	-.5868424	158	-1.212373	158	-10.08825	158	-14.78565	158	-1.465083	158	-1.674248	158	-9.710135	158	-5.84916	158	-5.597325	158	-5.34078
	159	-10.1902	159	-4.862438	159	-.4249212	159	-.7268674	159	-10.14104	159	-14.77152	159	-2.511793	159	-1.904348	159	-9.891929	159	-6.531782	159	-5.603842	159	-5.154666
	160	-10.45535	160	-2.897194	160	.1103893	160	-.581028	160	-9.687509	160	-15.62189	160	-2.169405	160	-2.836624	160	-9.757613	160	-6.496878	160	-5.696913	160	-5.439733
	161	-11.32146	161	-2.997039	161	-9.376872E-02	161	-.9396804	161	-9.611952	161	-15.68317	161	-2.066578	161	-2.803927	161	-9.551139	161	-6.929072	161	-5.856417	161	-6.548203
	162	-11.35725	162	-3.555263	162	9.287798E-02	162	-.6918625	162	-10.12713	162	-14.76517	162	-1.611966	162	-1.68721	162	-8.905457	162	-6.932689	162	-5.916016	162	-6.093271
	163	-10.82199	163	-3.181892	163	5.304372E-02	163	-1.047979	163	-10.00705	163	-15.39765	163	-.9161651	163	-1.698499	163	-8.595164	163	-6.095619	163	-5.567056	163	-6.491832
	164	-10.52037	164	-3.015752	164	-.3116541	164	-1.68722	164	-9.944395	164	-15.55278	164	-.9315776	164	-6.106361E-02	164	-8.094678	164	-5.664329	164	-5.432889	164	-5.931938
	165	-9.752409	165	-3.089664	165	-.2216294	165	-1.6555	165	-10.42381	165	-15.82251	165	-.0418272	165	-.1414845	165	-7.747192	165	-6.008781	165	-5.050446	165	-5.236167
	166	-9.719831	166	-1.477815	166	-.5222231	166	-1.260696	166	-10.50641	166	-14.89272	166	-.3703699	166	-3.009409	166	-7.362113	166	-6.342293	166	-5.047766	166	-5.047654
	167	-9.152147	167	-1.018113	167	-.830437	167	-1.728679	167	-10.75989	167	-15.42953	167	.5123137	167	-2.54986	167	-6.389436	167	-4.86218	167	-5.104262	167	-4.64158
	168	-8.599182	168	-3.456521	168	-.9815397	168	-1.688723	168	-10.94009	168	-15.13126	168	1.132138	168	-2.189934	168	-6.311783	168	-4.04792	168	-4.924537	168	-4.458541
	169	-7.764444	169	-3.073818	169	-1.259964	169	-1.668418	169	-10.5947	169	-14.73462	169	.4350778	169	-1.964667	169	-6.272962	169	-4.014323	169	-5.238989	169	-4.745487
	170	-7.509084	170	-2.375362	170	-1.213551	170	-1.780322	170	-10.33631	170	-15.04402	170	.6225275	170	-2.743705	170	-6.705618	170	-4.631465	170	-5.145158	170	-4.963614
	171	-7.41219	171	-2.202137	171	-1.558603	171	-1.837897	171	-10.10599	171	-15.71621	171	-9.831468E-02	171	-1.951331	171	-7.005669	171	-4.66712	171	-5.329425	171	-5.118263
	172	-6.901651	172	-2.197764	172	-1.706114	172	-1.553185	172	-10.30743	172	-15.17716	172	-.167566	172	-3.046432	172	-6.90734	172	-4.814392	172	-5.146036	172	-4.624057
	173	-6.880601	173	-2.958186	173	-1.567818	173	-1.917303	173	-10.82733	173	-15.55635	173	-.9064568	173	-4.502166	173	-7.881002	173	-4.482533	173	-5.42879	173	-4.198938
	174	-6.867095	174	-3.3928	174	-1.474276	174	-2.121233	174	-11.11846	174	-15.7999	174	-.9358579	174	-2.177679	174	-8.229563	174	-3.877322	174	-5.463682	174	-5.126966
	175	-7.091264	175	-4.236326	175	-1.32018	175	-1.863148	175	-10.73979	175	-15.03442	175	-1.038437	175	-1.424389	175	-8.68832	175	-4.496936	175	-5.565943	175	-6.134982
	176	-7.154216	176	-2.069031	176	-1.169006	176	-2.594474	176	-11.20273	176	-15.86254	176	-1.802381	176	-1.490091	176	-8.839968	176	-4.576616	176	-5.596045	176	-6.221214
	177	-6.733562	177	-.964075	177	-.7663187	177	-3.225862	177	-10.95208	177	-15.40106	177	-1.678761	177	-2.025415	177	-8.109998	177	-3.698551	177	-5.386946	177	-5.657816
	178	-6.985661	178	-1.268112	178	-.7291517	178	-2.755245	178	-10.99029	178	-15.52988	178	-1.511618	178	-2.632203	178	-7.287795	178	-3.589023	178	-5.054132	178	-5.168892
	179	-6.607203	179	-2.186696	179	-.6746728	179	-2.572668	179	-11.37823	179	-15.5915	179	-.7520784	179	-2.800818	179	-6.885401	179	-4.1236	179	-5.442475	179	-5.322212
	180	-6.374901	180	-1.805635	180	-.521909	180	-2.959377	180	-11.7442	180	-15.07202	180	-.8425277	180	-1.248582	180	-6.106459	180	-3.487662	180	-5.394182	180	-5.570473
	181	-5.567565	181	-1.459257	181	-.8160486	181	-2.996276	181	-12.32356	181	-15.64819	181	-.7066142	181	-.22219	181	-5.595343	181	-3.019696	181	-5.520417	181	-5.597213
	182	-4.839996	182	-1.277531	182	-.602208	182	-2.743068	182	-12.55729	182	-14.53366	182	.1038669	182	-.8393077	182	-5.36648	182	-3.402446	182	-5.686524	182	-6.169447
	183	-4.178134	183	.1893798	183	-.9162844	183	-2.365035	183	-13.05718	183	-13.89329	183	-.7288336	183	-3.805832	183	-4.963256	183	-3.028769	183	-5.780673	183	-6.605941
	184	-3.393999	184	-.5062101	184	-1.179061	184	-2.579196	184	-13.18827	184	-14.81436	184	.5970277	184	-2.801998	184	-4.624503	184	-2.61546	184	-5.578758	184	-6.502648
	185	-3.032763	185	-2.04533	185	-1.166298	185	-2.623706	185	-13.6602	185	-14.26533	185	.6627379	185	-2.109312	185	-5.065466	185	-2.405508	185	-5.426051	185	-6.702242
	186	-2.601732	186	-1.796219	186	-1.352472	186	-3.045596	186	-13.31682	186	-14.91312	186	.1473839	186	-3.177489	186	-5.46226	186	-2.17959	186	-5.393249	186	-6.577454
	187	-2.371037	187	-1.569108	187	-1.322001	187	-3.211544	187	-12.64886	187	-14.48411	187	.1692322	187	-3.201834	187	-5.261416	187	-1.776503	187	-5.42417	187	-6.388417
	188	-2.362265	188	-1.431162	188	-1.083533	188	-2.593446	188	-11.96892	188	-14.05165	188	-.3888065	188	-3.03774	188	-5.340631	188	-1.840557	188	-5.099066	188	-6.192452
	189	-2.841802	189	-1.980483	189	-1.045321	189	-2.64375	189	-11.58337	189	-13.51189	189	-.7461631	189	-4.79013	189	-5.90281	189	-1.705138	189	-5.411935	189	-6.29858
	190	-2.902158	190	-2.656046	190	-1.087678	190	-2.712049	190	-10.78338	190	-12.12391	190	-1.199156	190	-3.79672	190	-5.708863	190	-.4902124	190	-5.398776	190	-6.750801
	191	-3.378733	191	-4.102737	191	-.8277498	191	-3.014466	191	-10.67589	191	-12.5806	191	-1.225534	191	-2.001887	191	-6.268207	191	-.258622	191	-5.217302	191	-6.478913
	192	-3.938662	192	-3.800822	192	-.2216476	192	-1.983095	192	-10.47735	192	-12.3376	192	-1.740513	192	-1.737632	192	-5.959957	192	-1.064857	192	-4.851819	192	-5.958818
	193	-4.629405	193	-1.214577	193	6.91092E-03	193	-2.301944	193	-9.577103	193	-12.36082	193	-1.74141	193	-3.06032	193	-5.366761	193	-1.471386	193	-4.792556	193	-5.683273
	194	-4.993153	194	-1.269784	194	.1828012	194	-2.424514	194	-9.496434	194	-12.10604	194	-1.828798	194	-2.955932	194	-4.450376	194	-.4799224	194	-4.430234	194	-4.932299
	195	-5.588222	195	-2.414717	195	.2978435	195	-2.705594	195	-9.611472	195	-12.01828	195	-1.01978	195	-3.191185	195	-4.364401	195	.3277443	195	-4.183458	195	-4.440831
	196	-6.100994	196	-2.602544	196	9.155723E-02	196	-3.33175	196	-9.506983	196	-12.35343	196	-.8543912	196	-3.35516	196	-4.235695	196	.4003674	196	-4.524384	196	-4.773856
	197	-5.852312	197	-2.01889	197	.6387619	197	-3.199602	197	-8.50653	197	-12.94915	197	-.6476802	197	-2.581093	197	-3.005002	197	.9379579	197	-4.224196	197	-5.485137
	198	-5.782288	198	-1.496733	198	.3463781	198	-2.762571	198	-8.439122	198	-12.70604	198	-.6781404	198	-1.240674	198	-2.100091	198	.7763334	198	-4.53573	198	-6.239822
	199	-5.509146	199	-1.39281	199	.4559487	199	-2.632432	199	-8.427225	199	-12.55108	199	.2440364	199	-2.827512	199	-1.440169	199	.4966488	199	-4.672407	199	-6.683787
	200	-5.073547	200	-1.106229	200	.1064685	200	-3.266064	200	-8.822003	200	-12.67174	200	-.450327	200	-5.048012	200	-.8613011	200	1.754093	200	-4.684729	200	-6.129404
	201	-4.765703	201	-2.524776	201	-.1878896	201	-3.748062	201	-9.055086	201	-12.72476	201	.9143311	201	-4.702465	201	-.8164188	201	2.616312	201	-4.658828	201	-6.015122
	202	-4.305143	202	-4.44225	202	-8.277988E-02	202	-3.326808	202	-9.127033	202	-13.26809	202	1.165955	202	-3.526092	202	-.6977457	202	2.706556	202	-4.642019	202	-5.838048
	203	-3.707936	203	-4.281438	203	-.4584059	203	-3.535768	203	-9.829944	203	-14.22539	203	.6793297	203	-3.730922	203	-1.257717	203	2.393446	203	-4.855528	203	-6.139944
	204	-3.509074	204	-4.278492	204	-.3712285	204	-2.875897	204	-9.948069	204	-13.77116	204	.573328	204	-3.195203	204	-1.118525	204	2.70737	204	-5.15285	204	-6.265592
	205	-3.805673	205	-4.584885	205	-.2434475	205	-2.508262	205	-10.17764	205	-12.66322	205	1.323144E-03	205	-3.576886	205	-1.521732	205	3.101689	205	-5.036744	205	-6.131544
	206	-4.260681	206	-5.218953	206	-.1728174	206	-2.534506	206	-10.90457	206	-13.04156	206	-1.040102	206	-4.787773	206	-3.176116	206	5.209519	206	-5.380183	206	-5.886399
	207	-3.768248	207	-5.308137	207	-.028415	207	-3.08464	207	-10.86276	207	-12.55495	207	-.6948205	207	-4.064371	207	-5.009789	207	9.318211	207	-5.307147	207	-5.730924
	208	-4.492498	208	-6.804434	208	.2174994	208	-2.729821	208	-11.36577	208	-13.02668	208	-1.157857	208	-2.696918	208	-5.882765	208	10.88618	208	-5.698911	208	-5.35783
	209	-4.012587	209	-6.024523	209	.8666773	209	-2.104157	209	-10.00788	209	-12.19009	209	-.9204873	209	-2.823666	209	-5.237113	209	11.09662	209	-5.886014	209	-5.562511
	210	-4.123709	210	-4.383471	210	.7092269	210	-2.240863	210	-9.880589	210	-11.70514	210	-1.777156	210	-3.227417	210	-4.599141	210	10.60325	210	-6.239943	210	-5.591894
	211	-4.741805	211	-5.371567	211	.9707863	211	-2.491992	211	-10.40778	211	-11.81469	211	-1.780798	211	-3.23767	211	-3.074238	211	10.39952	211	-6.172713	211	-6.252813
	212	-5.262626	212	-5.006184	212	1.24441	212	-2.388995	212	-9.892856	212	-10.55051	212	-1.041319	212	-3.741188	212	-2.278099	212	10.35306	212	-6.009406	212	-5.49562
	213	-5.916983	213	-5.595099	213	1.279681	213	-3.290964	213	-9.494318	213	-10.19267	213	-.7324159	213	-3.549746	213	-2.097149	213	9.902982	213	-6.608094	213	-6.29878
	214	-5.175956	214	-4.921511	214	1.374479	214	-2.780615	214	-9.9227	214	-9.956791	214	-.4001461	214	-2.140362	214	-.2889843	214	10.48171	214	-6.349344	214	-5.974714
	215	-5.049593	215	-5.076041	215	1.018033	215	-2.483636	215	-10.65469	215	-10.33829	215	.1302611	215	-1.227552	215	8.688337E-02	215	9.582257	215	-6.635277	215	-6.266044
	216	-5.305247	216	-4.029095	216	.688934	216	-1.894489	216	-9.604555	216	-10.06404	216	9.888808E-04	216	-3.792258	216	.8109338	216	9.312092	216	-6.76091	216	-6.15295
	217	-4.812025	217	-4.070949	217	.6106789	217	-2.772274	217	-9.233729	217	-9.532724	217	.6491368	217	-4.28342	217	1.063768	217	9.76258	217	-6.76605	217	-5.840342
	218	-4.94132	218	-6.559469	218	.1702849	218	-2.037088	218	-9.06101	218	-9.230277	218	.9902297	218	-3.524705	218	.6324579	218	10.20879	218	-6.862239	218	-5.615896
	219	-4.249436	219	-6.329491	219	.6094435	219	-1.812962	219	-8.098852	219	-7.809149	219	.7918597	219	-2.646932	219	.3851716	219	10.8228	219	-6.733253	219	-5.479762
	220	-4.334652	220	-6.490574	220	.2371307	220	-2.332771	220	-7.838419	220	-8.004646	220	.4510625	220	-2.936625	220	-.3936897	220	10.19309	220	-7.048088	220	-5.174741
	221	-3.86477	221	-6.535413	221	.3477342	221	-1.842893	221	-7.663436	221	-8.980926	221	.1836879	221	-3.221222	221	-.1867971	221	9.50111	221	-7.260831	221	-5.033514
	222	-4.432343	222	-7.043738	222	.7454725	222	-1.505458	222	-7.604231	222	-8.203562	222	.3401166	222	-3.71121	222	-.524051	222	8.869552	222	-7.274206	222	-5.336089
	223	-5.173491	223	-7.935714	223	1.055244	223	-1.018342	223	-6.668419	223	-7.72236	223	-.3988923	223	-4.022006	223	-1.075436	223	9.219026	223	-7.435959	223	-5.875617
	224	-4.849987	224	-8.583054	224	1.29537	224	-1.143497	224	-5.777917	224	-7.98948	224	-7.382798E-02	224	-2.800292	224	-1.130408	224	10.30638	224	-7.393763	224	-5.599912
	225	-5.911337	225	-10.11972	225	1.527399	225	-1.073054	225	-5.629279	225	-8.209661	225	-3.572845E-02	225	-1.203352	225	-1.594349	225	9.907667	225	-7.576385	225	-5.688356
	226	-5.877398	226	-8.140112	226	1.996363	226	-.7293283	226	-5.322299	226	-7.424894	226	-.4610733	226	-1.717527	226	-1.457967	226	9.548338	226	-7.469056	226	-5.824837
	227	-6.04487	227	-7.489079	227	2.301779	227	-.7152426	227	-5.581371	227	-7.78313	227	-.5429527	227	-2.760312	227	-.1951648	227	9.03299	227	-7.579544	227	-5.616034
	228	-7.236171	228	-7.432678	228	2.341563	228	-.5786111	228	-5.707738	228	-7.616557	228	3.325272E-02	228	-2.093344	228	.5896685	228	8.483261	228	-7.733663	228	-5.826688
	229	-6.976802	229	-7.400824	229	2.812988	229	-.6386207	229	-5.445847	229	-7.481889	229	.4163895	229	-1.389922	229	1.232584	229	9.49655	229	-7.217026	229	-5.874902
	230	-7.200006	230	-6.854054	230	2.447016	230	-1.641913	230	-5.549913	230	-8.581085	230	.458693	230	-2.190834	230	.8487018	230	9.848565	230	-7.43123	230	-6.725894
	231	-6.442424	231	-6.698358	231	2.68297	231	-1.828854	231	-6.021712	231	-8.242808	231	1.208839	231	-.7209464	231	1.527732	231	10.02312	231	-7.217203	231	-6.432854
	232	-6.329526	232	-6.920741	232	2.531612	232	-.7552378	232	-6.294889	232	-7.770617	232	.6324412	232	-1.492765	232	1.972072	232	9.566334	232	-7.16799	232	-6.04675
	233	-5.450251	233	-5.881612	233	2.096304	233	-.6252964	233	-6.703135	233	-8.683772	233	1.070714	233	-3.971045	233	2.423023	233	9.973146	233	-7.093091	233	-5.689135
	234	-5.244964	234	-6.100927	234	2.138295	234	-.4918998	234	-6.652132	234	-7.871369	234	1.765163	234	-3.44741	234	2.766073	234	11.21442	234	-6.847968	234	-5.403061
	235	-5.637053	235	-8.286868	235	1.821507	235	-.1798649	235	-7.750783	235	-9.081592	235	1.734525	235	-4.13943	235	2.243718	235	11.04417	235	-7.120859	235	-5.88555
	236	-4.933349	236	-7.528748	236	1.854551	236	-.2791154	236	-7.462423	236	-9.603802	236	1.376976	236	-4.052867	236	1.946278	236	10.73028	236	-6.593827	236	-6.413669
	237	-4.501966	237	-7.797172	237	.7520236	237	-.2545134	237	-6.907092	237	-8.889358	237	.2752882	237	-4.90067	237	2.156684	237	10.30069	237	-6.614774	237	-6.189418
	238	-4.383982	238	-7.598526	238	1.395046	238	.6693751	238	-6.7401	238	-8.869742	238	2.136525E-02	238	-4.734312	238	2.140043	238	9.840155	238	-6.45962	238	-4.614495
	239	-4.221879	239	-8.010837	239	1.766425	239	.2840756	239	-6.413933	239	-8.522521	239	-.0857197	239	-5.170027	239	1.915467	239	9.729025	239	-5.773611	239	-3.781214
	240	-4.35512	240	-8.151507	240	1.397297	240	-.1704197	240	-6.625751	240	-9.035543	240	-.3646775	240	-5.395112	240	1.275581	240	10.24621	240	-5.824334	240	-3.601839
	241	-4.360967	241	-9.097648	241	1.760307	241	-.1318649	241	-6.555299	241	-8.916875	241	-.6664867	241	-1.686061	241	.7695142	241	10.90124	241	-5.594538	241	-4.032413
	242	-4.646692	242	-9.211283	242	2.164199	242	.735208	242	-5.969467	242	-8.597645	242	-.9002641	242	-3.757147	242	.2306951	242	9.770315	242	-5.772822	242	-5.026639
	243	-4.329445	243	-6.5553	243	2.456857	243	.829923	243	-6.35802	243	-8.891698	243	-1.105528	243	-3.592809	243	.2975145	243	9.477082	243	-5.523964	243	-5.131068
	244	-4.560817	244	-5.911255	244	2.526252	244	.7614166	244	-6.857188	244	-8.716589	244	-.8012474	244	-4.648776	244	.9349524	244	10.00929	244	-5.526746	244	-4.865479
	245	-5.021523	245	-6.308212	245	2.621437	245	1.04083	245	-7.29864	245	-6.936792	245	-.7758763	245	-4.4299	245	1.077543	245	10.01678	245	-5.137594	245	-4.525075
	246	-5.181611	246	-6.139547	246	2.66014	246	.6330728	246	-7.342302	246	-6.936137	246	-.1163115	246	-4.543028	246	1.497509	246	10.56727	246	-5.047761	246	-4.811733
	247	-4.446027	247	-5.737592	247	2.534342	247	.5908262	247	-7.896229	247	-6.864077	247	-.1748674	247	-3.561711	247	1.866139	247	10.4798	247	-4.886489	247	-4.553353
	248	-3.698804	248	-5.485805	248	2.848239	248	.5249111	248	-8.045002	248	-6.897164	248	.1879962	248	-1.537807	248	2.22446	248	10.30964	248	-4.564696	248	-4.231309
	249	-3.331714	249	-4.327724	249	2.748699	249	.9148266	249	-7.847158	249	-5.801209	249	.4410592	249	-2.952624	249	3.048209	249	9.906408	249	-4.522843	249	-4.853631
	250	-3.184124	250	-4.06471	250	2.123214	250	1.443752	250	-7.531601	250	-5.540766	250	.8943428	250	-3.621002	250	3.192483	250	11.01531	250	-4.468728	250	-4.523435
	251	-3.064167	251	-4.920868	251	1.888942	251	.8731087	251	-6.736125	251	-5.682432	251	1.441254	251	-2.223302	251	2.858316	251	11.57405	251	-4.650023	251	-4.558406
	252	-2.488039	252	-6.310422	252	1.973416	252	.8321238	252	-7.116112	252	-5.168504	252	2.05341	252	-1.985916	252	2.351249	252	11.51177	252	-4.864291	252	-5.604157
	253	-1.916722	253	-5.312424	253	1.713394	253	.3240366	253	-6.681958	253	-5.835345	253	1.557685	253	-1.012513	253	1.754475	253	11.52856	253	-4.996879	253	-5.844678
	254	-1.725046	254	-4.786591	254	2.079541	254	.5522676	254	-6.484479	254	-5.215293	254	1.497474	254	-1.591301	254	1.591542	254	11.35059	254	-4.982673	254	-5.813136
	255	-2.037098	255	-5.225304	255	2.419609	255	1.697342	255	-5.294581	255	-4.877357	255	1.138752	255	-2.081822	255	1.004414	255	10.72905	255	-5.019784	255	-5.780966
	256	-1.770746	256	-5.566137	256	2.667202	256	2.152973	256	-4.581964	256	-4.131906	256	.9691289	256	-3.130279	256	.5407143	256	10.16875	256	-4.976992	256	-5.686407
	257	-2.117332	257	-5.454881	257	2.40565	257	1.028715	257	-4.566392	257	-4.24782	257	.9886207	257	-2.439031	257	.1451619	257	10.60121	257	-4.909264	257	-5.745154
	258	-2.605844	258	-6.772974	258	3.27179	258	.9834276	258	-4.386343	258	-4.853402	258	.3844878	258	.6823037	258	-.5382795	258	11.11757	258	-4.868165	258	-6.689966
	259	-2.381488	259	-6.026004	259	3.880304	259	1.503851	259	-5.021377	259	-5.455365	259	-.1866623	259	-1.53206	259	-.9658953	259	10.4208	259	-4.718628	259	-6.767198
	260	-2.517208	260	-4.187065	260	4.133963	260	1.818074	260	-4.306728	260	-4.661874	260	-.332214	260	-1.939722	260	-1.060055	260	10.45039	260	-4.687017	260	-6.310544
	261	-3.280979	261	-4.556082	261	4.639123	261	2.728045	261	-4.696091	261	-4.462204	261	-.7661821	261	-3.360207	261	-.5169458	261	10.9167	261	-4.781766	261	-5.662944
	262	-3.677536	262	-4.921367	262	4.724961	262	2.566438	262	-5.480536	262	-5.144084	262	.3933201	262	-2.731902	262	-.1437163	262	11.21399	262	-4.474505	262	-5.272666
	263	-3.650243	263	-4.662893	263	4.991151	263	2.282271	263	-5.9394	263	-5.052444	263	.5805352	263	-1.694745	263	.2486558	263	11.55239	263	-4.567219	263	-5.790324
	264	-3.311947	264	-4.871437	264	5.004249	264	2.410081	264	-6.225718	264	-6.418762	264	.6229955	264	-1.092385	264	1.220928	264	11.97343	264	-4.531154	264	-6.100317
	265	-3.280481	265	-4.042391	265	4.69123	265	2.76344	265	-6.169795	265	-7.329797	265	1.030753	265	-.8880966	265	1.191137	265	11.31341	265	-4.599971	265	-6.187362
	266	-3.14561	266	-2.472165	266	4.474864	266	3.610526	266	-6.648887	266	-6.39257	266	.9608341	266	-3.317373	266	1.874511	266	11.65397	266	-4.706723	266	-6.614108
	267	-2.806616	267	-2.304407	267	3.763135	267	2.305125	267	-6.618062	267	-7.298294	267	1.635814	267	-3.439392	267	2.526535	267	12.22539	267	-4.585166	267	-6.54527
	268	-2.24743	268	-4.414399	268	3.690816	268	2.439453	268	-5.829908	268	-6.426964	268	1.946685	268	-2.256963	268	2.68353	268	12.3426	268	-4.499517	268	-6.055931
	269	-2.235193	269	-4.380996	269	3.867583	269	2.703695	269	-5.796232	269	-6.728686	269	2.167398	269	-2.351765	269	2.103086	269	12.12411	269	-4.53881	269	-5.56039
	270	-1.059461	270	-4.263703	270	3.737925	270	3.164951	270	-5.899887	270	-7.470053	270	1.505137	270	-2.49593	270	1.594435	270	11.92817	270	-5.074311	270	-5.54105
	271	-1.278875	271	-4.023755	271	3.662471	271	3.796504	271	-5.423563	271	-7.032977	271	.721651	271	-2.273659	271	1.279285	271	11.01449	271	-5.104641	271	-6.135859
	272	-1.769705	272	-4.275957	272	2.65432	272	3.224318	272	-5.359632	272	-7.13683	272	.9303595	272	-3.610367	272	.5437975	272	10.07309	272	-5.305548	272	-6.619193
	273	-1.821288	273	-4.820989	273	3.01089	273	3.536536	273	-5.213161	273	-6.838906	273	1.012576	273	-3.990207	273	.3851884	273	10.94888	273	-5.425359	273	-6.745
	274	-1.591462	274	-5.279673	274	3.498594	274	3.146102	274	-4.898715	274	-6.576688	274	.1672489	274	-2.820373	274	-.2110138	274	10.82635	274	-5.100592	274	-6.175479
	275	-2.156225	275	-6.349504	275	3.310412	275	2.963736	275	-5.419649	275	-6.415217	275	9.268729E-02	275	-1.119034	275	-1.134714	275	10.54387	275	-5.129554	275	-5.761053
	276	-2.145681	276	-4.495164	276	3.823407	276	3.730365	276	-5.379565	276	-6.3435	276	-.3335034	276	-1.387636	276	-1.58521	276	9.879041	276	-4.785029	276	-5.600955
	277	-3.035989	277	-3.029447	277	3.759641	277	3.543391	277	-5.035245	277	-7.053663	277	-.4105086	277	-1.548759	277	-1.507734	277	10.06019	277	-4.894808	277	-5.352686
	278	-3.358275	278	-3.514088	278	3.663447	278	3.775543	278	-5.431768	278	-6.342382	278	-8.970033E-02	278	-.6734595	278	-.5436022	278	10.92772	278	-4.523967	278	-4.92438
	279	-3.499865	279	-3.831429	279	3.708217	279	3.616999	279	-5.618455	279	-6.854515	279	-4.480917E-02	279	-1.375993	279	-.5311145	279	10.47581	279	-4.355497	279	-4.715483
	280	-3.259492	280	-3.626286	280	3.804085	280	3.92229	280	-5.781073	280	-6.145535	280	.4050398	280	-.6430699	280	-.7820578	280	10.07288	280	-4.5514	280	-5.387132
	281	-2.955549	281	-3.21425	281	3.545532	281	4.02803	281	-5.800193	281	-5.503255	281	1.038144	281	1.005899	281	-.8805758	281	9.952061	281	-4.196152	281	-5.152023
	282	-3.16182	282	-3.221606	282	3.251733	282	3.680434	282	-6.376414	282	-5.476097	282	.7567779	282	1.070337	282	-1.329849	282	9.011981	282	-4.300466	282	-4.839404
	283	-2.381151	283	-2.044181	283	2.905616	283	3.965513	283	-5.754054	283	-5.410266	283	1.199929	283	-.5483457	283	-.9961638	283	8.56408	283	-4.190375	283	-4.300395
	284	-2.340699	284	-2.886022	284	2.632741	284	4.474	284	-5.715019	284	-5.168395	284	2.274737	284	-.1037622	284	-.9806322	284	8.984262	284	-4.431197	284	-4.491595
	285	-2.399874	285	-4.47426	285	2.54155	285	4.372502	285	-6.031036	285	-5.142446	285	2.321433	285	.3884376	285	-1.456992	285	9.327551	285	-4.352274	285	-5.238357
	286	-1.725608	286	-4.328033	286	2.476156	286	3.302971	286	-5.956482	286	-4.911837	286	2.329612	286	.793161	286	-2.034119	286	8.86687	286	-4.381765	286	-5.468573
	287	-1.808465	287	-4.828236	287	2.478651	287	3.795731	287	-6.173579	287	-4.737005	287	1.983421	287	.3696045	287	-2.866989	287	8.744984	287	-4.569129	287	-5.347774
	288	-2.02283	288	-4.107856	288	2.953507	288	4.742722	288	-5.634851	288	-4.891135	288	1.458599	288	.6114294	288	-2.778702	288	8.076618	288	-4.28204	288	-4.642372
	289	-2.555514	289	-3.85247	289	2.532332	289	4.31144	289	-5.734257	289	-4.550169	289	.9486616	289	-1.476704	289	-3.227585	289	6.788241	289	-4.520319	289	-4.623748
	290	-2.602346	290	-4.533195	290	2.816981	290	4.311346	290	-4.902652	290	-4.933997	290	.8257685	290	-1.350826	290	-3.008673	290	7.576542	290	-4.478922	290	-4.574179
	291	-2.934811	291	-5.74781	291	3.13219	291	3.307205	291	-4.578334	291	-4.233123	291	.3549475	291	2.314758	291	-3.848199	291	7.797786	291	-4.527503	291	-4.035267
	292	-2.79746	292	-6.086158	292	4.329117	292	4.564508	292	-4.158919	292	-4.810396	292	.2837476	292	1.469771	292	-4.852348	292	6.194663	292	-4.432246	292	-4.49906
	293	-2.267805	293	-4.191542	293	4.126284	293	3.318953	293	-3.56291	293	-4.375357	293	-3.107706E-02	293	1.898315	293	-4.750427	293	5.860783	293	-4.569849	293	-4.706508
	294	-3.310092	294	-3.931571	294	4.250825	294	3.700817	294	-3.874433	294	-3.888449	294	.0441082	294	1.017778	294	-5.322438	294	5.525507	294	-4.538749	294	-4.919993
	295	-3.604325	295	-3.446219	295	4.709438	295	4.879407	295	-3.4723	295	-3.604752	295	.7149193	295	1.062377	295	-4.497703	295	6.45061	295	-4.1071	295	-4.917844
	296	-3.890641	296	-3.216354	296	5.08393	296	4.076559	296	-3.482841	296	-4.749927	296	1.127958	296	1.058753	296	-4.322863	296	6.562455	296	-4.017366	296	-4.745847
	297	-3.932295	297	-3.166397	297	4.790558	297	4.202819	297	-3.08008	297	-4.030062	297	.671647	297	1.074576	297	-3.920011	297	6.594911	297	-4.115436	297	-4.428727
	298	-3.125943	298	-2.466502	298	4.855209	298	3.857062	298	-2.534859	298	-3.847469	298	1.614654	298	2.255149	298	-2.954769	298	6.820013	298	-3.727093	298	-4.088962
	299	-3.069313	299	-1.603524	299	4.436319	299	3.958076	299	-2.717486	299	-3.400893	299	1.382658	299	.3570388	299	-2.905075	299	6.195251	299	-4.010927	299	-4.397202
	300	-2.281248	300	-1.037558	300	4.774334	300	5.240703	300	-2.454858	300	-3.637479	300	1.254692	300	-1.100635	300	-2.022067	300	7.319094	300	-3.864899	300	-4.397735
	301	-2.222257	301	-2.737046	301	3.834203	301	3.717992	301	-2.657845	301	-3.018809	301	2.270167	301	-3.51278E-03	301	-2.230708	301	8.277877	301	-3.543452	301	-4.664582
	302	-1.751539	302	-3.70451	302	2.878894	302	4.363138	302	-2.787905	302	-2.806978	302	2.237071	302	.5859259	302	-2.589333	302	7.941935	302	-3.252729	302	-3.943206
	303	-.8191191	303	-2.618588	303	3.342098	303	3.902194	303	-3.193963	303	-2.892003	303	1.7655	303	.612982	303	-2.696378	303	7.387452	303	-2.795067	303	-3.298541
	304	-.2091731	304	-3.008934	304	2.828995	304	4.073829	304	-3.549527	304	-3.781308	304	1.720028	304	.9366219	304	-2.925372	304	6.365946	304	-3.273201	304	-2.840912
	305	-.13686	305	-2.957618	305	3.387202	305	5.373693	305	-3.312266	305	-3.234945	305	1.274693	305	.4595553	305	-2.989684	305	6.442575	305	-2.827904	305	-1.904321
	306	-.7297732	306	-2.934082	306	3.1503	306	4.728724	306	-3.846265	306	-3.370701	306	1.068547	306	-.951093	306	-4.213802	306	5.651422	306	-3.090656	306	-3.032154
	307	-.4455942	307	-2.840029	307	2.435935	307	4.970614	307	-3.988197	307	-4.065646	307	.4219871	307	.6853738	307	-4.35496	307	5.744303	307	-3.004191	307	-3.91125
	308	-.6678323	308	-3.928607	308	2.837311	308	5.475194	308	-4.270979	308	-4.826233	308	.8849723	308	2.595859	308	-4.98857	308	5.091971	308	-3.292835	308	-4.688501
	309	-.371854	309	-2.707119	309	3.155137	309	6.322921	309	-4.512064	309	-4.182286	309	-.1055384	309	1.478184	309	-5.296264	309	4.323267	309	-2.989697	309	-4.47635
	310	-.3755612	310	-.1193562	310	2.697298	310	5.143152	310	-4.877612	310	-5.283052	310	.2973081	310	.6656311	310	-5.256051	310	4.429376	310	-2.535268	310	-3.872026
	311	-.6943747	311	-.6164255	311	3.144146	311	5.18607	311	-5.489212	311	-4.168623	311	-.1926269	311	1.10965	311	-5.450032	311	4.195051	311	-2.438004	311	-4.021676
	312	-.6255988	312	-1.049972E-02	312	2.649953	312	4.974643	312	-5.929504	312	-4.122747	312	.2400139	312	.8300285	312	-5.412703	312	4.192206	312	-2.657555	312	-4.658348
	313	5.604398E-02	313	6.249714E-02	313	3.114363	313	5.316297	313	-6.076376	313	-3.672573	313	1.349905	313	2.217346	313	-5.14434	313	4.814022	313	-2.442454	313	-4.663767
	314	.7721987	314	.5291926	314	2.711758	314	4.279605	314	-6.811271	314	-3.859337	314	1.084697	314	2.998507	314	-5.04161	314	4.773703	314	-2.008322	314	-4.659816
	315	1.12087	315	1.38265	315	2.212512	315	4.841849	315	-6.628245	315	-3.568245	315	1.928015	315	4.287991	315	-4.431541	315	4.311769	315	-2.194686	315	-5.065687
	316	1.435687	316	2.869699	316	1.885069	316	5.219204	316	-6.809529	316	-3.661278	316	1.849685	316	2.391948	316	-3.966136	316	3.036007	316	-1.924715	316	-4.762968
	317	2.36837	317	2.60139	317	1.498171	317	4.645045	317	-6.999605	317	-3.326958	317	2.71207	317	1.903928	317	-3.314187	317	3.484466	317	-2.058946	317	-4.256207
	318	2.491352	318	.6775722	318	.8115717	318	4.378554	318	-6.858576	318	-2.86692	318	2.627605	318	2.399725	318	-4.035234	318	3.451802	318	-1.901856	318	-4.394343
	319	3.10627	319	.1496057	319	1.043892	319	4.356367	319	-6.660545	319	-2.347184	319	2.886165	319	2.627414	319	-4.264955	319	3.038249	319	-2.213838	319	-4.349106
	320	3.625117	320	1.032505	320	1.015319	320	4.640269	320	-5.828	320	-1.36924	320	2.884632	320	3.432985	320	-4.507483	320	2.528521	320	-1.917779	320	-4.543054
	321	4.221404	321	1.137955	321	.7602203	321	5.097694	321	-6.073451	321	-2.261038	321	2.292423	321	2.730313	321	-5.20492	321	2.411582	321	-1.929038	321	-4.552768
	322	3.771034	322	1.456111	322	.8785413	322	4.580515	322	-6.912478	322	-2.78494	322	2.295216	322	2.119064	322	-6.081095	322	1.609953	322	-2.018174	322	-4.676305
	323	3.540303	323	1.310456	323	1.136262	323	3.995584	323	-5.738642	323	-2.769722	323	1.36378	323	.2409991	323	-6.976237	323	1.415876	323	-2.259504	323	-5.063109
	324	3.612849	324	.7749355	324	1.28039	324	4.414128	324	-5.253181	324	-2.541024	324	1.692002	324	.8586643	324	-7.434546	324	2.176487	324	-2.363135	324	-4.604879
	325	3.608938	325	-.4992523	325	1.895356	325	5.386604	325	-4.810197	325	-3.052701	325	1.20928	325	2.923195	325	-6.983626	325	1.266309	325	-2.313138	325	-4.396058
	326	3.259051	326	.9861666	326	1.931921	326	3.967297	326	-4.752424	326	-3.718644	326	-.3614422	326	1.513731	326	-7.230853	326	.1266972	326	-2.148146	326	-4.725158
	327	3.564108	327	1.906185	327	2.545691	327	4.630219	327	-4.162731	327	-2.644827	327	.2096583	327	.5207943	327	-6.453756	327	.7644273	327	-2.127621	327	-4.793806
	328	2.930481	328	1.253545	328	2.399278	328	4.971365	328	-3.624606	328	-2.649778	328	-.1393987	328	-.8484244	328	-6.390466	328	.8208312	328	-1.975111	328	-4.606343
	329	2.551267	329	1.424138	329	2.577018	329	4.636026	329	-3.993683	329	-3.213999	329	.8945352	329	-.4252934	329	-5.882421	329	1.055201	329	-2.070595	329	-3.888859
	330	2.815671	330	1.785131	330	2.732096	330	4.178758	330	-3.670364	330	-2.59296	330	.9599248	330	.3987003	330	-5.507102	330	1.686189	330	-1.94019	330	-3.484658
	331	2.988566	331	2.109906	331	2.332054	331	2.923871	331	-3.883593	331	-3.050819	331	.8075058	331	1.839421	331	-5.068887	331	1.938809	331	-1.870591	331	-3.381721
	332	3.049784	332	2.231754	332	2.855443	332	4.046275	332	-3.89529	332	-3.371666	332	1.609748	332	1.430362	332	-4.685406	332	1.575041	332	-2.051286	332	-3.518458
	333	3.158923	333	3.667137	333	2.324519	333	3.264877	333	-4.627097	333	-2.312979	333	1.33251	333	-.3308007	333	-4.21563	333	1.399187	333	-2.092093	333	-3.477361
	334	3.367075	334	2.881617	334	2.003055	334	3.933282	334	-4.360121	334	-2.523675	334	1.914967	334	.2262907	334	-4.011604	334	2.2426	334	-2.017398	334	-3.050794
	335	3.87507	335	.8919038	335	1.631052	335	4.764964	335	-3.762075	335	-2.254867	335	2.282049	335	.2477288	335	-3.592804	335	3.193985	335	-2.070807	335	-3.203838
	336	4.086298	336	.7939574	336	1.282158	336	4.340104	336	-3.356339	336	-3.606087	336	2.828601	336	.2392005	336	-4.37176	336	3.23265	336	-2.086011	336	-3.128927
	337	4.738597	337	.5568548	337	1.286429	337	4.83062	337	-3.36451	337	-3.854698	337	1.901177	337	.5444151	337	-3.933043	337	3.128934	337	-1.939676	337	-2.908635
	338	4.776597	338	.5102426	338	.6377417	338	3.533904	338	-2.449265	338	-1.938386	338	1.394642	338	.2169166	338	-3.326175	338	2.501024	338	-1.994633	338	-3.186338
	339	4.62049	339	.3166837	339	.6441429	339	4.252355	339	-2.6785	339	-2.927054	339	1.287687	339	-.9627022	339	-3.56006	339	2.286315	339	-2.24006	339	-3.166254
	340	4.659389	340	.1683443	340	1.108902	340	3.133855	340	-2.836491	340	-2.536923	340	.8398303	340	-1.401835	340	-3.837658	340	3.099482	340	-2.111586	340	-3.08465
	341	4.375995	341	-1.021347	341	.5666897	341	2.849078	341	-2.125657	341	-2.716709	341	1.215659	341	1.381705	341	-4.504962	341	3.316006	341	-2.270804	341	-3.007494
	342	4.078103	342	-.7556348	342	1.323412	342	3.765769	342	-1.731569	342	-1.968462	342	.8991755	342	2.260421	342	-4.660079	342	2.832143	342	-1.943523	342	-2.40963
	343	4.019053	343	1.028123	343	.8549535	343	3.485655	343	-2.526105	343	-2.335828	343	-5.425246E-02	343	2.227085	343	-4.798362	343	2.368208	343	-2.330548	343	-2.07014
	344	3.474543	344	1.710218	344	.7186165	344	3.702741	344	-2.466303	344	-2.530123	344	.0510935	344	1.84977	344	-4.414402	344	2.669872	344	-2.392591	344	-2.25259
	345	3.26825	345	1.435225	345	1.136943	345	2.435007	345	-1.842247	345	-1.719587	345	1.426975	345	1.888189	345	-3.904465	345	3.281929	345	-2.093678	345	-1.769712
	346	3.213799	346	1.482365	346	.7519721	346	1.409652	346	-2.628639	346	-1.739798	346	1.268946	346	2.015991	346	-4.227833	346	3.205735	346	-2.160913	346	-2.858442
	347	3.632115	347	1.930009	347	1.177674	347	2.054514	347	-2.896587	347	-1.016081	347	1.653713	347	2.564347	347	-3.920235	347	3.303049	347	-1.708493	347	-2.348325
	348	3.86417	348	2.648115	348	.1321259	348	2.032981	348	-2.681422	348	-1.594796	348	2.1039	348	3.332352	348	-3.422163	348	2.652628	348	-1.282209	348	-1.403415
	349	4.023857	349	3.091422	349	-2.476498E-02	349	2.125229	349	-2.272184	349	-1.874875	349	1.82608	349	1.586236	349	-2.959586	349	1.60993	349	-1.106827	349	-.2710037
	350	4.640809	350	3.870507	350	-.6368603	350	1.163673	350	-2.200128	350	-.5447464	350	2.454827	350	-.6167046	350	-2.257383	350	2.699017	350	-.8884876	350	.7813657
	351	4.745538	351	2.708464	351	-.8033478	351	1.451656	351	-3.244643	351	-.1768287	351	3.211032	351	1.34149	351	-2.857732	351	2.74977	351	-1.094575	351	.74706
	352	4.98499	352	.8328896	352	-1.385418	352	1.088543	352	-3.532138	352	.1182561	352	3.388777	352	1.938625	352	-3.096184	352	2.906927	352	-1.261559	352	-2.941056E-02
	353	5.762024	353	1.178552	353	-2.39386	353	.7687113	353	-3.484963	353	-.5094679	353	2.86041	353	1.934339	353	-3.610954	353	1.900626	353	-1.187619	353	-.3730046
	354	6.068172	354	1.345306	354	-1.912795	354	1.193455	354	-3.017983	354	-.148657	354	2.75356	354	1.937913	354	-3.982403	354	1.099757	354	-1.129665	354	.3048044
	355	5.811386	355	1.400994	355	-2.461918	355	1.734022	355	-3.370753	355	.3274101	355	2.344492	355	1.862442	355	-4.013395	355	.6945242	355	-1.274469	355	.6588216
	356	5.254565	356	.3896097	356	-2.341456	356	.2549928	356	-3.066355	356	.263872	356	2.252395	356	.3155057	356	-5.051241	356	.253979	356	-1.4234	356	.9760866
	357	5.240463	357	.3928584	357	-2.362319	357	.3498201	357	-1.666788	357	.6668227	357	1.468505	357	1.806058	357	-5.517982	357	.8076452	357	-1.289723	357	.653349
	358	4.428413	358	-1.112583	358	-1.870393	358	-.3744029	358	-2.21266	358	2.278495E-02	358	1.28722	358	2.369694	358	-5.911006	358	.5047126	358	-1.413306	358	.1241019
	359	4.210358	359	-.7070676	359	-1.830815	359	-.1208336	359	-1.822922	359	-.4464661	359	.9811084	359	2.202774	359	-6.122843	359	-.4707233	359	-1.531021	359	5.140551E-02
	360	3.942691	360	1.08813	360	-1.176885	360	-.2384048	360	-1.039158	360	-.2160556	360	.8558914	360	1.11253	360	-5.902494	360	-1.089305	360	-1.592897	360	1.436599E-02
	361	3.516829	361	.7544748	361	-1.14651	361	6.701747E-03	361	.1110493	361	-1.634558E-02	361	1.019395	361	.9186767	361	-5.526149	361	-.5702744	361	-1.641248	361	-.2270055
	362	3.322952	362	.6127519	362	-1.145931	362	5.975179E-02	362	.7221363	362	.680913	362	1.309797	362	1.28082	362	-5.386352	362	-.2325197	362	-1.499232	362	8.166901E-02
	363	3.302345	363	.518416	363	-1.023027	363	-1.346034	363	.4311342	363	-.2977754	363	1.018374	363	1.542195	363	-5.733906	363	-.5233825	363	-2.04448	363	-.4377471
	364	3.980885	364	.9076687	364	-.9641702	364	-1.383851	364	1.417772	364	-.1266246	364	1.292192	364	1.363104	364	-4.949652	364	.3286439	364	-1.643233	364	-.3929977
	365	4.123377	365	.7235088	365	-1.103912	365	-.2368175	365	1.096105	365	-1.189089	365	2.423114	365	1.894339	365	-4.447336	365	-.4560136	365	-1.554863	365	-.8164697
	366	4.738095	366	1.724197	366	-1.305339	366	-.7845002	366	1.364312	366	-.739007	366	2.050317	366	-1.472733	366	-4.056286	366	-1.107866	366	-2.00885	366	-1.261398
	367	5.013143	367	2.117921	367	-1.785398	367	-1.82271	367	1.271008	367	-.4938074	367	2.816831	367	-1.970071	367	-3.233035	367	-.3306433	367	-2.099602	367	-1.025029
	368	4.759717	368	7.607802E-02	368	-2.031414	368	-2.700714	368	.8614953	368	-.4195131	368	2.805094	368	-1.588605	368	-3.306883	368	.6112719	368	-2.05109	368	-1.303303
	369	5.700368	369	-.1694167	369	-1.808053	369	-2.357882	369	1.18614	369	-1.599204	369	3.142	369	.1370186	369	-3.853988	369	.5771775	369	-2.358771	369	-1.639457
	370	6.228796	370	-.2215322	370	-2.372673	370	-2.373591	370	.2201702	370	-1.735297	370	3.142419	370	.4175477	370	-4.267334	370	.3094054	370	-2.311232	370	-1.934675
	371	6.635574	371	-.1373376	371	-2.078678	371	-2.139402	371	-.4294584	371	-2.189087	371	2.140915	371	.5036875	371	-3.903508	371	.5074362	371	-2.05769	371	-1.197988
	372	6.450959	372	1.214472E-02	372	-2.292189	372	-1.912891	372	-4.284831E-02	372	-1.616877	372	2.99324	372	.8688409	372	-4.177777	372	.3430668	372	-2.214525	372	-1.583972
	373	5.790654	373	-.7484627	373	-2.607688	373	-2.807878	373	.0373234	373	-2.24796	373	1.761436	373	-.9849796	373	-4.619081	373	.2063975	373	-2.517241	373	-1.904379
	374	6.539487	374	-1.187049	374	-2.340997	374	-3.4923	374	-6.139088E-02	374	-1.69087	374	1.958717	374	.2937094	374	-4.646419	374	1.017805	374	-2.465707	374	-1.360115
	375	6.170897	375	-2.893109	375	-2.167996	375	-3.614121	375	7.476338E-02	375	-2.371525	375	2.424697	375	.3808301	375	-5.25449	375	.2946577	375	-2.643332	375	-1.998663
	376	6.61564	376	-1.004772	376	-1.939205	376	-2.860974	376	1.302354	376	-1.272215	376	1.544003	376	1.124688	376	-5.451518	376	-.3892194	376	-2.590662	376	-2.187896
	377	6.23629	377	.4897823	377	-1.876659	377	-3.720641	377	1.44483	377	-1.761441	377	1.482846	377	1.104733	377	-5.337999	377	-1.183585	377	-2.659908	377	-2.155959
	378	5.632416	378	-5.090686E-02	378	-1.761547	378	-2.358345	378	1.156783	378	-2.261767	378	1.265813	378	.9494064	378	-4.853867	378	-1.757783	378	-2.419263	378	-2.145329
	379	5.953499	379	.3211942	379	-1.653494	379	-3.146856	379	1.579914	379	-1.503096	379	1.929209	379	.4332353	379	-4.380366	379	-1.149237	379	-2.30974	379	-1.365742
	380	5.890592	380	.6611928	380	-1.927385	380	-3.648083	380	1.009397	380	-1.168474	380	2.017121	380	1.007462	380	-4.929917	380	-1.085515	380	-2.622504	380	-1.96788
	381	6.377405	381	1.289679	381	-2.099401	381	-3.434027	381	.38717	381	-1.66114	381	2.072949	381	3.04517	381	-3.968728	381	-.9838016	381	-2.343775	381	-1.744901
	382	6.873016	382	1.598933	382	-2.714593	382	-2.861748	382	.4447557	382	-1.943704	382	2.426814	382	2.034338	382	-3.471546	382	-2.038867	382	-2.500396	382	-2.008655
	383	7.507654	383	3.022854	383	-3.199409	383	-3.940944	383	.6119283	383	-.1814901	383	1.927601	383	.4402923	383	-3.728547	383	-2.039159	383	-2.542339	383	-2.521392
	384	8.128805	384	2.81508	384	-3.078115	384	-4.264546	384	8.953086E-02	384	-9.405931E-02	384	1.902725	384	5.687257E-02	384	-3.383693	384	-1.10821	384	-2.269765	384	-2.356391
	385	8.289763	385	.2984686	385	-3.730418	385	-4.685574	385	.1641477	385	-.7318879	385	2.581024	385	.4017614	385	-4.15231	385	-2.002669	385	-1.924653	385	-2.40065
	386	8.821533	386	.7684078	386	-3.519564	386	-4.096456	386	-.679738	386	.1194129	386	2.081296	386	.962	386	-4.522824	386	-1.191409	386	-1.540125	386	-2.16383
	387	9.112763	387	.9633754	387	-4.26415	387	-4.234599	387	-.9711723	387	-.4316293	387	1.327383	387	.545907	387	-5.149364	387	-1.895559	387	-1.576507	387	-1.568019
	388	9.110883	388	1.024629	388	-4.069353	388	-3.746167	388	-.442085	388	-.6484773	388	.8570862	388	9.174625E-02	388	-5.472381	388	-2.308178	388	-1.611742	388	-.8977183
	389	9.045963	389	.5222961	389	-4.435859	389	-3.86929	389	-1.236097E-02	389	-.8399366	389	1.04538	389	-.8364274	389	-5.707818	389	-2.778019	389	-1.789918	389	-1.82841
	390	8.827991	390	-.1348413	390	-4.469588	390	-4.744403	390	.3743528	390	-.6189792	390	.4048951	390	-1.717617	390	-6.269227	390	-2.733907	390	-1.54947	390	-2.358761
	391	9.104734	391	-1.032095	391	-4.035194	391	-4.987116	391	.1078169	391	-1.132172	391	2.240551E-02	391	-1.734694E-03	391	-6.705211	391	-2.329504	391	-1.406695	391	-2.112666
	392	8.415487	392	-1.286812	392	-3.486673	392	-4.057269	392	-.4117884	392	-.9833316	392	-.2790012	392	-.2323945	392	-7.210027	392	-3.120448	392	-1.390726	392	-1.936371
	393	8.385251	393	1.077057	393	-3.338302	393	-4.39724	393	.3487745	393	-.800347	393	-1.171765	393	-.5994454	393	-7.736688	393	-4.123437	393	-1.412205	393	-1.420017
	394	8.243886	394	1.443993	394	-3.093802	394	-3.932355	394	.2205296	394	-.4248877	394	-.6430972	394	-1.303877	394	-6.887024	394	-4.31088	394	-1.241477	394	-1.518334
	395	7.590082	395	.8254337	395	-3.165529	395	-4.12493	395	-.1105838	395	-1.495022	395	-.4949478	395	-.5556345	395	-6.859569	395	-4.283733	395	-1.091372	395	-1.997773
	396	7.472971	396	1.21805	396	-2.659018	396	-3.621649	396	.7736027	396	-1.496054	396	-2.290753E-02	396	-1.239825	396	-6.358927	396	-3.377294	396	-.8840896	396	-2.509763
	397	7.755229	397	1.545516	397	-3.29126	397	-4.927349	397	1.442152	397	-2.305054	397	-.1669881	397	-.2353744	397	-6.058661	397	-3.103906	397	-1.103225	397	-2.544719
	398	7.995188	398	1.387233	398	-3.336775	398	-3.685697	398	1.210367	398	-1.399915	398	.6702975	398	1.627107	398	-5.386866	398	-2.860566	398	-1.069652	398	-2.653959
	399	8.029565	399	1.651418	399	-2.995003	399	-3.621279	399	1.468077	399	-1.207649	399	1.077481	399	-.0833927	399	-4.803171	399	-3.523123	399	-.9608538	399	-2.72412
	400	8.417117	400	2.562791	400	-3.628205	400	-4.456261	400	1.536032	400	-1.268168	400	1.491544	400	-.3538965	400	-4.40841	400	-2.833565	400	-.9146605	400	-2.384842
	401	8.830133	401	1.238489	401	-3.82017	401	-4.541718	401	1.524036	401	-1.601319	401	1.740037	401	.141749	401	-3.596681	401	-1.522085	401	-1.038628	401	-2.159492
	402	8.504742	402	-.7715233	402	-4.00977	402	-4.439841	402	1.244947	402	-1.524756	402	2.08557	402	1.554025	402	-3.254601	402	-1.490721	402	-1.075802	402	-2.111366
	403	9.04884	403	.2955513	403	-4.030225	403	-4.541368	403	1.529405	403	-2.096672	403	2.233571	403	.4905411	403	-3.368658	403	-1.557292	403	-1.380663	403	-2.832076
	404	8.987644	404	.8571126	404	-4.072858	404	-3.962152	404	2.057077	404	-1.643363	404	1.65493	404	1.888899	404	-3.558883	404	-1.389928	404	-1.237049	404	-3.348002
	405	8.87819	405	.5993966	405	-4.415543	405	-3.928508	405	1.694692	405	-2.386956	405	1.619977	405	1.869946	405	-4.326653	405	-1.680923	405	-1.300488	405	-3.241698
	406	9.122174	406	.1004231	406	-3.652217	406	-3.338051	406	1.980199	406	-1.998481	406	.9907055	406	2.250703E-02	406	-4.347493	406	-.737107	406	-.8813541	406	-2.63147
	407	8.941003	407	-.0254457	407	-4.049881	407	-4.789023	407	2.003736	407	-1.784555	407	.1335048	407	-.1242078	407	-4.416793	407	.1989613	407	-1.456143	407	-3.153032
	408	8.866682	408	-1.693456	408	-3.638354	408	-4.054631	408	1.398052	408	-3.185117	408	.2824408	408	3.558545	408	-4.396605	408	-.1895377	408	-1.223095	408	-2.705477
	409	8.717925	409	-1.25134	409	-2.873006	409	-3.166771	409	1.725873	409	-2.83643	409	-.1820133	409	2.832445	409	-4.164451	409	-1.520678	409	-1.22949	409	-2.264801
	410	8.804043	410	1.120501	410	-2.758584	410	-3.235075	410	1.478747	410	-2.705407	410	-.4778247	410	3.209413	410	-3.954693	410	-.9648079	410	-1.558458	410	-2.929966
	411	8.448124	411	1.057134	411	-2.92067	411	-3.189324	411	1.157365	411	-2.404795	411	-.5847776	411	3.514422	411	-3.115532	411	.5039084	411	-1.034077	411	-2.404795
	412	8.10974	412	1.126572	412	-2.903779	412	-3.442164	412	.8850676	412	-2.459184	412	-9.548912E-02	412	3.273855	412	-2.855186	412	1.29279	412	-.6673384	412	-1.890585
	413	7.896856	413	.8141762	413	-2.858635	413	-4.375968	413	.9560805	413	-2.742021	413	.4936549	413	3.604733	413	-2.638381	413	1.40053	413	-.9794458	413	-1.535541
	414	8.188214	414	1.064555	414	-3.151088	414	-5.001128	414	2.697879E-02	414	-2.510674	414	.3015033	414	3.815111	414	-2.134502	414	1.302164	414	-.8490928	414	-.6350241
	415	9.048684	415	1.559454	415	-3.099185	415	-4.086253	415	-.2760438	415	-3.28905	415	.7575973	415	4.204617	415	-1.507988	415	.4394716	415	-1.20017	415	-9.613025E-02
	416	9.044973	416	1.875433	416	-3.439691	416	-4.257233	416	-.189357	416	-2.484918	416	.7650598	416	1.82054	416	-.8773292	416	.3855295	416	-1.450742	416	-1.368001
	417	9.624072	417	2.354002	417	-4.045461	417	-4.552431	417	-.2799884	417	-2.414779	417	1.208921	417	1.306084	417	-.7841855	417	1.203302	417	-1.337283	417	-2.719512
	418	9.48852	418	1.791123E-02	418	-4.231503	418	-4.943815	418	.4041017	418	-1.401553	418	2.058007	418	3.06994	418	-.8031232	418	1.360721	418	-1.807982	418	-2.775953
	419	9.86511	419	-.5487055	419	-4.734468	419	-5.307177	419	-4.247008E-02	419	-1.510238	419	1.838409	419	3.368185	419	-1.294182	419	.840853	419	-1.330713	419	-2.315617
	420	10.01845	420	-.2092841	420	-4.938182	420	-5.380914	420	.1240977	420	.382175	420	.6916715	420	1.875715	420	-1.710065	420	.7423565	420	-1.614848	420	-1.663868
	421	10.56281	421	-.2148056	421	-4.962491	421	-4.173069	421	-3.439629E-02	421	.2887317	421	.7268246	421	2.463508	421	-1.386253	421	1.093761	421	-1.587526	421	-1.491555
	422	9.968974	422	-1.178204	422	-5.525261	422	-4.701783	422	-.1215721	422	-.9857469	422	6.043625E-02	422	1.55744	422	-2.186039	422	.603829	422	-1.689894	422	-2.028872
	423	9.385007	423	-1.21453	423	-5.118975	423	-4.480513	423	-.1198743	423	-.1861529	423	-.7594233	423	-.0613567	423	-2.831532	423	.814122	423	-1.620993	423	-2.184855
	424	9.35519	424	-1.752888	424	-5.508264	424	-4.487981	424	-.1307403	424	-.3852756	424	-.954497	424	.9241315	424	-2.942139	424	2.332906	424	-1.95273	424	-1.69843
	425	8.891985	425	-3.055865	425	-5.27606	425	-4.636816	425	-.1383116	425	-.6687739	425	-1.384495	425	1.723727	425	-4.283265	425	1.385965	425	-1.994338	425	-2.104092
	426	8.681336	426	-1.407977	426	-4.472823	426	-4.253926	426	.4768378	426	-.7505748	426	-1.745743	426	1.121137	426	-3.492049	426	1.258543	426	-1.639566	426	-1.529648
	427	8.256228	427	-8.115367E-02	427	-4.453841	427	-5.185345	427	-.1035516	427	-2.262325	427	-1.774739	427	.771413	427	-3.442331	427	.745566	427	-1.901544	427	-1.661866
	428	8.010406	428	-.6921673	428	-4.528076	428	-4.549368	428	-.2138863	428	-.9493867	428	-2.071418	428	.4085013	428	-2.259398	428	1.806579	428	-1.45371	428	-1.599465
	429	8.073367	429	-1.160231	429	-4.362296	429	-5.291854	429	-.4510322	429	-1.418804	429	-1.664667	429	-.4239522	429	-1.988765	429	2.377152	429	-1.633048	429	-1.877038
	430	8.038693	430	-1.102997	430	-3.551575	430	-4.154555	430	-.5969667	430	-1.566747	430	-1.707971	430	7.018578E-02	430	-1.809313	430	2.540546	430	-1.724372	430	-1.93801
	431	8.698557	431	-.7155936	431	-4.064423	431	-4.349695	431	-.3233168	431	-1.924241	431	-.765625	431	1.762095	431	-.8820279	431	2.706657	431	-1.306592	431	-1.703153
	432	8.630121	432	-.720992	432	-4.759973	432	-5.268677	432	-.7164723	432	-1.889151	432	-.7858762	432	.9356449	432	-1.018163	432	2.882539	432	-1.765412	432	-2.2967
	433	8.805842	433	.9391496	433	-4.183457	433	-4.897836	433	-1.055049	433	-1.845049	433	-1.169939	433	-2.014022	433	-.3808734	433	3.790822	433	-1.454536	433	-1.92266
	434	8.793082	434	.4298323	434	-4.863059	434	-4.262855	434	-1.165454	434	-2.306155	434	.1001748	434	-1.389138	434	8.662929E-03	434	5.117653	434	-1.435387	434	-1.381478
	435	9.058237	435	-1.499784	435	-4.547185	435	-4.492015	435	-1.450381	435	-3.26404	435	-.2321369	435	-.7259622	435	.7148553	435	5.316503	435	-1.452724	435	-1.961009
	436	9.488481	436	-1.46659	436	-5.10728	436	-5.38707	436	-.9454728	436	-3.014362	436	.1964398	436	.5215257	436	.9805596	436	4.915842	436	-1.567305	436	-2.340875
	437	9.834547	437	-1.131942	437	-5.238646	437	-5.027725	437	-1.042331	437	-2.803401	437	-.5612014	437	.3303542	437	.7233939	437	5.239573	437	-1.789228	437	-2.691625
	438	9.679813	438	-1.070119	438	-4.869471	438	-3.735226	438	-.7448477	438	-2.916638	438	-1.112231	438	.0292029	438	.8535069	438	6.498495	438	-1.425769	438	-1.995208
	439	8.891018	439	-1.350004	439	-4.674495	439	-3.337856	439	-.3186902	439	-3.159646	439	-.9962609	439	-1.584233	439	.2768846	439	6.299642	439	-1.324821	439	-1.539423
	440	8.630469	440	-1.134924	440	-4.272269	440	-3.990676	440	-6.595419E-02	440	-2.124779	440	-.9913694	440	-2.036529	440	2.748371E-02	440	6.408517	440	-.9536807	440	-1.321468
	441	8.629343	441	-2.530295	441	-4.285295	441	-3.587715	441	.2761203	441	-2.741895	441	-1.40547	441	.2576759	441	.3447045	441	7.744573	441	-1.076989	441	-1.55148
	442	8.043951	442	-2.845843	442	-3.270574	442	-2.190485	442	.5596935	442	-1.868993	442	-2.53815	442	.9024519	442	-.2414867	442	7.468151	442	-1.315032	442	-1.856272
	443	8.046418	443	-1.230095	443	-3.228263	443	-2.751328	443	-.3124214	443	-1.676616	443	-2.540395	443	-.4207923	443	-.1790653	443	7.561357	443	-1.318953	443	-1.47161
	444	7.243089	444	-1.048249	444	-3.807951	444	-3.486501	444	-.3488425	444	-1.174968	444	-2.970759	444	-.8672351	444	1.419322E-02	444	7.70665	444	-1.441803	444	-1.246774
	445	7.082139	445	-.7702636	445	-3.033641	445	-3.037676	445	-.2273448	445	-1.384491	445	-3.092349	445	-1.543177	445	.6400902	445	8.798384	445	-1.423082	445	-1.231252
	446	6.542628	446	-.7358762	446	-2.951628	446	-3.451777	446	-.3217023	446	-2.258832	446	-2.589048	446	-.6935489	446	.9987593	446	8.995621	446	-1.275673	446	-1.805632
	447	6.767668	447	-.3151601	447	-2.5032	447	-2.991628	447	-.1476691	447	-2.646942	447	-2.730224	447	-.5008833	447	1.194565	447	9.617489	447	-1.516613	447	-2.796342
	448	7.165807	448	.3430284	448	-2.485267	448	-2.758455	448	.1781408	448	-2.441379	448	-2.173412	448	.3372633	448	2.151824	448	9.812444	448	-1.320418	448	-2.266881
	449	6.7123	449	.5197756	449	-2.56683	449	-1.709217	449	.3064371	449	-1.674271	449	-1.951128	449	-1.627771	449	2.728608	449	9.185434	449	-1.544231	449	-2.585419
	450	7.801619	450	1.431246	450	-2.454844	450	-.4285997	450	-.0927794	450	-1.857328	450	-1.672478	450	-2.745318	450	3.26162	450	9.271555	450	-1.478038	450	-2.533235
	451	7.843204	451	-.2698952	451	-3.358647	451	-2.306521	451	-.7389326	451	-1.050108	451	-.9858541	451	-1.987913	451	4.072502	451	9.776579	451	-1.550862	451	-2.69716
	452	7.540495	452	-1.302302	452	-3.150904	452	-.7404931	452	-1.19478	452	-1.301459	452	-1.26686	452	-2.19892	452	3.524535	452	9.698882	452	-1.658625	452	-2.50254
	453	8.006374	453	-.7483729	453	-2.816656	453	-1.468487	453	-1.220273	453	-.7425582	453	-1.265884	453	-1.464868	453	3.014411	453	9.371326	453	-1.938201	453	-2.198486
	454	8.100044	454	-.8687789	454	-3.117515	454	-1.572941	454	-.7546866	454	-.5395927	454	-2.344398	454	-3.561846	454	1.833744	454	9.397857	454	-2.342135	454	-2.39265
	455	8.050844	455	-.8097234	455	-3.66058	455	-1.434491	455	-1.144696	455	-.1270066	455	-2.520756	455	-3.608239	455	1.685898	455	9.585352	455	-2.312097	455	-2.043236
	456	7.412076	456	-1.467045	456	-2.420696	456	.2762866	456	-.994634	456	.5219373	456	-2.163704	456	-5.959738	456	.3477346	456	8.976913	456	-2.495122	456	-3.189449
	457	7.436287	457	-1.4588	457	-3.16237	457	-.9459219	457	-1.117441	457	-.1613211	457	-2.625154	457	-5.725716	457	2.899067E-02	457	9.866578	457	-2.140591	457	-3.000277
	458	6.638055	458	-2.964145	458	-2.834125	458	4.732887E-03	458	-.781692	458	-.1603395	458	-2.589737	458	-2.869328	458	-.5051505	458	9.498474	458	-2.075924	458	-2.035312
	459	6.232367	459	-2.319896	459	-2.752858	459	.9698685	459	-.8239444	459	-.214155	459	-3.342993	459	-3.056561	459	-1.327542	459	8.016297	459	-2.181249	459	-1.587346
	460	6.476745	460	9.880909E-02	460	-2.248428	460	.6763353	460	-.4275253	460	-.1010092	460	-3.063207	460	-3.245486	460	-.7084705	460	7.799286	460	-1.678936	460	-.2880064
	461	5.560532	461	7.107802E-02	461	-1.887565	461	1.30021	461	-.5136568	461	-.1848695	461	-3.652896	461	-3.410067	461	-1.140207	461	7.707484	461	-1.734894	461	-.292822
	462	5.559563	462	-.2148446	462	-1.760016	462	.1467582	462	-.3409496	462	-.6077945	462	-2.742475	462	-2.578323	462	-.7608337	462	7.989703	462	-1.697035	462	.1565111
	463	4.890485	463	8.611158E-02	463	-2.030131	463	1.350577	463	.173026	463	-.3319868	463	-2.079289	463	-2.015147	463	-1.186368	463	7.864145	463	-1.791533	463	-.7749913
	464	5.143018	464	.1932473	464	-1.448606	464	1.714721	464	.7983764	464	-1.086434	464	-2.249601	464	-1.617448	464	-.7535679	464	7.598776	464	-1.798515	464	-.1353894
	465	5.784729	465	.9313788	465	-2.179572	465	1.59112	465	.7638624	465	-.5795857	465	-1.263643	465	-.7727139	465	-.5821197	465	6.986176	465	-1.743885	465	.2618691
	466	5.754552	466	1.670628	466	-1.776714	466	2.543402	466	.6589288	466	.1578646	466	-.9842523	466	-2.342521	466	-.5028495	466	6.605241	466	-1.516276	466	.89196
	467	6.941605	467	2.282738	467	-2.603562	467	2.592185	467	3.379742E-03	467	-.820049	467	-.6131669	467	-2.703038	467	-2.175661E-02	467	8.012135	467	-1.870289	467	.4046524
	468	6.43133	468	.1092683	468	-3.251708	468	2.97123	468	-.5306342	468	-1.490785	468	-.4489226	468	-1.572122	468	.2753517	468	8.154504	468	-1.936327	468	-.4423157
	469	6.788819	469	-.1094227	469	-2.974394	469	2.636709	469	-.3373674	469	-1.4266	469	-.1043294	469	-1.544563	469	.2934774	469	8.11625	469	-2.408296	469	-.3691889
	470	6.989652	470	.1015348	470	-3.076482	470	2.60626	470	.3064282	470	-.4462792	470	-.7597039	470	-1.554747	470	4.330953E-03	470	7.780966	470	-2.448076	470	-.2959843
	471	7.036929	471	.1133738	471	-3.382884	471	4.160183	471	-1.915765E-02	471	-.67608	471	-1.381006	471	-1.320285	471	-.4343787	471	7.887452	471	-2.63799	471	-5.340898E-02
	472	6.566009	472	.5620066	472	-3.252461	472	4.64359	472	8.762189E-02	472	-1.405564	472	-1.005493	472	-2.011652	472	-.4426481	472	8.257726	472	-2.303955	472	.2779673
	473	6.37102	473	-.183185	473	-2.877743	473	4.669784	473	-.1202377	473	-1.291963	473	-1.688063	473	-3.454919	473	-1.121768	473	8.303679	473	-2.653374	473	-.1991262
	474	6.106929	474	5.212188E-02	474	-2.856309	474	3.878648	474	-4.684679E-02	474	-1.996871	474	-2.086254	474	-2.002943	474	-1.702367	474	8.690409	474	-3.108251	474	8.344077E-02
	475	6.012341	475	-1.460943	475	-2.341401	475	4.713994	475	.354308	475	-2.275694	475	-2.718829	475	4.726573E-02	475	-2.128005	475	8.129211	475	-3.104944	475	-.4604487
	476	5.523213	476	.7173443	476	-1.612015	476	4.726619	476	-5.729723E-02	476	-2.852938	476	-3.316365	476	-2.030573	476	-2.597156	476	6.883744	476	-3.160421	476	-.32617
	477	5.702505	477	2.471912	477	-1.846034	477	4.569985	477	.882019	477	-1.893142	477	-3.335521	477	-2.124848	477	-2.477755	477	6.627011	477	-3.145823	477	-.5128858
	478	5.518814	478	1.722052	478	-.8845816	478	5.044672	478	.9613311	478	-1.123837	478	-3.707206	478	-1.82892	478	-2.204208	478	6.722534	478	-3.329591	478	-.8404544
	479	5.238246	479	1.091776	479	-1.513667	479	5.544742	479	.3759682	479	-2.437682	479	-3.143082	479	-1.595201	479	-2.504685	479	6.721583	479	-3.293496	479	-1.036657
	480	5.410532	480	1.423172	480	-2.008314	480	5.237751	480	.7277091	480	-2.178205	480	-3.01524	480	-1.272007	480	-2.248031	480	6.882932	480	-3.085536	480	-1.637969
	481	5.419868	481	1.941228	481	-1.802376	481	5.702711	481	.5737656	481	-2.164805	481	-2.235189	481	3.782672E-02	481	-2.048216	481	6.873362	481	-3.16413	481	-1.810058
	482	5.636719	482	1.983412	482	-1.52483	482	6.392009	482	.4037468	482	-.9549916	482	-1.71932	482	-.2797485	482	-1.421445	482	6.206512	482	-2.992996	482	-1.778311
	483	6.210988	483	3.539133	483	-2.300869	483	5.473528	483	-7.973353E-03	483	-1.8298	483	-1.893737	483	-2.92867	483	-1.728476	483	5.196405	483	-3.431593	483	-1.548372
	484	6.556855	484	2.592561	484	-2.411109	484	5.467801	484	-.7834671	484	-1.937386	484	-1.000959	484	-2.241297	484	-1.497377	484	6.348711	484	-3.354065	484	-1.561181
	485	6.702803	485	.5382119	485	-2.732789	485	5.169261	485	-1.124679	485	-1.545247	485	-1.108045	485	-2.416034	485	-1.918752	485	6.02588	485	-3.467094	485	-1.648918
	486	6.798917	486	.9561666	486	-3.195727	486	4.955986	486	-.4972889	486	-2.23298	486	-.9226592	486	-2.007041	486	-2.607785	486	5.373892	486	-3.416366	486	-2.288993
	487	7.020868	487	1.048203	487	-3.065611	487	5.591846	487	-.2070526	487	-2.472913	487	-.7371245	487	-1.504026	487	-2.995579	487	4.664049	487	-3.708978	487	-2.468751
	488	6.977035	488	1.205205	488	-3.311437	488	5.442909	488	-.2224801	488	-1.332802	488	-.8333576	488	-1.887158	488	-3.350177	488	4.418968	488	-3.651584	488	-2.187995
	489	6.300383	489	.8788698	489	-3.198117	489	5.444915	489	.200084	489	-.425924	489	-1.379366	489	-2.082943	489	-3.556967	489	4.018791	489	-3.867755	489	-1.789887
	490	6.134668	490	.3992666	490	-3.05288	490	5.232753	490	.5023165	490	-.8668042	490	-1.20924	490	-2.470343	490	-4.31148	490	4.153447	490	-3.574601	490	-1.621252
	491	6.144411	491	-1.062959	491	-3.177374	491	4.431746	491	9.729131E-02	491	-.827378	491	-2.557837	491	-.1045363	491	-4.714173	491	4.641199	491	-3.759758	491	-1.533235
