# Supplementary material for: A single Musashi gene allele is sufficient to maintain mouse photoreceptor cells
Source: PLoS One. 2026 May 14;21(5):e0338576. doi: 10.1371/journal.pone.0338576 (PMC13175383; doi:10.1371/journal.pone.0338576)
Supplement: S3 File — (ZIP) [file pone.0338576.s012.zip › Supplementary_data_1_RawERG_data_and_R-code/2nd batch/D140_Msi TKO_ROD_060625.CSV]

Information	Record_No	4701	Record_No	4702	Record_No	4703	Record_No	4704	Record_No	4705	Record_No	4706	Record_No	4707	Record_No	4708	Record_No	4711	Record_No	4712	Record_No	4713	Record_No	4714	Record_No	4715	Record_No	4716	Record_No	4717	Record_No	4718	Record_No	4721	Record_No	4722	Record_No	4723	Record_No	4724	Record_No	4725	Record_No	4726	Record_No	4727	Record_No	4728	Record_No
	Animal ID	1044	Animal ID	1044	Animal ID	1044	Animal ID	1044	Animal ID	1044	Animal ID	1044	Animal ID	1044	Animal ID	1044	Animal ID	1043	Animal ID	1043	Animal ID	1043	Animal ID	1043	Animal ID	1043	Animal ID	1043	Animal ID	1043	Animal ID	1043	Animal ID	1054	Animal ID	1054	Animal ID	1054	Animal ID	1054	Animal ID	1054	Animal ID	1054	Animal ID	1054	Animal ID	1054	Animal ID
	Session		Session		Session		Session		Session		Session		Session		Session		Session		Session		Session		Session		Session		Session		Session		Session		Session		Session		Session		Session		Session		Session		Session		Session		Session
	Species/Breed		Species/Breed		Species/Breed		Species/Breed		Species/Breed		Species/Breed		Species/Breed		Species/Breed		Species/Breed		Species/Breed		Species/Breed		Species/Breed		Species/Breed		Species/Breed		Species/Breed		Species/Breed		Species/Breed		Species/Breed		Species/Breed		Species/Breed		Species/Breed		Species/Breed		Species/Breed		Species/Breed		Species/Breed
	Study protocol #		Study protocol #		Study protocol #		Study protocol #		Study protocol #		Study protocol #		Study protocol #		Study protocol #		Study protocol #		Study protocol #		Study protocol #		Study protocol #		Study protocol #		Study protocol #		Study protocol #		Study protocol #		Study protocol #		Study protocol #		Study protocol #		Study protocol #		Study protocol #		Study protocol #		Study protocol #		Study protocol #		Study protocol #
	Birthdate	Dec/30/1899	Birthdate	Dec/30/1899	Birthdate	Dec/30/1899	Birthdate	Dec/30/1899	Birthdate	Dec/30/1899	Birthdate	Dec/30/1899	Birthdate	Dec/30/1899	Birthdate	Dec/30/1899	Birthdate	Dec/30/1899	Birthdate	Dec/30/1899	Birthdate	Dec/30/1899	Birthdate	Dec/30/1899	Birthdate	Dec/30/1899	Birthdate	Dec/30/1899	Birthdate	Dec/30/1899	Birthdate	Dec/30/1899	Birthdate	Dec/30/1899	Birthdate	Dec/30/1899	Birthdate	Dec/30/1899	Birthdate	Dec/30/1899	Birthdate	Dec/30/1899	Birthdate	Dec/30/1899	Birthdate	Dec/30/1899	Birthdate	Dec/30/1899	Birthdate
	TestDate	Jun/06/2025	TestDate	Jun/06/2025	TestDate	Jun/06/2025	TestDate	Jun/06/2025	TestDate	Jun/06/2025	TestDate	Jun/06/2025	TestDate	Jun/06/2025	TestDate	Jun/06/2025	TestDate	Jun/06/2025	TestDate	Jun/06/2025	TestDate	Jun/06/2025	TestDate	Jun/06/2025	TestDate	Jun/06/2025	TestDate	Jun/06/2025	TestDate	Jun/06/2025	TestDate	Jun/06/2025	TestDate	Jun/06/2025	TestDate	Jun/06/2025	TestDate	Jun/06/2025	TestDate	Jun/06/2025	TestDate	Jun/06/2025	TestDate	Jun/06/2025	TestDate	Jun/06/2025	TestDate	Jun/06/2025	TestDate
	TestTime	08:47:19	TestTime	08:47:19	TestTime	08:49:22	TestTime	08:49:22	TestTime	08:52:13	TestTime	08:52:13	TestTime	08:52:55	TestTime	08:52:55	TestTime	09:11:45	TestTime	09:11:45	TestTime	09:13:16	TestTime	09:13:16	TestTime	09:16:02	TestTime	09:16:02	TestTime	09:16:43	TestTime	09:16:43	TestTime	09:34:32	TestTime	09:34:32	TestTime	09:36:01	TestTime	09:36:01	TestTime	09:42:18	TestTime	09:42:18	TestTime	09:43:03	TestTime	09:43:03	TestTime
	Protocol	ABI ROD	Protocol	ABI ROD	Protocol	ABI ROD	Protocol	ABI ROD	Protocol	ABI ROD	Protocol	ABI ROD	Protocol	ABI ROD	Protocol	ABI ROD	Protocol	ABI ROD	Protocol	ABI ROD	Protocol	ABI ROD	Protocol	ABI ROD	Protocol	ABI ROD	Protocol	ABI ROD	Protocol	ABI ROD	Protocol	ABI ROD	Protocol	ABI ROD	Protocol	ABI ROD	Protocol	ABI ROD	Protocol	ABI ROD	Protocol	ABI ROD	Protocol	ABI ROD	Protocol	ABI ROD	Protocol	ABI ROD	Protocol
	Step_No	1	Step_No	1	Step_No	3	Step_No	3	Step_No	6	Step_No	6	Step_No	8	Step_No	8	Step_No	1	Step_No	1	Step_No	3	Step_No	3	Step_No	6	Step_No	6	Step_No	8	Step_No	8	Step_No	1	Step_No	1	Step_No	3	Step_No	3	Step_No	6	Step_No	6	Step_No	8	Step_No	8	Step_No
	Label	R	Label	L	Label	R	Label	L	Label	R	Label	L	Label	R	Label	L	Label	R	Label	L	Label	R	Label	L	Label	R	Label	L	Label	R	Label	L	Label	R	Label	L	Label	R	Label	L	Label	R	Label	L	Label	R	Label	L	Label
	Stimulus	Scotopic WHT -40dB Flash	Stimulus	Scotopic WHT -40dB Flash	Stimulus	Scotopic WHT -24dB Flash	Stimulus	Scotopic WHT -24dB Flash	Stimulus	Scotopic WHT -12dB Flash	Stimulus	Scotopic WHT -12dB Flash	Stimulus	Scotopic WHT -4dB Flash	Stimulus	Scotopic WHT -4dB Flash	Stimulus	Scotopic WHT -40dB Flash	Stimulus	Scotopic WHT -40dB Flash	Stimulus	Scotopic WHT -24dB Flash	Stimulus	Scotopic WHT -24dB Flash	Stimulus	Scotopic WHT -12dB Flash	Stimulus	Scotopic WHT -12dB Flash	Stimulus	Scotopic WHT -4dB Flash	Stimulus	Scotopic WHT -4dB Flash	Stimulus	Scotopic WHT -40dB Flash	Stimulus	Scotopic WHT -40dB Flash	Stimulus	Scotopic WHT -24dB Flash	Stimulus	Scotopic WHT -24dB Flash	Stimulus	Scotopic WHT -12dB Flash	Stimulus	Scotopic WHT -12dB Flash	Stimulus	Scotopic WHT -4dB Flash	Stimulus	Scotopic WHT -4dB Flash	Stimulus
	Low cut (Hz)	0.3	Low cut (Hz)	0.3	Low cut (Hz)	0.3	Low cut (Hz)	0.3	Low cut (Hz)	0.3	Low cut (Hz)	0.3	Low cut (Hz)	0.3	Low cut (Hz)	0.3	Low cut (Hz)	0.3	Low cut (Hz)	0.3	Low cut (Hz)	0.3	Low cut (Hz)	0.3	Low cut (Hz)	0.3	Low cut (Hz)	0.3	Low cut (Hz)	0.3	Low cut (Hz)	0.3	Low cut (Hz)	0.3	Low cut (Hz)	0.3	Low cut (Hz)	0.3	Low cut (Hz)	0.3	Low cut (Hz)	0.3	Low cut (Hz)	0.3	Low cut (Hz)	0.3	Low cut (Hz)	0.3	Low cut (Hz)
	High cut (Hz)	500	High cut (Hz)	500	High cut (Hz)	500	High cut (Hz)	500	High cut (Hz)	500	High cut (Hz)	500	High cut (Hz)	500	High cut (Hz)	500	High cut (Hz)	500	High cut (Hz)	500	High cut (Hz)	500	High cut (Hz)	500	High cut (Hz)	500	High cut (Hz)	500	High cut (Hz)	500	High cut (Hz)	500	High cut (Hz)	500	High cut (Hz)	500	High cut (Hz)	500	High cut (Hz)	500	High cut (Hz)	500	High cut (Hz)	500	High cut (Hz)	500	High cut (Hz)	500	High cut (Hz)
	Notch	OFF	Notch	OFF	Notch	OFF	Notch	OFF	Notch	OFF	Notch	OFF	Notch	OFF	Notch	OFF	Notch	OFF	Notch	OFF	Notch	OFF	Notch	OFF	Notch	OFF	Notch	OFF	Notch	OFF	Notch	OFF	Notch	OFF	Notch	OFF	Notch	OFF	Notch	OFF	Notch	OFF	Notch	OFF	Notch	OFF	Notch	OFF	Notch
Cursor #	4701 Time	4701 Amp	4702 Time	4702 Amp	4703 Time	4703 Amp	4704 Time	4704 Amp	4705 Time	4705 Amp	4706 Time	4706 Amp	4707 Time	4707 Amp	4708 Time	4708 Amp	4711 Time	4711 Amp	4712 Time	4712 Amp	4713 Time	4713 Amp	4714 Time	4714 Amp	4715 Time	4715 Amp	4716 Time	4716 Amp	4717 Time	4717 Amp	4718 Time	4718 Amp	4721 Time	4721 Amp	4722 Time	4722 Amp	4723 Time	4723 Amp	4724 Time	4724 Amp	4725 Time	4725 Amp	4726 Time	4726 Amp	4727 Time	4727 Amp	4728 Time	4728 Amp	4731 Time
1
2
3
4
5
6
7
8
9
10
Wave Data	4701 Time	4701 Amp	4702 Time	4702 Amp	4703 Time	4703 Amp	4704 Time	4704 Amp	4705 Time	4705 Amp	4706 Time	4706 Amp	4707 Time	4707 Amp	4708 Time	4708 Amp	4711 Time	4711 Amp	4712 Time	4712 Amp	4713 Time	4713 Amp	4714 Time	4714 Amp	4715 Time	4715 Amp	4716 Time	4716 Amp	4717 Time	4717 Amp	4718 Time	4718 Amp	4721 Time	4721 Amp	4722 Time	4722 Amp	4723 Time	4723 Amp	4724 Time	4724 Amp	4725 Time	4725 Amp	4726 Time	4726 Amp	4727 Time	4727 Amp	4728 Time	4728 Amp	4731 Time
	-20	-.5482246	-20	2.258377	-20	-5.05775	-20	-1.587895	-20	.5321165	-20	-.2901935	-20	-5.892134	-20	-8.936701	-20	-7.108079	-20	-.9470947	-20	-3.420526	-20	-2.751634	-20	.1117394	-20	.4575909	-20	1.148025	-20	-5.836206	-20	3.794423	-20	2.458494	-20	2.149563	-20	2.663924	-20	-2.031068	-20	17.12223	-20	-6.719718	-20	-12.78063	-20
	-19	-.6130031	-19	2.341116	-19	-5.72501	-19	-1.809046	-19	.4743322	-19	-.340879	-19	-6.303859	-19	-10.19977	-19	-7.959589	-19	-1.277116	-19	-4.07222	-19	-3.267195	-19	.3806899	-19	1.063531	-19	1.103631	-19	-6.535649	-19	4.657775	-19	2.75227	-19	2.086348	-19	2.72557	-19	-1.565001	-19	17.61381	-19	-8.114336	-19	-14.0905	-19
	-18	-.5262271	-18	2.474228	-18	-6.107022	-18	-2.152719	-18	.5026712	-18	2.380744E-02	-18	-6.662341	-18	-11.39024	-18	-8.768216	-18	-1.589235	-18	-4.546854	-18	-3.476055	-18	.3707684	-18	1.406463	-18	1.105356	-18	-6.948133	-18	5.052396	-18	3.041685	-18	2.447413	-18	2.612111	-18	-1.4908	-18	18.43141	-18	-8.381556	-18	-14.03477	-18
	-17	-.3122741	-17	2.648658	-17	-6.69962	-17	-2.226981	-17	.5977534	-17	.5627694	-17	-7.897283	-17	-12.76755	-17	-9.276474	-17	-1.449929	-17	-4.757418	-17	-3.664184	-17	.6571428	-17	1.489759	-17	.8536192	-17	-7.386666	-17	5.430662	-17	2.933803	-17	2.737129	-17	2.780305	-17	-1.575527	-17	19.33449	-17	-10.09559	-17	-14.5684	-17
	-16	5.673527E-02	-16	2.709158	-16	-7.319073	-16	-2.159139	-16	.7586812	-16	.9695117	-16	-9.247889	-16	-13.96658	-16	-9.601362	-16	-1.245403	-16	-4.906403	-16	-3.562609	-16	.9596804	-16	1.648068	-16	.501767	-16	-8.46951	-16	5.521868	-16	2.976105	-16	2.690505	-16	2.685686	-16	-1.709983	-16	19.33955	-16	-10.12598	-16	-14.33245	-16
	-15	.1826343	-15	2.64072	-15	-7.636374	-15	-2.599193	-15	1.056566	-15	1.107096	-15	-10.71839	-15	-14.87253	-15	-10.03512	-15	-1.146216	-15	-4.718559	-15	-3.310613	-15	1.531807	-15	1.644485	-15	-.1128705	-15	-9.731698	-15	5.495565	-15	2.832105	-15	2.581699	-15	2.660649	-15	-1.8503	-15	19.38742	-15	-9.882669	-15	-14.37759	-15
	-14	-.6027015	-14	2.770999	-14	-6.012451	-14	-2.610268	-14	.4741339	-14	-.1843898	-14	-7.340775	-14	-13.31536	-14	-9.038385	-14	-2.013939	-14	-5.466256	-14	-3.690853	-14	-.2005294	-14	1.715718	-14	1.642764	-14	-6.990764	-14	4.934883	-14	3.172526	-14	2.212743	-14	3.045717	-14	.1316307	-14	18.93305	-14	-11.69663	-14	-11.8565	-14
	-13	-.5668889	-13	2.527586	-13	-6.586265	-13	-1.525342	-13	.4050337	-13	-.5620219	-13	-8.78663	-13	-14.35888	-13	-10.59036	-13	-2.251049	-13	-5.777121	-13	-5.044794	-13	1.454482	-13	2.766217	-13	.4877031	-13	-8.228947	-13	6.259638	-13	3.141288	-13	3.48793	-13	2.771088	-13	.3024379	-13	20.70052	-13	-11.64268	-13	-16.18923	-13
	-12	6.618924E-02	-12	2.9522	-12	-7.357979	-12	-2.989625	-12	.496901	-12	.9359212	-12	-8.682743	-12	-14.4411	-12	-10.64534	-12	-1.848497	-12	-4.86477	-12	-3.965599	-12	.1330891	-12	1.647223	-12	.8030349	-12	-6.718034	-12	5.2554	-12	3.364733	-12	2.887124	-12	2.034771	-12	-1.687876	-12	19.57169	-12	-9.545093	-12	-15.15731	-12
	-11	.6511299	-11	3.083354	-11	-8.263609	-11	-1.507391	-11	1.215959	-11	2.496994	-11	-12.30069	-11	-16.00573	-11	-9.969334	-11	-1.135816	-11	-4.543533	-11	-3.692774	-11	1.760957	-11	1.345656	-11	-.7215708	-11	-9.060737	-11	5.926016	-11	1.808692	-11	2.475536	-11	2.789191	-11	-2.270443	-11	21.23622	-11	-12.93102	-11	-14.43037	-11
	-10	1.011715	-10	2.334112	-10	-9.617414	-10	-2.467563	-10	1.570105	-10	2.507481	-10	-13.50407	-10	-15.24614	-10	-9.577035	-10	.4095252	-10	-4.170186	-10	-1.936433	-10	2.634465	-10	1.447135	-10	-1.220777	-10	-14.29276	-10	5.700504	-10	2.90725	-10	3.306677	-10	2.503086	-10	-3.671019	-10	17.46951	-10	-8.026747	-10	-15.69529	-10
	-9	.5363618	-9	2.176066	-9	-7.980522	-9	-4.494971	-9	2.17726	-9	1.448591	-9	-13.69542	-9	-15.86795	-9	-10.39027	-9	-3.751839E-02	-9	-3.489486	-9	-1.533223	-9	3.408381	-9	.9449632	-9	-1.668378	-9	-13.09894	-9	4.89695	-9	2.598138	-9	1.120186	-9	2.820044	-9	-3.906532	-9	18.41351	-9	-5.453845	-9	-12.93682	-9
	-8	1.032937	-8	3.17439	-8	-9.650306	-8	-1.837322	-8	2.359651	-8	1.55252	-8	-16.53121	-8	-14.65154	-8	-9.596911	-8	.4532352	-8	-3.266843	-8	-2.427608	-8	4.220317	-8	1.56301	-8	-1.358809	-8	-11.90113	-8	4.238096	-8	3.189216	-8	-2.072235	-8	1.905642	-8	-3.277765	-8	18.39929	-8	-5.062425	-8	-11.39114	-8
	-7	.7781097	-7	2.617832	-7	-10.23701	-7	-2.129674	-7	3.233145	-7	1.536625	-7	-17.78321	-7	-18.27001	-7	-9.875619	-7	-1.554655	-7	-2.429996	-7	-2.621221	-7	4.547787	-7	.4044515	-7	-1.507093	-7	-12.43355	-7	6.950655	-7	3.568794	-7	-4.144715	-7	4.778116	-7	-5.582368	-7	18.53033	-7	-4.845546	-7	-10.03186	-7
	-6	.7361223	-6	2.231788	-6	-10.983	-6	.2733734	-6	4.772528	-6	2.01824	-6	-15.30409	-6	-14.57685	-6	-8.613123	-6	-1.456265	-6	-1.47618	-6	-4.534058	-6	5.231029	-6	1.820199	-6	-3.481736	-6	-12.79954	-6	7.285792	-6	3.547019	-6	-5.404658	-6	1.97968	-6	-4.867183	-6	14.89182	-6	-2.524668	-6	-17.5454	-6
	-5	.7706988	-5	2.333231	-5	-11.01227	-5	-.3869663	-5	3.697716	-5	2.516838	-5	-19.51928	-5	-15.7549	-5	-8.24214	-5	-2.04785	-5	-1.03088	-5	-6.231788	-5	2.910053	-5	2.490162	-5	-3.621966	-5	-10.87004	-5	6.838916	-5	2.650478	-5	-3.600877	-5	2.365736	-5	.3755395	-5	18.84973	-5	-5.228876	-5	-18.06843	-5
	-4	.6880748	-4	2.351989	-4	-12.35176	-4	-1.183434	-4	3.660071	-4	1.946211	-4	-17.59355	-4	-15.85517	-4	-7.952558	-4	-1.117042	-4	-.6506001	-4	-6.203415	-4	2.573849	-4	.8921229	-4	-3.671768	-4	-14.23811	-4	7.632077	-4	6.267679	-4	-4.87777	-4	2.864418	-4	-2.035893	-4	20.16333	-4	-.5956182	-4	-12.85039	-4
	-3	.6035787	-3	2.511057	-3	-11.84657	-3	.2028207	-3	4.107462	-3	1.962439	-3	-17.80709	-3	-12.07371	-3	-8.213903	-3	-1.111314	-3	-.6572363	-3	-5.665857	-3	1.926232	-3	-2.175816	-3	-4.792248	-3	-15.35502	-3	6.838706	-3	4.087254	-3	-5.029044	-3	3.278558	-3	-3.755403	-3	20.83852	-3	-6.282072	-3	-14.7737	-3
	-2	-9.350002E-02	-2	2.174382	-2	-12.73073	-2	-.5438282	-2	3.878698	-2	2.222454	-2	-18.6556	-2	-11.02937	-2	-9.640029	-2	-2.120975	-2	-1.310622	-2	-6.398521	-2	2.011037	-2	-.3258334	-2	-5.515197	-2	-15.56066	-2	8.450562	-2	7.047301	-2	-11.44843	-2	4.030486	-2	-2.92811	-2	19.14054	-2	-3.059151	-2	-15.5533	-2
	-1	-.7355198	-1	2.667418	-1	-11.82847	-1	-.2100189	-1	4.886062	-1	2.003776	-1	-16.16483	-1	-12.66409	-1	-9.481245	-1	-.8443265	-1	-1.457231	-1	-7.019727	-1	1.6483	-1	-.1008067	-1	-5.52614	-1	-16.12018	-1	8.259944	-1	7.054318	-1	-9.906819	-1	4.017655	-1	-5.700619	-1	17.32809	-1	-5.587997	-1	-16.02919	-1
	0	-.8216121	0	1.946102	0	-11.90991	0	-.344019	0	4.202637	0	.8854817	0	-15.28681	0	-11.20839	0	-10.30108	0	-3.289555	0	-2.232646	0	-6.714698	0	.6016554	0	.8303705	0	-6.442007	0	-17.67845	0	8.057438	0	6.801542	0	-5.029105	0	4.684249	0	-4.739926	0	16.90894	0	-6.30795	0	-17.49652	0
	1	-.9183873	1	1.979518	1	-13.4111	1	-1.589265	1	3.962133	1	2.000649	1	-18.15258	1	-12.92408	1	-10.69212	1	-1.898027	1	-3.022511	1	-6.638178	1	-6.010771E-02	1	.6838444	1	-7.647787	1	-20.60713	1	7.831844	1	6.906652	1	-13.89486	1	5.251895	1	-3.064965	1	18.80838	1	-8.24058	1	-16.22239	1
	2	-1.177088	2	2.514465	2	-13.78682	2	-.9941069	2	4.024916	2	1.894272	2	-14.08064	2	-10.86875	2	-11.77125	2	-2.282123	2	-3.923726	2	-7.701333	2	.5647849	2	2.627344	2	-5.298885	2	-22.62372	2	7.236953	2	5.091004	2	-14.60593	2	1.751816	2	-2.103868	2	24.00465	2	-10.57333	2	-15.54734	2
	3	-1.651621	3	2.448848	3	-13.41046	3	-1.504156	3	4.575885	3	1.222718	3	-15.98778	3	-10.52849	3	-13.37215	3	-2.797508	3	-4.281811	3	-7.471861	3	1.740393	3	2.689951	3	-5.411262	3	-23.12653	3	8.966005	3	6.251979	3	-14.6063	3	3.540347	3	-4.532512	3	19.48002	3	-12.06944	3	-14.32767	3
	4	-1.457042	4	2.813199	4	-14.68255	4	2.676543	4	4.319566	4	.945155	4	-17.24169	4	-15.20328	4	-14.10487	4	-2.795711	4	-4.200134	4	-6.86032	4	1.136953	4	.2381927	4	-6.94077	4	-22.68079	4	6.221193	4	3.59687	4	-11.54195	4	3.51349	4	-3.809747	4	19.56747	4	-14.3878	4	-18.53841	4
	5	-1.870583	5	2.794837	5	-14.85236	5	.883524	5	5.101253	5	2.021577	5	-22.97025	5	-17.42838	5	-14.25489	5	-1.865968	5	-3.644252	5	-6.531429	5	2.604194	5	.5732119	5	-11.87931	5	-27.16789	5	9.160147	5	5.493062	5	-15.03863	5	3.404068	5	-3.89687	5	18.79212	5	-18.85618	5	-22.39791	5
	6	-1.370484	6	2.615964	6	-13.65429	6	-1.330022	6	3.573877	6	1.400681	6	-32.73424	6	-27.77418	6	-13.4862	6	-1.960722	6	-3.593561	6	-6.197808	6	2.948502	6	-.842512	6	-23.42509	6	-41.89114	6	9.593856	6	5.622827	6	-13.0923	6	3.667883	6	-4.807665	6	18.33335	6	-27.41672	6	-34.491	6
	7	-1.443773	7	2.309505	7	-15.82028	7	-.2510541	7	3.139098	7	1.696889	7	-53.35482	7	-43.87034	7	-14.76746	7	-2.523568	7	-3.611482	7	-5.433478	7	2.682038	7	-1.450742	7	-43.88813	7	-67.54198	7	7.896307	7	5.460095	7	-21.80217	7	1.706022	7	-4.902253	7	18.55483	7	-43.91634	7	-55.81581	7
	8	-1.320852	8	2.191144	8	-14.90256	8	1.467386	8	-.3572205	8	-.7129509	8	-82.77266	8	-70.8386	8	-14.15077	8	-1.118342	8	-3.441062	8	-5.869905	8	-.1529227	8	-4.411857	8	-73.08514	8	-103.4667	8	8.021749	8	8.467241	8	-18.09823	8	2.260772	8	-10.92374	8	10.89593	8	-73.68981	8	-89.0247	8
	9	-1.087397	9	2.444291	9	-16.23557	9	.3535142	9	-5.639757	9	-5.972717	9	-117.741	9	-100.2021	9	-13.56459	9	-1.360533	9	-3.30148	9	-8.232939	9	-5.216757	9	-12.73582	9	-107.3823	9	-145.1165	9	8.246381	9	5.892222	9	-16.74704	9	1.601592	9	-10.04133	9	8.432901	9	-104.3648	9	-128.7776	9
	10	-1.103515	10	2.151817	10	-17.37506	10	.4556366	10	-9.902064	10	-13.37457	10	-156.8071	10	-136.8544	10	-13.35008	10	-1.933404	10	-2.443172	10	-8.591687	10	-11.62733	10	-21.32871	10	-145.3482	10	-192.8898	10	9.588691	10	7.873849	10	-25.04725	10	-.8310759	10	-17.03625	10	2.576145	10	-139.7943	10	-167.6615	10
	11	-1.303017	11	2.58868	11	-18.02955	11	.2393035	11	-17.98104	11	-20.23162	11	-196.6698	11	-173.9126	11	-12.05231	11	-.2497414	11	-2.784857	11	-8.176225	11	-20.87956	11	-30.78876	11	-182.0885	11	-237.0654	11	7.904819	11	5.829911	11	-25.15007	11	-.9702793	11	-26.73701	11	-6.458631	11	-175.3308	11	-208.5476	11
	12	-1.651084	12	2.851244	12	-19.00846	12	-1.359463	12	-27.35938	12	-28.75393	12	-231.3809	12	-201.3554	12	-12.29038	12	-1.138706	12	-3.123085	12	-8.905658	12	-29.48443	12	-42.18147	12	-212.1761	12	-273.6644	12	9.083766	12	7.597241	12	-22.33257	12	-3.186895	12	-34.47586	12	-12.78141	12	-203.8955	12	-237.9727	12
	13	-1.547908	13	1.787209	13	-19.79829	13	-1.035529	13	-39.00697	13	-39.14591	13	-262.8052	13	-229.959	13	-11.45457	13	-.8120797	13	-4.034362	13	-9.831491	13	-39.58231	13	-53.3346	13	-236.8012	13	-305.14	13	8.005658	13	5.880218	13	-21.58011	13	-4.1114	13	-45.13537	13	-23.87305	13	-232.0492	13	-261.8449	13
	14	-2.276787	14	2.120959	14	-20.43651	14	.1705518	14	-50.01644	14	-49.05439	14	-282.5786	14	-250.3456	14	-12.90683	14	-1.292435	14	-4.992135	14	-10.63211	14	-51.06805	14	-68.90988	14	-250.5528	14	-320.3266	14	8.917734	14	4.634708	14	-22.92741	14	-3.444239	14	-57.54555	14	-38.65542	14	-246.8072	14	-273.9524	14
	15	-2.051021	15	2.403855	15	-22.9626	15	-.4023438	15	-62.60084	15	-60.35833	15	-294.4892	15	-261.7221	15	-12.87614	15	-1.248496	15	-6.31707	15	-12.42173	15	-62.78094	15	-82.59494	15	-255.6095	15	-325.4686	15	9.718109	15	6.425044	15	-20.39552	15	-3.526239	15	-67.98538	15	-50.29507	15	-252.0697	15	-272.5488	15
	16	-2.268902	16	2.666114	16	-22.78622	16	-2.360705	16	-75.1003	16	-73.30276	16	-299.6324	16	-263.1537	16	-12.54696	16	-1.080238	16	-8.195296	16	-14.6615	16	-75.44859	16	-96.26859	16	-252.8953	16	-320.6353	16	8.480729	16	5.663331	16	-27.63757	16	-6.297711	16	-80.84614	16	-60.01586	16	-247.8056	16	-268.3263	16
	17	-2.998465	17	2.353131	17	-25.06318	17	-2.850272	17	-88.61547	17	-84.23086	17	-294.2913	17	-258.5513	17	-13.92574	17	-2.887452	17	-9.52888	17	-15.59471	17	-87.43526	17	-111.7009	17	-246.6953	17	-309.8238	17	9.081055	17	4.009025	17	-26.08556	17	-4.958933	17	-94.72385	17	-76.28197	17	-245.9262	17	-263.904	17
	18	-3.214959	18	3.235637	18	-25.57782	18	-1.481707	18	-101.0543	18	-96.95573	18	-285.8514	18	-248.3344	18	-14.03507	18	-.1335012	18	-10.41896	18	-16.09703	18	-99.94041	18	-127.3307	18	-238.2638	18	-295.8918	18	7.622045	18	4.489236	18	-25.99403	18	-7.509873	18	-106.6054	18	-91.92006	18	-242.0712	18	-253.9701	18
	19	-2.967532	19	3.239661	19	-26.42799	19	-4.031736	19	-116.6732	19	-110.106	19	-275.6523	19	-237.6704	19	-14.91331	19	-1.580834	19	-12.36955	19	-18.40479	19	-111.6559	19	-142.7638	19	-230.965	19	-283.7007	19	8.843839	19	6.073807	19	-25.41363	19	-7.942711	19	-120.4474	19	-102.1814	19	-243.2674	19	-248.1049	19
	20	-2.620126	20	2.50115	20	-26.93287	20	-3.677623	20	-129.5762	20	-122.3882	20	-262.4233	20	-229.1168	20	-15.49515	20	-1.414358	20	-13.39776	20	-19.02314	20	-121.6859	20	-156.1049	20	-232.0366	20	-283.256	20	8.047993	20	4.16504	20	-24.21217	20	-9.166302	20	-133.8111	20	-113.7804	20	-242.133	20	-231.6193	20
	21	-3.09243	21	3.47831	21	-29.41716	21	-4.99909	21	-141.4919	21	-134.832	21	-257.0534	21	-227.4642	21	-16.03491	21	-1.21889	21	-14.65685	21	-19.79264	21	-132.1286	21	-168.8992	21	-232.0749	21	-279.9865	21	7.655437	21	6.194141	21	-22.50806	21	-9.676777	21	-146.1629	21	-127.8456	21	-210.982	21	-157.9409	21
	22	-3.15663	22	3.983124	22	-30.34237	22	-5.924796	22	-153.0097	22	-146.336	22	-262.8263	22	-229.8715	22	-16.56768	22	-2.600175	22	-14.95698	22	-19.69425	22	-142.6056	22	-180.3969	22	-206.3374	22	-249.5479	22	8.47147	22	7.395665	22	-24.34584	22	-10.65744	22	-159.6954	22	-143.8115	22	-129.0577	22	-35.18475	22
	23	-3.165657	23	3.167771	23	-31.38857	23	-5.874466	23	-163.7968	23	-157.6326	23	-245.4607	23	-198.223	23	-16.06076	23	-1.046334	23	-16.0666	23	-19.62469	23	-152.8816	23	-193.2303	23	-137.6	23	-163.3664	23	8.080341	23	5.306602	23	-26.3717	23	-11.0284	23	-176.723	23	-162.6115	23	-24.98306	23	68.352	23
	24	-2.869356	24	2.375924	24	-31.71512	24	-5.337074	24	-174.1311	24	-166.805	24	-174.313	24	-111.4967	24	-16.48272	24	-.6177396	24	-16.40187	24	-19.89193	24	-163.5875	24	-211.6206	24	-33.28216	24	-23.45803	24	8.717378	24	5.25551	24	-22.52211	24	-10.53971	24	-187.968	24	-171.2492	24	50.76015	24	115.5963	24
	25	-2.601578	25	3.155608	25	-33.5531	25	-7.155971	25	-186.5642	25	-183.7397	25	-56.22302	25	1.668144	25	-16.12608	25	-.2530876	25	-16.21652	25	-22.18896	25	-177.0719	25	-230.3702	25	61.60873	25	94.1008	25	7.263313	25	5.293588	25	-24.24785	25	-10.70998	25	-193.3075	25	-173.3531	25	84.52864	25	110.0159	25
	26	-2.220089	26	2.815331	26	-33.54283	26	-7.193827	26	-199.3819	26	-199.3609	26	55.37017	26	81.74454	26	-15.40011	26	-.9523801	26	-14.76606	26	-24.16818	26	-181.1363	26	-243.2082	26	113.1903	26	148.7101	26	7.388802	26	4.664021	26	-25.00145	26	-10.2015	26	-177.8786	26	-144.9903	26	74.92032	26	55.71223	26
	27	-2.597176	27	3.023133	27	-34.40609	27	-6.635133	27	-207.3264	27	-204.2607	27	113.127	27	114.4593	27	-14.86372	27	-5.003233E-02	27	-14.10817	27	-22.98662	27	-169.2263	27	-236.2444	27	124.5581	27	154.164	27	7.783216	27	6.872804	27	-24.53938	27	-10.71626	27	-136.555	27	-75.2038	27	32.07376	27	-26.86541	27
	28	-3.035188	28	3.09878	28	-35.47027	28	-8.396748	28	-196.2674	28	-183.1635	28	128.9276	28	110.4369	28	-13.65267	28	.1236345	28	-15.4558	28	-22.36606	28	-130.8062	28	-186.4079	28	106.1167	28	125.5811	28	6.40593	28	5.028662	28	-24.57134	28	-15.60269	28	-67.5314	28	14.60876	28	-29.04755	28	-71.46795	28
	29	-3.172424	29	2.137857	29	-34.81728	29	-10.25988	29	-158.8133	29	-127.7897	29	112.1865	29	80.14497	29	-14.58119	29	-4.598683E-02	29	-17.67556	29	-24.9476	29	-64.97531	29	-86.60838	29	53.33081	29	54.06238	29	6.677226	29	6.106395	29	-26.09682	29	-23.85833	29	3.392177	29	89.47052	29	-59.39752	29	27.63178	29
	30	-2.952556	30	2.965093	30	-37.06939	30	-13.28553	30	-91.96486	30	-49.21535	30	70.36599	30	25.40885	30	-14.30629	30	-.1896389	30	-23.6709	30	-32.69595	30	11.98428	30	34.73089	30	-7.5219	30	-27.47264	30	6.16269	30	2.868842	30	-30.82486	30	-29.70206	30	52.92416	30	118.5055	30	35.70644	30	209.6343	30
	31	-3.286869	31	3.055341	31	-42.59788	31	-20.56679	31	-8.724334	31	25.61019	31	3.031003	31	-43.96088	31	-14.97784	31	-1.160675	31	-34.21882	31	-48.13329	31	82.07062	31	129.2485	31	-4.717633	31	-20.71815	31	6.066909	31	3.685123	31	-33.8451	31	-32.14584	31	71.13712	31	102.4826	31	189.5671	31	354.6416	31
	32	-3.433292	32	4.1273	32	-50.78884	32	-29.08762	32	60.70689	32	69.07845	32	-43.85483	32	-68.35384	32	-14.8238	32	-.7525424	32	-42.24691	32	-63.67714	32	120.5947	32	174.0463	32	102.7595	32	126.2991	32	5.240615	32	3.58861	32	-29.406	32	-20.85155	32	53.21246	32	60.85693	32	301.2084	32	401.9652	32
	33	-3.724892	33	3.928796	33	-59.7857	33	-37.12353	33	95.7436	33	79.95845	33	2.804113	33	18.9622	33	-15.33965	33	-2.585341	33	-35.92051	33	-62.43034	33	124.01	33	161.2717	33	251.6311	33	314.8444	33	5.843389	33	4.844954	33	-7.168349	33	7.75898	33	28.75308	33	62.77218	33	348.4485	33	376.1679	33
	34	-3.660999	34	3.793528	34	-57.54087	34	-30.28113	34	99.82777	34	61.10319	34	156.107	34	181.5639	34	-15.5954	34	-2.428935	34	-6.675599	34	-28.70997	34	111.6392	34	117.8177	34	355.9693	34	430.1767	34	6.046171	34	3.695626	34	34.04527	34	60.72437	34	45.99191	34	141.0457	34	341.6326	34	317.1078	34
	35	-2.63337	35	4.209714	35	-30.61444	35	2.405521	35	81.2126	35	28.03523	35	313.6843	35	301.2031	35	-15.94303	35	-9.057093E-02	35	45.01591	35	48.36419	35	114.2657	35	94.65432	35	393.8567	35	461.4037	35	4.737334	35	2.590417	35	72.62686	35	112.2368	35	128.5511	35	260.2496	35	297.9954	35	230.2757	35
	36	-2.257382	36	3.696577	36	20.03222	36	57.99689	36	67.619	36	22.34266	36	388.0963	36	342.0292	36	-16.76219	36	-.8787581	36	101.6679	36	147.5778	36	161.2475	36	158.1565	36	373.4232	36	426.0389	36	4.734372	36	3.085732	36	97.67126	36	139.6223	36	239.5011	36	353.6994	36	230.9066	36	145.4442	36
	37	-2.522479	37	3.837315	37	81.68997	37	112.2514	37	92.96929	37	88.17158	37	394.0471	37	324.8475	37	-17.29602	37	-.2143165	37	148.5292	37	227.1695	37	247.1018	37	294.2163	37	316.1547	37	349.43	37	3.373529	37	3.154105	37	101.1822	37	137.2395	37	314.5716	37	391.6177	37	156.2972	37	86.45562	37
	38	-2.578282	38	4.69241	38	130.7146	38	142.4117	38	173.695	38	198.1521	38	353.2133	38	276.899	38	-18.102	38	-.1936715	38	172.0717	38	261.9628	38	337.7637	38	419.4967	38	237.3029	38	251.7353	38	2.353936	38	4.463829	38	91.87036	38	111.438	38	334.7788	38	368.6702	38	106.0877	38	81.60271	38
	39	-2.027051	39	5.055022	39	152.7184	39	146.5233	39	277.6154	39	283.7163	39	288.2523	39	206.4553	39	-16.51538	39	1.312375	39	170.3009	39	249.1935	39	390.3284	39	471.9444	39	159.1772	39	158.6063	39	4.298569	39	1.292416	39	101.0173	39	102.4143	39	310.1531	39	311.0909	39	93.36636	39	114.8852	39
	40	-1.788903	40	5.048526	40	147.6719	40	126.6592	40	356.216	40	321.1609	40	208.3161	40	124.799	40	-16.55936	40	-.6778865	40	161.6657	40	205.3534	40	392.9586	40	462.8989	40	111.1536	40	107.1097	40	3.311876	40	1.90241	40	144.8852	40	157.9839	40	263.7512	40	243.2008	40	123.6408	40	170.3633	40
	41	-1.071926	41	4.418374	41	124.2247	41	93.71289	41	381.684	41	312.8012	41	123.0459	41	49.1001	41	-15.79422	41	1.197315	41	177.0276	41	186.8234	41	356.5346	41	409.7838	41	107.9576	41	114.2869	41	2.724604	41	3.361397	41	212.2554	41	259.9734	41	210.5108	41	196.1403	41	161.8667	41	208.092	41
	42	-.5845193	42	5.594938	42	104.4513	42	77.92495	42	361.7809	42	268.9207	42	60.44324	42	3.767159	42	-15.17341	42	2.749399	42	228.931	42	250.5134	42	306.1228	42	328.3563	42	138.6899	42	163.2559	42	.8521715	42	3.52069	42	265.1766	42	343.9547	42	172.1358	42	180.1516	42	192.2341	42	220.468	42
	43	-.481327	43	5.667781	43	116.1277	43	109.5868	43	310.9434	43	199.2641	43	42.76716	43	9.040073	43	-14.00868	43	2.646812	43	299.9676	43	375.0751	43	260.9588	43	259.9568	43	178.4509	43	217.7062	43	.1950462	43	2.02952	43	287.9907	43	370.9178	43	163.2534	43	187.651	43	206.2359	43	221.1617	43
	44	-.1175547	44	5.553336	44	173.2963	44	189.9376	44	245.2669	44	132.3134	44	75.4334	44	55.46785	44	-12.30724	44	4.082967	44	359.7446	44	483.7489	44	238.5076	44	230.0232	44	208.5716	44	255.2794	44	1.333614	44	3.42826	44	278.5281	44	343.4927	44	179.0003	44	210.6385	44	205.7628	44	203.9781	44
	45	.4165119	45	5.867168	45	254.4393	45	269.6313	45	189.5506	45	95.34726	45	134.48	45	113.6958	45	-11.60195	45	3.444913	45	390.8404	45	530.0113	45	243.9896	45	250.1556	45	223.1025	45	271.2567	45	1.880367	45	3.950732	45	249.2902	45	284.2773	45	206.2314	45	232.0702	45	193.4269	45	193.3438	45
	46	.9826981	46	6.115629	46	325.9213	46	313.8286	46	168.1408	46	98.79832	46	185.4177	46	157.2106	46	-10.56345	46	5.551684	46	388.712	46	515.7261	46	265.5591	46	287.6489	46	220.0125	46	261.0566	46	2.008499	46	6.446695	46	213.7284	46	224.0605	46	219.5713	46	233.3388	46	185.521	46	190.2064	46
	47	1.607129	47	6.322151	47	362.3072	47	319.6703	47	186.206	47	138.1453	47	216.4124	47	177.7715	47	-10.05949	47	4.750602	47	360.3173	47	455.7076	47	285.7824	47	317.5816	47	205.469	47	242.6267	47	1.845462	47	6.851559	47	196.9183	47	197.6243	47	221.53	47	229.4914	47	182.1045	47	190.9532	47
	48	2.079218	48	6.880952	48	362.9602	48	296.9854	48	222.8889	48	179.6706	48	217.4899	48	171.0054	48	-10.05865	48	5.644575	48	327.174	48	382.2508	48	297.0462	48	330.7128	48	190.6074	48	224.9258	48	2.166415	48	5.526431	48	207.6344	48	215.6388	48	213.3941	48	222.8869	48	183.7461	48	189.6479	48
	49	2.525878	49	7.94908	49	333.7326	49	256.8389	49	256.8841	49	202.943	49	200.1759	49	151.791	49	-9.454557	49	6.405255	49	306.856	49	334.7448	49	292.7578	49	324.063	49	181.8911	49	216.6643	49	4.01238	49	7.751276	49	233.663	49	259.8184	49	201.9353	49	213.9931	49	185.594	49	195.8096	49
	50	2.852529	50	7.572427	50	286.1294	50	210.0832	50	273.0387	50	202.4092	50	176.879	50	126.4575	50	-9.543226	50	5.108232	50	304.6839	50	334.5128	50	282.1108	50	310.8703	50	178.6655	50	212.0102	50	4.652383	50	10.80672	50	261.32	50	296.6674	50	194.3593	50	210.5157	50	199.3366	50	199.7727	50
	51	3.283691	51	8.170645	51	236.2976	51	173.552	51	266.6329	51	185.403	51	155.2864	51	108.0302	51	-9.278479	51	7.624148	51	316.5716	51	364.4182	51	269.6677	51	294.1573	51	180.3416	51	216.5173	51	4.302336	51	10.4597	51	267.3685	51	312.596	51	190.0638	51	208.1013	51	199.7433	51	199.5699	51
	52	4.058726	52	8.790484	52	202.795	52	161.0396	52	245.0941	52	156.4794	52	144.7864	52	98.79005	52	-9.003618	52	8.954862	52	332.0681	52	396.7803	52	260.9476	52	280.9361	52	184.7413	52	219.9411	52	5.934567	52	11.76419	52	277.796	52	305.9242	52	191.7012	52	210.4826	52	203.785	52	199.959	52
	53	5.017907	53	9.26062	53	197.6862	53	175.2732	53	217.4731	53	131.8635	53	143.5209	53	98.8532	53	-8.976415	53	9.610295	53	346.736	53	419.5236	53	260.0462	53	279.1606	53	188.3041	53	221.0872	53	8.109102	53	13.1366	53	272.3858	53	292.2496	53	195.1255	53	209.5938	53	202.7304	53	197.4358	53
	54	5.837043	54	9.660521	54	218.5766	54	201.0816	54	196.1311	54	118.1327	54	150.5591	54	107.1175	54	-8.011278	54	10.19261	54	354.2859	54	429.2686	54	260.43	54	279.4525	54	188.2484	54	221.7383	54	10.63043	54	13.77972	54	264.5264	54	280.0351	54	200.9224	54	214.0617	54	196.7124	54	191.2427	54
	55	7.020054	55	9.544583	55	249.8752	55	221.2873	55	188.994	55	120.9231	55	160.787	55	115.7696	55	-6.60669	55	11.49658	55	355.8903	55	427.0608	55	261.3134	55	281.0063	55	188.489	55	219.9241	55	12.27088	55	17.87937	55	260.9287	55	274.0321	55	200.9036	55	206.7298	55	190.1499	55	189.6668	55
	56	8.546293	56	10.65433	56	275.3717	56	230.8807	56	191.1474	56	130.523	56	168.873	56	124.2036	56	-4.861827	56	14.99701	56	353.0466	56	419.3294	56	261.1057	56	277.8431	56	186.6656	56	220.0906	56	12.9773	56	18.51253	56	260.466	56	274.7057	56	201.9459	56	206.4243	56	188.3873	56	193.8742	56
	57	9.997871	57	11.25622	57	287.986	57	230.1407	57	201.6641	57	145.6406	57	173.3496	57	131.3211	57	-2.934312	57	16.42226	57	348.833	57	412.0796	57	260.9037	57	276.8169	57	185.8642	57	219.4796	57	13.1668	57	18.46063	57	263.8337	57	277.3207	57	200.7735	57	203.7921	57	187.1953	57	194.8797	57
	58	11.70397	58	13.12415	58	288.2501	58	222.1719	58	210.9171	58	153.2751	58	174.1056	58	132.9607	58	-.5912776	58	21.27969	58	345.8048	58	409.0767	58	258.0934	58	274.103	58	182.0255	58	217.811	58	13.51235	58	18.98044	58	266.3046	58	284.0221	58	197.3394	58	203.2752	58	194.0813	58	203.4987	58
	59	14.04444	59	14.92313	59	279.5405	59	211.8589	59	216.0802	59	152.8111	59	169.8154	59	127.5817	59	2.715029	59	22.91475	59	344.8906	59	406.8506	59	257.1872	59	275.2872	59	180.4751	59	215.1747	59	12.92222	59	17.46612	59	270.5841	59	284.3007	59	193.6778	59	204.1303	59	203.5456	59	210.6144	59
	60	16.11889	60	15.77085	60	266.3088	60	204.751	60	215.18	60	148.8022	60	161.4545	60	119.8903	60	6.225688	60	24.78589	60	345.9062	60	409.0132	60	255.5463	60	274.4907	60	177.3161	60	210.7423	60	11.54562	60	18.49963	60	269.2472	60	283.152	60	188.747	60	205.8022	60	211.3982	60	212.0761	60
	61	18.78665	61	17.26114	61	255.5254	61	204.2471	61	213.6573	61	145.3463	61	151.676	61	112.1918	61	11.33137	61	30.43491	61	346.2675	61	408.164	61	253.0535	61	272.0352	61	175.6161	61	210.5328	61	12.84482	61	18.48406	61	268.5979	61	280.4326	61	193.8163	61	212.8272	61	214.5983	61	209.2152	61
	62	21.20057	62	18.81403	62	251.0979	62	207.4683	62	207.2236	62	140.7003	62	143.2646	62	105.0928	62	15.95881	62	33.45219	62	346.0084	62	405.6381	62	251.1307	62	269.8591	62	174.9926	62	210.3586	62	13.3991	62	21.27061	62	264.538	62	274.6582	62	198.019	62	213.5134	62	221.9326	62	212.3754	62
	63	23.42694	63	19.34859	63	253.2277	63	212.5303	63	200.2159	63	133.0488	63	134.5471	63	99.17438	63	19.70498	63	36.33315	63	344.0006	63	401.4469	63	246.9864	63	263.6226	63	174.0823	63	210.2313	63	15.37961	63	23.65361	63	264.5938	63	270.9141	63	199.8365	63	213.3181	63	225.4229	63	212.2442	63
	64	25.1529	64	19.60435	64	258.0023	64	215.4651	64	196.537	64	126.6867	64	131.601	64	95.72536	64	23.43421	64	41.27778	64	342.2018	64	396.3495	64	244.0271	64	259.2849	64	176.036	64	214.1556	64	18.27146	64	24.92025	64	262.5898	64	269.9971	64	203.1013	64	210.0778	64	225.63	64	206.9212	64
	65	26.78353	65	21.4381	65	263.0463	65	216.0191	65	190.4273	65	125.6371	65	129.3551	65	92.31089	65	27.25131	65	47.19773	65	340.2288	65	392.564	65	239.6359	65	257.6532	65	177.2985	65	217.1293	65	20.62089	65	30.68674	65	260.9918	65	270.3412	65	204.8489	65	212.6873	65	221.4817	65	203.4642	65
	66	28.31302	66	23.37887	66	265.3646	66	214.1887	66	188.1257	66	123.9412	66	130.3507	66	91.30825	66	29.72292	66	50.94761	66	337.1935	66	390.0623	66	234.2895	66	251.2478	66	178.548	66	218.9549	66	23.47371	66	31.59673	66	265.2504	66	268.6589	66	205.1346	66	205.2431	66	219.3005	66	191.6345	66
	67	29.38678	67	24.01133	67	266.1631	67	211.196	67	185.3345	67	125.8228	67	132.9203	67	93.72829	67	31.58987	67	53.83855	67	333.7737	67	388.0937	67	230.9032	67	249.4202	67	181.4415	67	223.6946	67	27.96798	67	34.77059	67	265.3356	67	266.7256	67	203.3155	67	198.5138	67	208.2315	67	181.8364	67
	68	31.57565	68	25.32279	68	264.7529	68	207.5227	68	183.299	68	125.7057	68	138.4633	68	99.69595	68	32.74457	68	58.0595	68	329.5812	68	384.1209	68	229.3577	68	247.5884	68	182.9765	68	226.1703	68	27.23602	68	36.54845	68	264.4085	68	264.0458	68	198.1979	68	193.4742	68	201.7783	68	176.8329	68
	69	33.22485	69	26.87999	69	260.9674	69	203.5852	69	181.4005	69	125.2143	69	143.7405	69	107.4335	69	34.50396	69	60.46191	69	324.6184	69	378.1267	69	229.8637	69	248.3884	69	183.279	69	224.5786	69	29.15516	69	33.45933	69	265.236	69	261.3966	69	194.7881	69	190.026	69	197.5365	69	173.7289	69
	70	35.08858	70	28.16729	70	255.1882	70	199.9558	70	178.6038	70	124.4058	70	150.904	70	115.3078	70	36.8777	70	61.82618	70	319.9602	70	372.2035	70	229.6784	70	249.9058	70	181.8014	70	219.9892	70	28.60169	70	36.24049	70	262.7954	70	259.9431	70	189.5026	70	185.9919	70	191.8455	70	169.4311	70
	71	37.0644	71	30.22976	71	249.3889	71	197.0006	71	177.0099	71	126.7568	71	156.6964	71	122.0932	71	40.15174	71	63.80751	71	316.3646	71	368.8805	71	229.7084	71	249.7983	71	176.854	71	214.2247	71	27.82493	71	36.48676	71	262.0661	71	260.4896	71	182.1183	71	179.6804	71	184.0086	71	158.4733	71
	72	39.71103	72	31.86045	72	243.5602	72	193.5678	72	177.7541	72	125.7643	72	160.1285	72	124.2379	72	43.74128	72	65.25834	72	314.3543	72	365.6559	72	228.7129	72	246.7475	72	171.0115	72	210.493	72	28.31801	72	38.92089	72	260.0436	72	261.0411	72	174.5604	72	173.0132	72	183.013	72	155.6943	72
	73	41.97567	73	33.62366	73	238.7753	73	189.7018	73	177.9337	73	127.5965	73	160.422	73	124.4307	73	48.21909	73	68.75703	73	312.9536	73	365.0085	73	225.7835	73	240.9816	73	166.2455	73	198.2786	73	30.2202	73	41.85117	73	257.907	73	262.8193	73	168.9135	73	171.1967	73	178.3922	73	154.1989	73
	74	44.55541	74	35.01393	74	234.4243	74	186.7288	74	176.9322	74	129.0385	74	158.7856	74	123.4779	74	51.04181	74	72.21366	74	314.582	74	366.654	74	222.7113	74	235.0646	74	158.6252	74	189.3033	74	30.50073	74	43.16362	74	256.3768	74	262.703	74	165.15	74	165.2537	74	176.1235	74	147.0593	74
	75	47.80619	75	36.85511	75	231.4881	75	185.1279	75	180.745	75	127.8568	75	155.6839	75	120.7724	75	53.56643	75	77.72067	75	315.9349	75	368.4055	75	218.1618	75	228.1227	75	151.3394	75	181.5093	75	35.94433	75	47.92642	75	264.2401	75	262.0692	75	159.7293	75	156.0601	75	169.2701	75	144.596	75
	76	50.92894	76	37.80408	76	229.2479	76	184.7431	76	179.5536	76	127.1958	76	150.5771	76	116.582	76	55.11744	76	78.22012	76	316.8707	76	370.4492	76	212.0128	76	220.1218	76	144.9196	76	174.6067	76	38.19817	76	48.86269	76	263.013	76	260.33	76	153.2437	76	149.3862	76	167.3962	76	145.8335	76
	77	53.25265	77	38.94648	77	229.356	77	185.7254	77	181.1726	77	124.2836	77	145.1674	77	111.6721	77	56.71863	77	79.35229	77	317.5192	77	371.901	77	204.7841	77	210.4727	77	136.5258	77	163.7518	77	40.76559	77	51.10431	77	264.2767	77	259.4771	77	150.2817	77	144.7434	77	163.8311	77	141.5394	77
	78	55.70303	78	40.17006	78	231.9117	78	188.1736	78	180.3366	78	124.8045	78	140.4414	78	107.2767	78	57.65284	78	82.75493	78	316.3904	78	371.0766	78	196.9482	78	201.5262	78	132.1209	78	163.0299	78	44.49181	78	52.62496	78	263.1917	78	257.0911	78	147.2478	78	143.4026	78	163.298	78	135.2658	78
	79	57.13227	79	40.32003	79	235.4678	79	187.7588	79	179.0192	79	122.4213	79	134.5544	79	101.991	79	58.46717	79	83.72425	79	314.2044	79	367.1466	79	190.1086	79	192.8098	79	131.1363	79	162.3815	79	45.86994	79	53.40765	79	256.8552	79	250.6761	79	141.5252	79	136.1884	79	163.6854	79	138.2237	79
	80	58.94379	80	40.68169	80	238.6692	80	188.0168	80	177.6892	80	120.3612	80	128.7792	80	97.4226	80	59.18562	80	84.40169	80	309.9865	80	361.994	80	183.3162	80	184.8758	80	129.2682	80	160.6179	80	47.27938	80	51.93006	80	256.7731	80	245.3101	80	138.2887	80	134.0173	80	160.3282	80	142.9897	80
	81	59.85322	81	41.16085	81	239.7108	81	186.9394	81	175.6181	81	118.8459	81	123.0555	81	92.66487	81	59.59748	81	82.47097	81	304.8124	81	354.6495	81	177.9448	81	180.2748	81	130.651	81	166.0194	81	45.63227	81	52.9062	81	253.351	81	240.6824	81	135.0268	81	131.2313	81	158.1666	81	143.8116	81
	82	60.98217	82	42.82133	82	239.5123	82	184.3403	82	172.063	82	117.2101	82	119.3583	82	89.11047	82	60.42669	82	82.40291	82	299.3184	82	346.6649	82	171.2967	82	173.5573	82	129.8599	82	167.0906	82	44.95919	82	52.73408	82	245.1274	82	235.7495	82	131.628	82	130.9962	82	158.7111	82	141.5527	82
	83	61.08212	83	42.72253	83	238.1156	83	181.1748	83	171.5093	83	116.1559	83	116.1784	83	86.96953	83	60.12049	83	81.37905	83	293.195	83	338.9815	83	165.285	83	166.9415	83	130.4811	83	169.8247	83	46.18188	83	51.84322	83	245.4398	83	231.1581	83	129.4876	83	122.1136	83	156.3219	83	144.9219	83
	84	62.62054	84	42.83566	84	235.4601	84	176.5119	84	170.0094	84	116.8238	84	114.8303	84	86.46201	84	59.54921	84	80.62421	84	285.77	84	332.2646	84	157.4032	84	159.6994	84	127.2035	84	168.108	84	47.08224	84	51.21967	84	246.4259	84	229.7749	84	128.6224	84	126.6942	84	156.5847	84	140.63	84
	85	63.18676	85	42.74218	85	231.1714	85	172.2471	85	167.1763	85	117.6936	85	116.6177	85	86.62721	85	57.92009	85	81.15253	85	280.3709	85	323.9432	85	150.7265	85	152.3819	85	127.3197	85	170.218	85	47.19581	85	52.64407	85	246.0096	85	229.4353	85	123.7114	85	126.1209	85	153.5555	85	137.8494	85
	86	63.19207	86	43.27044	86	225.5263	86	166.9866	86	163.9758	86	114.6138	86	116.7174	86	84.64958	86	54.77706	86	79.07194	86	276.8417	86	316.6669	86	145.2189	86	145.6247	86	126.5344	86	160.7709	86	46.82545	86	52.2845	86	243.3894	86	228.626	86	123.0333	86	122.743	86	155.9793	86	141.2057	86
	87	63.32809	87	44.09364	87	219.2296	87	162.8215	87	161.1857	87	112.6661	87	115.8263	87	84.88873	87	52.74632	87	78.3615	87	273.9795	87	313.6857	87	139.242	87	138.7241	87	122.1812	87	153.3721	87	46.69129	87	48.45863	87	243.3913	87	228.0425	87	120.7929	87	121.0268	87	153.3356	87	132.571	87
	88	63.33152	88	44.78527	88	212.082	88	157.9992	88	156.9038	88	109.6078	88	113.9539	88	85.7719	88	50.4924	88	76.12565	88	270.9175	88	311.2348	88	134.1449	88	133.3556	88	122.3204	88	153.2718	88	46.13784	88	46.49731	88	242.2788	88	226.1105	88	119.0234	88	123.7195	88	149.6831	88	128.235	88
	89	63.50209	89	44.24294	89	205.3363	89	154.3471	89	153.8828	89	109.0818	89	110.4861	89	85.00378	89	49.68607	89	73.49345	89	267.3873	89	308.0703	89	129.2081	89	126.6232	89	117.8167	89	148.6743	89	45.7967	89	46.70942	89	227.9196	89	221.6604	89	117.2599	89	122.9235	89	150.2597	89	122.0294	89
	90	63.54607	90	43.74601	90	200.6935	90	151.8673	90	149.0066	90	106.0348	90	107.5114	90	85.18261	90	48.92019	90	71.01178	90	264.1958	90	305.8378	90	124.6138	90	121.2082	90	113.4491	90	146.2049	90	42.55439	90	46.66395	90	233.7828	90	219.5675	90	115.654	90	123.9988	90	145.9815	90	120.4062	90
	91	63.77523	91	43.9493	91	198.5797	91	151.5529	91	144.8924	91	102.1669	91	104.2864	91	85.32613	91	49.93065	91	69.34293	91	260.2299	91	301.6826	91	121.4239	91	116.8134	91	108.9173	91	140.7787	91	39.40568	91	47.66096	91	230.3069	91	216.2046	91	115.1719	91	126.4866	91	142.5289	91	118.5152	91
	92	65.15604	92	44.7452	92	197.9887	92	153.1301	92	139.9494	92	96.68774	92	100.7992	92	83.12023	92	51.40591	92	68.91257	92	256.6172	92	295.0645	92	117.8559	92	113.1332	92	105.8204	92	138.7994	92	39.99798	92	50.22811	92	225.2787	92	210.6749	92	115.627	92	120.7905	92	140.2227	92	111.3801	92
	93	65.66485	93	44.87934	93	198.4118	93	154.3427	93	135.7279	93	93.62827	93	97.2737	93	81.12808	93	52.65759	93	67.62167	93	253.4301	93	290.0402	93	115.4435	93	112.3941	93	101.4182	93	133.3438	93	38.76323	93	51.05796	93	224.5804	93	205.8383	93	115.7458	93	115.6384	93	135.2753	93	109.3471	93
	94	66.71538	94	46.40928	94	199.4308	94	156.0998	94	132.8411	94	91.30142	94	94.47841	94	79.72084	94	54.30051	94	69.97571	94	249.4183	94	285.5865	94	112.4357	94	110.1234	94	97.54971	94	131.3777	94	41.59721	94	52.68247	94	217.2722	94	200.5964	94	117.3415	94	117.5956	94	133.3891	94	104.3777	94
	95	68.00072	95	48.95924	95	199.72	95	156.6109	95	131.2789	95	90.45146	95	92.86665	95	79.89656	95	55.01713	95	71.60078	95	245.0126	95	280.3398	95	109.4784	95	107.9147	95	96.07155	95	130.0727	95	46.36257	95	53.38564	95	217.174	95	195.7495	95	114.4423	95	115.801	95	128.2151	95	101.3912	95
	96	69.71745	96	49.39796	96	200.3745	96	156.5734	96	130.8209	96	88.73508	96	91.95317	96	77.7756	96	54.11884	96	73.55175	96	240.6526	96	274.1057	96	106.6982	96	102.5467	96	92.95444	96	123.5856	96	49.41479	96	54.2042	96	215.5877	96	191.3313	96	113.3307	96	112.3405	96	127.9309	96	99.4635	96
	97	71.47005	97	50.74207	97	200.1558	97	156.5869	97	130.0782	97	86.88103	97	90.06861	97	77.65637	97	54.25565	97	73.93163	97	237.0275	97	268.5577	97	103.2067	97	99.46257	97	88.71794	97	120.5115	97	51.83437	97	53.8336	97	209.4948	97	189.0201	97	110.689	97	108.6111	97	125.6943	97	96.88081	97
	98	72.75252	98	49.74327	98	198.5265	98	154.7383	98	128.258	98	85.82286	98	89.32973	98	78.40282	98	52.27174	98	73.58829	98	233.1168	98	262.9181	98	99.69784	98	97.34972	98	85.68388	98	116.5039	98	54.38633	98	51.99129	98	210.7894	98	183.1609	98	107.324	98	103.2071	98	123.0055	98	93.46329	98
	99	74.08544	99	49.50177	99	195.6908	99	152.2279	99	127.9542	99	84.63555	99	88.51339	99	75.99706	99	51.95287	99	71.82275	99	228.9312	99	258.168	99	94.97142	99	92.83837	99	82.2663	99	113.4856	99	52.44143	99	51.13546	99	205.2312	99	179.9501	99	103.9854	99	103.3605	99	116.9428	99	89.73521	99
	100	72.60179	100	47.293	100	191.5597	100	147.9024	100	124.8181	100	81.92587	100	86.97881	100	73.85064	100	50.2656	100	69.97059	100	224.216	100	252.8928	100	91.35834	100	88.744	100	78.21577	100	108.4738	100	50.45435	100	49.66463	100	201.5088	100	175.1461	100	104.2978	100	99.87282	100	116.4829	100	94.42482	100
	101	71.57489	101	45.72433	101	186.9771	101	144.6155	101	122.3518	101	80.94038	101	83.61519	101	71.5028	101	48.66589	101	69.38613	101	218.4227	101	247.0322	101	86.58936	101	83.50727	101	74.47447	101	104.121	101	47.72985	101	52.55695	101	203.1832	101	173.193	101	100.2003	101	95.97936	101	111.2009	101	85.08546	101
	102	68.98402	102	44.27637	102	183.0495	102	140.3598	102	117.4737	102	77.02026	102	82.35762	102	67.61713	102	46.25932	102	68.18385	102	212.0504	102	240.3103	102	82.94321	102	78.72962	102	72.16093	102	102.3112	102	42.7075	102	50.90583	102	198.1525	102	169.1804	102	97.95636	102	95.22486	102	112.0735	102	87.06213	102
	103	66.82671	103	43.25692	103	178.6943	103	136.7288	103	113.1864	103	73.6902	103	79.12677	103	63.27456	103	43.50426	103	65.6861	103	205.8098	103	234.2191	103	78.82494	103	72.73448	103	69.07908	103	91.10407	103	38.0341	103	48.74213	103	198.4106	103	166.9819	103	93.42009	103	90.64702	103	110.6994	103	90.22508	103
	104	64.34484	104	43.41413	104	175.6902	104	134.7165	104	108.2696	104	70.04023	104	75.7815	104	61.71247	104	41.76831	104	62.61522	104	199.5672	104	228.4866	104	73.43578	104	66.41006	104	64.72506	104	87.55048	104	38.26108	104	44.34799	104	192.6372	104	165.5833	104	90.52132	104	90.57387	104	109.5686	104	89.7305	104
	105	62.53622	105	44.06355	105	172.1458	105	131.0012	105	104.0994	105	66.991	105	71.45396	105	59.08405	105	39.57395	105	60.36065	105	193.7862	105	221.8753	105	71.01057	105	62.02489	105	62.78643	105	88.52327	105	37.85866	105	40.68764	105	187.3254	105	160.3232	105	87.41752	105	89.44522	105	107.1264	105	81.97795	105
	106	61.42305	106	44.57957	106	169.4793	106	128.4807	106	98.47422	106	63.47943	106	67.90219	106	57.10777	106	37.97674	106	61.90854	106	187.3299	106	215.3597	106	67.51739	106	56.28953	106	58.74574	106	85.46731	106	39.06229	106	42.09162	106	183.6225	106	158.2709	106	81.75398	106	82.75013	106	109.3081	106	80.27882	106
	107	61.27148	107	44.47603	107	165.875	107	125.9732	107	94.25069	107	63.10041	107	65.39076	107	57.64355	107	35.37783	107	61.41142	107	182.5742	107	207.5126	107	66.0267	107	52.48072	107	56.053	107	83.29343	107	42.04981	107	38.29861	107	181.9594	107	155.308	107	83.45555	107	85.40199	107	110.5191	107	82.37144	107
	108	60.65398	108	44.49842	108	163.2815	108	124.5469	108	91.1111	108	60.20236	108	64.02003	108	58.34724	108	34.21373	108	61.47086	108	178.1348	108	200.1884	108	63.28654	108	50.28665	108	53.93475	108	83.93323	108	41.90858	108	36.43496	108	179.9937	108	152.3094	108	81.33678	108	84.62907	108	106.8422	108	77.33382	108
	109	60.04235	109	44.33961	109	160.1679	109	123.3931	109	89.03638	109	57.3548	109	62.49973	109	58.12741	109	32.53768	109	59.98428	109	174.6338	109	193.5432	109	60.06547	109	47.61839	109	52.97528	109	81.53172	109	42.23869	109	37.52789	109	177.9192	109	149.6834	109	80.83116	109	84.69265	109	102.8665	109	76.86279	109
	110	59.089	110	42.6905	110	156.4156	110	121.0168	110	87.549	110	55.57507	110	61.93834	110	57.58247	110	30.47813	110	56.50681	110	172.0497	110	189.6247	110	57.40163	110	45.31956	110	49.48286	110	77.75376	110	38.74198	110	35.56966	110	178.0109	110	148.1329	110	75.15464	110	79.48985	110	100.9013	110	71.73077	110
	111	59.09705	111	41.59451	111	153.231	111	120.1502	111	85.25459	111	56.26744	111	62.61414	111	60.82645	111	30.43242	111	55.29148	111	170.2248	111	186.8755	111	52.4923	111	39.31824	111	46.50613	111	76.69716	111	37.59355	111	37.2608	111	175.2608	111	147.0357	111	75.17525	111	76.73544	111	95.93433	111	65.98197	111
	112	57.8082	112	40.02412	112	149.1075	112	118.4522	112	84.45515	112	55.32634	112	62.4356	112	61.89447	112	29.56182	112	52.14596	112	167.2945	112	184.2688	112	50.177	112	34.58466	112	44.14098	112	74.98705	112	33.07706	112	37.44574	112	172.2944	112	145.3497	112	73.6302	112	74.32958	112	95.92769	112	61.07592	112
	113	57.06486	113	38.26749	113	145.1258	113	117.0139	113	82.39714	113	52.51553	113	60.68763	113	60.72033	113	29.02803	113	48.6219	113	164.023	113	180.9925	113	46.45269	113	32.21184	113	41.2878	113	68.90984	113	32.07608	113	36.03493	113	169.6422	113	143.1933	113	67.83743	113	70.19865	113	89.79807	113	60.89027	113
	114	55.65035	114	37.30703	114	141.9859	114	115.3901	114	80.28707	114	50.05875	114	59.94221	114	61.27364	114	27.16992	114	45.49725	114	160.7295	114	177.0556	114	42.55701	114	30.02222	114	39.40129	114	63.87783	114	30.50968	114	36.05017	114	165.8325	114	141.6092	114	66.32182	114	69.76988	114	84.23024	114	54.37314	114
	115	54.89028	115	37.92807	115	138.9446	115	113.1713	115	78.35464	115	47.10118	115	57.5625	115	58.89972	115	25.57406	115	43.37142	115	157.3701	115	171.9231	115	37.88052	115	27.71868	115	37.17624	115	60.93118	115	29.06151	115	36.73244	115	162.0769	115	138.9928	115	63.15757	115	67.64781	115	82.21025	115	53.98948	115
	116	54.15544	116	38.70632	116	136.6358	116	111.7456	116	75.17949	116	44.68782	116	54.55376	116	55.92344	116	23.59217	116	41.24293	116	152.8949	116	167.1699	116	33.99709	116	24.72498	116	33.90187	116	58.92819	116	28.78864	116	33.67989	116	162.1165	116	135.2171	116	60.14944	116	61.92388	116	74.25486	116	47.56946	116
	117	52.91021	117	38.83784	117	134.1471	117	110.6789	117	72.44722	117	43.50164	117	51.43511	117	52.95643	117	21.7051	117	38.64714	117	148.6047	117	163.8068	117	30.96348	117	22.56742	117	32.068	117	54.92305	117	29.74113	117	32.30897	117	158.4116	117	132.6684	117	58.2351	117	56.08171	117	73.27559	117	44.36473	117
	118	52.3704	118	40.27099	118	132.3926	118	109.9131	118	68.72425	118	40.43366	118	47.88392	118	49.99901	118	21.49774	118	38.74184	118	143.6395	118	159.0798	118	28.36628	118	19.11595	118	29.19346	118	51.79196	118	32.83678	118	31.04699	118	155.7881	118	129.8827	118	57.74697	118	62.07944	118	68.82449	118	43.18819	118
	119	50.83779	119	40.08854	119	130.2537	119	107.8044	119	64.86561	119	37.53922	119	42.32291	119	45.22161	119	19.91458	119	37.36731	119	138.2676	119	154.1099	119	28.02291	119	18.08949	119	27.96478	119	48.72554	119	33.08923	119	30.33602	119	150.6184	119	125.3282	119	56.54576	119	58.39966	119	67.27916	119	44.59967	119
	120	50.67022	120	40.2996	120	128.1656	120	106.1235	120	61.38211	120	34.98021	120	38.34143	120	41.32747	120	18.89409	120	37.56845	120	134.0974	120	148.9214	120	27.40377	120	20.7262	120	24.76554	120	44.536	120	32.47547	120	28.02041	120	150.6811	120	121.4627	120	55.56343	120	57.02979	120	63.21462	120	42.40001	120
	121	50.13555	121	40.6761	121	126.7788	121	104.8715	121	59.18736	121	33.88777	121	34.55517	121	38.36863	121	18.02608	121	36.36538	121	130.157	121	144.5004	121	26.734	121	19.15142	121	22.61333	121	42.80349	121	32.26234	121	25.2928	121	149.0264	121	120.1156	121	49.49078	121	55.15791	121	63.15777	121	37.19598	121
	122	49.81312	122	39.70506	122	123.1971	122	101.4088	122	57.35477	122	33.78767	122	31.42616	122	35.76754	122	17.91489	122	34.1903	122	125.723	122	140.3516	122	27.119	122	19.94495	122	20.62365	122	40.05344	122	30.90895	122	27.17306	122	139.6295	122	116.8458	122	44.37611	122	43.97554	122	61.44209	122	36.13613	122
	123	48.6251	123	38.60297	123	120.6371	123	98.09114	123	55.07613	123	31.85323	123	28.74148	123	32.49791	123	17.57993	123	32.96885	123	122.2349	123	135.7042	123	26.50869	123	17.19231	123	18.81843	123	36.77649	123	26.54577	123	24.09455	123	139.3718	123	111.5188	123	46.84549	123	45.45972	123	54.75371	123	36.05423	123
	124	48.03391	124	35.74033	124	116.8785	124	94.70627	124	52.72372	124	31.7174	124	26.60155	124	32.02177	124	15.95393	124	30.84327	124	118.9696	124	130.8497	124	26.05725	124	13.5494	124	16.53017	124	35.9645	124	23.95216	124	28.12817	124	135.6061	124	107.6882	124	46.13172	124	48.38308	124	52.95678	124	30.96917	124
	125	47.49268	125	35.67751	125	113.7489	125	91.56176	125	50.66042	125	30.21181	125	24.9811	125	30.86936	125	15.03929	125	30.94894	125	116.4696	125	126.1502	125	23.73658	125	11.2954	125	15.05066	125	35.54282	125	21.85411	125	25.32344	125	135.1397	125	104.2186	125	41.03479	125	39.41201	125	52.83021	125	35.70174	125
	126	46.46535	126	34.03439	126	109.7059	126	89.07969	126	49.25686	126	28.38078	126	24.47572	126	30.13581	126	13.15564	126	27.14343	126	114.4379	126	122.3806	126	21.77895	126	7.251393	126	14.15917	126	33.76227	126	18.77745	126	22.14294	126	133.2807	126	101.5056	126	37.68817	126	41.32986	126	47.79765	126	31.91825	126
	127	45.83036	127	32.63899	127	105.3473	127	86.05035	127	47.04864	127	27.23415	127	23.37044	127	30.11256	127	11.83428	127	25.32274	127	112.3057	127	120.6105	127	18.4292	127	4.034242	127	12.14297	127	29.63295	127	17.6959	127	21.48867	127	128.9199	127	99.40813	127	36.67605	127	34.74728	127	45.5362	127	22.62621	127
	128	44.45048	128	32.54556	128	101.9136	128	84.2743	128	45.5555	128	25.13594	128	24.4506	128	31.59286	128	9.345816	128	24.60501	128	109.9777	128	118.6483	128	14.02717	128	-.1546789	128	10.29144	128	28.47668	128	15.31682	128	18.96546	128	127.5442	128	97.658	128	34.76654	128	34.11487	128	49.34657	128	17.75528	128
	129	43.61338	129	31.57955	129	98.1432	129	80.78024	129	43.31591	129	22.13389	129	23.97421	129	32.02076	129	7.699099	129	23.47949	129	106.0642	129	114.8587	129	9.919612	129	-4.823831	129	8.087594	129	25.05149	129	16.72393	129	18.78407	129	124.2699	129	94.49405	129	32.47474	129	28.67214	129	47.45527	129	21.30133	129
	130	42.01008	130	30.68195	130	96.17538	130	80.1506	130	40.30757	130	18.795	130	21.89064	130	30.71505	130	5.622642	130	22.07958	130	102.9299	130	110.235	130	6.372776	130	-10.37357	130	5.823361	130	20.75213	130	15.08681	130	14.70981	130	124.3138	130	91.26365	130	29.42127	130	23.91182	130	46.05207	130	20.27519	130
	131	39.65212	131	30.49583	131	93.71473	131	79.20772	131	36.67315	131	15.86402	131	22.10362	131	30.35241	131	3.258341	131	19.46374	131	99.74763	131	106.8138	131	2.001132	131	-11.80234	131	3.992197	131	18.3491	131	15.02246	131	12.17544	131	120.8634	131	90.00883	131	30.13525	131	27.41644	131	43.52929	131	19.64567	131
	132	38.28351	132	29.72271	132	91.51334	132	78.7787	132	32.8907	132	11.60406	132	19.77499	132	27.76112	132	1.544788	132	17.45218	132	96.22668	132	103.6621	132	-3.138688	132	-16.27695	132	1.437305	132	14.40604	132	14.0801	132	12.52846	132	119.856	132	89.22371	132	25.88321	132	24.31615	132	43.60824	132	16.20539	132
	133	35.59661	133	28.3718	133	89.56413	133	77.16985	133	29.92717	133	9.124187	133	18.31585	133	25.4334	133	-.4974406	133	13.28822	133	91.97041	133	100.7379	133	-6.019933	133	-19.65573	133	-.6219363	133	10.24319	133	13.91197	133	10.67289	133	118.9657	133	87.42525	133	20.83427	133	21.34442	133	42.1717	133	12.04988	133
	134	33.7314	134	27.89827	134	87.97851	134	74.93491	134	26.42693	134	8.938494	134	15.74157	134	22.75081	134	-2.49	134	12.38961	134	87.97649	134	98.11607	134	-8.350397	134	-20.59085	134	-3.674966	134	5.578499	134	12.94102	134	9.789011	134	116.3574	134	86.04202	134	21.38983	134	20.37367	134	39.43764	134	9.964235	134
	135	30.82969	135	27.32384	135	86.25783	135	73.94774	135	23.17053	135	8.063825	135	13.76304	135	21.30369	135	-3.905454	135	12.41857	135	83.58872	135	94.41929	135	-9.412045	135	-21.96298	135	-5.115265	135	3.636592	135	10.71248	135	9.908331	135	116.0335	135	82.71105	135	18.34182	135	15.78016	135	35.67374	135	6.846591	135
	136	28.92365	136	26.4195	136	84.2519	136	72.10192	136	20.42248	136	5.668458	136	10.37606	136	18.41424	136	-5.975879	136	7.990888	136	79.93174	136	91.13206	136	-9.202184	136	-20.68135	136	-8.116118	136	-.6428476	136	11.69358	136	10.3859	136	113.3774	136	80.69549	136	14.8452	136	17.04407	136	37.00731	136	10.49731	136
	137	27.21708	137	25.40056	137	81.62029	137	70.97042	137	18.06785	137	4.480733	137	7.487227	137	15.12836	137	-7.147929	137	5.866911	137	76.51501	137	88.08473	137	-10.55312	137	-22.6306	137	-11.74626	137	-5.912423	137	6.735673	137	7.673115	137	106.8919	137	78.24372	137	13.66714	137	14.08358	137	33.70933	137	4.565799	137
	138	24.87605	138	24.83093	138	79.33351	138	68.75018	138	16.51561	138	4.630733	138	5.096625	138	13.26019	138	-8.326821	138	4.616407	138	73.76986	138	85.6006	138	-10.08767	138	-19.85571	138	-13.86506	138	-6.235162	138	4.765414	138	6.421187	138	107.0397	138	74.97121	138	12.39059	138	12.93896	138	27.20328	138	-2.39761	138
	139	24.02416	139	23.91048	139	77.17668	139	67.00793	139	14.49655	139	4.493883	139	1.903507	139	11.3637	139	-8.001035	139	4.011262	139	71.12375	139	81.95406	139	-11.04586	139	-20.4804	139	-17.31299	139	-9.441314	139	3.116091	139	6.068337	139	106.9344	139	72.4749	139	10.95836	139	8.958486	139	32.92342	139	-.2714336	139
	140	22.76605	140	22.74397	140	75.02024	140	64.27001	140	13.13953	140	4.788858	140	-1.283113	140	11.17338	140	-9.139502	140	2.45645	140	69.71067	140	79.16479	140	-11.67962	140	-22.83415	140	-18.41855	140	-11.08517	140	1.058637	140	3.167593	140	101.2056	140	68.36533	140	9.696414	140	5.588297	140	33.32903	140	1.181433	140
	141	21.3092	141	22.93756	141	72.62379	141	63.53655	141	11.73544	141	3.007862	141	-4.358016	141	10.46711	141	-9.675126	141	1.924015	141	69.06047	141	78.64668	141	-12.48357	141	-24.92454	141	-20.01125	141	-12.77283	141	.6066238	141	2.498506	141	98.98869	141	66.36705	141	6.865922	141	5.083879	141	27.61037	141	-.3993213	141
	142	20.69133	142	23.40011	142	70.35445	142	63.20064	142	9.816453	142	.5009021	142	-5.192564	142	10.58066	142	-10.19785	142	.6186116	142	67.66257	142	76.76724	142	-13.46697	142	-25.56272	142	-20.49167	142	-12.86463	142	-.5719158	142	3.057285	142	96.73176	142	62.28202	142	1.581313	142	1.399341	142	26.23276	142	1.245616	142
	143	19.27856	143	21.80919	143	67.72062	143	61.39685	143	8.304543	143	-.6493284	143	-5.731858	143	11.30028	143	-10.46136	143	-1.877894	143	66.51891	143	75.54887	143	-14.7433	143	-28.81301	143	-21.06682	143	-14.15912	143	.1453151	143	1.092313	143	95.79704	143	59.03912	143	3.400065	143	-.3910562	143	26.99181	143	1.59481	143
	144	18.66561	144	21.7158	144	65.12186	144	60.65553	144	5.736669	144	-1.497776	144	-5.344119	144	10.02254	144	-9.604403	144	-2.917563	144	65.21133	144	73.26074	144	-15.69865	144	-29.33081	144	-21.94196	144	-16.33193	144	-2.828154	144	.254322	144	93.48681	144	58.56161	144	-.3150834	144	-1.316868	144	22.85141	144	-5.212386	144
	145	17.41768	145	20.46504	145	64.24487	145	59.06202	145	3.859304	145	-3.413619	145	-4.928816	145	9.699949	145	-9.617599	145	-3.823054	145	63.47639	145	70.85817	145	-18.5684	145	-30.04931	145	-22.12875	145	-16.27528	145	-2.292021	145	-.6678991	145	88.94115	145	56.55445	145	.1708073	145	-1.552817	145	22.26555	145	-6.889897	145
	146	16.59441	146	19.68761	146	62.10872	146	57.59606	146	.7578276	146	-7.039207	146	-5.532384	146	9.352102	146	-10.18712	146	-4.88411	146	60.50407	146	68.55068	146	-20.45692	146	-33.34717	146	-23.62161	146	-19.57083	146	-1.522827	146	.261831	146	85.00387	146	54.20811	146	-1.403317	146	-6.045326	146	21.97812	146	-7.824499	146
	147	15.43638	147	19.77194	147	61.03387	147	56.98743	147	-2.419411	147	-9.922155	147	-6.85706	147	9.163079	147	-11.36095	147	-6.25495	147	57.74184	147	65.38598	147	-22.22057	147	-33.78925	147	-24.7359	147	-20.71314	147	-2.901378	147	-.8512328	147	86.3735	147	52.88106	147	-3.410718	147	-4.978281	147	17.29625	147	-8.967851	147
	148	14.50488	148	18.65953	148	59.07888	148	55.93969	148	-5.476179	148	-11.749	148	-7.883525	148	8.130748	148	-12.91798	148	-7.258845	148	54.55667	148	62.06566	148	-22.66191	148	-33.0165	148	-25.4957	148	-21.72786	148	-4.99773	148	-3.67402	148	78.36111	148	51.12955	148	-2.762937	148	-6.234139	148	9.140017	148	-12.44604	148
	149	13.2619	149	18.66921	149	57.00432	149	54.74263	149	-8.171664	149	-13.67028	149	-8.136391	149	6.616341	149	-12.76202	149	-6.580315	149	51.07467	149	58.66145	149	-24.89208	149	-33.29166	149	-26.81531	149	-24.73945	149	-6.489647	149	-4.424942	149	79.10123	149	48.26549	149	-4.647399	149	-6.572511	149	8.723267	149	-12.85529	149
	150	12.53826	150	16.96726	150	55.5518	150	53.5117	150	-10.06754	150	-14.69307	150	-8.587623	150	4.725676	150	-14.81668	150	-8.556535	150	47.56134	150	57.18077	150	-24.69239	150	-33.5159	150	-27.9181	150	-27.02256	150	-10.32396	150	-5.333467	150	77.52935	150	46.25286	150	-7.809783	150	-9.981058	150	11.10263	150	-20.48	150
	151	10.22908	151	16.80032	151	54.08884	151	52.23026	151	-11.78022	151	-13.9496	151	-9.872024	151	2.094878	151	-15.73986	151	-9.106001	151	44.0088	151	54.42828	151	-24.05432	151	-33.35573	151	-29.33088	151	-29.07879	151	-10.7513	151	-7.813887	151	73.764	151	43.8583	151	-8.393998	151	-12.14371	151	6.562318	151	-21.47759	151
	152	10.31782	152	16.87017	152	53.6711	152	50.60731	152	-12.89738	152	-13.41246	152	-10.94184	152	.4205783	152	-16.63847	152	-9.764239	152	40.40172	152	50.32606	152	-24.11326	152	-33.50157	152	-30.21815	152	-29.93595	152	-14.02084	152	-10.34327	152	70.64188	152	39.90704	152	-9.739578	152	-9.110401	152	2.082111	152	-20.47003	152
	153	9.035049	153	15.76535	153	51.56951	153	48.31089	153	-13.27611	153	-13.38606	153	-13.08091	153	-4.016158	153	-18.20131	153	-10.54629	153	37.92494	153	46.57614	153	-22.53598	153	-33.95843	153	-32.69386	153	-32.65682	153	-14.55379	153	-10.4806	153	70.28397	153	36.54212	153	-12.1942	153	-11.21545	153	1.693835	153	-23.35671	153
	154	7.377334	154	15.76594	154	50.23072	154	47.03887	154	-13.08035	154	-14.07366	154	-15.02033	154	-5.522084	154	-19.08741	154	-10.25571	154	36.22748	154	44.71469	154	-22.20768	154	-34.15931	154	-34.8143	154	-35.29545	154	-15.61966	154	-14.57912	154	70.73054	154	35.79746	154	-14.51189	154	-11.65004	154	-2.313919	154	-26.86972	154
	155	6.228628	155	15.13282	155	47.48835	155	45.4314	155	-12.14284	155	-13.72433	155	-16.38231	155	-7.401686	155	-19.7379	155	-10.68061	155	34.55665	155	43.67416	155	-21.38688	155	-33.76158	155	-35.87049	155	-37.30078	155	-15.795	155	-14.16115	155	66.08487	155	33.88173	155	-17.17629	155	-16.93027	155	-7.411206	155	-26.47716	155
	156	5.886168	156	14.07682	156	45.7685	156	44.72282	156	-11.93491	156	-13.61698	156	-18.57874	156	-9.90458	156	-20.42814	156	-11.00272	156	32.89346	156	42.50714	156	-21.8145	156	-35.69043	156	-38.14991	156	-40.88559	156	-16.76005	156	-14.95218	156	66.10072	156	30.25598	156	-19.75024	156	-16.32999	156	-7.124814	156	-30.14563	156
	157	4.587791	157	13.20988	157	43.51897	157	43.47709	157	-11.46878	157	-11.9412	157	-21.32071	157	-10.12365	157	-20.56234	157	-12.28724	157	32.20349	157	41.25692	157	-22.03252	157	-35.91764	157	-39.3153	157	-42.83157	157	-19.11238	157	-16.4529	157	65.68592	157	27.45398	157	-17.42844	157	-18.14096	157	-7.801662	157	-32.37749	157
	158	4.656441	158	12.49181	158	41.8096	158	42.99688	158	-11.57668	158	-13.17521	158	-23.1687	158	-9.52929	158	-20.49898	158	-11.66671	158	31.22404	158	39.03431	158	-23.57882	158	-37.7028	158	-39.91018	158	-43.65037	158	-17.36393	158	-16.84026	158	58.87856	158	25.42838	158	-19.60865	158	-18.11623	158	-10.46171	158	-34.7815	158
	159	3.960198	159	13.46221	159	40.10682	159	42.81327	159	-12.0053	159	-15.42298	159	-24.45409	159	-9.616047	159	-20.90371	159	-13.25202	159	29.84953	159	36.29181	159	-23.61532	159	-40.89484	159	-39.68594	159	-43.89372	159	-18.15526	159	-18.18886	159	56.20594	159	22.68953	159	-22.80145	159	-15.7041	159	-8.560041	159	-31.67759	159
	160	2.567419	160	11.97197	160	38.38311	160	40.64592	160	-12.83508	160	-17.10033	160	-25.83607	160	-10.10588	160	-20.92741	160	-15.06137	160	28.78683	160	35.48148	160	-25.13875	160	-40.39588	160	-40.55458	160	-46.25476	160	-19.92292	160	-16.46615	160	56.12365	160	21.65804	160	-23.63433	160	-22.14232	160	-15.26914	160	-32.45631	160
	161	1.532109	161	12.36769	161	37.77235	161	39.2643	161	-13.5468	161	-17.20209	161	-26.35646	161	-7.838912	161	-20.91304	161	-14.33013	161	27.1804	161	33.72636	161	-27.1357	161	-40.3756	161	-40.26168	161	-45.34375	161	-22.29479	161	-16.00437	161	51.99114	161	20.23395	161	-22.65317	161	-23.16024	161	-10.12119	161	-31.81316	161
	162	.8091915	162	10.9538	162	36.72866	162	38.33477	162	-14.38394	162	-17.20557	162	-26.45382	162	-5.497196	162	-20.85134	162	-14.68298	162	25.05121	162	31.97341	162	-28.54308	162	-39.67321	162	-39.54858	162	-43.72729	162	-22.16527	162	-18.3203	162	50.00011	162	18.38341	162	-24.94326	162	-25.47346	162	-10.75509	162	-34.43201	162
	163	-.6245013	163	10.21429	163	35.10156	163	37.50078	163	-16.33917	163	-19.33765	163	-24.48389	163	-9.778681	163	-20.66161	163	-14.43695	163	22.21631	163	28.98571	163	-29.62713	163	-41.31063	163	-40.13058	163	-45.4582	163	-22.22963	163	-15.97673	163	48.41906	163	16.74322	163	-23.74039	163	-27.67857	163	-10.69264	163	-35.16923	163
	164	-1.385967	164	10.12644	164	32.97256	164	37.24897	164	-17.29226	164	-20.26738	164	-24.56674	164	-10.86907	164	-22.59313	164	-16.51938	164	19.7978	164	26.18184	164	-30.87811	164	-40.74036	164	-39.72558	164	-44.2698	164	-22.50445	164	-18.31	164	48.49819	164	15.33925	164	-26.01299	164	-24.69116	164	-11.19137	164	-35.4358	164
	165	-2.979738	165	9.413274	165	32.11886	165	36.96195	165	-18.44217	165	-20.65299	165	-24.85964	165	-11.3893	165	-23.01107	165	-16.95246	165	17.04452	165	22.9845	165	-31.06692	165	-40.53436	165	-39.0019	165	-43.51858	165	-21.7485	165	-18.55675	165	43.68644	165	14.45763	165	-26.27158	165	-30.10608	165	-14.3491	165	-35.81881	165
	166	-3.697548	166	9.574542	166	30.0754	166	35.00661	166	-19.27591	166	-19.68039	166	-25.84024	166	-12.5328	166	-22.63902	166	-18.03836	166	14.50117	166	18.99133	166	-31.10033	166	-39.33225	166	-37.78539	166	-42.53894	166	-24.26797	166	-20.95451	166	42.49254	166	13.0269	166	-29.8526	166	-28.01457	166	-18.04775	166	-39.61435	166
	167	-5.543509	167	8.97249	167	28.66372	167	34.49713	167	-20.44319	167	-18.33138	167	-27.06629	167	-13.39212	167	-24.13117	167	-18.59333	167	12.49527	167	16.86054	167	-29.81433	167	-39.3417	167	-37.38227	167	-42.66479	167	-24.26753	167	-21.46255	167	42.55536	167	10.4519	167	-30.57583	167	-29.26302	167	-14.27278	167	-41.97953	167
	168	-6.740331	168	9.195862	168	27.26447	168	32.94894	168	-21.48038	168	-16.99689	168	-27.22493	168	-13.82257	168	-24.76414	168	-17.11011	168	9.532025	168	15.27475	168	-29.19452	168	-39.21577	168	-37.02114	168	-41.33544	168	-24.2079	168	-22.28971	168	40.60909	168	9.102718	168	-31.43763	168	-31.28407	168	-14.46927	168	-40.11832	168
	169	-6.601588	169	7.834193	169	25.55534	169	32.81431	169	-21.34691	169	-17.48481	169	-27.96024	169	-15.90558	169	-25.86709	169	-18.22628	169	6.5596	169	13.49817	169	-27.02117	169	-37.67088	169	-37.12277	169	-41.67369	169	-25.06923	169	-23.13226	169	38.54927	169	6.835656	169	-31.05316	169	-28.77702	169	-15.01439	169	-34.48296	169
	170	-7.927023	170	8.142313	170	23.58145	170	31.63274	170	-21.39814	170	-17.85086	170	-28.33519	170	-18.38381	170	-27.38568	170	-18.20429	170	3.951176	170	11.43501	170	-26.20137	170	-36.59904	170	-39.06756	170	-42.90929	170	-25.10661	170	-24.36707	170	38.25157	170	4.981676	170	-32.63794	170	-31.51035	170	-14.9159	170	-38.11572	170
	171	-8.725535	171	8.335654	171	23.2949	171	31.05861	171	-20.25468	171	-16.34707	171	-28.25748	171	-18.64438	171	-27.75229	171	-17.6096	171	1.875396	171	9.329727	171	-25.23198	171	-35.30531	171	-39.80562	171	-41.04722	171	-25.95985	171	-22.65183	171	32.93664	171	4.258301	171	-33.43869	171	-30.37979	171	-20.44112	171	-40.43472	171
	172	-10.03308	172	7.115269	172	20.68679	172	29.41648	172	-19.78269	172	-15.6538	172	-28.61579	172	-19.49057	172	-28.02526	172	-17.3693	172	.1379931	172	7.09082	172	-24.45575	172	-35.85209	172	-41.15408	172	-42.07869	172	-31.10623	172	-25.38732	172	28.6897	172	1.384597	172	-39.59253	172	-31.98271	172	-23.14331	172	-44.39211	172
	173	-9.467931	173	9.035414	173	19.57216	173	28.55889	173	-19.66631	173	-15.42884	173	-28.98356	173	-19.22342	173	-28.15393	173	-17.93747	173	-2.158868	173	5.59101	173	-24.89797	173	-37.7631	173	-41.68348	173	-43.47803	173	-29.42202	173	-24.21379	173	27.81524	173	-1.555384	173	-40.31968	173	-30.38468	173	-21.34152	173	-44.2416	173
	174	-10.49903	174	7.751971	174	18.34371	174	28.10709	174	-19.87217	174	-14.78183	174	-29.16219	174	-17.55358	174	-28.92667	174	-18.49182	174	-3.756977	174	4.219798	174	-23.39609	174	-37.09322	174	-43.18892	174	-44.43151	174	-28.95415	174	-24.44424	174	24.72621	174	-3.422619	174	-36.60431	174	-34.57149	174	-26.192	174	-43.3226	174
	175	-9.338822	175	8.355182	175	17.68679	175	25.75794	175	-19.45057	175	-14.22889	175	-28.73567	175	-16.83377	175	-28.28926	175	-18.89254	175	-4.930139	175	.7741334	175	-23.8358	175	-37.83358	175	-45.51105	175	-43.12001	175	-31.0502	175	-26.37503	175	23.8316	175	-4.678575	175	-38.0704	175	-40.08031	175	-28.56316	175	-44.69738	175
	176	-9.404453	176	8.013118	176	16.86448	176	24.04844	176	-18.8586	176	-15.35779	176	-28.469	176	-16.06652	176	-28.34068	176	-20.13249	176	-6.156241	176	-2.360079	176	-23.78592	176	-36.77753	176	-44.53796	176	-42.77924	176	-32.4286	176	-28.74689	176	21.79286	176	-6.943553	176	-39.0531	176	-36.49113	176	-25.6363	176	-41.03756	176
	177	-10.98059	177	7.715319	177	14.54485	177	23.61083	177	-18.30692	177	-17.28825	177	-27.78135	177	-14.89824	177	-27.40914	177	-20.34718	177	-7.244368	177	-3.961349	177	-24.42012	177	-35.61623	177	-45.36869	177	-43.71637	177	-31.833	177	-27.61025	177	15.97385	177	-6.494944	177	-41.8678	177	-37.18936	177	-26.88927	177	-43.8072	177
	178	-11.90944	178	8.288225	178	12.7112	178	22.80834	178	-18.53753	178	-16.71244	178	-26.45037	178	-11.43447	178	-27.64189	178	-20.56019	178	-8.392742	178	-6.529553	178	-24.47256	178	-33.41946	178	-44.71409	178	-42.82339	178	-32.25195	178	-28.96823	178	15.03226	178	-8.08177	178	-43.29403	178	-36.35089	178	-28.3523	178	-47.87862	178
	179	-12.49423	179	7.66785	179	11.61589	179	20.39358	179	-19.10639	179	-16.29718	179	-25.67088	179	-9.930048	179	-28.58722	179	-20.78323	179	-10.91491	179	-9.200221	179	-24.14871	179	-30.52104	179	-43.9559	179	-42.68002	179	-33.16326	179	-28.55984	179	11.28199	179	-10.589	179	-44.03112	179	-40.75187	179	-29.8385	179	-46.21656	179
	180	-12.89203	180	7.49878	180	10.17683	180	20.44558	180	-20.0318	180	-15.76623	180	-24.30993	180	-8.253902	180	-28.36847	180	-20.86577	180	-13.57168	180	-12.74925	180	-24.76948	180	-29.74539	180	-43.39851	180	-43.20331	180	-32.97338	180	-29.87797	180	12.54158	180	-12.22241	180	-44.55955	180	-44.98983	180	-31.95243	180	-45.71912	180
	181	-13.83546	181	7.322131	181	9.963198	181	19.23752	181	-20.47967	181	-15.35734	181	-22.75867	181	-6.018599	181	-29.61322	181	-21.70233	181	-15.93364	181	-15.65728	181	-23.86942	181	-27.02046	181	-42.13403	181	-41.92782	181	-33.64383	181	-31.25346	181	7.911602	181	-12.30702	181	-44.7955	181	-47.10514	181	-30.638	181	-48.72743	181
	182	-14.13745	182	9.083036	182	8.072931	182	17.50826	182	-20.76634	182	-15.80679	182	-22.14031	182	-5.297633	182	-30.18468	182	-22.20134	182	-18.37991	182	-18.61446	182	-23.73601	182	-25.50416	182	-41.52876	182	-41.84946	182	-32.95131	182	-31.26139	182	7.570462	182	-13.11986	182	-41.83889	182	-43.81194	182	-34.04662	182	-51.02011	182
	183	-15.13386	183	7.376321	183	7.44666	183	16.81087	183	-21.22825	183	-14.55596	183	-21.44703	183	-5.98113	183	-30.41003	183	-23.14507	183	-20.99831	183	-21.04773	183	-23.84753	183	-25.55923	183	-40.81002	183	-42.76769	183	-34.23255	183	-33.48911	183	5.868423	183	-13.77506	183	-43.15781	183	-41.35027	183	-40.00478	183	-52.21964	183
	184	-16.89791	184	6.346256	184	6.320845	184	14.65736	184	-20.82567	184	-11.87518	184	-21.79203	184	-6.494971	184	-31.62367	184	-23.12212	184	-23.86394	184	-22.6577	184	-23.08117	184	-26.10176	184	-40.62963	184	-42.08937	184	-34.20425	184	-31.23151	184	2.535087	184	-16.06887	184	-44.01854	184	-43.56561	184	-39.50819	184	-57.3707	184
	185	-16.50642	185	7.024025	185	3.592261	185	15.10318	185	-21.38359	185	-9.985985	185	-22.69349	185	-6.385334	185	-32.34864	185	-21.49649	185	-27.70462	185	-26.1528	185	-22.89356	185	-26.50038	185	-39.83242	185	-40.4516	185	-34.60189	185	-33.37264	185	1.911648	185	-18.72831	185	-46.32396	185	-42.84563	185	-39.40077	185	-55.62867	185
	186	-17.34763	186	6.570155	186	2.791874	186	13.13361	186	-21.71309	186	-10.56108	186	-22.69756	186	-7.988754	186	-33.86393	186	-23.17429	186	-31.0036	186	-28.56499	186	-22.0985	186	-26.14682	186	-39.31254	186	-40.24676	186	-34.8496	186	-31.91895	186	-.2806953	186	-19.97106	186	-47.25357	186	-44.01666	186	-36.82284	186	-49.79082	186
	187	-17.86136	187	7.549102	187	.889501	187	13.44356	187	-20.2192	187	-11.35079	187	-24.94287	187	-9.506608	187	-34.01765	187	-23.38224	187	-33.44272	187	-29.94536	187	-22.52694	187	-27.59481	187	-39.89283	187	-41.34141	187	-37.82164	187	-33.02265	187	-.3399134	187	-20.33251	187	-48.31945	187	-45.37555	187	-40.61144	187	-50.52951	187
	188	-18.97161	188	6.151731	188	-.9952224	188	11.8855	188	-19.37186	188	-10.26784	188	-25.99939	188	-10.8579	188	-34.65755	188	-23.38845	188	-35.28307	188	-31.78054	188	-21.81737	188	-26.9656	188	-40.60895	188	-38.09464	188	-38.95	188	-32.69596	188	-1.363623	188	-20.72596	188	-48.45271	188	-46.26518	188	-42.1721	188	-49.24497	188
	189	-18.20943	189	6.401581	189	-2.124264	189	9.910822	189	-19.99167	189	-9.384436	189	-27.97412	189	-13.14245	189	-33.97117	189	-22.88567	189	-36.67155	189	-33.55632	189	-21.54963	189	-27.68399	189	-42.03884	189	-39.29443	189	-41.05346	189	-34.56902	189	-2.721215	189	-23.734	189	-51.30701	189	-43.82973	189	-39.70972	189	-50.12968	189
	190	-19.25348	190	6.663911	190	-3.373634	190	8.853438	190	-20.38016	190	-9.566892	190	-29.00973	190	-13.8791	190	-33.64747	190	-22.99854	190	-38.29589	190	-33.59232	190	-21.04985	190	-29.24763	190	-43.28001	190	-40.52464	190	-40.21288	190	-35.45488	190	-2.4547	190	-24.738	190	-52.05845	190	-48.69297	190	-40.0686	190	-53.79326	190
	191	-18.31872	191	4.159814	191	-5.593878	191	8.335511	191	-20.55484	191	-11.48251	191	-30.60327	191	-14.43017	191	-33.22633	191	-22.55326	191	-39.20042	191	-35.29605	191	-21.13379	191	-29.99013	191	-44.4594	191	-40.58625	191	-40.62269	191	-35.62882	191	-5.303297	191	-24.02059	191	-50.74426	191	-43.77419	191	-38.91032	191	-51.86393	191
	192	-18.67056	192	5.943821	192	-7.114122	192	8.599758	192	-21.24052	192	-12.95788	192	-31.40493	192	-14.16833	192	-32.30781	192	-21.22465	192	-40.11412	192	-37.37405	192	-21.60822	192	-30.34667	192	-44.50553	192	-39.48212	192	-39.46499	192	-36.04006	192	-9.525125	192	-25.53666	192	-52.28291	192	-45.25396	192	-37.50253	192	-47.5771	192
	193	-19.12872	193	4.198455	193	-9.389461	193	6.738062	193	-21.04431	193	-14.30148	193	-32.17192	193	-15.47702	193	-32.14785	193	-23.11881	193	-40.15483	193	-38.30501	193	-21.73062	193	-30.20676	193	-45.27497	193	-39.9251	193	-39.8384	193	-36.12533	193	-9.28869	193	-26.66531	193	-54.7798	193	-47.17941	193	-36.08553	193	-48.23282	193
	194	-19.70012	194	4.32997	194	-10.98037	194	6.684671	194	-21.5463	194	-14.25885	194	-31.71712	194	-13.49527	194	-31.25399	194	-22.1474	194	-40.36934	194	-40.27083	194	-21.98523	194	-30.6795	194	-44.66833	194	-39.39268	194	-40.66046	194	-36.16843	194	-10.57839	194	-27.48271	194	-53.96742	194	-46.23472	194	-38.67149	194	-52.17263	194
	195	-19.79301	195	5.590731	195	-11.58659	195	6.777246	195	-21.38745	195	-13.62494	195	-31.19533	195	-12.09514	195	-30.47581	195	-21.59226	195	-41.10652	195	-40.5045	195	-21.50824	195	-29.78624	195	-43.63055	195	-38.21012	195	-43.46192	195	-35.84983	195	-13.01628	195	-28.30499	195	-53.59618	195	-46.63731	195	-36.39732	195	-54.37225	195
	196	-21.06559	196	4.923692	196	-12.27188	196	5.151317	196	-22.21553	196	-14.91996	196	-31.3899	196	-12.55698	196	-30.04688	196	-22.99553	196	-41.5984	196	-41.31178	196	-21.33636	196	-29.84771	196	-43.21067	196	-38.50826	196	-41.19974	196	-34.88913	196	-17.90426	196	-30.71298	196	-52.81464	196	-47.97178	196	-35.49694	196	-51.52103	196
	197	-20.85221	197	4.172534	197	-14.12665	197	4.026527	197	-23.5136	197	-15.38346	197	-30.47906	197	-10.69764	197	-30.00528	197	-23.80283	197	-42.91072	197	-42.76632	197	-20.82436	197	-29.57466	197	-42.38707	197	-37.41069	197	-43.18445	197	-33.59002	197	-17.69007	197	-31.78031	197	-53.48878	197	-45.87833	197	-38.02386	197	-49.72577	197
	198	-21.16982	198	4.712752	198	-15.33795	198	3.071049	198	-23.90218	198	-14.15907	198	-29.96101	198	-10.487	198	-30.46971	198	-23.776	198	-43.66956	198	-43.66066	198	-20.38237	198	-28.13227	198	-42.82531	198	-35.48472	198	-41.67529	198	-34.96827	198	-19.35917	198	-32.06166	198	-55.46915	198	-47.92709	198	-40.18278	198	-51.92237	198
	199	-21.7996	199	3.77342	199	-15.74525	199	2.116338	199	-22.47496	199	-14.27332	199	-30.88807	199	-11.30593	199	-30.35321	199	-23.59945	199	-45.07985	199	-45.85472	199	-20.76809	199	-28.34822	199	-42.39469	199	-35.60096	199	-43.1628	199	-37.11749	199	-19.6638	199	-33.29156	199	-54.86773	199	-45.47427	199	-41.44404	199	-54.67473	199
	200	-21.7755	200	3.159671	200	-18.73032	200	.5048713	200	-21.95515	200	-14.2064	200	-30.59195	200	-12.02443	200	-31.4057	200	-25.42573	200	-46.17447	200	-43.69738	200	-19.67635	200	-28.31367	200	-42.888	200	-39.24931	200	-42.18533	200	-34.76165	200	-21.05429	200	-34.6389	200	-57.5594	200	-50.77123	200	-45.0868	200	-55.36047	200
	201	-21.8393	201	2.836003	201	-19.91858	201	-3.230814E-02	201	-22.40268	201	-13.31588	201	-30.73121	201	-12.0152	201	-31.60401	201	-25.35149	201	-48.40801	201	-45.20982	201	-19.45474	201	-29.25887	201	-42.8138	201	-43.2421	201	-41.60689	201	-35.29631	201	-25.28744	201	-36.50536	201	-53.29102	201	-47.11019	201	-46.15737	201	-56.33755	201
	202	-22.62597	202	4.212508	202	-20.18292	202	-2.308949	202	-23.44297	202	-12.72372	202	-31.12099	202	-15.81578	202	-32.40896	202	-26.99589	202	-48.88834	202	-46.87368	202	-19.17253	202	-29.53322	202	-41.53708	202	-45.29824	202	-44.00825	202	-38.16969	202	-26.59702	202	-38.26272	202	-55.52228	202	-46.89255	202	-44.64863	202	-51.8948	202
	203	-22.74775	203	2.935357	203	-20.89871	203	-2.641561	203	-25.19154	203	-14.12346	203	-31.83619	203	-18.09627	203	-33.51552	203	-27.9895	203	-49.74016	203	-44.8632	203	-18.6745	203	-30.92478	203	-41.24468	203	-45.30991	203	-43.36926	203	-37.52032	203	-23.41172	203	-38.51649	203	-55.77355	203	-51.6836	203	-43.15107	203	-55.01844	203
	204	-22.92823	204	4.253591	204	-21.26007	204	-2.884192	204	-25.72682	204	-15.84173	204	-33.76495	204	-19.2788	204	-33.43432	204	-27.8986	204	-49.87001	204	-43.86755	204	-19.74315	204	-32.78156	204	-41.75137	204	-43.64252	204	-46.19835	204	-38.20087	204	-22.67391	204	-38.4704	204	-55.89907	204	-48.21703	204	-46.54033	204	-54.64405	204
	205	-21.94493	205	3.845821	205	-23.81066	205	-4.782768	205	-26.31954	205	-15.46301	205	-34.6514	205	-20.4526	205	-34.27279	205	-28.11892	205	-49.85494	205	-39.93255	205	-19.58423	205	-33.47074	205	-42.59821	205	-41.46133	205	-44.29034	205	-36.67047	205	-25.10414	205	-39.38524	205	-60.15225	205	-49.32938	205	-46.21601	205	-53.31822	205
	206	-21.7839	206	3.919455	206	-23.91849	206	-4.991967	206	-26.92072	206	-15.92399	206	-35.77566	206	-21.48378	206	-34.04958	206	-28.5714	206	-49.62634	206	-38.13996	206	-21.11656	206	-36.78722	206	-43.84349	206	-43.28173	206	-45.10094	206	-37.78284	206	-25.41326	206	-40.31731	206	-57.6565	206	-50.14993	206	-45.37435	206	-51.495	206
	207	-22.17821	207	2.681105	207	-25.08444	207	-6.626364	207	-27.47445	207	-16.63977	207	-37.15704	207	-21.55875	207	-33.46732	207	-28.85308	207	-48.44247	207	-36.43284	207	-21.08454	207	-38.38117	207	-45.27143	207	-43.6721	207	-43.84711	207	-36.36553	207	-24.91589	207	-41.40967	207	-59.16173	207	-52.64468	207	-45.18732	207	-54.94506	207
	208	-21.38997	208	3.235144	208	-26.46788	208	-6.416562	208	-29.26326	208	-18.23806	208	-37.99729	208	-22.64545	208	-33.46563	208	-28.65815	208	-47.15635	208	-35.05949	208	-21.95113	208	-39.21079	208	-46.5264	208	-42.65493	208	-43.96926	208	-36.6179	208	-21.34063	208	-41.2893	208	-59.23497	208	-49.65168	208	-47.0116	208	-51.78228	208
	209	-21.03452	209	3.62685	209	-28.35284	209	-6.173953	209	-29.96209	209	-20.872	209	-38.89544	209	-22.99614	209	-32.57067	209	-29.13302	209	-45.13068	209	-33.99815	209	-22.52252	209	-41.34396	209	-47.32009	209	-41.94437	209	-43.55011	209	-35.92398	209	-26.84771	209	-41.14317	209	-57.36127	209	-50.41993	209	-49.1011	209	-49.00277	209
	210	-20.97378	210	3.267094	210	-28.40311	210	-9.062953	210	-31.43456	210	-23.14888	210	-39.2544	210	-23.57044	210	-32.21704	210	-30.36515	210	-42.73966	210	-31.85911	210	-22.7375	210	-42.79047	210	-49.13917	210	-43.74827	210	-45.02371	210	-35.3195	210	-25.50841	210	-41.66919	210	-59.03237	210	-48.80299	210	-48.29193	210	-48.64805	210
	211	-20.96016	211	3.150558	211	-29.58851	211	-7.809067	211	-31.02258	211	-22.75208	211	-37.41984	211	-21.71377	211	-30.93513	211	-29.76783	211	-39.97054	211	-30.02338	211	-23.01046	211	-44.34225	211	-50.07903	211	-42.63087	211	-44.99	211	-36.76111	211	-24.19014	211	-39.75927	211	-62.28086	211	-50.97582	211	-47.07408	211	-52.45939	211
	212	-21.03856	212	3.551243	212	-31.42555	212	-9.895737	212	-31.86258	212	-22.19347	212	-35.93029	212	-20.44325	212	-30.67501	212	-29.45365	212	-38.9499	212	-27.92888	212	-22.79772	212	-42.81393	212	-48.84643	212	-40.61914	212	-43.97516	212	-35.21357	212	-28.33118	212	-40.98811	212	-61.68647	212	-48.69605	212	-47.96506	212	-48.18027	212
	213	-20.7169	213	3.206464	213	-32.76986	213	-9.026366	213	-31.72057	213	-22.62584	213	-34.77906	213	-19.2595	213	-30.28363	213	-28.86207	213	-37.10482	213	-25.82731	213	-22.82545	213	-42.8042	213	-49.17065	213	-43.20471	213	-42.99109	213	-36.03962	213	-26.51884	213	-40.68128	213	-65.70981	213	-51.76881	213	-42.67082	213	-47.33179	213
	214	-21.1251	214	2.305923	214	-33.83258	214	-9.62625	214	-31.31611	214	-22.84677	214	-33.2456	214	-17.57517	214	-30.28382	214	-28.99813	214	-35.30854	214	-25.38061	214	-22.27285	214	-41.2952	214	-48.35725	214	-42.90194	214	-42.9161	214	-35.68064	214	-28.51937	214	-38.61491	214	-60.1269	214	-47.52935	214	-42.99284	214	-48.4271	214
	215	-21.1457	215	3.222992	215	-34.91801	215	-10.50945	215	-30.61667	215	-22.57909	215	-31.79481	215	-17.26815	215	-30.32417	215	-27.95744	215	-33.73022	215	-24.36926	215	-21.64821	215	-39.80349	215	-47.23524	215	-42.85955	215	-41.33424	215	-35.33061	215	-30.84783	215	-37.69376	215	-61.584	215	-45.37506	215	-42.05484	215	-46.8231	215
	216	-21.56884	216	2.949239	216	-36.01573	216	-10.03914	216	-29.79354	216	-20.82058	216	-31.80184	216	-17.6073	216	-29.65271	216	-29.26184	216	-32.47536	216	-23.09088	216	-21.81757	216	-39.00228	216	-46.49726	216	-43.65868	216	-42.79739	216	-35.36803	216	-30.5981	216	-38.25213	216	-61.0874	216	-49.80527	216	-42.97813	216	-46.67251	216
	217	-22.50922	217	1.187181	217	-37.38735	217	-12.55748	217	-28.44798	217	-17.99652	217	-32.15947	217	-17.96938	217	-30.11997	217	-30.81241	217	-31.80402	217	-19.0261	217	-21.15312	217	-39.10421	217	-45.23457	217	-46.93541	217	-43.57867	217	-33.22701	217	-31.4944	217	-36.57997	217	-61.64434	217	-50.34602	217	-40.43134	217	-48.88351	217
	218	-22.9011	218	.9548847	218	-39.05505	218	-10.5726	218	-28.69168	218	-16.90694	218	-32.50885	218	-18.08551	218	-29.6127	218	-29.64982	218	-30.8021	218	-16.62871	218	-21.51675	218	-39.61254	218	-43.48101	218	-47.41114	218	-42.80833	218	-35.31308	218	-31.69388	218	-37.18959	218	-59.07773	218	-50.18137	218	-41.78469	218	-49.49229	218
	219	-23.62378	219	.719627	219	-39.82526	219	-12.80575	219	-27.62248	219	-16.69542	219	-33.22645	219	-21.04501	219	-29.46627	219	-29.43154	219	-30.46496	219	-15.94346	219	-20.94972	219	-39.41506	219	-43.02853	219	-46.60009	219	-44.09106	219	-35.82625	219	-34.54073	219	-37.63293	219	-60.68561	219	-48.23835	219	-43.89864	219	-46.99483	219
	220	-23.98875	220	.4046369	220	-40.81746	220	-13.37204	220	-26.78784	220	-16.65028	220	-33.56345	220	-25.09268	220	-29.70383	220	-28.9329	220	-28.57333	220	-15.71104	220	-20.65454	220	-39.08583	220	-43.503	220	-47.34041	220	-44.27643	220	-35.00578	220	-34.45261	220	-36.29476	220	-60.21805	220	-46.44297	220	-40.42474	220	-44.7564	220
	221	-24.20627	221	.4696153	221	-41.73643	221	-12.81034	221	-26.53424	221	-15.72798	221	-35.2993	221	-26.8283	221	-29.47368	221	-28.41896	221	-26.42301	221	-14.86203	221	-20.51302	221	-37.49287	221	-44.59869	221	-45.24501	221	-46.31057	221	-38.21969	221	-33.88619	221	-37.19494	221	-61.75267	221	-48.70281	221	-45.7075	221	-51.09288	221
	222	-24.73532	222	1.049442	222	-43.7407	222	-14.23294	222	-26.49662	222	-15.52536	222	-38.09146	222	-29.93912	222	-29.30031	222	-27.83765	222	-24.08053	222	-12.582	222	-19.79646	222	-36.91279	222	-47.18929	222	-44.35105	222	-46.56332	222	-38.7167	222	-34.24329	222	-37.2619	222	-61.06762	222	-47.02187	222	-46.08884	222	-53.53976	222
	223	-24.46299	223	.7919025	223	-43.96214	223	-14.13711	223	-26.89095	223	-16.61557	223	-41.51044	223	-32.44303	223	-28.41924	223	-27.20794	223	-22.30973	223	-10.06175	223	-20.29335	223	-38.95603	223	-49.11802	223	-45.53426	223	-46.18684	223	-38.58963	223	-34.41746	223	-35.81069	223	-61.00936	223	-49.02119	223	-44.95558	223	-52.63353	223
	224	-25.5565	224	-.4166452	224	-43.95654	224	-15.06154	224	-27.19172	224	-18.59429	224	-43.29997	224	-33.15814	224	-28.94964	224	-27.56046	224	-20.53275	224	-7.242049	224	-19.72034	224	-38.02372	224	-51.66441	224	-44.96403	224	-47.6306	224	-38.57101	224	-35.36777	224	-35.43726	224	-57.16872	224	-48.95454	224	-42.27765	224	-48.71638	224
	225	-24.81138	225	.4149602	225	-44.58071	225	-16.14786	225	-28.14895	225	-20.40173	225	-45.53813	225	-34.48729	225	-28.44034	225	-25.71869	225	-19.10199	225	-5.625024	225	-19.93728	225	-37.35781	225	-54.64869	225	-43.72223	225	-49.17677	225	-37.63452	225	-35.0496	225	-34.91361	225	-57.3624	225	-48.08312	225	-46.30835	225	-49.51968	225
	226	-24.72013	226	.1461601	226	-45.19672	226	-16.21544	226	-29.61336	226	-21.98542	226	-47.46017	226	-35.86781	226	-27.78119	226	-26.99052	226	-17.25716	226	-5.891216	226	-19.94414	226	-36.2255	226	-55.72552	226	-46.4043	226	-50.02219	226	-39.32438	226	-38.7717	226	-35.35154	226	-57.55328	226	-44.36927	226	-41.55349	226	-43.32537	226
	227	-24.32882	227	-.2227227	227	-47.14586	227	-16.7745	227	-30.87263	227	-22.86207	227	-47.26374	227	-35.10069	227	-27.28103	227	-27.47497	227	-15.7136	227	-5.088059	227	-20.8853	227	-36.17495	227	-57.23383	227	-49.96775	227	-50.59647	227	-40.23466	227	-39.17834	227	-34.23762	227	-58.90253	227	-47.0403	227	-44.14503	227	-46.94693	227
	228	-24.31801	228	7.174745E-02	228	-47.12048	228	-16.5219	228	-32.95235	228	-22.19416	228	-46.65401	228	-33.17715	228	-26.11147	228	-26.12308	228	-14.32041	228	-3.698517	228	-20.59287	228	-39.41134	228	-57.69044	228	-47.26669	228	-51.06166	228	-39.14471	228	-38.5019	228	-32.45567	228	-59.80818	228	-43.75999	228	-45.00535	228	-50.45581	228
	229	-23.54196	229	-.1941158	229	-48.45562	229	-18.14503	229	-33.06974	229	-22.73454	229	-45.60998	229	-31.97639	229	-26.0443	229	-27.84095	229	-13.59017	229	-2.988046	229	-19.39588	229	-38.7923	229	-57.48613	229	-45.68618	229	-47.70151	229	-37.43904	229	-39.08511	229	-32.45649	229	-59.77209	229	-49.07365	229	-42.07011	229	-45.10559	229
	230	-24.10062	230	-1.974982	230	-48.90961	230	-17.89292	230	-33.94279	230	-23.76756	230	-44.10087	230	-31.30278	230	-25.73468	230	-28.13427	230	-13.69798	230	-5.091708	230	-20.09699	230	-39.07418	230	-56.81554	230	-45.02879	230	-48.29131	230	-38.0199	230	-36.57312	230	-30.67125	230	-56.70916	230	-50.12521	230	-44.07395	230	-47.7168	230
	231	-23.80965	231	-2.040986	231	-51.22543	231	-18.07161	231	-34.69371	231	-24.63927	231	-43.03674	231	-30.48736	231	-26.17427	231	-28.41775	231	-12.93645	231	-5.278322	231	-19.78111	231	-35.33245	231	-55.98649	231	-42.68965	231	-47.39642	231	-37.37078	231	-38.76124	231	-29.79978	231	-55.76053	231	-44.65864	231	-43.9879	231	-50.08387	231
	232	-23.64071	232	-2.346545	232	-52.17878	232	-16.73413	232	-35.14675	232	-26.74097	232	-41.25179	232	-29.85781	232	-26.05506	232	-27.56296	232	-13.02311	232	-5.007707	232	-19.78589	232	-37.21391	232	-53.92026	232	-42.47407	232	-47.89246	232	-35.93117	232	-39.87791	232	-27.73638	232	-59.71525	232	-42.99224	232	-44.40607	232	-50.32454	232
	233	-23.87981	233	-2.821184	233	-52.78041	233	-19.69699	233	-36.22905	233	-26.12237	233	-40.98652	233	-30.11507	233	-26.30641	233	-29.46135	233	-13.05621	233	-5.813608	233	-20.22534	233	-35.49544	233	-51.6579	233	-42.54111	233	-46.61328	233	-35.70758	233	-38.61451	233	-27.96101	233	-59.67637	233	-43.92098	233	-48.6018	233	-49.70594	233
	234	-23.38306	234	-4.375588	234	-53.29809	234	-20.87518	234	-35.9088	234	-25.39313	234	-40.17245	234	-29.63144	234	-26.88616	234	-29.93086	234	-14.36796	234	-4.473166	234	-20.6895	234	-35.67667	234	-49.29446	234	-42.34727	234	-46.23474	234	-34.93658	234	-37.71848	234	-26.62093	234	-61.47839	234	-44.95348	234	-53.97185	234	-55.50195	234
	235	-24.15315	235	-4.523543	235	-53.76554	235	-20.1941	235	-36.31559	235	-24.50898	235	-38.94512	235	-28.24035	235	-27.70576	235	-26.95532	235	-16.04237	235	-6.425514	235	-20.77272	235	-34.47272	235	-47.1665	235	-39.76587	235	-44.95691	235	-34.65702	235	-36.50564	235	-26.52052	235	-58.31158	235	-47.59742	235	-47.82173	235	-50.85825	235
	236	-24.55743	236	-5.58913	236	-54.35952	236	-19.55267	236	-37.25748	236	-26.7294	236	-39.79563	236	-29.60293	236	-28.78354	236	-28.31628	236	-16.65056	236	-7.674431	236	-20.23274	236	-32.50235	236	-46.11076	236	-40.93795	236	-45.50301	236	-35.38899	236	-37.4356	236	-26.04613	236	-59.70686	236	-42.4194	236	-49.66176	236	-49.94186	236
	237	-24.3638	237	-4.887203	237	-55.48114	237	-18.66641	237	-37.87045	237	-28.71409	237	-40.2524	237	-30.01669	237	-28.80156	237	-27.89586	237	-17.23202	237	-9.912284	237	-20.80675	237	-31.54127	237	-45.21352	237	-42.59085	237	-44.96554	237	-31.65379	237	-38.06085	237	-24.60893	237	-61.33716	237	-42.8078	237	-54.11787	237	-53.28168	237
	238	-24.83697	238	-4.731881	238	-56.09729	238	-18.72244	238	-38.72425	238	-29.36721	238	-40.25914	238	-29.98294	238	-28.25768	238	-28.41316	238	-18.37915	238	-10.44538	238	-21.55793	238	-31.75995	238	-44.27117	238	-40.11438	238	-42.94305	238	-32.16941	238	-36.44545	238	-24.23486	238	-58.85547	238	-43.49805	238	-55.27187	238	-51.46534	238
	239	-24.43813	239	-5.697424	239	-56.65863	239	-18.96213	239	-39.50358	239	-30.19115	239	-42.02007	239	-31.01308	239	-28.5872	239	-26.82126	239	-19.49189	239	-10.47297	239	-21.74462	239	-32.57384	239	-44.62493	239	-39.50158	239	-43.0641	239	-30.82514	239	-39.30024	239	-23.88403	239	-63.26884	239	-42.52253	239	-54.1935	239	-50.07924	239
	240	-24.41499	240	-5.914223	240	-56.3126	240	-18.66751	240	-40.26129	240	-30.12259	240	-42.40023	240	-29.65577	240	-28.21418	240	-26.38866	240	-20.90597	240	-11.83139	240	-21.94856	240	-32.82011	240	-45.00638	240	-38.52622	240	-40.10229	240	-30.64898	240	-39.82386	240	-23.96566	240	-62.04321	240	-45.98748	240	-56.38924	240	-51.33529	240
	241	-24.81019	241	-6.9575	241	-55.80336	241	-18.93067	241	-40.56316	241	-30.62543	241	-43.46513	241	-28.66952	241	-27.84938	241	-25.75399	241	-21.12774	241	-11.57158	241	-20.97741	241	-30.82467	241	-45.98872	241	-37.03698	241	-42.17101	241	-30.05305	241	-40.75665	241	-22.42684	241	-61.84127	241	-44.60494	241	-55.19551	241	-50.46378	241
	242	-24.74431	242	-6.925902	242	-55.72731	242	-18.11109	242	-42.85387	242	-32.09	242	-44.95275	242	-29.20899	242	-26.87833	242	-24.08347	242	-22.41301	242	-13.88101	242	-20.30768	242	-30.27842	242	-46.48161	242	-35.27383	242	-40.32656	242	-29.6493	242	-47.6599	242	-22.30247	242	-62.18298	242	-49.46814	242	-54.15113	242	-48.70724	242
	243	-24.76898	243	-7.855772	243	-55.55605	243	-17.6114	243	-43.5846	243	-31.53756	243	-46.49811	243	-30.76124	243	-26.22365	243	-25.27761	243	-22.22888	243	-17.46304	243	-18.94238	243	-29.06282	243	-47.51902	243	-35.56882	243	-39.36696	243	-32.02863	243	-43.2149	243	-24.10954	243	-62.3897	243	-41.26427	243	-54.93821	243	-43.83541	243
	244	-24.59405	244	-7.691458	244	-54.62006	244	-18.00864	244	-42.88651	244	-30.22543	244	-47.17154	244	-31.12745	244	-25.18666	244	-25.85561	244	-22.46975	244	-19.19452	244	-19.8822	244	-27.74786	244	-49.60276	244	-34.39511	244	-40.84974	244	-32.1395	244	-43.52013	244	-22.04139	244	-60.16084	244	-44.46847	244	-48.57468	244	-49.73024	244
	245	-24.72866	245	-8.314875	245	-53.05021	245	-16.99486	245	-42.89137	245	-28.9766	245	-47.32716	245	-30.52993	245	-24.69846	245	-26.46939	245	-23.52336	245	-18.57322	245	-20.05261	245	-28.92607	245	-50.01742	245	-33.58044	245	-38.71595	245	-30.70886	245	-41.65129	245	-21.78192	245	-61.81916	245	-43.70566	245	-46.06816	245	-48.04337	245
	246	-25.15031	246	-8.924143	246	-52.98058	246	-17.7655	246	-42.18651	246	-29.15444	246	-47.20071	246	-31.22095	246	-24.41123	246	-26.93707	246	-24.31997	246	-22.05225	246	-19.92916	246	-29.45382	246	-51.47304	246	-36.58764	246	-38.7821	246	-29.41012	246	-42.78804	246	-21.91567	246	-60.42357	246	-45.31959	246	-42.50351	246	-43.54518	246
	247	-25.40806	247	-9.2381	247	-52.01922	247	-18.06747	247	-40.4379	247	-28.81592	247	-47.99635	247	-32.15973	247	-24.66598	247	-28.02089	247	-25.2	247	-23.05942	247	-21.23777	247	-30.37929	247	-51.76059	247	-37.34654	247	-37.98471	247	-31.5748	247	-42.80574	247	-21.04523	247	-60.1068	247	-44.20884	247	-40.57187	247	-39.81953	247
	248	-25.42878	248	-9.425971	248	-52.67217	248	-17.19432	248	-38.77094	248	-27.04851	248	-47.55822	248	-32.35116	248	-24.8598	248	-27.83494	248	-26.62681	248	-24.11093	248	-21.54447	248	-29.20505	248	-50.86978	248	-36.98215	248	-37.14091	248	-30.22703	248	-42.77113	248	-20.80273	248	-60.39401	248	-42.65069	248	-40.29907	248	-38.78847	248
	249	-26.38372	249	-7.802339	249	-52.25163	249	-16.35772	249	-38.49665	249	-25.80947	249	-46.88512	249	-33.93299	249	-24.47091	249	-26.97476	249	-28.91198	249	-26.6582	249	-23.07662	249	-27.56797	249	-49.80477	249	-37.10241	249	-35.68117	249	-30.30319	249	-43.62616	249	-21.46304	249	-60.19491	249	-44.08485	249	-41.62447	249	-39.32525	249
	250	-26.59276	250	-8.942461	250	-50.50462	250	-16.88062	250	-38.51977	250	-24.83336	250	-45.98654	250	-34.02341	250	-25.39596	250	-28.09811	250	-30.96613	250	-27.11473	250	-22.79696	250	-29.59358	250	-48.07426	250	-38.84481	250	-35.26508	250	-29.11203	250	-46.33357	250	-21.86731	250	-60.70411	250	-41.83971	250	-40.07451	250	-41.69019	250
	251	-27.06045	251	-8.267397	251	-50.83601	251	-16.56545	251	-38.77945	251	-22.95881	251	-44.65374	251	-33.65538	251	-25.14691	251	-28.15563	251	-33.21798	251	-26.67169	251	-23.44267	251	-29.71254	251	-46.36712	251	-39.69146	251	-33.38624	251	-30.65455	251	-44.19312	251	-19.34861	251	-60.44315	251	-39.08484	251	-41.42809	251	-44.1883	251
	252	-26.86707	252	-8.367965	252	-50.40663	252	-16.64816	252	-38.97887	252	-23.22917	252	-43.32268	252	-33.28388	252	-25.66008	252	-27.09227	252	-35.47443	252	-29.50119	252	-22.35424	252	-27.55682	252	-44.43744	252	-39.33407	252	-33.72458	252	-28.75149	252	-43.6543	252	-21.49818	252	-60.19927	252	-42.4456	252	-41.61486	252	-41.89826	252
	253	-26.03176	253	-10.70121	253	-51.04974	253	-15.1953	253	-39.80213	253	-24.62864	253	-42.66875	253	-33.7933	253	-25.62475	253	-27.82123	253	-37.77637	253	-33.26912	253	-21.93501	253	-25.15305	253	-43.43797	253	-41.03905	253	-34.61237	253	-30.48549	253	-44.37407	253	-21.1762	253	-59.75809	253	-40.84864	253	-46.07333	253	-45.31135	253
	254	-25.83067	254	-11.83757	254	-50.44373	254	-14.90643	254	-40.52363	254	-25.85217	254	-42.35144	254	-34.43812	254	-25.36446	254	-27.64286	254	-39.742	254	-35.09316	254	-24.39405	254	-27.6394	254	-42.49245	254	-41.67068	254	-35.07074	254	-32.78535	254	-49.25009	254	-20.85086	254	-60.157	254	-39.03458	254	-47.82832	254	-45.16157	254
	255	-26.68668	255	-10.72438	255	-49.33956	255	-14.3054	255	-41.07791	255	-27.25171	255	-41.94817	255	-34.24722	255	-25.57435	255	-26.64786	255	-40.49534	255	-34.23292	255	-22.4483	255	-26.38998	255	-41.4945	255	-40.90319	255	-32.72283	255	-31.7702	255	-49.39178	255	-20.45172	255	-56.36864	255	-38.63045	255	-51.19617	255	-48.2811	255
	256	-26.89591	256	-10.41651	256	-48.31144	256	-14.90828	256	-41.83812	256	-28.01507	256	-43.61685	256	-35.1294	256	-24.25714	256	-25.9851	256	-42.43757	256	-33.81989	256	-23.13836	256	-27.15268	256	-41.56193	256	-42.03375	256	-35.45617	256	-32.50674	256	-48.8816	256	-22.13773	256	-61.23441	256	-38.38164	256	-48.69262	256	-51.619	256
	257	-27.04753	257	-10.57446	257	-47.74278	257	-14.16095	257	-42.39941	257	-27.74079	257	-44.62431	257	-32.52265	257	-24.06435	257	-25.92093	257	-43.50003	257	-35.24329	257	-21.25178	257	-27.80953	257	-43.06475	257	-40.78869	257	-35.10522	257	-31.36107	257	-49.5186	257	-23.27464	257	-60.4009	257	-37.0149	257	-53.15687	257	-51.36615	257
	258	-26.59064	258	-10.72512	258	-47.76448	258	-14.02827	258	-44.21249	258	-28.85407	258	-45.8282	258	-31.31915	258	-23.49641	258	-25.06231	258	-43.30215	258	-36.60751	258	-20.30644	258	-28.42565	258	-44.72708	258	-39.17002	258	-35.39133	258	-32.69873	258	-46.07137	258	-23.39789	258	-60.74911	258	-36.05455	258	-51.24007	258	-50.23101	258
	259	-26.62649	259	-11.39307	259	-45.60343	259	-12.47824	259	-44.82073	259	-30.06072	259	-44.78727	259	-28.99659	259	-22.4066	259	-24.22787	259	-44.5066	259	-39.16143	259	-18.96965	259	-24.88105	259	-45.09103	259	-36.68401	259	-34.98337	259	-31.94972	259	-49.78811	259	-23.27405	259	-62.67076	259	-38.9708	259	-50.2716	259	-47.16667	259
	260	-26.64428	260	-12.09581	260	-45.74013	260	-11.97473	260	-45.16405	260	-32.42327	260	-43.54179	260	-28.43683	260	-22.73666	260	-24.77536	260	-44.22774	260	-38.58359	260	-19.57904	260	-24.9363	260	-46.61605	260	-37.32344	260	-34.5141	260	-30.84312	260	-47.88137	260	-22.25526	260	-60.10488	260	-44.02503	260	-55.2976	260	-48.17605	260
	261	-26.46325	261	-12.45	261	-44.96683	261	-12.44267	261	-44.89191	261	-33.18224	261	-41.34892	261	-27.48925	261	-21.81045	261	-23.17349	261	-44.55708	261	-39.86668	261	-20.12993	261	-25.22573	261	-48.02009	261	-36.07421	261	-37.86549	261	-31.14517	261	-47.80794	261	-23.07751	261	-60.34337	261	-40.3171	261	-54.30508	261	-51.52567	261
	262	-27.39285	262	-12.77155	262	-43.90532	262	-12.94102	262	-44.93784	262	-31.13653	262	-39.49435	262	-26.81239	262	-21.52048	262	-22.96196	262	-45.78331	262	-39.16175	262	-19.85394	262	-25.24417	262	-47.41102	262	-32.8529	262	-35.62407	262	-30.41731	262	-48.34202	262	-25.49707	262	-60.85616	262	-37.04633	262	-50.20331	262	-47.31255	262
	263	-27.77708	263	-14.5436	263	-42.27403	263	-13.07064	263	-45.72296	263	-32.92413	263	-39.32588	263	-26.73968	263	-20.758	263	-23.02528	263	-47.8065	263	-41.90165	263	-20.06424	263	-24.49304	263	-48.06796	263	-32.93565	263	-34.79997	263	-28.17327	263	-48.89547	263	-27.18115	263	-58.3843	263	-39.39533	263	-52.43201	263	-45.51052	263
	264	-28.92947	264	-15.36944	264	-42.45093	264	-11.53871	264	-45.16491	264	-33.72874	264	-38.97897	264	-26.45716	264	-20.99857	264	-22.39114	264	-48.77457	264	-44.37174	264	-20.17189	264	-23.64587	264	-46.17574	264	-29.90633	264	-32.82617	264	-29.02993	264	-53.50129	264	-27.75826	264	-59.83256	264	-40.8247	264	-51.61668	264	-43.94297	264
	265	-28.94083	265	-15.41596	265	-41.57878	265	-11.16368	265	-45.66779	265	-34.15126	265	-37.91464	265	-26.62452	265	-21.47265	265	-23.26088	265	-49.67735	265	-45.9211	265	-18.33787	265	-23.48433	265	-44.65181	265	-27.68887	265	-34.21838	265	-31.18974	265	-53.44425	265	-28.22551	265	-60.77202	265	-39.24167	265	-51.42257	265	-45.53763	265
	266	-30.32	266	-16.06949	266	-42.10979	266	-11.0818	266	-45.66805	266	-33.96514	266	-37.14703	266	-28.34572	266	-20.95447	266	-22.83821	266	-50.64594	266	-47.68023	266	-18.98172	266	-24.19933	266	-43.05822	266	-25.80855	266	-32.1784	266	-28.64864	266	-52.64196	266	-30.55375	266	-60.25706	266	-35.98605	266	-50.85582	266	-43.75872	266
	267	-30.67841	267	-16.14673	267	-42.17666	267	-10.53657	267	-45.39302	267	-33.67752	267	-35.94277	267	-27.66533	267	-21.96308	267	-22.92481	267	-51.33577	267	-48.24442	267	-19.1419	267	-22.38799	267	-41.49703	267	-25.11406	267	-31.81326	267	-29.4244	267	-52.5858	267	-31.27771	267	-59.08729	267	-35.15577	267	-50.10955	267	-46.08718	267
	268	-31.0274	268	-16.92783	268	-41.98877	268	-10.98229	268	-45.17761	268	-33.40365	268	-35.04467	268	-26.62112	268	-22.08108	268	-20.76754	268	-53.73971	268	-49.47166	268	-18.94001	268	-22.80114	268	-39.46965	268	-21.26948	268	-32.04243	268	-32.18765	268	-56.13958	268	-31.27513	268	-61.97039	268	-38.9507	268	-53.70458	268	-51.68829	268
	269	-31.3758	269	-16.9355	269	-41.09068	269	-12.98372	269	-45.87706	269	-34.83373	269	-34.63721	269	-27.2576	269	-22.63326	269	-21.00928	269	-54.92121	269	-50.62781	269	-18.11797	269	-19.04047	269	-36.24468	269	-20.44597	269	-31.99233	269	-29.92128	269	-59.50872	269	-33.41714	269	-62.33785	269	-38.91845	269	-56.72526	269	-47.96447	269
	270	-31.81973	270	-17.53938	270	-40.36842	270	-11.31661	270	-46.01512	270	-37.43094	270	-33.48648	270	-27.09941	270	-23.67817	270	-21.9474	270	-56.74806	270	-52.46552	270	-16.91008	270	-18.10032	270	-34.90407	270	-23.07325	270	-32.83085	270	-29.65793	270	-58.08517	270	-33.18193	270	-63.14243	270	-40.06527	270	-52.15977	270	-43.49002	270
	271	-32.01917	271	-17.06107	271	-39.54716	271	-9.904704	271	-45.93544	271	-39.1146	271	-32.79404	271	-26.26093	271	-23.85489	271	-20.59328	271	-57.37394	271	-53.41098	271	-17.17766	271	-15.74152	271	-33.64765	271	-22.56824	271	-33.90576	271	-29.81224	271	-58.62855	271	-34.25847	271	-61.37311	271	-37.33047	271	-52.8744	271	-45.94268	271
	272	-31.45477	272	-16.85134	272	-39.14354	272	-12.05847	272	-45.23813	272	-40.29518	272	-32.49792	272	-27.10447	272	-23.62157	272	-20.0711	272	-58.38137	272	-55.04623	272	-15.41266	272	-12.26273	272	-33.52693	272	-24.89638	272	-33.3218	272	-30.60254	272	-60.02877	272	-35.26798	272	-61.91186	272	-37.22661	272	-54.04342	272	-48.13316	272
	273	-31.06223	273	-16.4155	273	-40.78869	273	-10.11757	273	-45.74693	273	-40.83963	273	-34.14405	273	-26.69336	273	-23.27542	273	-19.22594	273	-59.43789	273	-54.63911	273	-14.3354	273	-10.63496	273	-34.34501	273	-28.0447	273	-34.21268	273	-31.6278	273	-57.37492	273	-34.81515	273	-59.46733	273	-36.20264	273	-51.30914	273	-47.54931	273
	274	-30.7938	274	-16.67724	274	-41.18477	274	-11.72534	274	-45.74026	274	-40.3034	274	-35.92338	274	-24.96067	274	-23.78379	274	-19.46447	274	-60.6085	274	-56.84142	274	-12.56085	274	-9.26868	274	-35.93611	274	-29.84288	274	-33.97197	274	-32.43803	274	-57.55885	274	-35.15257	274	-59.68596	274	-35.04749	274	-51.70676	274	-48.20884	274
	275	-30.51839	275	-16.32655	275	-40.9437	275	-11.52856	275	-45.31243	275	-40.86088	275	-37.2202	275	-24.90375	275	-23.45992	275	-17.46721	275	-60.97471	275	-58.28569	275	-12.17679	275	-10.03908	275	-37.3556	275	-30.83615	275	-33.10427	275	-27.79605	275	-59.49785	275	-34.95279	275	-61.45263	275	-37.77819	275	-50.75306	275	-47.53415	275
	276	-29.83873	276	-18.20201	276	-39.77883	276	-12.79251	276	-43.55725	276	-39.85581	276	-39.49043	276	-25.62539	276	-23.14712	276	-19.26566	276	-61.41005	276	-60.16209	276	-11.10459	276	-7.260314	276	-38.65248	276	-31.55282	276	-32.22211	276	-30.00536	276	-57.28878	276	-35.60649	276	-62.10643	276	-35.62197	276	-51.52512	276	-46.29118	276
	277	-29.30929	277	-18.36905	277	-39.36744	277	-12.53386	277	-42.72717	277	-38.69184	277	-40.69683	277	-26.35456	277	-22.29603	277	-20.35487	277	-61.62103	277	-61.12227	277	-10.83238	277	-12.47517	277	-40.81888	277	-34.23827	277	-32.2271	277	-29.70018	277	-59.52558	277	-35.23243	277	-60.1562	277	-33.44092	277	-54.42606	277	-48.56704	277
	278	-29.69932	278	-17.92277	278	-39.55531	278	-13.00975	278	-41.87569	278	-36.17333	278	-41.03598	278	-25.25722	278	-21.32125	278	-18.60999	278	-62.67995	278	-61.96788	278	-11.76445	278	-12.07899	278	-42.5419	278	-34.42264	278	-30.26679	278	-28.69047	278	-59.29303	278	-36.23096	278	-58.87227	278	-37.90762	278	-53.91593	278	-51.2851	278
	279	-29.73152	279	-18.83235	279	-39.82258	279	-13.31399	279	-40.93778	279	-34.51852	279	-40.67064	279	-26.24677	279	-21.07913	279	-18.61931	279	-64.34943	279	-62.59071	279	-11.33463	279	-12.02133	279	-44.33416	279	-35.63569	279	-29.80393	279	-27.59454	279	-58.41222	279	-36.8309	279	-58.12177	279	-35.58208	279	-52.18395	279	-48.03869	279
	280	-29.67878	280	-19.08668	280	-39.8814	280	-14.186	280	-39.39045	280	-33.2664	280	-40.03498	280	-28.13271	280	-20.96383	280	-17.82275	280	-65.34932	280	-64.24425	280	-13.09355	280	-12.46153	280	-45.87574	280	-36.27573	280	-31.11892	280	-26.82902	280	-59.67134	280	-38.43208	280	-56.31122	280	-33.85406	280	-55.24874	280	-46.1413	280
	281	-30.41083	281	-18.98858	281	-38.5272	281	-14.52925	281	-37.81657	281	-31.75779	281	-39.06887	281	-28.65062	281	-22.08275	281	-18.40673	281	-66.77953	281	-65.74259	281	-12.19816	281	-12.6912	281	-46.33594	281	-34.08161	281	-30.70578	281	-26.55676	281	-61.11528	281	-38.50956	281	-58.35226	281	-33.92933	281	-55.88276	281	-42.85252	281
	282	-30.91443	282	-18.39958	282	-38.88052	282	-14.31905	282	-36.46099	282	-32.11687	282	-36.79887	282	-30.08973	282	-21.92634	282	-18.09996	282	-68.18843	282	-67.47731	282	-15.08575	282	-13.59237	282	-46.57946	282	-33.33503	282	-29.64073	282	-28.73479	282	-58.95759	282	-38.07959	282	-57.08251	282	-36.69704	282	-55.66007	282	-46.18208	282
	283	-31.11567	283	-18.39016	283	-40.25649	283	-15.43984	283	-36.05402	283	-32.01406	283	-35.00742	283	-30.5904	283	-22.82635	283	-18.96749	283	-69.60195	283	-67.89781	283	-14.59427	283	-14.19148	283	-46.39975	283	-33.44408	283	-29.00653	283	-26.51428	283	-59.36498	283	-39.4905	283	-60.49701	283	-36.07382	283	-55.67439	283	-43.68613	283
	284	-31.32069	284	-18.73966	284	-41.19178	284	-15.12281	284	-36.17913	284	-31.29673	284	-32.89921	284	-29.63989	284	-23.22707	284	-19.2868	284	-70.88209	284	-67.27879	284	-13.61943	284	-11.55151	284	-46.17347	284	-32.26019	284	-28.24075	284	-24.83345	284	-60.39243	284	-39.8549	284	-56.66135	284	-30.98611	284	-55.08132	284	-46.55031	284
	285	-30.32899	285	-18.46004	285	-40.98739	285	-14.25078	285	-36.86776	285	-31.42579	285	-31.06988	285	-27.89511	285	-23.96169	285	-17.33665	285	-72.7203	285	-68.2472	285	-15.26806	285	-14.18754	285	-44.13631	285	-30.0502	285	-27.67243	285	-24.07254	285	-61.63763	285	-42.13912	285	-55.617	285	-34.42595	285	-52.89427	285	-43.69332	285
	286	-30.49137	286	-19.22281	286	-41.41887	286	-15.04289	286	-37.14694	286	-33.40923	286	-30.54193	286	-27.53803	286	-25.16052	286	-18.87219	286	-73.63084	286	-69.54279	286	-13.87741	286	-12.59347	286	-43.24751	286	-29.80859	286	-28.55273	286	-25.98543	286	-60.72719	286	-43.64181	286	-61.10534	286	-32.68222	286	-52.55288	286	-38.53249	286
	287	-31.07282	287	-18.09854	287	-40.32582	287	-16.02072	287	-37.52007	287	-36.13233	287	-29.25929	287	-27.30906	287	-25.56568	287	-19.19175	287	-74.12467	287	-69.56641	287	-13.35656	287	-12.3495	287	-41.24697	287	-30.34073	287	-27.74428	287	-25.34638	287	-63.23296	287	-43.32705	287	-58.05809	287	-33.16335	287	-47.83424	287	-35.58553	287
	288	-30.30641	288	-17.70744	288	-43.61959	288	-13.87434	288	-38.21909	288	-37.00222	288	-26.94562	288	-26.57689	288	-26.43667	288	-20.4132	288	-74.42791	288	-71.68198	288	-13.17238	288	-10.30261	288	-38.81588	288	-28.38793	288	-29.8882	288	-23.89257	288	-62.19817	288	-44.72169	288	-54.63361	288	-27.68512	288	-49.46651	288	-35.76904	288
	289	-30.87149	289	-17.27996	289	-42.98577	289	-14.3516	289	-39.15873	289	-38.69704	289	-27.22281	289	-26.67766	289	-25.73533	289	-19.17486	289	-74.54126	289	-73.33496	289	-10.993	289	-8.366061	289	-37.48997	289	-28.77816	289	-29.70388	289	-24.03027	289	-65.01541	289	-46.61985	289	-54.18946	289	-30.28913	289	-48.71556	289	-35.45727	289
	290	-31.79674	290	-17.69297	290	-42.03262	290	-15.38198	290	-39.9656	290	-39.87067	290	-26.50634	290	-24.88317	290	-24.91669	290	-18.48859	290	-74.17066	290	-74.73814	290	-10.56285	290	-7.464849	290	-36.51873	290	-27.91232	290	-30.63968	290	-25.38136	290	-64.95974	290	-47.66945	290	-51.46627	290	-24.63295	290	-47.4472	290	-39.12317	290
	291	-31.78294	291	-17.7608	291	-43.10509	291	-13.70055	291	-41.39569	291	-41.45033	291	-26.5602	291	-21.97163	291	-24.75825	291	-17.34069	291	-74.2693	291	-76.61114	291	-10.20164	291	-11.65832	291	-35.6008	291	-27.28429	291	-29.77813	291	-25.85334	291	-63.96446	291	-47.51874	291	-52.64475	291	-23.92593	291	-44.56114	291	-36.53899	291
	292	-31.50815	292	-17.53675	292	-44.0258	292	-13.92771	292	-41.67321	292	-43.23529	292	-26.1781	292	-20.15871	292	-23.76952	292	-16.54989	292	-74.5223	292	-80.92184	292	-9.414652	292	-8.400561	292	-35.07167	292	-26.41673	292	-28.86361	292	-24.51022	292	-63.12665	292	-47.06133	292	-52.222	292	-22.79193	292	-42.01916	292	-36.28682	292
	293	-31.44337	293	-18.07996	293	-44.07763	293	-15.68097	293	-42.05487	293	-45.98667	293	-26.64629	293	-20.05895	293	-23.39224	293	-18.09644	293	-74.56762	293	-81.76443	293	-8.310592	293	-7.724206	293	-35.12494	293	-27.95399	293	-29.39394	293	-22.94959	293	-63.79731	293	-47.55864	293	-50.44334	293	-25.57285	293	-43.12476	293	-36.06338	293
	294	-31.5498	294	-18.13571	294	-44.82652	294	-16.10248	294	-42.14629	294	-45.25464	294	-26.45389	294	-19.3087	294	-22.14923	294	-16.59587	294	-73.8458	294	-83.53483	294	-10.65896	294	-9.396379	294	-36.47745	294	-27.79038	294	-30.61329	294	-25.2874	294	-63.0343	294	-45.29539	294	-52.35131	294	-25.50467	294	-41.77565	294	-39.88095	294
	295	-31.1772	295	-18.25749	295	-45.20776	295	-16.82987	295	-42.33497	295	-43.72581	295	-27.10377	295	-18.61071	295	-21.47061	295	-14.62259	295	-74.82912	295	-85.46326	295	-10.31552	295	-10.02124	295	-36.79819	295	-25.06406	295	-29.33028	295	-22.13282	295	-64.11995	295	-46.32379	295	-50.9096	295	-23.905	295	-41.78415	295	-40.47947	295
	296	-31.9106	296	-19.01216	296	-47.48235	296	-16.60714	296	-43.01514	296	-43.37212	296	-27.91335	296	-19.66505	296	-20.7792	296	-15.48426	296	-76.96855	296	-88.37974	296	-9.541214	296	-8.54331	296	-37.05146	296	-27.0473	296	-29.20283	296	-21.90721	296	-62.24478	296	-47.60122	296	-50.5097	296	-22.85585	296	-38.95283	296	-34.83303	296
	297	-32.18948	297	-18.41226	297	-47.30042	297	-16.8528	297	-43.25839	297	-42.71056	297	-28.59991	297	-19.54854	297	-20.88468	297	-14.3865	297	-78.67821	297	-90.12304	297	-9.94511	297	-7.818588	297	-37.39558	297	-27.04278	297	-29.41371	297	-23.53987	297	-63.56543	297	-46.88281	297	-48.67239	297	-22.25909	297	-40.19676	297	-35.51915	297
	298	-32.77248	298	-19.06343	298	-46.8511	298	-18.02797	298	-42.00652	298	-41.13207	298	-27.79602	298	-21.01114	298	-21.16982	298	-15.3845	298	-79.98271	298	-92.01281	298	-12.18716	298	-8.95006	298	-38.34264	298	-24.77871	298	-28.75863	298	-21.1375	298	-65.62386	298	-47.49371	298	-49.80811	298	-23.47596	298	-38.34313	298	-34.69733	298
	299	-33.69934	299	-18.07816	299	-50.15062	299	-19.5347	299	-40.35767	299	-40.2844	299	-27.92798	299	-23.05087	299	-21.25415	299	-15.44628	299	-82.07335	299	-94.1147	299	-11.58375	299	-7.711673	299	-38.36164	299	-25.00399	299	-28.18336	299	-22.00374	299	-63.28276	299	-50.74926	299	-48.6509	299	-22.37195	299	-38.06142	299	-32.14225	299
	300	-33.63908	300	-18.99681	300	-50.7931	300	-19.00908	300	-39.16815	300	-37.38453	300	-27.97651	300	-25.45153	300	-21.31117	300	-15.59548	300	-84.10535	300	-93.77457	300	-11.68159	300	-6.740813	300	-37.95214	300	-24.67416	300	-30.72982	300	-21.64001	300	-62.89678	300	-52.08129	300	-48.56372	300	-22.45254	300	-37.46554	300	-32.53265	300
	301	-32.9901	301	-18.64166	301	-52.48737	301	-19.62494	301	-37.17706	301	-35.13697	301	-28.35189	301	-25.71	301	-21.68624	301	-14.02681	301	-86.56271	301	-94.27322	301	-12.18302	301	-7.167905	301	-39.39913	301	-24.59214	301	-29.62136	301	-21.92992	301	-64.78483	301	-52.32682	301	-49.6522	301	-21.04025	301	-37.36538	301	-34.37565	301
	302	-34.89924	302	-17.03527	302	-52.13268	302	-19.5824	302	-36.44256	302	-33.9894	302	-28.92756	302	-27.06347	302	-22.62177	302	-13.35051	302	-89.5591	302	-94.65687	302	-12.55522	302	-7.580499	302	-38.09069	302	-23.81197	302	-28.95851	302	-22.55945	302	-64.34605	302	-53.66644	302	-47.88068	302	-24.86461	302	-39.3448	302	-27.08817	302
	303	-34.83241	303	-17.3064	303	-53.38142	303	-20.12259	303	-35.08076	303	-33.40639	303	-29.70864	303	-28.99961	303	-22.88866	303	-14.75851	303	-91.11519	303	-94.88271	303	-8.937028	303	-5.312638	303	-37.93191	303	-24.65929	303	-26.95942	303	-21.33943	303	-63.07257	303	-55.45791	303	-49.914	303	-25.58482	303	-37.98188	303	-25.29603	303
	304	-34.43549	304	-16.92148	304	-53.96683	304	-20.43466	304	-32.63183	304	-33.14923	304	-31.07228	304	-29.88986	304	-23.26874	304	-13.49597	304	-92.53141	304	-94.47488	304	-10.13659	304	-5.719665	304	-37.39485	304	-23.36287	304	-27.12142	304	-21.59568	304	-64.83664	304	-55.32881	304	-49.01036	304	-25.01241	304	-40.32444	304	-26.68459	304
	305	-34.80748	305	-17.20083	305	-56.54902	305	-21.09741	305	-30.14617	305	-32.64855	305	-31.82226	305	-31.16729	305	-23.44028	305	-12.72118	305	-92.99376	305	-93.46813	305	-8.82156	305	-3.784983	305	-35.70457	305	-22.85205	305	-26.54586	305	-19.24676	305	-57.06921	305	-55.15289	305	-46.75727	305	-20.39226	305	-43.81063	305	-27.40871	305
	306	-34.26481	306	-16.61333	306	-55.16979	306	-22.41776	306	-28.31326	306	-31.62817	306	-32.95787	306	-32.394	306	-22.37818	306	-11.54045	306	-93.78881	306	-92.00903	306	-7.290446	306	-3.295161	306	-35.56017	306	-23.62784	306	-27.69963	306	-19.39153	306	-66.20404	306	-56.22515	306	-48.73552	306	-22.78932	306	-39.3905	306	-24.70513	306
	307	-34.61919	307	-18.28376	307	-57.57477	307	-22.68534	307	-27.34587	307	-31.03518	307	-33.69787	307	-31.90261	307	-22.3762	307	-11.35802	307	-93.53111	307	-91.08574	307	-6.989762	307	-3.264678	307	-35.10453	307	-22.65634	307	-27.60473	307	-18.65227	307	-65.19641	307	-57.14048	307	-45.27959	307	-19.71588	307	-41.80914	307	-29.22398	307
	308	-33.75144	308	-17.52091	308	-57.81541	308	-20.97116	308	-27.20552	308	-30.90998	308	-33.86202	308	-31.37628	308	-22.72153	308	-9.10425	308	-92.26427	308	-90.30286	308	-4.756733	308	-3.496834	308	-34.22272	308	-20.70109	308	-27.98426	308	-17.68651	308	-63.59309	308	-57.11328	308	-44.39305	308	-20.32315	308	-36.09657	308	-30.61631	308
	309	-33.87956	309	-17.1369	309	-57.77283	309	-22.36943	309	-25.6729	309	-29.90244	309	-34.80824	309	-29.59961	309	-21.7582	309	-8.801033	309	-91.1153	309	-91.1952	309	-4.680478	309	-3.474215	309	-32.62743	309	-19.57166	309	-27.62596	309	-16.24986	309	-61.38581	309	-56.26678	309	-43.20206	309	-15.78499	309	-35.95459	309	-27.94091	309
	310	-33.8396	310	-16.39038	310	-58.34412	310	-20.32351	310	-25.13151	310	-31.45473	310	-34.62497	310	-29.21912	310	-21.45292	310	-10.02172	310	-88.88343	310	-91.18142	310	-4.240678	310	-2.780269	310	-33.78449	310	-21.18584	310	-27.35225	310	-16.26823	310	-62.28371	310	-54.10629	310	-41.44136	310	-16.90279	310	-37.85903	310	-25.35305	310
	311	-33.82351	311	-15.53919	311	-59.82467	311	-21.14548	311	-24.40589	311	-29.97211	311	-34.76019	311	-26.61519	311	-20.70554	311	-8.505967	311	-86.99458	311	-92.15807	311	-4.455323	311	-3.582735	311	-33.79266	311	-18.87676	311	-27.83275	311	-16.58554	311	-62.13865	311	-53.81413	311	-39.78222	311	-16.83961	311	-38.07309	311	-30.22972	311
	312	-34.10078	312	-15.42	312	-60.04819	312	-22.12135	312	-25.3965	312	-27.71285	312	-33.22881	312	-24.54785	312	-19.98591	312	-7.249219	312	-86.05032	312	-95.54276	312	-4.120514	312	-5.763725	312	-34.23306	312	-17.9789	312	-26.60605	312	-15.85355	312	-59.62617	312	-54.19599	312	-38.28484	312	-15.1578	312	-35.91876	312	-30.4869	312
	313	-32.72131	313	-16.23795	313	-58.895	313	-22.09152	313	-25.28707	313	-27.56097	313	-32.73116	313	-24.3458	313	-19.78933	313	-8.518285	313	-85.00652	313	-97.26482	313	-6.338511	313	-7.409089	313	-35.22582	313	-22.80725	313	-25.44836	313	-14.18341	313	-61.1335	313	-53.37225	313	-36.94781	313	-15.3335	313	-36.69614	313	-30.58032	313
	314	-32.2668	314	-15.98155	314	-58.92175	314	-23.4449	314	-24.65204	314	-26.55593	314	-32.46888	314	-22.36716	314	-19.62392	314	-10.29516	314	-85.4231	314	-100.0584	314	-6.397202	314	-8.463429	314	-34.36724	314	-23.67008	314	-24.68186	314	-14.11606	314	-57.22979	314	-50.58539	314	-36.20332	314	-13.7337	314	-37.55514	314	-31.88037	314
	315	-32.01511	315	-15.57337	315	-59.63892	315	-23.20159	315	-24.66291	315	-27.12278	315	-31.59175	315	-22.01333	315	-19.44005	315	-10.18013	315	-85.69442	315	-103.3727	315	-7.061401	315	-7.421397	315	-34.58848	315	-23.56524	315	-23.91164	315	-15.46637	315	-59.25739	315	-49.47583	315	-36.34342	315	-15.42465	315	-43.50131	315	-33.64355	315
	316	-32.22335	316	-15.80424	316	-59.98173	316	-22.24076	316	-23.70034	316	-24.95354	316	-30.54363	316	-22.4591	316	-19.61091	316	-10.50134	316	-86.3594	316	-105.4037	316	-8.542526	316	-6.35597	316	-33.65012	316	-23.44963	316	-23.62771	316	-13.77677	316	-60.6679	316	-48.58086	316	-35.87244	316	-14.05549	316	-41.54379	316	-29.92344	316
	317	-32.05511	317	-15.74552	317	-62.05391	317	-22.21032	317	-23.7201	317	-22.36164	317	-30.64907	317	-22.66032	317	-20.53888	317	-12.0826	317	-87.56361	317	-105.5655	317	-9.192399	317	-6.594937	317	-33.42704	317	-21.73985	317	-22.20732	317	-14.92908	317	-56.51195	317	-48.0423	317	-36.71609	317	-16.11444	317	-38.6347	317	-32.09226	317
	318	-31.55735	318	-14.22759	318	-61.0597	318	-22.81373	318	-23.82796	318	-20.26492	318	-30.18122	318	-22.03803	318	-20.75237	318	-10.28601	318	-89.48019	318	-107.8224	318	-6.95426	318	-7.28664	318	-32.62304	318	-17.58312	318	-22.23148	318	-13.20768	318	-56.44098	318	-47.03479	318	-35.3884	318	-14.59448	318	-41.3103	318	-32.88665	318
	319	-31.02252	319	-15.29844	319	-63.07306	319	-23.50758	319	-23.34922	319	-20.01901	319	-29.5081	319	-23.64865	319	-21.18895	319	-11.71738	319	-91.20825	319	-109.8686	319	-5.840302	319	-5.098999	319	-32.0905	319	-17.51296	319	-22.10176	319	-14.1186	319	-59.84991	319	-47.73433	319	-35.22941	319	-13.70133	319	-42.78726	319	-31.5645	319
	320	-30.19912	320	-15.09223	320	-63.42083	320	-22.90325	320	-22.53082	320	-20.49137	320	-28.68119	320	-27.12728	320	-22.2172	320	-11.9903	320	-93.08662	320	-111.0257	320	-5.672556	320	-4.532002	320	-32.82838	320	-18.15648	320	-23.19425	320	-14.10938	320	-54.03378	320	-47.00951	320	-32.91903	320	-11.85155	320	-41.91058	320	-23.85434	320
	321	-29.58426	321	-15.05936	321	-63.36849	321	-21.28256	321	-22.10763	321	-20.05269	321	-28.05544	321	-28.59426	321	-22.75669	321	-12.18429	321	-94.0425	321	-111.757	321	-4.039889	321	-3.117455	321	-32.53011	321	-17.01341	321	-21.89401	321	-13.7739	321	-53.06305	321	-47.8812	321	-32.6866	321	-11.60084	321	-44.80296	321	-28.85674	321
	322	-29.90962	322	-13.53185	322	-64.24202	322	-22.87041	322	-21.31989	322	-20.79592	322	-28.7198	322	-29.29425	322	-22.25729	322	-11.96302	322	-94.55786	322	-112.2644	322	-3.406347	322	-.504587	322	-32.70132	322	-16.70387	322	-23.7809	322	-13.36473	322	-55.35007	322	-47.77324	322	-29.22546	322	-13.28054	322	-43.58152	322	-30.07534	322
	323	-29.47131	323	-14.62934	323	-64.58195	323	-22.53001	323	-22.57772	323	-20.47542	323	-30.29138	323	-30.0803	323	-21.57771	323	-11.92798	323	-95.62562	323	-111.9569	323	-2.237583	323	-1.497665	323	-31.90673	323	-18.35884	323	-23.56889	323	-14.22403	323	-60.1318	323	-49.90594	323	-29.04254	323	-15.07769	323	-40.29491	323	-27.67107	323
	324	-29.39605	324	-14.029	324	-66.38291	324	-24.51845	324	-22.11752	324	-20.51961	324	-29.71917	324	-28.3264	324	-22.34504	324	-12.16656	324	-96.35432	324	-111.0301	324	-1.048961	324	-4.431309	324	-31.68316	324	-18.77753	324	-21.55442	324	-12.75691	324	-61.6196	324	-50.32251	324	-28.77016	324	-12.22803	324	-39.19829	324	-27.83879	324
	325	-28.16806	325	-13.34257	325	-64.29375	325	-23.16587	325	-21.56262	325	-22.56818	325	-30.97817	325	-27.47406	325	-21.31701	325	-10.61912	325	-97.40813	325	-111.5923	325	.5997497	325	-3.743906	325	-31.63412	325	-17.76107	325	-22.12613	325	-12.58459	325	-58.73437	325	-50.14594	325	-25.75638	325	-9.541679	325	-38.25613	325	-26.71899	325
	326	-28.12066	326	-13.85077	326	-66.76485	326	-24.36655	326	-21.45696	326	-23.90728	326	-30.87022	326	-27.05169	326	-20.94873	326	-11.3705	326	-97.09464	326	-111.5494	326	.9020368	326	-4.403207	326	-30.29349	326	-17.87429	326	-22.07526	326	-12.35569	326	-60.78026	326	-51.81586	326	-26.97979	326	-10.04146	326	-38.50733	326	-26.0767	326
	327	-28.01157	327	-14.11943	327	-67.301	327	-21.77298	327	-21.74022	327	-25.0135	327	-30.46884	327	-26.04158	327	-20.20897	327	-12.59049	327	-96.97571	327	-110.2808	327	1.56813	327	-3.939798	327	-29.88539	327	-19.68372	327	-20.77264	327	-15.00658	327	-63.82713	327	-53.34581	327	-26.04661	327	-9.180664	327	-36.6509	327	-27.29763	327
	328	-28.28183	328	-12.80952	328	-66.73109	328	-24.16445	328	-21.8756	328	-24.29546	328	-28.48734	328	-24.81371	328	-18.99562	328	-11.89021	328	-96.40252	328	-108.4963	328	1.568505	328	-3.827996	328	-29.29865	328	-18.53237	328	-21.51973	328	-11.83175	328	-66.08995	328	-55.47826	328	-23.72075	328	-5.574801	328	-38.29977	328	-31.77368	328
	329	-28.0491	329	-12.55878	329	-66.79365	329	-26.24323	329	-21.20285	329	-23.35513	329	-26.64004	329	-22.79767	329	-18.78606	329	-13.39005	329	-97.14225	329	-107.9883	329	.7317665	329	-3.660194	329	-28.98853	329	-18.8052	329	-19.86899	329	-8.805345	329	-67.10622	329	-57.03085	329	-23.27363	329	-6.942342	329	-32.28998	329	-28.998	329
	330	-28.25699	330	-13.37221	330	-67.24516	330	-24.34229	330	-20.76814	330	-23.06897	330	-25.37066	330	-21.79647	330	-17.76451	330	-13.26538	330	-96.98343	330	-108.951	330	1.523796	330	-2.896287	330	-29.66793	330	-21.35103	330	-21.17237	330	-7.753843	330	-62.51979	330	-57.54123	330	-25.15795	330	-5.89643	330	-34.25946	330	-28.42542	330
	331	-28.0633	331	-13.10149	331	-67.68293	331	-24.96381	331	-19.71325	331	-22.37816	331	-23.33139	331	-20.46521	331	-18.44864	331	-14.63002	331	-96.96178	331	-108.754	331	1.089654	331	-2.863759	331	-28.6158	331	-23.02272	331	-20.24771	331	-8.971055	331	-64.76982	331	-59.21859	331	-23.92522	331	-3.401621	331	-33.36248	331	-32.84723	331
	332	-28.02976	332	-12.56951	332	-67.94818	332	-24.37748	332	-19.05342	332	-21.65461	332	-22.71621	332	-19.95578	332	-17.7849	332	-13.3278	332	-97.35859	332	-108.8877	332	.8485278	332	-.8838261	332	-27.21396	332	-22.58504	332	-17.73729	332	-8.409801	332	-64.80584	332	-58.00501	332	-23.27603	332	-3.039586	332	-34.85381	332	-31.53093	332
	333	-27.98452	333	-12.3507	333	-68.29142	333	-24.87222	333	-16.42141	333	-20.3185	333	-21.69118	333	-19.80018	333	-18.22439	333	-14.46358	333	-97.11506	333	-109.6968	333	.8863028	333	-.448578	333	-27.57658	333	-22.15791	333	-16.44126	333	-7.856524	333	-62.86071	333	-58.81551	333	-20.55874	333	-8.348487	333	-35.53445	333	-34.22039	333
	334	-28.7903	334	-13.14277	334	-69.0293	334	-25.52887	334	-16.14666	334	-19.12257	334	-21.02053	334	-18.6102	334	-18.79533	334	-14.78272	334	-96.93947	334	-108.6457	334	2.375355	334	.7247379	334	-27.95892	334	-21.57059	334	-15.77861	334	-7.804093	334	-62.55683	334	-57.47494	334	-20.52742	334	-2.809489	334	-33.13241	334	-37.36785	334
	335	-28.86047	335	-12.31526	335	-69.60654	335	-24.46569	335	-15.97292	335	-16.92537	335	-20.0228	335	-18.73474	335	-18.19818	335	-13.94694	335	-97.38235	335	-109.7201	335	2.366577	335	4.179636	335	-27.77612	335	-16.66022	335	-14.81495	335	-6.484582	335	-62.14311	335	-59.34	335	-18.72662	335	.213905	335	-39.34394	335	-40.95177	335
	336	-28.57629	336	-12.94048	336	-69.80165	336	-26.21648	336	-15.33168	336	-16.44275	336	-19.3427	336	-21.55917	336	-19.32493	336	-15.01489	336	-97.84434	336	-110.2542	336	3.745222	336	3.013577	336	-27.12142	336	-16.09166	336	-16.14155	336	-5.35715	336	-59.48298	336	-59.44385	336	-20.13143	336	-1.171841	336	-37.91773	336	-35.17464	336
	337	-28.17913	337	-12.56971	337	-70.59202	337	-25.59641	337	-14.68772	337	-16.65023	337	-20.59093	337	-23.07992	337	-19.53926	337	-15.40796	337	-98.43164	337	-109.9665	337	4.318567	337	2.381387	337	-28.53986	337	-15.71419	337	-17.97381	337	-6.328185	337	-62.97053	337	-58.04377	337	-19.48788	337	-3.045472	337	-40.25219	337	-34.86903	337
	338	-28.04091	338	-12.16318	338	-70.46746	338	-25.87089	338	-13.47939	338	-15.83853	338	-21.04974	338	-22.48741	338	-19.50817	338	-15.09212	338	-98.16972	338	-110.0739	338	4.921121	338	5.766132	338	-27.68039	338	-12.253	338	-15.62042	338	-5.780358	338	-65.081	338	-56.37113	338	-18.00072	338	-.9486604	338	-45.42585	338	-32.91481	338
	339	-27.48895	339	-12.13846	339	-70.62167	339	-26.39627	339	-13.45999	339	-14.32135	339	-22.32347	339	-24.68089	339	-19.03838	339	-15.39439	339	-98.50625	339	-110.3925	339	6.377376	339	6.314975	339	-27.23653	339	-11.07698	339	-15.46535	339	-5.775672	339	-61.50361	339	-57.76973	339	-15.04782	339	-3.583324	339	-46.09766	339	-31.05082	339
	340	-27.86045	340	-12.10702	340	-72.34757	340	-27.13691	340	-12.81405	340	-14.88519	340	-23.07086	340	-24.32916	340	-18.33886	340	-15.46638	340	-98.0881	340	-110.547	340	8.246171	340	5.948407	340	-28.46498	340	-9.893702	340	-15.01869	340	-5.670947	340	-61.40832	340	-57.41443	340	-16.81232	340	-2.346573	340	-43.9753	340	-36.56739	340
	341	-26.92219	341	-12.76019	341	-72.2237	341	-27.90954	341	-12.35933	341	-15.54054	341	-24.07991	341	-23.64277	341	-17.85938	341	-16.30192	341	-97.23404	341	-110.7802	341	9.756371	341	5.75933	341	-28.06791	341	-11.00819	341	-14.28613	341	-5.056117	341	-58.95351	341	-56.95366	341	-14.98852	341	.8446962	341	-42.1528	341	-33.06586	341
	342	-26.33	342	-12.09025	342	-73.83484	342	-26.84769	342	-12.11638	342	-17.13518	342	-24.27337	342	-23.87119	342	-16.57908	342	-15.4902	342	-97.19935	342	-113.353	342	10.43165	342	6.856564	342	-27.06144	342	-12.1092	342	-15.37111	342	-4.337488	342	-62.58867	342	-56.79325	342	-16.32356	342	1.939331	342	-44.65024	342	-31.94749	342
	343	-26.16923	343	-12.3931	343	-74.39772	343	-28.95131	343	-12.23499	343	-17.76552	343	-25.20683	343	-24.80985	343	-16.57375	343	-16.69474	343	-95.90133	343	-114.5576	343	9.683647	343	7.740731	343	-26.91011	343	-12.33645	343	-15.43308	343	-6.284043	343	-60.03646	343	-55.2927	343	-17.26202	343	.1294941	343	-42.9831	343	-30.48975	343
	344	-25.66063	344	-12.33202	344	-74.91801	344	-28.60105	344	-12.19525	344	-17.81906	344	-23.96307	344	-23.97841	344	-15.61027	344	-16.199	344	-95.39983	344	-115.4925	344	10.18447	344	6.255998	344	-26.97129	344	-11.26114	344	-13.63517	344	-2.724229	344	-58.44333	344	-55.19328	344	-17.80099	344	3.452375	344	-40.35189	344	-32.8163	344
	345	-26.48228	345	-12.00055	345	-75.32893	345	-29.50057	345	-12.76648	345	-16.72719	345	-22.92795	345	-22.63618	345	-14.37098	345	-17.09446	345	-95.12447	345	-116.2262	345	11.29738	345	6.538901	345	-24.76012	345	-8.718074	345	-15.70366	345	-3.211498	345	-60.43687	345	-55.46444	345	-16.18922	345	4.879793	345	-41.5303	345	-30.49611	345
	346	-26.18775	346	-12.41717	346	-76.06637	346	-30.77232	346	-13.23311	346	-16.42236	346	-21.92483	346	-22.76727	346	-13.85885	346	-16.09367	346	-94.98277	346	-116.8469	346	9.743614	346	6.325243	346	-24.59287	346	-10.78741	346	-15.37336	346	-1.747786	346	-59.46291	346	-55.57195	346	-17.47706	346	3.784646	346	-41.46939	346	-32.27221	346
	347	-26.2679	347	-12.49677	347	-76.23332	347	-30.69999	347	-12.81201	347	-15.68508	347	-19.80738	347	-20.54365	347	-14.68855	347	-16.21565	347	-95.5792	347	-117.7178	347	9.555247	347	7.571643	347	-22.89279	347	-11.3139	347	-13.45385	347	-1.444735	347	-57.93914	347	-55.06995	347	-17.11412	347	3.624984	347	-39.11998	347	-30.58345	347
	348	-26.48761	348	-11.95148	348	-77.19637	348	-31.3323	348	-11.93004	348	-15.11763	348	-18.04884	348	-19.33453	348	-14.92401	348	-17.14701	348	-95.81248	348	-118.6221	348	9.841038	348	5.051191	348	-22.703	348	-11.35385	348	-13.32799	348	-1.601393	348	-59.34193	348	-54.29654	348	-15.54746	348	3.035876	348	-43.60518	348	-32.27396	348
	349	-26.8598	349	-12.29289	349	-77.73723	349	-33.07453	349	-11.36757	349	-13.27146	349	-16.74445	349	-20.56336	349	-14.84567	349	-17.05183	349	-96.41596	349	-119.8351	349	8.853102	349	6.783143	349	-22.09135	349	-12.20491	349	-11.94364	349	-3.166676	349	-67.61311	349	-53.48303	349	-20.10008	349	.6068161	349	-43.40247	349	-35.2536	349
	350	-27.16534	350	-12.80314	350	-78.43064	350	-34.12892	350	-10.51663	350	-10.27851	350	-15.11882	350	-20.78103	350	-15.30853	350	-18.45165	350	-96.97177	350	-119.833	350	9.246048	350	6.308505	350	-22.09578	350	-13.49946	350	-12.76633	350	-.6444432	350	-58.81703	350	-54.90336	350	-16.4963	350	3.837836	350	-46.37223	350	-39.38	350
	351	-27.81827	351	-12.41076	351	-78.04857	351	-34.01615	351	-9.359816	351	-7.655341	351	-13.61829	351	-19.18346	351	-15.31053	351	-18.25382	351	-97.96689	351	-118.9432	351	9.170034	351	7.80358	351	-22.59039	351	-14.65174	351	-11.3361	351	-3.363582	351	-62.07905	351	-54.30587	351	-15.52941	351	5.855462	351	-43.38821	351	-37.74099	351
	352	-27.62587	352	-12.79014	352	-77.4586	352	-34.75697	352	-10.08388	352	-6.554648	352	-12.50682	352	-17.72485	352	-15.98478	352	-17.77677	352	-98.85145	352	-119.0884	352	10.55449	352	11.82491	352	-21.85121	352	-13.43493	352	-13.18647	352	-3.325229	352	-57.37658	352	-56.2531	352	-16.29348	352	9.124381	352	-41.09519	352	-36.74706	352
	353	-26.78782	353	-12.87132	353	-77.1505	353	-36.97065	353	-9.824209	353	-6.749744	353	-12.00958	353	-17.83	353	-16.59576	353	-19.06697	353	-100.1155	353	-118.2626	353	9.548733	353	9.936616	353	-22.3778	353	-14.09444	353	-12.90558	353	-3.928529	353	-58.58569	353	-56.46037	353	-19.00143	353	9.224596	353	-43.2809	353	-34.72601	353
	354	-26.69999	354	-12.79097	354	-76.07125	354	-36.60619	354	-8.500877	354	-7.041768	354	-11.72898	354	-15.54997	354	-16.91356	354	-18.05412	354	-100.3197	354	-117.1869	354	9.803435	354	11.56283	354	-22.75539	354	-11.86836	354	-13.15478	354	-3.14863	354	-58.37767	354	-55.30347	354	-16.88552	354	8.696414	354	-44.24708	354	-38.34571	354
	355	-26.41235	355	-12.77643	355	-76.43105	355	-37.41399	355	-8.445765	355	-6.367647	355	-11.62084	355	-14.65605	355	-17.20536	355	-17.76799	355	-99.85056	355	-116.6717	355	11.46077	355	11.70309	355	-22.95447	355	-10.27499	355	-14.4855	355	-4.27179	355	-56.75969	355	-55.10938	355	-14.22852	355	6.381658	355	-43.56015	355	-35.52372	355
	356	-25.07261	356	-11.62874	356	-76.30832	356	-37.40018	356	-8.240024	356	-7.056624	356	-13.05191	356	-15.0531	356	-17.15551	356	-17.51533	356	-99.92578	356	-116.428	356	11.68705	356	11.2307	356	-22.7251	356	-11.33615	356	-12.96296	356	-3.358168	356	-54.79347	356	-56.0737	356	-15.51894	356	8.815538	356	-45.91747	356	-35.26575	356
	357	-24.92781	357	-13.0248	357	-76.05688	357	-38.31243	357	-7.878203	357	-7.047099	357	-14.06454	357	-15.65723	357	-17.15771	357	-18.02051	357	-99.07519	357	-115.6336	357	12.41693	357	9.903843	357	-22.94479	357	-11.33703	357	-11.90961	357	-3.432842	357	-56.25997	357	-57.4805	357	-15.98546	357	10.28021	357	-46.46128	357	-33.70536	357
	358	-24.72644	358	-13.0869	358	-75.51151	358	-38.33995	358	-7.901337	358	-7.506673	358	-14.60664	358	-16.11509	358	-16.62368	358	-17.99686	358	-97.59801	358	-114.2284	358	15.39273	358	11.76054	358	-24.46867	358	-10.58539	358	-11.65399	358	-3.410257	358	-55.39968	358	-57.91215	358	-13.07355	358	11.50688	358	-45.03853	358	-31.60031	358
	359	-24.33302	359	-13.3659	359	-75.52031	359	-37.95364	359	-8.961492	359	-9.107907	359	-14.43474	359	-15.19102	359	-16.22504	359	-17.49909	359	-96.64198	359	-114.6042	359	16.51385	359	14.21669	359	-23.91019	359	-8.572729	359	-11.956	359	-4.896019	359	-54.44135	359	-58.61278	359	-11.29751	359	8.890012	359	-43.48466	359	-27.89687	359
	360	-23.68469	360	-13.74402	360	-75.9244	360	-38.85582	360	-8.982424	360	-10.31993	360	-13.73919	360	-15.80791	360	-15.57388	360	-18.1928	360	-95.42232	360	-113.7121	360	15.61881	360	15.72623	360	-24.42445	360	-10.53739	360	-10.31272	360	-5.361298	360	-54.42115	360	-56.20683	360	-11.88985	360	9.476027	360	-44.23088	360	-25.0989	360
	361	-24.32586	361	-13.93619	361	-75.85698	361	-38.71293	361	-9.145914	361	-9.168703	361	-12.10491	361	-13.07816	361	-15.42041	361	-17.55438	361	-94.13362	361	-113.1857	361	14.23442	361	13.49408	361	-24.23387	361	-10.09273	361	-9.803342	361	-4.742978	361	-55.87564	361	-55.6397	361	-10.7335	361	12.04387	361	-43.08477	361	-29.41024	361
	362	-24.28254	362	-14.75753	362	-76.29642	362	-40.30933	362	-7.886302	362	-8.855939	362	-10.93854	362	-12.09839	362	-14.36091	362	-18.36707	362	-92.90355	362	-112.7308	362	16.19152	362	12.49833	362	-23.62646	362	-7.872953	362	-9.45853	362	-4.714287	362	-55.93914	362	-57.68621	362	-7.451399	362	15.0137	362	-36.51823	362	-25.09272	362
	363	-24.60447	363	-14.44983	363	-76.57352	363	-41.28959	363	-8.631155	363	-10.24209	363	-9.507174	363	-12.96627	363	-14.37464	363	-18.3266	363	-92.39583	363	-111.6436	363	16.38752	363	15.91698	363	-22.41625	363	-9.371548	363	-10.78986	363	-2.450565	363	-57.13173	363	-57.10575	363	-10.32272	363	11.72557	363	-36.74767	363	-23.14552	363
	364	-24.68466	364	-14.49868	364	-76.67178	364	-41.76046	364	-7.456476	364	-10.06809	364	-8.844298	364	-12.34094	364	-14.73092	364	-18.75706	364	-92.80998	364	-111.6883	364	16.84541	364	17.19642	364	-21.28357	364	-8.771977	364	-9.822688	364	-5.630171	364	-57.58652	364	-56.06016	364	-8.02055	364	18.84586	364	-37.40867	364	-23.46963	364
	365	-24.089	365	-14.41379	365	-77.62101	365	-42.6168	365	-6.864298	365	-11.68374	365	-7.17976	365	-11.62004	365	-14.99469	365	-18.08634	365	-93.13234	365	-112.4966	365	16.58133	365	15.65714	365	-19.26563	365	-9.303738	365	-11.50776	365	-5.763411	365	-55.27675	365	-56.35421	365	-6.473752	365	19.04921	365	-38.80505	365	-22.61013	365
	366	-23.81242	366	-14.52662	366	-78.38403	366	-43.57488	366	-6.739765	366	-10.06509	366	-6.160793	366	-11.04212	366	-15.19058	366	-18.73436	366	-93.49113	366	-112.3086	366	13.57578	366	17.16994	366	-18.56337	366	-8.973001	366	-9.896985	366	-6.532069	366	-53.81519	366	-55.67828	366	-8.719916	366	15.71386	366	-37.89173	366	-24.91857	366
	367	-24.21743	367	-15.93445	367	-79.19007	367	-44.7681	367	-6.601872	367	-6.857476	367	-4.669208	367	-11.59103	367	-16.23773	367	-19.22773	367	-93.24245	367	-110.6835	367	14.56342	367	17.90527	367	-17.73185	367	-10.22806	367	-11.44657	367	-8.076026	367	-54.91948	367	-56.22269	367	-5.367318	367	14.39385	367	-42.07223	367	-26.05049	367
	368	-24.11182	368	-15.25322	368	-79.55883	368	-45.3646	368	-6.437904	368	-3.968978	368	-4.258473	368	-11.19761	368	-16.18246	368	-17.60947	368	-93.70229	368	-110.0341	368	13.64438	368	19.36222	368	-15.87525	368	-9.606958	368	-10.47938	368	-5.358263	368	-52.85168	368	-56.45687	368	-5.114975	368	20.15811	368	-38.31475	368	-24.35166	368
	369	-24.5581	369	-16.0465	369	-80.77608	369	-45.8166	369	-6.041324	369	-3.377733	369	-4.091325	369	-11.40056	369	-17.44113	369	-18.01052	369	-94.40342	369	-108.6927	369	18.80188	369	19.34879	369	-15.44936	369	-9.905572	369	-11.75269	369	-8.074993	369	-52.37583	369	-55.84333	369	-4.548516	369	20.52746	369	-40.5275	369	-19.37008	369
	370	-24.22125	370	-16.92026	370	-81.63118	370	-46.16883	370	-4.584978	370	-2.517426	370	-3.337034	370	-12.43021	370	-17.62022	370	-18.0982	370	-93.39896	370	-107.8048	370	16.35967	370	17.62717	370	-15.49574	370	-11.79845	370	-10.41362	370	-6.552073	370	-50.62077	370	-52.33961	370	-4.634029	370	20.09752	370	-41.16287	370	-23.90437	370
	371	-24.01957	371	-16.29193	371	-82.31258	371	-45.70951	371	-3.252225	371	-1.217508	371	-3.118801	371	-10.8372	371	-18.08887	371	-17.28547	371	-92.78255	371	-107.8681	371	17.0998	371	20.40164	371	-15.33187	371	-9.090405	371	-12.12787	371	-7.858543	371	-49.65452	371	-52.30944	371	-5.718431	371	22.06105	371	-38.42794	371	-24.99627	371
	372	-24.05852	372	-16.19115	372	-82.57972	372	-45.86504	372	-2.408301	372	-.6110419	372	-3.027479	372	-9.597055	372	-17.74955	372	-16.79498	372	-91.64324	372	-107.0494	372	18.75879	372	20.41218	372	-16.66482	372	-7.888713	372	-13.80202	372	-8.208529	372	-50.31984	372	-50.56527	372	-5.079814	372	20.95942	372	-39.94386	372	-21.21552	372
	373	-24.51371	373	-15.21868	373	-82.12077	373	-46.48965	373	-2.273637	373	-.5014101	373	-2.32585	373	-6.7941	373	-17.18882	373	-16.98711	373	-90.9864	373	-105.4793	373	19.30949	373	24.81025	373	-17.67192	373	-8.006571	373	-13.11553	373	-7.251493	373	-48.13287	373	-51.34345	373	-2.096916	373	23.99628	373	-39.78415	373	-21.97189	373
	374	-23.64003	374	-16.18856	374	-82.51628	374	-46.7644	374	-1.089063	374	.3639722	374	-2.975591	374	-3.674381	374	-17.19566	374	-17.27828	374	-90.72168	374	-103.9767	374	22.03527	374	27.26193	374	-18.62405	374	-7.253497	374	-12.44026	374	-4.714077	374	-45.33954	374	-50.23653	374	-3.774923	374	23.58447	374	-38.60961	374	-22.03831	374
	375	-22.78211	375	-15.53285	375	-82.11942	375	-46.09129	375	-2.037026	375	-.1173146	375	-4.141217	375	-1.393925	375	-16.89264	375	-15.72002	375	-89.09635	375	-104.6815	375	20.51023	375	28.55209	375	-20.19304	375	-6.662424	375	-14.09021	375	-6.941827	375	-46.81403	375	-49.84514	375	-2.514139	375	24.09395	375	-36.70174	375	-22.38529	375
	376	-23.27172	376	-15.78088	376	-82.78851	376	-46.59269	376	-.33628	376	7.811442E-02	376	-4.320533	376	-2.32155	376	-16.2917	376	-15.09921	376	-88.70212	376	-105.4492	376	22.63492	376	28.99213	376	-19.63666	376	-5.717761	376	-16.07597	376	-9.391527	376	-43.31648	376	-50.47389	376	-.7115804	376	23.14885	376	-33.0279	376	-18.97284	376
	377	-22.9847	377	-16.76671	377	-83.14777	377	-46.61047	377	.6530012	377	-1.132246	377	-3.360798	377	-5.138904	377	-15.76771	377	-15.63555	377	-86.65264	377	-105.7243	377	22.9414	377	30.15278	377	-20.68611	377	-5.45902	377	-15.66302	377	-6.338645	377	-43.77353	377	-47.76698	377	-1.922812	377	22.75042	377	-33.83819	377	-20.67131	377
	378	-22.79807	378	-17.0304	378	-82.87516	378	-45.58538	378	1.497369	378	-1.630048	378	-2.774721	378	-5.197231	378	-14.78006	378	-15.58365	378	-86.14425	378	-105.8865	378	23.61216	378	29.82235	378	-19.91229	378	-2.61083	378	-15.88427	378	-9.545247	378	-43.0082	378	-46.84591	378	1.150255	378	23.61594	378	-33.01431	378	-23.21444	378
	379	-22.78144	379	-16.65087	379	-82.85698	379	-46.88334	379	1.439108	379	-1.15741	379	-2.26217	379	-5.607327	379	-13.59576	379	-15.76457	379	-85.39747	379	-104.7193	379	22.26312	379	29.60962	379	-18.90502	379	-2.121223	379	-15.61079	379	-5.573898	379	-43.72216	379	-48.35463	379	2.568801	379	20.85812	379	-30.61865	379	-19.73148	379
	380	-23.40474	380	-16.59276	380	-81.8457	380	-46.91492	380	1.292553	380	-.8060352	380	-1.68934	380	-6.010786	380	-13.56023	380	-15.87784	380	-86.07597	380	-105.4935	380	23.12749	380	27.72363	380	-19.27911	380	-3.035408	380	-16.83218	380	-6.984178	380	-39.90344	380	-48.55908	380	5.033541	380	26.23022	380	-30.7738	380	-14.81854	380
	381	-22.94522	381	-15.64072	381	-81.28976	381	-47.18054	381	2.100645	381	-.3087339	381	-1.701821	381	-5.694158	381	-13.50811	381	-16.29079	381	-85.22128	381	-106.589	381	21.93036	381	33.96993	381	-17.39778	381	-1.069245	381	-15.7973	381	-6.387339	381	-41.9404	381	-47.29953	381	4.570302	381	26.11902	381	-32.02364	381	-16.22537	381
	382	-24.13497	382	-15.4489	382	-80.57079	382	-46.20148	382	2.481492	382	-1.226457	382	-2.209482	382	-7.849189	382	-12.89216	382	-14.84277	382	-85.34277	382	-106.0016	382	22.04286	382	30.77114	382	-16.08303	382	-1.976446	382	-13.70383	382	-4.781291	382	-39.01501	382	-46.78325	382	1.813497	382	27.07257	382	-31.40516	382	-15.77855	382
	383	-23.8812	383	-15.54078	383	-79.85279	383	-45.9286	383	3.853025	383	.308027	383	-2.303756	383	-8.436399	383	-13.66451	383	-17.02166	383	-86.42924	383	-105.6257	383	22.58534	383	33.6053	383	-14.02794	383	-3.713174	383	-12.43767	383	-3.513188	383	-39.89901	383	-46.76977	383	4.29147	383	29.13429	383	-33.37751	383	-14.29312	383
	384	-23.98261	384	-15.78471	384	-78.14118	384	-46.2725	384	4.513865	384	3.491781	384	-2.19031	384	-9.021544	384	-14.07861	384	-16.55169	384	-86.55446	384	-103.8745	384	22.08972	384	32.55727	384	-13.14805	384	-5.460553	384	-14.77883	384	-3.686869	384	-36.90717	384	-45.8858	384	4.4427	384	30.40244	384	-33.60928	384	-20.84183	384
	385	-23.69971	385	-14.96333	385	-76.6103	385	-46.22865	385	5.549483	385	6.91712	385	-1.643191	385	-8.586754	385	-13.80202	385	-14.85345	385	-87.62936	385	-104.1868	385	21.89167	385	33.18598	385	-11.29816	385	-3.990455	385	-13.64057	385	-1.483275	385	-36.64221	385	-47.66588	385	6.786078	385	28.60015	385	-31.17067	385	-16.3411	385
	386	-23.44758	386	-15.00715	386	-75.65095	386	-46.27994	386	7.606954	386	8.913272	386	-1.905702	386	-9.954558	386	-15.21389	386	-15.87823	386	-88.02843	386	-104.3672	386	24.65116	386	36.99145	386	-10.42227	386	-5.654366	386	-13.53302	386	-2.848917	386	-36.24496	386	-48.42638	386	6.706735	386	27.87842	386	-31.16926	386	-13.86861	386
	387	-23.76892	387	-14.93095	387	-75.20293	387	-44.83477	387	9.345083	387	9.13624	387	-.9393361	387	-10.58028	387	-15.73129	387	-15.82136	387	-88.41599	387	-102.8412	387	24.45933	387	37.3091	387	-9.854258	387	-8.023597	387	-14.5165	387	-1.99305	387	-34.16128	387	-47.88197	387	7.06799	387	33.43646	387	-32.60812	387	-13.66094	387
	388	-23.41325	388	-14.21558	388	-74.94142	388	-44.62619	388	10.2133	388	10.80573	388	-1.076194	388	-8.777038	388	-16.16273	388	-15.1261	388	-88.12754	388	-102.1441	388	26.47657	388	38.96626	388	-8.881418	388	-6.714962	388	-15.7377	388	-2.581887	388	-34.455	388	-47.11674	388	9.008326	388	33.98522	388	-33.10699	388	-18.86516	388
	389	-23.4716	389	-13.97659	389	-74.69418	389	-44.22215	389	11.81238	389	12.60509	389	-1.668447	389	-9.760566	389	-15.67032	389	-14.43171	389	-87.94705	389	-100.0266	389	25.97008	389	39.4194	389	-9.635995	389	-7.617696	389	-14.13141	389	-.2634944	389	-32.64762	389	-49.15336	389	9.407639	389	32.63284	389	-29.87953	389	-19.31053	389
	390	-22.50413	390	-14.22526	390	-74.6095	390	-44.02577	390	12.06492	390	13.53596	390	-2.963537	390	-9.416371	390	-15.23355	390	-13.89368	390	-87.85425	390	-98.87662	390	28.85712	390	43.24934	390	-10.07784	390	-6.929788	390	-15.36768	390	-.9670483	390	-31.37134	390	-48.75969	390	7.684988	390	30.49138	390	-30.4466	390	-18.54741	390
	391	-23.08754	391	-14.44145	391	-73.7051	391	-44.34985	391	13.57704	391	13.33305	391	-5.773219	391	-8.599417	391	-14.95547	391	-13.34607	391	-85.93027	391	-96.62645	391	29.4094	391	39.04759	391	-11.59598	391	-5.399691	391	-16.63335	391	-2.036869	391	-34.06959	391	-48.66932	391	12.03241	391	37.95866	391	-30.90022	391	-21.92656	391
	392	-21.49141	392	-13.0298	392	-73.31097	392	-43.70503	392	14.74724	392	11.25686	392	-8.014193	392	-7.909585	392	-14.14099	392	-11.8346	392	-85.76694	392	-98.61651	392	29.34737	392	37.57486	392	-11.25452	392	-2.729127	392	-15.15514	392	-3.667877	392	-31.97143	392	-49.71236	392	12.08787	392	36.21419	392	-29.87394	392	-20.83337	392
	393	-21.46333	393	-13.25022	393	-73.90627	393	-43.99819	393	15.49688	393	10.76065	393	-8.837722	393	-8.194224	393	-13.57492	393	-11.58514	393	-84.14365	393	-96.53407	393	32.05981	393	42.87565	393	-12.71173	393	-2.640725	393	-13.84193	393	-.957091	393	-30.83364	393	-48.62624	393	10.33223	393	36.66894	393	-29.40847	393	-24.78828	393
	394	-21.03703	394	-14.01334	394	-74.44926	394	-44.18078	394	17.31929	394	11.29068	394	-10.63825	394	-7.506024	394	-12.87123	394	-10.86986	394	-83.47778	394	-94.86221	394	30.91512	394	41.347	394	-13.26722	394	-.6683293	394	-14.70177	394	-2.523993	394	-32.02216	394	-47.6498	394	13.15476	394	39.19352	394	-29.85256	394	-22.50316	394
	395	-20.81537	395	-13.39258	395	-74.23766	395	-43.73635	395	18.61259	395	11.00308	395	-10.80205	395	-9.814696	395	-12.06208	395	-10.3206	395	-82.47005	395	-94.94756	395	31.12754	395	43.83356	395	-13.14086	395	2.237651	395	-14.86347	395	-.3459401	395	-30.29468	395	-47.70292	395	15.33629	395	35.42227	395	-29.82939	395	-22.93775	395
	396	-21.00798	396	-13.37787	396	-74.42095	396	-44.10074	396	17.85697	396	9.877539	396	-11.48257	396	-11.3984	396	-11.27297	396	-9.814392	396	-82.39372	396	-95.41182	396	31.5243	396	41.75867	396	-13.30768	396	1.5447	396	-16.35214	396	-.5608944	396	-31.25206	396	-47.94556	396	14.84344	396	34.54672	396	-25.52767	396	-23.93258	396
	397	-20.51078	397	-12.64659	397	-74.33459	397	-43.54395	397	18.24302	397	8.147715	397	-12.51954	397	-9.796061	397	-12.09509	397	-10.49529	397	-81.85365	397	-95.50953	397	31.16463	397	41.55384	397	-12.90653	397	.8968648	397	-12.73753	397	-2.371637	397	-28.07094	397	-47.65314	397	20.12321	397	42.65751	397	-23.74511	397	-22.81595	397
	398	-20.91212	398	-12.69993	398	-74.83224	398	-43.85969	398	18.10512	398	8.513896	398	-12.83187	398	-10.09505	398	-12.71461	398	-10.28075	398	-81.83531	398	-94.97318	398	31.14159	398	41.85339	398	-12.14466	398	2.343847	398	-11.55358	398	-.9094478	398	-28.11989	398	-47.0288	398	20.75419	398	43.94652	398	-24.17931	398	-27.51363	398
	399	-20.62474	399	-11.68872	399	-75.60535	399	-44.0373	399	17.9607	399	7.948934	399	-11.72549	399	-13.41226	399	-11.88645	399	-10.04613	399	-81.38805	399	-94.89375	399	29.61136	399	38.75418	399	-11.239	399	2.485369	399	-9.79492	399	-1.42886	399	-28.83928	399	-45.69728	399	19.69445	399	38.68657	399	-25.15979	399	-25.28134	399
	400	-21.27296	400	-12.87557	400	-75.6387	400	-43.20253	400	18.16421	400	9.227241	400	-11.40501	400	-15.78397	400	-12.88502	400	-11.32142	400	-81.17562	400	-92.83273	400	28.5269	400	40.40653	400	-9.644486	400	1.486355	400	-9.540205	400	-.4052846	400	-29.33048	400	-45.76749	400	17.79674	400	40.41355	400	-24.85369	400	-23.81626	400
	401	-21.174	401	-12.36413	401	-75.63166	401	-42.65088	401	18.10545	401	9.9366	401	-11.57827	401	-15.67076	401	-12.96665	401	-10.74354	401	-81.92229	401	-92.33468	401	28.19191	401	38.57319	401	-9.197572	401	1.203321	401	-10.86699	401	.7609027	401	-26.84922	401	-45.3966	401	17.76177	401	40.71476	401	-27.41637	401	-23.61904	401
	402	-21.11271	402	-12.21132	402	-75.52776	402	-42.76061	402	18.3849	402	10.44775	402	-10.81261	402	-15.18871	402	-13.5022	402	-9.644532	402	-81.89514	402	-91.80351	402	29.15368	402	37.91806	402	-7.468969	402	.3489231	402	-11.05714	402	-.3839485	402	-25.14609	402	-46.07924	402	22.2636	402	44.36795	402	-26.9594	402	-22.50064	402
	403	-20.57865	403	-13.19512	403	-75.744	403	-42.43193	403	18.23201	403	10.22508	403	-11.47368	403	-15.25498	403	-14.17985	403	-10.05132	403	-82.89378	403	-91.61274	403	28.08187	403	37.94601	403	-7.309367	403	-2.220382	403	-9.855059	403	2.497764	403	-25.93952	403	-45.58007	403	22.7213	403	43.51792	403	-29.25009	403	-21.3019	403
	404	-20.60902	404	-12.01057	404	-75.27361	404	-40.45189	404	19.83983	404	11.43394	404	-11.00103	404	-14.92399	404	-14.91973	404	-9.507672	404	-81.85922	404	-90.15854	404	29.29364	404	36.19715	404	-6.673423	404	-1.469438	404	-8.921746	404	-1.586215	404	-27.10927	404	-42.46485	404	22.10035	404	45.66716	404	-29.50856	404	-19.90788	404
	405	-20.23019	405	-11.87117	405	-75.90568	405	-39.75333	405	20.52404	405	12.88292	405	-9.679961	405	-15.58929	405	-14.46738	405	-8.504893	405	-80.74274	405	-89.76264	405	30.00172	405	37.24469	405	-5.870421	405	-.9686145	405	-9.474543	405	-.169205	405	-23.22704	405	-43.15602	405	21.20926	405	43.56009	405	-28.9487	405	-19.27295	405
	406	-19.44496	406	-11.02499	406	-75.90244	406	-38.9532	406	20.61621	406	14.05156	406	-9.216054	406	-15.29279	406	-13.91413	406	-7.808001	406	-80.39133	406	-88.21108	406	29.97189	406	36.15968	406	-5.99825	406	-2.8025	406	-8.839249	406	1.777097	406	-28.68884	406	-43.50664	406	22.89712	406	45.22218	406	-28.80334	406	-19.19377	406
	407	-18.79698	407	-11.87088	407	-76.0825	407	-37.98045	407	21.91636	407	15.01326	407	-9.384901	407	-13.0981	407	-13.90845	407	-8.471291	407	-79.46606	407	-86.78805	407	31.4312	407	34.37139	407	-5.806208	407	-3.092814	407	-8.447912	407	2.039387	407	-27.62047	407	-45.49928	407	21.49928	407	46.7629	407	-28.2513	407	-20.28776	407
	408	-18.05348	408	-12.42002	408	-75.04746	408	-36.38386	408	22.35962	408	13.64953	408	-8.860644	408	-11.91122	408	-13.61359	408	-6.668428	408	-78.57719	408	-87.11457	408	30.52871	408	34.94382	408	-6.264132	408	-3.291097	408	-8.297391	408	1.350541	408	-26.63633	408	-44.85431	408	23.9982	408	52.15303	408	-25.56876	408	-22.37647	408
	409	-17.30124	409	-12.36854	409	-74.08723	409	-36.08525	409	22.69004	409	12.3136	409	-8.672228	409	-11.21355	409	-12.94647	409	-6.236181	409	-77.24136	409	-87.28565	409	31.59447	409	34.60748	409	-6.082646	409	-2.515114	409	-8.762978	409	1.77361	409	-29.24537	409	-45.00031	409	27.63311	409	50.77192	409	-24.91889	409	-17.59155	409
	410	-17.66055	410	-11.98741	410	-73.38026	410	-34.92417	410	23.82041	410	10.14474	410	-9.349639	410	-10.99711	410	-12.22122	410	-7.486505	410	-76.0015	410	-86.79326	410	32.41969	410	35.11916	410	-7.801012	410	-3.597978	410	-8.830323	410	3.210668	410	-27.37136	410	-45.22133	410	27.05389	410	49.60448	410	-28.55403	410	-21.09255	410
	411	-17.1035	411	-11.25706	411	-71.82516	411	-34.91133	411	24.56504	411	10.99512	411	-8.705477	411	-9.796497	411	-10.79902	411	-7.016202	411	-74.79317	411	-86.09905	411	32.27318	411	33.76598	411	-7.909312	411	-.9876437	411	-9.135907	411	4.01612	411	-27.08216	411	-44.24217	411	26.59673	411	54.02381	411	-28.1547	411	-19.2937	411
	412	-17.25607	412	-11.35361	412	-71.29222	412	-36.59562	412	24.31677	412	11.39975	412	-8.793998	412	-9.843037	412	-10.28502	412	-7.296542	412	-74.07317	412	-86.10522	412	31.48811	412	32.67587	412	-7.104188	412	1.380801	412	-8.555506	412	5.122541	412	-30.57764	412	-45.88463	412	26.32226	412	51.40041	412	-28.23875	412	-15.05234	412
	413	-17.37983	413	-11.87659	413	-69.83516	413	-36.72531	413	23.19511	413	10.56149	413	-9.718798	413	-11.14566	413	-10.62217	413	-7.036587	413	-73.79111	413	-86.07929	413	30.8838	413	32.40186	413	-7.829558	413	2.249922	413	-7.134927	413	4.734357	413	-29.46786	413	-47.40346	413	26.04631	413	49.71305	413	-25.98953	413	-21.95475	413
	414	-18.22688	414	-11.13441	414	-69.74583	414	-35.57718	414	24.10276	414	10.31591	414	-9.753062	414	-11.80089	414	-10.99844	414	-7.779498	414	-73.42535	414	-86.89248	414	29.48903	414	31.63289	414	-7.369315	414	4.783341	414	-5.429195	414	5.002447	414	-30.06704	414	-46.42199	414	29.44952	414	52.06854	414	-25.26572	414	-25.63678	414
	415	-17.84649	415	-10.43728	415	-69.08886	415	-34.96077	415	23.96852	415	9.452092	415	-10.11915	415	-13.06119	415	-10.97625	415	-8.562487	415	-74.33067	415	-87.77197	415	28.69128	415	31.54148	415	-6.706507	415	5.19131	415	-5.679212	415	6.83813	415	-35.82074	415	-46.64378	415	30.50751	415	53.34899	415	-25.28572	415	-21.57217	415
	416	-17.56029	416	-10.26043	416	-68.28004	416	-35.2006	416	24.11734	416	10.79774	416	-10.6056	416	-15.35266	416	-10.72662	416	-8.366497	416	-74.38526	416	-87.29416	416	28.5928	416	30.48513	416	-5.629057	416	6.44818	416	-5.79885	416	7.283613	416	-32.51284	416	-47.63534	416	30.43017	416	52.18281	416	-30.23483	416	-22.6563	416
	417	-18.00264	417	-11.17445	417	-68.36572	417	-35.7935	417	23.90995	417	12.97022	417	-10.20844	417	-16.7516	417	-11.75782	417	-9.831962	417	-74.78805	417	-86.18297	417	27.81228	417	31.94217	417	-5.06094	417	5.704209	417	-6.360613	417	5.996871	417	-37.17701	417	-49.64678	417	31.75031	417	49.99874	417	-29.10778	417	-21.4899	417
	418	-17.93313	418	-11.42645	418	-67.10722	418	-35.68807	418	24.94008	418	14.91974	418	-10.50114	418	-17.18728	418	-11.79531	418	-8.238938	418	-76.58048	418	-85.64219	418	27.51731	418	31.42024	418	-3.925427	418	7.485723	418	-6.543574	418	5.51197	418	-35.12742	418	-49.74442	418	29.77413	418	49.73115	418	-29.53302	418	-21.3147	418
	419	-18.73612	419	-11.28164	419	-65.85129	419	-35.93777	419	25.30109	419	14.56579	419	-10.38239	419	-17.88946	419	-12.9439	419	-8.711138	419	-77.2147	419	-86.07868	419	28.34951	419	31.59919	419	-2.009309	419	7.312371	419	-5.587465	419	5.490003	419	-37.90395	419	-51.43242	419	28.84033	419	48.39407	419	-31.73438	419	-18.54259	419
	420	-18.48641	420	-10.73033	420	-65.349	420	-36.05334	420	25.5258	420	14.34928	420	-10.77013	420	-17.82053	420	-13.40822	420	-8.843336	420	-78.08623	420	-85.43537	420	29.60832	420	32.48615	420	-1.446056	420	5.914916	420	-4.791672	420	5.3718	420	-39.25012	420	-50.3305	420	30.94646	420	51.28306	420	-32.06903	420	-18.58942	420
	421	-18.75847	421	-10.01995	421	-64.34063	421	-36.06439	421	25.77816	421	16.40108	421	-10.90719	421	-17.47248	421	-13.82042	421	-8.958423	421	-77.76505	421	-83.57571	421	29.44468	421	31.5446	421	-.1333994	421	8.814543	421	-4.496171	421	5.497874	421	-39.63142	421	-49.64666	421	31.65966	421	51.14963	421	-33.06867	421	-19.09593	421
	422	-18.73396	422	-10.21098	422	-63.32931	422	-37.1469	422	26.87338	422	17.3177	422	-10.24996	422	-17.60312	422	-13.60085	422	-8.633012	422	-77.29778	422	-82.86393	422	30.81978	422	28.94893	422	-.9247804	422	10.39327	422	-3.89082	422	3.585074	422	-40.04152	422	-48.44336	422	30.22859	422	56.75095	422	-30.72151	422	-21.63891	422
	423	-18.44017	423	-11.20927	423	-63.24059	423	-37.11171	423	28.72364	423	17.43567	423	-9.45299	423	-16.96942	423	-13.33457	423	-9.056992	423	-77.37803	423	-80.98647	423	31.55398	423	29.88692	423	-.4050941	423	9.99111	423	-4.55045	423	3.529684	423	-44.10643	423	-49.39829	423	32.26556	423	51.96611	423	-33.68914	423	-18.95916	423
	424	-18.49613	424	-10.95691	424	-62.59596	424	-37.85152	424	27.82812	424	19.67848	424	-7.831206	424	-14.07948	424	-12.89941	424	-9.987659	424	-76.99006	424	-79.42979	424	33.08655	424	29.16571	424	-.9293994	424	10.53055	424	-3.518285	424	4.886136	424	-43.97284	424	-49.64228	424	33.65881	424	55.26516	424	-33.7118	424	-17.08212	424
	425	-17.94693	425	-9.695237	425	-61.63773	425	-37.32225	425	27.82398	425	19.306	425	-6.854738	425	-12.7182	425	-11.8587	425	-9.889662	425	-76.22016	425	-80.49555	425	32.79842	425	30.8824	425	-1.917323	425	10.92209	425	-3.390794	425	4.950643	425	-43.69978	425	-49.85017	425	34.34333	425	55.33647	425	-28.46304	425	-13.64785	425
	426	-17.75662	426	-9.434965	426	-61.26949	426	-37.57845	426	28.56773	426	20.36126	426	-5.26327	426	-11.36318	426	-11.50031	426	-11.24113	426	-75.33234	426	-80.8946	426	32.77164	426	30.20088	426	-.974493	426	6.419676	426	-4.70496	426	2.929289	426	-44.72962	426	-49.90597	426	36.39325	426	55.81033	426	-29.83916	426	-10.05132	426
	427	-18.44217	427	-10.32223	427	-61.19757	427	-37.15827	427	30.23933	427	19.03721	427	-3.796886	427	-9.75605	427	-10.84677	427	-11.75344	427	-74.46558	427	-79.93537	427	31.96561	427	27.51438	427	-.5904591	427	2.6852	427	-3.550313	427	6.160291	427	-44.14377	427	-47.97722	427	30.82258	427	51.80133	427	-28.55848	427	-13.09398	427
	428	-17.85816	428	-10.06371	428	-61.33664	428	-36.87279	428	28.43258	428	19.9271	428	-2.784261	428	-7.650443	428	-9.434088	428	-10.36974	428	-73.21832	428	-79.3021	428	31.32871	428	25.92636	428	-.4573938	428	4.762218	428	-3.892242	428	4.094728	428	-46.82416	428	-47.43447	428	36.86169	428	55.83304	428	-32.68045	428	-20.60071	428
	429	-17.89553	429	-10.37083	429	-60.85178	429	-37.53165	429	29.32872	429	19.19453	429	-1.476096	429	-5.258296	429	-9.129127	429	-11.30199	429	-72.8009	429	-79.46813	429	30.66192	429	25.99743	429	-.1516357	429	3.447499	429	-2.0481	429	5.582874	429	-44.28536	429	-47.86692	429	37.88642	429	54.85294	429	-26.31204	429	-9.259699	429
	430	-17.82667	430	-11.57429	430	-60.59263	430	-37.90971	430	30.09244	430	17.96305	430	-1.276648	430	-4.437925	430	-8.678561	430	-10.87255	430	-72.69451	430	-79.0303	430	29.58893	430	23.84022	430	.1138732	430	4.781117	430	-3.913856	430	5.181406	430	-44.12685	430	-46.47531	430	40.16484	430	52.96841	430	-24.93682	430	-9.733223	430
	431	-18.17021	431	-10.96246	431	-61.2145	431	-37.96014	431	30.58571	431	17.73664	431	-.6820952	431	-4.564367	431	-9.248411	431	-11.80218	431	-72.13174	431	-78.55732	431	29.0467	431	23.88346	431	.2235411	431	9.235423	431	-4.602595	431	3.472201	431	-46.4304	431	-46.00536	431	41.90191	431	57.64589	431	-24.74334	431	-11.86523	431
	432	-17.92454	432	-10.31429	432	-61.1582	432	-37.63422	432	29.4968	432	16.75015	432	-.2110598	432	-5.632471	432	-9.135248	432	-11.69116	432	-71.87296	432	-78.80111	432	27.51303	432	23.57618	432	.2306075	432	11.47983	432	-3.455714	432	6.717254	432	-43.48861	432	-45.55763	432	41.91233	432	58.52384	432	-26.75822	432	-12.9388	432
	433	-17.75357	433	-9.870709	433	-61.80309	433	-37.26188	433	29.7133	433	18.06333	433	-.7825619	433	-7.215079	433	-9.572006	433	-13.21299	433	-71.98471	433	-78.17064	433	26.93505	433	23.52949	433	.3598489	433	12.24206	433	-4.087242	433	4.086291	433	-44.64569	433	-45.14386	433	46.06594	433	57.27847	433	-24.10049	433	-10.64569	433
	434	-17.861	434	-10.60221	434	-61.71285	434	-37.34238	434	29.52854	434	19.07902	434	-1.512229	434	-8.525973	434	-10.0763	434	-13.27094	434	-72.4363	434	-77.52772	434	25.19834	434	22.72841	434	5.465001E-03	434	13.64704	434	-4.055743	434	4.878834	434	-43.82625	434	-43.30002	434	43.32215	434	62.54664	434	-24.0257	434	-13.35097	434
	435	-17.71657	435	-9.771244	435	-62.53436	435	-37.13153	435	29.65099	435	18.88547	435	-1.292418	435	-9.363269	435	-10.26642	435	-11.6402	435	-72.36715	435	-78.75019	435	24.71224	435	21.40446	435	2.274498	435	17.24789	435	-5.458121	435	4.968371	435	-41.81091	435	-45.3105	435	42.72496	435	60.22711	435	-23.01126	435	-11.49822	435
	436	-17.57495	436	-9.547058	436	-62.87656	436	-36.71603	436	28.15191	436	18.72133	436	-3.42801	436	-10.0617	436	-11.5961	436	-13.19195	436	-72.24885	436	-78.48966	436	26.05997	436	23.91587	436	2.353529	436	16.55651	436	-4.019083	436	4.312436	436	-43.71866	436	-44.77848	436	42.13516	436	57.92218	436	-21.38986	436	-11.42819	436
	437	-17.36441	437	-8.757894	437	-62.23654	437	-35.15696	437	28.47419	437	18.13001	437	-3.567579	437	-12.35602	437	-11.75233	437	-13.22934	437	-72.4172	437	-77.91451	437	25.85646	437	24.34824	437	2.055844	437	15.53997	437	-5.546975	437	3.262061	437	-42.39283	437	-42.54271	437	40.49035	437	60.44686	437	-23.95721	437	-6.442046	437
	438	-16.20491	438	-9.6905	438	-62.58184	438	-34.97211	438	27.33311	438	17.46069	438	-3.138059	438	-13.78221	438	-11.51237	438	-11.78809	438	-71.68777	438	-76.29762	438	26.28631	438	28.55315	438	3.361505	438	17.41404	438	-3.2792	438	5.570399	438	-41.87496	438	-43.60212	438	41.90556	438	60.54559	438	-22.26873	438	-12.96767	438
	439	-15.6937	439	-9.103022	439	-62.62603	439	-35.15147	439	26.73643	439	17.69373	439	-4.637144	439	-14.5016	439	-12.01925	439	-11.68623	439	-71.87347	439	-76.02805	439	27.21119	439	25.43614	439	3.20346	439	16.61426	439	-2.077637	439	4.416116	439	-44.68239	439	-44.04177	439	40.58155	439	57.36763	439	-23.82459	439	-9.973067	439
	440	-15.49779	440	-9.269403	440	-61.96527	440	-34.8813	440	27.02282	440	19.8507	440	-5.568132	440	-12.85941	440	-11.448	440	-13.50008	440	-70.72445	440	-74.45872	440	28.01447	440	22.51268	440	2.804516	440	15.68165	440	-3.117626	440	3.469777	440	-44.64058	440	-44.3354	440	41.62381	440	56.05986	440	-23.33611	440	-7.747131	440
	441	-15.20103	441	-9.017739	441	-61.28777	441	-34.64045	441	26.44899	441	19.33257	441	-5.503587	441	-11.3181	441	-11.37855	441	-14.8255	441	-69.56852	441	-73.76865	441	29.75802	441	22.10929	441	3.127178	441	15.45934	441	-2.696748	441	6.952397	441	-44.49537	441	-44.42983	441	43.5634	441	57.71681	441	-23.25937	441	-3.869088	441
	442	-14.69465	442	-8.402613	442	-62.13836	442	-33.44086	442	25.9087	442	18.52062	442	-4.82252	442	-9.400933	442	-10.03081	442	-12.71494	442	-68.47971	442	-74.61012	442	29.67658	442	26.47815	442	3.162347	442	15.99986	442	-4.730901	442	5.80678	442	-45.14006	442	-43.89066	442	43.94804	442	59.37855	442	-21.66771	442	-2.608974	442
	443	-14.71316	443	-8.370644	443	-60.65692	443	-33.30397	443	25.51923	443	18.6241	443	-3.260951	443	-8.822418	443	-10.11519	443	-12.92539	443	-67.40247	443	-73.60676	443	29.71407	443	25.67153	443	1.902219	443	13.50873	443	-.8732907	443	5.34599	443	-42.93108	443	-45.30216	443	44.65939	443	59.82093	443	-16.87745	443	-1.811543	443
	444	-14.42725	444	-7.755731	444	-60.81879	444	-32.60067	444	26.21615	444	20.7948	444	-1.136711	444	-7.105357	444	-8.481138	444	-11.90887	444	-66.34448	444	-73.14155	444	29.60228	444	26.34335	444	1.871885	444	10.91972	444	-.6663213	444	3.806081	444	-43.51235	444	-44.28403	444	46.81728	444	60.25669	444	-17.22179	444	-3.756329	444
	445	-13.98473	445	-8.490854	445	-59.85756	445	-32.59424	445	26.52554	445	20.39745	445	1.21552	445	-4.93407	445	-7.881582	445	-10.00982	445	-65.42982	445	-73.91994	445	29.52792	445	27.41578	445	2.677658	445	12.81874	445	-.7614048	445	5.878455	445	-46.80721	445	-45.61321	445	51.04369	445	57.19481	445	-16.85822	445	.9489326	445
	446	-14.58105	446	-8.459791	446	-59.48359	446	-32.48603	446	26.18427	446	20.61814	446	3.314727	446	-3.631191	446	-7.343727	446	-9.906931	446	-64.85556	446	-74.70672	446	28.45327	446	26.96928	446	2.814389	446	11.69125	446	-.6645428	446	7.109956	446	-45.26543	446	-45.99825	446	49.88062	446	56.6428	446	-13.45062	446	2.286163	446
	447	-14.0078	447	-7.34392	447	-59.13517	447	-30.60834	447	27.70065	447	19.80386	447	4.720829	447	-1.307665	447	-7.432135	447	-10.48294	447	-65.01589	447	-74.58414	447	28.98642	447	29.60503	447	4.717793	447	12.22841	447	-.5100987	447	6.762294	447	-42.32201	447	-45.31383	447	51.38753	447	59.20245	447	-13.18871	447	4.097709	447
	448	-14.73272	448	-7.622077	448	-58.49139	448	-29.90509	448	27.2245	448	18.6351	448	5.446558	448	.2903785	448	-7.947722	448	-10.92538	448	-64.81224	448	-74.35946	448	28.7048	448	27.42022	448	4.65253	448	14.09112	448	-.5452417	448	5.659564	448	-42.97821	448	-43.72758	448	48.18265	448	59.42458	448	-13.35872	448	1.901644	448
	449	-14.06427	449	-7.322041	449	-57.55993	449	-30.40145	449	27.09196	449	18.38928	449	5.5834	449	-1.038791	449	-7.33917	449	-10.05215	449	-65.21268	449	-75.5741	449	27.78131	449	29.39328	449	5.959759	449	15.46473	449	-.2479939	449	5.9141	449	-42.36298	449	-42.76482	449	51.12434	449	61.77998	449	-9.762471	449	4.635575	449
	450	-13.76777	450	-7.725237	450	-55.82893	450	-29.67537	450	27.33661	450	18.91281	450	6.088267	450	-1.174849	450	-7.647704	450	-12.64357	450	-66.5749	450	-76.39918	450	26.64889	450	28.08829	450	5.820019	450	15.76449	450	-.3324037	450	6.136694	450	-42.4663	450	-43.97728	450	51.17633	450	63.45055	450	-7.701381	450	2.199349	450
	451	-14.24983	451	-6.636098	451	-55.12781	451	-29.85235	451	27.19128	451	19.11487	451	6.103517	451	-1.113719	451	-8.691075	451	-11.32102	451	-66.8692	451	-76.35667	451	26.26276	451	31.67891	451	6.206893	451	17.18297	451	1.161981	451	6.229832	451	-42.23766	451	-42.84516	451	50.65458	451	60.66679	451	-6.914914	451	6.347365	451
	452	-13.78031	452	-6.865488	452	-53.14469	452	-31.08804	452	26.68797	452	20.02483	452	6.476731	452	-3.697257	452	-9.023315	452	-10.29152	452	-67.2179	452	-75.99299	452	25.04404	452	27.8703	452	6.74903	452	17.83676	452	-.5427543	452	6.009967	452	-39.14412	452	-43.75481	452	51.76144	452	57.71941	452	-3.304403	452	9.5278	452
	453	-13.17769	453	-7.228167	453	-52.35149	453	-31.41216	453	26.65141	453	19.45522	453	5.298726	453	-6.184649	453	-10.06634	453	-11.26868	453	-68.07204	453	-76.83121	453	26.0661	453	30.46096	453	6.584586	453	18.88664	453	.4845988	453	6.458246	453	-40.42798	453	-43.934	453	49.77597	453	60.89006	453	-5.374946	453	11.13943	453
	454	-13.9693	454	-6.344265	454	-51.61745	454	-30.69935	454	26.11992	454	19.58204	454	2.798355	454	-7.291045	454	-10.13517	454	-11.023	454	-68.16605	454	-76.56754	454	26.9654	454	29.1712	454	5.216641	454	20.85401	454	8.135371E-02	454	4.435007	454	-40.15733	454	-42.86538	454	49.18255	454	63.51791	454	-5.961263	454	11.16324	454
	455	-13.41916	455	-6.251137	455	-51.14402	455	-31.61503	455	28.05174	455	21.59002	455	1.713064	455	-8.465335	455	-10.60382	455	-11.83783	455	-67.96855	455	-75.98746	455	26.43892	455	33.95242	455	5.912811	455	19.77253	455	.723152	455	5.768517	455	-41.38411	455	-42.65203	455	50.25984	455	64.24661	455	-6.680669	455	8.949621	455
	456	-13.29255	456	-5.684636	456	-49.94361	456	-32.42162	456	29.28095	456	21.63525	456	.0778912	456	-8.837677	456	-9.519144	456	-11.00919	456	-68.0267	456	-74.67618	456	26.22506	456	27.014	456	6.604477	456	17.86866	456	-1.092544	456	5.985442	456	-42.63372	456	-42.0504	456	51.42141	456	56.83211	456	-6.008886	456	5.637084	456
	457	-13.34394	457	-6.254462	457	-48.36336	457	-33.70527	457	29.26965	457	22.39758	457	-.7012055	457	-8.047641	457	-9.496468	457	-10.79731	457	-67.68994	457	-75.1814	457	27.47382	457	30.66668	457	7.121273	457	19.43355	457	-.8036765	457	5.071219	457	-42.28417	457	-42.69459	457	52.64764	457	62.15678	457	-1.141231	457	8.08642	457
	458	-12.56758	458	-6.090451	458	-47.65736	458	-33.2681	458	29.45928	458	23.54491	458	-2.034741	458	-7.195089	458	-9.507319	458	-8.603951	458	-67.28624	458	-75.11967	458	28.63236	458	30.59539	458	6.504534	458	20.6671	458	-1.014796	458	7.311646	458	-43.85396	458	-42.0304	458	50.57714	458	59.04076	458	-3.016544	458	6.609839	458
	459	-12.49117	459	-5.785022	459	-47.85133	459	-33.03491	459	31.38563	459	21.62078	459	-1.969403	459	-5.957818	459	-8.681783	459	-8.072688	459	-67.07138	459	-75.51939	459	26.60062	459	27.14686	459	7.124433	459	21.53909	459	-1.767229	459	5.794867	459	-41.55743	459	-42.64966	459	54.73562	459	63.78623	459	-6.679289	459	7.405656	459
	460	-13.29089	460	-4.686988	460	-47.81831	460	-33.64903	460	29.30155	460	23.48401	460	-1.719294	460	-5.53206	460	-8.451639	460	-9.414233	460	-65.87577	460	-75.20274	460	27.1401	460	28.35445	460	6.730762	460	19.53922	460	-2.704794	460	3.728261	460	-43.61597	460	-41.0743	460	55.82546	460	66.10434	460	-7.880698	460	10.56146	460
	461	-12.82389	461	-5.402342	461	-48.08437	461	-33.76597	461	31.64079	461	24.58194	461	-.7115971	461	-3.881662	461	-7.179716	461	-7.983266	461	-64.74415	461	-74.15087	461	27.63822	461	25.36611	461	7.117649	461	20.07291	461	-3.35058	461	5.091967	461	-43.23687	461	-40.78269	461	56.10577	461	66.52188	461	-2.212788	461	10.02415	461
	462	-12.41925	462	-4.964544	462	-47.91198	462	-35.44469	462	32.20189	462	25.95011	462	.6573631	462	-3.820383	462	-6.216042	462	-7.580137	462	-64.36958	462	-73.38683	462	26.83027	462	28.47571	462	7.566974	462	20.88484	462	-4.205124	462	4.482733	462	-41.36462	462	-40.6456	462	56.81427	462	62.00076	462	-3.177401	462	12.0754	462
	463	-12.54904	463	-5.034656	463	-48.46783	463	-34.58624	463	31.97728	463	26.28779	463	2.308862	463	-3.682844	463	-5.730473	463	-8.673901	463	-65.08306	463	-74.04673	463	26.03144	463	25.46404	463	7.490993	463	18.99539	463	-4.796515	463	2.586988	463	-45.45467	463	-41.99272	463	55.70228	463	71.38156	463	.2171267	463	11.89981	463
	464	-12.89881	464	-4.768683	464	-48.39043	464	-33.89	464	32.06155	464	26.2012	464	5.469167	464	-1.262032	464	-5.897364	464	-8.469135	464	-65.0621	464	-74.02898	464	27.93708	464	30.63001	464	8.179823	464	19.56072	464	-4.789704	464	4.633305	464	-43.62757	464	-41.48289	464	54.57072	464	65.05385	464	-.6738055	464	16.9028	464
	465	-12.45069	465	-4.702502	465	-49.07617	465	-33.54262	465	32.46517	465	25.9451	465	8.395672	465	-.6158359	465	-6.7851	465	-8.676011	465	-64.92173	465	-75.46965	465	24.97849	465	30.93693	465	9.255104	465	20.56945	465	-5.492049	465	3.548698	465	-39.425	465	-41.00941	465	56.28057	465	68.06764	465	-.5482843	465	16.51523	465
	466	-12.04991	466	-4.244966	466	-49.80239	466	-34.01144	466	32.85068	466	25.55093	466	9.363441	466	-.4034348	466	-6.305848	466	-8.577819	466	-64.85184	466	-76.12729	466	23.85994	466	32.96359	466	9.134277	466	20.09938	466	-6.251058	466	1.908756	466	-41.98306	466	-39.54239	466	59.21831	466	69.44617	466	.652971	466	15.88899	466
	467	-12.28208	467	-4.75309	467	-50.49298	467	-34.32677	467	31.77819	467	24.24716	467	10.18691	467	-1.142275	467	-7.036118	467	-9.471863	467	-64.45253	467	-74.16924	467	24.42654	467	31.10154	467	11.24373	467	19.46833	467	-6.897718	467	2.978372	467	-41.59218	467	-39.99819	467	59.64343	467	69.25594	467	2.541263	467	13.38725	467
	468	-12.1316	468	-4.3887	468	-51.17857	468	-33.26246	468	31.2855	468	25.07902	468	11.83577	468	5.962869E-02	468	-7.455781	468	-7.97515	468	-64.45521	468	-73.08989	468	23.40001	468	27.71271	468	12.66281	468	21.7063	468	-6.883201	468	4.433756	468	-39.72543	468	-39.499	468	58.88857	468	65.1674	468	5.811344	468	9.872258	468
	469	-12.01849	469	-4.847649	469	-52.36143	469	-32.74044	469	30.63412	469	22.54887	469	10.53769	469	-.6351498	469	-8.525049	469	-8.834066	469	-65.12369	469	-73.68217	469	25.05953	469	31.60331	469	12.86819	469	21.00208	469	-6.568878	469	1.861792	469	-36.44694	469	-39.23695	469	60.25368	469	72.9998	469	5.647899	469	20.51896	469
	470	-11.56039	470	-4.809928	470	-52.39972	470	-32.48722	470	29.78563	470	20.86049	470	9.317157	470	-1.814091	470	-8.990782	470	-9.052616	470	-65.21993	470	-73.0536	470	25.64326	470	30.57957	470	13.1158	470	19.72809	470	-6.154925	470	2.52987	470	-35.96941	470	-37.66059	470	63.77174	470	71.65049	470	6.753699	470	19.33425	470
	471	-11.28562	471	-3.381062	471	-52.71816	471	-32.38295	471	30.21473	471	21.64809	471	8.687407	471	-1.204266	471	-9.018003	471	-9.248348	471	-63.88459	471	-73.91031	471	24.80349	471	32.16117	471	13.01147	471	21.98593	471	-8.251756	471	1.731774	471	-36.7251	471	-37.70848	471	60.37426	471	74.7224	471	5.218574	471	16.22643	471
	472	-11.28041	472	-3.893307	472	-52.72344	472	-33.12395	472	31.04749	472	20.35922	472	7.797057	472	-2.49406	472	-9.083207	472	-8.197489	472	-63.1995	472	-73.85482	472	28.57824	472	32.10267	472	13.82065	472	22.57147	472	-8.225562	472	.9245673	472	-36.20679	472	-36.6997	472	65.02498	472	67.48304	472	10.00581	472	17.80796	472
	473	-11.32708	473	-3.344859	473	-52.46106	473	-32.23235	473	31.94495	473	21.79001	473	5.600074	473	-2.919603	473	-7.902261	473	-8.059496	473	-61.7462	473	-72.35836	473	25.07133	473	31.51418	473	14.05289	473	22.83696	473	-7.434335	473	-.4501453	473	-36.43958	473	-37.1155	473	66.24748	473	72.5256	473	11.2304	473	18.34204	473
	474	-11.05468	474	-4.056943	474	-53.51791	474	-31.40867	474	31.42177	474	22.70695	474	4.231498	474	-2.634499	474	-8.706096	474	-9.214348	474	-60.8343	474	-70.89864	474	24.05781	474	30.65698	474	12.22288	474	23.2699	474	-7.066732	474	1.310983	474	-33.8502	474	-36.25172	474	65.79893	474	72.51873	474	13.59753	474	23.70723	474
	475	-10.9437	475	-3.361483	475	-54.09079	475	-30.74972	475	31.16379	475	22.76613	475	3.165704	475	-2.414027	475	-7.392438	475	-7.469317	475	-59.39387	475	-70.70158	475	26.52092	475	30.15296	475	12.22163	475	25.21776	475	-8.015559	475	2.302306	475	-32.38226	475	-35.26635	475	64.20569	475	74.18752	475	13.58517	475	23.89824	475
	476	-11.14581	476	-3.752845	476	-53.96606	476	-32.62366	476	33.80986	476	20.7417	476	2.11882	476	-3.194525	476	-7.155896	476	-8.098939	476	-58.30144	476	-70.69726	476	26.23336	476	29.01337	476	12.57317	476	25.84024	476	-7.365956	476	3.085206	476	-36.53386	476	-36.01332	476	65.69395	476	71.36993	476	14.8149	476	26.92487	476
	477	-10.9504	477	-3.506068	477	-53.0226	477	-30.85759	477	32.99769	477	23.12036	477	1.678941	477	-2.843577	477	-6.645265	477	-9.138283	477	-56.97084	477	-69.46983	477	24.23245	477	27.16656	477	11.81128	477	25.53847	477	-8.413415	477	3.676625	477	-32.20655	477	-34.82959	477	64.10989	477	71.78755	477	16.09443	477	23.8985	477
	478	-10.38435	478	-3.685633	478	-52.55297	478	-30.63441	478	34.54184	478	25.19307	478	2.071949	478	-1.261769	478	-5.803868	478	-7.449512	478	-55.71784	478	-68.58904	478	23.78309	478	26.25843	478	12.03283	478	27.78232	478	-5.969175	478	2.337232	478	-35.04128	478	-34.04137	478	64.49707	478	74.54025	478	19.36525	478	23.81989	478
	479	-10.72649	479	-3.937016	479	-52.21272	479	-30.11469	479	33.62928	479	23.86108	479	3.004376	479	.2122931	479	-5.846241	479	-8.178083	479	-56.73641	479	-67.46957	479	21.7027	479	26.72039	479	11.88839	479	27.93707	479	-6.528806	479	3.626261	479	-38.49891	479	-35.67959	479	64.91682	479	72.09912	479	15.13514	479	23.84921	479
	480	-9.732969	480	-3.628462	480	-51.9874	480	-29.45332	480	33.83831	480	24.626	480	4.388789	480	.4197172	480	-5.287995	480	-6.907372	480	-56.63008	480	-69.76381	480	21.86093	480	28.78428	480	11.59741	480	26.80856	480	-5.349968	480	4.969841	480	-36.06041	480	-37.03114	480	66.18677	480	72.18435	480	18.03317	480	26.81502	480
	481	-10.10137	481	-3.086306	481	-51.12873	481	-28.78094	481	33.32746	481	25.06897	481	5.388665	481	.1121747	481	-5.836411	481	-7.806971	481	-57.18373	481	-70.45871	481	20.01404	481	31.49392	481	12.28659	481	28.61518	481	-5.962145	481	3.990763	481	-37.01625	481	-36.25502	481	64.78283	481	77.53252	481	16.03201	481	24.28437	481
	482	-9.550891	482	-1.995836	482	-50.83957	482	-27.19111	482	33.20907	482	24.27764	482	6.770557	482	-.1846416	482	-5.553091	482	-8.276617	482	-57.15219	482	-71.01244	482	19.07993	482	24.70064	482	13.53998	482	28.86598	482	-5.463856	482	3.725826	482	-37.70419	482	-36.8691	482	63.42403	482	72.34028	482	16.068	482	25.31838	482
	483	-9.310415	483	-2.015597	483	-50.17736	483	-28.43442	483	33.35884	483	24.23278	483	8.039553	483	-.4357563	483	-5.510977	483	-7.850829	483	-57.61693	483	-70.43883	483	17.18206	483	26.4797	483	15.0541	483	27.61692	483	-3.335925	483	4.781358	483	-37.19697	483	-36.78465	483	64.80833	483	74.04004	483	13.21166	483	29.42253	483
	484	-8.700957	484	-1.89158	484	-48.36028	484	-26.96697	484	32.38193	484	26.13753	484	9.973148	484	-.5638037	484	-7.052524	484	-8.584706	484	-58.11534	484	-69.63142	484	16.91663	484	29.11203	484	14.18981	484	26.7628	484	-3.645146	484	6.247159	484	-37.13893	484	-36.49282	484	62.98759	484	78.30059	484	18.16914	484	26.63476	484
	485	-8.300867	485	-1.791334	485	-47.6273	485	-25.52311	485	31.84882	485	27.05364	485	11.26495	485	.6360224	485	-7.231752	485	-5.78523	485	-59.31455	485	-70.97141	485	16.20866	485	28.19108	485	15.95113	485	28.8336	485	-4.952494	485	5.428813	485	-37.75554	485	-36.75412	485	63.00416	485	76.33156	485	17.58046	485	24.49195	485
	486	-9.0309	486	-2.42331	486	-47.35788	486	-27.40297	486	31.84678	486	27.27439	486	11.82738	486	-.9740523	486	-8.213059	486	-7.171773	486	-59.87017	486	-69.94093	486	18.38972	486	26.80033	486	16.41932	486	27.21997	486	-5.154889	486	3.590166	486	-37.86391	486	-37.57797	486	64.67206	486	80.39073	486	19.26673	486	32.64192	486
	487	-8.314846	487	-1.039582	487	-45.55587	487	-24.19467	487	32.78796	487	26.5689	487	11.34194	487	-.2582541	487	-8.939386	487	-8.097217	487	-59.92823	487	-70.62762	487	18.37613	487	25.92197	487	16.944	487	26.91441	487	-4.918246	487	2.92373	487	-36.90313	487	-36.27913	487	65.80975	487	77.895	487	20.99681	487	35.02213	487
	488	-8.374985	488	-1.105463	488	-44.69054	488	-24.43223	488	33.17373	488	27.13494	488	12.2125	488	.8929106	488	-8.727173	488	-6.917464	488	-59.92211	488	-69.03282	488	20.00544	488	30.75599	488	17.58307	488	28.4623	488	-3.845154	488	2.495963	488	-40.5001	488	-35.42331	488	64.75762	488	76.70015	488	16.82546	488	28.64779	488
	489	-8.414199	489	-1.371682	489	-44.29744	489	-25.9583	489	33.63496	489	28.09714	489	10.59125	489	.6982399	489	-8.456213	489	-6.458232	489	-59.08746	489	-67.57865	489	19.14176	489	28.48298	489	17.70515	489	28.38127	489	-5.406247	489	.8967241	489	-36.96943	489	-36.3493	489	64.74138	489	76.33836	489	19.67238	489	31.50942	489
	490	-8.232737	490	-1.067381	490	-43.42807	490	-25.31838	490	34.69455	490	29.29874	490	9.870646	490	.4998092	490	-8.223238	490	-7.265855	490	-59.02043	490	-65.57605	490	20.90842	490	26.945	490	16.83604	490	29.76683	490	-3.192247	490	3.344975	490	-37.47823	490	-36.14494	490	64.82509	490	74.84068	490	21.49685	490	32.29129	490
	491	-7.855626	491	-1.124447	491	-42.30282	491	-25.47612	491	35.0082	491	30.6102	491	8.993938	491	3.256377	491	-8.244374	491	-7.148924	491	-59.11186	491	-66.22517	491	21.72912	491	27.83236	491	17.28904	491	31.18447	491	-5.215199	491	1.334107	491	-38.125	491	-35.14587	491	64.57454	491	72.09018	491	22.60323	491	27.16176	491
[truncated: 48 more columns]
