# Supplementary material for: A single Musashi gene allele is sufficient to maintain mouse photoreceptor cells
Source: PLoS One. 2026 May 14;21(5):e0338576. doi: 10.1371/journal.pone.0338576 (PMC13175383; doi:10.1371/journal.pone.0338576)
Supplement: S3 File — (ZIP) [file pone.0338576.s012.zip › Supplementary_data_1_RawERG_data_and_R-code/2nd batch/D14_Msi TKO_CONE_013025.CSV]

Information	Record_No	3645	Record_No	3646	Record_No	3655	Record_No	3656	Record_No	3665	Record_No	3666	Record_No	3677	Record_No	3678	Record_No	3687	Record_No	3688	Record_No	3697	Record_No	3698
	Animal ID	1060	Animal ID	1060	Animal ID	1052	Animal ID	1052	Animal ID	1057	Animal ID	1057	Animal ID	1043	Animal ID	1043	Animal ID	1054	Animal ID	1054	Animal ID	1044	Animal ID	1044
	Session		Session		Session		Session		Session		Session		Session		Session		Session		Session		Session		Session
	Species/Breed		Species/Breed		Species/Breed		Species/Breed		Species/Breed		Species/Breed		Species/Breed		Species/Breed		Species/Breed		Species/Breed		Species/Breed		Species/Breed
	Study protocol #		Study protocol #		Study protocol #		Study protocol #		Study protocol #		Study protocol #		Study protocol #		Study protocol #		Study protocol #		Study protocol #		Study protocol #		Study protocol #
	Birthdate	Dec/30/1899	Birthdate	Dec/30/1899	Birthdate	Dec/30/1899	Birthdate	Dec/30/1899	Birthdate	Dec/30/1899	Birthdate	Dec/30/1899	Birthdate	Dec/30/1899	Birthdate	Dec/30/1899	Birthdate	Dec/30/1899	Birthdate	Dec/30/1899	Birthdate	Dec/30/1899	Birthdate	Dec/30/1899
	TestDate	Jan/30/2025	TestDate	Jan/30/2025	TestDate	Jan/30/2025	TestDate	Jan/30/2025	TestDate	Jan/30/2025	TestDate	Jan/30/2025	TestDate	Jan/30/2025	TestDate	Jan/30/2025	TestDate	Jan/30/2025	TestDate	Jan/30/2025	TestDate	Jan/30/2025	TestDate	Jan/30/2025
	TestTime	10:08:07	TestTime	10:08:07	TestTime	10:38:32	TestTime	10:38:32	TestTime	11:01:11	TestTime	11:01:11	TestTime	12:14:29	TestTime	12:14:29	TestTime	12:38:51	TestTime	12:38:51	TestTime	13:01:08	TestTime	13:01:08
	Protocol	SARO PHOTOPIC CONE	Protocol	SARO PHOTOPIC CONE	Protocol	SARO PHOTOPIC CONE	Protocol	SARO PHOTOPIC CONE	Protocol	SARO PHOTOPIC CONE	Protocol	SARO PHOTOPIC CONE	Protocol	SARO PHOTOPIC CONE	Protocol	SARO PHOTOPIC CONE	Protocol	SARO PHOTOPIC CONE	Protocol	SARO PHOTOPIC CONE	Protocol	SARO PHOTOPIC CONE	Protocol	SARO PHOTOPIC CONE
	Step_No	2	Step_No	2	Step_No	2	Step_No	2	Step_No	2	Step_No	2	Step_No	2	Step_No	2	Step_No	2	Step_No	2	Step_No	2	Step_No	2
	Label	R	Label	L	Label	R	Label	L	Label	R	Label	L	Label	R	Label	L	Label	R	Label	L	Label	R	Label	L
	Stimulus	WHT Phot WHT 3dB Flash	Stimulus	WHT Phot WHT 3dB Flash	Stimulus	WHT Phot WHT 3dB Flash	Stimulus	WHT Phot WHT 3dB Flash	Stimulus	WHT Phot WHT 3dB Flash	Stimulus	WHT Phot WHT 3dB Flash	Stimulus	WHT Phot WHT 3dB Flash	Stimulus	WHT Phot WHT 3dB Flash	Stimulus	WHT Phot WHT 3dB Flash	Stimulus	WHT Phot WHT 3dB Flash	Stimulus	WHT Phot WHT 3dB Flash	Stimulus	WHT Phot WHT 3dB Flash
	Low cut (Hz)	0.3	Low cut (Hz)	0.3	Low cut (Hz)	0.3	Low cut (Hz)	0.3	Low cut (Hz)	0.3	Low cut (Hz)	0.3	Low cut (Hz)	0.3	Low cut (Hz)	0.3	Low cut (Hz)	0.3	Low cut (Hz)	0.3	Low cut (Hz)	0.3	Low cut (Hz)	0.3
	High cut (Hz)	500	High cut (Hz)	500	High cut (Hz)	500	High cut (Hz)	500	High cut (Hz)	500	High cut (Hz)	500	High cut (Hz)	500	High cut (Hz)	500	High cut (Hz)	500	High cut (Hz)	500	High cut (Hz)	500	High cut (Hz)	500
	Notch	OFF	Notch	OFF	Notch	OFF	Notch	OFF	Notch	OFF	Notch	OFF	Notch	OFF	Notch	OFF	Notch	OFF	Notch	OFF	Notch	OFF	Notch	OFF
Cursor #	3645 Time	3645 Amp	3646 Time	3646 Amp	3655 Time	3655 Amp	3656 Time	3656 Amp	3665 Time	3665 Amp	3666 Time	3666 Amp	3677 Time	3677 Amp	3678 Time	3678 Amp	3687 Time	3687 Amp	3688 Time	3688 Amp	3697 Time	3697 Amp	3698 Time	3698 Amp
1
2
3
4
5
6
7
8
9
10
Wave Data	3645 Time	3645 Amp	3646 Time	3646 Amp	3655 Time	3655 Amp	3656 Time	3656 Amp	3665 Time	3665 Amp	3666 Time	3666 Amp	3677 Time	3677 Amp	3678 Time	3678 Amp	3687 Time	3687 Amp	3688 Time	3688 Amp	3697 Time	3697 Amp	3698 Time	3698 Amp
	-20	-.4463898	-20	1.242247	-20	.2973083	-20	1.565843	-20	-1.877598	-20	-6.145493	-20	3.753674	-20	2.647761	-20	2.127445	-20	1.080879	-20	-1.106094	-20	-.1818233
	-19	-.4318196	-19	1.458193	-19	.1114092	-19	1.271424	-19	-1.933371	-19	-6.588188	-19	4.015923	-19	2.791975	-19	2.235534	-19	1.799349	-19	-1.17573	-19	-.2133614
	-18	-.3240625	-18	1.619459	-18	.2313015	-18	1.180997	-18	-2.101434	-18	-7.079937	-18	4.302505	-18	3.091977	-18	2.687833	-18	2.216084	-18	-1.072816	-18	-.1882123
	-17	-.383309	-17	1.59221	-17	.3132469	-17	1.39843	-17	-2.309678	-17	-7.41742	-17	4.474638	-17	3.272061	-17	2.685852	-17	2.333966	-17	-1.005406	-17	-.1033291
	-16	-.4140664	-16	1.594166	-16	.5854486	-16	1.596283	-16	-2.500402	-16	-7.775968	-16	4.644504	-16	3.527876	-16	2.135297	-16	1.790177	-16	-.9681074	-16	-6.900866E-02
	-15	-.291643	-15	1.726881	-15	.7011696	-15	1.70986	-15	-2.504786	-15	-8.061827	-15	4.775108	-15	3.799018	-15	2.51801	-15	1.823495	-15	-.9166483	-15	-.1866946
	-14	-.2945823	-14	1.49913	-14	-.059426	-14	.9457076	-14	-2.115782	-14	-7.029604	-14	4.738588	-14	3.077186	-14	3.311	-14	3.051167	-14	-1.470979	-14	-.4013281
	-13	-.6469323	-13	1.670717	-13	-2.324142E-02	-13	1.037242	-13	-1.984309	-13	-7.343958	-13	4.419487	-13	3.140936	-13	3.311547	-13	2.24618	-13	-1.134606	-13	1.346115E-02
	-12	1.243115E-02	-12	1.498293	-12	1.067803	-12	2.645973	-12	-2.568388	-12	-8.174314	-12	4.558751	-12	3.877338	-12	3.306961	-12	2.044415	-12	-.7560099	-12	-3.010119E-02
	-11	-.7778046	-11	1.188862	-11	.7750362	-11	2.637261	-11	-2.669864	-11	-8.229783	-11	4.79365	-11	3.863698	-11	2.324997	-11	1.535914	-11	-.5670912	-11	.0486803
	-10	-.1764753	-10	2.207446	-10	1.443726	-10	1.646321	-10	-3.109757	-10	-8.827819	-10	4.888835	-10	4.22111	-10	-.12121	-10	-.2527445	-10	-.8915125	-10	-.2859336
	-9	.1335054	-9	2.296839	-9	1.00312	-9	1.346654	-9	-2.580615	-9	-8.765483	-9	5.251333	-9	4.613839	-9	2.974765	-9	2.316039	-9	-.6796916	-9	-.4649464
	-8	.6106414	-8	2.004673	-8	1.017347	-8	1.671653	-8	-2.261006	-8	-8.256345	-8	5.436109	-8	4.990909	-8	3.292158	-8	.7162424	-8	-1.034269	-8	-.6473475
	-7	.8944552	-7	2.057294	-7	1.27337	-7	.379559	-7	-1.920334	-7	-8.142344	-7	6.019537	-7	5.338598	-7	3.391524	-7	1.653084	-7	-.7576014	-7	-.9817626
	-6	.7526325	-6	2.342357	-6	.5978162	-6	-1.684381	-6	-2.218469	-6	-8.038514	-6	5.303954	-6	5.050998	-6	4.255395	-6	2.858327	-6	-.5000015	-6	-1.059415
	-5	1.295864	-5	2.657758	-5	.4779266	-5	-1.632943	-5	-2.390455	-5	-8.118817	-5	5.263802	-5	4.890064	-5	3.152575	-5	3.361951	-5	-.4384479	-5	-.7946967
	-4	1.349184	-4	2.638516	-4	1.098914	-4	-1.627726	-4	-1.80342	-4	-7.068307	-4	4.930914	-4	4.375069	-4	4.919885	-4	1.646786	-4	6.645533E-02	-4	-.2168491
	-3	1.240697	-3	2.798846	-3	.468975	-3	-2.542808	-3	-2.462609	-3	-7.254412	-3	4.417242	-3	3.615726	-3	4.560781	-3	2.70284	-3	-.1970031	-3	.4882132
	-2	1.40466	-2	2.347166	-2	.1629839	-2	-1.797305	-2	-2.110547	-2	-8.094914	-2	5.010452	-2	3.260141	-2	3.816739	-2	4.332637	-2	-.1746907	-2	.9819771
	-1	1.315997	-1	1.68566	-1	.4897208	-1	-1.168781	-1	-2.123812	-1	-9.09857	-1	5.040412	-1	3.157463	-1	6.301713	-1	3.512992	-1	-.4630179	-1	.7955582
	0	1.470213	0	2.194762	0	.2470226	0	-1.743452	0	-.9467898	0	-9.86871	0	4.894675	0	2.677351	0	5.382058	0	3.151544	0	-.5419541	0	.4506506
	1	-2.243733	1	1.931993	1	-3.878418	1	-1.946427	1	-5.778509	1	-11.02974	1	.3655303	1	.9729773	1	1.165679	1	2.608402	1	-3.041993	1	-.275041
	2	2.960212	2	1.495231	2	.8359497	2	-2.110746	2	-1.738225	2	-12.66576	2	3.551449	2	.9659538	2	8.333404	2	1.675425	2	-.4269398	2	-1.192099
	3	3.600422	3	2.247742	3	1.790849	3	-1.625915	3	-1.606913	3	-11.5101	3	4.535919	3	1.15827	3	6.740659	3	.215166	3	-8.127435E-02	3	-.3550715
	4	1.94708	4	3.069834	4	.6035429	4	-2.08384	4	-2.617265	4	-10.9291	4	3.66418	4	1.341312	4	6.228154	4	3.125325	4	-.3320748	4	.5487532
	5	1.248481	5	2.500258	5	1.409501	5	-.6335866	5	-2.650741	5	-11.22015	5	3.809085	5	1.156849	5	6.473552	5	2.437572	5	-.467681	5	-3.115733E-02
	6	1.918016	6	3.179961	6	.5809196	6	-2.715014	6	-2.616121	6	-11.55329	6	3.20939	6	1.042986	6	4.750267	6	1.196933	6	-.4021517	6	-.6479449
	7	1.124202	7	2.68823	7	1.035317	7	-4.528769	7	-4.101416	7	-12.61075	7	2.135643	7	.9004689	7	1.556646	7	3.773499	7	-1.265303	7	-1.515357
	8	.5783399	8	1.312047	8	1.225376	8	-4.512094	8	-4.41484	8	-13.21473	8	.4817539	8	.2281832	8	2.595714	8	-.3626904	8	-2.497371	8	-2.603809
	9	-1.367832	9	-.484475	9	.1915133	9	-6.437147	9	-5.570929	9	-14.86897	9	-1.868816	9	-1.935519	9	1.130306	9	-2.474699	9	-4.264122	9	-4.517963
	10	-2.361323	10	-1.221858	10	-1.053317	10	-8.480365	10	-7.008825	10	-17.64175	10	-3.611953	10	-4.070865	10	-1.222417	10	-3.746106	10	-5.603442	10	-6.870974
	11	-3.970418	11	-1.871205	11	-2.401168	11	-11.86737	11	-8.439447	11	-19.99526	11	-6.243797	11	-6.339824	11	-4.559945	11	-7.418355	11	-7.750139	11	-9.194938
	12	-5.503163	12	-3.606501	12	-4.204503	12	-13.73613	12	-10.29834	12	-21.70779	12	-8.4843	12	-8.045279	12	-8.408811	12	-12.29472	12	-10.21509	12	-11.40941
	13	-7.976334	13	-5.603083	13	-5.776551	13	-17.2002	13	-11.29746	13	-22.82649	13	-11.32473	13	-10.2325	13	-12.45256	13	-12.84916	13	-12.76827	13	-13.14405
	14	-10.81834	14	-8.382335	14	-8.144739	14	-19.87164	14	-13.96999	14	-25.51386	14	-14.84431	14	-12.03657	14	-11.97113	14	-17.44738	14	-15.30042	14	-14.56243
	15	-13.47048	15	-11.77532	15	-9.481706	15	-20.84463	15	-15.78897	15	-27.23203	15	-16.99461	15	-13.50678	15	-14.39632	15	-16.69114	15	-17.35683	15	-15.80179
	16	-15.23136	16	-13.53703	16	-10.88779	16	-22.02563	16	-16.79248	16	-29.30005	16	-18.35785	16	-14.8276	16	-15.14401	16	-18.82047	16	-19.00326	16	-17.41053
	17	-17.73199	17	-15.36224	17	-11.80789	17	-24.05493	17	-18.06253	17	-30.93943	17	-18.32212	17	-15.10688	17	-15.74282	17	-19.55109	17	-20.09025	17	-18.35083
	18	-19.20955	18	-16.7038	18	-11.84785	18	-24.17131	18	-18.44905	18	-31.59012	18	-17.67668	18	-15.09686	18	-16.79964	18	-18.19439	18	-20.64423	18	-19.03179
	19	-20.24072	19	-17.7535	19	-11.72456	19	-24.36285	19	-20.05979	19	-32.96362	19	-16.4028	19	-14.2607	19	-14.57034	19	-16.00419	19	-20.50001	19	-19.46039
	20	-19.76584	20	-16.78743	20	-11.19858	20	-23.20377	20	-19.8294	20	-31.73989	20	-14.08903	20	-12.5826	20	-11.77241	20	-14.66148	20	-20.23152	20	-19.2951
	21	-19.47768	21	-16.3118	21	-10.26485	21	-22.01337	21	-20.03504	21	-31.73678	21	-12.14964	21	-10.38988	21	-10.23165	21	-12.91448	21	-19.4322	21	-18.58301
	22	-18.72741	22	-14.73153	22	-9.431914	22	-20.21376	22	-19.29944	22	-30.6321	22	-9.110538	22	-8.052814	22	-8.960184	22	-11.11048	22	-18.12496	22	-17.60967
	23	-17.01266	23	-12.89845	23	-7.928367	23	-19.67554	23	-20.02811	23	-30.36878	23	-5.606982	23	-5.580843	23	-.4624662	23	-2.267444	23	-17.26133	23	-16.72012
	24	-15.64825	24	-12.02322	24	-6.488567	24	-18.19525	24	-18.92882	24	-29.20575	24	-.3056181	24	-1.418108	24	7.279512	24	6.964272	24	-16.36746	24	-16.26558
	25	-13.62615	25	-11.37163	25	-4.804298	25	-14.99745	25	-18.3347	25	-28.07337	25	7.710337	25	5.001591	25	17.6654	25	19.29669	25	-15.04434	25	-15.20864
	26	-12.0962	26	-9.908402	26	-1.801597	26	-11.5108	26	-18.92874	26	-28.36579	26	17.57631	26	13.91139	26	30.3252	26	32.75032	26	-13.33861	26	-13.59451
	27	-9.033252	27	-7.121496	27	-.432653	27	-8.848032	27	-18.48469	27	-28.34523	27	29.96146	27	24.1077	27	44.75744	27	47.85925	27	-11.17966	27	-11.4403
	28	-5.414937	28	-4.179813	28	5.127985	28	-2.003108	28	-17.4053	28	-26.8609	28	41.83375	28	34.88116	28	60.59541	28	60.67178	28	-8.225368	28	-8.341662
	29	-1.263449	29	.4131306	29	10.31566	29	6.788904	29	-17.61033	29	-25.00749	29	53.75611	29	45.4558	29	76.06118	29	76.24374	29	-2.452882	29	-3.780132
	30	5.890999	30	8.850632	30	17.23007	30	17.63547	30	-15.44101	30	-21.19143	30	65.26932	30	55.54139	30	86.58562	30	83.82097	30	6.792783	30	3.477619
	31	15.09082	31	19.1116	31	24.00057	31	28.87222	31	-12.5915	31	-15.65509	31	74.17579	31	63.41038	31	87.41787	31	85.71729	31	19.97073	31	12.84012
	32	25.94378	32	30.65406	32	31.19794	32	39.27172	32	-6.721838	32	-8.184711	32	79.87241	32	67.42598	32	86.82735	32	80.79886	32	34.34329	32	23.17817
	33	36.72547	33	42.02546	33	35.24769	33	44.02962	33	1.088454	33	1.252022	33	80.93969	33	66.85712	33	83.21587	33	79.36154	33	47.72233	33	31.80938
	34	47.83296	34	53.07975	34	39.11221	34	48.03078	34	9.750757	34	9.962284	34	79.38071	34	63.81994	34	74.81472	34	71.93257	34	59.22843	34	39.82597
	35	58.27538	35	62.53145	35	43.01731	35	50.87866	35	18.42996	35	17.40222	35	77.04362	35	60.1443	35	70.90586	35	64.92709	35	66.42748	35	47.27856
	36	65.48496	36	69.48814	36	43.03662	36	51.49334	36	26.85688	36	24.921	36	73.77296	36	55.76156	36	64.26182	36	58.87069	36	68.39227	36	52.36677
	37	70.36198	37	73.32299	37	42.44941	37	49.17381	37	33.04574	37	29.92841	37	70.74397	37	53.05219	37	57.93719	37	50.82003	37	66.67636	37	54.17952
	38	71.64187	38	73.78832	38	39.85032	38	45.45407	38	38.91053	38	33.95597	38	67.4714	38	50.7432	38	55.58183	38	49.0554	38	62.72204	38	52.86572
	39	69.50827	39	71.28941	39	37.07108	39	40.21651	39	43.97109	39	38.66246	39	65.58059	39	48.48438	39	55.08628	39	52.39953	39	57.67043	39	49.60946
	40	66.39416	40	68.17104	40	33.46808	40	34.64409	40	44.77519	40	38.10022	40	66.08443	40	48.59908	40	64.26517	40	61.29287	40	52.0955	40	45.94138
	41	62.62122	41	64.72872	41	30.72649	41	29.80637	41	45.30045	41	37.49443	41	70.22757	41	52.02161	41	77.1067	41	78.14555	41	46.6232	41	42.00994
	42	58.09184	42	60.02704	42	26.96539	42	25.76664	42	45.46976	42	36.38264	42	77.82784	42	59.30954	42	92.16017	42	92.72362	42	41.67023	42	38.78139
	43	53.50212	43	54.13318	43	24.28438	43	22.49221	43	42.54115	43	33.05485	43	86.8168	43	69.5243	43	105.6646	43	108.3901	43	35.64384	43	34.27082
	44	48.50098	44	47.55289	44	22.39804	44	20.33063	44	39.9482	44	29.58694	44	95.50642	44	81.06538	44	112.995	44	116.6094	44	29.20707	44	29.59015
	45	43.80113	45	39.84449	45	23.7447	45	19.94815	45	36.88153	45	26.07211	45	102.4689	45	90.94906	45	117.5172	45	120.1983	45	22.86513	45	23.50212
	46	38.78678	46	33.67574	46	26.12808	46	21.38128	46	34.3713	46	23.22377	46	107.4647	46	97.46365	46	119.4493	46	119.8901	46	16.63608	46	17.92232
	47	34.69553	47	28.92365	47	29.97708	47	27.12272	47	30.26257	47	19.15088	47	110.834	47	101.6725	47	116.638	47	116.1827	47	12.34296	47	14.77336
	48	31.50999	48	27.16086	48	35.44366	48	37.83597	48	24.93376	48	14.27242	48	112.3	48	102.0646	48	108.2125	48	109.0055	48	10.25679	48	13.23809
	49	30.34947	49	29.38783	49	42.13671	49	50.58319	49	22.72866	49	13.60373	49	111.981	49	100.3459	49	100.6522	49	98.56477	49	13.11806	49	14.45516
	50	32.66095	50	36.18434	50	48.47776	50	61.11279	50	18.55222	50	10.66269	50	109.8148	50	96.41594	50	88.06981	50	87.15768	50	20.86555	50	17.0904
	51	37.61716	51	46.01789	51	53.69175	51	70.52345	51	14.59038	51	10.10081	51	105.0814	51	89.7977	51	76.31834	51	75.11532	51	33.56442	51	21.88115
	52	46.31823	52	57.83532	52	57.44669	52	75.52972	52	13.12961	52	11.44954	52	99.05136	52	82.06004	52	64.11714	52	61.41312	52	50.25464	52	27.69087
	53	57.32716	53	69.96634	53	59.19055	53	78.79081	53	11.92251	53	13.89364	53	90.22175	53	72.0918	53	52.43402	53	47.68596	53	67.9226	53	35.37284
	54	69.78843	54	80.6951	54	60.08184	54	78.12448	54	12.28598	54	17.06295	54	80.40919	54	61.99705	54	39.43203	54	36.54007	54	82.95718	54	45.53709
	55	81.16289	55	87.34938	55	59.17566	55	75.03403	55	13.27649	55	21.1431	55	69.85245	55	50.91463	55	31.54702	55	26.71356	55	92.39633	55	55.5133
	56	89.51411	56	91.37949	56	57.10134	56	69.22298	56	16.6925	56	27.7899	56	59.43077	56	40.83663	56	24.32466	56	19.24784	56	95.56593	56	64.14049
	57	94.49795	57	92.74895	57	54.15985	57	63.49522	57	20.82659	57	33.53217	57	50.40525	57	31.44913	57	15.528	57	11.47442	57	92.97277	57	69.63229
	58	95.45638	58	90.54552	58	50.7058	58	57.96935	58	26.45278	58	39.48041	58	41.48824	58	22.81776	58	15.05347	58	7.852019	58	86.08481	58	70.92942
	59	94.03464	59	87.10899	59	46.61075	59	51.10334	59	33.00233	59	44.47109	59	34.28258	59	15.63084	59	11.18865	59	6.602849	59	77.05136	59	68.8251
	60	90.21021	60	82.15469	60	41.57906	60	45.34541	60	39.73462	60	48.48171	60	27.89988	60	9.569426	60	7.536254	60	3.550526	60	66.89451	60	63.58908
	61	84.40446	61	75.98387	61	37.33615	61	38.46287	61	45.39282	61	50.29583	61	23.60564	61	5.640234	61	7.781886	61	1.866063	61	56.45316	61	56.81669
	62	78.13	62	69.42928	62	33.71334	62	34.03042	62	50.46769	62	51.35488	62	20.74966	62	3.383317	62	5.680531	62	3.611826	62	46.37786	62	48.82035
	63	70.51657	63	62.60283	63	28.81514	63	26.96312	63	53.17306	63	50.99296	63	17.97449	63	1.634573	63	5.334266	63	5.190083	63	36.60832	63	41.08972
	64	63.29496	64	55.605	64	25.4708	64	23.05176	64	54.93994	64	50.23977	64	16.27817	64	.9345423	64	2.783784	64	2.3971	64	27.74793	64	33.14666
	65	55.37679	65	48.3975	65	21.21953	65	19.52097	65	55.49613	65	47.43524	65	14.96885	65	.6880479	65	2.742933	65	1.303254	65	19.88052	65	24.98393
	66	47.72715	66	41.00315	66	19.09412	66	16.47778	66	54.78612	66	44.19312	66	13.8868	66	.5059497	66	-.4375459	66	-5.071314E-02	66	12.98392	66	17.9605
	67	40.73213	67	34.43654	67	18.35872	67	14.46329	67	53.32549	67	40.36111	67	13.33473	67	1.019774	67	-3.270653	67	-2.016955	67	7.757749	67	12.40773
	68	34.3331	68	28.90925	68	15.74685	68	13.32316	68	50.25549	68	37.53291	68	12.19598	68	.6306018	68	-2.612917	68	-5.259778	68	3.254	68	8.196628
	69	28.38987	69	24.19825	69	14.90952	69	13.26767	69	47.06617	69	33.69544	69	11.31033	69	1.153295	69	-4.584807	69	-6.593126	69	3.156678E-02	69	4.77981
	70	23.38734	70	20.42125	70	14.75518	70	12.87197	70	42.82487	70	30.34978	70	10.46112	70	.8960955	70	-7.121665	70	-10.03826	70	-2.486072	70	1.295395
	71	18.37688	71	15.82228	71	14.89591	71	13.44039	71	39.39867	71	27.08632	71	9.12803	71	1.301913	71	-9.196631	71	-10.96433	71	-3.548578	71	-1.157522
	72	14.8179	72	12.54852	72	15.40306	72	13.66557	72	35.40655	72	23.20671	72	8.233348	72	1.163446	72	-8.640635	72	-14.33706	72	-3.382351	72	-2.709312
	73	11.18131	73	8.786211	73	15.26827	73	12.47916	73	31.393	73	19.18746	73	6.744469	73	.7098292	73	-8.484754	73	-14.93422	73	-3.162224	73	-3.236289
	74	8.893637	74	6.925828	74	16.29444	74	13.71604	74	28.3854	74	16.3205	74	6.200969	74	.4576549	74	-8.568315	74	-15.52608	74	-2.016734	74	-2.629462
	75	6.689331	75	5.17885	75	15.97221	75	16.14021	75	24.96008	75	13.22784	75	5.399096	75	-.8814679	75	-8.631232	75	-16.40676	75	-1.1737	75	-1.601731
	76	5.651421	76	4.615237	76	16.59112	76	17.88034	76	21.74761	76	10.88043	76	5.070607	76	-1.19307	76	-8.928058	76	-13.30881	76	-.2636869	76	-.401378
	77	4.734715	77	3.729126	77	17.55301	77	19.34285	77	18.38486	77	8.181252	77	4.786115	77	-1.135493	77	-9.451905	77	-13.498	77	6.100587E-02	77	-.5107273
	78	3.989039	78	2.961095	78	17.54754	78	21.23264	78	15.72665	78	6.259488	78	4.277948	78	-.4577046	78	-13.27994	78	-13.85989	78	1.27728	78	-.2969144
	79	4.479095	79	2.903168	79	17.98656	79	22.7061	79	13.00689	79	4.010262	79	4.06299	79	-.2645956	79	-9.359228	79	-13.73957	79	2.231395	79	-2.562511E-02
	80	4.917131	80	3.695794	80	18.06064	80	22.84901	80	11.41392	80	2.609509	80	3.376625	80	-.5546665	80	-12.35277	80	-12.84318	80	2.904418	80	1.212732
	81	6.114694	81	5.139074	81	17.8564	81	23.36774	81	9.159934	81	1.170658	81	3.455625	81	-.1947164	81	-15.248	81	-13.48938	81	3.207467	81	3.275401
	82	6.641645	82	6.34283	82	17.93379	82	23.87599	82	8.380329	82	.5420486	82	3.269876	82	.4355678	82	-16.26945	82	-14.95504	82	2.7438	82	3.527275
	83	6.785251	83	7.03405	83	16.79814	83	22.06042	83	6.389035	83	-.4503889	83	2.93706	83	1.104573	83	-17.70118	83	-19.31641	83	2.150566	83	2.865662
	84	7.290431	84	8.038693	84	17.13836	84	20.55189	84	6.299358	84	.1128839	84	2.88646	84	1.92926	84	-17.52989	84	-17.20246	84	2.012101	84	2.000557
	85	7.032362	85	7.462439	85	16.2676	85	18.69482	85	5.606746	85	.4582876	85	1.612542	85	1.943535	85	-20.88423	85	-19.49448	85	1.201207	85	2.09373
	86	6.434005	86	6.234955	86	16.04635	86	16.75213	86	4.127231	86	.2011819	86	1.171133	86	1.919942	86	-18.34176	86	-19.5183	86	.9673402	86	2.483708
	87	6.407239	87	5.878423	87	14.7917	87	14.06447	87	3.648023	87	.483082	87	1.278159	87	2.06258	87	-18.72139	87	-21.57005	87	.8625482	87	2.978278
	88	5.818499	88	4.451708	88	13.88018	88	12.55202	88	3.123582	88	-9.276839E-02	88	1.423907	88	1.541629	88	-16.8519	88	-21.64979	88	.3468151	88	3.004259
	89	5.372703	89	4.116622	89	13.39532	89	10.54818	89	2.908746	89	-.58818	89	1.880013	89	2.774049	89	-15.93623	89	-19.95923	89	.2517468	89	2.268818
	90	4.843791	90	3.655581	90	11.71214	90	7.511652	90	2.557381	90	-.7682322	90	1.690766	90	3.50456	90	-16.33203	90	-18.93267	90	-.6855717	90	1.930009
	91	4.344522	91	3.402884	91	11.32739	91	5.815749	91	2.842204	91	-.4012656	91	2.549696	91	4.509756	91	-16.62524	91	-18.47705	91	-1.32222	91	1.411733
	92	3.929295	92	2.875814	92	10.16215	92	3.638422	92	2.778564	92	-.4303303	92	2.622977	92	4.166296	92	-16.86472	92	-18.99108	92	-1.94733	92	.7530521
	93	3.331179	93	2.752296	93	8.399527	93	1.253409	93	2.83787	93	-.9206583	93	1.816931	93	3.676033	93	-16.75585	93	-18.2662	93	-2.730447	93	3.052225E-02
	94	2.736493	94	2.079368	94	7.905404	94	-.3423458	94	2.479438	94	-1.493953	94	1.344694	94	2.800211	94	-17.18719	94	-20.07032	94	-3.407809	94	-.6982203
	95	1.347602	95	1.130808	95	6.140752	95	-1.077314	95	2.654351	95	-1.048721	95	-1.745669E-02	95	1.245954	95	-18.22946	95	-20.76722	95	-3.899119	95	-1.31815
	96	.2742931	96	9.479789E-02	96	5.099591	96	-2.991843	96	3.238191	96	-.6113917	96	-.7305973	96	.2877261	96	-20.26795	96	-17.6102	96	-4.583025	96	-2.668228
	97	-.5494574	97	-1.521618	97	3.915965	97	-4.351484	97	3.259089	97	-.9820042	97	-1.681527	97	-.7470792	97	-20.22516	97	-21.64754	97	-4.808629	97	-2.874814
	98	-1.193432	98	-2.595895	98	2.380955	98	-4.977733	98	3.533897	98	-.588257	98	-2.199471	98	-.83214	98	-21.27701	98	-21.94168	98	-5.31163	98	-2.987651
	99	-2.812232	99	-4.342107	99	1.743939	99	-3.718393	99	4.342818	99	-.6417848	99	-2.783413	99	-.8116704	99	-21.58549	99	-22.77096	99	-5.511088	99	-3.697258
	100	-4.499099	100	-5.377695	100	1.258846	100	-6.105269	100	3.992503	100	-.6657086	100	-4.063553	100	-1.2711	100	-20.9301	100	-24.08972	100	-5.954072	100	-4.953523
	101	-4.984491	101	-6.313814	101	-.408956	101	-6.840398	101	3.705249	101	-1.22219	101	-4.475978	101	-1.538154	101	-20.7028	101	-25.27492	101	-6.231537	101	-5.439964
	102	-6.386249	102	-8.065778	102	-.5447703	102	-6.804538	102	3.765986	102	-1.288316	102	-4.903152	102	-1.430099	102	-20.14394	102	-26.07062	102	-6.715355	102	-6.440277
	103	-7.304899	103	-8.371947	103	.4882486	103	-7.607972	103	4.788678	103	-1.728248	103	-4.849061	103	-1.611405	103	-19.89546	103	-26.38503	103	-6.697714	103	-6.797287
	104	-7.941383	104	-8.397243	104	8.814047E-02	104	-8.430634	104	4.329537	104	-3.373249	104	-5.302015	104	-1.881265	104	-18.96001	104	-24.79595	104	-6.490988	104	-6.058069
	105	-8.20408	105	-8.255159	105	-.6952308	105	-9.645553	105	4.294013	105	-5.332963	105	-6.064616	105	-2.446228	105	-17.81099	105	-23.32847	105	-6.03782	105	-5.76055
	106	-8.339688	106	-7.842562	106	-2.481862E-02	106	-9.645857	106	4.307351	106	-6.400688	106	-5.357269	106	-2.157943	106	-17.97662	106	-21.14413	106	-6.124731	106	-5.806052
	107	-8.218455	107	-6.835027	107	-5.278182E-02	107	-10.35082	107	4.081612	107	-7.280006	107	-4.762033	107	-1.820739	107	-20.64952	107	-20.19142	107	-6.423286	107	-6.291936
	108	-8.084819	108	-6.901572	108	1.124144	108	-8.843659	108	3.496153	108	-8.128496	108	-4.025672	108	-1.458538	108	-18.9701	108	-18.01572	108	-6.599626	108	-6.188894
	109	-7.824236	109	-6.777011	109	1.082265	109	-8.377493	109	3.230361	109	-8.134534	109	-3.969724	109	-1.493364	109	-18.43992	109	-17.06366	109	-6.706436	109	-6.454569
	110	-7.992253	110	-7.150753	110	1.064859	110	-8.419475	110	2.11957	110	-9.307252	110	-4.256378	110	-1.254345	110	-18.14806	110	-19.42962	110	-6.995445	110	-6.310458
	111	-7.717276	111	-6.725109	111	.5544288	111	-8.940146	111	2.312704	111	-8.801823	111	-3.924676	111	-.7399108	111	-19.75072	111	-18.85995	111	-6.809355	111	-6.305209
	112	-8.057592	112	-7.444249	112	.8001549	112	-9.646821	112	1.582658	112	-8.967929	112	-4.048922	112	-.7043761	112	-18.75989	112	-18.63197	112	-6.869082	112	-6.137883
	113	-8.560755	113	-7.268346	113	.3787896	113	-9.927677	113	.5070926	113	-9.600523	113	-3.445624	113	-.3372789	113	-18.75007	113	-17.58863	113	-6.640753	113	-5.296518
	114	-9.512437	114	-7.856511	114	.0830326	114	-10.16536	114	.1186972	114	-9.915514	114	-3.23366	114	-1.636917E-02	114	-21.05375	114	-18.28286	114	-7.211618	114	-4.344188
	115	-9.975617	115	-8.870393	115	-1.553728	115	-10.4104	115	-.3303933	115	-10.41149	115	-3.554043	115	-.3536701	115	-20.71218	115	-21.00361	115	-7.638118	115	-4.751093
	116	-9.962553	116	-8.667786	116	-1.216787	116	-11.1639	116	-.664502	116	-10.83792	116	-3.053544	116	-.2052565	116	-19.96991	116	-22.58728	116	-7.957511	116	-5.887878
	117	-10.30367	117	-8.439021	117	-1.583679	117	-11.75426	117	-1.191486	117	-11.0382	117	-3.21681	117	.2958877	117	-19.02744	117	-23.10431	117	-8.269872	117	-6.946852
	118	-9.712505	118	-7.475189	118	-.9242659	118	-12.2746	118	-1.339127	118	-10.84402	118	-2.696923	118	.7136974	118	-17.80534	118	-21.58649	118	-8.328424	118	-6.665013
	119	-10.374	119	-7.540266	119	-1.345587	119	-12.60576	119	-2.19223	119	-11.53598	119	-2.465787	119	1.429953	119	-18.4021	119	-23.10083	119	-8.676242	119	-6.406379
	120	-9.812272	120	-6.142263	120	-2.349715	120	-14.28219	120	-2.767987	120	-11.36537	120	-2.671911	120	1.56813	120	-15.20178	120	-19.97898	120	-8.861164	120	-6.196989
	121	-10.08973	121	-6.303315	121	-2.970427	121	-13.39944	121	-2.943284	121	-12.10672	121	-2.814593	121	2.413711	121	-16.92177	121	-23.39448	121	-9.395272	121	-6.284622
	122	-10.05273	122	-6.350364	122	-3.086426	122	-14.28321	122	-3.519702	122	-12.77336	122	-3.878062	122	2.603675	122	-18.5166	122	-20.6895	122	-9.32947	122	-7.549776
	123	-9.796695	123	-5.948339	123	-2.365145	123	-15.01231	123	-3.458643	123	-13.0398	123	-4.137504	123	2.553275	123	-17.06951	123	-21.89235	123	-9.616193	123	-7.790263
	124	-9.850866	124	-6.271082	124	-3.473679	124	-16.33015	124	-3.352767	124	-13.05685	124	-4.912192	124	1.253661	124	-17.00029	124	-21.79939	124	-9.959836	124	-8.162865
	125	-10.12387	125	-6.303827	125	-3.023841	125	-15.26555	125	-3.642524	125	-12.97291	125	-5.645356	125	.496801	125	-18.34666	125	-21.71221	125	-10.57839	125	-8.675624
	126	-10.62904	126	-6.937972	126	-3.462741	126	-15.71902	126	-3.469531	126	-12.7016	126	-6.088332	126	.6314468	126	-18.99902	126	-22.22685	126	-10.7491	126	-8.96706
	127	-10.43406	127	-7.504679	127	-3.967243	127	-16.15273	127	-3.740143	127	-12.38735	127	-6.141922	127	.7193041	127	-17.5667	127	-20.94137	127	-10.82385	127	-9.19267
	128	-9.964193	128	-7.99913	128	-4.41454	128	-16.24137	128	-3.419431	128	-11.62033	128	-5.541874	128	1.307476	128	-18.32517	128	-21.28663	128	-10.73983	128	-9.145367
	129	-10.06837	129	-8.472215	129	-4.576422	129	-16.93806	129	-3.843542	129	-11.57638	129	-5.955316	129	.959865	129	-17.05227	129	-21.35584	129	-10.75371	129	-9.724282
	130	-10.23099	130	-8.694355	130	-4.993316	130	-17.25315	130	-3.54735	130	-11.56486	130	-6.045302	130	1.518386	130	-19.33735	130	-19.70952	130	-10.86287	130	-9.298461
	131	-9.309867	131	-7.974905	131	-5.097345	131	-16.58849	131	-3.385991	131	-11.6589	131	-5.778107	131	1.540792	131	-17.68164	131	-22.14583	131	-10.59173	131	-8.359147
	132	-9.709546	132	-8.091112	132	-6.269237	132	-16.57841	132	-2.970877	132	-12.48896	132	-6.161349	132	.5772111	132	-18.94373	132	-20.22792	132	-10.67647	132	-7.701317
	133	-8.972709	133	-7.539915	133	-6.37017	133	-17.96837	133	-3.374311	133	-13.54318	133	-5.896882	133	-.2402741	133	-19.04266	133	-20.60465	133	-10.51747	133	-7.673584
	134	-9.118018	134	-7.702461	134	-6.539226	134	-19.64209	134	-3.178144	134	-13.19435	134	-6.286439	134	-.6432289	134	-18.91682	134	-22.84119	134	-10.94799	134	-8.473675
	135	-9.554585	135	-7.970305	135	-6.53331	135	-19.01497	135	-4.015153	135	-13.78055	135	-5.791323	135	-.5445535	135	-18.88122	135	-20.4039	135	-11.26502	135	-8.793431
	136	-9.91745	136	-8.82015	136	-6.052475	136	-19.69102	136	-3.372003	136	-12.14689	136	-5.506544	136	-.9861161	136	-22.22361	136	-20.3356	136	-11.27816	136	-10.17902
	137	-10.27205	137	-9.24224	137	-5.983491	137	-19.35889	137	-3.107865	137	-11.2099	137	-5.842962	137	-1.537495	137	-22.7425	137	-21.90494	137	-11.18124	137	-10.21026
	138	-10.58002	138	-9.941038	138	-6.243223	138	-18.8625	138	-2.925931	138	-11.43798	138	-5.855817	138	-1.4327	138	-21.35888	138	-20.36756	138	-11.08099	138	-9.443185
	139	-11.60324	139	-10.93636	139	-6.258255	139	-18.36014	139	-3.297056	139	-11.24016	139	-6.255045	139	-1.542336	139	-22.55215	139	-22.17916	139	-10.95903	139	-9.938544
	140	-11.72426	140	-10.54837	140	-6.050236	140	-19.26053	140	-3.275857	140	-11.58258	140	-5.803409	140	-.9433069	140	-24.20514	140	-23.07566	140	-10.9341	140	-9.860425
	141	-11.54595	141	-10.33033	141	-5.482661	141	-18.95187	141	-2.778661	141	-11.4189	141	-6.057611	141	-1.686731	141	-23.11023	141	-21.94097	141	-10.88166	141	-10.29035
	142	-11.61365	142	-10.21086	142	-6.458034	142	-20.01214	142	-3.107736	142	-11.62439	142	-6.475832	142	-2.170212	142	-22.78271	142	-23.01604	142	-10.92182	142	-10.68812
	143	-10.9893	143	-9.13277	143	-6.664813	143	-20.67772	143	-2.9462	143	-11.73071	143	-6.478876	143	-1.724486	143	-23.14722	143	-23.34652	143	-10.77764	143	-10.82162
	144	-11.30489	144	-8.551007	144	-7.192677	144	-22.13531	144	-2.825096	144	-12.09213	144	-6.975541	144	-2.279096	144	-20.51802	144	-25.07953	144	-10.84537	144	-10.96284
	145	-11.32822	145	-8.566689	145	-7.565652	145	-22.3493	145	-3.168087	145	-11.93639	145	-6.650728	145	-2.084116	145	-18.73313	145	-25.12072	145	-10.88017	145	-10.87492
	146	-10.90505	146	-7.820188	146	-8.717375	146	-23.70096	146	-3.141559	146	-11.95705	146	-6.411716	146	-2.549593	146	-18.1151	146	-24.69092	146	-10.82077	146	-10.67189
	147	-11.46964	147	-8.267566	147	-9.378732	147	-24.6272	147	-3.56899	147	-11.9371	147	-6.825185	147	-2.243923	147	-18.89324	147	-25.65733	147	-10.83807	147	-9.572684
	148	-11.11798	148	-8.524508	148	-9.419926	148	-23.86889	148	-4.363107	148	-12.3975	148	-6.369136	148	-1.488178	148	-17.26745	148	-24.88554	148	-10.54347	148	-8.306662
	149	-11.91371	149	-9.282836	149	-10.28143	149	-24.08842	149	-3.908104	149	-12.30091	149	-6.830444	149	-1.875494	149	-18.48539	149	-24.43203	149	-11.29955	149	-7.725344
	150	-12.42397	150	-9.496531	150	-10.14221	150	-24.65359	150	-4.29172	150	-13.18589	150	-7.415584	150	-2.085431	150	-19.13663	150	-26.19172	150	-12.08803	150	-9.051497
	151	-12.45057	151	-9.462858	151	-10.22794	151	-24.88424	151	-4.581428	151	-13.26903	151	-8.774238	151	-2.894444	151	-17.14866	151	-24.7165	151	-12.24463	151	-10.099
	152	-12.78105	152	-9.501368	152	-10.41497	152	-24.31766	152	-4.520064	152	-13.46456	152	-9.246639	152	-2.975627	152	-17.23777	152	-24.27674	152	-12.21221	152	-10.2309
	153	-12.44098	153	-8.189649	153	-10.08169	153	-24.15907	153	-5.09421	153	-14.01533	153	-9.274573	153	-3.142833	153	-18.86637	153	-24.54603	153	-12.48568	153	-10.17319
	154	-12.76359	154	-8.257508	154	-10.033	154	-24.82944	154	-4.337756	154	-12.47102	154	-9.767634	154	-3.186551	154	-19.98184	154	-24.40989	154	-13.30394	154	-10.43503
	155	-12.43957	155	-8.651723	155	-9.122671	155	-24.42132	155	-4.315898	155	-11.87449	155	-9.825106	155	-3.492311	155	-19.72753	155	-26.40151	155	-13.47266	155	-11.6082
	156	-12.85196	156	-9.340859	156	-9.233982	156	-25.23049	156	-4.912839	156	-12.06121	156	-10.05901	156	-4.059453	156	-19.88548	156	-23.01104	156	-13.63526	156	-12.27254
	157	-13.34556	157	-8.929813	157	-9.052402	157	-25.56212	157	-3.504411	157	-10.53445	157	-9.945068	157	-4.13439	157	-20.22295	157	-23.84454	157	-13.45755	157	-12.26138
	158	-13.16175	158	-8.104526	158	-8.067312	158	-24.41236	158	-3.698341	158	-10.51714	158	-9.745291	158	-3.506019	158	-18.91369	158	-24.10567	158	-13.62222	158	-11.94708
	159	-12.89818	159	-8.017047	159	-8.60313	159	-24.67122	159	-3.644572	159	-10.93781	159	-9.832038	159	-3.151824	159	-20.81558	159	-22.77306	159	-13.83233	159	-10.95968
	160	-13.24867	160	-8.69225	160	-7.668764	160	-23.93123	160	-3.231424	160	-11.96459	160	-9.191926	160	-3.49664	160	-19.22633	160	-22.90234	160	-13.83324	160	-11.00841
	161	-13.17214	161	-9.293038	161	-7.88396	161	-23.57565	161	-2.936144	161	-12.7942	161	-9.180851	161	-3.303716	161	-21.13566	161	-22.69199	161	-14.14998	161	-11.53282
	162	-13.70548	162	-10.19668	162	-7.354716	162	-23.02894	162	-3.562756	162	-13.42645	162	-9.071299	162	-3.291404	162	-19.27157	162	-21.22551	162	-14.90797	162	-12.87146
	163	-13.57208	163	-9.499602	163	-6.842875	163	-23.02857	163	-3.738595	163	-13.58442	163	-8.835722	163	-3.205481	163	-20.49915	163	-22.33558	163	-15.0735	163	-13.67633
	164	-13.80892	164	-9.95083	164	-6.32903	164	-22.24476	164	-3.8163	164	-13.35159	164	-9.340832	164	-2.804658	164	-20.94984	164	-22.70712	164	-16.22159	164	-13.85326
	165	-13.89799	165	-10.36408	165	-6.356283	165	-20.87202	165	-3.184104	165	-12.17744	165	-9.317966	165	-2.906611	165	-20.23429	165	-24.9506	165	-16.3365	165	-13.48351
	166	-13.85897	166	-10.37482	166	-5.969188	166	-20.46974	166	-3.955176	166	-12.69938	166	-9.512864	166	-3.66932	166	-22.2948	166	-23.65384	166	-16.56435	166	-13.52408
	167	-14.31627	167	-10.44024	167	-6.140294	167	-21.95788	167	-4.122428	167	-12.59974	167	-9.651562	167	-4.104713	167	-22.3007	167	-22.27442	167	-16.47311	167	-13.46529
	168	-15.2848	168	-11.12932	168	-5.888214	168	-21.31742	168	-4.07412	168	-11.96599	168	-9.67995	168	-4.49977	168	-22.3586	168	-20.29155	168	-16.87069	168	-13.46395
	169	-15.65661	169	-11.67034	169	-5.689868	169	-20.99745	169	-3.745762	169	-10.54883	169	-10.00349	169	-4.648369	169	-25.31438	169	-22.08542	169	-17.23229	169	-13.8634
	170	-16.17457	170	-11.92491	170	-6.02181	170	-22.16515	170	-3.495825	170	-10.42034	170	-9.908784	170	-3.975365	170	-25.08407	170	-23.66162	170	-16.81489	170	-13.66461
	171	-16.9415	171	-13.78738	171	-6.131114	171	-22.97974	171	-4.061875	171	-11.39052	171	-10.21741	171	-3.69748	171	-22.76421	171	-22.08776	171	-17.25861	171	-13.34417
	172	-17.15564	172	-13.99175	172	-6.010299	172	-23.27004	172	-3.231881	172	-11.50618	172	-9.979163	172	-3.842159	172	-23.88653	172	-22.89226	172	-17.3859	172	-13.27865
	173	-17.17741	173	-13.38509	173	-6.918694	173	-25.11453	173	-2.909927	173	-11.48432	173	-9.799109	173	-3.502821	173	-24.25389	173	-23.91808	173	-16.80441	173	-13.85878
	174	-16.55813	174	-12.23885	174	-7.144498	174	-25.11374	174	-3.71234	174	-11.96221	174	-9.70331	174	-3.754018	174	-23.09986	174	-22.60233	174	-16.30759	174	-13.73476
	175	-16.51962	175	-11.85575	175	-7.059896	175	-24.30413	175	-3.264066	175	-10.68663	175	-9.637976	175	-3.708366	175	-24.16195	175	-22.66268	175	-15.95429	175	-13.78661
	176	-16.75659	176	-12.0046	176	-7.279979	176	-24.32978	176	-3.739312	176	-10.10281	176	-10.02788	176	-3.667012	176	-24.61705	176	-22.58619	176	-15.96471	176	-13.60806
	177	-17.33227	177	-12.12916	177	-7.53058	177	-24.30716	177	-3.078613	177	-9.914809	177	-9.549963	177	-3.580223	177	-23.83046	177	-22.62495	177	-15.48312	177	-13.0417
	178	-16.94898	178	-12.1555	178	-7.867422	178	-23.82957	178	-2.670438	178	-9.903498	178	-9.647299	178	-3.466718	178	-26.8335	178	-22.98771	178	-15.34659	178	-12.86433
	179	-16.93812	179	-12.38536	179	-8.402931	179	-24.24569	179	-3.103424	179	-10.01683	179	-9.449149	179	-3.682553	179	-20.90852	179	-20.73053	179	-14.83559	179	-12.6604
	180	-17.22245	180	-12.25686	180	-8.286754	180	-24.37392	180	-3.110013	180	-9.646866	180	-9.593233	180	-3.975861	180	-24.26082	180	-19.68961	180	-15.42018	180	-13.43555
	181	-18.11353	181	-12.3642	181	-8.710424	181	-24.6099	181	-3.119351	181	-9.033624	181	-10.23083	181	-4.120715	181	-25.32343	181	-20.09218	181	-15.42701	181	-13.3943
	182	-18.20157	182	-11.94224	182	-8.405986	182	-24.12328	182	-2.926345	182	-8.677084	182	-10.32773	182	-3.814808	182	-26.40596	182	-21.33067	182	-15.05623	182	-13.33496
	183	-17.76649	183	-11.25417	183	-8.92644	183	-25.69967	183	-3.044387	183	-9.162904	183	-10.26075	183	-3.28243	183	-25.71541	183	-21.06529	183	-14.87023	183	-12.63473
	184	-17.99465	184	-11.08222	184	-8.088251	184	-24.39145	184	-2.685901	184	-8.791917	184	-9.769914	184	-2.607836	184	-25.89138	184	-21.94602	184	-14.481	184	-12.01341
	185	-17.97177	185	-10.7193	185	-7.790507	185	-23.39483	185	-3.310258	185	-9.857886	185	-9.466404	185	-1.824266	185	-26.51503	185	-20.51352	185	-14.61579	185	-11.95593
	186	-18.16137	186	-11.17003	186	-6.544645	186	-22.32675	186	-3.009375	186	-9.056875	186	-9.625012	186	-1.643874	186	-28.31663	186	-21.58913	186	-14.92769	186	-12.35341
	187	-17.73405	187	-11.11716	187	-6.001325	187	-21.2516	187	-3.533172	187	-9.506616	187	-8.693836	187	-1.133676	187	-28.24711	187	-20.76356	187	-14.76388	187	-12.41267
	188	-18.32327	188	-12.41527	188	-4.823827	188	-20.26102	188	-3.580145	188	-9.135012	188	-7.86856	188	-1.04292	188	-29.55046	188	-21.27021	188	-14.72462	188	-12.29144
	189	-17.9443	189	-12.22976	189	-4.62738	189	-19.5106	189	-3.409922	189	-8.480023	189	-7.312919	189	-1.663113	189	-28.11636	189	-20.83712	189	-14.5415	189	-12.46968
	190	-18.08549	190	-12.15526	190	-3.301679	190	-19.91336	190	-3.456525	190	-9.120844	190	-7.515563	190	-2.210483	190	-28.66522	190	-19.83372	190	-14.37469	190	-12.08156
	191	-18.11779	191	-12.16758	191	-3.505358	191	-19.68149	191	-2.95125	191	-7.965383	191	-7.290915	191	-2.180367	191	-29.06214	191	-19.95516	191	-14.42235	191	-11.68683
	192	-17.32276	192	-11.43814	192	-2.819138	192	-18.54252	192	-3.260331	192	-7.89297	192	-6.054588	192	-2.085964	192	-30.01847	192	-20.99755	192	-14.43319	192	-11.27516
	193	-17.51883	193	-11.15539	193	-2.710222	193	-18.03617	193	-3.589808	193	-7.348112	193	-5.887113	193	-2.009074	193	-31.25682	193	-21.5455	193	-15.01378	193	-12.59553
	194	-17.60865	194	-10.93074	194	-2.99453	194	-18.48287	194	-3.126387	194	-7.153001	194	-5.817039	194	-1.894793	194	-33.11143	194	-19.8624	194	-15.203	194	-13.13288
	195	-17.66669	195	-11.6523	195	-2.100824	195	-17.96513	195	-2.86323	195	-7.662318	195	-6.146572	195	-1.599449	195	-28.93619	195	-19.90551	195	-15.06159	195	-14.02236
	196	-17.88108	196	-11.72739	196	-2.904573	196	-18.29202	196	-2.943196	196	-8.000798	196	-6.186724	196	-1.798237	196	-28.81539	196	-18.09189	196	-15.08834	196	-13.74584
	197	-17.62656	197	-11.67953	197	-3.416663	197	-18.54316	197	-2.280268	197	-7.813707	197	-5.483389	197	-1.172993	197	-30.3577	197	-20.62	197	-15.26138	197	-12.99404
	198	-17.27936	198	-11.18943	198	-3.431635	198	-17.90018	198	-2.612954	198	-7.538823	198	-5.469953	198	-.9038261	198	-28.61191	198	-21.21424	198	-15.82782	198	-13.36952
	199	-16.82675	199	-9.969315	199	-3.57259	199	-16.81252	199	-2.953635	199	-7.582871	199	-5.179578	199	-.170544	199	-30.00735	199	-18.92611	199	-16.30564	199	-14.12132
	200	-16.79095	200	-9.415968	200	-3.987175	200	-17.3589	200	-2.883269	200	-7.129763	200	-5.414494	200	3.057547E-02	200	-29.47468	200	-19.61993	200	-16.03947	200	-15.22339
	201	-16.7265	201	-9.495326	201	-3.452123	201	-18.46044	201	-2.789428	201	-6.707596	201	-5.559615	201	.1271995	201	-30.70584	201	-19.01926	201	-16.05143	201	-15.64877
	202	-16.21755	202	-9.416938	202	-3.716078	202	-19.05902	202	-2.917928	202	-6.401792	202	-5.572949	202	.3298265	202	-32.43391	202	-19.83437	202	-15.41384	202	-14.85618
	203	-16.64992	203	-9.909344	203	-3.366113	203	-17.84161	203	-2.088649	203	-6.185568	203	-6.259872	203	-.3952444	203	-28.50025	203	-17.94068	203	-14.86844	203	-14.70261
	204	-16.81036	204	-10.18885	204	-4.126409	204	-17.78813	204	-2.549375	204	-5.585844	204	-6.296984	204	-.6445811	204	-28.06606	204	-19.79291	204	-14.39977	204	-13.47639
	205	-17.11715	205	-11.12083	205	-3.193828	205	-16.31556	205	-2.965598	205	-5.061785	205	-6.591614	205	-1.677272	205	-29.50369	205	-19.49655	205	-14.14525	205	-13.3134
	206	-16.85056	206	-11.40734	206	-3.214515	206	-16.4136	206	-2.541078	206	-3.830234	206	-6.617254	206	-1.290985	206	-29.60119	206	-19.5557	206	-13.7702	206	-13.61446
	207	-16.66062	207	-10.29725	207	-3.315543	207	-17.34367	207	-2.533362	207	-3.391007	207	-6.086513	207	-.6612738	207	-30.11974	207	-17.73065	207	-12.94676	207	-13.37082
	208	-16.71978	208	-10.15938	208	-3.333098	208	-16.11606	208	-1.816134	208	-2.75802	208	-6.591321	208	-.9144767	208	-30.10018	208	-16.27733	208	-13.17822	208	-13.33781
	209	-16.12084	209	-9.626547	209	-2.989084	209	-14.93658	209	-1.400537	209	-2.714458	209	-6.531073	209	-.4159921	209	-28.53969	209	-18.50677	209	-12.43359	209	-13.14499
	210	-16.02839	210	-9.894907	210	-2.53907	210	-15.21364	210	-1.615156	210	-3.721187	210	-6.513112	210	-.2290201	210	-28.27786	210	-17.54626	210	-12.10661	210	-12.95507
	211	-16.201	211	-10.02925	211	-2.326688	211	-14.52699	211	-1.983203	211	-3.632411	211	-6.86151	211	7.858738E-02	211	-29.57704	211	-18.30401	211	-11.53984	211	-12.36133
	212	-15.72289	212	-8.868213	212	-2.523766	212	-16.24654	212	-.9220048	212	-3.762031	212	-6.675395	212	.9003756	212	-30.70418	212	-19.23022	212	-11.3646	212	-12.12955
	213	-16.06295	213	-8.306544	213	-3.316227	213	-16.77816	213	-1.61898	213	-4.269893	213	-6.614823	213	1.219431	213	-28.71897	213	-16.23915	213	-11.24213	213	-11.9438
	214	-15.4951	214	-7.783791	214	-3.101676	214	-16.47068	214	-2.151443	214	-3.9426	214	-6.05141	214	1.779339	214	-28.13822	214	-18.70723	214	-10.75393	214	-11.001
	215	-15.82331	215	-8.586127	215	-2.867003	215	-16.07569	215	-2.095557	215	-3.569674	215	-6.507161	215	1.355839	215	-29.31958	215	-17.88104	215	-10.91593	215	-11.03975
	216	-15.73992	216	-8.226674	216	-2.540982	216	-15.98074	216	-2.791176	216	-3.669017	216	-6.447333	216	1.588187	216	-30.0225	216	-17.82512	216	-10.62565	216	-11.02266
	217	-16.17257	217	-8.346723	217	-2.363624	217	-15.76113	217	-3.092981	217	-3.973574	217	-6.292409	217	1.630076	217	-29.14193	217	-15.25102	217	-10.45476	217	-11.98402
	218	-16.29562	218	-8.628858	218	-2.296715	218	-14.84596	218	-2.764853	218	-3.151204	218	-6.844922	218	.6847982	218	-29.35124	218	-17.65554	218	-10.74244	218	-12.23076
	219	-15.77948	219	-8.506772	219	-1.510214	219	-12.95559	219	-2.988365	219	-2.896321	219	-6.545761	219	.1234334	219	-29.43047	219	-19.1255	219	-9.758828	219	-11.45889
	220	-16.3809	220	-9.046031	220	-.2806302	220	-12.10262	220	-3.210643	220	-3.15305	220	-6.743939	220	-1.209967	220	-30.13976	220	-18.40255	220	-9.187089	220	-10.7647
	221	-16.55605	221	-8.272268	221	.6987706	221	-11.64807	221	-2.685306	221	-2.74118	221	-7.174399	221	-1.465325	221	-28.55769	221	-17.72931	221	-8.895319	221	-9.821517
	222	-16.68984	222	-7.474478	222	.6428286	222	-11.52086	222	-1.903103	222	-3.031801	222	-7.374675	222	-1.867772	222	-28.87732	222	-14.99799	222	-8.576861	222	-10.07992
	223	-17.19089	223	-7.650627	223	-.166391	223	-12.61143	223	-2.36631	223	-3.138972	223	-8.067269	223	-2.450742	223	-28.33157	223	-16.00483	223	-8.608994	223	-10.70209
	224	-16.52205	224	-8.145549	224	1.295514	224	-11.31663	224	-1.867894	224	-3.047521	224	-7.559929	224	-2.646852	224	-28.82079	224	-17.43924	224	-7.759641	224	-10.75795
	225	-16.64054	225	-8.51382	225	1.329299	225	-10.31105	225	-1.978592	225	-2.404902	225	-8.009313	225	-2.871402	225	-28.6642	225	-14.85508	225	-7.789889	225	-10.41271
	226	-15.96853	226	-7.921756	226	.6465086	226	-10.65456	226	-1.650527	226	-2.946664	226	-7.599463	226	-2.292212	226	-28.94594	226	-16.03308	226	-7.93925	226	-10.50692
	227	-15.9541	227	-7.721036	227	1.158805	227	-11.41896	227	-1.606776	227	-3.41763	227	-7.387225	227	-2.296573	227	-26.7075	227	-17.3504	227	-7.53899	227	-10.67538
	228	-15.926	228	-7.470967	228	.3472426	228	-11.7349	228	-1.385668	228	-3.781647	228	-8.170119	228	-2.186095	228	-27.66977	228	-15.66852	228	-7.064092	228	-9.992282
	229	-15.04126	229	-7.541301	229	1.260815	229	-11.11199	229	-1.481636	229	-3.815044	229	-8.425921	229	-2.694077	229	-28.44901	229	-17.49545	229	-6.30981	229	-10.02925
	230	-15.00094	230	-8.007106	230	-.135747	230	-11.47221	230	-.8117669	230	-3.299273	230	-9.057071	230	-3.602274	230	-26.58899	230	-16.38099	230	-6.803273	230	-9.307561
	231	-14.67278	231	-7.831457	231	-.4700449	231	-11.07787	231	-1.225714	231	-3.19808	231	-8.83327	231	-4.424368	231	-28.10113	231	-16.58723	231	-6.899257	231	-8.931632
	232	-14.95593	232	-8.339633	232	-.7969417	232	-9.760372	232	-1.068842	232	-2.930374	232	-9.65868	232	-5.202461	232	-28.2733	232	-18.53789	232	-7.115076	232	-10.03267
	233	-15.3229	233	-8.283961	233	-.2498446	233	-9.96874	233	-.8402336	233	-1.893499	233	-10.22301	233	-5.550038	233	-27.7935	233	-22.25208	233	-7.341557	233	-10.8217
	234	-14.34444	234	-7.41377	234	-.2007945	234	-10.68101	234	-.6208518	234	-1.172335	234	-10.37058	234	-5.890859	234	-28.31631	234	-20.02166	234	-6.853691	234	-10.94686
	235	-14.7746	235	-7.570877	235	-.3880754	235	-9.62984	235	-.5531391	235	-.8561569	235	-11.05612	235	-6.570662	235	-26.91878	235	-19.56399	235	-6.64297	235	-10.0863
	236	-14.71218	236	-6.625906	236	.1000656	236	-9.098901	236	-5.831943E-02	236	-.6368216	236	-11.10243	236	-6.541273	236	-27.47177	236	-21.55223	236	-6.214163	236	-9.330647
	237	-14.30222	237	-6.082444	237	-.9113287	237	-9.475495	237	-.2976566	237	-1.720133	237	-11.33457	237	-6.365676	237	-30.9871	237	-22.02529	237	-7.077596	237	-9.292825
	238	-14.11598	238	-5.733129	238	-.5208259	238	-8.142807	238	.1116777	238	-2.320403	238	-11.51224	238	-6.082269	238	-26.83954	238	-23.36122	238	-7.516803	238	-9.878366
	239	-13.42285	239	-5.229798	239	.6040573	239	-6.700066	239	-.1754128	239	-3.454222	239	-11.17568	239	-5.51052	239	-28.3795	239	-21.31034	239	-7.336263	239	-11.45325
	240	-13.25667	240	-4.742916	240	-3.668082E-02	240	-7.785129	240	-.2699072	240	-2.919213	240	-11.76141	240	-5.408393	240	-27.93824	240	-22.56984	240	-7.409637	240	-11.51073
	241	-12.37901	241	-3.821968	241	.6544229	241	-9.067605	241	6.337186E-03	241	-1.871892	241	-11.35803	241	-5.787997	241	-28.05358	241	-25.3364	241	-7.477119	241	-11.3534
	242	-12.0091	242	-3.327443	242	.2905412	242	-8.402919	242	-.9380056	242	-1.867246	242	-11.52514	242	-6.282946	242	-29.89345	242	-23.48535	242	-7.160165	242	-11.38968
	243	-11.64563	243	-2.769951	243	.495814	243	-7.826759	243	-.5370548	243	-1.051503	243	-11.38907	243	-6.585978	243	-29.61131	243	-24.43253	243	-6.722026	243	-11.69345
	244	-11.01118	244	-3.039052	244	.5746945	244	-9.244462	244	-.5415337	244	-.8044814	244	-10.95061	244	-6.840972	244	-27.96781	244	-25.18141	244	-6.096516	244	-11.75347
	245	-11.55243	245	-4.412088	245	-.6173334	245	-9.858619	245	-.2286349	245	-.6167695	245	-11.13822	245	-6.751397	245	-28.3028	245	-23.32456	245	-5.829518	245	-11.48112
	246	-11.57025	246	-4.086125	246	-.1209212	246	-9.220669	246	-.2634223	246	-3.686838E-02	246	-11.25819	246	-6.382895	246	-27.05003	246	-23.90124	246	-5.479471	246	-11.32953
	247	-11.67682	247	-3.857841	247	-1.314707	247	-9.605387	247	-.5460891	247	-.6954237	247	-11.64057	247	-6.02363	247	-27.04519	247	-22.37498	247	-5.075498	247	-10.19043
	248	-11.75004	248	-3.725604	248	-1.175439	248	-7.609892	248	-.4969288	248	-8.899862E-02	248	-11.44802	248	-5.709981	248	-26.18688	248	-23.23913	248	-4.39182	248	-9.144134
	249	-11.85465	249	-3.918185	249	-1.860681	249	-8.008962	249	-.4124158	249	-.1624706	249	-11.46633	249	-5.518621	249	-29.54947	249	-24.7781	249	-3.750417	249	-8.776254
	250	-12.61045	250	-5.001316	250	-1.96743	250	-8.881044	250	-1.023078	250	-.8121443	250	-12.4408	250	-5.743378	250	-26.07616	250	-23.58356	250	-3.662175	250	-8.64855
	251	-12.95839	251	-5.453445	251	-2.389669	251	-8.476799	251	-.6931044	251	-.7506624	251	-12.5675	251	-5.727129	251	-26.68961	251	-26.92858	251	-3.054862	251	-8.275367
	252	-13.30858	252	-6.082247	252	-2.153135	252	-8.110267	252	-.8307276	252	-.839908	252	-12.49441	252	-5.398256	252	-27.95476	252	-24.5073	252	-3.10185	252	-8.186127
	253	-13.1144	253	-5.912461	253	-3.13659	253	-8.430272	253	-1.030932	253	-.3473565	253	-12.7375	253	-5.94728	253	-27.86306	253	-24.51718	253	-2.615387	253	-8.147155
	254	-13.14246	254	-5.03791	254	-3.210941	254	-9.014953	254	-.8745368	254	.2261117	254	-12.86984	254	-5.920424	254	-27.24625	254	-26.51557	254	-2.050409	254	-7.481733
	255	-13.79427	255	-5.70262	255	-2.760886	255	-8.716371	255	-.6488793	255	.5481978	255	-13.76719	255	-6.265582	255	-26.84661	255	-28.40272	255	-1.747704	255	-7.127169
	256	-13.19591	256	-4.895396	256	-3.163939	256	-9.657801	256	-.8614444	256	-.6408815	256	-14.05661	256	-7.139669	256	-26.83661	256	-26.17994	256	-1.328154	256	-7.165262
	257	-12.89464	257	-4.691757	257	-3.705498	257	-10.67765	257	-1.105914	257	-.8680243	257	-14.06476	257	-7.850527	257	-26.97641	257	-26.17846	257	-.8198792	257	-6.770346
	258	-13.29785	258	-4.769564	258	-3.374517	258	-9.564379	258	-1.007754	258	-.6362399	258	-13.99613	258	-7.670164	258	-26.54305	258	-27.56334	258	-.4201541	258	-6.632986
	259	-13.53577	259	-4.491347	259	-3.00642	259	-8.266023	259	2.164356E-02	259	.2616251	259	-14.25608	259	-7.738626	259	-24.55031	259	-26.63218	259	-.1623136	259	-6.575072
	260	-13.1993	260	-4.746377	260	-2.878445	260	-8.394613	260	-.3105923	260	.3952126	260	-14.64122	260	-7.996286	260	-24.52378	260	-26.95135	260	7.745067E-02	260	-6.842753
	261	-13.07268	261	-4.863991	261	-2.611823	261	-7.772406	261	-.2247074	261	1.396641	261	-14.91958	261	-7.918076	261	-24.07696	261	-26.79041	261	.3938902	261	-6.445215
	262	-13.19286	262	-5.288465	262	-2.844294	262	-8.54605	262	-.6055894	262	1.821163	262	-15.0204	262	-8.596369	262	-25.71572	262	-29.434	262	.5950868	262	-6.327316
	263	-12.3856	263	-4.111002	263	-2.52836	263	-8.906156	263	-2.361097E-02	263	2.232798	263	-14.26552	263	-8.575108	263	-24.10438	263	-28.72934	263	.8608036	263	-5.233151
	264	-12.0898	264	-3.557788	264	-2.965312	264	-9.632791	264	.5458458	264	2.740997	264	-14.10262	264	-8.537911	264	-23.52872	264	-27.11464	264	.8322038	264	-4.091338
	265	-11.88241	265	-3.745118	265	-3.073959	265	-7.921516	265	.858652	265	2.469332	265	-13.91988	265	-8.169242	265	-23.64303	265	-25.00236	265	.4707073	265	-3.863174
	266	-11.29573	266	-2.826645	266	-3.51239	266	-9.132483	266	.5257834	266	1.842281	266	-13.69099	266	-7.598867	266	-24.46707	266	-27.51973	266	-.1005829	266	-4.11258
	267	-11.04863	267	-2.570917	267	-2.676204	267	-8.773396	267	.3342508	267	1.399065	267	-13.97588	267	-7.88119	267	-21.86125	267	-29.18437	267	-.688472	267	-5.071579
	268	-11.08606	268	-2.797342	268	-2.600488	268	-8.716129	268	.6154355	268	1.245626	268	-13.84765	268	-8.469124	268	-24.2833	268	-28.30714	268	-.8282824	268	-5.854109
	269	-10.94127	269	-3.010914	269	-3.171339	269	-8.437845	269	.5045497	269	.1652853	269	-13.32292	269	-8.072878	269	-22.48997	269	-27.88676	269	-1.217829	269	-6.145297
	270	-11.05595	270	-2.765553	270	-2.766412	270	-7.957887	270	.7302984	270	.5751471	270	-12.44273	270	-8.144803	270	-24.38541	270	-29.60634	270	-1.660062	270	-6.230444
	271	-10.72856	271	-3.178617	271	-2.695594	271	-6.43724	271	.903147	271	.3120361	271	-12.07436	271	-8.007596	271	-21.6682	271	-29.61867	271	-1.911241	271	-6.679469
	272	-11.2829	272	-3.55905	272	-3.033291	272	-6.72685	272	.5516302	272	.41249	272	-11.80961	272	-8.325026	272	-21.71797	272	-28.6003	272	-2.017669	272	-7.361705
	273	-10.75184	273	-3.352187	273	-2.406758	273	-7.411451	273	.9086091	273	1.012769	273	-11.18145	273	-7.594575	273	-20.30527	273	-25.97404	273	-1.498842	273	-7.173254
	274	-10.40233	274	-3.099874	274	-2.618301	274	-7.266266	274	.6978438	274	1.248649	274	-11.21693	274	-7.628256	274	-20.09302	274	-27.11064	274	-1.136035	274	-6.46287
	275	-10.04439	275	-2.39677	275	-1.635317	275	-5.246542	275	1.231224	275	2.239395	275	-11.00105	275	-7.362634	275	-20.24451	275	-28.70443	275	-1.105587	275	-5.416149
	276	-9.257483	276	-1.629747	276	-2.315574	276	-6.134818	276	1.236507	276	1.696295	276	-11.2645	276	-7.208494	276	-20.7247	276	-30.48724	276	-.629123	276	-4.606233
	277	-9.127778	277	-1.416373	277	-2.764043	277	-7.719254	277	1.720577	277	1.119256	277	-11.33617	277	-6.812691	277	-21.44742	277	-28.33413	277	-1.025772	277	-4.503178
	278	-8.323606	278	-.9442892	278	-3.240422	278	-7.79003	278	1.818736	278	.8297808	278	-10.68921	278	-6.345459	278	-19.26638	278	-29.30634	278	-1.035014	278	-4.697042
	279	-7.676134	279	-.2126909	279	-3.042737	279	-7.659067	279	1.690704	279	.7863922	279	-11.11871	279	-6.959712	279	-19.90719	279	-29.46441	279	-1.56456	279	-6.079819
	280	-7.257912	280	.2191375	280	-3.333272	280	-9.671714	280	1.576138	280	1.322887	280	-11.50197	280	-6.943515	280	-19.90034	280	-30.13329	280	-2.00101	280	-6.509847
	281	-7.149	281	-5.597472E-02	281	-4.549551	281	-10.0196	281	1.667152	281	1.383132	281	-11.71699	281	-7.168196	281	-19.3976	281	-28.08922	281	-1.997328	281	-6.470935
	282	-7.43909	282	-.7282639	282	-4.377509	282	-7.914892	282	1.574993	282	2.030936	282	-12.26401	282	-7.205983	282	-20.05367	282	-29.24058	282	-2.261482	282	-6.66317
	283	-6.85597	283	-.1501231	283	-4.241488	283	-7.883111	283	1.893466	283	2.137098	283	-11.99061	283	-7.206452	283	-22.64079	283	-28.73185	283	-2.138148	283	-6.457936
	284	-7.03888	284	.3094961	284	-4.14483	284	-8.339415	284	1.869475	284	1.266728	284	-11.83151	284	-7.261979	284	-18.87475	284	-26.63404	284	-2.417776	284	-6.808269
	285	-6.526656	285	1.738031	285	-4.209737	285	-7.181272	285	1.479462	285	.9996378	285	-11.08289	285	-6.176224	285	-18.9611	285	-28.24006	285	-2.282391	285	-6.930082
	286	-6.35624	286	2.017874	286	-3.954629	286	-6.381277	286	1.704056	286	1.67351	286	-10.37887	286	-5.929652	286	-17.01585	286	-28.22811	286	-2.380898	286	-7.308195
	287	-5.936854	287	1.815786	287	-4.47345	287	-6.869355	287	1.658071	287	2.207787	287	-9.934183	287	-5.218599	287	-18.2103	287	-28.39741	287	-2.239398	287	-6.573598
	288	-5.391392	288	1.798524	288	-4.560119	288	-6.065317	288	2.024232	288	3.173695	288	-9.655675	288	-4.397286	288	-19.0305	288	-28.29237	288	-2.205287	288	-6.278974
	289	-5.087849	289	2.535163	289	-4.06358	289	-5.30865	289	1.62032	289	2.675402	289	-9.573484	289	-4.724492	289	-17.75705	289	-28.50086	289	-1.689684	289	-6.510355
	290	-5.380844	290	2.565476	290	-3.072511	290	-6.391739	290	1.841668	290	2.693995	290	-9.192273	290	-4.707717	290	-17.72293	290	-28.46728	290	-1.248541	290	-5.991829
	291	-5.110576	291	1.526106	291	-3.951462	291	-8.733073	291	2.697461	291	3.317652	291	-9.237547	291	-4.536286	291	-17.90737	291	-28.74534	291	-.7593953	291	-5.295168
	292	-4.521972	292	1.390642	292	-3.588634	292	-7.600843	292	2.194472	292	2.932785	292	-8.87903	292	-4.413733	292	-18.90617	292	-27.55219	292	-1.027149	292	-4.709414
	293	-4.33871	293	1.286524	293	-3.957399	293	-7.36059	293	2.639273	293	3.189327	293	-7.523031	293	-4.176486	293	-17.36475	293	-28.80576	293	-.7734338	293	-4.646541
	294	-3.734479	294	2.49243	294	-4.07286	294	-8.784596	294	2.187676	294	2.931068	294	-7.334511	294	-4.294023	294	-18.63767	294	-28.50489	294	-1.146361	294	-4.859004
	295	-3.789454	295	2.586116	295	-3.943006	295	-8.109003	295	2.693519	295	3.101657	295	-6.974084	295	-3.749	295	-21.06937	295	-31.00879	295	-.5429133	295	-4.418516
	296	-3.976499	296	2.478167	296	-4.548039	296	-7.158389	296	2.805072	296	2.86889	296	-6.766456	296	-3.722505	296	-18.22259	296	-29.34755	296	-.8467071	296	-4.021657
	297	-4.306966	297	2.825852	297	-5.186846	297	-8.303717	297	2.874792	297	4.112161	297	-6.27177	297	-3.493968	297	-20.00596	297	-29.94798	297	-1.376536	297	-3.430551
	298	-4.026139	298	3.174377	298	-5.054508	298	-7.239584	298	2.824493	298	4.625854	298	-5.570007	298	-3.207706	298	-20.14794	298	-29.12526	298	-1.53643	298	-3.109965
	299	-4.138153	299	3.472774	299	-5.00162	299	-6.20028	299	2.471991	299	5.289361	299	-5.287976	299	-2.828719	299	-20.94836	299	-31.00564	299	-1.619002	299	-3.337615
	300	-3.939202	300	3.776902	300	-4.288753	300	-6.554764	300	3.14344	300	6.021446	300	-4.979692	300	-2.440527	300	-18.54222	300	-29.62495	300	-1.84426	300	-3.182605
	301	-3.691214	301	3.683408	301	-4.377565	301	-6.958015	301	2.734589	301	5.792308	301	-4.505826	301	-2.336217	301	-18.06179	301	-28.94717	301	-1.799144	301	-3.334793
	302	-3.242488	302	4.289157	302	-4.306216	302	-6.596776	302	3.078403	302	4.965768	302	-3.947681	302	-2.228488	302	-19.5484	302	-30.56873	302	-1.795029	302	-3.563358
	303	-2.352471	303	5.752241	303	-4.018069	303	-6.21508	303	2.842214	303	4.090772	303	-3.406044	303	-1.878082	303	-20.64683	303	-32.26763	303	-1.632601	303	-4.007359
	304	-2.339117	304	6.54024	304	-3.38427	304	-4.807104	304	3.031985	304	4.056559	304	-3.777662	304	-1.492261	304	-21.50413	304	-32.56327	304	-1.704971	304	-3.510648
	305	-1.940491	305	6.71342	305	-3.308683	305	-3.694343	305	2.311905	305	3.761366	305	-3.657783	305	-.8938963	305	-22.13125	305	-32.84074	305	-1.379465	305	-3.521834
	306	-1.582502	306	6.752133	306	-2.528173	306	-3.492856	306	2.652394	306	4.473542	306	-4.11881	306	-1.014412	306	-21.46893	306	-33.59055	306	-1.2133	306	-3.524553
	307	-1.641192	307	6.274128	307	-2.842099	307	-4.670535	307	3.146057	307	4.936841	307	-4.617135	307	-1.366423	307	-20.37799	307	-34.83941	307	-1.529037	307	-3.378827
	308	-1.428143	308	6.090551	308	-3.023185	308	-3.856613	308	3.572384	308	5.312415	308	-4.961779	308	-1.798819	308	-19.90917	308	-36.60857	308	-1.888066	308	-3.440223
	309	-1.292659	309	6.442592	309	-2.904313	309	-4.302895	309	3.99849	309	5.853866	309	-5.280255	309	-1.812798	309	-21.49134	309	-34.98776	309	-2.192047	309	-3.861639
	310	-.4340081	310	6.468876	310	-3.053098	310	-4.982576	310	3.469187	310	6.012708	310	-4.955908	310	-2.153471	310	-20.16138	310	-35.57487	310	-2.151642	310	-4.116376
	311	-.8804659	311	6.290019	311	-3.405379	311	-6.397268	311	3.833154	311	7.352263	311	-5.291901	311	-2.063241	311	-21.48975	311	-36.48888	311	-2.619142	311	-4.245
	312	.0311073	312	6.999681	312	-3.909275	312	-6.779626	312	3.939921	312	7.291253	312	-5.098853	312	-1.83983	312	-20.14618	312	-36.31001	312	-2.736782	312	-4.285739
	313	.6112692	313	7.919574	313	-4.288397	313	-6.907692	313	3.644275	313	7.406079	313	-4.765075	313	-1.829166	313	-21.96269	313	-38.82682	313	-3.089008	313	-4.60984
	314	1.312248	314	8.436524	314	-4.502657	314	-7.060367	314	4.322388	314	7.203245	314	-5.333426	314	-1.983079	314	-19.64646	314	-39.42334	314	-3.616684	314	-4.378975
	315	2.034194	315	8.874758	315	-4.702272	315	-6.12304	315	4.69169	315	6.743845	315	-5.587111	315	-2.19928	315	-23.34211	315	-39.27055	315	-4.090487	315	-5.089171
	316	1.846094	316	9.111944	316	-4.547786	316	-5.403075	316	4.411363	316	6.610888	316	-5.954177	316	-3.191237	316	-22.75501	316	-40.68639	316	-3.96215	316	-5.975221
	317	1.832587	317	9.423957	317	-4.894664	317	-6.534173	317	3.812907	317	5.41002	317	-5.680229	317	-3.608813	317	-22.42306	317	-40.5297	317	-4.218044	317	-6.264785
	318	2.580195	318	9.315886	318	-4.769096	318	-6.346715	318	4.309352	318	5.967634	318	-5.279694	318	-4.432713	318	-23.34782	318	-42.34056	318	-4.17732	318	-6.201391
	319	2.423242	319	9.099648	319	-4.852519	319	-4.589194	319	3.568401	319	5.023044	319	-4.987136	319	-4.339363	319	-23.1863	319	-42.21452	319	-3.695579	319	-5.899015
	320	2.073105	320	9.646795	320	-4.105699	320	-4.990616	320	4.188035	320	5.684931	320	-4.105299	320	-3.214595	320	-22.76719	320	-43.9177	320	-3.074984	320	-5.123321
	321	1.371323	321	9.133103	321	-4.77864	321	-4.891047	321	3.369868	321	5.348974	321	-3.964096	321	-2.354679	321	-24.00933	321	-41.42995	321	-3.021187	321	-4.865052
	322	1.045535	322	8.242341	322	-4.167949	322	-4.958089	322	3.630243	322	5.760209	322	-3.460036	322	-1.69657	322	-22.10873	322	-43.86264	322	-2.443101	322	-5.387238
	323	.5136719	323	6.893713	323	-3.959455	323	-6.462213	323	3.511079	323	5.335503	323	-3.261279	323	-1.160877	323	-22.47258	323	-44.71454	323	-2.192538	323	-5.397949
	324	-.1108111	324	6.007535	324	-3.533109	324	-6.13648	324	3.29226	324	5.576162	324	-2.737314	324	-1.049647	324	-23.17051	324	-42.71828	324	-2.297265	324	-5.813891
	325	-.3065137	325	5.705993	325	-2.573249	325	-5.534709	325	3.938644	325	6.322804	325	-1.263043	325	-1.044875	325	-21.04358	325	-42.50041	325	-1.877972	325	-5.51737
	326	-1.005838	326	5.409421	326	-2.371383	326	-5.115943	326	3.76911	326	6.79632	326	-1.334281	326	-.8091921	326	-24.75774	326	-41.63319	326	-1.806252	326	-5.479148
	327	-1.113056	327	5.753348	327	-2.689607	327	-4.982843	327	3.787669	327	6.547058	327	-.8148788	327	-.2302924	327	-22.41518	327	-44.46446	327	-1.667581	327	-4.439537
	328	-1.565579	328	5.148558	328	-3.123001	328	-4.875654	328	4.460231	328	7.222752	328	-.1425854	328	1.043755	328	-23.06482	328	-46.8859	328	-1.077021	328	-3.569512
	329	-1.043623	329	5.314341	329	-2.312403	329	-4.360805	329	3.530603	329	6.592738	329	-1.133176E-02	329	1.257602	329	-24.82547	329	-46.61123	329	-.810477	329	-3.258711
	330	-.7563245	330	5.582727	330	-2.154243	330	-4.966511	330	4.24295	330	7.117453	330	.5771141	330	1.655903	330	-23.86921	330	-43.94935	330	-.5314922	330	-2.765882
	331	-1.056029	331	4.714536	331	-2.250461	331	-4.191313	331	3.520239	331	6.983446	331	.6956164	331	.8566605	331	-24.35392	331	-44.40551	331	-.6854732	331	-2.059962
	332	-1.075333	332	5.116414	332	-2.342103	332	-3.030973	332	3.749585	332	7.088344	332	.8501121	332	.4684037	332	-25.08587	332	-45.46803	332	-.4090317	332	-2.390237
	333	-1.191009	333	5.528273	333	-2.981603	333	-3.91239	333	3.408152	333	6.956009	333	.7583044	333	.5133486	333	-23.74051	333	-46.23759	333	-.4093377	333	-2.679498
	334	-1.876836	334	5.477297	334	-2.2263	334	-3.59281	334	3.30256	334	6.980311	334	.838774	334	.8010486	334	-26.03622	334	-46.5996	334	.2509373	334	-2.225075
	335	-1.338667	335	4.718488	335	-1.575829	335	-2.405171	335	3.552767	335	7.696273	335	.4732381	335	1.489437	335	-26.00484	335	-47.4246	335	.2873521	335	-1.658535
	336	-2.239242	336	3.089779	336	-1.194979	336	-1.583536	336	2.748591	336	7.204877	336	-.3279319	336	1.847489	336	-24.78551	336	-45.38227	336	.0409271	336	-1.690362
	337	-2.053773	337	3.706722	337	-1.545933	337	-2.531795	337	3.194783	337	8.404301	337	-.4804577	337	1.908605	337	-25.49808	337	-46.64416	337	-.6409233	337	-1.427205
	338	-2.668579	338	3.384485	338	-1.166474	338	-1.594788	338	3.327409	338	9.301235	338	-1.062935	338	1.421887	338	-25.34063	338	-44.38843	338	-.6798269	338	-1.384084
	339	-2.939171	339	4.183852	339	-1.570578	339	-2.380791	339	2.814858	339	9.709915	339	-1.087776	339	1.527939	339	-25.53271	339	-46.25224	339	-.7403551	339	-2.202614
	340	-2.930293	340	4.486719	340	-.9393746	340	-2.892527	340	3.10119	340	10.43082	340	-.8494989	340	1.907263	340	-28.19466	340	-47.2963	340	-.7831064	340	-2.507328
	341	-2.720935	341	4.58787	341	-1.20992	341	-2.380766	341	3.026631	341	10.69371	341	-1.387991	341	1.935664	341	-27.68733	341	-45.64043	341	-1.202273	341	-2.587217
	342	-2.260432	342	4.546748	342	-1.171322	342	-.901502	342	3.046116	342	11.08313	342	-1.64226	342	1.842656	342	-24.89545	342	-48.02954	342	-1.178807	342	-2.439924
	343	-2.453287	343	4.049636	343	-1.004615	343	-.81584	343	3.283293	343	9.755677	343	-1.86455	343	1.582844	343	-28.60879	343	-47.37864	343	-.8879635	343	-2.557903
	344	-2.639186	344	3.635882	344	-1.002773	344	-1.276871	344	3.311302	344	9.338045	344	-1.773933	344	1.110692	344	-28.65748	344	-46.67153	344	-.876447	344	-2.26114
	345	-3.466217	345	2.555449	345	-.508669	345	-.8590047	345	2.814903	345	8.845407	345	-1.83895	345	.624257	345	-26.83494	345	-45.43982	345	-.5684062	345	-2.15136
	346	-3.657555	346	2.061164	346	-1.058855	346	-9.091876E-02	346	2.888451	346	9.198871	346	-2.146031	346	.2627128	346	-28.64499	346	-47.50916	346	-.8487429	346	-2.36701
	347	-3.998108	347	2.182103	347	-.9680119	347	-.2634314	347	2.717461	347	9.801015	347	-1.956509	347	.5320942	347	-28.07847	347	-49.88018	347	-1.281842	347	-2.17739
	348	-4.063438	348	2.544935	348	-.8083219	348	.8077666	348	2.607353	348	10.16249	348	-1.960753	348	.2538815	348	-27.12823	348	-50.75423	348	-1.892693	348	-2.10902
	349	-4.968999	349	1.735392	349	-.9184749	349	.4995596	349	2.685825	349	10.43812	349	-2.194947	349	-8.441269E-02	349	-27.04923	349	-46.70232	349	-1.840061	349	-2.027386
	350	-5.357592	350	1.684698	350	-1.000144	350	.3522008	350	2.90188	350	10.23964	350	-2.343133	350	-.1873736	350	-28.19494	350	-47.47954	350	-2.283029	350	-2.540993
	351	-5.498713	351	.9505928	351	-.1917377	351	-.1869032	351	2.476093	351	10.40743	351	-2.441298	351	-.1641979	351	-28.16437	351	-47.46803	351	-1.994716	351	-2.251785
	352	-5.505365	352	.2739717	352	-.8837354	352	-.9046218	352	2.899844	352	11.09884	352	-1.871592	352	-.5452393	352	-29.90039	352	-45.65471	352	-2.315732	352	-1.399925
	353	-5.892629	353	-.2206709	353	-1.124071	353	-.7192596	353	2.974715	353	11.75527	353	-1.94307	353	-.9961481	353	-29.5893	353	-47.79145	353	-2.535825	353	-.9198042
	354	-5.490303	354	.1690401	354	-.9246995	354	-.7489119	354	2.890861	354	11.96218	354	-1.561909	354	-3.636261E-03	354	-28.20193	354	-46.34898	354	-2.588711	354	-1.156029
	355	-5.22926	355	.5284338	355	-.133566	355	1.005641	355	3.279819	355	11.9222	355	-1.543935	355	7.319411E-03	355	-29.63782	355	-46.41467	355	-2.748329	355	-2.537875
	356	-4.931689	356	1.047184	356	.1586892	356	1.587731	356	3.6797	356	11.64408	356	-1.7085	356	-.5033829	356	-30.76266	356	-45.64673	356	-2.628234	356	-3.122383
	357	-4.728934	357	1.135957	357	1.288332	357	1.169061	357	3.59006	357	11.12236	357	-1.40676	357	-1.02651	357	-32.65218	357	-46.18233	357	-2.479651	357	-3.366583
	358	-4.130438	358	1.461299	358	-.1400754	358	.6942212	358	3.20493	358	10.42049	358	-1.153942	358	-1.375959	358	-30.99722	358	-45.28407	358	-2.518853	358	-3.561701
	359	-3.705051	359	1.507449	359	.60426	359	1.71876	359	2.847584	359	10.69466	359	-.923158	359	-.7728198	359	-31.65459	359	-44.19442	359	-2.572692	359	-3.521909
	360	-3.801449	360	1.43267	360	.3322367	360	.6514809	360	3.147575	360	10.70376	360	-1.088472	360	-8.279053E-02	360	-32.01641	360	-44.94686	360	-2.550037	360	-3.581113
	361	-4.10063	361	.9906256	361	.2046099	361	.8999414	361	2.536155	361	10.36834	361	-1.256399	361	.963354	361	-34.54985	361	-45.20028	361	-2.537377	361	-3.677124
	362	-3.366172	362	.9106129	362	.1523826	362	1.118143	362	3.021526	362	9.964571	362	-.9367613	362	1.004868	362	-33.351	362	-43.7702	362	-1.877982	362	-3.946299
	363	-3.356004	363	.4555003	363	-.2906403	363	2.392749E-03	363	2.532224	363	9.616487	363	-.8033339	363	.4893579	363	-33.41729	363	-42.86728	363	-1.61641	363	-3.818728
	364	-3.40701	364	.2878054	364	-.2546717	364	-1.09743	364	2.977124	364	9.54373	364	-.6833783	364	.9379362	364	-36.55303	364	-45.34011	364	-1.276323	364	-3.08093
	365	-3.807438	365	.2553949	365	-.5047515	365	-.6115048	365	3.078997	365	9.741594	365	-1.160412	365	.7672775	365	-34.86792	365	-45.09343	365	-1.316284	365	-2.806272
	366	-4.118846	366	.57579	366	.422508	366	.3889214	366	2.992359	366	10.62137	366	-1.52768	366	1.160852	366	-33.72513	366	-46.01436	366	-1.329164	366	-2.310771
	367	-3.854795	367	.9617633	367	-1.028791	367	-.7300424	367	2.438181	367	11.16922	367	-2.319546	367	.9250566	367	-34.72036	367	-44.76673	367	-1.264387	367	-2.265962
	368	-3.913867	368	.9114662	368	.1259181	368	.7855737	368	2.94413	368	12.06161	368	-2.432826	368	.3020336	368	-35.89071	368	-42.71518	368	-1.292018	368	-1.805417
	369	-4.134707	369	1.359984	369	.8870355	369	2.21297	369	3.034688	369	11.46417	369	-2.126502	369	-7.484075E-02	369	-35.99849	369	-42.87073	369	-.9547641	369	-1.614229
	370	-4.004234	370	2.323233	370	.3332941	370	1.30295	370	3.369731	370	11.01672	370	-2.869138	370	-1.032572	370	-37.77129	370	-43.24693	370	-.4339195	370	-1.094638
	371	-4.354416	371	2.823545	371	1.60991	371	2.228551	371	3.455894	371	10.89563	371	-3.082946	371	-.7119489	371	-37.39796	371	-43.80595	371	-.1836632	371	-.6265179
	372	-4.299735	372	2.687597	372	1.555119	372	1.512521	372	2.736459	372	10.48049	372	-3.102828	372	-1.263743	372	-37.86101	372	-42.05872	372	.3366418	372	-.6704161
	373	-4.559793	373	2.150096	373	1.160181	373	.2086126	373	2.487753	373	10.11228	373	-4.090547	373	-1.337463	373	-39.16923	373	-41.36024	373	.5304161	373	-.3993255
	374	-5.402701	374	.4703229	374	1.421702	374	.6773299	374	2.593885	374	9.362782	374	-4.102546	374	-1.435297	374	-41.54473	374	-44.54427	374	.4268203	374	-.1577253
	375	-5.232401	375	.1049395	375	1.161288	375	.9610726	375	2.276691	375	7.753535	375	-4.566123	375	-1.663252	375	-40.62089	375	-44.90976	375	.6398367	375	.1712156
	376	-4.982077	376	-.2627688	376	1.096999	376	.1268272	376	2.603045	376	8.150758	376	-4.40006	376	-1.441333	376	-40.35826	376	-43.38288	376	.8765819	376	.9069308
	377	-4.368571	377	4.571891E-02	377	.9171343	377	-.6836892	377	2.160813	377	7.986284	377	-4.382543	377	-2.195351	377	-40.72484	377	-41.62658	377	.8788106	377	.9223956
	378	-3.461921	378	1.275779	378	.3017699	378	-1.15928	378	1.469433	378	7.987707	378	-4.29585	378	-2.132493	378	-41.44574	378	-40.37373	378	1.017411	378	1.763704
	379	-2.560733	379	2.133399	379	.4871995	379	-1.178845	379	1.479885	379	8.217957	379	-3.656597	379	-2.048428	379	-42.42826	379	-41.58554	379	1.068475	379	1.903921
	380	-2.528462	380	2.91514	380	3.403155E-02	380	-1.737288	380	1.553175	380	9.048631	380	-3.490761	380	-1.988356	380	-42.64275	380	-41.94338	380	.9017127	380	2.614852
	381	-2.501913	381	2.664196	381	-.406063	381	-1.502752	381	1.536345	381	9.453637	381	-2.764241	381	-1.590089	381	-43.19141	381	-42.75035	381	.1360796	381	2.411354
	382	-2.728866	382	2.073715	382	-.7058153	382	-.9824873	382	1.791415	382	8.565656	382	-2.805558	382	-1.939665	382	-44.6147	382	-43.25718	382	-.119792	382	1.750959
	383	-2.320339	383	2.142678	383	-1.435151	383	-1.634811	383	1.862867	383	8.112923	383	-3.072901	383	-1.609588	383	-46.86735	383	-44.32292	383	1.886722E-02	383	1.954198
	384	-2.968933	384	1.186808	384	-1.265013	384	-1.576896	384	1.472414	384	7.128649	384	-2.654374	384	-2.071318	384	-46.56549	384	-43.2467	384	.3195307	384	2.436562
	385	-2.891397	385	1.678253	385	-1.671266	385	-1.017257	385	1.169988	385	7.222524	385	-2.327601	385	-2.237812	385	-47.61176	385	-42.0709	385	-9.690746E-02	385	2.295039
	386	-2.449317	386	2.20709	386	-1.234271	386	-1.020494	386	1.502338	386	7.669116	386	-1.622662	386	-2.13268	386	-48.80169	386	-42.69239	386	-.718486	386	1.45108
	387	-2.716665	387	2.450123	387	-1.76129	387	-3.016991	387	1.487717	387	7.779702	387	-2.028957	387	-2.065026	387	-51.01421	387	-43.72875	387	-1.342954	387	.6501752
	388	-2.415174	388	2.927989	388	-2.19735	388	-2.138325	388	1.421706	388	7.735207	388	-2.549924	388	-1.990456	388	-49.80684	388	-42.67	388	-1.544776	388	.3122004
	389	-2.236623	389	3.385653	389	-1.937772	389	-2.218014	389	1.978223	389	7.866961	389	-2.354575	389	-2.628627	389	-52.07073	389	-41.17684	389	-1.48266	389	-.5396131
	390	-2.34185	390	4.242045	390	-2.544707	390	-4.457997	390	1.525817	390	7.173806	390	-2.619608	390	-3.084766	390	-52.43825	390	-40.55869	390	-1.532761	390	-.4893357
	391	-1.595441	391	5.254174	391	-2.093736	391	-4.691164	391	1.742448	391	7.348348	391	-2.48066	391	-3.184419	391	-53.15421	391	-42.49942	391	-1.269146	391	.3559469
	392	-1.196447	392	5.339824	392	-2.669346	392	-4.761857	392	1.828409	392	7.318944	392	-2.863987	392	-2.806875	392	-53.47634	392	-40.57339	392	-1.211305	392	1.17359
	393	-.7299826	393	4.873029	393	-2.958251	393	-5.038782	393	1.760226	393	7.031565	393	-3.004121	393	-2.32332	393	-53.43807	393	-42.00024	393	-.928397	393	2.270252
	394	-.2274402	394	4.380861	394	-2.749018	394	-4.347552	394	1.45393	394	7.006387	394	-2.809325	394	-2.47991	394	-54.54124	394	-41.48706	394	-1.114548	394	2.449502
	395	-.4785471	395	4.278676	395	-3.592958	395	-5.140466	395	1.199394	395	6.87267	395	-3.656605	395	-2.583545	395	-52.97992	395	-42.99667	395	-1.75131	395	1.355965
	396	.633395	396	5.210398	396	-3.572227	396	-4.706613	396	1.9862	396	6.342164	396	-3.796482	396	-2.85231	396	-54.14212	396	-38.55069	396	-1.564614	396	-.2783442
	397	.7276758	397	5.197138	397	-3.872491	397	-5.4204	397	1.532634	397	5.803208	397	-4.188811	397	-3.379175	397	-54.25163	397	-41.62879	397	-1.639831	397	-.2546166
	398	1.051231	398	4.896461	398	-4.631526	398	-5.652073	398	1.200642	398	4.403868	398	-4.15082	398	-3.509139	398	-54.41671	398	-41.95442	398	-1.592563	398	.1970544
	399	.7708324	399	4.885503	399	-4.265598	399	-5.35522	399	1.232694	399	4.688547	399	-3.97123	399	-3.190444	399	-53.28096	399	-41.98144	399	-1.69529	399	.2183994
	400	.4678816	400	5.173362	400	-4.641225	400	-6.267325	400	1.088921	400	3.546432	400	-4.465514	400	-3.55086	400	-52.16389	400	-40.38568	400	-1.444811	400	7.639902E-02
	401	1.413104	401	5.65084	401	-4.53939	401	-6.586064	401	1.499268	401	3.065003	401	-4.296657	401	-3.344977	401	-54.90894	401	-40.67894	401	-.9781924	401	.1946455
	402	.3193907	402	4.567388	402	-5.014841	402	-6.862126	402	1.19734	402	3.815571	402	-4.053697	402	-3.344677	402	-52.71336	402	-42.22189	402	-.4200115	402	.2135029
	403	-.4895295	403	4.636465	403	-4.610429	403	-5.802928	403	1.089192	403	3.607165	403	-3.524957	403	-3.412618	403	-53.17564	403	-40.85458	403	-.11237	403	.0524088
	404	-.8817552	404	4.863966	404	-3.835002	404	-5.397392	404	1.168326	404	3.931259	404	-3.575675	404	-3.303725	404	-53.72445	404	-39.56469	404	.3080217	404	.2237377
	405	-.9934722	405	4.685163	405	-3.555939	405	-5.638936	405	1.244031	405	4.529338	405	-3.806705	405	-3.430944	405	-51.63889	405	-40.04305	405	.6427134	405	-.3029114
	406	-1.327207	406	4.285456	406	-2.45496	406	-5.021976	406	1.472231	406	4.257734	406	-2.950746	406	-3.241242	406	-54.08855	406	-38.7447	406	1.029311	406	-.515402
	407	-.9582827	407	4.809638	407	-2.733371	407	-5.706122	407	1.935505	407	4.820152	407	-2.474791	407	-3.155948	407	-51.63655	407	-40.9688	407	1.435743	407	.2620597
	408	-1.51756	408	4.020143	408	-2.095969	408	-4.520017	408	2.013277	408	4.082006	408	-1.844845	408	-3.148875	408	-53.50694	408	-39.53901	408	1.61081	408	.6519051
	409	-1.070107	409	4.088014	409	-1.732436	409	-4.090188	409	1.901651	409	2.810509	409	-1.104066	409	-2.55983	409	-54.65635	409	-40.0906	409	1.462418	409	1.06662
	410	-1.099575	410	4.329274	410	-1.58879	410	-5.106255	410	1.995052	410	1.878759	410	-.526186	410	-1.713477	410	-55.28499	410	-39.16337	410	1.611273	410	.7944937
	411	-.6056194	411	4.913544	411	-1.463263	411	-5.417908	411	1.853578	411	1.685945	411	.3649892	411	-.9808356	411	-52.03096	411	-37.25965	411	1.781323	411	1.404001
	412	-.9887215	412	4.440625	412	-1.576401	412	-4.699013	412	1.344067	412	1.65958	412	.6219141	412	-.7454136	412	-51.42881	412	-36.69963	412	1.525084	412	1.888966
	413	-.5425114	413	4.426889	413	-1.242787	413	-4.304175	413	2.27967	413	2.772208	413	1.543123	413	-.1658058	413	-52.41977	413	-36.03272	413	1.31083	413	1.74613
	414	-.9065559	414	3.051685	414	-1.669318	414	-4.306026	414	2.152305	414	3.105518	414	2.023604	414	.8918724	414	-51.66704	414	-38.07322	414	.8482319	414	2.042788
	415	-.1337649	415	2.772049	415	-2.720519	415	-2.919614	415	1.622894	415	3.542886	415	1.774101	415	1.466641	415	-50.66292	415	-36.51825	415	.8864896	415	1.800621
	416	.2694969	416	2.804105	416	-2.561044	416	-2.314062	416	2.323299	416	4.371863	416	1.556716	416	1.981911	416	-52.06067	416	-37.61728	416	1.023397	416	2.142305
	417	.2747338	417	3.228908	417	-2.17599	417	-2.644395	417	1.530999	417	4.959908	417	1.125276	417	1.558498	417	-49.1853	417	-36.46854	417	.7984445	417	2.623447
	418	.2421619	418	3.103464	418	-2.179364	418	-4.029635	418	1.257432	418	4.583594	418	1.319305	418	.4277264	418	-50.78132	418	-36.64286	418	.8904604	418	2.95504
	419	-1.242745	419	1.657981	419	-3.197457	419	-5.413566	419	1.570953	419	4.364038	419	1.209623	419	-.1222358	419	-51.00859	419	-35.69401	419	.8521715	419	2.60052
	420	-1.04937	420	1.078683	420	-2.909743	420	-6.334432	420	1.805517	420	4.613067	420	1.474566	420	.4875404	420	-48.83508	420	-36.57112	420	.7118086	420	2.222793
	421	-1.591709	421	-6.963968E-03	421	-3.19494	421	-6.639503	421	1.957762	421	4.048584	421	1.82647	421	1.18631	421	-48.51121	421	-36.23531	421	.8009439	421	3.177553
	422	-2.218799	422	-.9389533	422	-3.507405	422	-6.557221	422	1.272631	422	4.269295	422	1.310835	422	1.157846	422	-50.76778	422	-37.99308	422	1.014866	422	2.756291
	423	-2.21311	423	-.3699262	423	-3.007957	423	-6.602103	423	1.462502	423	3.484871	423	.8466268	423	1.438433	423	-46.53995	423	-35.43596	423	.7811927	423	2.08446
	424	-1.895688	424	-5.228209E-02	424	-3.232613	424	-7.28016	424	1.299433	424	3.055461	424	.8137411	424	1.413495	424	-48.21521	424	-35.27202	424	.6842887	424	1.851997
	425	-2.601315	425	-.4735886	425	-2.392808	425	-6.331345	425	1.06236	425	3.520173	425	1.018157	425	1.701999	425	-48.52966	425	-36.81918	425	.7983249	425	2.108792
	426	-2.665553	426	-.6586925	426	-1.928897	426	-5.831493	426	1.263847	426	4.140975	426	1.15817	426	2.336826	426	-46.98132	426	-37.47749	426	1.079443	426	2.885442
	427	-3.338483	427	-.7369296	427	-2.060631	427	-5.763842	427	.9981739	427	3.797623	427	8.555337E-02	427	2.036429	427	-47.14466	427	-36.7794	427	1.119017	427	3.602214
	428	-3.311546	428	-.9934523	428	-2.006335	428	-6.506233	428	.5276848	428	4.011953	428	-.8795271	428	1.863109	428	-46.03412	428	-38.48925	428	.7086551	428	3.37752
	429	-3.763124	429	-1.565696	429	-2.441631	429	-6.334096	429	-.3363787	429	3.166294	429	-.9382124	429	.8184242	429	-44.66795	429	-34.43773	429	.4210318	429	2.2609
	430	-3.524608	430	-1.188055	430	-2.770686	430	-6.408795	430	.6168191	430	3.933242	430	-.7753721	430	-.6130251	430	-45.51441	430	-33.54685	430	-.1052517	430	1.819509
	431	-3.941906	431	-1.658735	431	-2.766121	431	-6.921384	431	.5055502	431	4.49252	431	-.2143545	431	-1.480229	431	-44.90079	431	-36.56476	431	-.2179497	431	1.730014
	432	-4.315266	432	-1.34491	432	-3.384506	432	-6.254323	432	.7761738	432	4.700089	432	-.3329238	432	-1.502362	432	-44.56469	432	-36.60736	432	-.1950032	432	2.036911
	433	-4.623032	433	-.8607652	433	-2.814109	433	-6.278147	433	-.1800512	433	4.629898	433	-.1576901	433	-1.186986	433	-45.39511	433	-38.23781	433	-.6263808	433	1.659991
	434	-4.922295	434	-.6790875	434	-2.804138	434	-7.104006	434	.2158969	434	4.979678	434	-.6534221	434	-.9321316	434	-43.77211	434	-36.27757	434	-.4324141	434	1.2519
	435	-5.140788	435	-1.529209	435	-2.925801	435	-7.983986	435	.20024	435	5.205061	435	-.5148529	435	-1.245891	435	-43.17326	435	-39.34574	435	-2.062152E-02	435	1.410829
	436	-5.520471	436	-2.281029	436	-2.684598	436	-7.579514	436	.4873181	436	4.751285	436	-.5449038	436	-1.967282	436	-43.24856	436	-40.52346	436	.424551	436	1.391804
	437	-5.96507	437	-2.323492	437	-3.173793	437	-7.476055	437	.2441121	437	5.581606	437	-.5733087	437	-2.479803	437	-44.38948	437	-38.57793	437	.386766	437	1.915828
	438	-5.494306	438	-1.871282	438	-2.946841	438	-6.4152	438	.5814173	438	5.668817	438	-.8392885	438	-2.759143	438	-44.62452	438	-40.87282	438	.3539471	438	1.804327
	439	-5.479067	439	-1.631244	439	-2.811029	439	-6.371564	439	-8.944646E-02	439	4.933703	439	-1.089691	439	-2.841294	439	-46.52472	439	-42.22271	439	.8297164	439	1.278742
	440	-4.868746	440	-.9266884	440	-2.31923	440	-7.701283	440	.5139361	440	4.79982	440	-.6728284	440	-2.666993	440	-45.61174	440	-43.80638	440	1.419286	440	1.463388
	441	-4.802783	441	-1.102997	441	-2.707708	441	-7.155866	441	.5805235	441	4.763422	441	-.8488607	441	-2.880582	441	-44.70076	441	-42.39557	441	1.92564	441	2.187401
	442	-4.302865	442	-1.326542	442	-2.279995	442	-6.008617	442	.1138764	442	4.534917	442	-.6865103	442	-3.798339	442	-45.58703	442	-42.56639	442	1.711343	442	2.041935
	443	-4.132454	443	-1.212925	443	-2.485996	443	-5.561087	443	.2040526	443	4.694606	443	-.9844199	443	-4.157161	443	-45.73951	443	-43.45671	443	2.32902	443	1.646394
	444	-4.192485	444	-.4991322	444	-2.262439	444	-5.923152	444	.3754444	444	5.497211	444	-1.204004	444	-4.81581	444	-44.86234	444	-42.97543	444	2.193107	444	1.436608
	445	-3.465289	445	-.0915614	445	-2.494847	445	-5.317317	445	.1134038	445	6.632233	445	-1.063183	445	-4.438462	445	-45.11742	445	-47.11005	445	2.726508	445	1.69446
	446	-3.266702	446	.5792961	446	-2.44722	446	-6.186938	446	.2185407	446	6.716385	446	-1.150132	446	-4.384033	446	-42.92115	446	-43.61774	446	2.770288	446	1.55617
	447	-2.394271	447	1.488785	447	-2.361598	447	-6.923209	447	.2795999	447	6.628406	447	-1.649166	447	-3.846662	447	-46.13752	447	-44.06075	447	2.311693	447	2.112668
	448	-1.975438	448	1.78864	448	-1.844811	448	-6.728175	448	.9832057	448	6.385704	448	-1.926162	448	-4.207349	448	-47.93501	448	-46.0457	448	2.222208	448	2.519005
	449	-1.95215	449	1.89756	449	-2.631281	449	-6.237654	449	.229492	449	5.248831	449	-2.337465	449	-4.897651	449	-45.33239	449	-44.81422	449	1.372008	449	2.055905
	450	-.911164	450	3.045569	450	-2.548114	450	-6.510121	450	.6719819	450	4.476654	450	-2.460551	450	-4.62224	450	-45.61151	450	-46.34807	450	1.469277	450	1.789292
	451	-.8296528	451	3.163211	451	-2.464657	451	-6.729452	451	.5423625	451	5.014723	451	-2.663307	451	-4.56331	451	-45.2548	451	-48.10059	451	.8181375	451	1.591215
	452	-.5628722	452	3.197465	452	-2.263803	452	-4.739494	452	.9395704	452	5.367503	452	-2.636058	452	-4.529642	452	-44.55097	452	-47.6465	452	.5213095	452	1.636536
	453	-.8252431	453	2.781875	453	-2.508978	453	-4.938803	453	.261768	453	4.475643	453	-3.005522	453	-4.751096	453	-45.05251	453	-43.4983	453	.3252007	453	1.158864
	454	-.6094573	454	2.880301	454	-1.958867	454	-4.619421	454	-.3377667	454	4.580997	454	-3.760332	454	-4.214925	454	-46.36548	454	-46.20479	454	.1363318	454	1.486316
	455	-8.104752E-02	455	3.613346	455	-1.442487	455	-4.300285	455	.1601768	455	4.45106	455	-3.549019	455	-4.102633	455	-45.24508	455	-46.24193	455	.6916005	455	1.643074
	456	.6384329	456	4.780593	456	-1.506164	456	-5.115655	456	.9151475	456	4.659301	456	-3.816591	456	-4.990468	456	-45.58825	456	-45.8535	456	.5358422	456	1.59324
	457	.3495966	457	5.332927	457	-2.218709	457	-5.019713	457	.2615426	457	5.040754	457	-4.186048	457	-5.286323	457	-44.3265	457	-45.54391	457	.2146936	457	1.636522
	458	1.03805	458	6.137494	458	-1.684731	458	-4.254567	458	.3343205	458	5.562126	458	-4.734846	458	-5.246605	458	-45.43285	458	-45.36285	458	.2809982	458	1.213021
	459	1.749488	459	6.593557	459	-1.397922	459	-4.30514	459	-8.796486E-02	459	5.27394	459	-5.080353	459	-5.333614	459	-46.48391	459	-46.52785	459	.3722931	459	1.406163
	460	2.433576	460	7.422693	460	-1.83721	460	-5.7012	460	2.256767E-02	460	5.179098	460	-4.77863	460	-5.408355	460	-45.0587	460	-46.90392	460	.6361879	460	1.540541
	461	3.227801	461	8.562973	461	-2.285884	461	-7.212598	461	4.409981E-02	461	5.073405	461	-5.301558	461	-5.899124	461	-46.10629	461	-48.41382	461	.7890632	461	1.231039
	462	4.551414	462	9.441356	462	-2.136299	462	-6.518582	462	-.4339624	462	4.818442	462	-5.211574	462	-5.944894	462	-45.9065	462	-45.52553	462	1.018778	462	1.296314
	463	4.361715	463	9.250742	463	-2.155137	463	-6.976441	463	.2234473	463	5.082693	463	-5.048141	463	-6.312814	463	-45.16288	463	-47.28117	463	1.061184	463	1.200547
	464	4.205145	464	9.384752	464	-2.964203	464	-6.564099	464	-.2711798	464	3.850016	464	-5.260321	464	-6.651021	464	-45.86266	464	-48.67373	464	1.051451	464	2.056006
	465	3.737957	465	8.868258	465	-2.369607	465	-5.107127	465	-.8618034	465	4.288041	465	-4.854905	465	-6.620299	465	-48.07482	465	-47.96541	465	1.01518	465	2.178969
	466	2.919183	466	7.124528	466	-2.618245	466	-5.488603	466	-1.014941	466	4.784772	466	-4.988394	466	-6.842836	466	-48.65311	466	-46.78854	466	.8711821	466	2.134004
	467	3.225197	467	7.136403	467	-2.752752	467	-5.658897	467	-.7594554	467	4.943637	467	-4.892261	467	-6.309035	467	-47.51519	467	-46.66608	467	.8240616	467	2.241344
	468	3.138804	468	7.008196	468	-3.186266	468	-6.277593	468	-1.345305	468	4.756374	468	-5.050862	468	-6.420664	468	-48.20089	468	-45.26336	468	.989427	468	3.119452
	469	2.584498	469	6.885894	469	-4.46985	469	-6.239888	469	-1.067067	469	4.770665	469	-5.212464	469	-6.732806	469	-49.12428	469	-44.17871	469	.6027143	469	3.216544
	470	3.680307	470	8.547205	470	-2.710449	470	-5.80578	470	-1.823033	470	4.578718	470	-4.893417	470	-6.732597	470	-47.49549	470	-44.33095	470	-7.203401E-02	470	2.688862
	471	3.701668	471	9.110576	471	-4.31421	471	-5.674891	471	-1.406118	471	5.257159	471	-4.844578	471	-6.514663	471	-47.37617	471	-43.45177	471	-.8782954	471	1.948992
	472	4.9057	472	10.16003	472	-3.193204	472	-5.87292	472	-1.456286	472	6.604183	472	-4.316323	472	-6.290669	472	-49.04181	472	-44.35846	472	-.8544216	472	1.208496
	473	5.235183	473	10.83773	473	-4.111	473	-5.728142	473	-2.319683	473	6.145644	473	-4.704837	473	-6.359176	473	-46.96944	473	-43.75873	473	-.9669455	473	.8360817
	474	4.816504	474	9.704941	474	-4.128196	474	-7.808423	474	-1.809454	474	6.309851	474	-4.682731	474	-6.441671	474	-48.81453	474	-42.48678	474	-1.286212	474	.7381296
	475	5.352685	475	9.672703	475	-2.284903	475	-5.538428	475	-1.27618	475	6.8588	475	-4.065507	475	-6.115204	475	-49.38331	475	-42.82646	475	-1.479513	475	.7936026
	476	5.315256	476	9.345023	476	-4.207695	476	-7.555155	476	-1.546282	476	5.963008	476	-3.98676	476	-6.06994	476	-48.04101	476	-41.63179	476	-1.350605	476	.5835453
	477	6.181574	477	10.39138	477	-3.928184	477	-6.043875	477	-1.998064	477	5.916301	477	-3.629539	477	-5.825533	477	-47.38465	477	-40.20833	477	-1.488889	477	.1966788
	478	6.246789	478	10.75503	478	-4.850122	478	-5.973215	478	-2.044406	478	5.791387	478	-3.967214	478	-5.286871	478	-49.16669	478	-41.65303	478	-1.643265	478	-5.628298E-02
	479	6.685534	479	11.60786	479	-3.837182	479	-5.853211	479	-2.880943	479	4.998988	479	-3.923907	479	-5.207578	479	-49.21161	479	-41.05424	479	-1.454008	479	-.5108976
	480	6.540758	480	12.11001	480	-4.357925	480	-5.478773	480	-2.577595	480	4.72189	480	-3.707922	480	-4.671645	480	-50.0234	480	-41.88933	480	-1.296129	480	-.5424442
	481	6.98308	481	11.86373	481	-4.239131	481	-6.488451	481	-3.258666	481	3.537432	481	-3.907504	481	-4.582375	481	-51.30487	481	-42.11321	481	-1.392841	481	.1419371
	482	6.908016	482	11.30565	482	-4.828541	482	-6.178122	482	-3.094151	482	3.947736	482	-3.4117	482	-4.047482	482	-50.12216	482	-42.85514	482	-1.344899	482	.307263
	483	6.677486	483	11.11874	483	-4.526118	483	-4.895925	483	-4.190423	483	3.44673	483	-3.767671	483	-3.911096	483	-50.30111	483	-41.88441	483	-1.347668	483	-.4502559
	484	6.207502	484	11.47992	484	-5.148588	484	-6.270991	484	-4.357828	484	4.081028	484	-3.822518	484	-3.813691	484	-52.37883	484	-43.8606	484	-1.229136	484	-.6428738
	485	6.328242	485	10.75997	485	-4.758021	485	-4.894537	485	-4.095426	485	5.070023	485	-3.818547	485	-3.53928	485	-51.39225	485	-43.00809	485	-1.272056	485	-.5770214
	486	6.479736	486	10.56454	486	-4.991429	486	-4.084625	486	-4.848413	486	4.964305	486	-3.626493	486	-3.487681	486	-50.41209	486	-42.81745	486	-1.432493	486	-1.12045
	487	6.658716	487	11.1852	487	-4.73646	487	-3.480618	487	-4.64832	487	4.923727	487	-3.208341	487	-2.88296	487	-51.33598	487	-42.33006	487	-.97738	487	-.9599559
	488	7.287032	488	12.27935	488	-3.541692	488	-2.149155	488	-4.438062	488	4.067258	488	-3.41136	488	-3.106132	488	-50.57497	488	-42.60821	488	-.9118478	488	-1.28316
	489	7.344749	489	12.78505	489	-3.072637	489	-1.200432	489	-3.804152	489	4.52627	489	-3.528888	489	-3.125067	489	-50.65128	489	-42.33114	489	-.7294983	489	-1.317355
	490	7.003431	490	13.01704	490	-3.749986	490	-3.247979	490	-3.880117	490	3.938405	490	-3.455473	490	-3.39867	490	-50.61474	490	-40.25566	490	-.6947957	490	-1.12192
	491	6.96348	491	12.10882	491	-3.257162	491	-3.115412	491	-4.424687	491	4.306458	491	-3.751855	491	-3.829311	491	-50.84096	491	-41.59522	491	-.4776976	491	-1.136801
