# Supplementary material for: A single Musashi gene allele is sufficient to maintain mouse photoreceptor cells
Source: PLoS One. 2026 May 14;21(5):e0338576. doi: 10.1371/journal.pone.0338576 (PMC13175383; doi:10.1371/journal.pone.0338576)
Supplement: S3 File — (ZIP) [file pone.0338576.s012.zip › Supplementary_data_1_RawERG_data_and_R-code/2nd batch/D14_Msi TKO_ROD_013025.CSV]

Information	Record_No	3637	Record_No	3638	Record_No	3639	Record_No	3640	Record_No	3641	Record_No	3642	Record_No	3643	Record_No	3644	Record_No	3647	Record_No	3648	Record_No	3649	Record_No	3650	Record_No	3651	Record_No	3652	Record_No	3653	Record_No	3654	Record_No	3657	Record_No	3658	Record_No	3659	Record_No	3660	Record_No	3661	Record_No	3662	Record_No	3663	Record_No	3664	Record_No
	Animal ID	1060	Animal ID	1060	Animal ID	1060	Animal ID	1060	Animal ID	1060	Animal ID	1060	Animal ID	1060	Animal ID	1060	Animal ID	1052	Animal ID	1052	Animal ID	1052	Animal ID	1052	Animal ID	1052	Animal ID	1052	Animal ID	1052	Animal ID	1052	Animal ID	1057	Animal ID	1057	Animal ID	1057	Animal ID	1057	Animal ID	1057	Animal ID	1057	Animal ID	1057	Animal ID	1057	Animal ID
	Session		Session		Session		Session		Session		Session		Session		Session		Session		Session		Session		Session		Session		Session		Session		Session		Session		Session		Session		Session		Session		Session		Session		Session		Session
	Species/Breed		Species/Breed		Species/Breed		Species/Breed		Species/Breed		Species/Breed		Species/Breed		Species/Breed		Species/Breed		Species/Breed		Species/Breed		Species/Breed		Species/Breed		Species/Breed		Species/Breed		Species/Breed		Species/Breed		Species/Breed		Species/Breed		Species/Breed		Species/Breed		Species/Breed		Species/Breed		Species/Breed		Species/Breed
	Study protocol #		Study protocol #		Study protocol #		Study protocol #		Study protocol #		Study protocol #		Study protocol #		Study protocol #		Study protocol #		Study protocol #		Study protocol #		Study protocol #		Study protocol #		Study protocol #		Study protocol #		Study protocol #		Study protocol #		Study protocol #		Study protocol #		Study protocol #		Study protocol #		Study protocol #		Study protocol #		Study protocol #		Study protocol #
	Birthdate	Dec/30/1899	Birthdate	Dec/30/1899	Birthdate	Dec/30/1899	Birthdate	Dec/30/1899	Birthdate	Dec/30/1899	Birthdate	Dec/30/1899	Birthdate	Dec/30/1899	Birthdate	Dec/30/1899	Birthdate	Dec/30/1899	Birthdate	Dec/30/1899	Birthdate	Dec/30/1899	Birthdate	Dec/30/1899	Birthdate	Dec/30/1899	Birthdate	Dec/30/1899	Birthdate	Dec/30/1899	Birthdate	Dec/30/1899	Birthdate	Dec/30/1899	Birthdate	Dec/30/1899	Birthdate	Dec/30/1899	Birthdate	Dec/30/1899	Birthdate	Dec/30/1899	Birthdate	Dec/30/1899	Birthdate	Dec/30/1899	Birthdate	Dec/30/1899	Birthdate
	TestDate	Jan/30/2025	TestDate	Jan/30/2025	TestDate	Jan/30/2025	TestDate	Jan/30/2025	TestDate	Jan/30/2025	TestDate	Jan/30/2025	TestDate	Jan/30/2025	TestDate	Jan/30/2025	TestDate	Jan/30/2025	TestDate	Jan/30/2025	TestDate	Jan/30/2025	TestDate	Jan/30/2025	TestDate	Jan/30/2025	TestDate	Jan/30/2025	TestDate	Jan/30/2025	TestDate	Jan/30/2025	TestDate	Jan/30/2025	TestDate	Jan/30/2025	TestDate	Jan/30/2025	TestDate	Jan/30/2025	TestDate	Jan/30/2025	TestDate	Jan/30/2025	TestDate	Jan/30/2025	TestDate	Jan/30/2025	TestDate
	TestTime	09:55:54	TestTime	09:55:54	TestTime	09:57:23	TestTime	09:57:23	TestTime	10:00:14	TestTime	10:00:14	TestTime	10:00:56	TestTime	10:00:56	TestTime	10:18:59	TestTime	10:18:59	TestTime	10:24:28	TestTime	10:24:28	TestTime	10:29:52	TestTime	10:29:52	TestTime	10:30:34	TestTime	10:30:34	TestTime	10:49:14	TestTime	10:49:14	TestTime	10:50:43	TestTime	10:50:43	TestTime	10:53:26	TestTime	10:53:26	TestTime	10:54:09	TestTime	10:54:09	TestTime
	Protocol	ABI ROD	Protocol	ABI ROD	Protocol	ABI ROD	Protocol	ABI ROD	Protocol	ABI ROD	Protocol	ABI ROD	Protocol	ABI ROD	Protocol	ABI ROD	Protocol	ABI ROD	Protocol	ABI ROD	Protocol	ABI ROD	Protocol	ABI ROD	Protocol	ABI ROD	Protocol	ABI ROD	Protocol	ABI ROD	Protocol	ABI ROD	Protocol	ABI ROD	Protocol	ABI ROD	Protocol	ABI ROD	Protocol	ABI ROD	Protocol	ABI ROD	Protocol	ABI ROD	Protocol	ABI ROD	Protocol	ABI ROD	Protocol
	Step_No	1	Step_No	1	Step_No	3	Step_No	3	Step_No	6	Step_No	6	Step_No	8	Step_No	8	Step_No	1	Step_No	1	Step_No	3	Step_No	3	Step_No	6	Step_No	6	Step_No	8	Step_No	8	Step_No	1	Step_No	1	Step_No	3	Step_No	3	Step_No	6	Step_No	6	Step_No	8	Step_No	8	Step_No
	Label	R	Label	L	Label	R	Label	L	Label	R	Label	L	Label	R	Label	L	Label	R	Label	L	Label	R	Label	L	Label	R	Label	L	Label	R	Label	L	Label	R	Label	L	Label	R	Label	L	Label	R	Label	L	Label	R	Label	L	Label
	Stimulus	Scotopic WHT -40dB Flash	Stimulus	Scotopic WHT -40dB Flash	Stimulus	Scotopic WHT -24dB Flash	Stimulus	Scotopic WHT -24dB Flash	Stimulus	Scotopic WHT -12dB Flash	Stimulus	Scotopic WHT -12dB Flash	Stimulus	Scotopic WHT -4dB Flash	Stimulus	Scotopic WHT -4dB Flash	Stimulus	Scotopic WHT -40dB Flash	Stimulus	Scotopic WHT -40dB Flash	Stimulus	Scotopic WHT -24dB Flash	Stimulus	Scotopic WHT -24dB Flash	Stimulus	Scotopic WHT -12dB Flash	Stimulus	Scotopic WHT -12dB Flash	Stimulus	Scotopic WHT -4dB Flash	Stimulus	Scotopic WHT -4dB Flash	Stimulus	Scotopic WHT -40dB Flash	Stimulus	Scotopic WHT -40dB Flash	Stimulus	Scotopic WHT -24dB Flash	Stimulus	Scotopic WHT -24dB Flash	Stimulus	Scotopic WHT -12dB Flash	Stimulus	Scotopic WHT -12dB Flash	Stimulus	Scotopic WHT -4dB Flash	Stimulus	Scotopic WHT -4dB Flash	Stimulus
	Low cut (Hz)	0.3	Low cut (Hz)	0.3	Low cut (Hz)	0.3	Low cut (Hz)	0.3	Low cut (Hz)	0.3	Low cut (Hz)	0.3	Low cut (Hz)	0.3	Low cut (Hz)	0.3	Low cut (Hz)	0.3	Low cut (Hz)	0.3	Low cut (Hz)	0.3	Low cut (Hz)	0.3	Low cut (Hz)	0.3	Low cut (Hz)	0.3	Low cut (Hz)	0.3	Low cut (Hz)	0.3	Low cut (Hz)	0.3	Low cut (Hz)	0.3	Low cut (Hz)	0.3	Low cut (Hz)	0.3	Low cut (Hz)	0.3	Low cut (Hz)	0.3	Low cut (Hz)	0.3	Low cut (Hz)	0.3	Low cut (Hz)
	High cut (Hz)	500	High cut (Hz)	500	High cut (Hz)	500	High cut (Hz)	500	High cut (Hz)	500	High cut (Hz)	500	High cut (Hz)	500	High cut (Hz)	500	High cut (Hz)	500	High cut (Hz)	500	High cut (Hz)	500	High cut (Hz)	500	High cut (Hz)	500	High cut (Hz)	500	High cut (Hz)	500	High cut (Hz)	500	High cut (Hz)	500	High cut (Hz)	500	High cut (Hz)	500	High cut (Hz)	500	High cut (Hz)	500	High cut (Hz)	500	High cut (Hz)	500	High cut (Hz)	500	High cut (Hz)
	Notch	OFF	Notch	OFF	Notch	OFF	Notch	OFF	Notch	OFF	Notch	OFF	Notch	OFF	Notch	OFF	Notch	OFF	Notch	OFF	Notch	OFF	Notch	OFF	Notch	OFF	Notch	OFF	Notch	OFF	Notch	OFF	Notch	OFF	Notch	OFF	Notch	OFF	Notch	OFF	Notch	OFF	Notch	OFF	Notch	OFF	Notch	OFF	Notch
Cursor #	3637 Time	3637 Amp	3638 Time	3638 Amp	3639 Time	3639 Amp	3640 Time	3640 Amp	3641 Time	3641 Amp	3642 Time	3642 Amp	3643 Time	3643 Amp	3644 Time	3644 Amp	3647 Time	3647 Amp	3648 Time	3648 Amp	3649 Time	3649 Amp	3650 Time	3650 Amp	3651 Time	3651 Amp	3652 Time	3652 Amp	3653 Time	3653 Amp	3654 Time	3654 Amp	3657 Time	3657 Amp	3658 Time	3658 Amp	3659 Time	3659 Amp	3660 Time	3660 Amp	3661 Time	3661 Amp	3662 Time	3662 Amp	3663 Time	3663 Amp	3664 Time	3664 Amp	3667 Time
1
2
3
4
5
6
7
8
9
10
Wave Data	3637 Time	3637 Amp	3638 Time	3638 Amp	3639 Time	3639 Amp	3640 Time	3640 Amp	3641 Time	3641 Amp	3642 Time	3642 Amp	3643 Time	3643 Amp	3644 Time	3644 Amp	3647 Time	3647 Amp	3648 Time	3648 Amp	3649 Time	3649 Amp	3650 Time	3650 Amp	3651 Time	3651 Amp	3652 Time	3652 Amp	3653 Time	3653 Amp	3654 Time	3654 Amp	3657 Time	3657 Amp	3658 Time	3658 Amp	3659 Time	3659 Amp	3660 Time	3660 Amp	3661 Time	3661 Amp	3662 Time	3662 Amp	3663 Time	3663 Amp	3664 Time	3664 Amp	3667 Time
	-20	-4.848886	-20	-3.677328	-20	1.197958	-20	6.105407	-20	-2.197606E-02	-20	-1.742363	-20	-9.602674	-20	-5.225734	-20	-7.981032	-20	-5.383998	-20	1.011056	-20	-2.64019	-20	4.899309	-20	-16.05258	-20	-20.50811	-20	5.900198	-20	.2594964	-20	3.856689	-20	-1.677687	-20	-2.467414	-20	-1.415605	-20	.8569328	-20	1.082806	-20	-7.281815	-20
	-19	-5.449769	-19	-3.996388	-19	1.2171	-19	6.649055	-19	.4732523	-19	-1.402107	-19	-9.76936	-19	-4.6027	-19	-8.485537	-19	-5.714218	-19	.8169226	-19	-3.414019	-19	5.278853	-19	-16.96161	-19	-21.5715	-19	6.839082	-19	.2725341	-19	4.342824	-19	-2.184897	-19	-2.75502	-19	-1.367686	-19	1.628128	-19	1.146698	-19	-7.7037	-19
	-18	-5.60049	-18	-3.858933	-18	1.759983	-18	7.064392	-18	.9075345	-18	-1.212607	-18	-10.05281	-18	-4.516666	-18	-9.046226	-18	-6.356359	-18	.8100865	-18	-3.581481	-18	5.10463	-18	-18.7299	-18	-23.74055	-18	6.400545	-18	.2523017	-18	4.61921	-18	-2.364832	-18	-2.826743	-18	-1.312553	-18	2.05286	-18	1.185525	-18	-8.503057	-18
	-17	-5.881486	-17	-4.080376	-17	2.181068	-17	7.733444	-17	1.012282	-17	-1.122145	-17	-9.677523	-17	-3.710501	-17	-9.519979	-17	-7.16015	-17	.996487	-17	-3.284722	-17	4.690675	-17	-19.92414	-17	-25.23731	-17	6.404601	-17	.3246418	-17	4.733307	-17	-2.46003	-17	-2.879546	-17	-1.357345	-17	2.368302	-17	1.08497	-17	-9.400841	-17
	-16	-6.35094	-16	-4.294699	-16	2.551606	-16	8.471587	-16	.9528564	-16	-1.326933	-16	-8.816985	-16	-1.912693	-16	-10.02254	-16	-7.935234	-16	1.216411	-16	-3.201708	-16	4.641043	-16	-20.89789	-16	-26.68512	-16	5.818003	-16	.4563498	-16	4.689761	-16	-2.465527	-16	-3.088761	-16	-1.368207	-16	2.719171	-16	1.03943	-16	-10.25459	-16
	-15	-6.541486	-15	-4.493176	-15	3.046789	-15	8.832286	-15	1.172045	-15	-1.268745	-15	-7.42424	-15	.3842075	-15	-10.36982	-15	-8.393559	-15	1.857706	-15	-2.754711	-15	4.199006	-15	-21.67881	-15	-26.79542	-15	5.775023	-15	.5716422	-15	4.632613	-15	-2.352169	-15	-3.30372	-15	-1.318982	-15	3.051646	-15	.7674173	-15	-11.02451	-15
	-14	-6.915745	-14	-2.818002	-14	2.190133	-14	8.38952	-14	1.056162	-14	.2618358	-14	-10.90528	-14	-4.25282	-14	-9.546911	-14	-6.527972	-14	.5723505	-14	-3.739187	-14	5.061422	-14	-17.12832	-14	-26.01745	-14	5.1314	-14	-.435503	-14	4.800605	-14	-2.4479	-14	-2.352066	-14	-.9057535	-14	2.930506	-14	.5379128	-14	-9.086055	-14
	-13	-6.892541	-13	-5.780055	-13	1.633684	-13	7.944398	-13	1.053006	-13	-.9402484	-13	-7.642581	-13	1.515388E-02	-13	-10.03322	-13	-6.985716	-13	.3824374	-13	-5.043813	-13	4.023784	-13	-20.37217	-13	-25.39074	-13	6.844273	-13	.7569587	-13	5.750397	-13	-3.432388	-13	-3.162913	-13	-.6106529	-13	3.43206	-13	1.390951	-13	-9.42573	-13
	-12	-5.114592	-12	-4.316537	-12	3.835476	-12	8.233719	-12	1.624671	-12	-1.980678	-12	-9.685062	-12	-3.628843	-12	-10.48003	-12	-8.409422	-12	1.144033	-12	-2.84947	-12	3.080201	-12	-26.26188	-12	-29.44053	-12	3.856785	-12	.494928	-12	4.699954	-12	-2.810882	-12	-2.664788	-12	-1.260465	-12	2.56955	-12	.9503506	-12	-11.27551	-12
	-11	-6.508199	-11	-5.596509	-11	2.955634	-11	9.923774	-11	.4659699	-11	-2.506068	-11	-6.818032	-11	-.6981546	-11	-10.66186	-11	-9.112093	-11	2.032952	-11	-2.433251	-11	3.840357	-11	-22.5635	-11	-28.52749	-11	4.842401	-11	.4989792	-11	3.561041	-11	-2.587091	-11	-3.479499	-11	-1.915619	-11	3.086294	-11	.7024153	-11	-11.67317	-11
	-10	-8.156425	-10	-5.400415	-10	3.263924	-10	9.463964	-10	1.265285	-10	-2.605534	-10	-6.583084	-10	3.638697	-10	-11.16512	-10	-10.09613	-10	3.119121	-10	-1.552139	-10	3.659776	-10	-23.8602	-10	-27.2351	-10	6.703536	-10	1.25343	-10	4.23141	-10	-1.54341	-10	-3.867797	-10	-1.627206	-10	3.3492	-10	.9565016	-10	-12.48189	-10
	-9	-5.661416	-9	-3.047537	-9	4.401884	-9	9.038339	-9	1.567175	-9	.158224	-9	-2.911402	-9	7.231213	-9	-10.33177	-9	-9.230021	-9	3.895342	-9	-.9104044	-9	5.528494	-9	-19.88679	-9	-24.1612	-9	7.271745	-9	.8610604	-9	4.752271	-9	-1.291341	-9	-4.295254	-9	-1.594197	-9	2.942263	-9	6.637197E-02	-9	-12.20473	-9
	-8	-7.051515	-8	-3.594072	-8	5.502486	-8	10.51455	-8	.3727365	-8	-2.519282	-8	-2.223857	-8	8.938292	-8	-10.70202	-8	-7.740313	-8	3.69258	-8	-1.873501	-8	3.279006	-8	-25.78577	-8	-24.99652	-8	5.515854	-8	1.54304	-8	5.441621	-8	-1.810812	-8	-3.434563	-8	-1.523698	-8	1.464635	-8	-6.938614E-03	-8	-12.78671	-8
	-7	-7.482194	-7	-3.457175	-7	3.160818	-7	8.240197	-7	.4987457	-7	-1.293031	-7	-2.988013	-7	9.506698	-7	-10.12055	-7	-5.846019	-7	3.679633	-7	-2.343032	-7	5.017769	-7	-25.41689	-7	-25.71359	-7	1.075242	-7	1.957814	-7	6.116508	-7	-1.546206	-7	-3.572076	-7	-2.841468	-7	1.30564	-7	-8.567061E-02	-7	-13.06722	-7
	-6	-8.179039	-6	-3.486063	-6	5.414308	-6	10.62934	-6	-1.212747	-6	-3.511923	-6	-2.37169	-6	8.150504	-6	-9.416154	-6	-5.76797	-6	3.458481	-6	-1.740993	-6	-1.770687	-6	-24.35903	-6	-21.98573	-6	3.240492	-6	2.416275	-6	7.106059	-6	-2.240548	-6	-4.828313	-6	-2.886149	-6	1.959691	-6	-.1261242	-6	-12.56826	-6
	-5	-7.086818	-5	-1.535837	-5	5.939351	-5	10.60987	-5	.3552411	-5	-2.827344	-5	-2.211055	-5	4.125578	-5	-8.885803	-5	-5.917366	-5	4.111348	-5	-.7591125	-5	-.1787007	-5	-28.551	-5	-25.57508	-5	-4.1382	-5	2.816936	-5	7.255082	-5	-1.647744	-5	-5.28279	-5	-3.118029	-5	1.505778	-5	-1.346586	-5	-14.47066	-5
	-4	-7.542768	-4	-2.568866	-4	6.915399	-4	10.68142	-4	.8667893	-4	-4.013433	-4	-3.629737	-4	3.65232	-4	-8.657755	-4	-5.967111	-4	2.593265	-4	-.5851296	-4	.6677699	-4	-29.76985	-4	-24.18685	-4	-3.655305	-4	2.705711	-4	6.241984	-4	-1.740465	-4	-5.711403	-4	-2.462945	-4	2.563859	-4	-1.25026	-4	-14.07708	-4
	-3	-7.949851	-3	-3.039994	-3	6.906496	-3	10.23303	-3	1.364708	-3	-1.240576	-3	-4.127059	-3	4.264512	-3	-8.111648	-3	-5.704715	-3	4.010846	-3	1.540144	-3	-9.835362E-02	-3	-29.27497	-3	-24.92788	-3	-.4114223	-3	2.839817	-3	6.462095	-3	-1.669942	-3	-4.258028	-3	-1.948884	-3	2.704043	-3	-1.421816	-3	-13.80456	-3
	-2	-7.966573	-2	-4.026589	-2	9.04127	-2	10.97619	-2	2.472807E-02	-2	-4.501211	-2	-3.106514	-2	6.946739	-2	-9.395374	-2	-5.856367	-2	3.327247	-2	.2869691	-2	3.688546	-2	-29.65173	-2	-25.4649	-2	-5.885409	-2	3.113106	-2	7.001175	-2	-1.226452	-2	-3.450051	-2	-1.888808	-2	3.276225	-2	-1.521621	-2	-14.29379	-2
	-1	-9.679167	-1	-3.988039	-1	8.650831	-1	10.9214	-1	1.30818	-1	-4.182015	-1	-1.801979	-1	9.609772	-1	-8.817071	-1	-5.46335	-1	2.224389	-1	-.2010004	-1	5.855358	-1	-31.7595	-1	-27.71864	-1	-4.470845	-1	3.260356	-1	6.336987	-1	-1.534851	-1	-3.495239	-1	-1.890466	-1	4.547801	-1	-1.33287	-1	-14.02586	-1
	0	-8.513193	0	-3.565347	0	5.815697	0	8.678508	0	2.998121	0	-4.068761	0	-.2608645	0	11.60198	0	-8.261254	0	-5.582538	0	2.076683	0	2.061449	0	.3066862	0	-29.98504	0	-25.22574	0	.6926847	0	3.173803	0	6.777213	0	-1.421148	0	-2.308995	0	-1.64721	0	6.295741	0	-1.029387	0	-12.44794	0
	1	-8.762663	1	-2.713057	1	6.1328	1	10.59414	1	1.560045	1	-3.276988	1	-1.225823	1	9.226255	1	-8.397635	1	-5.305777	1	1.793529	1	3.422429	1	4.030396	1	-31.01225	1	-25.37586	1	-.407871	1	2.728703	1	7.910647	1	-.7151166	1	-2.909125	1	-1.659375	1	7.243005	1	-1.95364	1	-11.27918	1
	2	-9.267932	2	-1.540096	2	6.183389	2	11.42627	2	3.075299	2	-2.215576	2	.9789888	2	9.307439	2	-8.46382	2	-3.837118	2	2.065285	2	2.790901	2	3.962756	2	-32.68537	2	-27.45095	2	-6.597803	2	3.145093	2	7.349121	2	-.1595325	2	-5.465703	2	-1.407982	2	7.428277	2	1.083773	2	-10.55644	2
	3	-9.079106	3	-3.269759	3	6.084281	3	13.23839	3	4.348212	3	-1.800891	3	-.2647247	3	10.63144	3	-7.822002	3	-2.450802	3	3.013751	3	1.659064	3	2.083257	3	-31.57677	3	-32.82818	3	-5.383495	3	3.16748	3	6.588997	3	-.5335299	3	-7.654198	3	-.7884443	3	7.446577	3	-.5102775	3	-9.054887	3
	4	-10.37714	4	-2.735996	4	5.993411	4	9.285575	4	4.52366	4	.1740564	4	-.1942549	4	9.090065	4	-8.668192	4	-5.5012	4	.3243812	4	-3.601427	4	6.72558	4	-29.60785	4	-24.7052	4	-3.349538	4	2.67015	4	6.997594	4	-1.249875	4	-7.407339	4	-.789281	4	4.849388	4	-1.08962	4	-9.370173	4
	5	-7.262063	5	-1.799244	5	6.411028	5	9.403941	5	4.975319	5	-1.476419	5	-1.752832	5	8.084791	5	-8.797111	5	-6.898499	5	.8360174	5	-2.820763	5	3.958304	5	-36.85737	5	-33.15505	5	-11.13729	5	2.433913	5	6.892492	5	-.9472759	5	-6.829214	5	-1.535289	5	3.098378	5	-4.123966	5	-15.398	5
	6	-8.440457	6	-1.831146	6	7.970145	6	11.69181	6	4.441129	6	-1.447418	6	-8.838717	6	1.758628	6	-8.823658	6	-5.510356	6	-1.88523	6	-3.790509	6	8.476072	6	-34.39434	6	-39.48611	6	-25.86856	6	2.455712	6	5.837596	6	-.5111243	6	-6.529444	6	-2.242991	6	1.259745	6	-10.49348	6	-27.46338	6
	7	-10.48745	7	-4.15162	7	8.871552	7	12.28676	7	3.962856	7	-1.99946	7	-22.24044	7	-13.45533	7	-8.009985	7	-4.184717	7	-2.462343	7	-1.86728	7	8.687654	7	-36.04401	7	-55.57409	7	-55.73271	7	2.309619	7	4.867324	7	-.8010983	7	-6.194633	7	-4.069417	7	-4.543066E-03	7	-25.98821	7	-53.11845	7
	8	-8.204942	8	-2.572477	8	6.387893	8	12.44645	8	3.030566	8	-3.806859	8	-40.5154	8	-34.54763	8	-7.779996	8	-2.950555	8	-.8448647	8	1.265642	8	11.97981	8	-35.99012	8	-75.2718	8	-89.16228	8	1.944014	8	4.789249	8	-1.430714	8	-6.439353	8	-6.667773	8	-2.955476	8	-49.7838	8	-84.75783	8
	9	-8.954822	9	-2.582845	9	5.08561	9	14.21169	9	-1.841447	9	-8.951109	9	-69.35109	9	-65.65611	9	-7.087575	9	-2.013277	9	-2.427764	9	-1.808081	9	9.324941	9	-45.36522	9	-98.92756	9	-131.4931	9	2.23566	9	3.805675	9	-2.802582	9	-7.492693	9	-10.02159	9	-7.857703	9	-79.8988	9	-124.0889	9
	10	-10.02389	10	-3.90836	10	3.407002	10	7.185721	10	-4.097568	10	-13.29722	10	-101.6286	10	-99.66158	10	-6.703465	10	-.2293434	10	-2.945065	10	-2.830226	10	3.153241	10	-57.53074	10	-122.1125	10	-179.0594	10	2.20852	10	4.535362	10	-3.297932	10	-7.895816	10	-14.49476	10	-13.85364	10	-113.1474	10	-166.0921	10
	11	-9.007537	11	-3.075417	11	4.316282	11	9.241731	11	-9.3131	11	-19.39116	11	-138.5519	11	-139.3825	11	-6.828737	11	-1.197887	11	-3.077067	11	-5.549166	11	-2.166134	11	-67.84413	11	-162.4075	11	-230.0449	11	1.999766	11	4.934026	11	-3.577316	11	-9.390027	11	-20.78199	11	-22.9882	11	-147.9117	11	-208.1616	11
	12	-10.5267	12	-3.392043	12	4.056925	12	6.735152	12	-15.24253	12	-26.30736	12	-175.3424	12	-176.5076	12	-6.29458	12	-.8158124	12	-6.885233	12	-8.65729	12	-9.078197	12	-82.76785	12	-183.571	12	-266.5442	12	2.319672	12	4.692886	12	-4.13444	12	-12.09663	12	-27.62434	12	-33.60888	12	-181.6837	12	-248.8514	12
	13	-8.451171	13	-1.116358	13	3.329227	13	8.218255	13	-23.62533	13	-34.45332	13	-206.5866	13	-205.7395	13	-5.391576	13	-.6077988	13	-5.798035	13	-10.24357	13	-17.13704	13	-96.02144	13	-207.0874	13	-304.5125	13	2.247146	13	4.527114	13	-4.929271	13	-14.10914	13	-35.44587	13	-44.29728	13	-212.9095	13	-282.37	13
	14	-8.657249	14	-.7889155	14	2.783534	14	5.247668	14	-33.0072	14	-42.42945	14	-233.2389	14	-229.5193	14	-6.094958	14	-2.806584	14	-4.8464	14	-9.52307	14	-21.23141	14	-112.6051	14	-229.3439	14	-333.6824	14	1.221135	14	4.334401	14	-5.461052	14	-15.06824	14	-43.69672	14	-55.61937	14	-241.0193	14	-309.0853	14
	15	-8.961332	15	.4189591	15	4.222983	15	10.47381	15	-42.85649	15	-54.70608	15	-252.3127	15	-244.1199	15	-6.758434	15	-3.015168	15	-7.516582	15	-12.59622	15	-30.38365	15	-125.8736	15	-230.4388	15	-337.4103	15	1.107665	15	4.728139	15	-6.678042	15	-17.27881	15	-52.0092	15	-67.37019	15	-260.4457	15	-324.7956	15
	16	-8.182428	16	1.769221	16	1.026542	16	9.499034	16	-54.25176	16	-70.17512	16	-266.0707	16	-247.7094	16	-7.302221	16	-2.574768	16	-10.71666	16	-17.0509	16	-36.79322	16	-144.6961	16	-242.5744	16	-343.7646	16	1.508923	16	3.996936	16	-6.489018	16	-18.08827	16	-60.87101	16	-79.5891	16	-274.2265	16	-330.8872	16
	17	-10.16597	17	-.9655201	17	2.937707E-02	17	5.292091	17	-65.18696	17	-81.97031	17	-272.0959	17	-246.8871	17	-6.568202	17	-2.707159	17	-8.625105	17	-13.74815	17	-41.9504	17	-162.158	17	-238.073	17	-331.3401	17	1.676664	17	3.558383	17	-6.493062	17	-18.89277	17	-70.53933	17	-92.26714	17	-279.4935	17	-327.4589	17
	18	-10.8859	18	-2.695536	18	1.514103	18	7.294816	18	-74.77897	18	-91.14624	18	-272.6936	18	-238.3103	18	-7.286155	18	-3.974609	18	-9.222465	18	-15.55744	18	-52.10246	18	-171.8232	18	-234.1728	18	-337.2338	18	1.87544	18	3.050882	18	-7.301198	18	-20.31017	18	-81.66206	18	-105.7727	18	-279.2158	18	-318.5291	18
	19	-11.99807	19	-5.205411	19	-1.084951	19	7.360376	19	-86.68327	19	-101.8145	19	-268.6012	19	-230.3124	19	-7.448838	19	-3.404679	19	-10.86148	19	-18.31242	19	-68.54964	19	-193.856	19	-234.7035	19	-322.5701	19	1.788817	19	2.91339	19	-8.019964	19	-21.74405	19	-92.75017	19	-118.924	19	-273.3677	19	-307.9096	19
	20	-11.23848	20	-6.194938	20	-2.616463	20	4.768449	20	-98.2594	20	-113.5055	20	-264.3354	20	-221.376	20	-7.402352	20	-2.95158	20	-12.87183	20	-20.50407	20	-72.20791	20	-214.4521	20	-221.3544	20	-273.6287	20	1.814635	20	3.478039	20	-8.797177	20	-23.5556	20	-103.7813	20	-132.5393	20	-266.981	20	-296.2539	20
	21	-12.90433	21	-8.044401	21	-2.310421	21	5.370453	21	-107.85	21	-126.7359	21	-260.9514	21	-214.8838	21	-7.676949	21	-3.368023	21	-12.85441	21	-18.8699	21	-81.7667	21	-233.6489	21	-189.3252	21	-167.1229	21	2.161126	21	3.529423	21	-9.297461	21	-24.85258	21	-114.8743	21	-149.1289	21	-265.3483	21	-296.4027	21
	22	-12.42935	22	-5.104542	22	-5.957245	22	5.040095	22	-116.9426	22	-137.3567	22	-260.0099	22	-203.234	22	-7.99626	22	-3.267663	22	-15.24824	22	-19.57832	22	-85.75554	22	-241.7184	22	-83.86681	22	.5956841	22	2.306542	22	2.445325	22	-10.2721	22	-26.92265	22	-125.4256	22	-163.2606	22	-273.1528	22	-303.5844	22
	23	-10.8056	23	-4.166851	23	-3.952906	23	4.593058	23	-128.5717	23	-147.342	23	-237.1671	23	-162.3583	23	-7.480299	23	-3.049799	23	-13.25002	23	-19.98704	23	-97.71339	23	-261.7323	23	-7.256349	23	102.5619	23	2.022263	23	2.278447	23	-10.52061	23	-26.76646	23	-137.3504	23	-175.7745	23	-275.9872	23	-282.2315	23
	24	-11.80372	24	-4.236758	24	-7.052811	24	.8929312	24	-138.0348	24	-154.8147	24	-179.674	24	-96.6559	24	-7.220601	24	-3.200902	24	-16.15638	24	-23.01035	24	-100.2293	24	-272.5379	24	43.7113	24	133.359	24	1.919679	24	2.264644	24	-11.24878	24	-27.94725	24	-148.8093	24	-188.0118	24	-241.5409	24	-202.6146	24
	25	-13.07618	25	-4.059716	25	-9.066159	25	1.172004	25	-146.78	25	-159.8561	25	-95.49504	25	-14.15778	25	-6.446644	25	-2.756076	25	-17.66142	25	-25.49368	25	-106.9875	25	-279.7361	25	55.25243	25	126.0318	25	2.228359	25	2.234716	25	-11.01175	25	-28.59458	25	-160.8913	25	-203.0798	25	-153.8042	25	-66.94008	25
	26	-14.05092	26	-6.029653	26	-11.43786	26	-4.492019	26	-157.4283	26	-164.716	26	-11.48629	26	58.9111	26	-5.645465	26	-1.518758	26	-17.83357	26	-27.5804	26	-96.12923	26	-264.6873	26	31.19122	26	56.14845	26	.6482524	26	.5933212	26	-12.00092	26	-29.68274	26	-178.3212	26	-225.386	26	-22.39672	26	86.24251	26
	27	-14.3149	27	-8.566092	27	-11.81548	27	-6.242267	27	-170.3795	27	-176.6467	27	48.12033	27	101.2782	27	-5.232832	27	-1.466224	27	-18.47453	27	-28.22648	27	-97.34218	27	-248.7863	27	-16.85522	27	-55.4854	27	1.171432	27	1.237393	27	-12.2134	27	-28.68418	27	-202.4606	27	-246.4047	27	101.6236	27	195.1589	27
	28	-14.60599	28	-7.690877	28	-12.33594	28	-4.109951	28	-185.6482	28	-189.4301	28	80.64173	28	113.7885	28	-4.367041	28	-2.037468	28	-22.73554	28	-32.53791	28	-82.59471	28	-200.3774	28	-68.45914	28	-85.64506	28	.7899085	28	-.4683426	28	-11.67284	28	-28.61534	28	-222.6032	28	-240.6295	28	176.013	28	236.8811	28
	29	-15.06736	29	-6.23424	29	-11.1572	29	-3.386116	29	-201.1487	29	-202.2824	29	90.32391	29	109.0862	29	-3.46062	29	-1.373643	29	-22.39037	29	-35.06112	29	-81.21132	29	-150.5804	29	-32.22168	29	50.75684	29	1.916324	29	-1.282625	29	-11.98929	29	-30.47599	29	-216.5713	29	-196.6887	29	203.4628	29	236.2448	29
	30	-14.21704	30	-6.909303	30	-13.55654	30	-6.110904	30	-209.7715	30	-207.376	30	81.67841	30	88.47546	30	-3.32453	30	-.8268072	30	-26.00244	30	-38.72299	30	-51.47655	30	-71.7109	30	80.72987	30	265.2461	30	1.265113	30	-1.86142	30	-12.01415	30	-31.92329	30	-178.4325	30	-109.2057	30	197.2056	30	202.6199	30
	31	-15.81391	31	-8.015001	31	-13.54396	31	-5.443984	31	-196.2982	31	-195.4185	31	51.8773	31	48.26194	31	-3.72927	31	-1.563092	31	-26.28167	31	-39.5247	31	-12.72211	31	-8.331022	31	184.2876	31	409.9111	31	.7876821	31	-1.090823	31	-13.44588	31	-36.80688	31	-97.42027	31	10.74411	31	160.849	31	132.6485	31
	32	-15.87038	32	-7.676965	32	-14.65492	32	-7.417169	32	-165.1019	32	-166.7258	32	9.316988	32	7.715452	32	-4.238868	32	-1.52589	32	-28.2948	32	-46.15307	32	30.34841	32	55.2712	32	246.2897	32	471.9589	32	-.2356695	32	-1.124929	32	-15.8421	32	-49.1367	32	7.978261	32	116.749	32	91.89818	32	57.47164	32
	33	-14.59008	33	-6.664061	33	-16.95769	33	-11.71452	33	-104.2956	33	-109.6651	33	-.201465	33	14.32657	33	-4.759775	33	-.9973648	33	-31.07701	33	-46.53403	33	67.84019	33	97.43737	33	291.1492	33	490.8556	33	-.3940233	33	-1.313333	33	-21.75814	33	-64.97112	33	95.65939	33	184.9908	33	37.18229	33	53.88677	33
	34	-14.236	34	-7.429774	34	-19.16943	34	-12.90367	34	-29.7026	34	-32.2417	34	67.56863	34	93.50172	34	-5.305887	34	-1.787008	34	-25.38657	34	-40.72148	34	101.5122	34	130.9962	34	267.6009	34	455.2206	34	-.4197449	34	-.585798	34	-33.58554	34	-71.81437	34	152.5114	34	211.22	34	73.60955	34	179.7616	34
	35	-15.95978	35	-8.097914	35	-22.67816	35	-14.06509	35	41.47218	35	48.01889	35	177.5944	35	196.8958	35	-5.577382	35	-2.277956	35	-18.98129	35	-30.39904	35	138.0799	35	178.9188	35	241.4203	35	365.0555	35	-.3320338	35	-1.602971	35	-46.73111	35	-50.17403	35	173.9722	35	198.2701	35	216.1248	35	363.5312	35
	36	-15.80713	36	-9.114051	36	-20.61195	36	-16.4164	36	95.32081	36	106.1678	36	279.5232	36	286.6721	36	-5.799851	36	-1.369769	36	-1.298362	36	1.961756	36	162.6805	36	242.7598	36	188.2304	36	261.0216	36	-.3141467	36	-3.339557	36	-46.32188	36	5.344713	36	159.2855	36	170.8414	36	372.717	36	505.1161	36
	37	-16.3069	37	-10.73631	37	-16.52017	37	-13.75057	37	126.3324	37	138.7318	37	362.2536	37	352.6664	37	-6.499147	37	-1.625532	37	16.71503	37	34.42283	37	192.1706	37	325.1324	37	143.0804	37	186.1769	37	-.0808361	37	-3.134469	37	-20.91326	37	88.84274	37	125.3616	37	176.0863	37	471.9516	37	577.1219	37
	38	-16.99094	38	-9.874157	38	-6.807579	38	.3909945	38	127.5005	38	140.127	38	415.7278	38	391.5669	38	-7.559284	38	-1.878281	38	49.36712	38	77.45029	38	216.7322	38	382.174	38	78.03323	38	120.4294	38	-.6889198	38	-2.855728	38	35.23045	38	172.1849	38	123.9987	38	257.6417	38	504.1249	38	579.1962	38
	39	-16.46683	39	-8.973372	39	14.52358	39	30.24625	39	115.0149	39	118.7346	39	436.3056	39	406.3398	39	-6.958601	39	-.8230416	39	67.92325	39	116.5532	39	255.6479	39	426.6238	39	63.62278	39	145.4345	39	-.3280377	39	-2.655635	39	112.7396	39	232.2276	39	204.9384	39	389.9068	39	488.1922	39	533.992	39
	40	-15.97205	40	-9.727296	40	45.92187	40	69.3772	40	127.7128	40	108.3044	40	421.4957	40	390.3605	40	-6.159411	40	-.4647492	40	74.50855	40	137.8539	40	291.2643	40	444.5001	40	63.02183	40	173.0295	40	-1.43694	40	-2.863181	40	184.4223	40	262.48	40	326.4392	40	498.2285	40	440.5077	40	451.5101	40
	41	-16.5384	41	-9.745114	41	82.61819	41	115.1628	41	190.3696	41	145.7503	41	375.7621	41	346.2276	41	-5.230971	41	1.152948	41	92.91199	41	166.4578	41	294.4482	41	421.7035	41	110.9644	41	250.0083	41	-.8646801	41	-1.868913	41	233.3527	41	262.6553	41	422.9312	41	555.2007	41	364.3909	41	346.0858	41
	42	-16.37828	42	-7.740899	42	116.0995	42	156.4366	42	293.398	42	231.6658	42	309.4466	42	280.6793	42	-4.081542	42	2.72635	42	101.9955	42	184.3673	42	313.721	42	407.9692	42	124.979	42	280.2979	42	-.8090652	42	-2.5704	42	252.438	42	242.4903	42	474.7019	42	567.3972	42	271.9457	42	243.0642	42
	43	-16.61742	43	-7.776349	43	147.1993	43	184.2518	43	383.3906	43	330.0829	43	241.4104	43	214.9361	43	-3.820282	43	4.825222	43	119.0506	43	210.1312	43	288.2793	43	369.7055	43	166.7317	43	306.3727	43	-.656797	43	-3.430433	43	244.0178	43	234.8447	43	487.5535	43	548.2716	43	188.4052	43	171.2336	43
	44	-15.70397	44	-8.494165	44	163.0354	44	189.201	44	440.9758	44	402.7694	44	195.935	44	166.0868	44	-2.55269	44	5.221716	44	145.4197	44	240.2602	44	290.2329	44	355.921	44	152.4692	44	268.0721	44	-.4214051	44	-3.232239	44	221.962	44	282.9745	44	468.1805	44	500.1606	44	134.4755	44	146.3741	44
	45	-15.70447	45	-8.66306	45	167.6289	45	181.6654	45	465.4879	45	430.3987	45	182.2978	45	145.4558	45	-1.536705	45	4.359374	45	182.2576	45	289.1498	45	278.3517	45	348.0644	45	133.0482	45	234.0166	45	-.114482	45	-3.119723	45	221.6755	45	383.0565	45	422.3646	45	430.7971	45	127.0027	45	161.3629	45
	46	-15.17377	46	-7.119035	46	169.3055	46	174.6167	46	452.0396	46	420.0854	46	193.5608	46	151.2117	46	-.7733855	46	5.587163	46	205.8845	46	328.1011	46	267.8454	46	330.5786	46	124.1419	46	210.4417	46	-.4962243	46	-2.479712	46	275.4786	46	483.5127	46	358.716	46	360.5555	46	154.2545	46	202.9745	46
	47	-17.09131	47	-9.086708	47	168.632	47	173.6071	47	405.3597	47	376.5732	47	223.6917	47	180.2066	47	.2846368	47	6.799208	47	228.151	47	368.5275	47	262.4798	47	324.0974	47	80.25179	47	158.6641	47	.1712522	47	-1.277776	47	373.7058	47	549.1287	47	292.6163	47	310.8103	47	198.3588	47	248.7134	47
	48	-17.52536	48	-10.31373	48	191.1407	48	209.4561	48	340.0322	48	309.9278	48	257.7542	48	216.2801	48	.7871917	48	7.910532	48	237.7179	48	401.3296	48	248.1129	48	304.9382	48	93.11149	48	170.9865	48	.4889644	48	.1078261	48	459.9719	48	570.8074	48	247.6053	48	295.9959	48	240.002	48	280.5776	48
	49	-16.34896	49	-9.687937	49	235.8985	49	270.0415	49	286.2361	49	241.1077	49	284.6649	49	250.6805	49	.871466	49	8.016847	49	241.9727	49	407.0518	49	242.5025	49	297.8752	49	96.05345	49	189.7152	49	.7282746	49	-.2275158	49	504.175	49	553.3138	49	235.4826	49	305.8489	49	267.0286	49	292.9981	49
	50	-15.73324	50	-10.32682	50	291.1237	50	335.1756	50	268.7923	50	200.0065	50	293.6158	50	268.5979	50	1.162995	50	7.764502	50	221.7699	50	390.0733	50	231.4827	50	277.8107	50	87.48915	50	186.3323	50	.7407492	50	-.0485903	50	509.8493	50	508.504	50	249.2957	50	326.0601	50	269.2703	50	284.882	50
	51	-16.15067	51	-9.795392	51	333.3316	51	379.3248	51	287.4396	51	197.951	51	285.3697	51	269.9169	51	.8795036	51	5.269176	51	228.4238	51	396.0167	51	219.1453	51	268.6373	51	107.165	51	206.5922	51	1.57456	51	.380194	51	482.3703	51	448.7981	51	275.4265	51	341.9958	51	260.5261	51	264.8487	51
	52	-16.18038	52	-8.136966	52	355.4946	52	393.2361	52	325.0107	52	230.1592	52	267.569	52	254.9414	52	-.1859987	52	5.034991	52	218.0562	52	372.9719	52	230.1122	52	284.5641	52	104.1099	52	207.4378	52	2.218651	52	.4642002	52	432.9922	52	395.3016	52	298.041	52	345.9286	52	235.3213	52	237.4405	52
	53	-16.07893	53	-9.760059	53	357.8177	53	374.7793	53	362.8697	53	275.3648	53	242.3179	53	233.0911	53	-1.290849	53	6.907252	53	214.3073	53	360.2916	53	221.0705	53	274.2559	53	109.1387	53	213.2357	53	3.326439	53	1.960939	53	373.6136	53	366.0204	53	308.2129	53	339.6509	53	213.1542	53	217.6001	53
	54	-15.45925	54	-11.30138	54	334.7378	54	334.5314	54	384.9769	54	313.2825	54	222.2144	54	208.8754	54	-1.62619	54	9.123673	54	204.7519	54	343.0527	54	215.013	54	274.3232	54	130.0885	54	225.282	54	3.177659	54	3.702585	54	326.7837	54	365.9467	54	306.5453	54	325.3653	54	192.9639	54	200.8538	54
	55	-15.68734	55	-10.99679	55	302.6273	55	288.3369	55	386.1211	55	326.6655	55	212.597	55	192.0737	55	-2.1903	55	10.98027	55	219.5866	55	353.4301	55	216.0614	55	270.2964	55	97.24436	55	185.2829	55	4.325274	55	5.902886	55	308.2773	55	380.2816	55	295.3868	55	309.0861	55	184.0726	55	200.175	55
	56	-14.26044	56	-9.627211	56	274.4206	56	252.8977	56	372.1866	56	320.2076	56	212.7934	56	184.1293	56	-1.026282	56	14.4261	56	208.6566	56	346.1855	56	209.9842	56	264.3516	56	107.3214	56	197.4657	56	5.457596	56	6.977804	56	320.3541	56	401.4111	56	279.2413	56	295.9614	56	182.9126	56	203.8701	56
	57	-13.6017	57	-9.360409	57	265.6457	57	240.0286	57	344.9983	57	295.2675	57	219.9001	57	184.7447	57	.6729627	57	17.13057	57	212.1951	57	351.3515	57	213.9472	57	259.0197	57	123.9412	57	189.7544	57	6.865564	57	7.292717	57	346.8251	57	416.3598	57	263.8681	57	287.8001	57	192.0966	57	215.3511	57
	58	-11.74179	58	-7.234509	58	282.5532	58	261.605	58	314.5308	58	264.9251	58	232.1373	58	193.6557	58	2.267958	58	20.57238	58	206.4277	58	351.8694	58	211.1043	58	264.0681	58	87.82503	58	159.8325	58	7.659659	58	6.977538	58	370.3226	58	417.0017	58	254.2899	58	284.4516	58	204.3825	58	228.0623	58
	59	-10.91883	59	-5.593449	59	321.9832	59	304.1812	59	290.0556	59	236.5138	59	244.4726	59	205.4386	59	4.812636	59	25.38353	59	215.8865	59	358.0271	59	194.9763	59	244.7692	59	107.0824	59	172.4498	59	8.337978	59	7.214711	59	385.4101	59	408.5963	59	250.3399	59	285.1563	59	214.8236	59	237.6962	59
	60	-9.751681	60	-5.507323	60	362.6236	60	345.6837	60	278.9119	60	213.5131	60	256.1324	60	219.0422	60	8.41205	60	29.5702	60	212.7147	60	359.4171	60	206.325	60	251.5021	60	105.644	60	176.1823	60	8.94918	60	9.762236	60	386.3798	60	395.1163	60	249.9814	60	288.4831	60	226.8814	60	244.2359	60
	61	-8.672294	61	-5.447098	61	385.91	61	368.0726	61	282.9262	61	205.2252	61	262.3101	61	227.2565	61	11.01421	61	31.39203	61	209.8154	61	362.9423	61	200.1708	61	246.0444	61	124.6941	61	194.83	61	9.7544	61	12.94599	61	376.6386	61	381.5225	61	253.1844	61	291.6043	61	231.411	61	246.4339	61
	62	-7.476092	62	-4.891761	62	390.9685	62	374.8549	62	290.9208	62	207.9657	62	265.8415	62	233.1091	62	13.24759	62	35.37036	62	201.5501	62	348.1721	62	208.4247	62	251.4712	62	108.6314	62	187.987	62	9.470703	62	16.38587	62	364.2072	62	372.9435	62	258.9237	62	294.0405	62	232.5518	62	243.3546	62
	63	-4.975874	63	-3.035664	63	380.8047	63	361.3185	63	300.279	63	220.077	63	266.4825	63	235.7345	63	16.05116	63	42.58074	63	205.4841	63	350.7951	63	196.0893	63	248.0647	63	97.8636	63	165.2261	63	10.55274	63	22.11869	63	353.0484	63	368.3593	63	265.2779	63	293.2851	63	232.2178	63	240.9809	63
	64	-3.263258	64	-1.754378	64	359.5049	64	333.8895	64	308.144	64	235.9798	64	263.7283	64	233.613	64	18.3578	64	47.43128	64	203.6669	64	347.48	64	194.5959	64	243.3932	64	134.4609	64	209.5925	64	12.2879	64	27.83868	64	346.7826	64	365.9008	64	266.6504	64	288.4961	64	227.5515	64	233.2212	64
	65	-1.099032	65	.8102875	65	332.6939	65	310.4804	65	313.5649	65	247.6866	65	259.2563	65	227.649	65	21.24891	65	54.36537	65	208.882	65	344.9106	65	212.6798	65	253.3869	65	100.9249	65	177.8535	65	16.77089	65	32.80433	65	346.2379	65	364.5834	65	264.5036	65	282.2748	65	219.4474	65	225.5464	65
	66	.8189877	66	2.294858	66	311.7088	66	289.5006	66	312.2431	66	251.5673	66	255.4002	66	224.5708	66	24.22271	66	60.68911	66	196.0256	66	333.6543	66	202.0208	66	234.2344	66	127.76	66	197.2581	66	21.38304	66	36.36153	66	347.5258	66	363.4939	66	260.3312	66	275.2286	66	213.1758	66	220.2195	66
	67	3.292077	67	3.768027	67	303.153	67	271.5893	67	307.8132	67	250.2492	67	250.8101	67	219.3016	67	27.07162	67	65.01294	67	206.9511	67	344.3605	67	209.3907	67	239.8217	67	121.365	67	191.5511	67	26.83987	67	41.67718	67	349.0956	67	361.5931	67	254.5832	67	268.316	67	206.2247	67	212.6417	67
	68	6.234983	68	6.823279	68	305.7206	68	270.4192	68	300.7058	68	242.4132	68	248.8311	68	216.9305	68	29.06143	68	67.76697	68	197.5571	68	335.0154	68	206.4274	68	237.7313	68	112.5211	68	184.5481	68	32.29809	68	45.6618	68	348.9308	68	360.3271	68	247.8652	68	261.0314	68	201.9691	68	210.206	68
	69	9.372789	69	10.80654	69	317.7167	69	275.2341	69	294.372	69	235.3651	69	245.4683	69	212.6881	69	30.28853	69	71.0654	69	203.1564	69	333.191	69	185.1735	69	219.6768	69	130.4537	69	186.4601	69	36.80655	69	49.70042	69	348.8554	69	359.3398	69	241.4884	69	255.3059	69	197.4266	69	205.3196	69
	70	12.05781	70	13.83055	70	334.5769	70	291.0116	70	289.4437	70	227.4349	70	241.832	70	212.2068	70	31.65652	70	74.88438	70	198.1618	70	332.8736	70	191.451	70	228.1306	70	121.9751	70	179.3893	70	41.77403	70	54.5931	70	348.5778	70	357.3909	70	235.4644	70	249.6078	70	195.5089	70	200.9669	70
	71	14.40124	71	17.18958	71	345.9641	71	304.4146	71	287.6095	71	223.0269	71	238.1153	71	208.5586	71	33.65335	71	77.47744	71	199.2217	71	334.9589	71	186.6752	71	219.8855	71	123.0344	71	173.2519	71	45.67272	71	59.46114	71	348.0522	71	353.6334	71	230.0694	71	245.7472	71	193.5888	71	196.8787	71
	72	17.34143	72	21.27578	72	353.0223	72	312.3981	72	286.7367	72	218.8574	72	238.0425	72	202.365	72	35.05477	72	80.33044	72	196.6042	72	334.9226	72	199.764	72	231.5564	72	117.7345	72	165.0247	72	49.76035	72	63.67631	72	347.9511	72	350.0544	72	225.8033	72	246.7493	72	195.2343	72	198.9593	72
	73	19.71582	73	23.24619	73	351.1576	73	313.2433	73	287.3503	73	221.61	73	232.2258	73	192.7785	73	36.33522	73	84.09217	73	195.8804	73	332.5594	73	185.7731	73	220.0978	73	114.5009	73	166.8321	73	54.13614	73	68.14444	73	345.8615	73	343.9937	73	225.4995	73	248.7839	73	196.0425	73	203.2938	73
	74	22.13511	74	24.26084	74	346.199	74	305.2047	74	290.0713	74	223.7118	74	233.7623	74	195.2449	74	37.9832	74	89.17837	74	191.2436	74	326.7331	74	192.9461	74	216.9087	74	109.1541	74	150.4552	74	58.98081	74	74.29669	74	342.6872	74	337.8772	74	229.669	74	249.8467	74	197.3061	74	206.4369	74
	75	24.96698	75	26.15804	75	339.6508	75	301.723	75	290.872	75	225.9563	75	231.9831	75	196.3631	75	40.10976	75	95.60558	75	191.2476	75	324.4742	75	193.3558	75	221.7242	75	112.3441	75	155.0181	75	62.88811	75	79.73289	75	339.1098	75	329.9756	75	233.1466	75	249.1748	75	198.6007	75	206.6793	75
	76	29.0773	76	29.94649	76	333.3863	76	294.9141	76	294.975	76	228.4824	76	229.8018	76	198.0167	76	43.87452	76	102.7939	76	187.3977	76	321.1195	76	189.8336	76	220.4669	76	106.3689	76	150.213	76	66.19905	76	84.142	76	335.0589	76	322.6886	76	234.7845	76	247.2517	76	199.3993	76	207.3317	76
	77	32.5982	77	32.19531	77	331.0745	77	287.4015	77	299.408	77	229.6967	77	228.664	77	198.0429	77	46.33456	77	104.0141	77	187.6037	77	317.5623	77	201.464	77	221.4531	77	100.9658	77	147.7561	77	68.01652	77	88.69456	77	329.1344	77	315.9201	77	235.3976	77	244.2038	77	200.2734	77	208.6661	77
	78	35.86166	78	34.68697	78	328.1364	78	284.963	78	299.9377	78	230.99	78	225.7241	78	193.1539	78	48.00679	78	104.8991	78	189.0624	78	318.3858	78	176.4641	78	198.2126	78	101.3423	78	151.2173	78	68.71955	78	91.23452	78	322.9366	78	311.9297	78	234.9968	78	239.3406	78	199.4615	78	206.3295	78
	79	39.08239	79	36.96358	79	329.1423	79	282.1138	79	300.1605	79	230.4861	79	223.687	79	189.6326	79	50.18245	79	108.6135	79	189.7716	79	312.5406	79	179.6825	79	200.0247	79	96.05474	79	146.1121	79	69.07365	79	92.84843	79	318.0531	79	312.8656	79	233.6147	79	235.2448	79	199.8253	79	207.6882	79
	80	41.76508	80	37.46996	80	332.224	80	283.0203	80	298.9869	80	230.9334	80	223.117	80	188.1036	80	50.63043	80	112.3114	80	183.8038	80	305.5259	80	190.0909	80	212.9392	80	97.6071	80	145.8777	80	69.39725	80	94.17109	80	314.0685	80	313.6445	80	231.8529	80	229.9508	80	200.4268	80	206.5229	80
	81	44.83271	81	38.5051	81	337.7437	81	283.2123	81	297.8211	81	229.686	81	219.3789	81	183.412	81	50.79389	81	112.9607	81	181.2255	81	303.1108	81	175.2449	81	183.6515	81	99.21584	81	148.4145	81	70.45331	81	95.12002	81	311.0477	81	314.2661	81	228.438	81	224.7827	81	198.9502	81	203.8052	81
	82	47.41536	82	40.34116	82	344.2187	82	289.0392	82	295.1418	82	226.9423	82	218.8324	82	179.9405	82	51.13733	82	111.9145	82	182.3963	82	302.6446	82	177.4304	82	191.344	82	101.7334	82	147.1407	82	71.0935	82	94.50974	82	312.0185	82	314.5846	82	224.7827	82	222.413	82	195.1285	82	200.2556	82
	83	49.42813	83	41.52599	83	345.6351	83	287.3604	83	291.9252	83	223.45	83	219.0898	83	180.4493	83	50.33245	83	110.3086	83	182.7688	83	305.5377	83	174.1467	83	183.2398	83	98.60121	83	147.9097	83	71.95592	83	93.57601	83	315.1335	83	313.5541	83	219.9039	83	220.5285	83	192.395	83	197.9204	83
	84	50.8538	84	41.59675	84	344.5917	84	287.4402	84	289.752	84	220.5766	84	218.6823	84	177.9971	84	49.12186	84	109.478	84	187.4434	84	311.1765	84	170.3555	84	183.3421	84	95.33146	84	146.9228	84	72.75082	84	92.98627	84	317.097	84	309.5908	84	216.3841	84	218.6208	84	194.1634	84	199.3284	84
	85	51.40016	85	42.33202	85	342.8883	85	285.0695	85	286.1902	85	215.8772	85	221.6203	85	177.5565	85	48.45105	85	108.8316	85	176.4227	85	298.0775	85	164.395	85	180.8473	85	89.1519	85	140.6427	85	74.05687	85	92.00822	85	319.8179	85	305.0701	85	215.3551	85	214.3163	85	189.3545	85	191.8885	85
	86	51.12483	86	41.37808	86	339.5599	86	284.4473	86	282.1939	86	211.9342	86	226.2521	86	178.4397	86	47.17207	86	108.8759	86	185.0098	86	304.4976	86	166.0426	86	175.3784	86	88.2539	86	135.1481	86	74.64547	86	91.60306	86	320.1198	86	298.5051	86	215.0189	86	208.2248	86	190.3548	86	190.7523	86
	87	51.89975	87	41.0388	87	334.3391	87	280.6927	87	279.6019	87	207.3536	87	234.2868	87	182.7553	87	46.09709	87	107.5111	87	187.6672	87	307.5172	87	167.6571	87	177.1079	87	86.55669	87	131.7834	87	74.38556	87	92.13258	87	318.2095	87	291.3329	87	211.7211	87	199.6179	87	187.3206	87	188.7479	87
	88	52.73007	88	42.41192	88	328.7359	88	277.8422	88	276.1536	88	199.9549	88	234.9874	88	180.7673	88	46.53092	88	107.3663	88	185.6278	88	303.9333	88	149.4957	88	150.826	88	83.09956	88	126.6792	88	74.41283	88	92.88316	88	314.6248	88	284.3154	88	206.9023	88	191.999	88	186.8399	88	186.2045	88
	89	53.22465	89	42.29911	89	322.5647	89	277.3775	89	273.3943	89	192.634	89	237.2549	89	182.6447	89	46.29733	89	107.2455	89	187.5505	89	304.3972	89	173.3647	89	178.6801	89	80.03887	89	123.8706	89	73.95008	89	92.64357	89	310.5824	89	278.185	89	201.8176	89	185.7916	89	182.846	89	182.9423	89
	90	54.4178	90	42.24443	90	318.6012	90	270.6876	90	269.9289	90	187.8632	90	236.6993	90	183.7376	90	46.83491	90	106.6916	90	184.3802	90	298.6173	90	160.5256	90	163.5429	90	76.7614	90	119.6054	90	73.96127	90	91.42815	90	305.0038	90	275.0351	90	196.4751	90	178.2457	90	178.9967	90	177.6214	90
	91	53.61446	91	42.15797	91	313.9782	91	267.7234	91	263.9147	91	184.3001	91	235.4888	91	183.4036	91	46.94671	91	106.4944	91	187.764	91	299.8418	91	147.8749	91	148.8613	91	74.60903	91	119.5516	91	74.37244	91	90.81006	91	300.3896	91	272.6287	91	190.164	91	170.4159	91	173.6075	91	175.3363	91
	92	54.8914	92	44.77591	92	309.7804	92	265.8161	92	258.5757	92	181.5357	92	233.7813	92	182.3389	92	47.62016	92	107.6399	92	185.4584	92	293.4041	92	159.3421	92	157.8053	92	75.97902	92	120.6546	92	74.60512	92	88.21964	92	295.2963	92	268.314	92	183.6274	92	163.9203	92	171.0216	92	170.9798	92
	93	55.98196	93	45.55829	93	307.3782	93	261.6998	93	251.8839	93	177.2444	93	229.7946	93	181.5342	93	49.70225	93	110.8126	93	183.7342	93	289.7565	93	158.4397	93	162.2148	93	73.51302	93	122.4151	93	74.8802	93	85.68169	93	290.8961	93	264.0959	93	178.2464	93	158.739	93	167.323	93	166.3172	93
	94	57.50826	94	46.92529	94	303.7466	94	256.4435	94	245.7969	94	172.3136	94	225.1193	94	181.1147	94	52.12174	94	113.0551	94	182.3367	94	285.6754	94	142.543	94	145.2	94	72.13765	94	118.4165	94	74.78129	94	84.85854	94	288.4431	94	260.287	94	172.8509	94	153.6556	94	163.0541	94	164.3197	94
	95	58.8427	95	49.88028	95	306.5239	95	256.747	95	242.0938	95	171.8238	95	219.9079	95	175.3884	95	54.23384	95	116.0939	95	182.4224	95	283.9827	95	145.4036	95	148.3637	95	69.06886	95	120.7275	95	74.40685	95	81.85174	95	287.6264	95	256.3135	95	167.5545	95	151.7357	95	160.5664	95	162.8874	95
	96	60.72477	96	50.95776	96	302.7996	96	250.3943	96	236.593	96	168.6194	96	216.2686	96	173.7921	96	55.1302	96	120.0806	96	180.0606	96	280.4142	96	151.4271	96	153.869	96	65.25317	96	112.5423	96	74.41691	96	79.76241	96	285.5651	96	250.0676	96	165.0206	96	151.2431	96	156.9295	96	159.6955	96
	97	61.38841	97	49.97319	97	303.9246	97	246.4098	97	230.3119	97	166.1676	97	212.5126	97	173.3702	97	56.60798	97	123.021	97	178.0428	97	280.4787	97	142.0233	97	146.8104	97	64.78792	97	109.3058	97	72.91127	97	78.17648	97	283.2993	97	243.4392	97	164.1803	97	147.5382	97	154.6494	97	159.1743	97
	98	63.54861	98	51.39122	98	301.9013	98	243.9793	98	224.6888	98	160.6129	98	205.479	98	166.9112	98	56.58699	98	124.5008	98	177.8306	98	277.1331	98	140.5325	98	143.9081	98	66.19398	98	107.0582	98	72.47866	98	78.2534	98	279.7476	98	237.6592	98	163.7435	98	143.0822	98	156.0081	98	162.1198	98
	99	66.75343	99	52.55262	99	300.8026	99	242.4897	99	219.9606	99	152.1498	99	202.2017	99	159.461	99	55.08857	99	123.077	99	176.9497	99	274.7267	99	145.2332	99	145.8849	99	61.1022	99	103.6455	99	71.12156	99	78.17628	99	275.8473	99	231.6936	99	161.2413	99	138.7877	99	153.7089	99	161.0062	99
	100	68.05992	100	50.82756	100	299.3813	100	238.8674	100	215.5999	100	143.2819	100	198.3989	100	150.1236	100	54.7354	100	119.7996	100	174.315	100	271.7923	100	134.8001	100	137.9022	100	56.33731	100	105.8205	100	69.7122	100	80.44218	100	272.1423	100	227.5985	100	158.1695	100	135.126	100	153.2914	100	159.0519	100
	101	68.8542	101	49.53206	101	299.9915	101	239.0574	101	212.6953	101	139.283	101	190.8771	101	140.8692	101	53.42333	101	112.7535	101	172.8449	101	267.3912	101	130.906	101	128.4687	101	54.28021	101	103.123	101	68.77995	101	83.54194	101	268.22	101	224.257	101	155.3938	101	131.2919	101	154.0479	101	158.6215	101
	102	69.75768	102	48.39353	102	297.7901	102	240.2687	102	210.052	102	139.3157	102	191.8756	102	139.2905	102	52.25336	102	108.6988	102	169.7025	102	264.9333	102	121.5649	102	118.4836	102	50.78923	102	100.6548	102	68.59586	102	86.12476	102	263.8056	102	220.8693	102	151.4292	102	127.0995	102	151.4401	102	153.1364	102
	103	69.99829	103	46.85844	103	299.1552	103	242.5993	103	208.4713	103	138.4321	103	190.4805	103	136.5249	103	51.85456	103	107.4096	103	167.986	103	264.4886	103	124.4877	103	121.7938	103	48.1414	103	100.5285	103	68.99831	103	89.19981	103	259.4786	103	218.1883	103	148.1837	103	122.758	103	150.6725	103	151.8931	103
	104	69.88335	104	44.45821	104	298.1485	104	239.9702	104	206.4396	104	138.0046	104	190.3557	104	136.7112	104	50.47074	104	105.5796	104	166.4021	104	260.9265	104	124.6401	104	119.4709	104	48.06521	104	99.35379	104	70.88011	104	90.82998	104	256.7426	104	216.4204	104	143.7056	104	117.2214	104	145.7998	104	145.2162	104
	105	69.43491	105	42.06958	105	298.8017	105	242.2489	105	203.2822	105	135.9175	105	188.0091	105	134.5975	105	49.60064	105	104.1905	105	166.1082	105	259.2129	105	119.7532	105	112.5548	105	45.1183	105	96.29115	105	72.89482	105	90.28354	105	254.1982	105	213.2233	105	138.7789	105	112.9983	105	143.6897	105	140.2419	105
	106	69.05692	106	40.03862	106	299.0986	106	240.2523	106	201.0364	106	136.0775	106	187.1442	106	134.2426	106	49.29038	106	104.2659	106	163.5636	106	254.3243	106	113.6848	106	106.0078	106	40.05814	106	93.72765	106	75.34782	106	87.9314	106	252.8417	106	209.8778	106	133.0305	106	109.0122	106	141.0828	106	137.8723	106
	107	67.0929	107	38.16961	107	298.3876	107	238.2587	107	198.8485	107	134.1573	107	186.0217	107	135.2136	107	49.64278	107	104.5364	107	163.0977	107	251.6763	107	116.2538	107	107.0326	107	40.458	107	92.00402	107	77.27174	107	85.21605	107	251.2648	107	204.1102	107	129.628	107	106.1648	107	138.2321	107	134.7727	107
	108	65.31032	108	38.82876	108	296.3797	108	235.4415	108	196.2052	108	133.6761	108	185.912	108	137.4342	108	50.17907	108	104.7833	108	160.3647	108	248.6989	108	110.7933	108	103.6859	108	45.37035	108	92.22949	108	79.04668	108	82.3368	108	249.1344	108	197.2548	108	126.0835	108	104.7573	108	131.7872	108	130.5092	108
	109	65.10598	109	41.01702	109	296.3033	109	235.3876	109	193.3426	109	131.8837	109	183.7013	109	135.0436	109	49.57769	109	104.1899	109	160.5103	109	244.4382	109	111.3118	109	100.6989	109	44.30593	109	95.02966	109	79.71046	109	77.51302	109	245.6472	109	188.5503	109	124.5181	109	102.3375	109	126.8684	109	126.0236	109
	110	63.89518	110	40.65582	110	294.0394	110	231.8059	110	189.0553	110	129.6629	110	183.9954	110	131.8	110	49.02224	110	102.3968	110	157.0608	110	241.5697	110	107.5662	110	97.673	110	42.82463	110	89.39568	110	78.87975	110	73.72023	110	241.3364	110	180.0171	110	123.5906	110	100.5767	110	123.1108	110	123.0996	110
	111	62.09202	111	39.88759	111	289.7812	111	229.9835	111	185.3914	111	126.8209	111	183.3603	111	130.4369	111	49.34646	111	99.99876	111	156.546	111	238.8952	111	111.5824	111	93.87874	111	41.53368	111	86.01076	111	76.39748	111	70.95188	111	236.722	111	172.1699	111	122.2539	111	97.4301	111	121.4713	111	118.458	111
	112	62.07864	112	42.30761	112	286.3974	112	226.822	112	182.3333	112	122.758	112	180.8886	112	125.8351	112	51.21563	112	98.46215	112	153.6456	112	233.7755	112	107.4687	112	84.67015	112	42.36622	112	89.09771	112	73.49135	112	68.34395	112	231.0961	112	165.5621	112	120.2647	112	93.39901	112	118.9928	112	111.8513	112
	113	60.99612	113	41.28653	113	283.0001	113	224.6131	113	178.0775	113	119.706	113	178.644	113	128.0575	113	51.09728	113	96.22478	113	152.4146	113	231.4801	113	108.6283	113	81.98435	113	41.76836	113	84.22545	113	70.11819	113	65.65627	113	225.6239	113	161.0227	113	117.3661	113	88.68678	113	115.9512	113	108.6606	113
	114	61.3534	114	40.20147	114	277.2217	114	217.8392	114	175.3735	114	117.4165	114	175.7592	114	126.1569	114	50.43981	114	94.59114	114	151.0557	114	228.0382	114	108.3755	114	77.2946	114	37.67132	114	81.39586	114	67.37512	114	63.62321	114	220.4158	114	157.6164	114	112.7385	114	83.83413	114	113.5449	114	106.7857	114
	115	62.24615	115	40.63561	115	273.1049	115	214.0592	115	174.3992	115	115.6667	115	173.3212	115	122.0286	115	50.24833	115	93.18999	115	149.7998	115	225.2454	115	100.746	115	74.09935	115	36.83897	115	77.19386	115	64.18461	115	62.06428	115	214.4797	115	153.3913	115	108.484	115	79.91682	115	111.6478	115	104.3988	115
	116	62.02114	116	39.03579	116	267.9917	116	209.6632	116	170.3554	116	111.6553	116	169.339	116	115.8932	116	49.73974	116	92.82145	116	146.4741	116	220.1685	116	101.336	116	68.33513	116	34.42768	116	76.1978	116	61.60859	116	60.56494	116	209.3242	116	150.4162	116	104.9373	116	76.33412	116	108.1503	116	100.8123	116
	117	62.45951	117	38.33995	117	262.5534	117	203.6337	117	167.9094	117	109.1997	117	165.7287	117	113.7594	117	50.12044	117	91.7932	117	143.9033	117	216.4778	117	100.2689	117	63.9074	117	28.63733	117	77.0214	117	59.73945	117	60.03675	117	205.5762	117	147.2799	117	100.742	117	71.41975	117	105.2341	117	97.51765	117
	118	61.76994	118	35.86911	118	257.6416	118	200.2657	118	165.0711	118	107.2827	118	161.4105	118	112.9769	118	49.24918	118	91.11815	118	143.9435	118	215.0138	118	101.6953	118	59.74517	118	27.88879	118	76.03632	118	58.10888	118	58.87228	118	203.2188	118	144.0719	118	96.97549	118	67.1058	118	104.3065	118	95.55901	118
	119	61.53874	119	35.47488	119	253.282	119	194.7695	119	163.3041	119	107.6681	119	157.5119	119	109.946	119	47.89117	119	93.08239	119	140.3046	119	207.8727	119	97.37709	119	53.50857	119	26.60081	119	73.02454	119	57.3104	119	56.54642	119	200.9553	119	139.3334	119	93.03468	119	64.5474	119	100.2967	119	89.7401	119
	120	61.04459	120	33.30935	120	249.6341	120	190.6803	120	159.4624	120	105.3186	120	154.2565	120	108.9737	120	48.04111	120	95.21904	120	138.6694	120	200.7763	120	100.3756	120	55.92272	120	22.09726	120	72.44295	120	56.89138	120	55.83955	120	198.7572	120	135.3684	120	89.47945	120	63.2849	120	97.44482	120	85.87761	120
	121	60.73263	121	34.25189	121	245.5216	121	186.0744	121	157.4803	121	104.9297	121	151.7007	121	108.7047	121	46.9907	121	94.00035	121	134.1769	121	195.0512	121	97.96972	121	48.89252	121	26.70942	121	77.46395	121	56.91364	121	55.39109	121	196.1768	121	131.174	121	87.24593	121	61.35088	121	92.98101	121	81.48195	121
	122	59.14613	122	34.76252	122	242.3843	122	184.6887	122	155.303	122	103.1178	122	145.9364	122	103.0086	122	45.27462	122	91.82361	122	132.1891	122	191.3608	122	94.98485	122	47.67928	122	24.284	122	74.55035	122	56.96234	122	54.60695	122	191.9575	122	126.4215	122	87.17656	122	62.47887	122	90.09401	122	78.64244	122
	123	57.70356	123	34.82468	123	240.2386	123	181.6978	123	153.5639	123	100.8139	123	144.5338	123	102.8285	123	44.25245	123	88.40142	123	129.6098	123	189.0327	123	97.41864	123	50.61481	123	22.7314	123	76.01997	123	56.77175	123	53.85406	123	187.8579	123	122.1594	123	86.87138	123	61.92192	123	84.64188	123	74.10626	123
	124	57.57086	124	34.40564	124	237.4586	124	178.4753	124	151.6517	124	100.2726	124	142.1784	124	99.4663	124	43.56437	124	85.16987	124	127.597	124	187.5051	124	92.57099	124	48.83346	124	21.58925	124	75.72411	124	56.73559	124	54.21044	124	183.4125	124	116.7071	124	86.26645	124	59.83003	124	79.78084	124	69.60653	124
	125	56.16592	125	33.40554	125	234.9676	125	176.718	125	147.4471	125	95.89368	125	140.1815	125	96.70518	125	41.87951	125	80.89455	125	123.9553	125	182.2406	125	92.95475	125	48.20078	125	17.82978	125	67.78371	125	56.39634	125	52.9928	125	178.9733	125	111.6214	125	83.71579	125	57.55139	125	77.89153	125	67.15453	125
	126	55.35439	126	33.14685	126	232.7439	126	173.4056	126	145.9511	126	94.26711	126	137.7751	126	95.09663	126	40.57115	126	77.33999	126	122.2336	126	179.6431	126	91.1655	126	42.50698	126	15.75671	126	67.81003	126	55.89947	126	51.68208	126	174.8743	126	106.7913	126	81.88148	126	55.20701	126	73.59326	126	64.24139	126
	127	55.81773	127	31.15205	127	230.3071	127	169.3809	127	143.7576	127	90.93549	127	134.317	127	95.26918	127	39.91383	127	73.24575	127	119.2723	127	174.448	127	87.84229	127	36.71027	127	16.17567	127	67.68853	127	55.64349	127	52.30062	127	169.746	127	103.8313	127	80.19261	127	51.84882	127	71.78664	127	63.68493	127
	128	53.08225	128	29.47049	128	227.289	128	167.2231	128	142.578	128	90.48734	128	129.4645	128	87.08311	128	37.85426	128	69.01632	128	117.5368	128	171.181	128	84.05574	128	33.07038	128	12.60401	128	63.57262	128	53.93105	128	50.57305	128	165.1787	128	100.5716	128	78.66691	128	46.77238	128	68.59277	128	60.44326	128
	129	53.59261	129	30.04464	129	224.8457	129	166.112	129	141.7344	129	89.10921	129	124.5923	129	77.68189	129	36.57946	129	67.67649	129	114.0514	129	164.6532	129	80.76921	129	29.73779	129	7.321281	129	61.21553	129	52.96	129	49.09798	129	160.9522	129	97.88634	129	75.49387	129	42.11907	129	67.76311	129	59.18531	129
	130	52.91653	130	27.66358	130	222.0993	130	162.0352	130	141.331	130	88.38925	130	118.2797	130	68.87178	130	35.8615	130	65.50276	130	111.6297	130	160.7647	130	79.10506	130	29.56482	130	5.936491	130	58.73083	130	52.22966	130	47.87825	130	155.9865	130	94.8896	130	72.14886	130	38.52167	130	66.27531	130	57.48166	130
	131	51.43578	131	25.90158	131	218.7945	131	158.9906	131	139.8903	131	86.3945	131	114.0687	131	67.32793	131	33.97798	131	61.40737	131	109.9981	131	158.5634	131	75.56651	131	19.15318	131	6.835898	131	52.50378	131	51.08447	131	45.6937	131	154.1465	131	92.67635	131	67.28754	131	33.20375	131	66.57195	131	56.63774	131
	132	50.0449	132	24.53138	132	215.9539	132	157.6498	132	138.6033	132	84.8119	132	111.7048	132	68.66801	132	33.55173	132	60.06282	132	106.6607	132	155.6634	132	66.53111	132	14.23445	132	7.521205	132	46.98384	132	49.25468	132	42.29274	132	150.6857	132	89.05354	132	63.07694	132	30.34053	132	61.62287	132	55.70754	132
	133	49.19534	133	22.83504	133	212.7151	133	154.7753	133	136.036	133	82.62682	133	109.0662	133	66.14861	133	32.21535	133	58.54476	133	104.3442	133	151.7127	133	67.42496	133	11.84786	133	-2.232069	133	44.10202	133	47.18783	133	37.65007	133	148.5447	133	85.92121	133	60.11297	133	27.83242	133	59.94643	133	53.41457	133
	134	47.1926	134	18.89778	134	209.3004	134	150.3628	134	134.0083	134	81.70941	134	108.0632	134	66.7332	134	30.68157	134	55.66552	134	101.6624	134	148.0575	134	59.90998	134	8.523869	134	-5.321448	134	43.10914	134	45.98116	134	35.29725	134	145.9442	134	82.30735	134	57.33694	134	25.73896	134	54.75027	134	47.76085	134
	135	47.08057	135	18.348	135	205.2586	135	147.8643	135	133.2233	135	82.35324	135	103.6051	135	61.81461	135	28.09699	135	51.72481	135	99.68607	135	145.1819	135	56.74836	135	7.67487	135	-1.37847	135	45.9158	135	44.41331	135	31.09617	135	143.3032	135	78.20522	135	55.23027	135	23.88186	135	53.31132	135	41.02637	135
	136	43.86966	136	16.38059	136	201.5484	136	145.509	136	131.4543	136	80.77568	136	101.4745	136	60.04768	136	26.1228	136	49.95202	136	98.21722	136	142.3832	136	51.45939	136	8.449216	136	-7.879054	136	40.12313	136	42.41136	136	27.33803	136	140.2449	136	73.58305	136	54.68173	136	24.00334	136	52.56669	136	34.30862	136
	137	43.27756	137	14.12518	137	198.4961	137	141.6679	137	128.8515	137	80.06606	137	100.5171	137	60.36169	137	25.17271	137	47.727	137	94.55868	137	137.688	137	51.38178	137	4.627273	137	-9.364437	137	33.33432	137	40.18311	137	24.81413	137	136.2171	137	67.40291	137	54.75198	137	23.9974	137	48.65297	137	30.83097	137
	138	41.13241	138	14.48999	138	195.5161	138	140.5894	138	127.447	138	78.29497	138	96.37999	138	57.91064	138	22.93089	138	43.96788	138	93.10641	138	134.444	138	50.8675	138	-.2698815	138	-8.967494	138	32.69606	138	38.45779	138	23.05339	138	132.4927	138	63.05347	138	54.02866	138	23.31737	138	48.13158	138	28.2376	138
	139	41.01544	139	15.2042	139	192.6624	139	139.7523	139	125.5113	139	76.3209	139	93.10997	139	56.35743	139	21.40612	139	41.33434	139	91.521	139	131.3644	139	50.67717	139	-6.619705	139	-9.853559	139	33.56993	139	35.52938	139	21.07263	139	128.8732	139	58.89503	139	52.25925	139	22.69674	139	44.96586	139	29.03732	139
	140	40.43748	140	13.60649	140	188.9958	140	136.1904	140	123.6363	140	75.1964	140	92.96152	140	57.02825	140	21.29905	140	38.9351	140	89.84077	140	129.4229	140	37.85694	140	-13.91221	140	-12.40277	140	31.34539	140	34.16503	140	20.63469	140	125.401	140	55.23069	140	50.19004	140	19.98112	140	43.51702	140	28.55755	140
	141	38.85965	141	13.23912	141	184.552	141	132.6205	141	120.1255	141	72.94875	141	91.50309	141	56.66013	141	21.38664	141	37.95938	141	88.26958	141	128.6077	141	44.12176	141	-7.614099	141	-10.08501	141	28.25732	141	31.55688	141	19.65216	141	120.8309	141	52.43375	141	48.72041	141	17.23411	141	39.36298	141	26.02018	141
	142	38.43627	142	12.85946	142	179.3368	142	130.609	142	119.0703	142	71.74367	142	90.36028	142	55.1288	142	20.95292	142	36.33409	142	88.18772	142	125.8371	142	41.01236	142	-8.490893	142	-11.44756	142	26.27787	142	29.74203	142	17.29899	142	116.8899	142	51.30524	142	45.62653	142	13.42191	142	36.25924	142	27.71743	142
	143	35.58978	143	9.641188	143	174.8746	143	125.9144	143	117.1684	143	69.9625	143	89.31015	143	52.70405	143	21.11949	143	36.20269	143	86.0043	143	121.7134	143	38.51797	143	-15.51839	143	-11.42978	143	27.24568	143	28.33209	143	15.84004	143	113.1944	143	50.46282	143	43.91523	143	10.1765	143	32.34645	143	26.50326	143
	144	32.75585	144	7.58629	144	171.127	144	123.8604	144	115.2704	144	66.61312	144	86.29231	144	50.72586	144	20.95783	144	33.44638	144	82.4716	144	116.035	144	36.826	144	-17.31494	144	-10.54003	144	27.2641	144	26.38194	144	14.00403	144	109.9451	144	49.2518	144	40.86661	144	8.736197	144	33.55383	144	25.49802	144
	145	30.03405	145	6.147229	145	167.2087	145	122.4184	145	112.7709	145	63.17626	145	82.26414	145	45.60683	145	20.54678	145	31.94791	145	79.77223	145	114.8732	145	37.51205	145	-22.71091	145	-15.01983	145	21.25601	145	25.4565	145	11.29419	145	106.8203	145	47.62931	145	37.11832	145	6.316288	145	33.89183	145	19.72188	145
	146	29.58311	146	5.85905	146	163.7581	146	119.2953	146	111.1982	146	60.78259	146	78.3406	146	41.53492	146	20.1505	146	31.4817	146	76.19031	146	109.8082	146	39.81087	146	-23.9665	146	-17.66985	146	18.01126	146	23.63826	146	8.171593	146	106.261	146	45.34856	146	33.71237	146	4.90318	146	33.48101	146	14.22824	146
	147	26.55349	147	1.74377	147	159.6162	147	115.6229	147	107.0265	147	57.4168	147	74.52701	147	38.70058	147	20.46085	147	30.38559	147	73.00454	147	106.3257	147	36.02763	147	-28.6302	147	-21.974	147	18.38556	147	21.35329	147	6.869369	147	105.7195	147	43.68599	147	30.83379	147	1.299451	147	28.3965	147	9.915824	147
	148	25.92701	148	1.889758	148	153.4203	148	111.7074	148	104.9835	148	55.4973	148	72.56429	148	35.46027	148	19.56905	148	28.71964	148	70.73669	148	101.0534	148	32.18274	148	-35.0837	148	-22.16421	148	17.91082	148	20.20168	148	6.213941	148	104.1336	148	42.29951	148	29.86383	148	7.222593E-02	148	27.0141	148	11.64287	148
	149	23.15331	149	1.743218	149	148.3506	149	105.9765	149	102.5286	149	52.49384	149	68.68769	149	32.78636	149	17.83092	149	26.46846	149	67.48322	149	97.85728	149	34.18938	149	-37.44227	149	-27.401	149	18.19949	149	17.98384	149	3.249446	149	101.8087	149	39.89654	149	27.71206	149	-1.410072	149	24.15078	149	11.30807	149
	150	21.30628	150	-1.038781	150	142.6944	150	96.52157	150	100.3521	150	50.75924	150	65.51508	150	29.65456	150	16.76963	150	25.08855	150	64.19267	150	95.70321	150	40.51832	150	-33.09995	150	-27.57094	150	18.96211	150	17.25164	150	1.581579	150	99.51885	150	37.66837	150	28.45045	150	-.270834	150	22.82583	150	11.02737	150
	151	19.25251	151	-3.124866	151	136.5716	151	92.54142	151	95.89552	151	47.80809	151	61.62534	151	27.38262	151	15.84133	151	22.76589	151	61.62857	151	94.43332	151	39.77834	151	-38.64164	151	-28.61658	151	14.84321	151	16.59018	151	.1692626	151	97.27096	151	35.0305	151	29.35572	151	.208571	151	21.76487	151	9.569349	151
	152	18.63307	152	-.9105099	152	132.1257	152	90.21852	152	93.5515	152	45.17387	152	58.95986	152	24.04726	152	13.81265	152	19.76283	152	58.27505	152	88.80958	152	37.55949	152	-42.75072	152	-30.1677	152	13.38593	152	15.0156	152	-.9589735	152	93.88332	152	30.4987	152	28.65316	152	-.3313828	152	21.25566	152	8.061007	152
	153	16.26135	153	-2.896155	153	127.639	153	86.42813	153	91.33823	153	41.11436	153	56.08131	153	23.24204	153	12.62912	153	18.57299	153	55.07103	153	83.66593	153	37.55106	153	-47.95708	153	-26.38243	153	14.71882	153	14.28385	153	-1.184253	153	90.35425	153	25.36976	153	29.4199	153	-.3035137	153	20.29884	153	7.292275	153
	154	14.62372	154	-6.131979	154	122.5046	154	81.94434	154	89.70595	154	40.39655	154	52.57109	154	23.40455	154	10.72201	154	15.47282	154	53.82306	154	79.45107	154	39.65328	154	-47.91433	154	-34.76571	154	6.294303	154	13.22468	154	-1.336702	154	87.38738	154	22.22631	154	29.22364	154	-1.314647	154	18.34538	154	3.614771	154
	155	14.85954	155	-4.631515	155	118.3109	155	79.58006	155	88.65553	155	39.6778	155	49.95155	155	19.77932	155	9.676394	155	13.20255	155	51.76432	155	72.94569	155	41.89018	155	-49.35384	155	-36.15586	155	3.094673	155	13.00366	155	-1.054969	155	84.5498	155	19.74587	155	28.43694	155	-3.407954	155	20.61356	155	6.109498	155
	156	11.46197	156	-6.554452	156	114.5959	156	76.39809	156	87.22607	156	41.1179	156	47.20612	156	19.18687	156	8.685486	156	12.24185	156	50.47844	156	70.05867	156	44.76934	156	-47.00779	156	-39.675	156	2.109797	156	12.33557	156	-2.045837	156	81.81031	156	17.84385	156	27.39366	156	-4.980716	156	20.52684	156	3.956748	156
	157	10.7491	157	-6.92474	157	110.7477	157	72.45212	157	85.49961	157	41.71906	157	45.58619	157	19.36579	157	8.126148	157	10.12778	157	46.94385	157	65.24966	157	46.99839	157	-54.14092	157	-36.22435	157	9.22468	157	11.86233	157	-2.2129	157	78.99907	157	17.47378	157	25.94819	157	-7.483118	157	18.17358	157	1.605613	157
	158	9.894611	158	-6.753417	158	106.7129	158	71.68083	158	83.48497	158	42.62717	158	41.717	158	17.40837	158	6.657634	158	7.78557	158	46.35341	158	65.07477	158	46.59774	158	-56.00436	158	-35.52926	158	2.678485	158	10.77585	158	-3.357048	158	75.29979	158	15.62969	158	25.78403	158	-8.680233	158	18.99328	158	1.380926	158
	159	7.496912	159	-10.83603	159	103.559	159	68.43226	159	83.81387	159	41.39721	159	38.40827	159	14.66165	159	5.984792	159	6.675807	159	42.97025	159	59.81055	159	44.2003	159	-54.04951	159	-36.84499	159	2.68115	159	9.917236	159	-6.031335	159	73.09374	159	13.8753	159	23.79872	159	-9.807886	159	20.12465	159	-.7723796	159
	160	5.313828	160	-15.68854	160	100.8013	160	64.89608	160	81.97525	160	39.23279	160	36.21116	160	13.26911	160	6.190273	160	5.039603	160	42.97089	160	59.6212	160	43.16034	160	-60.02138	160	-38.34202	160	3.107102	160	9.441187	160	-7.040021	160	71.7192	160	11.93709	160	22.27784	160	-10.83574	160	18.073	160	-1.615951	160
	161	5.253319	161	-15.99348	161	97.30379	161	62.84763	161	77.43851	161	35.69414	161	34.40246	161	11.57319	161	5.456401	161	1.849564	161	39.58106	161	55.57762	161	54.12053	161	-51.69916	161	-38.03017	161	8.152962E-02	161	8.576453	161	-7.082801	161	69.40618	161	10.87448	161	20.34821	161	-11.6028	161	17.99604	161	-3.501895	161
	162	2.878215	162	-16.36451	162	94.74857	162	61.43287	162	76.49553	162	36.50514	162	31.40053	162	9.335298	162	5.271135	162	.7425979	162	37.86802	162	51.49365	162	55.66113	162	-50.98455	162	-41.94304	162	-2.130809	162	6.590033	162	-9.208406	162	68.41636	162	9.237684	162	20.12956	162	-11.9152	162	16.27364	162	-3.690168	162
	163	3.07104	163	-15.95434	163	91.6834	163	57.93782	163	77.11375	163	37.53246	163	29.61485	163	6.808078	163	4.80477	163	1.414568	163	34.63433	163	47.63992	163	57.8613	163	-55.27613	163	-34.34806	163	6.027122	163	5.19844	163	-11.09245	163	67.06405	163	8.283833	163	17.73618	163	-11.96054	163	14.53226	163	-2.799273	163
	164	1.306883	164	-16.71672	164	89.33936	164	53.84089	164	75.90353	164	39.52078	164	27.83342	164	5.370355	164	3.711119	164	-.7332632	164	31.93483	164	44.43596	164	56.36123	164	-60.94735	164	-29.81142	164	9.418063	164	3.425322	164	-13.03927	164	65.97677	164	6.788061	164	18.69708	164	-10.58101	164	11.55587	164	-5.186932	164
	165	.2584384	165	-14.53305	165	85.51723	165	51.80677	165	74.69038	165	38.85851	165	24.27841	165	1.547786	165	3.284712	165	-3.327391	165	30.35592	165	40.72655	165	56.86348	165	-56.41521	165	-33.91877	165	3.021436	165	2.676201	165	-15.03974	165	64.66477	165	4.47149	165	18.74633	165	-10.13548	165	9.845165	165	-5.643102	165
	166	-1.332944	166	-15.62537	166	83.32678	166	49.4916	166	72.29622	166	36.42289	166	23.00427	166	.7798636	166	1.051287	166	-6.470684	166	28.88797	166	37.41092	166	63.62289	166	-49.51303	166	-34.06418	166	2.732153	166	1.575244	166	-16.67392	166	62.8236	166	3.17128	166	20.23671	166	-8.124315	166	7.617751	166	-7.712466	166
	167	-3.114357	167	-19.07119	167	79.02052	167	44.59492	167	69.98126	167	33.3825	167	21.19531	167	-.8177304	167	.9499449	167	-7.24463	167	25.06599	167	33.04966	167	58.22007	167	-60.2424	167	-34.24295	167	3.445988	167	.1073111	167	-15.94124	167	60.35936	167	2.29826	167	21.66217	167	-6.483494	167	4.297625	167	-12.23787	167
	168	-3.163342	168	-20.20008	168	76.59992	168	44.69614	168	68.75578	168	31.0675	168	22.21318	168	-.3698027	168	-1.250702	168	-9.268157	168	25.53909	168	33.48357	168	56.29226	168	-56.6907	168	-34.17905	168	.6646729	168	-1.837032	168	-16.18918	168	57.37927	168	-.5704413	168	23.56739	168	-5.105614	168	.854348	168	-14.1969	168
	169	-3.994376	169	-18.96325	169	73.44471	169	41.61383	169	67.95015	169	32.05232	169	22.18464	169	-.9768354	169	-2.204331	169	-9.051774	169	23.7813	169	30.09132	169	50.94942	169	-67.6888	169	-36.63019	169	-1.16745	169	-3.502249	169	-17.80476	169	55.59643	169	-1.732346	169	23.16463	169	-3.083214	169	-.6714159	169	-14.73938	169
	170	-3.898342	170	-21.11575	170	70.91861	170	37.7415	170	65.7558	170	31.82841	170	22.34957	170	2.386256	170	-4.202088	170	-10.18156	170	22.49909	170	26.96637	170	63.40292	170	-55.74089	170	-36.68027	170	2.277913	170	-4.583227	170	-17.29836	170	53.78991	170	-4.177251	170	24.08847	170	-1.439388	170	-1.630499	170	-14.29914	170
	171	-6.657704	171	-22.89328	171	67.12749	171	35.67071	171	64.57558	171	32.29041	171	22.55332	171	1.304931	171	-5.746493	171	-11.3542	171	22.04978	171	25.28943	171	57.14738	171	-64.31709	171	-38.82562	171	-2.328553	171	-5.556846	171	-18.90303	171	51.37073	171	-7.218038	171	23.64749	171	-2.092838	171	-7.230929	171	-18.25241	171
	172	-6.35105	172	-20.94555	172	64.87484	172	34.57906	172	63.01018	172	31.05009	172	21.24063	172	-.1192737	172	-5.962468	172	-11.19663	172	19.97351	172	21.98115	172	55.44674	172	-58.41304	172	-38.62782	172	-4.059591	172	-6.952499	172	-21.53445	172	49.13079	172	-7.311391	172	24.42878	172	-.8515527	172	-6.452322	172	-16.62416	172
	173	-8.115841	173	-24.44098	173	61.40794	173	31.25713	173	62.84528	173	29.6366	173	20.73805	173	2.20469	173	-4.57928	173	-12.67436	173	18.06556	173	18.40828	173	54.50518	173	-59.28257	173	-36.84048	173	2.897086	173	-7.899663	173	-23.11511	173	46.36705	173	-7.42095	173	23.52731	173	-1.49248	173	-5.787005	173	-14.08442	173
	174	-7.138344	174	-24.28856	174	56.70668	174	24.75321	174	61.70259	174	27.1563	174	19.94129	174	.6642497	174	-4.84657	174	-17.8399	174	15.96025	174	16.53538	174	50.74158	174	-66.83797	174	-38.34377	174	2.791843	174	-9.624083	174	-23.91069	174	44.09798	174	-7.629148	174	23.33468	174	-2.161239	174	-7.661456	174	-14.28146	174
	175	-8.21205	175	-24.79941	175	53.82313	175	22.33371	175	59.44348	175	24.36602	175	20.31534	175	1.019714	175	-5.210069	175	-20.55056	175	14.78112	175	14.22842	175	61.65287	175	-54.22153	175	-36.1068	175	-2.304759	175	-9.862097	175	-23.76067	175	42.10041	175	-8.175265	175	21.31372	175	-3.294024	175	-6.577582	175	-13.70816	175
	176	-8.125858	176	-25.04112	176	49.92069	176	18.97455	176	57.12028	176	25.0979	176	18.18883	176	.9738976	176	-4.743548	176	-20.56422	176	11.73916	176	8.031525	176	59.11672	176	-55.38351	176	-34.53947	176	5.641165	176	-10.65475	176	-24.81866	176	40.48574	176	-9.458872	176	21.48098	176	-2.652919	176	-6.200349	176	-14.05908	176
	177	-9.344429	177	-26.49908	177	46.64277	177	15.11802	177	55.78865	177	22.82701	177	16.18832	177	1.444643	177	-4.527479	177	-20.11808	177	10.88435	177	6.934423	177	51.79581	177	-63.1143	177	-34.03131	177	5.575275	177	-10.859	177	-24.6844	177	38.55231	177	-10.92575	177	21.5757	177	-1.851008	177	-4.553364	177	-14.51514	177
	178	-9.016026	178	-25.47023	178	43.1338	178	12.88843	178	55.2983	178	23.18818	178	13.36647	178	-.8203775	178	-5.133968	178	-22.15718	178	10.79135	178	6.446687	178	53.37023	178	-61.33808	178	-34.98542	178	4.702315	178	-11.92362	178	-25.44799	178	37.52369	178	-11.39548	178	22.69411	178	-.5106714	178	-4.028344	178	-15.44253	178
	179	-7.85275	179	-25.73763	179	39.36088	179	10.26069	179	55.5998	179	24.7346	179	12.44872	179	-1.49677	179	-5.650998	179	-23.64446	179	9.792324	179	3.885483	179	44.37486	179	-71.43263	179	-33.04012	179	5.13823	179	-11.97401	179	-26.01858	179	37.32836	179	-12.01844	179	24.54923	179	.6401001	179	-4.471644	179	-15.08889	179
	180	-10.79952	180	-27.11428	180	35.14143	180	6.054078	180	56.08354	180	25.33839	180	11.36456	180	-3.284285	180	-5.574918	180	-24.62653	180	7.602186	180	.7704633	180	48.60499	180	-68.60482	180	-33.14587	180	4.264235	180	-12.02548	180	-25.1334	180	35.79791	180	-13.70189	180	26.4792	180	3.662815	180	-4.074742	180	-13.31389	180
	181	-10.67247	181	-26.66937	181	32.07997	181	3.108222	181	56.91331	181	27.08916	181	8.175493	181	-5.074214	181	-6.461102	181	-26.79229	181	5.07836	181	-1.144681	181	46.3937	181	-70.10777	181	-34.21434	181	.9985876	181	-12.77434	181	-24.8123	181	34.33226	181	-14.70988	181	28.80579	181	4.213275	181	-3.569606	181	-11.44388	181
	182	-9.325168	182	-23.58027	182	29.28295	182	3.489033	182	56.79955	182	26.62559	182	5.538101	182	-6.525228	182	-6.41539	182	-28.02037	182	4.831048	182	-2.32786	182	38.51303	182	-77.64149	182	-36.00784	182	-2.795076	182	-13.02029	182	-24.94225	182	33.02509	182	-16.36195	182	29.75098	182	6.561409	182	-1.971034	182	-9.413322	182
	183	-12.40196	183	-27.3255	183	26.27334	183	.8471318	183	55.91131	183	25.31503	183	3.941004	183	-7.413144	183	-7.704986	183	-30.36409	183	1.462194	183	-5.619762	183	43.08938	183	-69.66817	183	-35.61912	183	-.5740356	183	-13.21613	183	-25.72413	183	31.43383	183	-17.74729	183	30.80856	183	5.943099	183	-7.218109	183	-11.49621	183
	184	-11.51943	184	-25.76454	184	23.55047	184	-.6779965	184	55.17376	184	24.29754	184	.8292902	184	-8.532262	184	-7.627347	184	-31.06937	184	.5932063	184	-6.728122	184	50.81569	184	-66.64079	184	-33.12737	184	-4.547181	184	-13.55042	184	-25.84172	184	30.35535	184	-18.38581	184	30.17206	184	6.246417	184	-6.734255	184	-10.29561	184
	185	-14.11147	185	-27.55029	185	20.624	185	-.5322889	185	54.90253	185	24.28607	185	-1.967875	185	-10.42211	185	-8.338646	185	-31.17793	185	-.7174391	185	-9.161305	185	31.85831	185	-82.14989	185	-38.91131	185	-6.4744	185	-14.4663	185	-26.92041	185	27.62625	185	-21.29138	185	30.22337	185	5.919588	185	-8.88196	185	-13.91094	185
	186	-14.44567	186	-29.06057	186	17.02058	186	-2.45023	186	55.2019	186	24.56352	186	-3.503248	186	-12.17463	186	-9.181782	186	-29.35716	186	-1.427246	186	-13.48848	186	41.0433	186	-69.05056	186	-38.34801	186	-11.99917	186	-14.92728	186	-27.14976	186	26.87969	186	-22.05614	186	32.02094	186	8.428928	186	-9.018995	186	-13.99722	186
	187	-16.42957	187	-32.80291	187	14.48571	187	-5.580134	187	55.23458	187	24.55485	187	-5.12244	187	-11.39078	187	-9.670389	187	-28.74529	187	-3.101813	187	-18.69323	187	33.83845	187	-74.22081	187	-36.96561	187	-11.08172	187	-15.57145	187	-26.17247	187	25.72031	187	-24.05918	187	32.15415	187	11.09538	187	-9.037836	187	-14.53142	187
	188	-17.61115	188	-32.96962	188	10.17244	188	-10.47002	188	55.17958	188	24.77571	188	-4.238709	188	-12.0939	188	-9.57578	188	-30.3265	188	-4.107777	188	-20.34057	188	50.10239	188	-62.78425	188	-40.42863	188	-13.30507	188	-16.069	188	-25.80569	188	22.98355	188	-23.98064	188	30.2659	188	9.556721	188	-11.66487	188	-18.8824	188
	189	-17.23645	189	-30.51076	189	7.11521	189	-10.03696	189	54.26123	189	23.82074	189	-2.702224	189	-9.389162	189	-10.43696	189	-31.33423	189	-6.451295	189	-22.35242	189	38.91211	189	-74.90813	189	-39.86309	189	-11.1061	189	-16.7682	189	-26.61129	189	21.25952	189	-22.7996	189	29.38079	189	10.9607	189	-10.84584	189	-17.11613	189
	190	-16.56527	190	-29.34967	190	4.410565	190	-14.91168	190	54.78724	190	24.60917	190	-1.826501	190	-8.801329	190	-10.66398	190	-32.43055	190	-8.876996	190	-24.09829	190	43.96556	190	-74.78104	190	-42.80938	190	-18.32481	190	-16.77244	190	-26.59492	190	19.25179	190	-22.65146	190	27.85596	190	11.48825	190	-11.55856	190	-17.23371	190
	191	-16.1795	191	-26.82688	191	3.290932E-02	191	-14.84249	191	54.10566	191	24.13096	191	-.8432191	191	-7.722388	191	-11.74784	191	-32.47609	191	-9.649878	191	-24.20585	191	40.48005	191	-75.21781	191	-37.9493	191	-18.49041	191	-16.88814	191	-25.5808	191	17.76875	191	-24.33585	191	26.00961	191	9.960985	191	-10.37845	191	-18.28408	191
	192	-18.54086	192	-28.64094	192	-1.873173	192	-16.08221	192	53.4556	192	24.2386	192	-1.545666	192	-8.466324	192	-12.50709	192	-30.578	192	-12.48887	192	-31.16084	192	42.01524	192	-77.37804	192	-37.33256	192	-18.87747	192	-16.31798	192	-25.95123	192	15.99897	192	-27.382	192	25.32771	192	7.478157	192	-12.67523	192	-20.08563	192
	193	-18.8593	193	-29.82461	193	-5.730461	193	-20.65342	193	52.59555	193	24.58189	193	-1.377457	193	-8.021005	193	-12.65135	193	-27.86695	193	-13.66111	193	-34.76439	193	49.11485	193	-60.04299	193	-36.97518	193	-17.33802	193	-16.60044	193	-26.42877	193	13.8368	193	-29.4881	193	24.01702	193	8.349638	193	-13.04117	193	-19.18492	193
	194	-19.99281	194	-32.78278	194	-7.382591	194	-21.75233	194	52.97631	194	25.06963	194	.1899122	194	-6.565497	194	-10.68002	194	-27.10125	194	-15.55071	194	-36.86681	194	43.0385	194	-72.19765	194	-35.82516	194	-18.76251	194	-16.54022	194	-26.04778	194	11.19955	194	-30.85855	194	23.72051	194	7.085453	194	-13.96992	194	-18.071	194
	195	-21.0631	195	-34.80445	195	-9.447223	195	-19.75504	195	53.51589	195	26.77856	195	.182116	195	-7.129552	195	-9.404026	195	-28.35904	195	-16.9323	195	-39.49942	195	46.30124	195	-66.14246	195	-30.41486	195	-14.65297	195	-16.83379	195	-26.55883	195	10.22548	195	-31.04794	195	23.23538	195	5.521461	195	-14.42218	195	-16.71156	195
	196	-21.71466	196	-34.25722	196	-10.71597	196	-19.99526	196	52.6383	196	26.39579	196	.568898	196	-7.794588	196	-9.433532	196	-30.86849	196	-19.28574	196	-42.91105	196	40.57261	196	-70.72628	196	-35.58507	196	-11.80428	196	-17.54469	196	-28.05815	196	7.947327	196	-32.22617	196	24.71302	196	8.384354	196	-13.9493	196	-16.73308	196
	197	-21.51902	197	-33.45421	197	-12.01878	197	-21.21008	197	52.62485	197	26.50959	197	1.560526	197	-7.377143	197	-8.270021	197	-31.17381	197	-20.23417	197	-44.17146	197	46.76532	197	-66.66063	197	-31.47706	197	-10.65547	197	-18.53686	197	-27.89827	197	7.359495	197	-32.38564	197	26.97838	197	9.306551	197	-13.42433	197	-15.99867	197
	198	-20.77507	198	-32.13969	198	-13.57679	198	-21.8085	198	51.1707	198	24.77868	198	1.630932	198	-7.88451	198	-8.865724	198	-30.75706	198	-19.88701	198	-45.54689	198	41.25037	198	-73.1007	198	-32.26713	198	-10.16826	198	-18.69294	198	-27.32463	198	5.993645	198	-34.22964	198	24.45363	198	6.667828	198	-12.78978	198	-17.06359	198
	199	-21.38847	199	-31.31056	199	-15.72929	199	-23.51907	199	49.21804	199	23.72081	199	.1092865	199	-9.008926	199	-10.47024	199	-30.97814	199	-23.14457	199	-48.77804	199	57.44201	199	-64.31511	199	-37.10948	199	-13.216	199	-19.53817	199	-27.75013	199	5.288105	199	-35.80751	199	25.03612	199	4.53754	199	-14.79925	199	-16.8348	199
	200	-19.49356	200	-30.66431	200	-17.80954	200	-27.33708	200	49.54447	200	21.72953	200	-1.654853	200	-8.8699	200	-10.25327	200	-30.94341	200	-23.22154	200	-48.54477	200	43.68866	200	-70.14072	200	-37.53958	200	-13.83162	200	-19.38659	200	-27.9709	200	3.959401	200	-35.81518	200	23.97906	200	3.724209	200	-16.49334	200	-15.31975	200
	201	-20.53334	201	-30.03785	201	-20.93927	201	-28.69065	201	48.18085	201	20.44885	201	-2.065736	201	-8.285266	201	-10.58796	201	-32.27446	201	-23.94921	201	-51.44675	201	49.81271	201	-69.16416	201	-37.59579	201	-12.26035	201	-18.86329	201	-26.63558	201	2.232448	201	-36.03813	201	23.04144	201	3.964778	201	-17.8497	201	-15.79533	201
	202	-21.43335	202	-32.00175	202	-23.87738	202	-27.44148	202	48.65767	202	21.79853	202	-.5207093	202	-8.68646	202	-10.82311	202	-32.15153	202	-23.53336	202	-51.79211	202	34.22007	202	-79.7108	202	-37.99404	202	-13.45099	202	-18.31605	202	-27.95131	202	.8182644	202	-38.29065	202	19.40801	202	2.719035	202	-19.47021	202	-18.85488	202
	203	-20.41059	203	-31.63147	203	-23.92257	203	-28.49977	203	47.82884	203	21.67533	203	1.390448	203	-5.236152	203	-11.69317	203	-34.09865	203	-26.08101	203	-56.86742	203	51.00591	203	-62.66668	203	-35.48849	203	-11.71126	203	-17.6801	203	-28.32026	203	-1.567316	203	-40.65272	203	19.19359	203	4.218664	203	-20.11174	203	-18.1471	203
	204	-22.60645	204	-35.16419	204	-25.91752	204	-30.4428	204	47.22335	204	20.88887	204	1.553785	204	-3.413467	204	-12.59859	204	-35.96289	204	-26.62865	204	-58.68162	204	42.33912	204	-69.04812	204	-34.69471	204	-14.38042	204	-17.31521	204	-27.93877	204	-3.114524	204	-41.36413	204	18.85971	204	3.023354	204	-22.66478	204	-19.57074	204
	205	-23.45848	205	-36.72225	205	-29.64554	205	-31.19486	205	46.40078	205	20.18819	205	.2812757	205	-6.500658	205	-13.77798	205	-36.71776	205	-27.9117	205	-60.14032	205	45.96604	205	-64.56615	205	-35.22835	205	-14.69837	205	-16.91604	205	-27.94859	205	-4.725146	205	-41.56479	205	20.2707	205	4.01191	205	-21.07798	205	-18.41117	205
	206	-23.59124	206	-36.1059	206	-31.36689	206	-34.70958	206	44.3277	206	19.53495	206	1.093721	206	-8.981585	206	-13.73641	206	-35.62207	206	-28.5707	206	-59.36338	206	46.88623	206	-73.74227	206	-34.14009	206	-4.644952	206	-16.60819	206	-27.51338	206	-6.147115	206	-41.09181	206	19.50823	206	6.90021	206	-19.56544	206	-16.49851	206
	207	-24.44336	207	-38.1205	207	-35.54508	207	-41.36343	207	43.61141	207	19.16889	207	-.1869285	207	-14.07867	207	-13.7115	207	-36.75563	207	-29.95855	207	-61.90716	207	45.90096	207	-71.01431	207	-40.40696	207	-5.440292	207	-16.18299	207	-26.76945	207	-7.747366	207	-41.41144	207	18.94095	207	6.532266	207	-18.41062	207	-14.15099	207
	208	-25.21589	208	-38.07856	208	-38.19875	208	-42.66244	208	43.37099	208	18.94494	208	-1.735678	208	-15.05076	208	-14.1766	208	-38.44928	208	-31.51426	208	-62.59087	208	49.11608	208	-63.41327	208	-37.85825	208	-7.220201	208	-15.51836	208	-25.83765	208	-9.888578	208	-42.04039	208	19.4327	208	8.755184	208	-17.32441	208	-11.88112	208
	209	-25.93358	209	-36.5369	209	-39.97776	209	-42.18744	209	43.81431	209	19.66339	209	-3.150683	209	-14.54436	209	-13.8576	209	-37.70265	209	-30.62613	209	-65.28967	209	52.57341	209	-69.10297	209	-36.46275	209	-6.649499	209	-15.71351	209	-26.85186	209	-11.00292	209	-42.79024	209	18.30128	209	9.161627	209	-17.07825	209	-12.19193	209
	210	-24.76232	210	-36.01122	210	-42.61127	210	-42.36784	210	43.53024	210	19.17711	210	-3.409208	210	-12.55045	210	-14.17741	210	-36.97626	210	-31.25091	210	-64.71788	210	45.01579	210	-77.3947	210	-37.47143	210	-5.920062	210	-15.13542	210	-26.0466	210	-12.69096	210	-42.67188	210	19.55057	210	11.79882	210	-17.72393	210	-11.91719	210
	211	-26.99315	211	-36.07349	211	-42.65606	211	-42.81017	211	43.61625	211	20.05992	211	-4.238135	211	-12.29963	211	-14.74486	211	-38.27613	211	-31.85278	211	-65.80253	211	57.93157	211	-68.08151	211	-41.84793	211	-12.20302	211	-14.54503	211	-26.33898	211	-13.69865	211	-42.68156	211	18.48556	211	10.22234	211	-20.36095	211	-14.25594	211
	212	-28.57173	212	-37.63625	212	-44.01853	212	-41.56874	212	44.39902	212	22.30194	212	-4.273721	212	-12.54928	212	-14.07878	212	-38.04625	212	-33.64976	212	-67.64338	212	54.30116	212	-66.4753	212	-41.80015	212	-10.63112	212	-13.87265	212	-26.57326	212	-15.33833	212	-41.86831	212	24.89738	212	15.7795	212	-24.44419	212	-16.9973	212
	213	-28.22637	213	-39.79293	213	-42.85853	213	-39.57283	213	44.84643	213	24.24544	213	-3.243716	213	-11.50027	213	-13.87225	213	-37.91195	213	-32.99381	213	-66.61028	213	50.18475	213	-68.27344	213	-35.50484	213	-11.31337	213	-13.43126	213	-26.34981	213	-16.03458	213	-40.83898	213	24.41887	213	16.03242	213	-29.68528	213	-18.1483	213
	214	-29.39759	214	-41.81013	214	-43.16446	214	-41.74411	214	44.35694	214	25.01328	214	-2.368988	214	-8.445736	214	-14.17475	214	-37.59771	214	-31.73611	214	-66.70461	214	56.0701	214	-63.56144	214	-33.70415	214	-16.2503	214	-13.43726	214	-25.02062	214	-16.81249	214	-40.35585	214	24.9617	214	13.75446	214	-32.35343	214	-20.44026	214
	215	-31.33568	215	-44.39267	215	-41.06742	215	-38.71137	215	44.63968	215	23.64421	215	-.6734008	215	-7.870112	215	-13.76083	215	-36.92522	215	-31.73178	215	-66.76747	215	46.65052	215	-68.42253	215	-35.18963	215	-21.12904	215	-12.68886	215	-23.39841	215	-18.32809	215	-42.81543	215	25.31395	215	13.6927	215	-32.3856	215	-19.80334	215
	216	-32.09555	216	-43.63533	216	-41.05532	216	-38.40989	216	44.11129	216	21.82802	216	1.020947	216	-5.059617	216	-14.01177	216	-37.40551	216	-31.7436	216	-66.50393	216	53.58411	216	-60.74756	216	-36.24387	216	-18.1455	216	-12.16511	216	-22.88248	216	-19.07889	216	-44.06427	216	18.69854	216	7.271378	216	-32.4497	216	-21.85445	216
	217	-33.10213	217	-43.56671	217	-40.99525	217	-38.6964	217	43.47068	217	22.94786	217	.830475	217	-4.743259	217	-14.44735	217	-38.22407	217	-30.48286	217	-65.09428	217	54.17274	217	-61.3796	217	-40.0803	217	-15.26557	217	-11.49958	217	-22.06092	217	-19.516	217	-44.51745	217	18.08707	217	9.695719	217	-31.58949	217	-23.80307	217
	218	-33.39383	218	-42.23875	218	-39.94678	218	-35.9299	218	44.40553	218	25.14835	218	1.579732	218	-3.62937	218	-15.86982	218	-40.05651	218	-28.61807	218	-63.46239	218	51.67324	218	-60.6173	218	-37.566	218	-18.30137	218	-11.19758	218	-22.07621	218	-20.09441	218	-44.4569	218	15.86156	218	7.514316	218	-34.96693	218	-28.35785	218
	219	-31.87073	219	-40.51442	219	-38.23217	219	-32.31689	219	45.33283	219	26.28646	219	.1451185	219	-6.887544	219	-17.05981	219	-37.81523	219	-28.72491	219	-61.07454	219	42.50114	219	-74.40584	219	-33.62629	219	-12.0528	219	-11.04472	219	-21.58762	219	-21.05278	219	-44.84594	219	15.29557	219	9.967083	219	-38.21038	219	-29.68314	219
	220	-33.40914	220	-42.22431	220	-37.12539	220	-32.64782	220	46.69617	220	28.11481	220	-1.030936	220	-7.900629	220	-17.87366	220	-36.75474	220	-28.47167	220	-60.03837	220	54.28844	220	-62.48728	220	-32.11196	220	-6.692467	220	-10.74261	220	-19.82659	220	-22.31099	220	-44.75631	220	14.04018	220	8.668081	220	-40.04783	220	-28.60053	220
	221	-32.07188	221	-39.35283	221	-35.5856	221	-32.01762	221	47.42354	221	29.1385	221	-3.052563	221	-9.604314	221	-18.20257	221	-36.42945	221	-28.57571	221	-59.37524	221	54.17623	221	-65.1785	221	-35.62923	221	-16.42044	221	-10.74313	221	-18.70842	221	-23.18144	221	-44.47428	221	8.598285	221	4.454552	221	-41.12534	221	-29.17103	221
	222	-33.29465	222	-38.0893	222	-34.52379	222	-28.42607	222	47.4056	222	29.40257	222	-4.629226	222	-11.87179	222	-19.08532	222	-36.06987	222	-28.50345	222	-59.74143	222	49.54797	222	-68.24222	222	-36.82267	222	-12.64793	222	-10.3317	222	-18.00008	222	-24.2536	222	-43.85182	222	11.05694	222	9.717072	222	-41.56683	222	-28.48821	222
	223	-32.48126	223	-34.92186	223	-33.40624	223	-27.41846	223	48.13212	223	30.32937	223	-5.066396	223	-11.34729	223	-19.11266	223	-33.99853	223	-26.14317	223	-57.50551	223	46.04998	223	-67.35024	223	-33.69875	223	-4.702754	223	-9.631186	223	-17.87683	223	-25.01802	223	-42.7565	223	7.730865	223	9.354082	223	-41.83972	223	-27.42649	223
	224	-33.38875	224	-33.92174	224	-32.11064	224	-27.00481	224	48.47672	224	32.03291	224	-4.251855	224	-11.3931	224	-18.16339	224	-33.53039	224	-23.64263	224	-57.20864	224	53.43006	224	-63.93114	224	-31.58389	224	-12.26422	224	-9.081224	224	-18.0231	224	-26.14944	224	-42.93767	224	6.283883	224	7.429481	224	-40.86191	224	-27.65137	224
	225	-33.07637	225	-32.1335	225	-30.9731	225	-24.44901	225	47.88349	225	32.46468	225	-4.106025	225	-11.49221	225	-17.70729	225	-34.5712	225	-24.61078	225	-58.76092	225	46.51461	225	-67.97251	225	-25.53755	225	-10.11491	225	-8.569721	225	-17.35345	225	-26.57058	225	-43.21163	225	9.171138	225	11.50648	225	-40.73205	225	-28.19941	225
	226	-33.23048	226	-32.33308	226	-31.42527	226	-23.12481	226	46.09869	226	29.29793	226	-4.680449	226	-11.10605	226	-17.00447	226	-33.15454	226	-23.44224	226	-55.22296	226	48.37707	226	-71.65132	226	-33.20159	226	-11.21855	226	-8.108828	226	-17.29129	226	-26.78231	226	-43.62041	226	6.781637	226	7.650254	226	-40.10186	226	-27.5216	226
	227	-31.56329	227	-31.48531	227	-27.04461	227	-21.48191	227	43.94846	227	24.1692	227	-6.612968	227	-11.72876	227	-16.46701	227	-33.20638	227	-22.99994	227	-51.3508	227	48.41939	227	-71.21494	227	-37.91238	227	-12.92542	227	-7.583335	227	-15.4098	227	-27.87753	227	-43.8005	227	11.0002	227	12.03993	227	-39.73854	227	-26.87932	227
	228	-31.76241	228	-31.99347	228	-27.00954	228	-19.59775	228	42.11849	228	22.88431	228	-5.135304	228	-10.22732	228	-16.29434	228	-34.81414	228	-21.86993	228	-49.11996	228	44.91023	228	-74.28947	228	-30.07946	228	-12.05768	228	-6.834211	228	-14.77537	228	-28.57504	228	-42.86345	228	11.9386	228	10.75093	228	-41.06775	228	-27.90042	228
	229	-31.10231	229	-32.60548	229	-23.54498	229	-17.54434	229	40.22881	229	23.15217	229	-3.402442	229	-7.151077	229	-14.98737	229	-35.09107	229	-20.69431	229	-44.51171	229	48.54116	229	-70.98959	229	-34.43585	229	-14.80309	229	-6.293372	229	-13.92192	229	-28.6425	229	-41.38299	229	12.75975	229	12.85746	229	-41.24148	229	-28.54468	229
	230	-31.82034	230	-32.82529	230	-21.85204	230	-14.66809	230	38.60223	230	23.93577	230	-1.930441	230	-3.631882	230	-14.59422	230	-34.55159	230	-18.99125	230	-42.97257	230	47.57977	230	-69.78858	230	-37.38708	230	-17.57938	230	-5.794964	230	-12.46647	230	-29.05753	230	-40.49189	230	15.22629	230	15.48842	230	-41.34182	230	-28.01546	230
	231	-32.98563	231	-34.04086	231	-20.14312	231	-16.13574	231	38.86289	231	25.08183	231	-.8567076	231	-1.237917	231	-13.72963	231	-33.83224	231	-17.02194	231	-42.94057	231	48.26239	231	-68.08589	231	-39.09972	231	-25.68469	231	-5.146494	231	-10.72397	231	-29.37436	231	-40.16407	231	13.81827	231	14.08523	231	-40.82661	231	-27.28857	231
	232	-31.20426	232	-32.25059	232	-18.67811	232	-12.5303	232	38.06873	232	25.02109	232	-2.501083	232	-3.216764	232	-13.13828	232	-32.75373	232	-17.02884	232	-43.47355	232	44.45591	232	-68.55842	232	-33.09195	232	-16.72638	232	-4.158254	232	-9.797299	232	-29.61852	232	-40.69902	232	13.0508	232	16.12026	232	-38.71666	232	-24.6649	232
	233	-31.81112	233	-34.41167	233	-16.53057	233	-10.79686	233	38.90053	233	25.64079	233	-3.09887	233	-8.048579	233	-12.28905	233	-31.27161	233	-17.02935	233	-36.93155	233	44.3038	233	-68.51453	233	-41.0283	233	-17.89369	233	-2.820777	233	-10.32615	233	-30.08432	233	-40.60767	233	12.13701	233	15.11808	233	-38.12759	233	-23.53428	233
	234	-31.57603	234	-35.684	234	-13.56538	234	-9.122599	234	41.03165	234	27.79301	234	-4.801109	234	-13.20516	234	-13.19926	234	-32.16192	234	-17.56262	234	-36.43728	234	44.6862	234	-67.30225	234	-39.79407	234	-22.46251	234	-1.801905	234	-9.046056	234	-30.42275	234	-40.14451	234	6.829323	234	10.3032	234	-37.00951	234	-22.78253	234
	235	-32.16869	235	-35.92287	235	-12.24164	235	-6.861936	235	41.01903	235	28.78361	235	-6.583847	235	-13.91511	235	-12.69283	235	-32.0673	235	-12.69735	235	-30.9749	235	42.19843	235	-67.58852	235	-38.23417	235	-21.79682	235	-1.267453	235	-8.513207	235	-30.08574	235	-39.48225	235	8.401352	235	11.61767	235	-35.69273	235	-21.80646	235
	236	-31.53756	236	-35.27159	236	-10.79767	236	-8.121884	236	41.75645	236	27.36175	236	-7.007039	236	-13.62382	236	-12.21491	236	-28.68922	236	-11.98519	236	-32.67319	236	45.986	236	-65.3409	236	-41.01975	236	-22.84942	236	-1.125262	236	-9.215805	236	-30.02148	236	-39.52953	236	5.504853	236	9.153555	236	-35.01086	236	-20.70107	236
	237	-31.09034	237	-36.53161	237	-10.71971	237	-6.837448	237	41.98182	237	26.29165	237	-7.708084	237	-12.97833	237	-12.5278	237	-28.39398	237	-12.70005	237	-33.25545	237	45.36835	237	-63.79903	237	-34.99978	237	-16.52162	237	-.4474507	237	-7.677381	237	-28.82106	237	-38.83966	237	8.316761	237	14.51336	237	-33.91376	237	-17.8504	237
	238	-31.33706	238	-36.11289	238	-4.990761	238	-3.718037	238	42.42076	238	25.91833	238	-8.985315	238	-14.91404	238	-13.76465	238	-30.12459	238	-10.31824	238	-30.49475	238	48.07325	238	-65.36633	238	-41.36672	238	-23.23644	238	.8294328	238	-6.466271	238	-28.29199	238	-38.30717	238	-2.162329	238	7.65193	238	-32.36733	238	-16.03073	238
	239	-32.7989	239	-36.85614	239	-3.21025	239	2.521441	239	42.80524	239	24.06791	239	-9.983778	239	-15.02001	239	-14.49659	239	-29.67546	239	-8.557508	239	-28.95498	239	45.64626	239	-64.75764	239	-41.79917	239	-20.59369	239	2.835523	239	-5.799251	239	-28.45727	239	-37.97976	239	6.204801	239	17.60332	239	-29.06267	239	-11.35426	239
	240	-32.11177	240	-37.4981	240	2.29185	240	4.71208	240	44.08787	240	22.87727	240	-11.50289	240	-15.42113	240	-14.5491	240	-30.05119	240	-7.263039	240	-22.69522	240	44.82915	240	-62.35804	240	-38.43072	240	-15.21303	240	3.898402	240	-4.962668	240	-28.51074	240	-36.2725	240	4.617	240	16.98261	240	-26.7962	240	-11.77722	240
	241	-31.01879	241	-35.88829	241	4.750316	241	7.753903	241	44.58442	241	21.91876	241	-10.22349	241	-13.28551	241	-14.70371	241	-31.18004	241	-5.85752	241	-19.59866	241	44.19474	241	-65.22398	241	-42.60725	241	-27.57181	241	3.956204	241	-2.847978	241	-28.02675	241	-35.18708	241	-.2378852	241	10.37044	241	-24.04891	241	-13.14173	241
	242	-32.94127	242	-36.22196	242	9.458179	242	14.27783	242	45.50249	242	23.21296	242	-9.310334	242	-10.06382	242	-15.94372	242	-33.66619	242	-8.128656	242	-23.49904	242	44.52809	242	-67.34947	242	-36.03547	242	-21.35279	242	4.973172	242	-2.547807	242	-27.50678	242	-34.88663	242	6.096305	242	15.87173	242	-23.591	242	-15.34182	242
	243	-32.15494	243	-36.50097	243	12.27581	243	16.62235	243	47.24671	243	25.85832	243	-7.028423	243	-6.605839	243	-15.98498	243	-33.276	243	-5.273788	243	-16.15078	243	44.92408	243	-69.55229	243	-23.79056	243	-11.03436	243	5.820333	243	-2.565741	243	-27.3251	243	-34.90763	243	3.222835	243	11.19405	243	-23.56005	243	-13.66346	243
	244	-30.29535	244	-34.81329	244	14.58347	244	15.62092	244	48.28444	244	27.73212	244	-5.447757	244	-.173701	244	-16.08088	244	-33.34217	244	-3.705457	244	-13.92802	244	48.08987	244	-64.07372	244	-21.43303	244	-8.184948	244	7.280282	244	-2.738379	244	-26.86836	244	-34.6508	244	3.929616	244	9.094395	244	-20.81682	244	-9.391849	244
	245	-30.81289	245	-33.83887	245	15.48862	245	18.31804	245	48.21988	245	28.38274	245	-8.317468	245	-2.218107	245	-15.85433	245	-32.67695	245	-4.807646	245	-13.40412	245	47.32767	245	-60.81816	245	-27.24589	245	-9.748526	245	7.198123	245	-3.589813	245	-26.37931	245	-34.6385	245	7.77826	245	12.69802	245	-18.05153	245	-4.871044	245
	246	-30.75149	246	-33.60536	246	17.82432	246	19.97991	246	48.35574	246	27.60131	246	-7.736324	246	-6.953058	246	-15.90869	246	-33.24229	246	-5.90739	246	-17.81063	246	42.95337	246	-60.56366	246	-25.95075	246	-3.02011	246	7.796391	246	-2.488702	246	-26.26741	246	-34.1855	246	5.655696	246	10.86695	246	-14.19588	246	.8844614	246
	247	-29.53671	247	-35.52494	247	18.24521	247	17.50073	247	47.6597	247	27.11381	247	-8.35325	247	-11.41797	247	-15.69761	247	-33.09876	247	-5.427401	247	-17.18119	247	41.83205	247	-59.79146	247	-33.63441	247	-5.48645	247	7.782873	247	-.902766	247	-25.76751	247	-34.36858	247	9.227177	247	13.49158	247	-11.84184	247	5.759754	247
	248	-30.01083	248	-35.03413	248	18.46766	248	17.09884	248	47.67853	248	26.31346	248	-9.777491	248	-15.97305	248	-15.78334	248	-33.08475	248	-4.306082	248	-17.7024	248	42.77065	248	-56.86614	248	-24.89288	248	-1.104646	248	6.872103	248	.1947629	248	-25.01987	248	-33.39161	248	5.801019	248	9.061758	248	-12.13122	248	6.702739	248
	249	-29.10666	249	-34.41321	249	22.32128	249	22.22993	249	47.33675	249	26.3406	249	-10.07422	249	-13.78726	249	-17.10473	249	-32.44679	249	-6.006871	249	-16.6182	249	43.67964	249	-57.06078	249	-22.00369	249	-7.681155	249	7.357539	249	.8339554	249	-25.21416	249	-32.13594	249	7.842149	249	11.81774	249	-11.00895	249	6.952014	249
	250	-27.96029	250	-34.67426	250	23.27548	250	22.18765	250	47.61656	250	26.16173	250	-10.98351	250	-12.03367	250	-17.34347	250	-32.73253	250	-4.746764	250	-15.5841	250	44.408	250	-56.73826	250	-28.12101	250	-7.020741	250	6.980217	250	1.47264	250	-24.61725	250	-31.03139	250	5.82408	250	11.79706	250	-8.834398	250	3.811529	250
	251	-28.30919	251	-34.71435	251	22.78071	251	22.63855	251	46.38821	251	25.65875	251	-9.208253	251	-9.368849	251	-17.87099	251	-33.99835	251	-5.934485	251	-13.75927	251	41.18028	251	-56.60618	251	-24.69032	251	-5.424118	251	7.292299	251	3.255951	251	-24.79886	251	-31.21586	251	3.312619	251	6.300933	251	-6.200044	251	-2.562716	251
	252	-27.31809	252	-33.11854	252	26.29517	252	26.33412	252	44.50993	252	26.12288	252	-8.690813	252	-9.024502	252	-18.43679	252	-33.97522	252	-4.299735	252	-11.10997	252	40.8256	252	-56.71802	252	-28.61934	252	.4834795	252	7.613523	252	2.355972	252	-23.84269	252	-32.76052	252	3.094252	252	8.54806	252	-6.891685	252	-7.684236	252
	253	-26.33711	253	-32.68476	253	26.02199	253	26.07819	253	42.6282	253	25.85158	253	-7.305968	253	-6.976317	253	-18.67916	253	-33.03038	253	-7.584555	253	-15.16734	253	37.68595	253	-55.47331	253	-23.06391	253	-3.254423	253	8.183445	253	2.902027	253	-22.36994	253	-33.19812	253	2.022859	253	11.22166	253	-7.127607	253	-5.833538	253
	254	-25.12857	254	-32.5513	254	26.60441	254	25.21945	254	41.60946	254	24.79241	254	-5.419884	254	-3.388031	254	-18.74656	254	-32.42556	254	-6.130556	254	-12.98962	254	35.24582	254	-55.92202	254	-26.49888	254	-4.331141	254	8.588909	254	3.995464	254	-22.25329	254	-33.22175	254	1.639533	254	10.35515	254	-6.703996	254	-3.565438	254
	255	-24.43043	255	-31.39598	255	27.99644	255	26.65261	255	40.11957	255	23.02673	255	-5.098107	255	-5.07864	255	-18.97207	255	-32.88522	255	-5.782741	255	-11.31474	255	36.13987	255	-52.54833	255	-31.48981	255	-11.92493	255	8.73522	255	4.88193	255	-20.81982	255	-32.70673	255	2.278163	255	12.64981	255	-5.234926	255	-2.21566	255
	256	-23.93162	256	-30.9192	256	28.15377	256	28.87673	256	38.59814	256	21.61553	256	-3.706897	256	-2.69383	256	-19.31671	256	-32.3966	256	-4.30922	256	-10.86628	256	34.42128	256	-56.52807	256	-30.99699	256	-7.136168	256	8.735939	256	5.361529	256	-20.79121	256	-33.13166	256	-1.502924	256	10.69784	256	-4.065602	256	-1.0304	256
	257	-24.14289	257	-31.77942	257	26.37993	257	24.43608	257	37.12589	257	20.03996	257	-2.03647	257	-1.418113	257	-19.24366	257	-32.09934	257	-5.831742	257	-10.26404	257	36.23756	257	-60.68761	257	-30.51675	257	-1.297827	257	9.529249	257	6.457742	257	-20.11171	257	-31.71083	257	-2.064631	257	11.04277	257	-5.266397	257	-2.797246	257
	258	-22.67949	258	-28.72093	258	25.51498	258	24.74916	258	37.03802	258	18.94139	258	-.7640088	258	.4756165	258	-19.08903	258	-31.62649	258	-8.575137	258	-14.32912	258	35.97861	258	-61.40899	258	-28.05795	258	-3.309536	258	9.679735	258	6.391395	258	-19.55053	258	-31.76083	258	2.592493	258	14.8696	258	-7.528788	258	-4.104488	258
	259	-23.15482	259	-27.91463	259	24.81668	259	26.73714	259	35.6558	259	16.93909	259	-.9299654	259	.8815026	259	-18.81316	259	-31.16312	259	-6.055299	259	-11.01955	259	33.47571	259	-63.27202	259	-29.35114	259	-3.37523	259	9.702943	259	4.640429	259	-19.53662	259	-31.95488	259	.2268529	259	10.70332	259	-10.36733	259	-7.775664	259
	260	-23.04914	260	-28.12119	260	26.52871	260	22.90745	260	34.78323	260	14.61952	260	-.1578194	260	2.519491	260	-18.13358	260	-30.41384	260	-5.088432	260	-11.94854	260	31.46922	260	-60.81276	260	-31.97958	260	-7.150779	260	9.214136	260	5.082976	260	-18.12531	260	-32.61605	260	.4889123	260	8.93095	260	-13.58791	260	-10.43542	260
	261	-22.31955	261	-26.02376	261	24.35148	261	25.21902	261	32.9065	261	12.37671	261	-2.507296	261	4.100928	261	-17.6097	261	-31.20983	261	-4.924362	261	-11.46805	261	33.34776	261	-61.96191	261	-33.25712	261	3.358292	261	9.35805	261	5.96575	261	-18.02802	261	-34.32856	261	1.307206	261	8.464143	261	-16.99769	261	-13.0328	261
	262	-22.51428	262	-25.45721	262	23.90158	262	26.18851	262	32.95892	262	10.57665	262	-1.960672	262	-.2027583	262	-16.55052	262	-30.69909	262	-7.375477	262	-13.47573	262	31.46712	262	-59.82948	262	-37.22655	262	6.967177	262	9.53586	262	6.163701	262	-17.39166	262	-34.33813	262	.8859937	262	7.793638	262	-19.66968	262	-16.78937	262
	263	-22.8968	263	-24.95587	263	24.46404	263	25.58131	263	32.59112	263	9.866931	263	.1215538	263	.1742074	263	-15.85924	263	-30.19725	263	-7.95784	263	-12.48554	263	31.97812	263	-58.77265	263	-40.01928	263	10.61983	263	10.41955	263	7.875319	263	-16.17098	263	-33.5582	263	-.3499839	263	4.916266	263	-23.55519	263	-20.36955	263
	264	-22.07211	264	-22.71108	264	22.22568	264	19.48527	264	30.44577	264	8.659913	264	.858503	264	-.55581	264	-16.42842	264	-30.8209	264	-7.487725	264	-11.06368	264	28.89957	264	-58.33118	264	-40.62674	264	21.17328	264	10.43075	264	8.237186	264	-17.02484	264	-33.33339	264	-1.987466	264	3.246934	264	-25.9584	264	-25.59323	264
	265	-21.77883	265	-21.89292	265	25.31867	265	24.38963	265	29.16713	265	8.12117	265	.8568155	265	.6546852	265	-16.31043	265	-31.12603	265	-6.430357	265	-11.1481	265	29.89577	265	-58.08253	265	-42.48486	265	9.57993	265	10.34512	265	9.04104	265	-16.92444	265	-35.06778	265	-4.110263	265	.9101981	265	-29.92062	265	-31.19762	265
	266	-22.64367	266	-23.01728	266	24.25349	266	21.85301	266	28.62141	266	6.518609	266	-.1761931	266	3.066834	266	-16.92931	266	-31.5817	266	-6.338563	266	-13.94567	266	29.00114	266	-58.65262	266	-35.51608	266	10.47331	266	10.82939	266	8.260314	266	-17.71694	266	-35.97531	266	-5.588441	266	1.085818	266	-32.8536	266	-36.32017	266
	267	-22.44439	267	-23.87127	267	21.44301	267	18.97099	267	27.3254	267	5.582546	267	.3891572	267	4.975256	267	-18.03461	267	-32.87671	267	-8.939878	267	-14.62281	267	27.601	267	-59.42856	267	-43.30677	267	9.706354	267	10.48891	267	8.630518	267	-17.20448	267	-35.49709	267	-9.1828	267	-2.902738	267	-35.01505	267	-40.38405	267
	268	-22.43414	268	-24.37978	268	20.42753	268	18.12379	268	26.12543	268	5.354112	268	-.8115932	268	4.68776	268	-17.56692	268	-33.37514	268	-9.253185	268	-15.53767	268	25.67465	268	-57.5636	268	-48.87645	268	8.312545	268	9.332228	268	8.340634	268	-17.50435	268	-35.98477	268	-10.13562	268	-1.231793	268	-38.1807	268	-43.6994	268
	269	-19.90214	269	-23.15671	269	20.42465	269	19.57392	269	24.84795	269	5.006123	269	-.8289626	269	4.16788	269	-17.50497	269	-32.18301	269	-6.981213	269	-13.20001	269	26.84681	269	-59.04041	269	-34.82535	269	9.772401	269	7.914712	269	8.119892	269	-19.94592	269	-37.98297	269	-13.23762	269	-2.04053	269	-40.71489	269	-48.21664	269
	270	-20.51129	270	-26.08075	270	18.16589	270	15.71782	270	24.1496	270	4.69192	270	-4.355823	270	.3496069	270	-17.51945	270	-31.59695	270	-9.529691	270	-24.68292	270	26.19091	270	-61.35191	270	-44.92144	270	-2.084045	270	7.970233	270	9.051412	270	-18.09591	270	-36.69102	270	-14.8879	270	.6136042	270	-42.88093	270	-50.11776	270
	271	-20.72088	271	-26.60735	271	18.05771	271	14.27278	271	24.61923	271	5.996284	271	-5.298698	271	-.6191599	271	-17.52435	271	-31.41581	271	-9.157611	271	-24.93328	271	24.75828	271	-64.00316	271	-38.02925	271	5.317516	271	7.668578	271	8.64855	271	-19.16	271	-36.49764	271	-14.08385	271	.9259182	271	-45.3502	271	-53.01282	271
	272	-20.53363	272	-25.87089	272	17.1811	272	14.58526	272	25.50678	272	6.817573	272	-7.538835	272	-3.228617	272	-16.85787	272	-31.1344	272	-12.08486	272	-26.30265	272	20.05043	272	-62.18526	272	-42.71172	272	4.180799	272	8.192617	272	7.825957	272	-19.34339	272	-36.19833	272	-15.79493	272	2.1363	272	-47.29465	272	-52.88301	272
	273	-20.05455	273	-26.94771	273	14.9938	273	12.81603	273	27.15364	273	8.690999	273	-5.612191	273	-.632742	273	-17.66652	273	-31.23406	273	-11.38524	273	-25.90963	273	24.47639	273	-61.83123	273	-42.58358	273	-2.294445	273	6.803346	273	6.04211	273	-19.6731	273	-35.71569	273	-17.71415	273	.578016	273	-49.76819	273	-53.56558	273
	274	-19.6538	274	-27.77731	274	13.98095	274	9.430787	274	26.88111	274	9.331483	274	-6.213195	274	-.7079303	274	-16.33677	274	-30.20936	274	-12.7937	274	-23.80846	274	25.63421	274	-58.60963	274	-31.78452	274	3.066611	274	6.809466	274	6.087355	274	-19.73181	274	-35.23735	274	-19.53866	274	-2.269243	274	-50.74696	274	-55.51998	274
	275	-18.73825	275	-27.84285	275	12.92867	275	10.48852	275	28.17351	275	11.40558	275	-4.881564	275	-.5219746	275	-15.10599	275	-29.7583	275	-15.44214	275	-24.8048	275	28.92088	275	-61.36498	275	-34.78042	275	3.935986	275	6.583367	275	7.237779	275	-20.3101	275	-36.38877	275	-19.78692	275	-4.244657	275	-51.43079	275	-56.91135	275
	276	-18.18577	276	-28.27483	276	10.9787	276	7.865918	276	29.1283	276	11.1533	276	-2.67451	276	-1.719236E-02	276	-14.90681	276	-29.23013	276	-16.69347	276	-30.54699	276	33.34987	276	-55.84907	276	-36.66281	276	5.680223	276	6.559035	276	7.729314	276	-20.4682	276	-36.10343	276	-20.24676	276	-4.600652	276	-52.13524	276	-56.1124	276
	277	-19.60015	277	-30.59656	277	7.644938	277	3.231037	277	27.27491	277	10.20974	277	-1.316503	277	2.443765	277	-14.61496	277	-30.79677	277	-17.75599	277	-32.54361	277	33.27086	277	-53.31253	277	-41.1491	277	4.239154	277	6.252547	277	9.154087	277	-21.22538	277	-39.43872	277	-18.09556	277	-4.391735	277	-51.67384	277	-53.27266	277
	278	-19.10835	278	-31.25205	278	7.230284	278	6.56878	278	28.46116	278	9.703445	278	1.987015	278	5.169777	278	-14.10629	278	-32.03831	278	-16.7734	278	-30.75192	278	35.57166	278	-50.10764	278	-39.54842	278	11.49997	278	6.536734	278	9.322969	278	-22.05057	278	-39.41743	278	-18.78503	278	-7.815545	278	-51.84624	278	-52.16688	278
	279	-19.14801	279	-29.16546	279	6.508297	279	5.770793	279	29.42345	279	9.493472	279	2.848824	279	5.993644	279	-12.60363	279	-31.89324	279	-21.15203	279	-36.78846	279	36.22168	279	-51.18092	279	-37.15658	279	12.15132	279	6.099257	279	7.677778	279	-22.10712	279	-40.35632	279	-19.73115	279	-6.495207	279	-51.7581	279	-51.61316	279
	280	-21.02385	280	-30.58306	280	7.038854	280	5.920334	280	30.26665	280	9.437876	280	3.107556	280	8.705889	280	-12.72498	280	-30.58487	280	-20.55769	280	-40.89442	280	34.86631	280	-49.88694	280	-35.25765	280	10.02115	280	6.019118	280	7.618501	280	-22.8008	280	-40.15094	280	-21.9534	280	-10.92937	280	-52.10001	280	-50.12565	280
	281	-20.22794	281	-30.34747	281	6.625272	281	6.442322	281	31.10422	281	9.321314	281	5.496309	281	9.812046	281	-13.07061	281	-29.91348	281	-22.29798	281	-39.1928	281	35.7183	281	-50.64338	281	-34.37121	281	23.68221	281	6.722537	281	7.937201	281	-22.9914	281	-40.99058	281	-21.69824	281	-9.758413	281	-54.17646	281	-52.35912	281
	282	-20.67826	282	-30.50444	282	6.937036	282	8.137351	282	31.28005	282	9.807508	282	.832626	282	5.723813	282	-14.53788	282	-29.12337	282	-23.09463	282	-40.55018	282	37.97503	282	-48.46987	282	-31.68692	282	25.54434	282	6.554519	282	7.787082	282	-24.29441	282	-42.22804	282	-19.11607	282	-7.4291	282	-54.11177	282	-52.07227	282
	283	-19.6535	283	-29.79389	283	6.06096	283	6.205844	283	30.3951	283	8.223634	283	4.624379	283	7.881539	283	-15.02852	283	-28.94853	283	-23.63016	283	-43.51933	283	38.93011	283	-48.02364	283	-39.97857	283	26.11022	283	6.68318	283	8.287951	283	-23.09729	283	-41.93742	283	-20.4111	283	-9.81473	283	-55.33739	283	-55.21915	283
	284	-19.40617	284	-30.2183	284	3.686406	284	6.18512	284	30.37873	284	6.967566	284	4.560981	284	7.811485	284	-14.80188	284	-28.83483	284	-23.78849	284	-39.90463	284	35.93019	284	-48.94146	284	-43.25712	284	28.32048	284	7.088812	284	9.044615	284	-23.33039	284	-42.43583	284	-23.89877	284	-10.55594	284	-55.82677	284	-60.0295	284
	285	-18.40732	285	-28.91215	285	-.6889248	285	5.384895	285	29.61796	285	7.363643	285	6.132575	285	7.250351	285	-14.212	285	-29.37528	285	-23.50898	285	-41.96492	285	35.8663	285	-48.10375	285	-44.25387	285	29.36046	285	6.787772	285	8.708118	285	-24.86766	285	-43.54148	285	-25.06549	285	-12.53857	285	-58.6464	285	-62.32494	285
	286	-18.14962	286	-29.33171	286	-2.052422	286	2.916005	286	29.62441	286	8.463354	286	6.008986	286	7.606387	286	-13.78836	286	-27.90919	286	-28.60793	286	-47.97864	286	33.84317	286	-49.02981	286	-33.47317	286	35.81823	286	7.584314	286	9.660273	286	-24.76702	286	-44.01796	286	-23.15553	286	-8.955931	286	-61.83578	286	-62.65349	286
	287	-17.63332	287	-28.84231	287	-7.289239	287	-2.159422	287	28.45877	287	7.485831	287	7.232971	287	9.412931	287	-14.22395	287	-27.48268	287	-27.94584	287	-46.22364	287	33.02426	287	-44.21135	287	-39.30843	287	32.43336	287	6.843313	287	10.8955	287	-25.67471	287	-43.48057	287	-25.84406	287	-11.21356	287	-63.00082	287	-63.53429	287
	288	-16.09723	288	-27.92738	288	-10.1025	288	-4.622901	288	28.71007	288	7.933791	288	8.959938	288	12.35312	288	-14.0976	288	-25.87403	288	-25.22031	288	-47.91755	288	35.30296	288	-44.39993	288	-46.00229	288	28.52515	288	6.93896	288	11.62647	288	-26.64547	288	-44.05095	288	-21.65647	288	-9.06545	288	-63.58375	288	-65.21128	288
	289	-14.75817	289	-26.2562	289	-12.77972	289	-5.350147	289	28.43313	289	7.863641	289	11.87676	289	14.11389	289	-13.82545	289	-23.79232	289	-28.25296	289	-50.44695	289	34.34458	289	-48.29679	289	-47.3728	289	32.5843	289	6.186301	289	11.60319	289	-27.20864	289	-43.33144	289	-23.00924	289	-6.315979	289	-63.72819	289	-63.62469	289
	290	-13.75329	290	-25.74923	290	-15.71139	290	-9.233204	290	28.52505	290	6.829132	290	10.10298	290	14.46074	290	-13.30698	290	-23.33747	290	-30.0771	290	-48.80501	290	32.50216	290	-48.23787	290	-43.9129	290	35.24986	290	5.824625	290	11.7102	290	-28.15165	290	-41.82809	290	-21.24655	290	-5.018306	290	-63.94399	290	-62.05447	290
	291	-13.89583	291	-26.08577	291	-18.61642	291	-8.955969	291	27.95215	291	5.752513	291	10.97653	291	15.59594	291	-12.29903	291	-22.21047	291	-32.30627	291	-51.13563	291	30.59214	291	-46.69245	291	-55.56049	291	32.26114	291	6.039471	291	12.02163	291	-28.51179	291	-43.92613	291	-14.97473	291	1.881965	291	-64.20219	291	-62.16582	291
	292	-12.78662	292	-25.59681	292	-20.12976	292	-9.841973	292	26.4348	292	6.674201	292	7.350495	292	12.1879	292	-11.91456	292	-21.13479	292	-30.59356	292	-54.54096	292	31.74225	292	-46.42533	292	-44.66715	292	31.59661	292	5.386528	292	10.85611	292	-29.80931	292	-43.54748	292	-12.56631	292	3.997118	292	-63.72083	292	-61.86442	292
	293	-11.23775	293	-25.03485	293	-22.28542	293	-11.29385	293	27.00379	293	8.561964	293	7.332372	293	15.18027	293	-12.01073	293	-20.05303	293	-31.15509	293	-51.23254	293	34.42863	293	-45.29043	293	-45.38791	293	35.08635	293	6.321126	293	11.98681	293	-30.62164	293	-46.04997	293	-11.00928	293	5.834706	293	-62.72587	293	-61.13659	293
	294	-10.9416	294	-23.54556	294	-22.96009	294	-12.19976	294	27.41814	294	9.715109	294	6.786096	294	15.00878	294	-10.34398	294	-20.90659	294	-29.47838	294	-53.44324	294	34.00151	294	-48.79648	294	-42.22198	294	38.29182	294	6.032287	294	12.71446	294	-29.54113	294	-43.47816	294	-11.39275	294	8.685369	294	-62.02866	294	-58.66061	294
	295	-10.34642	295	-21.06874	295	-23.48725	295	-11.26582	295	28.70297	295	12.75558	295	8.721068	295	16.7737	295	-9.514636	295	-21.45972	295	-29.54016	295	-53.09121	295	35.94102	295	-48.85849	295	-45.24055	295	38.12603	295	4.855406	295	12.69003	295	-29.81359	295	-42.48242	295	-7.060905	295	9.972333	295	-60.67001	295	-58.1811	295
	296	-10.15965	296	-19.54808	296	-24.75557	296	-13.28554	296	29.46054	296	14.18168	296	7.629209	296	17.79723	296	-9.470247	296	-20.8192	296	-28.9907	296	-53.87535	296	34.82494	296	-44.6927	296	-43.19217	296	36.87006	296	4.446781	296	12.48505	296	-32.53498	296	-42.37672	296	-7.848665	296	9.38416	296	-59.36445	296	-55.51238	296
	297	-9.345807	297	-20.75493	297	-26.29849	297	-16.6105	297	28.91376	297	14.38591	297	6.237737	297	16.1821	297	-10.14495	297	-19.50705	297	-29.41025	297	-54.15504	297	34.27449	297	-40.64204	297	-46.62358	297	38.901	297	3.501498	297	11.71561	297	-31.41558	297	-39.62234	297	-5.663903	297	12.50848	297	-57.97434	297	-53.61046	297
	298	-10.52035	298	-21.98398	298	-27.00095	298	-15.7009	298	28.64959	298	12.07155	298	4.193702	298	12.87634	298	-10.96522	298	-17.15569	298	-28.00834	298	-54.36824	298	36.4639	298	-39.87626	298	-44.75972	298	43.1032	298	3.186133	298	12.5124	298	-34.55192	298	-44.46074	298	-2.076758	298	15.15193	298	-56.44678	298	-52.31763	298
	299	-11.2302	299	-23.02872	299	-28.43622	299	-16.43163	299	28.07626	299	9.20589	299	2.813614	299	12.60376	299	-10.47186	299	-18.83916	299	-30.97224	299	-58.26057	299	37.39009	299	-38.76417	299	-50.41562	299	39.96349	299	2.983953	299	12.57093	299	-32.5568	299	-44.27605	299	-1.120261	299	16.85218	299	-55.18873	299	-49.66854	299
	300	-11.41518	300	-24.37351	300	-29.9935	300	-20.93562	300	29.15753	300	9.209103	300	5.133758	300	11.76573	300	-10.61324	300	-22.32962	300	-28.57733	300	-53.12024	300	35.45004	300	-40.03604	300	-50.58747	300	41.69389	300	1.582006	300	12.0137	300	-33.26533	300	-46.48844	300	.338102	300	17.88405	300	-53.89938	300	-47.8908	300
	301	-10.73698	301	-22.65016	301	-30.60181	301	-20.22929	301	29.90369	301	10.29783	301	4.505545	301	12.02301	301	-11.2583	301	-23.77275	301	-31.7392	301	-55.32808	301	35.83746	301	-38.71952	301	-55.56453	301	38.6753	301	1.160967	301	12.82318	301	-33.78858	301	-45.26722	301	-.791353	301	15.50772	301	-53.02738	301	-45.95993	301
	302	-8.804009	302	-19.86685	302	-32.77921	302	-20.90282	302	30.71567	302	14.39435	302	2.538143	302	8.804673	302	-11.94996	302	-22.27405	302	-27.01755	302	-53.02153	302	36.66212	302	-37.87678	302	-49.82423	302	40.00973	302	-.6608355	302	11.72634	302	-36.26616	302	-45.69781	302	-.4708701	302	14.70254	302	-53.11796	302	-45.87508	302
	303	-7.640014	303	-18.37634	303	-32.22393	303	-22.34215	303	29.62054	303	15.04844	303	4.142427	303	9.052141	303	-13.12683	303	-19.38699	303	-32.98752	303	-56.16651	303	37.03473	303	-37.9384	303	-51.3974	303	41.11923	303	-.4591668	303	11.69941	303	-37.59438	303	-45.71021	303	1.595971	303	16.95862	303	-53.11756	303	-45.52419	303
	304	-6.692029	304	-16.03941	304	-31.37785	304	-22.83788	304	27.61755	304	15.74719	304	8.334132	304	13.17322	304	-14.02954	304	-18.19357	304	-31.3901	304	-55.06283	304	33.23269	304	-40.13361	304	-51.13563	304	42.27069	304	-1.190142	304	11.62055	304	-36.52002	304	-44.99054	304	2.622772	304	17.13291	304	-53.72228	304	-46.72004	304
	305	-5.994227	305	-14.84937	305	-32.30003	305	-22.04462	305	26.06464	305	13.23132	305	7.354431	305	11.32548	305	-14.36261	305	-19.82048	305	-26.9306	305	-54.80288	305	37.8179	305	-36.11036	305	-51.94628	305	39.05948	305	-1.575122	305	12.30443	305	-39.28962	305	-46.64883	305	2.85803	305	16.39965	305	-54.5824	305	-47.4836	305
	306	-5.017217	306	-13.02005	306	-33.30265	306	-23.40505	306	23.89452	306	9.744902	306	7.686945	306	14.07208	306	-13.61601	306	-20.89496	306	-33.26316	306	-56.2444	306	37.98684	306	-37.02453	306	-53.84869	306	39.86153	306	-2.115152	306	12.38725	306	-39.60494	306	-46.51073	306	4.534895	306	19.25826	306	-53.79332	306	-46.51929	306
	307	-4.43581	307	-13.49935	307	-35.14356	307	-26.02179	307	22.73253	307	8.339261	307	4.779757	307	8.934618	307	-13.37926	307	-20.55824	307	-31.37066	307	-55.31963	307	39.60057	307	-38.55477	307	-49.35889	307	42.48282	307	-2.582046	307	12.7024	307	-38.59898	307	-43.87665	307	3.531832	307	20.01941	307	-52.7093	307	-46.55673	307
	308	-3.948163	308	-12.75772	308	-36.03654	308	-25.22742	308	21.94193	308	7.163156	308	5.37694	308	9.629049	308	-13.13814	308	-19.50112	308	-37.86206	308	-62.27393	308	37.24181	308	-35.245	308	-47.10716	308	40.23111	308	-4.192534	308	12.33415	308	-41.34985	308	-45.50542	308	2.809165	308	19.70416	308	-51.00787	308	-46.23351	308
	309	-2.209908	309	-11.1795	309	-36.47387	309	-25.49329	309	19.25003	309	6.592752	309	6.067323	309	9.706335	309	-12.36798	309	-16.79243	309	-34.23723	309	-62.03917	309	42.48807	309	-30.49232	309	-48.08915	309	36.28398	309	-4.901212	309	10.38379	309	-43.13971	309	-45.98462	309	5.24925	309	19.38766	309	-50.26841	309	-46.45933	309
	310	-2.179682	310	-12.4898	310	-37.09738	310	-27.0084	310	19.15405	310	7.05342	310	1.774164	310	5.494028	310	-10.2106	310	-15.00095	310	-33.43418	310	-61.22138	310	48.2103	310	-26.27903	310	-49.63308	310	35.73545	310	-5.172185	310	10.57912	310	-42.14385	310	-43.79032	310	2.798863	310	16.08588	310	-49.43616	310	-46.19047	310
	311	-.3654516	311	-9.21788	311	-38.00121	311	-25.92435	311	19.40996	311	7.284055	311	-.6887102	311	4.808997	311	-9.78837	311	-18.19392	311	-32.45918	311	-59.53831	311	47.77754	311	-27.95664	311	-50.50319	311	35.36573	311	-6.019453	311	9.710588	311	-43.86683	311	-43.74549	311	3.191711	311	13.50017	311	-48.23803	311	-46.0069	311
	312	-1.08386	312	-10.1086	312	-38.5878	312	-25.19854	312	21.02422	312	7.761739	312	-5.216691	312	.1683873	312	-8.437246	312	-19.47353	312	-39.20342	312	-68.31626	312	48.11385	312	-24.33538	312	-52.61329	312	31.80526	312	-6.966115	312	8.996913	312	-43.68959	312	-43.84107	312	1.415565	312	10.01378	312	-48.34289	312	-46.93359	312
	313	4.123256E-02	313	-8.988005	313	-39.94762	313	-26.43399	313	21.75741	313	8.908662	313	-3.235643	313	2.042984	313	-7.316072	313	-18.19056	313	-37.43089	313	-65.31098	313	45.57612	313	-24.85956	313	-48.29985	313	32.51968	313	-6.971437	313	9.397013	313	-45.5217	313	-45.22909	313	.8905199	313	10.09744	313	-48.16395	313	-44.45018	313
	314	6.636277E-02	314	-9.013647	314	-40.54486	314	-29.43472	314	22.87471	314	9.150959	314	-8.51943	314	-1.644843	314	-7.488374	314	-17.93956	314	-34.97124	314	-61.64252	314	44.36134	314	-24.31464	314	-50.63728	314	31.28661	314	-7.953616	314	8.624736	314	-46.75208	314	-44.94303	314	-2.444691	314	7.596261	314	-47.78257	314	-44.09823	314
	315	.1269589	315	-8.977976	315	-41.81796	315	-28.39363	315	22.60844	315	8.775312	315	-6.000575	315	-1.081558	315	-7.271856	315	-17.34201	315	-40.34029	315	-74.97279	315	43.29269	315	-24.11593	315	-48.4773	315	28.30201	315	-7.503255	315	9.402775	315	-46.38711	315	-44.92868	315	-4.842661	315	6.979963	315	-47.877	315	-42.67321	315
	316	-.1284005	316	-9.128053	316	-42.43967	316	-28.27683	316	22.95048	316	8.48638	316	-5.401147	316	5.794466E-02	316	-7.050615	316	-17.27317	316	-38.50076	316	-72.0729	316	45.34486	316	-21.89911	316	-50.39855	316	29.22513	316	-8.147386	316	7.416631	316	-46.31567	316	-45.35636	316	-8.001421	316	5.695698	316	-46.71251	316	-39.60219	316
	317	.6975219	317	-8.522523	317	-41.75768	317	-30.13206	317	24.7277	317	10.36982	317	-5.168319	317	2.774317	317	-7.703303	317	-17.93717	317	-35.72528	317	-69.12705	317	47.21775	317	-22.5834	317	-52.26147	317	33.00897	317	-8.427229	317	8.241863	317	-48.10903	317	-43.98266	317	-9.166382	317	6.8935	317	-44.44652	317	-34.34209	317
	318	-1.014966	318	-10.40156	318	-40.67605	318	-27.03167	318	27.25911	318	11.25546	318	-6.087711	318	5.103824	318	-7.428075	318	-18.91565	318	-48.72474	318	-84.72469	318	45.94025	318	-24.93747	318	-53.40131	318	34.18364	318	-8.188293	318	9.189528	318	-50.67339	318	-43.67989	318	-11.48866	318	3.827023	318	-43.28138	318	-30.13001	318
	319	-.8331692	319	-10.86195	319	-40.27265	319	-25.78524	319	26.85277	319	12.2779	319	-4.022204	319	8.140774	319	-8.602381	319	-17.08694	319	-36.41326	319	-68.83652	319	50.15686	319	-21.88622	319	-49.99415	319	33.97859	319	-9.172902	319	8.27864	319	-52.25591	319	-44.14377	319	-14.08187	319	1.084657	319	-43.7216	319	-27.05255	319
	320	-1.223171	320	-12.8914	320	-39.27082	320	-26.10486	320	27.10299	320	12.37293	320	-5.331011	320	6.188453	320	-7.590036	320	-15.14033	320	-41.86824	320	-71.55153	320	47.26012	320	-22.20553	320	-53.82718	320	35.91854	320	-8.750404	320	8.866663	320	-51.84126	320	-42.67799	320	-17.10851	320	-1.428084	320	-43.02317	320	-24.53094	320
	321	-.4759763	321	-11.84932	321	-37.22947	321	-24.68795	321	28.07083	321	11.58739	321	-5.556839	321	7.098691	321	-7.608328	321	-14.80905	321	-35.89035	321	-66.63518	321	47.05812	321	-20.05233	321	-50.08154	321	37.06762	321	-8.934693	321	8.175634	321	-52.71919	321	-45.43661	321	-18.41022	321	-3.534939	321	-41.45098	321	-24.82863	321
	322	-.6264402	322	-11.06846	322	-36.61268	322	-22.33994	322	28.4073	322	9.212187	322	-6.378872	322	6.78137	322	-8.026544	322	-16.82445	322	-39.57714	322	-72.69112	322	47.9938	322	-23.24719	322	-51.2219	322	35.8271	322	-9.578767	322	6.372926	322	-53.4807	322	-46.18096	322	-20.47235	322	-3.922409	322	-38.3998	322	-25.67965	322
	323	-.5932249	323	-11.04849	323	-35.68632	323	-21.31045	323	26.46946	323	9.061855	323	-5.65195	323	7.743793	323	-7.396173	323	-16.39724	323	-42.2203	323	-71.47302	323	48.29947	323	-22.97468	323	-51.37803	323	33.36411	323	-10.69223	323	6.295078	323	-54.84851	323	-47.06899	323	-22.64368	323	-4.496152	323	-36.83589	323	-26.87564	323
	324	-.8397222	324	-12.42537	324	-36.32895	324	-20.87602	324	27.01609	324	10.31479	324	-4.897014	324	8.873346	324	-7.359147	324	-16.87423	324	-42.05003	324	-69.02223	324	46.50275	324	-22.36631	324	-54.1218	324	35.05637	324	-10.95494	324	6.804585	324	-56.74547	324	-47.61765	324	-24.90955	324	-5.127693	324	-36.62831	324	-26.89373	324
	325	-1.069528	325	-14.29396	325	-37.74698	325	-21.54543	325	26.22917	325	9.342031	325	-.8708286	325	9.915286	325	-8.364482	325	-17.25059	325	-49.6599	325	-79.26867	325	46.01805	325	-20.79584	325	-55.51011	325	28.90455	325	-11.91416	325	4.684617	325	-57.34977	325	-47.33498	325	-24.09982	325	-7.194856	325	-35.52446	325	-24.89153	325
	326	-1.405812	326	-16.34757	326	-38.37945	326	-23.88754	326	27.96739	326	10.45556	326	-3.351122	326	8.613573	326	-8.548761	326	-15.57019	326	-38.93664	326	-68.42686	326	44.6273	326	-23.46241	326	-54.29094	326	32.39812	326	-11.72241	326	4.80427	326	-59.80561	326	-51.87303	326	-24.68779	326	-9.890804	326	-33.42802	326	-22.96296	326
	327	-.4261467	327	-16.05896	327	-41.20562	327	-27.82955	327	25.99366	327	9.614103	327	-4.757488	327	9.429633	327	-7.840295	327	-15.69989	327	-33.09465	327	-67.61724	327	43.93669	327	-21.78521	327	-54.93047	327	32.17319	327	-11.67478	327	6.002845	327	-61.65391	327	-51.65522	327	-26.32529	327	-12.19477	327	-32.73911	327	-21.7028	327
	328	-.7615789	328	-14.63842	328	-41.8571	328	-27.20522	328	24.37042	328	10.85752	328	-3.100779	328	8.488709	328	-6.428469	328	-17.38406	328	-42.38818	328	-71.51273	328	46.77851	328	-19.81789	328	-51.46301	328	31.52134	328	-11.30964	328	6.699346	328	-61.26009	328	-50.59233	328	-28.25914	328	-13.01788	328	-31.29674	328	-21.80464	328
	329	-.7350296	329	-14.50673	329	-45.47467	329	-29.1477	329	26.24197	329	11.23472	329	-2.317539	329	10.12925	329	-5.775062	329	-17.64557	329	-47.99261	329	-82.4085	329	44.6707	329	-18.20023	329	-49.99704	329	30.5174	329	-10.39839	329	7.131153	329	-61.52364	329	-50.08462	329	-28.83121	329	-13.64205	329	-30.54483	329	-21.58403	329
	330	-1.169462	330	-13.69477	330	-48.07629	330	-33.74833	330	25.5524	330	13.35707	330	-2.692586	330	5.755112	330	-4.858006	330	-16.5639	330	-47.43132	330	-76.27451	330	46.22063	330	-17.65506	330	-51.22865	330	26.62805	330	-10.68707	330	7.097428	330	-63.52922	330	-49.62726	330	-29.68388	330	-15.01183	330	-31.07721	330	-21.55066	330
	331	-2.680939	331	-15.83197	331	-50.34615	331	-37.22308	331	23.08224	331	13.51048	331	-6.262007	331	5.400508	331	-5.542971	331	-16.08224	331	-44.97865	331	-74.34326	331	44.43928	331	-18.72192	331	-49.70133	331	24.27155	331	-11.03417	331	6.797362	331	-63.31682	331	-48.08698	331	-31.80698	331	-18.56087	331	-30.547	331	-23.08755	331
	332	-2.086034	332	-15.87568	332	-52.97094	332	-36.70901	332	24.02363	332	14.82305	332	-4.27735	332	6.980478	332	-6.380611	332	-15.36439	332	-45.4082	332	-73.98418	332	40.74956	332	-19.23476	332	-49.09293	332	24.33303	332	-9.908081	332	6.709594	332	-64.14758	332	-50.08683	332	-33.9315	332	-19.85777	332	-30.30606	332	-22.1262	332
	333	-2.099361	333	-16.90711	333	-54.56538	333	-39.90578	333	22.80807	333	14.41367	333	-3.011698	333	7.46182	333	-6.539184	333	-16.1503	333	-46.28752	333	-79.92049	333	39.6123	333	-19.84794	333	-48.26059	333	27.24157	333	-10.92058	333	5.226571	333	-67.31178	333	-51.1947	333	-37.09411	333	-22.51868	333	-29.66381	333	-21.55227	333
	334	-1.629583	334	-16.17445	334	-54.88695	334	-39.69868	334	21.49737	334	11.72132	334	-.3118086	334	12.37074	334	-7.331079	334	-17.36273	334	-43.63249	334	-77.36193	334	42.52317	334	-17.76675	334	-45.42997	334	30.20048	334	-11.04096	334	6.145812	334	-65.58614	334	-50.55137	334	-39.17241	334	-25.8988	334	-30.20271	334	-21.48478	334
	335	-1.088086	335	-14.51369	335	-55.76436	335	-35.19777	335	23.19053	335	10.90607	335	.5440837	335	13.99945	335	-7.216583	335	-17.63665	335	-53.23181	335	-84.50142	335	43.00965	335	-18.23305	335	-46.73651	335	32.23061	335	-11.2824	335	5.158616	335	-67.36559	335	-51.89069	335	-42.82481	335	-28.32505	335	-30.38755	335	-21.43073	335
	336	-.8891186	336	-13.5308	336	-55.42125	336	-35.42377	336	21.26432	336	7.769216	336	-1.97495	336	11.10737	336	-8.215903	336	-16.10675	336	-46.74731	336	-82.01441	336	42.77186	336	-17.77373	336	-44.36092	336	34.98777	336	-11.29073	336	5.543223	336	-68.82763	336	-52.26117	336	-44.18902	336	-29.39006	336	-30.41931	336	-20.39443	336
	337	.4455988	337	-14.2592	337	-54.47901	337	-35.86857	337	23.7913	337	9.334515	337	2.707288	337	19.77074	337	-9.337093	337	-15.27513	337	-48.38792	337	-80.1296	337	41.97897	337	-13.7316	337	-46.17808	337	32.24118	337	-11.84709	337	6.647575	337	-71.36772	337	-54.25974	337	-45.60914	337	-30.55692	337	-30.56263	337	-19.06995	337
	338	.3751135	338	-13.73777	338	-55.72602	338	-38.78696	338	24.15424	338	9.309178	338	-1.688161	338	15.83911	338	-9.989721	338	-14.94736	338	-45.03299	338	-83.11815	338	40.31487	338	-18.97973	338	-46.46301	338	36.28002	338	-12.70299	338	7.044995	338	-70.93966	338	-53.44952	338	-46.63985	338	-32.0863	338	-31.2753	338	-20.12593	338
	339	1.016957	339	-14.16925	339	-54.76068	339	-35.83683	339	21.74687	339	2.561065	339	-4.792255	339	14.27233	339	-10.24644	339	-15.86699	339	-47.63344	339	-83.39607	339	40.76763	339	-19.22742	339	-47.30009	339	39.92023	339	-11.98055	339	7.629945	339	-72.94505	339	-54.05683	339	-49.95646	339	-34.05233	339	-31.70772	339	-19.38376	339
	340	.6511572	340	-16.07606	340	-54.2812	340	-36.11778	340	22.73208	340	1.297755	340	-1.985801	340	10.51577	340	-9.945641	340	-16.86207	340	-52.80269	340	-88.79912	340	36.88115	340	-22.39072	340	-46.08654	340	41.10718	340	-11.95835	340	6.771876	340	-73.41421	340	-53.85546	340	-49.25637	340	-37.5678	340	-32.28107	340	-20.65718	340
	341	.6889477	341	-15.47496	341	-54.11343	341	-35.37778	341	19.09847	341	-1.038936	341	-9.124743	341	-.2549344	341	-9.594568	341	-16.68927	341	-54.76414	341	-90.55755	341	38.10723	341	-23.53599	341	-44.97409	341	38.70565	341	-11.64841	341	6.377319	341	-74.46873	341	-54.41241	341	-49.79829	341	-42.47392	341	-33.69233	341	-21.76008	341
	342	2.346339	342	-12.97417	342	-54.56228	342	-33.99821	342	20.65457	342	-.8169138	342	-12.45145	342	-1.190363	342	-9.882017	342	-16.35852	342	-39.11443	342	-74.33214	342	38.61542	342	-21.53734	342	-44.73214	342	37.44766	342	-11.90484	342	4.706129	342	-75.04433	342	-54.90944	342	-49.27607	342	-43.53506	342	-34.07732	342	-22.82259	342
	343	2.964227	343	-12.47602	343	-54.3049	343	-34.53504	343	18.73736	343	-1.164377	343	-19.05949	343	-6.727051	343	-9.428523	343	-14.09209	343	-57.08337	343	-92.58984	343	38.72252	343	-19.31177	343	-48.24373	343	35.58108	343	-12.14277	343	4.765489	343	-75.64331	343	-55.25653	343	-50.04755	343	-44.06749	343	-34.68267	343	-21.62609	343
	344	2.002704	344	-13.83514	344	-54.38363	344	-36.59034	344	19.74077	344	1.476184	344	-19.44706	344	-4.93701	344	-8.680179	344	-14.6064	344	-51.5081	344	-85.77274	344	39.93989	344	-19.30796	344	-46.21078	344	36.47709	344	-12.56077	344	5.678888	344	-75.85424	344	-55.02132	344	-48.53421	344	-44.33463	344	-34.11983	344	-19.36161	344
	345	2.301532	345	-13.72595	345	-55.35318	345	-37.99022	345	16.05215	345	-1.600311	345	-20.73187	345	-5.271016	345	-9.100294	345	-15.33353	345	-44.35832	345	-74.89878	345	41.70777	345	-16.27196	345	-49.27291	345	34.79279	345	-12.23345	345	5.098626	345	-76.37977	345	-54.43097	345	-46.77597	345	-44.22608	345	-34.29667	345	-19.25703	345
	346	2.369042	346	-14.95565	346	-56.69665	346	-40.97546	346	15.3337	346	-.1112086	346	-23.63213	346	-5.953831	346	-9.343976	346	-15.24422	346	-52.12916	346	-86.22815	346	40.51	346	-14.02743	346	-47.84863	346	37.22567	346	-12.24796	346	4.644061	346	-76.04944	346	-54.03897	346	-46.16575	346	-44.50637	346	-33.86599	346	-19.21862	346
	347	2.765353	347	-14.31914	347	-56.32997	347	-42.86227	347	14.46926	347	.5484337	347	-26.07293	347	-7.122427	347	-9.01279	347	-15.50637	347	-47.75461	347	-79.10091	347	38.21947	347	-17.40376	347	-33.90517	347	48.23008	347	-12.73502	347	5.493339	347	-76.11095	347	-54.18528	347	-47.38555	347	-46.11474	347	-32.6809	347	-21.74879	347
	348	2.614308	348	-12.74395	348	-56.16602	348	-42.40433	348	13.42235	348	-.5535275	348	-31.15264	348	-12.68081	348	-9.091852	348	-14.93258	348	-46.94446	348	-80.14819	348	38.93717	348	-14.21512	348	-40.83951	348	44.55331	348	-12.40081	348	8.259615	348	-76.28011	348	-54.54989	348	-48.04552	348	-46.76849	348	-31.46762	348	-24.65264	348
	349	2.086026	349	-12.827	349	-54.47544	349	-38.4012	349	12.2844	349	-.79539	349	-30.78124	349	-10.85802	349	-9.23698	349	-14.10625	349	-51.90948	349	-82.0425	349	38.06441	349	-15.29644	349	-38.63335	349	46.29578	349	-12.82671	349	8.129279	349	-76.83748	349	-56.14643	349	-49.22354	349	-48.94705	349	-31.78964	349	-23.85177	349
	350	4.084517	350	-11.88573	350	-53.50143	350	-39.35862	350	13.53486	350	3.034192	350	-31.26717	350	-10.81924	350	-8.883328	350	-13.46603	350	-53.49062	350	-84.79235	350	38.43388	350	-14.02837	350	-37.34081	350	52.33235	350	-13.74423	350	7.804535	350	-77.01063	350	-57.78046	350	-48.21438	350	-50.00469	350	-30.72058	350	-21.38595	350
	351	2.809004	351	-11.66665	351	-51.80365	351	-38.5407	351	12.80101	351	2.565172	351	-32.40388	351	-11.60297	351	-9.143002	351	-16.01965	351	-48.85988	351	-75.45961	351	39.89463	351	-15.75634	351	-35.43338	351	51.70553	351	-13.41182	351	7.152049	351	-77.77722	351	-59.95295	351	-49.957	351	-51.84056	351	-29.32762	351	-18.45505	351
	352	2.593493	352	-11.23944	352	-53.65306	352	-37.24963	352	13.64483	352	1.866531	352	-32.03098	352	-12.53324	352	-9.766993	352	-16.29722	352	-48.05251	352	-75.75648	352	41.62738	352	-11.47653	352	-37.5096	352	48.56361	352	-14.13076	352	4.11344	352	-78.67229	352	-61.87705	352	-49.99781	352	-51.74959	352	-28.73627	352	-15.31861	352
	353	2.908707	353	-11.42196	353	-53.2343	353	-40.40816	353	14.08911	353	.7335132	353	-28.79713	353	-11.90777	353	-9.806722	353	-14.81933	353	-57.64082	353	-84.5369	353	39.80001	353	-13.80094	353	-37.76041	353	48.95578	353	-14.93385	353	3.396173	353	-79.1208	353	-63.16099	353	-51.19838	353	-51.2263	353	-28.75158	353	-9.592063	353
	354	.8751477	354	-14.14465	354	-55.0653	354	-43.57892	354	17.22362	354	2.758962	354	-30.23671	354	-11.29135	354	-10.47212	354	-14.58609	354	-51.85369	354	-80.42651	354	38.8283	354	-15.78248	354	-35.51791	354	56.95741	354	-15.41756	354	3.572387	354	-79.70339	354	-63.2716	354	-50.87975	354	-50.7941	354	-28.5695	354	-7.517355	354
	355	.8783711	355	-13.46304	355	-57.17279	355	-44.54353	355	16.02696	355	3.589978	355	-27.54976	355	-8.825669	355	-11.12963	355	-16.60794	355	-44.84402	355	-72.98123	355	37.23786	355	-18.0233	355	-32.46634	355	64.03613	355	-14.82436	355	4.092104	355	-80.98762	355	-64.09106	355	-52.04611	355	-51.32145	355	-27.10793	355	-8.895515	355
	356	.4152398	356	-13.86882	356	-60.30937	356	-46.64774	356	19.82251	356	5.335405	356	-27.39387	356	-11.70574	356	-12.27314	356	-17.34201	356	-46.29704	356	-75.92951	356	36.71238	356	-15.13137	356	-30.94059	356	72.32719	356	-14.9798	356	3.046329	356	-81.36827	356	-63.94809	356	-52.61472	356	-51.51005	356	-25.30177	356	-12.03219	356
	357	-9.378701E-02	357	-13.77196	357	-60.21568	357	-47.66208	357	19.74601	357	6.594392	357	-27.11107	357	-11.55206	357	-11.21917	357	-16.27645	357	-48.66808	357	-80.1558	357	37.97547	357	-15.30851	357	-31.43975	357	80.57344	357	-15.85964	357	3.053781	357	-82.52946	357	-63.37856	357	-54.66969	357	-53.95114	357	-26.33951	357	-16.18055	357
	358	.8062175	358	-13.17998	358	-64.45308	358	-50.26912	358	22.03087	358	7.513969	358	-22.10257	358	-9.949332	358	-10.22846	358	-15.29766	358	-49.91246	358	-77.8364	358	35.57156	358	-12.75814	358	-32.20076	358	80.74895	358	-15.35864	358	3.40389	358	-83.55637	358	-64.79133	358	-54.40062	358	-56.84411	358	-27.56878	358	-14.82346	358
	359	1.061211	359	-11.85093	359	-66.64011	359	-49.60881	359	22.99594	359	8.847246	359	-26.73725	359	-11.55748	359	-9.589825	359	-13.42988	359	-45.95509	359	-76.13281	359	38.26608	359	-11.54206	359	-31.58223	359	86.96025	359	-16.00771	359	2.124605	359	-83.38302	359	-65.43465	359	-54.83024	359	-58.30775	359	-28.9951	359	-13.14787	359
	360	2.353548	360	-11.15656	360	-67.63664	360	-50.24317	360	23.33289	360	10.37126	360	-26.53524	360	-10.19753	360	-9.754168	360	-12.60351	360	-56.14991	360	-84.16599	360	35.06543	360	-10.36876	360	-34.7066	360	86.54904	360	-16.29086	360	1.584756	360	-83.69267	360	-67.30325	360	-54.2988	360	-58.95902	360	-30.70033	360	-12.19119	360
	361	2.53652	361	-11.11138	361	-68.71924	361	-51.45315	361	24.14319	361	10.36328	361	-22.80816	361	-5.896166	361	-9.200975	361	-12.87782	361	-46.85963	361	-78.70673	361	32.61025	361	-11.18976	361	-33.54974	361	84.31797	361	-16.24043	361	.9874857	361	-84.03135	361	-68.08868	361	-55.44561	361	-59.95761	361	-32.17801	361	-12.39223	361
	362	3.214909	362	-9.869019	362	-68.38921	362	-48.29441	362	23.51301	362	7.422419	362	-23.7694	362	-4.283644	362	-7.923594	362	-11.73996	362	-47.69366	362	-79.78941	362	37.17694	362	-14.77279	362	-33.73634	362	80.4914	362	-16.83649	362	-.4498231	362	-84.39243	362	-67.82173	362	-55.83071	362	-59.27649	362	-32.50538	362	-15.11685	362
	363	1.965599	363	-10.64582	363	-68.09409	363	-49.68166	363	22.67773	363	9.336729	363	-24.17006	363	-2.305911	363	-6.458205	363	-9.614493	363	-47.8633	363	-82.8231	363	37.10231	363	-13.8723	363	-33.536	363	77.10899	363	-17.22676	363	.6060648	363	-84.37475	363	-67.15052	363	-56.44329	363	-59.92485	363	-32.45739	363	-14.82467	363
	364	2.78002	364	-10.31245	364	-68.81462	364	-51.06659	364	21.52796	364	6.424662	364	-25.21042	364	-1.264729	364	-5.839194	364	-11.08015	364	-50.62004	364	-85.16117	364	34.22309	364	-9.935001	364	-33.78441	364	72.76388	364	-17.12871	364	1.341636	364	-84.26266	364	-66.53978	364	-57.95618	364	-61.6616	364	-32.6179	364	-16.73409	364
	365	2.782585	365	-10.15391	365	-69.04607	365	-48.89875	365	22.19287	365	9.753555	365	-23.39539	365	-2.815414	365	-5.589716	365	-11.34946	365	-50.49797	365	-86.29918	365	34.67004	365	-11.17848	365	-37.87468	365	72.4003	365	-17.03185	365	1.160117	365	-84.0242	365	-66.91941	365	-58.98197	365	-63.40679	365	-32.89506	365	-16.98762	365
	366	3.795084	366	-9.926162	366	-69.46819	366	-48.06517	366	20.8608	366	10.38183	366	-23.35378	366	-5.870664	366	-4.220269	366	-9.541651	366	-52.33664	366	-90.69507	366	38.61491	366	-6.849914	366	-42.1177	366	76.29428	366	-16.79122	366	.1077533	366	-84.31467	366	-66.53732	366	-60.09413	366	-65.62027	366	-33.20605	366	-17.59842	366
	367	3.229261	367	-11.00537	367	-71.04211	367	-52.39087	367	21.25865	367	13.11464	367	-26.30109	367	-8.982049	367	-3.974005	367	-8.950291	367	-51.91277	367	-90.27227	367	37.19778	367	-7.760888	367	-40.31388	367	77.64503	367	-16.93854	367	1.519148	367	-84.01317	367	-66.04874	367	-59.86413	367	-66.53879	367	-32.50262	367	-18.24624	367
	368	2.990891	368	-11.15565	368	-68.77238	368	-49.44096	368	23.54741	368	13.66961	368	-25.4124	368	-7.632505	368	-4.004203	368	-10.71263	368	-53.24932	368	-90.89037	368	36.17709	368	-4.905035	368	-40.58016	368	77.35274	368	-16.69757	368	1.902176	368	-83.9919	368	-67.20703	368	-60.8279	368	-68.42001	368	-31.52491	368	-18.44313	368
	369	2.35638	369	-13.82688	369	-71.00581	369	-49.55741	369	22.95113	369	15.14148	369	-28.15931	369	-6.363505	369	-4.565695	369	-9.721499	369	-54.28009	369	-91.99731	369	31.79692	369	-7.359998	369	-40.86609	369	77.7808	369	-16.48243	369	2.644048	369	-83.41713	369	-68.59274	369	-61.87516	369	-68.52647	369	-29.78252	369	-19.87288	369
	370	2.17876	370	-14.52124	370	-70.20389	370	-50.49372	370	25.91714	370	18.70835	370	-29.84712	370	-5.521676	370	-4.140971	370	-8.5357	370	-55.38781	370	-91.38972	370	36.57058	370	-10.16767	370	-40.218	370	78.58531	370	-16.18565	370	3.449996	370	-83.33052	370	-69.74675	370	-64.10875	370	-69.8309	370	-27.87459	370	-19.17688	370
	371	.4010963	371	-14.61253	371	-72.76215	371	-54.59472	371	27.4308	371	19.30789	371	-27.65687	371	-1.000308	371	-4.223182	371	-7.166091	371	-54.13241	371	-90.13258	371	37.38419	371	-5.46034	371	-37.79318	371	83.26335	371	-15.80544	371	3.155603	371	-82.67533	371	-69.48464	371	-65.79587	371	-71.95017	371	-25.85645	371	-18.81587	371
	372	1.15045	372	-14.31218	372	-73.33631	372	-50.0871	372	29.23666	372	22.116	372	-30.77539	372	-3.062838	372	-4.934801	372	-7.631538	372	-53.571	372	-91.04211	372	36.40513	372	-4.624104	372	-37.78469	372	86.61109	372	-15.44894	372	3.157341	372	-82.91691	372	-70.01782	372	-66.41836	372	-72.89652	372	-24.37187	372	-16.01034	372
	373	9.177417E-02	373	-15.5918	373	-75.73232	373	-52.80908	373	32.00971	373	22.45833	373	-30.0321	373	-1.424291	373	-3.780905	373	-7.206328	373	-54.47372	373	-92.00304	373	31.85549	373	-6.634927	373	-36.63333	373	95.13457	373	-15.75594	373	1.765391	373	-83.78809	373	-70.58887	373	-67.3688	373	-74.67249	373	-21.86423	373	-12.4581	373
	374	-.3662436	374	-16.31362	374	-74.59911	374	-54.51858	374	34.26775	374	23.03694	374	-29.74283	374	-.3770995	374	-2.952963	374	-5.879148	374	-54.36508	374	-92.61726	374	35.52725	374	-3.981479	374	-33.1776	374	99.1431	374	-15.22676	374	1.365881	374	-83.63728	374	-72.80531	374	-67.34055	374	-75.5871	374	-20.71293	374	-10.30818	374
	375	-1.315939	375	-15.81705	375	-74.82828	375	-53.49336	375	33.88396	375	23.77262	375	-32.80226	375	-4.446614	375	-3.19952	375	-5.867194	375	-55.46313	375	-95.29629	375	36.46219	375	-3.174896	375	-36.08753	375	94.96073	375	-14.84153	375	.7146156	375	-83.70351	375	-74.7315	375	-67.19972	375	-76.40653	375	-19.73837	375	-7.047723	375
	376	-1.108845	376	-16.31482	376	-74.88074	376	-54.64746	376	37.94067	376	27.60564	376	-29.22263	376	1.139969	376	-2.788802	376	-4.282711	376	-55.83989	376	-94.45662	376	34.76797	376	-6.462564	376	-31.95144	376	99.81756	376	-15.24107	376	.7619667	376	-84.0808	376	-76.88107	376	-67.78536	376	-76.72094	376	-20.51202	376	-4.919923	376
	377	-1.404381	377	-18.10244	377	-75.06788	377	-53.46762	377	39.59205	377	29.96005	377	-27.40571	377	3.907115	377	-1.334659	377	-2.951181	377	-55.59696	377	-94.48781	377	36.99338	377	-6.7089	377	-32.26596	377	93.79622	377	-15.11662	377	2.350165	377	-83.88818	377	-77.22234	377	-66.77755	377	-76.96132	377	-19.91438	377	-1.824754	377
	378	-2.58858	378	-18.29254	378	-74.33445	378	-51.76899	378	42.01827	378	31.06795	378	-25.74994	378	7.702952	378	-.2447335	378	-3.587121	378	-56.63643	378	-95.06368	378	33.05055	378	-7.025732	378	-33.85852	378	92.44432	378	-14.98219	378	1.834484	378	-83.49606	378	-77.80159	378	-67.20302	378	-78.81455	378	-20.82779	378	-.8219587	378
	379	-3.830461	379	-20.22809	379	-70.9832	379	-47.92698	379	42.66012	379	29.33226	379	-23.42883	379	11.14935	379	.672099	379	-2.925247	379	-56.38653	379	-93.8208	379	34.44776	379	-3.343793	379	-35.12393	379	90.87231	379	-14.54972	379	1.606971	379	-83.44711	379	-78.2865	379	-67.97331	379	-78.8504	379	-19.73268	379	.8464575	379
	380	-3.090046	380	-19.37527	380	-68.88355	380	-49.09364	380	41.10168	380	31.3646	380	-22.31555	380	16.0677	380	1.356652	380	-2.262683	380	-56.15052	380	-91.41555	380	28.24341	380	-.1160657	380	-35.95277	380	95.24831	380	-13.88082	380	.4658842	380	-83.6108	380	-77.85165	380	-68.47124	380	-79.07564	380	-17.52756	380	2.619597	380
	381	-4.864102	381	-20.23528	381	-66.9993	381	-45.74784	381	40.57028	381	33.36789	381	-18.41013	381	11.64487	381	1.364748	381	-3.01373	381	-55.98949	381	-91.4347	381	31.73376	381	-2.512982	381	-38.48847	381	92.06436	381	-13.60855	381	.1692998	381	-83.33763	381	-79.01266	381	-69.01704	381	-79.98769	381	-15.46038	381	2.246737	381
	382	-5.192777	382	-20.85471	382	-65.23518	382	-43.62981	382	41.29486	382	33.72433	382	-19.25065	382	1.634695	382	2.152987	382	-1.985079	382	-56.0989	382	-92.7197	382	31.15186	382	-2.785097	382	-37.15562	382	93.42598	382	-13.74955	382	-.1581764	382	-82.76784	382	-80.66541	382	-69.87249	382	-80.69096	382	-13.17164	382	3.671794	382
	383	-5.699431	383	-20.97871	383	-65.15787	383	-45.27395	383	40.57086	383	34.33038	383	-19.28605	383	1.423405	383	3.33387	383	-1.540869	383	-57.20529	383	-92.26254	383	33.46723	383	-6.417852	383	-38.50953	383	93.61977	383	-14.21684	383	-.2391291	383	-81.60212	383	-81.62	383	-70.54627	383	-81.64302	383	-11.28383	383	4.945059	383
	384	-6.612142	384	-21.97792	384	-63.97902	384	-46.53907	384	39.51211	384	34.61854	384	-20.52107	384	3.474549	384	3.403643	384	-2.407135	384	-55.1226	384	-87.87971	384	29.89269	384	-8.321528	384	-37.96993	384	92.32957	384	-14.9264	384	.1317024	384	-81.58484	384	-83.6664	384	-70.56007	384	-81.53836	384	-9.083675	384	6.14229	384
	385	-6.452869	385	-21.12416	385	-63.67751	385	-45.17508	385	41.90828	385	37.12697	385	-21.94122	385	2.970124	385	4.572251	385	-2.170415	385	-56.85752	385	-88.76823	385	28.60374	385	-6.659155	385	-37.18548	385	86.98756	385	-15.91743	385	-1.28379	385	-82.04582	385	-84.07491	385	-71.38066	385	-81.8678	385	-8.049715	385	6.991174	385
	386	-6.340756	386	-21.23681	386	-64.06135	386	-48.1998	386	43.9767	386	38.30647	386	-20.39392	386	2.131751	386	5.493761	386	-.825389	386	-55.62215	386	-87.47607	386	29.82938	386	-4.27024	386	-34.75038	386	90.61055	386	-16.7574	386	-2.057634	386	-82.15811	386	-84.80572	386	-70.98125	386	-81.5696	386	-7.874724	386	9.342005	386
	387	-7.235204	387	-22.50243	387	-63.7877	387	-46.9045	387	42.43377	387	34.81839	387	-23.00567	387	2.894834	387	5.858376	387	.3225899	387	-56.10303	387	-86.48056	387	30.40887	387	-2.521654	387	-35.75425	387	84.84963	387	-17.08635	387	-3.006299	387	-81.77384	387	-85.25558	387	-70.82202	387	-82.55299	387	-7.255675	387	11.00892	387
	388	-7.870395	388	-22.3895	388	-64.6525	388	-49.18861	388	43.82366	388	37.04648	388	-24.36625	388	1.48777	388	6.277797	388	1.255306	388	-54.98152	388	-86.52035	388	30.12849	388	-1.557484	388	-35.03533	388	85.48169	388	-17.98169	388	-4.319266	388	-81.41353	388	-86.11727	388	-70.37276	388	-83.31109	388	-4.988529	388	11.50474	388
	389	-8.223379	389	-22.9386	389	-64.48586	389	-44.49413	389	41.96673	389	35.31191	389	-24.43345	389	3.394998	389	7.372354	389	1.398034	389	-54.83822	389	-88.98524	389	29.87584	389	-1.763064	389	-35.52245	389	87.49247	389	-18.86976	389	-5.031824	389	-81.26003	389	-86.3624	389	-70.38829	389	-83.21552	389	-3.113117	389	11.59448	389
	390	-7.908417	390	-23.36677	390	-64.54421	390	-45.51044	390	41.58292	390	37.37782	390	-25.31848	390	2.48139	390	7.089983	390	1.183856	390	-54.01683	390	-88.19805	390	38.82108	390	4.182936	390	-33.71216	390	88.92263	390	-20.00579	390	-5.951911	390	-81.18163	390	-85.71407	390	-70.29955	390	-83.89333	390	-.8771342	390	11.26798	390
	391	-7.70081	391	-22.19269	391	-64.55118	391	-45.06728	391	39.90267	391	35.71042	391	-26.70209	391	4.369185	391	7.052201	391	.3831244	391	-53.18521	391	-85.98611	391	37.28608	391	2.529943	391	-35.99479	391	83.3949	391	-20.6335	391	-5.404503	391	-81.23608	391	-86.13284	391	-69.96924	391	-84.13832	391	.3779501	391	11.97047	391
	392	-8.795633	392	-22.14224	392	-65.88073	392	-45.63099	392	38.25172	392	34.42075	392	-26.07533	392	6.283989	392	7.788713	392	1.419256	392	-52.52148	392	-85.55131	392	40.71191	392	7.746578	392	-33.32464	392	89.2778	392	-20.21446	392	-6.41201	392	-80.35021	392	-86.07587	392	-70.06494	392	-83.23444	392	.4203093	392	14.97281	392
	393	-6.995028	393	-21.15685	393	-66.05696	393	-45.2631	393	38.98876	393	34.68977	393	-27.87492	393	4.799466	393	8.178857	393	3.141689	393	-52.45375	393	-86.15965	393	42.45898	393	7.858424	393	-33.12266	393	85.2144	393	-20.45233	393	-6.261049	393	-79.70409	393	-85.56567	393	-69.02654	393	-82.89478	393	1.417006	393	19.04527	393
	394	-7.659204	394	-21.96432	394	-68.87936	394	-46.9572	394	37.47864	394	33.45005	394	-28.33229	394	3.660576	394	9.678003	394	2.514187	394	-50.35396	394	-86.70522	394	35.58335	394	5.902573	394	-31.87258	394	88.30351	394	-20.17855	394	-5.711089	394	-79.24484	394	-84.16322	394	-68.04874	394	-82.16656	394	2.667298	394	22.71814	394
	395	-5.643027	395	-19.56455	395	-68.56009	395	-45.48874	395	34.78165	395	32.74377	395	-32.44287	395	-3.873699	395	10.35742	395	2.961789	395	-49.24545	395	-87.55273	395	41.74349	395	9.055649	395	-29.14162	395	85.36494	395	-20.08647	395	-6.133451	395	-78.72014	395	-82.73489	395	-65.19696	395	-81.83659	395	3.800349	395	24.24576	395
	396	-4.695125	396	-18.29005	396	-69.31857	396	-46.20907	396	37.38518	396	34.62049	396	-34.15729	396	-6.274748	396	11.86726	396	5.287164	396	-49.54981	396	-88.47397	396	41.25758	396	8.784136	396	-28.04553	396	85.45476	396	-21.03732	396	-5.909184	396	-78.53268	396	-81.66398	396	-62.84975	396	-79.8655	396	5.1379	396	26.98829	396
	397	-6.056534	397	-19.68736	397	-69.42797	397	-46.31073	397	36.30946	397	33.53954	397	-33.93013	397	-3.830399	397	13.55851	397	6.900555	397	-49.89956	397	-88.93266	397	34.83891	397	7.734801	397	-28.85575	397	83.71323	397	-20.03265	397	-5.534633	397	-78.14953	397	-80.22492	397	-61.42987	397	-77.98312	397	6.528713	397	27.33171	397
	398	-5.783502	398	-19.07261	398	-72.22408	398	-48.83651	398	36.78919	398	35.12809	398	-36.53687	398	-5.298831	398	14.37372	398	6.792407	398	-50.17411	398	-89.48876	398	36.45746	398	7.960417	398	-29.91203	398	81.82983	398	-20.86084	398	-6.55375	398	-77.91969	398	-81.00535	398	-60.12447	398	-74.99707	398	7.865331	398	28.05032	398
	399	-5.053827	399	-17.40259	399	-70.41174	399	-45.19545	399	35.79379	399	34.48702	399	-37.16462	399	-4.216697	399	14.67489	399	5.801787	399	-50.03755	399	-90.44994	399	39.2206	399	8.323732	399	-29.47637	399	81.97057	399	-19.83351	399	-7.718225	399	-77.54363	399	-81.34523	399	-59.12898	399	-73.33727	399	9.733229	399	29.85639	399
	400	-3.761729	400	-16.93955	400	-71.38538	400	-48.03254	400	38.75234	400	33.32237	400	-39.10074	400	-7.208095	400	14.8575	400	6.016047	400	-48.74744	400	-90.38851	400	42.59956	400	10.13919	400	-30.16645	400	86.08364	400	-19.20959	400	-8.352066	400	-76.87694	400	-81.42894	400	-57.86408	400	-72.2836	400	12.43244	400	31.04902	400
	401	-4.28828	401	-15.80193	401	-72.42845	401	-45.60541	401	37.13534	401	35.13968	401	-40.03904	401	-8.399082	401	15.06978	401	6.38635	401	-48.5414	401	-90.64125	401	41.76891	401	12.54874	401	-30.60924	401	83.78742	401	-19.95391	401	-8.309576	401	-76.90131	401	-81.14464	401	-56.21353	401	-71.07814	401	13.02278	401	30.23138	401
	402	-5.227849	402	-15.70446	402	-72.23988	402	-45.93699	402	35.69201	402	35.21401	402	-40.60635	402	-9.222208	402	13.93198	402	6.332428	402	-48.84968	402	-93.73237	402	43.21427	402	15.19595	402	-30.01095	402	84.29701	402	-20.07198	402	-9.26968	402	-77.41143	402	-80.43486	402	-54.57395	402	-70.48904	402	13.84766	402	28.42925	402
	403	-4.59968	403	-16.6864	403	-75.18285	403	-48.44008	403	36.79982	403	35.25121	403	-40.58119	403	-8.814659	403	13.26937	403	7.924506	403	-47.88476	403	-95.33042	403	35.87476	403	13.32378	403	-27.94197	403	84.12376	403	-20.50645	403	-8.754113	403	-77.26584	403	-78.95397	403	-52.98226	403	-69.0959	403	15.48057	403	30.27808	403
	404	-5.686568	404	-18.80647	404	-74.89542	404	-46.77861	404	36.26063	404	34.5994	404	-42.51488	404	-8.885845	404	11.94853	404	6.812017	404	-47.9149	404	-95.25692	404	38.15497	404	18.03558	404	-29.47753	404	84.46265	404	-21.27858	404	-8.808996	404	-77.65638	404	-78.21671	404	-53.10058	404	-68.83612	404	18.31732	404	31.73436	404
	405	-5.311512	405	-17.20904	405	-77.20205	405	-45.24017	405	36.24339	405	32.26226	405	-40.37012	405	-10.43004	405	11.71542	405	4.999662	405	-47.63835	405	-95.45491	405	44.47376	405	18.80502	405	-29.99605	405	84.3391	405	-20.68672	405	-8.971529	405	-77.52686	405	-79.17852	405	-52.69287	405	-67.87321	405	20.83651	405	33.47604	405
	406	-4.720083	406	-15.9971	406	-76.53718	406	-48.7753	406	35.87419	406	32.39618	406	-41.69126	406	-11.25428	406	11.36403	406	3.964432	406	-47.94612	406	-95.34978	406	47.73411	406	25.07275	406	-28.69031	406	84.75193	406	-20.25539	406	-9.4754	406	-77.05882	406	-79.62895	406	-51.74915	406	-67.69351	406	23.50042	406	37.59652	406
	407	-4.72348	407	-15.99586	407	-79.36621	407	-51.55357	407	33.91656	407	33.73766	407	-41.2868	407	-10.19178	407	10.6309	407	2.854311	407	-47.82341	407	-94.62304	407	51.18436	407	23.94059	407	-27.16552	407	84.54912	407	-18.54243	407	-10.09274	407	-77.531	407	-80.06296	407	-51.22632	407	-69.45835	407	25.58683	407	41.65453	407
	408	-4.609422	408	-14.13859	408	-79.94378	408	-48.73169	408	33.27725	408	33.31951	408	-39.29803	408	-8.462965	408	9.093365	408	2.203469	408	-48.25354	408	-94.28909	408	47.69043	408	14.33734	408	-23.95662	408	85.3326	408	-18.55035	408	-10.29512	408	-78.07877	408	-81.0598	408	-51.48615	408	-69.87557	408	27.51495	408	43.58083	408
	409	-5.783548	409	-15.83747	409	-77.35487	409	-49.32994	409	34.17712	409	33.67983	409	-37.53831	409	-5.894129	409	8.834682	409	3.379018	409	-47.67955	409	-95.53612	409	49.59798	409	17.50257	409	-25.69629	409	87.61171	409	-19.25958	409	-10.74215	409	-78.42466	409	-81.17655	409	-51.20519	409	-70.81151	409	29.21312	409	44.57861	409
	410	-5.06409	410	-15.44173	410	-79.89359	410	-53.72572	410	34.10532	410	35.15916	410	-37.70109	410	-5.029947	410	9.181964	410	2.512551	410	-47.87016	410	-95.82555	410	45.93122	410	16.58383	410	-24.94069	410	88.86061	410	-18.46993	410	-9.564638	410	-78.92672	410	-81.40827	410	-50.57985	410	-71.007	410	29.73321	410	46.44204	410
	411	-5.024573	411	-15.61301	411	-79.15795	411	-48.86624	411	33.2141	411	36.27864	411	-36.61013	411	-4.125064	411	9.198874	411	.1137662	411	-48.30797	411	-94.93055	411	45.32068	411	18.45718	411	-26.14827	411	90.38876	411	-18.88791	411	-9.430858	411	-79.36183	411	-81.28279	411	-49.19153	411	-71.48948	411	30.87122	411	47.97884	411
	412	-4.629104	412	-13.06584	412	-76.83895	412	-49.69753	412	34.2794	412	38.5718	412	-38.26012	412	-5.956253	412	9.039946	412	-.9085941	412	-49.19067	412	-96.71008	412	45.96327	412	18.0004	412	-25.67023	412	91.71434	412	-18.67052	412	-8.871028	412	-79.42696	412	-81.09715	412	-47.42913	412	-68.46122	412	31.91909	412	50.00204	412
	413	-2.430592	413	-11.39685	413	-75.1815	413	-50.98417	413	36.45605	413	39.25546	413	-39.49045	413	-6.501716	413	9.747881	413	-.4170221	413	-48.99961	413	-99.13182	413	44.76519	413	18.15035	413	-22.77144	413	93.26771	413	-19.18554	413	-9.177805	413	-79.76131	413	-81.56315	413	-44.12319	413	-65.44951	413	32.87894	413	52.75916	413
	414	-1.348745	414	-11.08633	414	-76.62451	414	-50.26952	414	36.0401	414	41.66372	414	-40.23783	414	-8.130089	414	9.343052	414	-2.013315	414	-50.07113	414	-101.5735	414	42.87355	414	13.79674	414	-22.33294	414	95.1028	414	-18.85823	414	-8.418875	414	-79.58253	414	-81.87585	414	-41.52061	414	-63.31904	414	33.34947	414	51.93612	414
	415	-2.645521	415	-10.96813	415	-74.42042	415	-49.82267	415	35.32242	415	41.49975	415	-39.24676	415	-8.66399	415	9.637659	415	-2.384341	415	-50.72492	415	-101.9206	415	43.65739	415	16.81353	415	-21.1433	415	91.81866	415	-19.15093	415	-9.347225	415	-78.91534	415	-81.78518	415	-39.88567	415	-61.09409	415	33.4029	415	52.30858	415
	416	-1.992972	416	-10.81309	416	-73.17735	416	-49.74761	416	36.45521	416	40.73029	416	-38.19801	416	-8.639606	416	9.080458	416	-2.06356	416	-50.6003	416	-102.1739	416	46.79121	416	19.68026	416	-21.95457	416	98.02472	416	-18.51244	416	-10.84333	416	-78.23328	416	-80.81125	416	-39.10279	416	-58.88708	416	33.48229	416	52.09064	416
	417	-6.664097E-03	417	-10.83109	417	-74.42814	417	-49.09433	417	35.98561	417	40.92672	417	-37.12742	417	-6.642568	417	8.73004	417	-2.182653	417	-50.48177	417	-99.63374	417	39.21017	417	13.82656	417	-22.07562	417	100.068	417	-17.76907	417	-9.937088	417	-78.25904	417	-79.96616	417	-37.4824	417	-56.77629	417	33.9509	417	53.5634	417
	418	.7022195	418	-10.51694	418	-72.43711	418	-48.73606	418	34.38336	418	41.92868	418	-38.01258	418	-6.970994	418	7.982497	418	-4.400142	418	-50.75999	418	-100.5863	418	40.41724	418	15.88256	418	-21.7761	418	100.0028	418	-17.14721	418	-9.053171	418	-78.0237	418	-79.24383	418	-35.83789	418	-56.79733	418	34.8616	418	53.46366	418
	419	-.346047	419	-11.19487	419	-72.12882	419	-44.78315	419	35.06371	419	43.42509	419	-36.91512	419	-5.890099	419	6.393591	419	-5.582496	419	-49.8672	419	-99.47929	419	37.55708	419	13.79259	419	-21.2104	419	98.75636	419	-17.43922	419	-8.699332	419	-77.80777	419	-80.19124	419	-33.96714	419	-56.44191	419	35.65887	419	53.16957	419
	420	.7081131	420	-12.00726	420	-72.44108	420	-47.87783	420	32.98409	420	41.4642	420	-35.09686	420	-3.604799	420	4.218434	420	-6.345611	420	-49.33992	420	-99.09341	420	38.97811	420	16.22189	420	-19.70118	420	89.32671	420	-16.9601	420	-8.12451	420	-77.28956	420	-81.17376	420	-31.59645	420	-52.8432	420	37.13352	420	53.71416	420
	421	1.130928	421	-11.44434	421	-73.40785	421	-46.77497	421	34.07605	421	43.88891	421	-34.19213	421	-2.641263	421	2.176549	421	-6.538111	421	-48.45234	421	-96.2448	421	43.94625	421	18.44658	421	-23.47167	421	82.13665	421	-16.82184	421	-8.087813	421	-76.80796	421	-81.96204	421	-29.46395	421	-50.38996	421	37.43764	421	52.97068	421
	422	1.870713	422	-9.868247	422	-71.0453	422	-45.17498	422	34.51294	422	45.25471	422	-32.86664	422	-2.849043	422	1.236752	422	-6.243882	422	-47.7939	422	-93.07177	422	43.43225	422	18.93441	422	-21.87458	422	81.78082	422	-16.88878	422	-8.349592	422	-76.81724	422	-82.2402	422	-27.59098	422	-47.10199	422	38.51563	422	53.87221	422
	423	2.169807	423	-10.3817	423	-70.24987	423	-47.20864	423	34.77519	423	43.35306	423	-32.64723	423	-2.20711	423	1.082451	423	-6.501796	423	-47.6657	423	-91.19784	423	42.98798	423	19.42662	423	-20.83084	423	81.69993	423	-17.03679	423	-9.044848	423	-77.27869	423	-81.24068	423	-25.42324	423	-46.17282	423	39.90886	423	54.81002	423
	424	2.185645	424	-10.51949	424	-70.26388	424	-46.99911	424	34.17629	424	44.03621	424	-33.43189	424	-1.487774	424	1.410845	424	-6.837936	424	-46.63069	424	-89.47379	424	47.58927	424	20.3998	424	-18.11143	424	84.41975	424	-17.29638	424	-8.448929	424	-76.87345	424	-79.88692	424	-23.26937	424	-46.05931	424	42.39122	424	56.45716	424
	425	1.284479	425	-10.36473	425	-69.27505	425	-45.7439	425	31.7633	425	43.79831	425	-32.48425	425	-.9871663	425	1.574025	425	-7.079703	425	-46.20879	425	-88.93865	425	45.33635	425	22.14049	425	-18.22054	425	81.5941	425	-17.59754	425	-8.936153	425	-77.19437	425	-79.15283	425	-21.6352	425	-45.46649	425	44.26646	425	58.41745	425
	426	1.587286	426	-10.23388	426	-68.80495	426	-47.20715	426	35.52653	426	44.57533	426	-33.75987	426	-.9692004	426	2.122633	426	-5.395108	426	-46.26399	426	-91.06202	426	46.42286	426	23.47474	426	-18.62741	426	85.61201	426	-18.40978	426	-9.814364	426	-76.60165	426	-77.94371	426	-20.75566	426	-43.76991	426	44.30349	426	59.89559	426
	427	.7493713	427	-12.17424	427	-70.03873	427	-49.5869	427	33.59903	427	39.01377	427	-34.40824	427	.278134	427	2.099426	427	-6.449428	427	-46.32879	427	-91.08028	427	40.95995	427	15.80198	427	-17.51043	427	83.26043	427	-18.31888	427	-8.615107	427	-76.16263	427	-77.64285	427	-20.47866	427	-42.09398	427	44.31412	427	61.46217	427
	428	1.128622	428	-10.5916	428	-69.1327	428	-48.04164	428	34.70703	428	39.23365	428	-33.90566	428	-.3006481	428	1.3632	428	-8.179498	428	-46.49019	428	-88.46407	428	48.37667	428	23.30801	428	-16.5623	428	87.06197	428	-18.57142	428	-9.596786	428	-75.20542	428	-77.59418	428	-20.77231	428	-40.13865	428	46.03269	428	60.02065	428
	429	-.160286	429	-12.75471	429	-69.50368	429	-46.90507	429	34.24215	429	39.66843	429	-34.42712	429	-3.096707	429	1.117223	429	-7.579481	429	-47.23507	429	-90.00905	429	47.68922	429	23.19173	429	-15.8838	429	86.48595	429	-19.34888	429	-10.61267	429	-75.54575	429	-76.81053	429	-20.24645	429	-38.10381	429	48.20057	429	58.84692	429
	430	-1.649602	430	-15.6802	430	-70.62584	430	-50.30177	430	33.36779	430	40.73619	430	-34.71384	430	-2.482295	430	1.289321	430	-7.085715	430	-46.87557	430	-87.87254	430	47.1747	430	24.6117	430	-16.3792	430	88.46559	430	-20.76356	430	-12.44539	430	-75.3689	430	-76.36373	430	-19.65196	430	-38.21818	430	47.36378	430	58.90279	430
	431	-1.256212	431	-14.58964	431	-74.18473	431	-51.19479	431	34.58656	431	41.88938	431	-34.01302	431	-3.736257	431	.336464	431	-8.304981	431	-47.06989	431	-88.39066	431	47.50904	431	21.23613	431	-17.57445	431	89.12972	431	-20.87495	431	-12.73126	431	-74.69501	431	-76.42032	431	-18.80148	431	-38.94202	431	48.5425	431	60.49374	431
	432	.1961169	432	-12.3852	432	-73.14223	432	-50.2722	432	33.94117	432	42.8187	432	-34.3991	432	-2.967492	432	-.4435849	432	-8.36912	432	-47.42436	432	-89.27663	432	46.04573	432	24.48256	432	-13.41476	432	88.74347	432	-22.1242	432	-14.27407	432	-74.09718	432	-76.93501	432	-19.18892	432	-39.7019	432	48.46232	432	62.82626	432
	433	-2.583755	433	-13.10541	433	-75.1947	433	-54.1502	433	33.28288	433	42.22631	433	-35.18742	433	-5.41693	433	-.7589439	433	-8.21628	433	-46.35234	433	-89.24482	433	48.8933	433	26.62973	433	-16.54505	433	89.28957	433	-23.27115	433	-14.90596	433	-74.03643	433	-76.9568	433	-20.23955	433	-40.34765	433	47.62482	433	63.08438	433
	434	-.689414	434	-11.3396	434	-76.42715	434	-54.09573	434	33.4181	434	41.79227	434	-34.83848	434	-7.274104	434	-1.816333	434	-9.55641	434	-47.0602	434	-88.89462	434	45.28068	434	24.8449	434	-14.37502	434	92.02394	434	-23.56956	434	-14.48514	434	-74.35091	434	-76.10168	434	-20.24293	434	-39.64433	434	45.43005	434	62.79304	434
	435	-2.426583	435	-11.3458	435	-77.58525	435	-54.40199	435	33.08283	435	41.55146	435	-32.88342	435	-9.339579	435	-2.855882	435	-10.57175	435	-46.50378	435	-89.41997	435	48.38864	435	26.09687	435	-13.79963	435	90.19367	435	-24.54898	435	-15.00016	435	-73.92243	435	-75.04666	435	-20.66669	435	-39.25556	435	42.77674	435	61.92264	435
	436	-2.390996	436	-11.78501	436	-79.15615	436	-55.34416	436	29.85617	436	36.70849	436	-32.08567	436	-12.65441	436	-3.570536	436	-9.312854	436	-45.24434	436	-89.62776	436	44.16019	436	25.51514	436	-14.97761	436	87.83604	436	-25.15096	436	-14.38972	436	-73.94776	436	-74.68141	436	-19.69678	436	-38.12832	436	39.59861	436	59.57566	436
	437	-3.366409	437	-16.63483	437	-78.80677	437	-56.50142	437	27.23048	437	35.14084	437	-31.58105	437	-13.54882	437	-4.096357	437	-9.069718	437	-44.30181	437	-88.57909	437	42.5169	437	21.22577	437	-13.9372	437	86.28031	437	-25.60833	437	-14.0748	437	-72.93572	437	-74.12479	437	-18.86665	437	-36.60852	437	38.06566	437	58.38111	437
	438	-3.398242	438	-18.07138	438	-80.61501	438	-57.37304	438	29.02726	438	37.9429	438	-31.03598	438	-13.32349	438	-5.215702	438	-9.734653	438	-43.18028	438	-88.96141	438	44.88297	438	16.88901	438	-17.16495	438	82.09766	438	-25.60187	438	-13.74646	438	-72.64139	438	-73.3175	438	-16.64136	438	-34.8169	438	38.21918	438	55.24641	438
	439	-5.225682	439	-17.85575	439	-79.3744	439	-56.58303	439	28.0338	439	39.14873	439	-29.18517	439	-13.22789	439	-5.876795	439	-9.99623	439	-42.55427	439	-87.90938	439	45.43634	439	20.34558	439	-14.97152	439	83.08096	439	-25.77499	439	-15.4041	439	-72.50533	439	-72.45097	439	-15.67999	439	-32.5985	439	37.50608	439	54.47467	439
	440	-5.755723	440	-19.41426	440	-82.39037	440	-60.25902	440	27.37343	440	41.59196	440	-27.88016	440	-12.26786	440	-5.909738	440	-9.46732	440	-45.76232	440	-91.96883	440	43.65734	440	22.332	440	-14.68634	440	79.91577	440	-25.70649	440	-16.28552	440	-72.08939	440	-71.55311	440	-14.57082	440	-31.72597	440	38.26385	440	52.44404	440
	441	-4.628169	441	-17.69891	441	-81.57504	441	-58.80873	441	29.07784	441	44.68478	441	-25.51523	441	-10.9537	441	-5.132472	441	-8.947573	441	-43.849	441	-90.31362	441	41.59519	441	23.43829	441	-17.37462	441	78.2191	441	-25.49082	441	-15.98727	441	-72.09141	441	-71.98164	441	-13.62216	441	-30.7332	441	39.00078	441	50.01701	441
	442	-3.996957	442	-15.37896	442	-83.0891	442	-59.85682	442	26.1491	442	39.05148	442	-22.22178	442	-9.046457	442	-4.883425	442	-7.572223	442	-44.01695	442	-91.4893	442	46.17963	442	28.04163	442	-16.65587	442	75.66545	442	-26.12527	442	-17.55391	442	-71.67648	442	-72.97968	442	-12.95846	442	-30.35798	442	39.25123	442	49.18649	442
	443	-2.770383	443	-16.02944	443	-83.80694	443	-61.78509	443	27.50283	443	36.71778	443	-18.7805	443	-7.183488	443	-4.851492	443	-6.00031	443	-41.34476	443	-90.26468	443	44.8336	443	25.82629	443	-13.48337	443	79.73741	443	-25.49407	443	-16.88703	443	-71.587	443	-73.44038	443	-12.04469	443	-28.26052	443	40.26624	443	49.1849	443
	444	-1.924373	444	-13.82315	444	-85.89251	444	-63.16052	444	23.88048	444	32.76826	444	-16.05613	444	-2.618563	444	-4.36976	444	-5.011234	444	-41.43413	444	-87.83363	444	47.61707	444	28.65338	444	-11.83889	444	82.83263	444	-25.41626	444	-16.29463	444	-71.95576	444	-73.19482	444	-11.11476	444	-26.93586	444	41.23774	444	50.74221	444
	445	-1.689293	445	-11.40491	445	-85.33579	445	-60.85945	445	22.23167	445	33.12346	445	-14.71495	445	-.7523763	445	-4.027098	445	-5.399787	445	-41.64903	445	-87.67494	445	47.60635	445	27.02963	445	-12.9675	445	82.23614	445	-26.12054	445	-16.11977	445	-72.23966	445	-73.04842	445	-11.05267	445	-26.63284	445	41.13632	445	50.47512	445
	446	-1.59704	446	-10.55212	446	-86.09077	446	-60.41767	446	21.69539	446	32.08932	446	-13.48718	446	-2.060913	446	-4.077706	446	-5.787274	446	-42.03693	446	-86.91843	446	48.03683	446	27.02385	446	-15.95912	446	83.98906	446	-25.72832	446	-16.07618	446	-72.16211	446	-73.01236	446	-9.711679	446	-24.93697	446	41.80419	446	51.01322	446
	447	-.9926976	447	-12.63853	447	-87.40446	447	-62.9055	447	18.31091	447	30.00566	447	-12.19844	447	-1.393017	447	-3.043485	447	-6.453773	447	-43.20734	447	-89.27402	447	49.31458	447	28.36584	447	-13.96084	447	84.75139	447	-25.26781	447	-15.9867	447	-72.75232	447	-73.14847	447	-7.577624	447	-25.52012	447	42.31575	447	51.57863	447
	448	-2.670027	448	-13.07666	448	-87.37324	448	-60.74102	448	19.47158	448	30.59619	448	-10.94234	448	-1.912582	448	-3.092482	448	-6.939374	448	-42.00757	448	-86.15799	448	44.51878	448	28.28146	448	-11.54131	448	83.11557	448	-24.47905	448	-17.44461	448	-72.4231	448	-74.0422	448	-6.444139	448	-24.59907	448	42.98126	448	51.72536	448
	449	.1719762	449	-10.86388	449	-87.06349	449	-59.20389	449	17.81549	449	27.80394	449	-11.18413	449	-3.517379	449	-4.10474	449	-7.546461	449	-44.59858	449	-88.65651	449	42.34412	449	26.88387	449	-12.19517	449	80.86483	449	-24.83554	449	-19.76468	449	-72.6733	449	-74.41393	449	-5.409947	449	-22.55316	449	42.60823	449	53.62326	449
	450	3.394634E-02	450	-10.32193	450	-86.07548	450	-59.96191	450	18.29276	450	27.75873	450	-12.13899	450	-4.811341	450	-4.314771	450	-6.457842	450	-45.11129	450	-88.96714	450	45.50595	450	26.50653	450	-12.64871	450	82.88042	450	-24.69273	450	-18.58222	450	-72.19094	450	-74.34715	450	-5.253545	450	-20.88624	450	41.70281	450	55.82696	450
	451	.1962742	451	-8.373134	451	-86.64747	451	-58.7816	451	16.54354	451	25.88437	451	-11.51487	451	-3.361475	451	-4.560729	451	-6.720085	451	-45.62221	451	-86.77846	451	46.80038	451	27.94796	451	-11.9357	451	84.95678	451	-25.10175	451	-17.45685	451	-72.02977	451	-73.61173	451	-4.50417	451	-21.24362	451	39.52766	451	56.25261	451
	452	2.70753	452	-6.559672	452	-84.10828	452	-58.42198	452	16.58777	452	26.60632	452	-11.63221	452	-5.54651	452	-5.065009	452	-7.421648	452	-46.82732	452	-88.60825	452	45.98701	452	26.89447	452	-15.82137	452	78.04599	452	-23.97333	452	-17.59737	452	-71.65389	452	-72.9624	452	-3.736598	452	-20.07154	452	37.21505	452	54.70895	452
	453	2.873642	453	-6.050035	453	-83.4688	453	-59.75821	453	16.75245	453	26.35314	453	-11.67649	453	-5.754594	453	-6.080798	453	-9.02918	453	-46.47739	453	-91.37746	453	46.20287	453	25.57589	453	-11.27706	453	78.20916	453	-23.97281	453	-18.03505	453	-71.10932	453	-71.89754	453	-2.636948	453	-18.23874	453	36.96766	453	52.25851	453
	454	2.951211	454	-6.272065	454	-82.49254	454	-60.20777	454	15.90941	454	25.1212	454	-12.16889	454	-6.175187	454	-6.62007	454	-9.486406	454	-47.03002	454	-88.87448	454	44.93394	454	24.8903	454	-13.29015	454	78.45985	454	-23.28704	454	-17.04434	454	-71.13804	454	-71.09597	454	-1.51858	454	-17.91212	454	36.52296	454	48.53025	454
	455	3.385202	455	-3.738412	455	-81.01284	455	-58.73551	455	16.16467	455	24.86526	455	-14.11395	455	-10.86496	455	-6.508105	455	-8.636315	455	-44.79994	455	-88.03157	455	45.12569	455	25.76751	455	-13.30407	455	76.98076	455	-23.46879	455	-16.33301	455	-71.02579	455	-70.23804	455	-1.105521	455	-17.11691	455	34.34911	455	45.63333	455
	456	3.946256	456	-4.624011	456	-78.68008	456	-57.62476	456	14.75437	456	21.90213	456	-15.16098	456	-13.93632	456	-6.051868	456	-7.671691	456	-44.37475	456	-86.26107	456	43.94289	456	26.95407	456	-13.32661	456	80.03691	456	-24.37523	456	-15.43859	456	-71.20461	456	-69.65977	456	-.4797781	456	-16.68354	456	31.54516	456	47.58765	456
	457	4.630361	457	-4.216187	457	-78.42298	457	-60.34959	457	15.76617	457	24.11066	457	-16.46582	457	-17.28832	457	-5.806223	457	-7.648421	457	-43.54012	457	-84.97861	457	43.99975	457	28.28083	457	-10.88918	457	83.45288	457	-24.6505	457	-14.98647	457	-70.88563	457	-69.56697	457	-.1376438	457	-16.4408	457	27.85987	457	48.18209	457
	458	5.275247	458	-2.164488	458	-75.43803	458	-57.34126	458	16.76897	458	27.35482	458	-17.37396	458	-21.80279	458	-6.003848	458	-8.371531	458	-42.84359	458	-84.73546	458	41.55366	458	25.08073	458	-15.02541	458	79.79323	458	-23.89298	458	-14.70576	458	-71.39234	458	-71.0763	458	1.153892	458	-15.76132	458	26.53464	458	49.46585	458
	459	5.828762	459	-1.990125	459	-74.62965	459	-58.07736	459	15.62284	459	25.09813	459	-17.51451	459	-23.65462	459	-5.698012	459	-7.159773	459	-42.98486	459	-83.31062	459	42.60023	459	24.87784	459	-16.34325	459	83.16441	459	-23.56177	459	-16.45031	459	-71.30142	459	-71.26421	459	1.990154	459	-14.74215	459	27.06669	459	50.20748	459
	460	7.181875	460	-1.419759	460	-72.6774	460	-57.20116	460	14.42858	460	23.70851	460	-19.52005	460	-26.64458	460	-4.997097	460	-6.227174	460	-43.54818	460	-82.61211	460	41.92374	460	24.1839	460	-10.33229	460	82.34224	460	-22.77806	460	-16.52662	460	-71.13041	460	-71.19438	460	3.550992	460	-12.68458	460	29.66892	460	48.74204	460
	461	7.369073	461	-1.143385	461	-69.93752	461	-54.90587	461	12.86799	461	23.65523	461	-20.62787	461	-26.5682	461	-4.007965	461	-6.706656	461	-41.16908	461	-79.72488	461	41.70598	461	25.97212	461	-11.39863	461	81.18602	461	-23.6053	461	-16.9008	461	-71.09995	461	-69.10477	461	3.556142	461	-12.19397	461	32.29174	461	43.16431	461
	462	7.173967	462	.4689108	462	-67.59743	462	-51.57502	462	10.27552	462	22.4461	462	-23.53128	462	-29.78923	462	-4.004216	462	-7.065651	462	-41.6637	462	-79.32301	462	40.37234	462	25.61419	462	-12.55466	462	73.79259	462	-23.58376	462	-16.00877	462	-70.48408	462	-67.84898	462	2.408909	462	-12.15742	462	29.89128	462	38.86202	462
	463	7.167239	463	-.5712724	463	-67.43909	463	-51.22479	463	8.890679	463	23.69134	463	-25.80806	463	-31.58736	463	-4.251784	463	-6.977126	463	-42.9402	463	-78.20393	463	39.11531	463	27.26608	463	-12.46085	463	73.84238	463	-23.52656	463	-15.52065	463	-70.10156	463	-67.12477	463	2.084564	463	-11.33829	463	25.71666	463	38.85309	463
	464	6.164227	464	-2.294199	464	-68.84053	464	-53.93879	464	6.476408	464	22.46612	464	-27.44755	464	-33.09241	464	-4.60319	464	-7.299825	464	-41.6064	464	-76.09402	464	39.29094	464	26.04191	464	-11.09313	464	71.51096	464	-24.93101	464	-14.53024	464	-69.59943	464	-66.07755	464	1.857079	464	-13.52328	464	21.89706	464	35.92433	464
	465	7.157439	465	-1.588718	465	-69.07035	465	-53.95199	465	5.947669	465	22.65425	465	-29.42549	465	-35.0729	465	-4.391445	465	-7.235362	465	-40.53768	465	-73.13509	465	38.87745	465	24.06454	465	-14.33746	465	69.89513	465	-24.95505	465	-14.73242	465	-68.56423	465	-65.78388	465	1.664993	465	-14.60185	465	18.84843	465	34.45397	465
	466	7.564954	466	-3.147006	466	-71.77645	466	-55.3728	466	6.282677	466	21.65359	466	-29.69497	466	-34.25874	466	-4.045297	466	-5.809698	466	-39.961	466	-74.39759	466	38.3838	466	19.76515	466	-13.5716	466	70.39833	466	-24.26181	466	-14.72675	466	-68.11347	466	-64.63443	466	2.605118	466	-15.55153	466	17.30004	466	33.83596	466
	467	4.969124	467	-3.30161	467	-72.7616	467	-55.11588	467	6.263135	467	20.11681	467	-28.48654	467	-34.07236	467	-3.592584	467	-5.538107	467	-38.90273	467	-74.5039	467	37.30865	467	18.84258	467	-10.85935	467	71.94984	467	-23.7429	467	-13.48181	467	-67.96322	467	-63.25949	467	3.170326	467	-15.6574	467	17.90413	467	34.6139	467
	468	4.582138	468	-3.126145	468	-74.5703	468	-53.53198	468	4.595113	468	18.62257	468	-30.52426	468	-35.20684	468	-3.43638	468	-6.471671	468	-39.90877	468	-77.47207	468	38.25735	468	19.19581	468	-11.49848	468	73.96526	468	-22.99375	468	-13.49161	468	-67.37706	468	-63.30021	468	2.975373	468	-14.80544	468	18.52494	468	34.25129	468
	469	3.246176	469	-3.916029	469	-75.12941	469	-55.17329	469	4.97343	469	20.81553	469	-32.22891	469	-38.33569	469	-3.518939	469	-6.985394	469	-39.35983	469	-76.8452	469	35.54983	469	21.56675	469	-12.80663	469	73.86136	469	-22.42213	469	-13.07832	469	-66.71868	469	-64.36777	469	3.910106	469	-12.24289	469	19.60056	469	33.54713	469
	470	1.824042	470	-6.442182	470	-77.55757	470	-57.99467	470	4.361043	470	20.58522	470	-33.59041	470	-41.0743	470	-3.919537	470	-7.083681	470	-39.00949	470	-74.43515	470	37.20028	470	24.0181	470	-13.26922	470	72.55415	470	-21.8966	470	-11.33447	470	-66.56755	470	-64.55304	470	4.543275	470	-10.24632	470	21.13068	470	35.17199	470
	471	.6096156	471	-8.951272	471	-78.26194	471	-55.40476	471	4.02756	471	19.90337	471	-33.16418	471	-44.33518	471	-4.366147	471	-7.152115	471	-39.12207	471	-74.67255	471	36.47143	471	23.59	471	-14.89381	471	75.44186	471	-21.25106	471	-10.64814	471	-65.87975	471	-62.63301	471	6.205339	471	-9.420063	471	21.64324	471	34.36646	471
	472	.5963203	472	-8.621213	472	-77.23891	472	-52.8549	472	2.556502	472	18.39929	472	-34.49759	472	-49.22612	472	-3.409914	472	-5.483623	472	-37.18965	472	-73.74304	472	38.44894	472	22.88955	472	-13.34148	472	74.09706	472	-20.36889	472	-10.59076	472	-66.08565	472	-61.6706	472	7.472942	472	-7.459702	472	22.57807	472	34.2865	472
	473	.4106236	473	-9.519835	473	-77.94073	473	-53.00536	473	1.292061	473	14.89942	473	-37.03897	473	-51.83067	473	-2.41123	473	-4.110752	473	-35.54559	473	-73.41515	473	37.98338	473	22.40618	473	-10.59155	473	68.14188	473	-20.02748	473	-11.32312	473	-66.2862	473	-60.29364	473	7.701067	473	-7.06087	473	23.44383	473	33.86024	473
	474	.1205401	474	-10.99283	474	-77.00676	474	-51.56929	474	-1.465188	474	11.41393	474	-36.05365	474	-51.36674	474	-1.364529	474	-2.444639	474	-36.14251	474	-76.04723	474	37.1744	474	19.55188	474	-12.13962	474	62.29099	474	-20.19432	474	-10.32	474	-65.9276	474	-59.62703	474	8.379883	474	-6.299351	474	23.74109	474	32.08454	474
	475	1.054877	475	-8.174024	475	-77.53636	475	-51.23779	475	-3.684343	475	11.60496	475	-34.61098	475	-47.27636	475	-.7312313	475	-1.122863	475	-37.42525	475	-75.83833	475	36.97185	475	19.9249	475	-8.66975	475	58.75745	475	-19.93317	475	-10.24185	475	-65.75463	475	-59.76086	475	8.978559	475	-5.284087	475	24.86557	475	31.9547	475
	476	1.112153	476	-7.811999	476	-76.55767	476	-52.28415	476	-6.71537	476	10.57071	476	-33.17775	476	-47.5881	476	7.845104E-02	476	-.8364781	476	-37.66387	476	-79.27885	476	35.85883	476	18.00179	476	-10.28443	476	64.45195	476	-20.11474	476	-10.87715	476	-64.94274	476	-60.3649	476	9.297196	476	-4.697067	476	28.03402	476	34.68683	476
	477	-.6934556	477	-9.504995	477	-75.4661	477	-53.1321	477	-8.087378	477	8.33424	477	-31.12757	477	-43.42978	477	.9599563	477	-1.508062	477	-38.49485	477	-76.049	477	36.19425	477	20.25597	477	-8.388439	477	65.71368	477	-19.84219	477	-9.657453	477	-64.35838	477	-60.8522	477	9.49626	477	-4.670698	477	32.71276	477	39.13927	477
	478	.9042954	478	-8.972554	478	-75.26473	478	-49.5685	478	-8.616558	478	4.85818	478	-29.57943	478	-39.70591	478	2.020154	478	-1.975424	478	-37.72486	478	-78.85056	478	32.10534	478	19.91401	478	-12.17283	478	67.63765	478	-19.98094	478	-9.617833	478	-64.21941	478	-59.85604	478	8.773989	478	-5.637416	478	37.1059	478	41.99035	478
	479	-.1791638	479	-8.762691	479	-73.06416	479	-47.33983	479	-8.791741	479	4.096861	479	-28.18136	479	-38.95132	479	3.062079	479	-.8737811	479	-38.57146	479	-78.01981	479	34.79499	479	20.21245	479	-7.200447	479	66.36761	479	-20.02755	479	-10.50913	479	-64.77951	479	-59.70502	479	8.387732	479	-4.673518	479	40.46518	479	45.63164	479
	480	.8565105	480	-8.468759	480	-76.3115	480	-48.53733	480	-10.51276	480	3.786594	480	-25.7515	480	-35.8135	480	3.578711	480	-.2149886	480	-39.23341	480	-79.43417	480	34.29562	480	20.62976	480	-6.392514	480	62.73134	480	-20.61706	480	-9.986177	480	-64.72092	480	-58.79017	480	7.782317	480	-5.566709	480	43.69958	480	49.68222	480
	481	.4924187	481	-6.200936	481	-72.98277	481	-45.86509	481	-11.41032	481	4.005534	481	-24.33674	481	-34.6339	481	3.409206	481	-.2791704	481	-40.9766	481	-81.25139	481	32.31866	481	19.08837	481	-9.042936	481	58.09587	481	-19.35096	481	-9.389863	481	-64.62482	481	-59.74215	481	7.612464	481	-5.776175	481	44.89996	481	51.97288	481
	482	2.002413	482	-6.436402	482	-73.75253	482	-44.82965	482	-10.82984	482	4.139789	482	-22.66419	482	-33.23543	482	2.855734	482	-.597643	482	-43.82436	482	-86.74866	482	35.82377	482	17.65191	482	-10.21744	482	55.42939	482	-18.94069	482	-8.684355	482	-64.13577	482	-61.38769	482	7.922959	482	-5.399051	482	47.01212	482	54.89704	482
	483	-.2320805	483	-6.260641	483	-74.20505	483	-44.72259	483	-11.15921	483	2.984718	483	-20.41622	483	-30.98807	483	3.002324	483	-1.439274	483	-43.29224	483	-83.38287	483	34.93356	483	14.38991	483	-9.972498	483	59.18582	483	-19.83286	483	-7.937243	483	-63.88542	483	-61.66407	483	8.634019	483	-4.075713	483	47.17966	483	54.9845	483
	484	-.8824369	484	-8.476769	484	-75.94951	484	-46.34621	484	-10.30646	484	3.224396	484	-17.69276	484	-28.87278	484	2.950302	484	-2.125998	484	-44.97523	484	-83.68696	484	33.89764	484	15.48121	484	-12.05937	484	58.38653	484	-19.69582	484	-6.358274	484	-63.98738	484	-61.21424	484	10.36553	484	-2.89238	484	46.49313	484	57.05917	484
	485	-.707997	485	-7.382849	485	-78.15894	485	-48.2174	485	-9.128062	485	4.553276	485	-14.72746	485	-28.97146	485	2.078819	485	-3.229732	485	-45.65609	485	-85.7791	485	31.7404	485	15.8259	485	-9.758343	485	60.57475	485	-19.36005	485	-6.48342	485	-63.27359	485	-59.87785	485	12.11173	485	-1.974858	485	46.44002	485	57.37096	485
	486	-2.090905	486	-7.541726	486	-78.08717	486	-49.90225	486	-7.934144	486	6.355294	486	-14.00654	486	-29.4533	486	2.216929	486	-1.378141	486	-47.15104	486	-85.45408	486	32.23713	486	17.62725	486	-11.7613	486	59.48199	486	-18.71302	486	-6.118297	486	-63.1861	486	-59.70888	486	13.3458	486	-.5191702	486	45.22819	486	57.92384	486
	487	-1.745072	487	-7.718541	487	-76.31631	487	-48.4644	487	-8.476231	487	5.019814	487	-12.67705	487	-27.23374	487	1.474499	487	-.9124409	487	-52.16044	487	-89.6729	487	34.91456	487	17.58955	487	-7.483172	487	59.12672	487	-17.98756	487	-6.107924	487	-63.37761	487	-59.65514	487	14.53299	487	.8884007	487	44.47206	487	57.77339	487
	488	-.6553109	488	-5.61463	488	-75.18259	488	-42.73674	488	-9.489683	488	2.15512	488	-11.84299	488	-27.40456	488	1.529466	488	-.59311	488	-44.17194	488	-83.69872	488	34.69293	488	17.60898	488	-6.215866	488	56.29111	488	-17.02094	488	-6.104426	488	-63.48832	488	-59.46493	488	15.84955	488	2.111655	488	43.13375	488	55.92905	488
	489	1.508894	489	-2.615714	489	-75.57413	489	-41.55323	489	-10.62814	489	-1.554929	489	-12.02887	489	-27.37977	489	1.775765	489	.3358197	489	-46.79602	489	-85.27878	489	32.22876	489	20.3965	489	-6.694392	489	58.39039	489	-16.51307	489	-6.346056	489	-63.29905	489	-59.16304	489	16.24523	489	4.238051	489	42.0387	489	56.472	489
	490	-.3960522	490	-3.422325	490	-75.12257	490	-41.83196	490	-8.452185	490	-.3197357	490	-10.70612	490	-25.15184	490	2.077248	490	1.007129	490	-48.10081	490	-89.71255	490	34.33802	490	20.25375	490	-10.06966	490	56.63082	490	-15.55722	490	-4.729095	490	-63.04852	490	-59.2819	490	16.81748	490	4.09326	490	42.90134	490	56.79539	490
	491	.6690372	491	-4.213527	491	-73.08903	491	-37.21106	491	-9.647837	491	-6.461143E-02	491	-9.051528	491	-25.03683	491	2.939359	491	1.922534	491	-47.8639	491	-88.48171	491	35.90148	491	19.1446	491	-7.639658	491	57.53299	491	-15.42772	491	-3.167941	491	-62.88197	491	-60.17499	491	17.72128	491	4.614532	491	44.62939	491	57.56324	491
[truncated: 48 more columns]
