# Supplementary material for: A single Musashi gene allele is sufficient to maintain mouse photoreceptor cells
Source: PLoS One. 2026 May 14;21(5):e0338576. doi: 10.1371/journal.pone.0338576 (PMC13175383; doi:10.1371/journal.pone.0338576)
Supplement: S3 File — (ZIP) [file pone.0338576.s012.zip › Supplementary_data_1_RawERG_data_and_R-code/2nd batch/D28_Msi TKO_CONE_021325.CSV]

Information	Record_No	3921	Record_No	3922	Record_No	3931	Record_No	3932	Record_No	3941	Record_No	3942	Record_No	3951	Record_No	3952	Record_No	3961	Record_No	3962	Record_No	3971	Record_No	3972
	Animal ID	1054	Animal ID	1054	Animal ID	1043	Animal ID	1043	Animal ID	1044	Animal ID	1044	Animal ID	1060	Animal ID	1060	Animal ID	1057	Animal ID	1057	Animal ID	1052	Animal ID	1052
	Session		Session		Session		Session		Session		Session		Session		Session		Session		Session		Session		Session
	Species/Breed		Species/Breed		Species/Breed		Species/Breed		Species/Breed		Species/Breed		Species/Breed		Species/Breed		Species/Breed		Species/Breed		Species/Breed		Species/Breed
	Study protocol #		Study protocol #		Study protocol #		Study protocol #		Study protocol #		Study protocol #		Study protocol #		Study protocol #		Study protocol #		Study protocol #		Study protocol #		Study protocol #
	Birthdate	Dec/30/1899	Birthdate	Dec/30/1899	Birthdate	Dec/30/1899	Birthdate	Dec/30/1899	Birthdate	Dec/30/1899	Birthdate	Dec/30/1899	Birthdate	Dec/30/1899	Birthdate	Dec/30/1899	Birthdate	Dec/30/1899	Birthdate	Dec/30/1899	Birthdate	Dec/30/1899	Birthdate	Dec/30/1899
	TestDate	Feb/13/2025	TestDate	Feb/13/2025	TestDate	Feb/13/2025	TestDate	Feb/13/2025	TestDate	Feb/13/2025	TestDate	Feb/13/2025	TestDate	Feb/13/2025	TestDate	Feb/13/2025	TestDate	Feb/13/2025	TestDate	Feb/13/2025	TestDate	Feb/13/2025	TestDate	Feb/13/2025
	TestTime	13:08:31	TestTime	13:08:31	TestTime	13:28:33	TestTime	13:28:33	TestTime	13:51:36	TestTime	13:51:36	TestTime	14:14:25	TestTime	14:14:25	TestTime	14:38:03	TestTime	14:38:03	TestTime	15:01:41	TestTime	15:01:41
	Protocol	SARO PHOTOPIC CONE	Protocol	SARO PHOTOPIC CONE	Protocol	SARO PHOTOPIC CONE	Protocol	SARO PHOTOPIC CONE	Protocol	SARO PHOTOPIC CONE	Protocol	SARO PHOTOPIC CONE	Protocol	SARO PHOTOPIC CONE	Protocol	SARO PHOTOPIC CONE	Protocol	SARO PHOTOPIC CONE	Protocol	SARO PHOTOPIC CONE	Protocol	SARO PHOTOPIC CONE	Protocol	SARO PHOTOPIC CONE
	Step_No	2	Step_No	2	Step_No	2	Step_No	2	Step_No	2	Step_No	2	Step_No	2	Step_No	2	Step_No	2	Step_No	2	Step_No	2	Step_No	2
	Label	R	Label	L	Label	R	Label	L	Label	R	Label	L	Label	R	Label	L	Label	R	Label	L	Label	R	Label	L
	Stimulus	WHT Phot WHT 3dB Flash	Stimulus	WHT Phot WHT 3dB Flash	Stimulus	WHT Phot WHT 3dB Flash	Stimulus	WHT Phot WHT 3dB Flash	Stimulus	WHT Phot WHT 3dB Flash	Stimulus	WHT Phot WHT 3dB Flash	Stimulus	WHT Phot WHT 3dB Flash	Stimulus	WHT Phot WHT 3dB Flash	Stimulus	WHT Phot WHT 3dB Flash	Stimulus	WHT Phot WHT 3dB Flash	Stimulus	WHT Phot WHT 3dB Flash	Stimulus	WHT Phot WHT 3dB Flash
	Low cut (Hz)	0.3	Low cut (Hz)	0.3	Low cut (Hz)	0.3	Low cut (Hz)	0.3	Low cut (Hz)	0.3	Low cut (Hz)	0.3	Low cut (Hz)	0.3	Low cut (Hz)	0.3	Low cut (Hz)	0.3	Low cut (Hz)	0.3	Low cut (Hz)	0.3	Low cut (Hz)	0.3
	High cut (Hz)	500	High cut (Hz)	500	High cut (Hz)	500	High cut (Hz)	500	High cut (Hz)	500	High cut (Hz)	500	High cut (Hz)	500	High cut (Hz)	500	High cut (Hz)	500	High cut (Hz)	500	High cut (Hz)	500	High cut (Hz)	500
	Notch	OFF	Notch	OFF	Notch	OFF	Notch	OFF	Notch	OFF	Notch	OFF	Notch	OFF	Notch	OFF	Notch	OFF	Notch	OFF	Notch	OFF	Notch	OFF
Cursor #	3921 Time	3921 Amp	3922 Time	3922 Amp	3931 Time	3931 Amp	3932 Time	3932 Amp	3941 Time	3941 Amp	3942 Time	3942 Amp	3951 Time	3951 Amp	3952 Time	3952 Amp	3961 Time	3961 Amp	3962 Time	3962 Amp	3971 Time	3971 Amp	3972 Time	3972 Amp
1
2
3
4
5
6
7
8
9
10
Wave Data	3921 Time	3921 Amp	3922 Time	3922 Amp	3931 Time	3931 Amp	3932 Time	3932 Amp	3941 Time	3941 Amp	3942 Time	3942 Amp	3951 Time	3951 Amp	3952 Time	3952 Amp	3961 Time	3961 Amp	3962 Time	3962 Amp	3971 Time	3971 Amp	3972 Time	3972 Amp
	-20	.2437491	-20	.5549382	-20	1.282333	-20	2.309132	-20	.7973443	-20	4.703744	-20	-6.168085	-20	2.909456	-20	1.040502	-20	1.911075	-20	.6698754	-20	5.484832
	-19	.1468662	-19	.5435101	-19	1.338183	-19	2.54856	-19	.7194328	-19	5.053735	-19	-6.626813	-19	3.013072	-19	1.068155	-19	1.814625	-19	.6720651	-19	5.841341
	-18	.1330067	-18	.6668222	-18	1.417717	-18	2.753151	-18	.8280465	-18	5.426399	-18	-7.154725	-18	3.212274	-18	1.138539	-18	1.668043	-18	.6358461	-18	6.020245
	-17	1.400758E-02	-17	.6210833	-17	1.570416	-17	3.007064	-17	.7603533	-17	5.609775	-17	-7.499444	-17	3.311179	-17	1.185768	-17	1.596614	-17	.496218	-17	6.259839
	-16	-3.989006E-02	-16	.5698529	-16	1.723578	-16	3.237203	-16	.725758	-16	5.772784	-16	-7.750155	-16	3.306751	-16	1.263245	-16	1.547363	-16	.3069849	-16	6.580006
	-15	.1480205	-15	.6991084	-15	1.66454	-15	3.298052	-15	.7813283	-15	5.89799	-15	-7.733548	-15	3.048548	-15	1.37518	-15	1.659569	-15	.1559157	-15	7.118229
	-14	.1526842	-14	.9592648	-14	1.336118	-14	2.970365	-14	.5176458	-14	5.340404	-14	-7.522904	-14	2.857423	-14	1.038697	-14	1.264457	-14	.8396978	-14	6.847768
	-13	9.911965E-03	-13	.6841952	-13	1.613068	-13	3.19973	-13	.6246512	-13	5.799958	-13	-7.89918	-13	3.644771	-13	1.320878	-13	.9516589	-13	.2770701	-13	6.650864
	-12	.157084	-12	1.015222	-12	1.94758	-12	3.286918	-12	1.323064	-12	6.62469	-12	-8.171191	-12	4.065753	-12	1.623622	-12	1.086606	-12	.3996955	-12	6.371188
	-11	-.2119513	-11	.4865216	-11	2.113849	-11	3.588027	-11	.772992	-11	5.931471	-11	-7.826246	-11	3.490809	-11	1.346108	-11	1.769945	-11	7.182445E-02	-11	6.7443
	-10	-.2351061	-10	-.1928378	-10	2.075866	-10	3.746129	-10	.6058517	-10	5.735112	-10	-7.462504	-10	2.907884	-10	1.365413	-10	2.325531	-10	-.324725	-10	7.474239
	-9	1.0155	-9	1.242284	-9	.9007561	-9	2.997144	-9	.8437646	-9	5.956307	-9	-7.519261	-9	1.324649	-9	1.556361	-9	2.559217	-9	-.3280686	-9	8.621014
	-8	.6621794	-8	.6822283	-8	5.662429E-02	-8	2.18283	-8	.3366587	-8	5.843251	-8	-6.901324	-8	1.66774	-8	1.715115	-8	1.98397	-8	-.8694403	-8	9.229136
	-7	1.237693	-7	1.061014	-7	-.1132232	-7	1.574116	-7	.5610789	-7	6.117883	-7	-6.721711	-7	2.591296	-7	2.335277	-7	1.845771	-7	-.4378507	-7	10.23865
	-6	.9320913	-6	1.004943	-6	.2230275	-6	1.299033	-6	.3551237	-6	5.796949	-6	-4.934415	-6	3.83401	-6	2.753315	-6	1.79981	-6	-.3691717	-6	10.18886
	-5	.8671218	-5	1.729749	-5	.9926306	-5	1.582428	-5	-.4408529	-5	5.052485	-5	-4.049927	-5	3.729089	-5	3.249383	-5	1.889052	-5	-.5016723	-5	11.498
	-4	1.24167	-4	1.63176	-4	1.056861	-4	1.423252	-4	-.3052854	-4	5.188505	-4	-3.101718	-4	4.917856	-4	3.08902	-4	2.356095	-4	-.4680199	-4	12.32357
	-3	1.241477	-3	1.412118	-3	.9868669	-3	1.875434	-3	-6.913216E-02	-3	6.01739	-3	-2.271224	-3	5.258305	-3	2.993697	-3	2.481031	-3	-.6341297	-3	12.25926
	-2	2.102876	-2	1.650549	-2	1.452745	-2	2.68885	-2	.2353099	-2	5.833609	-2	-1.674007	-2	4.591568	-2	3.034952	-2	2.213685	-2	.2309604	-2	12.4791
	-1	2.525794	-1	1.917106	-1	1.1223	-1	2.571917	-1	8.860909E-02	-1	4.845859	-1	-4.941927	-1	3.413381	-1	3.163203	-1	1.509914	-1	4.962106E-02	-1	13.17072
	0	3.171696	0	2.902873	0	1.355778	0	2.780765	0	-.4340636	0	4.14503	0	-5.123108	0	2.661128	0	3.347457	0	1.049926	0	8.711946E-02	0	14.40647
	1	-.1992074	1	2.786398	1	-1.428493	1	3.712074	1	-3.075507	1	4.365698	1	-11.14518	1	2.301439	1	-1.252804	1	2.228867	1	-4.501348	1	14.87278
	2	4.590209	2	3.108919	2	-.2522831	2	1.89015	2	-.5518773	2	3.308034	2	-8.843637	2	.8695334	2	2.645633	2	1.102132	2	-.5347199	2	14.27234
	3	4.867652	3	2.80956	3	-.4417182	3	.4824581	3	.4174703	3	3.775856	3	-7.134298	3	1.090623	3	2.948848	3	1.108153	3	-4.679612E-02	3	14.59506
	4	3.962633	4	3.273548	4	-.6372908	4	1.591128	4	7.386535E-03	4	4.222034	4	-7.903967	4	2.709899	4	2.824307	4	1.502539	4	-.2162199	4	15.84529
	5	4.414638	5	4.411187	5	-.6588936	5	1.858546	5	-.3224168	5	4.0123	5	-6.506118	5	2.995962	5	2.350849	5	1.70638	5	-.5781046	5	16.46122
	6	4.478141	6	4.198882	6	-.713756	6	1.666844	6	-.7871557	6	2.374825	6	-7.097097	6	2.356575	6	1.839918	6	1.46623	6	-.9457505	6	16.96435
	7	3.409155	7	3.451037	7	-.8341179	7	1.350873	7	-1.649143	7	.9392332	7	-7.130491	7	1.465902	7	1.21399	7	.5406697	7	-1.500321	7	17.28961
	8	2.262526	8	2.114914	8	-2.330169	8	.3601738	8	-1.826192	8	-6.808084E-02	8	-7.837509	8	.2896239	8	4.338384E-02	8	-.6827395	8	-2.163559	8	17.12591
	9	-.297207	9	-.4107637	9	-3.757661	9	-.8381721	9	-4.180226	9	-1.942359	9	-8.733213	9	-.8307073	9	-1.963593	9	-2.162559	9	-4.131499	9	16.3492
	10	-1.776692	10	-2.352436	10	-5.304472	10	-2.29339	10	-5.923515	10	-3.599118	10	-10.33227	10	-2.371324	10	-4.228554	10	-4.144019	10	-5.662547	10	15.65026
	11	-3.597608	11	-4.565179	11	-7.193385	11	-4.778266	11	-7.55927	11	-5.282502	11	-11.24952	11	-4.022353	11	-6.471498	11	-7.410139	11	-7.719524	11	14.52974
	12	-5.119935	12	-6.119112	12	-9.392842	12	-6.779631	12	-9.467483	12	-7.181291	12	-13.62621	12	-6.166262	12	-9.68961	12	-11.20508	12	-10.30308	12	12.30809
	13	-7.76442	13	-8.311081	13	-11.7279	13	-8.374339	13	-12.67955	13	-10.10681	13	-15.62098	13	-8.849559	13	-12.45462	13	-14.58936	13	-12.37536	13	10.0758
	14	-10.4404	14	-10.48958	14	-14.45211	14	-10.95532	14	-14.86835	14	-12.38964	14	-17.66627	14	-11.71266	14	-15.34415	14	-17.36879	14	-14.54417	14	8.547657
	15	-11.38104	15	-11.86748	15	-16.28052	15	-12.3058	15	-16.56696	15	-13.75181	15	-19.82873	15	-13.12166	15	-16.93956	15	-19.43884	15	-15.99079	15	7.718363
	16	-12.32975	16	-13.06059	16	-18.11397	16	-14.00415	16	-18.8295	16	-16.43804	16	-20.98363	16	-14.3969	16	-18.49137	16	-21.10771	16	-17.07235	16	7.199288
	17	-12.77505	17	-13.98346	17	-19.06216	17	-13.82509	17	-20.31329	17	-18.849	17	-22.04349	17	-14.38968	17	-18.72433	17	-21.54948	17	-17.32403	17	6.856829
	18	-13.08956	18	-13.91116	18	-19.22541	18	-14.02053	18	-20.50229	18	-19.67311	18	-21.67926	18	-14.30129	18	-17.92063	18	-21.21732	18	-16.81566	18	7.332535
	19	-12.55513	19	-13.71241	19	-19.31018	19	-13.62938	19	-21.17008	19	-20.03602	19	-23.94046	19	-13.24962	19	-16.52365	19	-20.07729	19	-17.03434	19	7.135056
	20	-12.32487	20	-13.45226	20	-19.23843	20	-12.84872	20	-20.54174	20	-19.98528	20	-23.01465	20	-14.15153	20	-14.49828	20	-18.3289	20	-16.39546	20	7.724062
	21	-11.44393	21	-13.01181	21	-19.69674	21	-13.12057	21	-20.26989	21	-19.84208	21	-23.45326	21	-12.53975	21	-11.85882	21	-15.87904	21	-15.23145	21	8.420196
	22	-10.0498	22	-11.72886	22	-18.09763	22	-12.5965	22	-20.15881	22	-19.22897	22	-22.04402	22	-11.43886	22	-8.613058	22	-12.74323	22	-14.2228	22	10.21421
	23	-8.087103	23	-9.509045	23	-16.65217	23	-12.10048	23	-19.82725	23	-19.83906	23	-17.3465	23	-8.982228	23	-4.058889	23	-8.796212	23	-12.87394	23	12.26675
	24	-5.65746	24	-7.293371	24	-14.83419	24	-11.1343	24	-19.58779	24	-20.11724	24	-12.47049	24	-4.850793	24	2.915023	24	-2.602256	24	-11.56363	24	14.24689
	25	-.4977758	25	-2.837176	25	-12.90216	25	-9.061106	25	-19.02008	25	-19.08759	25	-3.124439	25	2.855569	25	14.27293	25	7.877144	25	-7.682816	25	17.97264
	26	8.904692	26	5.647631	26	-10.28564	26	-6.417883	26	-18.4949	26	-16.7558	26	9.838279	26	13.43605	26	29.22409	26	22.04502	26	-2.456529	26	23.34532
	27	21.96235	27	18.77165	27	-6.27138	27	-2.451535	27	-17.00566	27	-13.85027	27	24.98353	27	30.021	27	46.60093	27	38.54085	27	7.705554	27	31.1064
	28	36.20901	28	33.49102	28	-.9106542	28	3.260442	28	-14.26031	28	-9.64609	28	40.29772	28	43.80938	28	63.98954	28	55.56031	28	19.06048	28	41.25239
	29	49.69572	29	47.32552	29	5.926889	29	10.18025	29	-7.909379	29	-3.666621	29	51.04151	29	58.09563	29	78.98743	29	72.46265	29	31.21591	29	51.0317
	30	61.42497	30	60.17507	30	16.04626	30	19.51652	30	3.633769	30	4.875628	30	60.32298	30	70.79517	30	92.04285	30	87.09496	30	43.579	30	59.87418
	31	69.27598	31	69.87344	31	28.28316	31	29.36486	31	18.7091	31	13.62064	31	67.92394	31	79.84506	31	100.4177	31	96.65447	31	52.47289	31	66.94492
	32	73.89117	32	74.99638	32	41.65889	32	39.64301	32	35.4169	32	22.28005	32	71.90507	32	85.4434	32	102.7369	32	101.127	32	60.36083	32	72.44435
	33	74.10738	33	76.154	33	54.94528	33	49.21095	33	49.71662	33	31.15464	33	71.12651	33	86.4856	33	100.0298	33	100.2908	33	64.84135	33	75.78138
	34	71.18203	34	73.72669	34	65.67826	34	56.58327	34	60.71341	34	39.32476	34	66.89706	34	83.48965	34	94.55376	34	96.10713	34	66.32809	34	76.75957
	35	67.16428	35	69.75658	35	73.93114	35	61.34347	35	67.58388	35	45.99496	35	60.86404	35	78.14922	35	88.12022	35	90.438	35	64.25169	35	74.615
	36	61.65178	36	64.25269	36	78.16188	36	63.36951	36	68.50481	36	49.75347	36	52.58622	36	70.33483	36	80.75273	36	83.72327	36	59.6872	36	70.84602
	37	56.93927	37	59.05602	37	79.38951	37	63.32357	37	66.17394	37	50.29132	37	44.46122	37	62.09882	37	73.15475	37	76.49785	37	53.58711	37	65.96634
	38	51.02136	38	53.3344	38	76.99282	38	61.13293	38	61.50105	38	49.44773	38	38.07456	38	53.40041	38	65.16409	38	68.67327	38	47.48736	38	61.49582
	39	43.96338	39	46.84426	39	73.21751	39	57.85402	39	55.15055	39	45.64759	39	32.55439	39	45.2332	39	57.75047	39	59.7177	39	41.3244	39	57.48995
	40	36.28368	40	39.06654	40	68.88339	40	54.15696	40	50.09912	40	41.59125	40	32.97113	40	35.93318	40	54.79924	40	52.56004	40	34.55888	40	51.34761
	41	28.84963	41	30.43266	41	64.70394	41	51.02379	41	44.73957	41	38.05835	41	40.88633	41	31.78263	41	57.99236	41	52.40313	41	27.43844	41	45.01937
	42	25.48298	42	24.64049	42	60.31804	42	47.20969	42	39.18979	42	33.42704	42	53.8739	42	36.17385	42	68.42733	42	61.47709	42	22.28937	42	41.08704
	43	27.85955	43	23.57842	43	54.62244	43	43.46649	43	33.35668	43	27.80044	43	68.85594	43	50.36797	43	83.44985	43	75.97621	43	20.91434	43	41.66313
	44	36.25032	44	29.8815	44	48.30513	44	38.31035	44	26.08372	44	21.54934	44	83.55244	44	68.24887	44	99.991	44	92.89978	44	24.05233	44	46.07751
	45	49.59034	45	43.0255	45	41.89101	45	33.79397	45	18.79034	45	15.86269	45	95.00758	45	88.03053	45	113.6498	45	108.9862	45	34.64717	45	55.05986
	46	64.93582	46	59.69694	46	35.3934	46	29.59357	46	11.74837	46	12.0713	46	103.1704	46	104.9391	46	123.2592	46	122.2326	46	49.56127	46	67.76844
	47	78.27769	47	74.87285	47	31.21201	47	25.8059	47	6.469529	47	10.3331	47	108.3878	47	117.4615	47	129.0137	47	131.1057	47	66.84451	47	81.64846
	48	87.96214	48	86.2911	48	29.89564	48	24.13995	48	2.924786	48	11.26618	48	108.3492	48	123.1302	48	129.024	48	134.6599	48	81.34673	48	92.53011
	49	93.3969	49	93.77785	49	32.93603	49	25.58422	49	2.679208	49	15.39616	49	106.1486	49	124.7278	49	125.3771	49	133.7214	49	91.73624	49	100.265
	50	95.66862	50	97.68413	50	40.17163	50	30.38223	50	6.831877	50	22.39517	50	99.69155	50	123.1672	50	118.2692	50	129.0871	50	96.60262	50	103.1489
	51	94.16969	51	97.06421	51	52.13273	51	39.31556	51	16.54598	51	31.71878	51	92.47701	51	117.2296	51	108.3243	51	121.2855	51	97.97916	51	103.514
	52	90.87806	52	93.23301	52	67.02012	52	51.39313	52	30.89229	52	42.10683	52	84.80132	52	109.278	52	97.48227	52	111.074	52	95.47069	52	100.3504
	53	85.54212	53	87.10873	53	82.27701	53	65.20385	53	47.00427	53	51.17434	53	74.34422	53	100.4244	53	84.7682	53	98.82241	53	89.73072	53	94.31567
	54	77.84438	54	78.98826	54	96.27565	54	77.63658	54	63.28527	54	58.43605	54	63.0461	54	90.96135	54	71.54015	54	85.74822	54	83.26249	54	89.18182
	55	69.78203	55	70.26299	55	105.0532	55	85.90431	55	75.75833	55	63.72957	55	50.16617	55	78.79825	55	58.93475	55	72.29832	55	74.40781	55	82.63343
	56	60.31173	56	60.99107	56	107.6241	56	89.17704	56	83.59138	56	65.07268	56	39.11345	56	66.12032	56	46.2981	56	59.3646	56	66.14044	56	76.24614
	57	51.1056	57	51.52711	57	105.0499	57	87.21207	57	87.24323	57	65.2309	57	30.03549	57	55.03743	57	35.23704	57	47.97131	57	56.84686	57	68.31052
	58	41.7681	58	42.52606	58	97.93993	58	80.98081	58	86.26169	58	64.24931	58	20.0324	58	43.65224	58	25.8339	58	38.38444	58	48.59985	58	61.42004
	59	33.34375	59	34.24207	59	88.20679	59	72.52628	59	81.68797	59	61.16101	59	13.37415	59	33.85276	59	18.36234	59	29.6331	59	39.67937	59	55.04299
	60	25.41856	60	27.2693	60	76.2253	60	62.14193	60	75.37558	60	57.58523	60	6.630178	60	25.70369	60	12.53808	60	23.21742	60	31.25306	60	49.65876
	61	18.21069	61	20.28222	61	63.85999	61	51.27843	61	67.37151	61	52.59414	61	1.688096	61	17.5197	61	8.600094	61	18.57315	61	24.01654	61	44.12632
	62	13.81947	62	15.78615	62	52.63972	62	40.77737	62	58.92789	62	47.98087	62	-1.171476	62	11.00938	62	5.622841	62	15.04635	62	18.78895	62	39.17382
	63	9.344592	63	11.55307	63	41.68558	63	31.04246	63	49.39423	63	41.4797	63	-3.921867	63	4.893939	63	4.554793	63	12.25877	63	14.43523	63	35.5271
	64	6.582026	64	9.089157	64	31.56754	64	21.83507	64	41.0119	64	35.74275	64	-5.650796	64	2.381747	64	3.743724	64	11.11861	64	10.22932	64	33.76149
	65	4.651232	65	6.959872	65	22.3466	65	13.94822	65	32.56037	65	30.64068	65	-6.501825	65	.3732098	65	3.080726	65	10.87195	65	7.267587	65	32.37169
	66	3.010061	66	5.675496	66	14.15912	66	7.38769	66	24.90714	66	25.4066	66	-6.805702	66	-.6094478	66	2.625077	66	10.3385	66	5.12747	66	31.09064
	67	2.27676	67	5.021634	67	7.506818	67	2.408275	67	17.90938	67	20.73475	67	-5.425767	67	-.5000516	67	2.88627	67	9.954584	67	4.767489	67	31.17667
	68	1.54804	68	4.148503	68	2.11312	68	-2.222224	68	11.71373	68	15.61123	68	-6.124426	68	.3292761	68	2.43595	68	8.861887	68	3.912183	68	30.1915
	69	2.040355	69	4.119229	69	-.7470453	69	-4.442962	69	6.958039	69	11.35078	69	-6.898336	69	1.085962	69	2.203567	69	7.850904	69	4.10854	69	30.20511
	70	2.47693	70	5.10702	70	-3.830214	70	-6.661022	70	3.098871	70	8.48486	70	-6.060334	70	1.633841	70	2.301008	70	7.633181	70	4.977582	70	31.46675
	71	2.4001	71	4.817666	71	-5.382378	71	-7.393494	71	.4020877	71	6.915532	71	-6.609691	71	2.682358	71	1.79939	71	7.37259	71	5.701065	71	32.24411
	72	3.287597	72	5.450841	72	-5.518905	72	-6.490018	72	-.8317086	72	5.48822	72	-6.943778	72	4.43372	72	1.636033	72	6.995366	72	6.490901	72	33.73125
	73	3.971817	73	6.451569	73	-5.253225	73	-5.896512	73	-2.502357	73	3.934302	73	-7.577413	73	4.862648	73	.6450516	73	6.43289	73	7.703522	73	35.48568
	74	3.515586	74	5.78877	74	-4.396989	74	-5.034714	74	-3.07576	74	2.282428	74	-7.457678	74	5.938859	74	.5605608	74	5.786683	74	8.445254	74	36.45136
	75	3.546476	75	5.451586	75	-3.397794	75	-3.812289	75	-3.276658	75	1.203085	75	-7.330816	75	6.950754	75	.0598855	75	5.055217	75	9.501186	75	37.86541
	76	3.390184	76	5.254654	76	-1.896808	76	-2.086479	76	-3.029325	76	1.032899	76	-7.873334	76	6.469138	76	.2075156	76	5.023636	76	10.25548	76	38.90369
	77	2.956539	77	4.869519	77	-.905894	77	-.6826446	77	-2.484393	77	.9419375	77	-8.412778	77	7.314396	77	.0756673	77	4.967187	77	11.59123	77	40.16436
	78	2.499936	78	4.626028	78	.6433504	78	.5943543	78	-2.539404	78	1.198279	78	-9.378754	78	6.499632	78	-.3097887	78	4.662454	78	10.98353	78	39.95376
	79	2.866523	79	4.599146	79	1.973646	79	1.73806	79	-2.434982	79	1.049203	79	-10.07312	79	5.146772	79	-.7907837	79	4.618578	79	10.97922	79	40.27897
	80	2.554334	80	3.693119	80	2.659617	80	2.436571	80	-2.343781	80	.8584227	80	-10.71834	80	3.448174	80	-1.758125	80	4.024464	80	10.91549	80	40.39848
	81	2.853748	81	3.69823	81	3.542006	81	3.821397	81	-2.599187	81	-.103491	81	-12.32261	81	4.263658	81	-2.231607	81	3.121222	81	10.23837	81	40.13958
	82	2.974428	82	3.9951	82	4.294521	82	4.859532	82	-1.689758	82	.1711081	82	-12.49721	82	2.634903	82	-3.323532	82	2.500044	82	9.901464	82	39.09479
	83	1.835687	83	3.567206	83	4.078109	83	4.445024	83	-2.164939	83	2.992249E-02	83	-13.81838	83	2.284848	83	-4.932192	83	1.321833	83	8.62605	83	38.30607
	84	1.746246	84	3.60144	84	3.617335	84	4.459586	84	-2.034536	84	.4327893	84	-14.96128	84	1.860873	84	-6.158105	84	.295807	84	7.405425	84	37.44161
	85	1.039879	85	3.450293	85	2.926094	85	4.02506	85	-2.08447	85	.3625433	85	-16.55235	85	.1607369	85	-7.91827	85	-1.477155	85	5.665941	85	35.61443
	86	.4489349	86	2.99629	86	1.984703	86	3.213116	86	-2.588508	86	-.1785038	86	-16.50532	86	-.3140489	86	-9.691208	86	-3.048618	86	5.199833	86	36.27811
	87	-2.859296E-02	87	2.455035	87	1.039389	87	1.860924	87	-2.191633	87	-.8276771	87	-15.95636	87	-.486449	87	-10.98389	87	-4.310547	87	3.698713	87	35.0876
	88	-.2084634	88	1.712981	88	1.170048	88	1.657005	88	-3.281991	88	-1.493706	88	-17.13096	88	.6092674	88	-12.00745	88	-5.925812	88	2.088885	88	34.88905
	89	-.4883947	89	1.227929	89	-5.939798E-02	89	.6476813	89	-3.39245	89	-1.513206	89	-16.8958	89	-.2439218	89	-12.66942	89	-6.912529	89	1.484181	89	34.28375
	90	-1.096399	90	.4248139	90	-1.409392	90	-.4273091	90	-4.191343	90	-1.847469	90	-17.80754	90	-.6006242	90	-13.50208	90	-7.747739	90	.349912	90	33.77898
	91	-1.369815	91	.1359787	91	-1.921648	91	-.8108336	91	-3.8967	91	-1.306942	91	-15.9167	91	-1.85552	91	-13.84461	91	-8.241855	91	.1592872	91	34.07726
	92	-2.648192	92	-.95701	92	-2.655356	92	-1.727282	92	-5.195739	92	-.8381122	92	-17.83707	92	-4.125446	92	-14.12003	92	-8.449413	92	.2526494	92	32.75356
	93	-3.709247	93	-2.234567	93	-3.363684	93	-2.592077	93	-5.956098	93	-.6375426	93	-18.3208	93	-3.230652	93	-13.95401	93	-8.733459	93	-6.263606E-02	93	33.47211
	94	-3.883611	94	-2.834956	94	-3.788896	94	-3.003053	94	-6.845346	94	-1.412491	94	-17.53627	94	-1.794854	94	-13.97138	94	-8.798779	94	-.3216972	94	34.40998
	95	-4.981835	95	-3.847608	95	-4.61598	95	-2.965865	95	-8.024806	95	-2.665119	95	-16.21199	95	-.3575153	95	-13.82001	95	-9.331553	95	-1.103862	95	33.79615
	96	-4.556268	96	-3.872061	96	-5.041317	96	-3.157504	96	-8.725836	96	-2.717936	96	-14.20073	96	.5636505	96	-14.20745	96	-9.126575	96	-.3901804	96	34.53767
	97	-4.849776	97	-4.112778	97	-5.555487	97	-3.692022	97	-8.988169	97	-2.824807	97	-13.64139	97	2.067166	97	-14.24464	97	-8.920321	97	-2.541383E-03	97	35.31685
	98	-5.339386	98	-4.706847	98	-6.271074	98	-4.092987	98	-9.059518	98	-2.432953	98	-12.60121	98	2.3238	98	-14.06199	98	-9.007102	98	-.1780862	98	35.48514
	99	-6.24321	99	-5.178864	99	-6.772271	99	-4.613902	99	-9.661448	99	-3.207264	99	-14.64606	99	1.20842	99	-13.6547	99	-8.873135	99	.5991338	99	35.41662
	100	-6.329544	100	-4.888348	100	-7.432996	100	-5.411039	100	-10.36635	100	-4.379471	100	-15.95938	100	1.688493	100	-13.62812	100	-8.597718	100	.1686133	100	35.89352
	101	-6.467209	101	-5.502659	101	-7.345673	101	-5.130082	101	-10.39935	101	-5.14194	101	-16.71354	101	-.0323226	101	-13.74807	101	-8.104207	101	.9733739	101	35.87777
	102	-5.167839	102	-4.924927	102	-7.201789	102	-5.152035	102	-11.02942	102	-6.019273	102	-18.97598	102	-1.464696	102	-13.89758	102	-7.826973	102	.7120091	102	36.7343
	103	-5.732223	103	-5.061075	103	-7.588015	103	-5.402335	103	-11.70438	103	-6.483828	103	-20.42914	103	-.8693649	103	-14.38602	103	-7.913271	103	1.055569	103	36.6466
	104	-6.073923	104	-4.974538	104	-6.954411	104	-4.929142	104	-12.15617	104	-7.032526	104	-22.1853	104	-1.044504	104	-14.67819	104	-7.956632	104	.1847729	104	35.65858
	105	-6.687509	105	-5.578788	105	-7.277002	105	-4.986029	105	-12.90757	105	-7.837025	105	-21.12906	105	-1.155159	105	-14.83608	105	-8.800706	105	5.063931E-03	105	35.65535
	106	-6.345992	106	-4.969598	106	-6.906291	106	-4.785332	106	-12.7873	106	-8.517076	106	-20.70628	106	-.7746267	106	-14.79528	106	-9.121403	106	-.2632472	106	35.33714
	107	-6.56024	107	-5.096074	107	-7.057404	107	-4.771322	107	-13.10023	107	-9.333912	107	-20.57866	107	-5.786717E-02	107	-15.3928	107	-9.751052	107	-.3300041	107	35.85643
	108	-6.876913	108	-5.701627	108	-6.480585	108	-4.376296	108	-12.99669	108	-9.14796	108	-19.55143	108	-1.991526E-02	108	-15.94181	108	-10.37824	108	-.617539	108	35.27936
	109	-6.626389	109	-5.918575	109	-5.986468	109	-3.962829	109	-13.35622	109	-9.061304	109	-19.77211	109	1.30583	109	-16.37179	109	-10.4849	109	-1.133922	109	34.98376
	110	-7.373464	110	-6.373846	110	-5.875204	110	-3.976539	110	-13.86245	110	-9.87295	110	-18.73086	110	.3526649	110	-17.21503	110	-10.91117	110	-1.862478	110	33.88575
	111	-7.321466	111	-6.25955	111	-5.340266	111	-3.630653	111	-13.73292	111	-10.84024	111	-17.02624	111	.6652246	111	-17.30526	111	-12.05792	111	-1.439614	111	34.16532
	112	-7.367472	112	-6.01555	112	-5.38109	112	-3.387014	112	-14.23676	112	-11.41468	112	-17.56741	112	1.350615	112	-17.4088	112	-13.24502	112	-2.175896	112	33.73687
	113	-7.556219	113	-6.157672	113	-5.36344	113	-3.354102	113	-14.2026	113	-11.02998	113	-17.90183	113	.5239124	113	-17.58436	113	-13.63483	113	-1.50023	113	34.54601
	114	-8.191592	114	-6.170115	114	-5.894835	114	-3.44637	114	-14.28836	114	-10.21003	114	-17.13554	114	1.438972	114	-17.73529	114	-13.79725	114	-2.175807	114	33.72204
	115	-8.494116	115	-6.685758	115	-6.885294	115	-4.415861	115	-15.31133	115	-10.42808	115	-18.90462	115	.3537852	115	-17.95119	115	-13.72957	115	-2.226456	115	33.72643
	116	-8.621013	116	-6.421635	116	-7.485396	116	-4.856635	116	-15.91105	116	-11.0029	116	-19.47457	116	-.5737492	116	-18.1347	116	-14.05113	116	-1.14793	116	33.61302
	117	-8.318234	117	-6.21243	117	-7.534648	117	-5.879397	117	-16.00406	117	-12.33317	117	-19.20518	117	-.1206327	117	-18.59405	117	-14.57402	117	-1.707037	117	32.78139
	118	-7.97241	118	-5.628819	118	-7.369057	118	-5.5985	118	-16.55166	118	-12.7693	118	-20.45297	118	-1.051482	118	-18.53103	118	-15.39711	118	-.9225073	118	33.11873
	119	-8.166062	119	-6.321452	119	-6.843626	119	-5.588264	119	-16.85063	119	-12.28129	119	-21.06277	119	-.2651091	119	-18.01882	119	-15.94611	119	-1.144276	119	32.81781
	120	-8.119309	120	-6.609866	120	-7.377618	120	-5.606721	120	-16.76567	120	-11.97052	120	-21.86294	120	-.281629	120	-18.00957	120	-16.13201	120	-1.010276	120	32.47888
	121	-8.319961	121	-6.499552	121	-7.200429	121	-5.508819	121	-17.14598	121	-12.24702	121	-21.8926	121	-1.105425	121	-16.98042	121	-15.7635	121	-1.558878	121	32.31738
	122	-8.181584	122	-6.423955	122	-7.716012	122	-5.648979	122	-18.061	122	-11.99954	122	-23.53725	122	-1.140673	122	-16.40885	122	-14.5486	122	-1.763047	122	31.64951
	123	-7.936248	123	-6.42203	123	-7.423856	123	-5.261043	123	-18.22684	123	-12.4435	123	-21.22825	123	-1.645397	123	-15.66978	123	-13.68282	123	-.9401076	123	31.89146
	124	-7.517961	124	-6.168941	124	-7.619423	124	-5.600015	124	-18.69687	124	-13.43108	124	-21.58409	124	.0181051	124	-15.59357	124	-13.38009	124	-.7139362	124	30.84202
	125	-7.392328	125	-6.533257	125	-7.810689	125	-5.390208	125	-19.15593	125	-14.40651	125	-21.44578	125	-1.336255	125	-15.28897	125	-13.78781	125	-.175363	125	30.76064
	126	-7.068399	126	-5.677052	126	-8.082271	126	-5.839404	126	-18.9691	126	-14.14117	126	-19.64756	126	.1125928	126	-15.10258	126	-14.49538	126	-.6307471	126	29.65333
	127	-7.506597	127	-6.037919	127	-8.392045	127	-5.601118	127	-18.83761	127	-13.86754	127	-20.63487	127	1.580619	127	-14.77829	127	-14.34969	127	-.8909196	127	29.10811
	128	-7.768941	128	-6.203949	128	-8.341708	128	-6.028233	128	-18.9879	128	-13.74023	128	-19.29552	128	.7147493	128	-14.06608	128	-13.76904	128	-.1353336	128	29.6101
	129	-7.764868	129	-6.280664	129	-8.424128	129	-6.000273	129	-20.12832	129	-14.27239	129	-17.92598	129	.7256248	129	-14.21246	129	-13.92497	129	-9.693726E-02	129	29.01568
	130	-7.58415	130	-6.17604	130	-8.729397	130	-6.186182	130	-20.51929	130	-14.77132	130	-19.12906	130	.9741801	130	-14.15435	130	-13.79086	130	.1470702	130	28.82467
	131	-6.82975	131	-5.331395	131	-9.265359	131	-6.63841	131	-20.37402	131	-14.77593	131	-18.94361	131	1.166977	131	-14.07576	131	-13.2631	131	.4602331	131	28.25167
	132	-7.031549	132	-5.28686	132	-9.890536	132	-7.290861	132	-20.83079	132	-15.60816	132	-19.63529	132	.4447882	132	-14.4796	132	-13.17959	132	.8012953	132	27.90469
	133	-6.432991	133	-4.514458	133	-9.350109	133	-6.877968	133	-21.06481	133	-15.62694	133	-21.88035	133	.3353162	133	-14.86827	133	-13.08294	133	1.316727	133	27.33384
	134	-6.109919	134	-3.910907	134	-9.512429	134	-6.952058	134	-21.22499	134	-16.43175	134	-21.40027	134	-1.037295	134	-15.44207	134	-12.97971	134	1.577679	134	27.3119
	135	-5.841168	135	-3.405981	135	-9.710842	135	-7.168543	135	-21.77316	135	-16.57202	135	-23.87986	135	-1.137774	135	-16.1616	135	-12.91832	135	1.550888	135	26.71588
	136	-5.67038	136	-3.499249	136	-10.18789	136	-7.677447	136	-21.43599	136	-16.38318	136	-23.93596	136	-2.097942	136	-16.79014	136	-12.81554	136	1.465922	136	26.60621
	137	-5.991724	137	-3.739854	137	-10.15291	137	-7.576525	137	-21.56475	137	-16.91756	137	-25.41701	137	-3.310607	137	-17.07241	137	-13.47774	137	1.554309	137	25.67421
	138	-4.437029	138	-2.218274	138	-10.3682	138	-8.056088	138	-21.4961	138	-16.71532	138	-25.92381	138	-2.753138	138	-16.74223	138	-14.39488	138	1.424126	138	25.14996
	139	-4.576704	139	-2.421213	139	-10.78562	139	-7.858374	139	-22.30649	139	-17.4248	139	-24.64298	139	-2.832324	139	-16.70965	139	-14.43354	139	.7841342	139	24.35892
	140	-4.076967	140	-1.834485	140	-10.93477	140	-8.065005	140	-22.95779	140	-18.45309	140	-24.26882	140	-2.104008	140	-16.93408	140	-14.60162	140	.2076252	140	23.67637
	141	-4.037505	141	-2.082215	141	-10.62271	141	-8.094378	141	-22.9446	141	-19.13913	141	-24.07388	141	-1.540734	141	-16.78142	141	-14.3968	141	-3.317761E-02	141	22.60083
	142	-4.212641	142	-2.869684	142	-10.55165	142	-8.007721	142	-22.9459	142	-19.55241	142	-24.66043	142	-1.467072	142	-16.73663	142	-14.04184	142	-.8837254	142	21.29056
	143	-4.400057	143	-3.184071	143	-10.41609	143	-7.944809	143	-23.05133	143	-19.73173	143	-22.81087	143	-2.645701	143	-16.59748	143	-14.01483	143	-.6708069	143	21.16094
	144	-4.413985	144	-3.273531	144	-11.45953	144	-8.09718	144	-22.99194	144	-19.18662	144	-22.50247	144	-3.144667	144	-16.51134	144	-14.38103	144	-1.491298	144	20.51938
	145	-4.598155	145	-3.123104	145	-11.54493	145	-8.381186	145	-23.0676	145	-19.50841	145	-22.70812	145	-2.782019	145	-15.60127	145	-14.61739	145	-2.15363	145	19.5677
	146	-4.842059	146	-3.708106	146	-11.43281	146	-8.874631	146	-22.89275	146	-19.77548	146	-23.53343	146	-2.930575	146	-15.29605	146	-15.05289	146	-1.742372	146	18.69598
	147	-5.306512	147	-3.793115	147	-10.95759	147	-8.610475	147	-22.78055	147	-20.25657	147	-22.85218	147	-2.0072	147	-14.94679	147	-14.17526	147	-2.269107	147	16.45983
	148	-5.542119	148	-4.25099	148	-10.85557	148	-8.849412	148	-22.8206	148	-20.37794	148	-21.9905	148	-1.194869	148	-14.38341	148	-13.13028	148	-2.348634	148	15.96759
	149	-6.469203	149	-5.630609	149	-11.06703	149	-8.967115	149	-22.48782	149	-21.20188	149	-22.93422	149	-2.823497	149	-14.24555	149	-12.22734	149	-2.914462	149	15.58957
	150	-6.242317	150	-5.750679	150	-10.98982	150	-8.618129	150	-22.42196	150	-21.44302	150	-22.64281	150	-2.355153	150	-14.01104	150	-11.96075	150	-3.24129	150	15.57675
	151	-6.055487	151	-5.355914	151	-11.00413	151	-8.938089	151	-21.99514	151	-20.97977	151	-22.8604	151	-1.173404	151	-13.54705	151	-12.03139	151	-2.930197	151	15.04598
	152	-6.310071	152	-5.084485	152	-11.19445	152	-9.305475	152	-22.10877	152	-20.81173	152	-24.69908	152	-.2547766	152	-13.22312	152	-12.22571	152	-3.617563	152	14.18289
	153	-6.137887	153	-4.915761	153	-11.48507	153	-9.4967	153	-22.1151	153	-20.93984	153	-23.31247	153	-1.475467	153	-13.16171	153	-12.17459	153	-2.931377	153	14.00944
	154	-5.943985	154	-5.308911	154	-11.68948	154	-9.724153	154	-22.25424	154	-21.86816	154	-24.54336	154	-2.581435	154	-13.1799	154	-12.66173	154	-3.162896	154	13.52016
	155	-5.676841	155	-5.00826	155	-11.75131	155	-9.667843	155	-22.44049	155	-21.35866	155	-23.69116	155	-1.509806	155	-12.80278	155	-12.82018	155	-3.274811	155	13.30497
	156	-5.592291	156	-4.627879	156	-11.91994	156	-9.915081	156	-22.75156	156	-22.07782	156	-24.75936	156	-1.075196	156	-12.87683	156	-12.72272	156	-2.676104	156	13.79929
	157	-5.454356	157	-4.140565	157	-11.57382	157	-9.670732	157	-23.3775	157	-22.29248	157	-22.42578	157	-1.276784	157	-13.01037	157	-12.40491	157	-2.935486	157	13.03749
	158	-5.188657	158	-3.861862	158	-11.17102	158	-9.246509	158	-23.64222	158	-22.31578	158	-22.21696	158	-1.266802	158	-13.30156	158	-12.21672	158	-2.149889	158	12.93374
	159	-5.520539	159	-4.210742	159	-11.14093	159	-9.514837	159	-24.39386	159	-23.20897	159	-22.7223	159	1.119426	159	-14.3346	159	-13.20707	159	-2.696035	159	11.59144
	160	-5.851016	160	-4.596779	160	-10.85684	160	-9.161402	160	-24.32887	160	-23.81959	160	-19.34243	160	2.532349	160	-14.40273	160	-13.55823	160	-2.409537	160	10.77751
	161	-5.929998	161	-4.669111	161	-11.20737	161	-8.986314	161	-24.34446	161	-24.27679	161	-18.14829	161	2.017154	161	-14.59065	161	-13.99276	161	-2.442854	161	9.889385
	162	-5.701304	162	-4.528885	162	-11.21363	162	-9.124913	162	-24.42789	162	-24.19439	162	-18.23249	162	3.735617	162	-14.57403	162	-14.58547	162	-3.34727	162	9.28609
	163	-5.689215	163	-4.631196	163	-11.46305	163	-8.888452	163	-24.27624	163	-23.90197	163	-17.47424	163	4.050162	163	-14.43595	163	-14.18363	163	-3.297076	163	9.258109
	164	-5.911545	164	-5.402062	164	-11.90498	164	-9.377336	164	-24.24416	164	-24.28461	164	-17.83592	164	3.572521	164	-14.83018	164	-14.02118	164	-3.653203	164	8.652252
	165	-5.937902	165	-5.53244	165	-12.09148	165	-9.595247	165	-23.94397	165	-24.40157	165	-19.1642	165	2.54847	165	-15.08718	165	-13.58515	165	-3.833619	165	7.881703
	166	-6.140512	166	-5.569854	166	-12.04935	166	-9.812971	166	-23.84089	166	-24.48748	166	-20.25019	166	1.43775	166	-15.4091	166	-13.96196	166	-4.34534	166	6.832144
	167	-6.059095	167	-5.078014	167	-11.52671	167	-9.129012	167	-23.42459	167	-24.38906	167	-21.61979	167	.9930974	167	-15.48323	167	-14.30427	167	-4.988048	167	6.214362
	168	-5.334954	168	-4.447419	168	-11.58421	168	-9.121528	168	-23.18701	168	-24.08045	168	-21.36559	168	1.235238	168	-15.62627	168	-14.24319	168	-5.366646	168	5.264029
	169	-5.372	169	-4.220419	169	-12.21585	169	-9.145563	169	-23.42503	169	-24.0939	169	-23.12384	169	1.18233	169	-15.81912	169	-14.1216	169	-6.100944	169	4.738438
	170	-5.59936	170	-4.054638	170	-12.5247	170	-9.537655	170	-23.18522	170	-23.8482	170	-22.49361	170	.4155616	170	-16.6302	170	-14.08584	170	-6.031493	170	3.919642
	171	-5.584526	171	-4.259408	171	-12.45384	171	-9.921366	171	-23.70284	171	-24.38755	171	-24.31045	171	-.4031256	171	-16.80452	171	-14.85732	171	-6.670865	171	2.770052
	172	-5.603788	172	-4.755958	172	-12.52885	172	-10.13803	172	-23.85712	172	-24.75897	172	-24.36495	172	-.0642724	172	-16.69585	172	-15.39345	172	-6.853758	172	2.185782
	173	-4.703775	173	-3.604362	173	-12.10855	173	-9.93781	173	-23.90463	173	-25.67456	173	-23.74644	173	-1.500585	173	-16.36722	173	-15.81578	173	-6.485997	173	1.06456
	174	-4.221227	174	-3.161583	174	-11.75319	174	-9.682133	174	-24.4669	174	-27.13876	174	-24.96793	174	.4856124	174	-16.215	174	-15.82825	174	-6.848862	174	.4519609
	175	-3.993491	175	-3.180962	175	-11.65635	175	-9.634764	175	-24.08406	175	-27.10801	175	-23.00162	175	.2609628	175	-15.88734	175	-15.24302	175	-6.572793	175	.6027527
	176	-4.827193	176	-3.44143	176	-12.28613	176	-10.23114	176	-24.27777	176	-27.12418	176	-21.40341	176	.1822421	176	-16.08765	176	-15.10901	176	-7.492789	176	-2.161121E-02
	177	-4.53599	177	-2.741537	177	-12.45775	177	-10.70617	177	-23.78574	177	-27.03955	177	-21.2205	177	.6788681	177	-15.83832	177	-15.14329	177	-7.218757	177	.3701213
	178	-4.222082	178	-3.129991	178	-11.99006	178	-10.62152	178	-23.31405	178	-26.27838	178	-20.13518	178	.6581243	178	-15.18108	178	-15.2235	178	-7.413799	178	-.4963223
	179	-4.007653	179	-2.873498	179	-11.10425	179	-10.0906	179	-23.92584	179	-26.29431	179	-19.13333	179	.5491155	179	-14.84837	179	-15.05904	179	-7.172401	179	-.3911511
	180	-3.400044	180	-2.435893	180	-10.82977	180	-9.868687	180	-23.86016	180	-26.62016	180	-19.95457	180	-.1075106	180	-13.87458	180	-14.83125	180	-6.701666	180	-.9507564
	181	-3.863147	181	-2.825298	181	-10.54445	181	-9.753186	181	-23.61719	181	-26.61957	181	-20.94542	181	-1.29573	181	-13.27673	181	-15.06404	181	-7.643476	181	-2.125761
	182	-3.891139	182	-2.862965	182	-10.2719	182	-9.407767	182	-23.18288	182	-26.23044	182	-20.54053	182	-1.954652	182	-12.74858	182	-14.25924	182	-7.754385	182	-2.328917
	183	-3.795661	183	-2.539107	183	-10.1162	183	-9.098166	183	-23.74254	183	-26.38806	183	-21.1746	183	-.8196331	183	-12.32016	183	-13.57444	183	-7.340302	183	-1.842045
	184	-3.55538	184	-2.282242	184	-10.47095	184	-9.520468	184	-24.15751	184	-26.8475	184	-22.10553	184	-1.960254	184	-11.9747	184	-13.67838	184	-7.610594	184	-2.023305
	185	-3.310587	185	-2.003629	185	-10.77247	185	-10.04785	185	-23.82927	185	-27.38531	185	-22.8091	185	-1.476609	185	-11.11884	185	-13.33717	185	-7.80501	185	-2.913815
	186	-2.771432	186	-1.238922	186	-11.17495	186	-10.61542	186	-23.60795	186	-26.92928	186	-23.89577	186	-2.351522	186	-10.98093	186	-12.54629	186	-7.314464	186	-4.074653
	187	-3.019211	187	-1.557897	187	-11.1907	187	-10.41489	187	-23.09109	187	-26.60896	187	-22.74327	187	-2.4138	187	-10.28496	187	-11.5653	187	-7.394518	187	-4.180349
	188	-2.594798	188	-1.391512	188	-11.08325	188	-11.06102	188	-22.74116	188	-26.34039	188	-22.1404	188	-1.54959	188	-9.626604	188	-10.74746	188	-7.106066	188	-4.289443
	189	-2.329452	189	-.9666159	189	-10.57425	189	-10.78885	189	-22.92658	189	-26.41511	189	-20.92143	189	-1.73975	189	-9.583417	189	-10.06207	189	-7.452031	189	-4.75251
	190	-1.870543	190	-.620178	190	-9.800901	190	-10.36909	190	-23.15482	190	-26.54605	190	-20.426	190	-1.762725	190	-9.199763	190	-9.671587	190	-7.020364	190	-4.254644
	191	-1.769744	191	-.7553368	191	-10.86208	191	-10.80139	191	-23.414	191	-26.80422	191	-19.77861	191	-2.099391	191	-9.834262	191	-9.849479	191	-8.161168	191	-4.793624
	192	-2.1372	192	-1.261686	192	-10.57091	192	-10.75038	192	-23.53561	192	-26.91383	192	-18.73767	192	-3.620017	192	-9.273455	192	-9.907347	192	-7.579877	192	-4.744994
	193	-1.519624	193	-.1876737	193	-10.02508	193	-10.43786	193	-23.00772	193	-27.44385	193	-18.47467	193	-3.063043	193	-10.13569	193	-10.20624	193	-7.544801	193	-4.825431
	194	-1.609787	194	-.3743386	194	-10.04924	194	-10.09391	194	-23.48843	194	-27.2026	194	-19.00912	194	-3.502246	194	-9.71137	194	-10.67673	194	-7.396172	194	-4.719234
	195	-1.990189	195	-.7938185	195	-9.924164	195	-9.95819	195	-23.65323	195	-27.32155	195	-18.30408	195	-3.204534	195	-9.53779	195	-11.27084	195	-7.262667	195	-4.983828
	196	-2.170403	196	-.8293683	196	-10.24827	196	-9.707953	196	-24.0242	196	-28.37195	196	-17.81793	196	-1.258207	196	-9.981958	196	-10.52583	196	-7.557208	196	-5.356604
	197	-2.22636	197	-.5854528	197	-10.57764	197	-10.1333	197	-23.69754	197	-28.64172	197	-15.98364	197	-1.695713	197	-9.372376	197	-9.640854	197	-6.859476	197	-4.832115
	198	-2.952664	198	-1.61787	198	-10.66868	198	-10.49233	198	-23.8413	198	-29.0303	198	-15.22329	198	-1.326446	198	-9.836654	198	-9.149609	198	-7.325893	198	-5.6026
	199	-1.83134	199	-.8169233	199	-10.58564	199	-10.27001	199	-23.37311	199	-27.9544	199	-15.00972	199	-.7000331	199	-10.23053	199	-9.079621	199	-7.170393	199	-5.696841
	200	-.7679294	200	1.583672E-02	200	-10.85144	200	-10.9963	200	-23.14996	200	-27.31848	200	-16.15509	200	-2.563262	200	-10.49493	200	-9.495312	200	-6.751267	200	-5.861629
	201	-1.063862	201	.3591962	201	-10.67916	201	-10.49165	201	-23.41754	201	-27.52397	201	-16.49265	201	-4.452101	201	-10.79067	201	-10.15201	201	-7.154208	201	-5.752487
	202	-.7784871	202	.8523058	202	-10.39353	202	-10.60171	202	-23.86073	202	-27.75178	202	-18.84591	202	-6.926255	202	-10.32568	202	-10.21604	202	-6.85846	202	-5.980019
	203	-.8561989	203	1.127369	203	-10.29754	203	-10.37378	203	-23.71414	203	-28.04557	203	-19.16345	203	-7.965216	203	-10.40329	203	-10.15637	203	-7.304718	203	-5.984722
	204	-.8452215	204	1.011169	204	-10.7653	204	-10.59005	204	-23.53531	204	-28.672	204	-20.34161	204	-7.832641	204	-10.08227	204	-9.753002	204	-6.780096	204	-6.403039
	205	-.1294881	205	1.962156	205	-10.92514	205	-10.7084	205	-23.73099	205	-28.91487	205	-19.67653	205	-7.139883	205	-9.777389	205	-9.527081	205	-6.905775	205	-6.252457
	206	-.2242482	206	2.085778	206	-10.45246	206	-10.61745	206	-23.00581	206	-28.41903	206	-19.35888	206	-6.989435	206	-10.25527	206	-9.636295	206	-6.438616	206	-6.234586
	207	-.3403011	207	1.944867	207	-10.21278	207	-10.49798	207	-22.99619	207	-28.22551	207	-17.78506	207	-6.890795	207	-9.627842	207	-9.264415	207	-6.187042	207	-6.56547
	208	.6380588	208	2.473148	208	-10.72616	208	-10.92964	208	-22.55919	208	-27.80935	208	-16.28471	208	-6.480013	208	-9.301515	208	-9.011121	208	-5.878701	208	-6.906771
	209	1.049671	209	2.76372	209	-10.42707	209	-10.12531	209	-22.59262	209	-28.00433	209	-14.54703	209	-6.689199	209	-8.975232	209	-8.958146	209	-5.525407	209	-6.773863
	210	.3106719	210	2.021667	210	-10.00838	210	-10.37798	210	-22.47934	210	-28.36246	210	-14.70947	210	-6.955373	210	-9.007661	210	-8.117152	210	-5.710838	210	-7.459748
	211	.3935329	211	1.933801	211	-9.767391	211	-10.49572	211	-22.34555	211	-28.13661	211	-13.6508	211	-6.756417	211	-8.620284	211	-7.530137	211	-5.712718	211	-7.784452
	212	1.410631	212	2.649429	212	-9.652238	212	-9.906293	212	-22.12975	212	-27.76958	212	-13.06241	212	-7.380568	212	-7.827631	212	-7.353842	212	-5.514751	212	-6.5762
	213	1.3339	213	3.174239	213	-9.545752	213	-9.801055	213	-22.01384	213	-27.25644	213	-13.53374	213	-6.749208	213	-7.303794	213	-7.486358	213	-5.324052	213	-5.918971
	214	.8987807	214	2.923799	214	-9.423535	214	-9.935817	214	-21.15454	214	-26.55884	214	-12.89514	214	-6.435765	214	-6.865507	214	-6.754788	214	-4.585716	214	-5.611861
	215	.7711721	215	2.622978	215	-9.430913	215	-10.05816	215	-21.06946	215	-26.29519	215	-13.85376	215	-6.930914	215	-6.84646	215	-6.563813	215	-4.975439	215	-6.148733
	216	.6488955	216	2.788153	216	-9.4518	216	-10.07359	216	-21.25365	216	-26.1708	216	-14.34248	216	-7.093643	216	-6.460129	216	-6.350973	216	-4.426226	216	-6.10216
	217	1.126075	217	3.143528	217	-8.695962	217	-9.466585	217	-20.72757	217	-25.98691	217	-14.78359	217	-8.998333	217	-5.848814	217	-6.513717	217	-3.987844	217	-5.568446
	218	1.064077	218	2.715075	218	-8.366822	218	-9.555117	218	-20.23092	218	-26.3006	218	-15.80545	218	-9.319001	218	-6.244034	218	-6.440207	218	-4.437986	218	-5.534072
	219	1.183054	219	2.599453	219	-8.501081	219	-9.232457	219	-20.24912	219	-25.64746	219	-16.03523	219	-8.397622	219	-5.972483	219	-5.990664	219	-3.63588	219	-4.472417
	220	1.434296	220	2.680043	220	-8.447787	220	-9.020739	220	-20.12423	220	-25.71786	220	-16.78531	220	-7.892142	220	-6.275007	220	-6.514028	220	-4.218522	220	-4.365088
	221	2.111101	221	2.858455	221	-8.702147	221	-9.849558	221	-20.08822	221	-25.24795	221	-16.53177	221	-9.094623	221	-6.513062	221	-7.045802	221	-3.772519	221	-3.519902
	222	2.428372	222	3.486357	222	-8.808413	222	-9.653657	222	-19.47739	222	-25.3784	222	-17.164	222	-10.21879	222	-6.504161	222	-7.655612	222	-3.828859	222	-3.627366
	223	2.415339	223	3.669387	223	-8.327415	223	-9.395465	223	-19.65277	223	-25.55311	223	-16.9345	223	-9.481815	223	-6.824125	223	-7.526102	223	-3.357421	223	-4.378061
	224	2.586914	224	3.681689	224	-7.774793	224	-9.518284	224	-19.1384	224	-25.01466	224	-16.38324	224	-9.877167	224	-6.582496	224	-7.147863	224	-2.741974	224	-3.481294
	225	2.478713	225	3.215543	225	-7.575768	225	-9.166888	225	-19.31154	225	-24.78185	225	-15.56661	225	-9.899183	225	-6.765678	225	-7.124548	225	-3.501831	225	-4.121756
	226	2.812033	226	3.338745	226	-7.471478	226	-9.340173	226	-19.6229	226	-24.42749	226	-15.2959	226	-9.574858	226	-6.932296	226	-7.000278	226	-3.351013	226	-3.798179
	227	2.855075	227	3.192544	227	-7.611824	227	-9.044473	227	-19.31765	227	-24.6242	227	-13.12134	227	-9.292401	227	-6.947218	227	-6.709129	227	-3.767713	227	-3.769722
	228	3.061805	228	3.195657	228	-7.681185	228	-8.982473	228	-19.02459	228	-24.27181	228	-14.09347	228	-9.057358	228	-7.151871	228	-6.476997	228	-3.491389	228	-3.132599
	229	3.743175	229	3.89269	229	-7.316794	229	-8.589863	229	-18.50838	229	-23.79734	229	-11.80674	229	-9.451478	229	-6.760004	229	-6.434208	229	-3.550265	229	-3.195299
	230	2.964017	230	3.295887	230	-7.627974	230	-8.78061	230	-18.4049	230	-22.86374	230	-11.90619	230	-9.476042	230	-7.127777	230	-6.847859	230	-3.850599	230	-2.833509
	231	2.846614	231	3.386718	231	-7.531637	231	-8.259481	231	-18.64002	231	-22.63427	231	-11.86843	231	-9.494689	231	-6.987456	231	-6.988575	231	-3.640017	231	-2.819342
	232	2.862546	232	3.07309	232	-7.910334	232	-8.433	232	-17.82359	232	-22.4541	232	-11.55354	232	-9.255503	232	-6.344293	232	-6.460256	232	-3.469708	232	-2.539741
	233	2.685101	233	3.3622	233	-7.544443	233	-7.561069	233	-17.83726	233	-22.53302	233	-12.75771	233	-10.14075	233	-5.911889	233	-6.037424	233	-3.425536	233	-3.240549
	234	2.918802	234	3.624991	234	-7.703989	234	-7.617005	234	-16.82725	234	-21.69451	234	-11.23101	234	-10.75644	234	-5.25492	234	-5.685122	234	-2.728714	234	-2.827874
	235	2.760669	235	3.129444	235	-8.04711	235	-7.715461	235	-16.44802	235	-21.08533	235	-13.27572	235	-11.28049	235	-4.862793	235	-5.664899	235	-3.391861	235	-2.455113
	236	2.729718	236	3.774106	236	-8.144611	236	-7.324488	236	-16.0975	236	-20.16382	236	-15.28293	236	-11.28368	236	-4.753136	236	-5.712514	236	-3.232109	236	-1.78389
	237	2.586369	237	3.711653	237	-8.797904	237	-7.815279	237	-15.87268	237	-19.77091	237	-12.45553	237	-12.71027	237	-4.864798	237	-6.134866	237	-3.075383	237	-1.225195
	238	2.923891	238	3.991806	238	-8.433844	238	-7.552994	238	-15.85603	238	-19.84117	238	-14.29017	238	-12.17313	238	-4.912752	238	-6.889058	238	-3.216299	238	-1.22561
	239	3.404726	239	4.380382	239	-8.056406	239	-7.666107	239	-15.45359	239	-19.85803	239	-13.13147	239	-11.85177	239	-4.558869	239	-6.895951	239	-2.541526	239	-1.087209
	240	2.456718	240	4.023873	240	-7.367264	240	-7.064037	240	-15.55685	240	-19.58835	240	-12.19771	240	-13.31757	240	-5.242824	240	-7.163097	240	-2.873867	240	-.8071318
	241	2.881571	241	4.227621	241	-7.238176	241	-7.005137	241	-15.17876	241	-19.1928	241	-10.74376	241	-11.86358	241	-5.732808	241	-7.111631	241	-2.934815	241	.1671058
	242	2.681877	242	4.161869	242	-7.184525	242	-6.394296	242	-15.11746	242	-19.4494	242	-9.853086	242	-12.43861	242	-5.640992	242	-7.276872	242	-2.632237	242	.6565492
	243	2.383058	243	3.466709	243	-7.832372	243	-6.670221	243	-14.59286	243	-18.96805	243	-8.720022	243	-11.31369	243	-5.172566	243	-7.154938	243	-2.858956	243	.9530325
	244	2.825386	244	3.965118	244	-7.601965	244	-6.59861	244	-14.13185	244	-18.81849	244	-7.232843	244	-10.88056	244	-4.564644	244	-6.784001	244	-1.662055	244	2.045698
	245	1.789795	245	2.654052	245	-7.277504	245	-6.620839	245	-13.91676	245	-18.25188	245	-7.506109	245	-11.64595	245	-4.881208	245	-7.274466	245	-1.94603	245	2.039228
	246	1.754742	246	2.741253	246	-7.046681	246	-6.714716	246	-14.00623	246	-17.96119	246	-6.298874	246	-13.13125	246	-4.938951	246	-7.147867	246	-2.019994	246	2.702934
	247	1.606275	247	1.882286	247	-6.591559	247	-6.252862	247	-13.75652	247	-17.6669	247	-6.297158	247	-13.62478	247	-4.73995	247	-7.255868	247	-1.532943	247	3.328508
	248	1.563864	248	1.305911	248	-6.819237	248	-5.948874	248	-13.42389	248	-17.20135	248	-7.847629	248	-11.8316	248	-4.779106	248	-6.969554	248	-1.611625	248	3.462367
	249	1.655931	249	1.744026	249	-6.393569	249	-5.631395	249	-12.99718	249	-16.78422	249	-7.599677	249	-10.77347	249	-4.783552	249	-6.867492	249	-1.08204	249	3.588465
	250	1.974284	250	1.850927	250	-6.327037	250	-5.735078	250	-13.00599	250	-16.99366	250	-7.195564	250	-11.44226	250	-5.20156	250	-6.861502	250	-1.529559	250	3.550646
	251	2.098001	251	1.980689	251	-6.057495	251	-5.336004	251	-13.09605	251	-17.88442	251	-8.390622	251	-12.59385	251	-5.116302	251	-7.229594	251	-1.118834	251	4.496595
	252	2.593773	252	2.39089	252	-6.127782	252	-5.293002	252	-12.40407	252	-17.26584	252	-10.14335	252	-12.39862	252	-4.954234	252	-7.788942	252	-.9183731	252	3.991837
	253	3.005502	253	2.515774	253	-5.779485	253	-5.302028	253	-11.9305	253	-17.32521	253	-9.019793	253	-11.43068	253	-5.009779	253	-7.671661	253	-.8889077	253	2.722449
	254	3.112538	254	2.665292	254	-5.901543	254	-5.107562	254	-11.31814	254	-16.71376	254	-10.04964	254	-11.31956	254	-4.444533	254	-7.327927	254	-.5787984	254	2.970647
	255	2.379068	255	1.841174	255	-5.710187	255	-5.278192	255	-11.01389	255	-16.40319	255	-11.18366	255	-10.65836	255	-4.461549	255	-6.823812	255	-1.044904	255	3.913486
	256	2.722384	256	2.278757	256	-5.155054	256	-5.034475	256	-10.94762	256	-15.98934	256	-8.645472	256	-10.94837	256	-4.131267	256	-6.596046	256	-.9641023	256	3.416653
	257	2.529925	257	2.064817	257	-5.557027	257	-5.10247	257	-11.26117	257	-16.7725	257	-9.84722	257	-11.39273	257	-4.364477	257	-6.594468	257	-1.101869	257	3.23019
	258	2.422994	258	1.820044	258	-5.625698	258	-5.043114	258	-10.83228	258	-16.67448	258	-7.759448	258	-10.49429	258	-4.251811	258	-6.437454	258	-1.116717	258	3.160052
	259	2.182864	259	1.313683	259	-5.288855	259	-5.273607	259	-10.86982	259	-16.02326	259	-7.675374	259	-9.207844	259	-3.749285	259	-6.21224	259	-.9182234	259	3.83942
	260	1.225356	260	.5061812	260	-5.304181	260	-5.530062	260	-10.92994	260	-15.75583	260	-6.58845	260	-9.292887	260	-4.097007	260	-6.060651	260	-1.118505	260	3.790158
	261	1.137256	261	.511166	261	-4.827605	261	-5.227208	261	-10.52029	261	-15.97246	261	-5.60992	261	-9.026166	261	-4.081106	261	-6.423766	261	-.5391767	261	3.914182
	262	1.047376	262	-4.938224E-02	262	-4.769425	262	-5.488104	262	-10.2164	262	-16.12463	262	-4.349892	262	-10.40287	262	-3.998841	262	-6.311121	262	-.7283227	262	3.93589
	263	1.345552	263	-.5914289	263	-4.950612	263	-5.586186	263	-9.937939	263	-15.46483	263	-4.461627	263	-8.080506	263	-4.172631	263	-5.916092	263	-.383449	263	3.713074
	264	2.219668	264	-.1867472	264	-5.184856	264	-5.606903	264	-9.824798	264	-15.34535	264	-4.196954	264	-8.121277	264	-3.887559	264	-6.033084	264	.2622569	264	3.373723
	265	2.287334	265	2.361059E-03	265	-5.417933	265	-5.71416	265	-9.751614	265	-14.88899	265	-3.931018	265	-7.967113	265	-3.749963	265	-6.010458	265	6.070471E-02	265	2.393455
	266	2.485104	266	.26143	266	-5.072766	266	-5.921461	266	-9.526993	266	-14.46447	266	-3.504558	266	-8.970349	266	-2.868793	266	-5.806429	266	.2123226	266	2.426535
	267	2.024146	267	.10104	267	-5.158705	267	-5.670311	267	-9.781534	267	-14.67713	267	-3.115195	267	-9.093818	267	-3.23945	267	-5.846069	267	-.0473781	267	2.671077
	268	2.280901	268	.62482	268	-5.091695	268	-5.524415	268	-9.295806	268	-13.94352	268	-3.82202	268	-8.075934	268	-3.116424	268	-5.444702	268	.1236288	268	2.013465
	269	1.916109	269	.2422311	269	-4.5557	269	-5.20328	269	-9.554213	269	-13.66172	269	-3.37073	269	-9.067728	269	-3.377583	269	-5.869013	269	-.563239	269	1.907036
	270	1.630653	270	.1881464	270	-4.768732	270	-5.502412	270	-9.66688	270	-13.54301	270	-3.292309	270	-9.817015	270	-3.326908	270	-6.157248	270	-.9240893	270	2.230671
	271	1.574	271	.3370037	271	-4.434782	271	-4.899476	271	-9.666082	271	-13.49282	271	-3.756848	271	-10.40286	271	-3.09799	271	-6.452674	271	-.7200736	271	3.525405
	272	.763739	272	-.1726588	272	-4.736984	272	-4.977044	272	-9.653074	272	-13.51576	272	-2.946563	272	-9.363842	272	-2.526597	272	-6.466124	272	-.8975735	272	2.927464
	273	.5217202	273	.336991	273	-4.220212	273	-4.602668	273	-9.325892	273	-13.50402	273	-1.76065	273	-9.052404	273	-2.258506	273	-6.488774	273	-.3092319	273	3.047302
	274	-5.313826E-02	274	-.3805307	274	-4.384761	274	-4.322616	274	-9.606342	274	-13.85178	274	-2.653643	274	-9.465214	274	-2.090367	274	-5.835611	274	-.5240937	274	2.769063
	275	-.2994452	275	-.8974831	275	-4.731772	275	-4.45031	275	-9.666395	275	-14.15382	275	-1.920347	275	-11.04118	275	-2.068479	275	-4.969919	275	-9.622511E-02	275	3.354381
	276	8.980545E-02	276	-.8055281	276	-4.908032	276	-4.652958	276	-9.36588	276	-14.67785	276	-2.629758	276	-10.70711	276	-1.332396	276	-4.235892	276	-4.331811E-02	276	3.188705
	277	-.2453427	277	-1.016204	277	-5.43007	277	-4.324868	277	-9.988224	277	-14.69923	277	-.4754365	277	-11.1491	277	-1.679476	277	-4.72455	277	-.6812972	277	3.134162
	278	-.3273368	278	-1.001048	278	-5.198816	278	-4.371099	278	-9.624667	278	-14.33126	278	-1.462773	278	-9.912355	278	-.653096	278	-5.159141	278	-.1326338	278	2.994342
	279	-5.216293E-02	279	-.7974491	279	-4.856843	279	-4.214968	279	-8.994969	279	-13.6198	279	-6.943917E-02	279	-9.324823	279	-1.279562	279	-5.147994	279	6.062166E-02	279	2.969293
	280	-.4936756	280	-1.13948	280	-4.888802	280	-4.070335	280	-8.915491	280	-13.2692	280	.5284772	280	-8.883761	280	-1.102691	280	-5.367139	280	2.963054E-02	280	3.207078
	281	-1.205747	281	-1.898244	281	-4.843964	281	-4.411728	281	-8.736084	281	-13.54438	281	-.2748906	281	-7.958178	281	-.9064852	281	-5.381783	281	-.1628516	281	2.985534
	282	-1.520054	282	-2.272243	282	-4.734045	282	-4.039366	282	-9.0367	282	-14.06945	282	-1.818711	282	-10.62815	282	-1.359489	282	-5.305686	282	3.070883E-02	282	3.420353
	283	-1.614946	283	-2.062715	283	-4.59849	283	-3.63432	283	-8.270734	283	-13.58176	283	-2.363854	283	-10.47718	283	-1.589892	283	-4.924767	283	-1.364319E-02	283	3.325048
	284	-1.594278	284	-2.636423	284	-4.892275	284	-4.008774	284	-8.145529	284	-14.3328	284	-3.920924	284	-10.16803	284	-1.672767	284	-5.203179	284	.5428231	284	3.306295
	285	-1.371136	285	-2.749345	285	-4.431211	285	-3.713309	285	-7.700618	285	-13.61406	285	-3.206577	285	-10.28242	285	-2.426251	285	-5.10692	285	.5517334	285	2.823068
	286	-1.967301	286	-3.263893	286	-4.007729	286	-3.492054	286	-7.800059	286	-13.80956	286	-4.377804	286	-9.021702	286	-1.915514	286	-5.097476	286	.4863402	286	2.676834
	287	-2.087977	287	-3.428238	287	-4.239011	287	-3.548605	287	-7.304365	287	-13.3764	287	-5.450828	287	-9.800811	287	-2.479911	287	-5.789332	287	-.0625883	287	2.387029
	288	-2.309328	288	-4.15981	288	-3.804602	288	-3.086779	288	-7.449289	288	-13.70481	288	-5.183593	288	-10.03443	288	-2.349611	288	-5.656812	288	-4.621228E-03	288	2.464812
	289	-1.884199	289	-4.099322	289	-3.700944	289	-3.060647	289	-7.731057	289	-14.31548	289	-4.863099	289	-10.00072	289	-2.265476	289	-5.635058	289	-.2049108	289	2.582378
	290	-2.08954	290	-4.069299	290	-3.877172	290	-3.290953	290	-7.364443	290	-14.23614	290	-2.999156	290	-8.495732	290	-2.352618	290	-5.541728	290	.7134941	290	3.30636
	291	-2.061492	291	-4.942854	291	-3.824222	291	-3.565079	291	-7.300613	291	-15.30867	291	-2.858038	291	-6.881455	291	-2.682136	291	-5.813316	291	.4771018	291	2.506565
	292	-2.577867	292	-5.188367	292	-2.87296	292	-3.120311	292	-6.685966	292	-15.071	292	-1.908699	292	-8.11562	292	-3.153544	292	-6.074051	292	1.080543	292	2.590096
	293	-2.754161	293	-5.53956	293	-2.627763	293	-3.288401	293	-6.466544	293	-15.50516	293	-.6694943	293	-7.691897	293	-3.119954	293	-6.506698	293	1.520954	293	3.651008
	294	-2.637493	294	-5.368174	294	-2.932498	294	-3.42776	294	-5.471404	294	-14.52501	294	2.623266E-02	294	-8.588383	294	-3.245976	294	-6.751386	294	1.670008	294	4.157107
	295	-2.797321	295	-4.968927	295	-2.92116	295	-3.209247	295	-5.68383	295	-13.66521	295	-.7307043	295	-7.980948	295	-3.049865	295	-6.600893	295	2.163868	295	4.392079
	296	-3.000366	296	-5.101873	296	-3.159491	296	-3.338462	296	-5.193134	296	-13.13818	296	-.443094	296	-6.49544	296	-3.318573	296	-6.37413	296	2.328471	296	4.593668
	297	-2.273513	297	-4.804541	297	-3.361169	297	-3.925807	297	-4.724584	297	-12.75945	297	.2523013	297	-6.139019	297	-3.306725	297	-6.173944	297	2.044909	297	4.694018
	298	-1.624998	298	-4.645369	298	-2.770101	298	-3.59943	298	-4.601057	298	-12.22836	298	.5092545	298	-6.647964	298	-3.119573	298	-6.166955	298	2.379036	298	4.951574
	299	-1.791673	299	-4.610704	299	-3.185374	299	-4.547535	299	-4.537027	299	-11.71567	299	.7176405	299	-6.486963	299	-3.674128	299	-6.225301	299	2.297871	299	5.324481
	300	-1.694276	300	-4.434217	300	-3.080051	300	-4.435899	300	-4.022161	300	-11.03775	300	.8642101	300	-5.464564	300	-3.608981	300	-6.515116	300	2.78468	300	6.063921
	301	-1.659816	301	-3.871236	301	-2.426551	301	-3.813751	301	-3.808556	301	-10.81962	301	-1.64082	301	-6.498312	301	-3.428196	301	-6.855333	301	2.695543	301	5.744709
	302	-1.150078	302	-3.059834	302	-2.488492	302	-4.097473	302	-3.622677	302	-10.94923	302	-1.948806	302	-6.037628	302	-3.376842	302	-7.182709	302	2.914594	302	5.965402
	303	-4.243364E-02	303	-2.293115	303	-2.077043	303	-3.813505	303	-3.289221	303	-10.17998	303	-3.275764	303	-6.707911	303	-3.015804	303	-7.221646	303	3.14766	303	6.455632
	304	-.1819396	304	-2.631569	304	-1.693738	304	-3.254377	304	-3.133898	304	-9.632798	304	-4.098703	304	-7.399225	304	-2.470905	304	-7.248091	304	2.792606	304	6.478635
	305	.3306917	305	-1.763617	305	-1.303623	305	-2.979144	305	-3.251161	305	-8.843685	305	-4.151931	305	-7.200455	305	-2.042774	305	-6.987082	305	3.108482	305	6.783279
	306	6.897148E-02	306	-1.403719	306	-1.143318	306	-2.487662	306	-3.453441	306	-8.875647	306	-4.592788	306	-6.865479	306	-1.581209	306	-5.992253	306	3.558169	306	6.93598
	307	-.586166	307	-2.398737	307	-.9998045	307	-2.39721	307	-3.189901	307	-8.467713	307	-3.294106	307	-5.729121	307	-1.509984	307	-5.428536	307	2.994073	307	6.934993
	308	-.7310683	308	-2.480601	308	-.1278967	308	-1.492783	308	-2.924854	308	-8.03235	308	-.7632949	308	-5.578023	308	-.9817409	308	-5.082112	308	3.057729	308	8.151494
	309	-1.237473	309	-2.908377	309	-.7567622	309	-1.893003	309	-2.906024	309	-8.274091	309	-6.166498E-03	309	-5.297643	309	-.9703513	309	-4.941871	309	2.922656	309	8.415092
	310	-1.100806	310	-2.959276	310	-.5045216	310	-1.558588	310	-2.705199	310	-8.349056	310	.3530699	310	-4.733202	310	-.5881438	310	-4.395151	310	3.102536	310	9.109742
	311	-1.470032	311	-3.262713	311	-1.243017	311	-2.066308	311	-2.815247	311	-8.117032	311	1.028723	311	-6.165708	311	-.1259108	311	-4.552681	311	3.253453	311	8.83381
	312	-1.562543	312	-2.812769	312	-1.038592	312	-2.098823	312	-2.653327	312	-7.881755	312	1.935134	312	-6.530718	312	1.582587E-02	312	-4.305014	312	3.233095	312	8.897128
	313	-1.861917	313	-2.698463	313	-.996959	313	-2.304319	313	-2.57566	313	-8.099835	313	1.459767	313	-5.133972	313	1.764359E-02	313	-4.086905	313	3.643699	313	8.893143
	314	-1.822718	314	-3.071478	314	-.5178787	314	-1.821108	314	-2.065877	314	-8.197714	314	.6953713	314	-3.747729	314	-5.478237E-02	314	-3.96478	314	3.03942	314	8.995432
	315	-1.70364	315	-3.092433	315	-.2479591	315	-1.012123	315	-1.743771	315	-7.877249	315	1.505667	315	-3.980834	315	.1225223	315	-3.396915	315	3.630478	315	9.413857
	316	-2.305231	316	-2.973852	316	-.6184328	316	-1.170591	316	-1.906038	316	-7.727376	316	.7132148	316	-2.866788	316	-.2249573	316	-3.30539	316	3.138638	316	8.865046
	317	-1.832495	317	-2.408888	317	.2359013	317	4.640667E-02	317	-1.086763	317	-7.469309	317	.8513322	317	-3.205355	317	-.7729425	317	-3.070984	317	3.338624	317	8.986601
	318	-2.076223	318	-2.472323	318	.1230338	318	-.1734807	318	-1.146801	318	-6.497094	318	.2167992	318	-4.36058	318	-1.308326	318	-3.932575	318	3.418701	318	9.073458
	319	-2.492753	319	-2.879146	319	.1880801	319	.3063168	319	-1.353706	319	-6.932503	319	-.552826	319	-4.064831	319	-1.445068	319	-4.532667	319	3.067295	319	8.797957
	320	-2.568619	320	-2.688285	320	-5.616864E-02	320	.4231638	320	-1.19808	320	-6.884909	320	-1.548838	320	-3.56388	320	-.7203401	320	-4.598967	320	3.250587	320	9.220104
	321	-3.366075	321	-4.080152	321	-1.004779	321	-.3732917	321	-.6148733	321	-7.347992	321	-1.78692	321	-3.333346	321	-.3875476	321	-4.669001	321	3.026418	321	8.801022
	322	-2.288719	322	-3.64104	322	-1.066801	322	-.4409148	322	-.5652401	322	-6.89816	322	-1.505315	322	-3.302797	322	-.6253546	322	-4.01186	322	3.391333	322	9.254238
	323	-1.621853	323	-3.173834	323	-.3707409	323	-.428064	323	9.025196E-02	323	-6.442175	323	-1.250662	323	-2.521506	323	-.6704562	323	-3.829779	323	3.506598	323	9.383453
	324	-1.834011	324	-3.368826	324	-.2604209	324	-.5072783	324	.1098198	324	-6.395887	324	-2.424942	324	-2.080399	324	-1.139172	324	-3.920673	324	3.862216	324	9.984139
	325	-1.878803	325	-3.565999	325	.4355564	325	.1701731	325	.3186128	325	-6.665825	325	-1.004645	325	-2.109401	325	-.9125562	325	-3.994173	325	4.507945	325	10.01589
	326	-1.867409	326	-3.772898	326	-.2438933	326	8.851716E-02	326	.1154158	326	-7.256468	326	6.861635E-02	326	-2.492412	326	-1.058892	326	-4.572655	326	4.25025	326	9.662481
	327	-1.441481	327	-3.74941	327	.3125783	327	.4044128	327	.7138338	327	-6.74688	327	.7364539	327	-1.500613	327	-1.117224	327	-4.307962	327	4.120043	327	9.391094
	328	-1.458064	328	-3.94034	328	2.463438E-02	328	.3110107	328	1.07054	328	-6.594633	328	.2246164	328	-1.348054	328	-.9611136	328	-4.220993	328	4.252233	328	9.781725
	329	-1.274361	329	-3.917844	329	-.1379871	329	.2773909	329	1.2414	329	-6.440801	329	1.298905	329	-1.217983	329	-.8482849	329	-4.113393	329	4.005176	329	9.088537
	330	-1.039476	330	-3.55564	330	-.1373245	330	-1.910349E-03	330	2.201498	330	-5.499395	330	-9.834061E-02	330	-1.466466	330	.1494977	330	-3.71727	330	4.28071	330	8.720243
	331	-1.133947	331	-3.899221	331	-.5448019	331	-.6675812	331	2.508845	331	-4.703156	331	4.747804E-02	331	-3.233997	331	.0170126	331	-3.510102	331	3.460816	331	8.136096
	332	-.7579512	332	-3.140427	332	-.759963	332	-.8424072	332	2.954835	332	-4.12534	332	-1.707086	332	-3.122949	332	.3178053	332	-2.775878	332	3.462815	332	7.837776
	333	-.962874	333	-2.849007	333	-.2689171	333	-1.112799	333	3.526357	333	-3.603901	333	-.5403479	333	-3.710766	333	.5639044	333	-2.647267	333	3.087213	333	7.894606
	334	-.9107516	334	-2.665171	334	.4801468	334	-.1536849	334	3.594284	334	-3.486436	334	-1.753489	334	-4.525957	334	.9015786	334	-1.963174	334	2.429014	334	7.654464
	335	-.4309493	335	-2.077412	335	1.187095	335	9.535471E-02	335	3.698408	335	-3.998565	335	-2.677879	335	-4.157958	335	1.142323	335	-1.566317	335	2.769845	335	8.013988
	336	-.3678721	336	-1.985012	336	.2872874	336	-.1905259	336	3.645999	336	-3.562761	336	-3.262711	336	-6.299064	336	1.087893	336	-1.50068	336	2.390684	336	7.678853
	337	-.6606094	337	-2.149446	337	.2484376	337	-.2114016	337	3.866166	337	-2.680849	337	-4.273482	337	-6.701453	337	1.684086	337	-.7451458	337	2.736257	337	7.747583
	338	-.4149266	338	-1.606345	338	.1698525	338	-.1402491	338	4.160106	338	-2.153536	338	-4.650676	338	-7.343939	338	1.915281	338	-.4398306	338	2.489363	338	7.74508
	339	-.3705295	339	-1.743164	339	.3339769	339	-1.571026E-02	339	4.207016	339	-1.858782	339	-5.711132	339	-7.129173	339	2.037292	339	-.8006663	339	2.510655	339	7.678969
	340	-.1770565	340	-1.252423	340	.487058	340	-.3038732	340	4.149114	340	-1.992498	340	-4.408767	340	-5.831187	340	2.303689	340	-.540063	340	2.667238	340	8.143155
	341	-.6856769	341	-1.164882	341	.6098171	341	-.3522355	341	3.435509	341	-2.447181	341	-2.616142	341	-6.257269	341	1.965771	341	-.1671939	341	1.836357	341	7.87443
	342	-1.029474	342	-1.505672	342	1.179516	342	-4.933685E-02	342	3.553822	342	-2.65733	342	-2.438139	342	-5.383715	342	2.298803	342	.1137339	342	2.536716	342	8.276642
	343	-1.392	343	-1.868851	343	.667887	343	-.4043956	343	3.479658	343	-3.296947	343	-1.753151	343	-6.291842	343	2.493359	343	8.655627E-03	343	2.33361	343	8.152924
	344	-1.221236	344	-1.670252	344	1.440407	344	.2725326	344	3.745447	344	-2.674323	344	-.9612417	344	-7.281005	344	2.976692	344	3.173053E-02	344	2.73281	344	8.287491
	345	-1.201946	345	-1.427329	345	1.38398	345	9.866602E-02	345	4.181217	345	-1.50204	345	-.4558805	345	-7.596262	345	3.132924	345	.5356776	345	3.196401	345	8.299974
	346	-1.42325	346	-1.286848	346	1.213382	346	.4263557	346	4.053843	346	-1.297287	346	-1.670777	346	-7.184932	346	3.839016	346	.8581454	346	3.328995	346	8.70177
	347	-.8013012	347	-.6366335	347	1.388931	347	-.1405099	347	3.913412	347	-1.649693	347	-.8339691	347	-7.42253	347	5.073088	347	.711703	347	3.470299	347	8.80129
	348	-.4757886	348	-.4422285	348	1.426907	348	.1680452	348	3.639261	348	-2.126231	348	-1.06595	348	-7.80661	348	5.169758	348	.7482789	348	2.77403	348	8.56393
	349	.1959726	349	.2325865	349	1.333348	349	-.1190172	349	3.798425	349	-1.748125	349	-2.372653	349	-6.624052	349	5.458701	349	1.850648	349	3.22436	349	8.642011
	350	.5365103	350	1.297102	350	1.364749	350	-5.040308E-02	350	3.700018	350	-1.512934	350	-2.374534	350	-6.778608	350	5.924504	350	2.366743	350	2.996516	350	8.464348
	351	.244212	351	1.295231	351	1.317279	351	.3059769	351	3.781254	351	-1.282826	351	-2.991603	351	-7.712562	351	6.194267	351	3.012263	351	3.105805	351	8.797394
	352	.654449	352	1.240076	352	1.3494	352	-.361941	352	3.726391	352	-1.16	352	-2.91235	352	-7.303205	352	6.700296	352	3.515964	352	3.30918	352	9.660249
	353	.6646572	353	1.571576	353	.998394	353	-.3831312	353	3.745159	353	-.6554788	353	-4.747309	353	-10.08034	353	6.539338	353	4.479418	353	3.22929	353	10.16579
	354	.660477	354	1.613527	354	1.32122	354	-.3194657	354	3.444226	354	-1.101525	354	-6.091751	354	-8.690502	354	6.454071	354	4.965206	354	3.386712	354	10.45974
	355	1.341463	355	2.124179	355	1.127913	355	-.3496911	355	3.455117	355	-1.25668	355	-5.043693	355	-8.575109	355	6.096308	355	4.932178	355	3.287143	355	10.35627
	356	1.67723	356	2.618115	356	1.419577	356	.6745752	356	3.16097	356	-1.555471	356	-3.939669	356	-7.444043	356	6.028832	356	4.493698	356	3.136165	356	10.2303
	357	2.144274	357	2.697864	357	.7119429	357	.2170151	357	2.999722	357	-1.786196	357	-3.558556	357	-7.81029	357	5.892413	357	4.668042	357	2.970021	357	10.45177
	358	2.372234	358	2.066437	358	.7010901	358	.3681651	358	2.961235	358	-2.620728	358	-2.714971	358	-6.19013	358	5.06805	358	4.718981	358	2.980862	358	9.569391
	359	3.026744	359	2.604324	359	.4438624	359	.3102632	359	2.913108	359	-2.545876	359	-2.163414	359	-6.269729	359	5.170519	359	4.859018	359	3.307727	359	9.297593
	360	3.178859	360	2.716923	360	-.3538924	360	.293317	360	2.800892	360	-2.659496	360	-1.532446	360	-5.581987	360	5.705285	360	5.19127	360	3.291516	360	8.795043
	361	3.138241	361	2.707124	361	-.4635334	361	-.1824417	361	2.614057	361	-3.196259	361	-.8934854	361	-4.578324	361	5.64115	361	5.072105	361	3.132428	361	8.727233
	362	3.538467	362	2.827552	362	-.4414901	362	-.2018746	362	2.565628	362	-3.222346	362	.979014	362	-3.858436	362	5.899234	362	5.084243	362	2.777706	362	8.587999
	363	3.156974	363	2.156131	363	-.2124174	363	-.2254118	363	2.061934	363	-3.832674	363	.8890858	363	-2.891947	363	5.537166	363	5.418489	363	3.224762	363	8.651861
	364	2.918236	364	1.917001	364	-9.434741E-02	364	9.590983E-02	364	1.786096	364	-4.600866	364	-.2075983	364	-3.54361	364	6.419753	364	5.539221	364	2.51146	364	9.125094
	365	3.277419	365	2.410245	365	-.3223384	365	-2.133034E-02	365	1.592896	365	-4.511458	365	.7116598	365	-3.619981	365	6.970275	365	5.387553	365	2.300104	365	9.549331
	366	2.608136	366	1.989087	366	.1101924	366	.5038788	366	1.35925	366	-4.840663	366	1.190949	366	-2.866534	366	7.000588	366	5.427161	366	2.407877	366	11.14097
	367	2.561679	367	1.570234	367	-.247354	367	.4767447	367	1.153805	367	-6.020537	367	7.867813E-04	367	-3.161784	367	7.313568	367	5.739697	367	2.462077	367	10.60942
	368	2.56743	368	1.708611	368	-1.177939	368	-.4387833	368	.6812122	368	-7.38765	368	-.8131428	368	-2.584971	368	7.696548	368	6.371985	368	2.400817	368	9.322499
	369	2.755278	369	2.015589	369	-.693723	369	-.429575	369	.892994	369	-7.744581	369	-2.822061	369	-2.987058	369	7.597588	369	6.458519	369	2.753667	369	9.290186
	370	2.746266	370	2.010271	370	-.2248125	370	-.3952619	370	.6618868	370	-7.883615	370	-1.41801	370	-3.864756	370	7.997266	370	5.959323	370	2.401328	370	9.033081
	371	2.23696	371	1.252926	371	.1539561	371	-.2327865	371	.448637	371	-8.18324	371	-3.138447	371	-3.998255	371	7.852389	371	5.603221	371	2.010743	371	9.419127
	372	2.456886	372	1.260285	372	.3218577	372	.2078197	372	.4166324	372	-8.289718	372	-2.318607	372	-3.602399	372	7.697596	372	5.934114	372	2.184136	372	9.840069
	373	2.063075	373	.9061711	373	.5034952	373	.4152867	373	-.1295619	373	-9.255145	373	-1.346156	373	-3.190012	373	7.186202	373	5.927936	373	1.900288	373	9.068124
	374	2.195004	374	.9565717	374	1.38779	374	1.365799	374	-.4120912	374	-9.947542	374	-1.191229	374	-3.480367	374	7.046321	374	5.636749	374	1.843446	374	8.387322
	375	1.185698	375	.1268643	375	.0328526	375	-9.561936E-03	375	-.8740782	375	-10.11845	375	-.5008368	375	-2.484814	375	6.567421	375	5.216898	375	1.088853	375	8.432468
	376	.4102282	376	-.7490293	376	.552245	376	.4927457	376	-1.114838	376	-10.27277	376	.5115776	376	-3.962989	376	5.808604	376	4.843544	376	.7798823	376	9.431321
	377	-5.392009E-02	377	-1.319801	377	.298569	377	.282742	377	-1.31217	377	-10.93264	377	-.3380451	377	-4.317181	377	5.132929	377	4.310012	377	.4113503	377	10.03489
	378	-.3770851	378	-1.685681	378	-.5824064	378	-.3202723	378	-2.077162	378	-12.319	378	-.2224509	378	-4.301849	378	4.723968	378	3.575774	378	-.2891124	378	9.38808
	379	6.326301E-02	379	-1.137658	379	-.1169635	379	.2072634	379	-2.029533	379	-12.51893	379	.1205975	379	-4.911922	379	4.509119	379	3.013548	379	-.1726442	379	9.215655
	380	-.6089067	380	-1.23963	380	-.5386049	380	9.258091E-03	380	-2.092561	380	-13.18796	380	-1.334299	380	-5.512128	380	3.531256	380	2.589521	380	.0546449	380	8.366093
	381	-.8505231	381	-1.627869	381	-.379449	381	.1283236	381	-2.12572	381	-12.56498	381	-.7013725	381	-4.371365	381	3.271517	381	2.09434	381	-.4021647	381	8.378315
	382	-.7995365	382	-1.545414	382	-.7003511	382	4.665428E-02	382	-1.898764	382	-12.43656	382	-.928483	382	-5.669678	382	2.626404	382	1.54079	382	-.7224572	382	8.60823
	383	-.3766572	383	-.8586418	383	-1.063882	383	-.3593531	383	-2.144399	383	-12.40887	383	-1.958652	383	-5.940338	383	2.130028	383	.5792839	383	-1.54777	383	8.198439
	384	.2344368	384	-2.815858E-02	384	-.7785406	384	-.1667237	384	-2.242836	384	-12.61612	384	-2.124944	384	-5.603452	384	1.672172	384	-.3854652	384	-1.676062	384	7.407043
	385	-.3198931	385	4.452614E-02	385	-1.360932	385	-1.029571	385	-2.649594	385	-13.06836	385	-5.108669	385	-5.839338	385	1.538244	385	-1.078587	385	-2.145992	385	6.556017
	386	5.267278E-02	386	.7593504	386	-1.321763	386	-1.454223	386	-2.584111	386	-12.98342	386	-4.430786	386	-5.713181	386	1.841676	386	-.6549485	386	-2.339125	386	6.900637
	387	-.4517339	387	.7598965	387	-1.850147	387	-1.83317	387	-2.932914	387	-13.22437	387	-5.011316	387	-5.158646	387	1.393636	387	-.705383	387	-2.342408	387	7.254889
	388	-.0833176	388	.4095904	388	-2.35285	388	-2.468694	388	-3.156908	388	-13.37302	388	-5.222036	388	-5.209981	388	1.114577	388	-.9676106	388	-3.348037	388	5.890748
	389	.53245	389	.7717763	389	-1.924191	389	-1.842465	389	-3.457628	389	-12.98316	389	-4.554158	389	-5.061538	389	.7426141	389	-.714584	389	-3.31392	389	6.747027
	390	.7699898	390	1.379736	390	-1.15915	390	-1.880846	390	-4.411196	390	-13.90459	390	-3.654437	390	-4.959359	390	.8204111	390	-.9476458	390	-3.438266	390	7.345065
	391	1.246616	391	1.724657	391	-.836601	391	-1.351962	391	-4.267917	391	-14.09104	391	-3.67347	391	-3.41352	391	1.067195	391	-.8570422	391	-3.490875	391	6.902792
	392	.6214507	392	.9307627	392	-1.089977	392	-1.269512	392	-4.82131	392	-15.28898	392	-3.466108	392	-3.763904	392	1.407354	392	-9.020725E-02	392	-3.041675	392	6.709956
	393	.1907593	393	.1297493	393	-1.050774	393	-1.109883	393	-5.186221	393	-15.5318	393	-1.601116	393	-5.398262	393	1.14484	393	.360484	393	-3.576571	393	7.138047
	394	-.3980214	394	-.225578	394	-.8108743	394	-.5768726	394	-4.848726	394	-15.09805	394	-1.962808	394	-4.318435	394	1.534782	394	.7001011	394	-3.924974	394	7.962754
	395	-.6138163	395	-.980056	395	-.8863859	395	-.6893138	395	-5.63889	395	-15.52398	395	-2.177818	395	-4.717122	395	.6114115	395	.8375936	395	-3.958934	395	7.808489
	396	-.4442731	396	-.7889289	396	-.7672495	396	-.4358343	396	-5.411205	396	-15.41045	396	-1.310176	396	-3.485233	396	.6129388	396	1.158143	396	-2.846195	396	8.453283
	397	-.9431802	397	-1.597746	397	-.9299973	397	-.2656834	397	-5.318292	397	-15.73889	397	-.4152867	397	-2.687907	397	.2613645	397	.8055807	397	-3.351448	397	8.524845
	398	-1.760544	398	-2.194668	398	-1.154151	398	.1205306	398	-5.920792	398	-15.79155	398	.7553264	398	-1.655134	398	.6517214	398	-.2928538	398	-3.118567	398	9.109346
	399	-1.342362	399	-1.943611	399	-1.242226	399	.0238987	399	-5.57929	399	-15.65427	399	-1.910778E-02	399	-.7492549	399	1.139876	399	-.597793	399	-2.885235	399	9.705801
	400	-1.540277	400	-2.088998	400	-1.417358	400	-.3059417	400	-5.655021	400	-15.80443	400	-.6778957	400	-1.405871	400	.5039957	400	3.640611E-02	400	-2.735596	400	10.10409
	401	-1.39096	401	-1.885976	401	-1.253011	401	-.2130147	401	-5.529191	401	-15.39108	401	-.2346368	401	-1.871223	401	.9035205	401	.7314737	401	-1.647145	401	10.42202
	402	-1.733282	402	-2.209054	402	-1.197628	402	7.707425E-02	402	-5.420787	402	-15.23222	402	-3.749908	402	-2.736541	402	.7756755	402	.2354462	402	-2.492895	402	10.68531
	403	-1.263435	403	-2.047704	403	-1.847334	403	-1.986051E-02	403	-5.975508	403	-15.3548	403	-3.833691	403	-1.902239	403	.7810293	403	-.7133482	403	-1.82622	403	11.59683
	404	-1.111464	404	-1.904191	404	-2.536449	404	-.6969827	404	-5.455577	404	-15.83323	404	-3.319613	404	-1.192112	404	.2419657	404	-1.495552	404	-2.190142	404	12.63701
	405	-1.143365	405	-1.856934	405	-1.96066	405	-.4924707	405	-5.517188	405	-15.71637	405	-4.158571	405	-1.701889	405	.4350583	405	-1.585413	405	-2.274013	405	13.13012
	406	-.6747281	406	-1.382875	406	-1.82028	406	-7.101689E-02	406	-5.321991	406	-15.29225	406	-2.215707	406	-.9507967	406	.1699993	406	-2.038665	406	-1.289301	406	14.0957
	407	-1.115485	407	-1.846836	407	-2.235528	407	-.6149585	407	-5.656211	407	-16.52518	407	-2.402567	407	-1.028954	407	-.3111009	407	-2.462371	407	-.8098654	407	14.38936
	408	-.9105294	408	-2.396846	408	-1.603662	408	-.2888435	408	-5.962389	408	-17.54631	408	-2.979757	408	-.9510993	408	-.9710367	408	-2.580949	408	-.4289554	408	15.87984
	409	-1.216488	409	-2.55485	409	-1.563246	409	-.3835982	409	-5.353591	409	-16.69897	409	-2.693043	409	-1.227854	409	-1.107742	409	-2.837739	409	-.3312521	409	16.28376
	410	-1.468176	410	-3.001223	410	-1.72888	410	-.4458211	410	-4.862063	410	-16.87219	410	-1.177067	410	-1.081425	410	-1.609047	410	-3.117575	410	-.5379466	410	17.35593
	411	-1.138759	411	-2.883643	411	-1.456898	411	.2425513	411	-4.582726	411	-16.5785	411	-1.496887	411	-.7336938	411	-1.854613	411	-3.850486	411	.2674548	411	18.05087
	412	-.6651363	412	-2.710639	412	-1.458153	412	-.1166058	412	-4.674092	412	-16.48221	412	-1.159108	412	-2.799813	412	-2.194053	412	-4.199079	412	-.2502702	412	17.56424
	413	-.4365365	413	-2.930303	413	-1.781471	413	-.2793219	413	-5.173867	413	-16.65183	413	-2.460968	413	-3.723053	413	-2.632899	413	-4.294364	413	-9.013335E-03	413	18.27674
	414	-.7597623	414	-3.244522	414	-2.168712	414	-.6003605	414	-4.531079	414	-16.47699	414	-2.155973	414	-2.777415	414	-2.470509	414	-4.251716	414	-.2274569	414	18.94346
	415	-.6762118	415	-3.445535	415	-2.084809	415	-.6415201	415	-4.441817	415	-15.42623	415	-2.9021	415	-1.396131	415	-2.867054	415	-4.179029	415	-.6247202	415	19.43666
	416	-.4785933	416	-3.044265	416	-1.400862	416	-.3642703	416	-3.906909	416	-15.27326	416	-2.517491	416	-.5866546	416	-2.583035	416	-3.996911	416	-.4306554	416	20.10504
	417	-.5171315	417	-3.242925	417	-1.239835	417	-4.113525E-02	417	-3.493566	417	-15.10709	417	-3.579321	417	-1.564038	417	-2.334532	417	-4.315529	417	-.3185272	417	20.55149
	418	-.6074755	418	-3.404354	418	-.6066659	418	.6309137	418	-3.792742	418	-15.10947	418	-3.88639	418	-3.288745	418	-2.256503	418	-4.113934	418	-.3511024	418	21.13514
	419	-.5103443	419	-3.104889	419	-.3181304	419	.5417127	419	-3.613887	419	-14.5947	419	-5.360786	419	-2.941001	419	-2.461005	419	-3.433177	419	-.7850859	419	21.90363
	420	-.3041376	420	-2.606252	420	-1.13054	420	.1858006	420	-3.474435	420	-14.1249	420	-5.956671	420	-4.330386	420	-2.517306	420	-2.972061	420	-.6636258	420	22.7286
	421	.1142518	421	-1.851634	421	-1.1316	421	-9.460191E-02	421	-3.590185	421	-13.43944	421	-6.003893	421	-3.506797	421	-1.671718	421	-3.104102	421	-.1592645	421	23.21677
	422	-.1056439	422	-1.892532	422	-1.625121	422	-.4764077	422	-3.713459	422	-14.77606	422	-5.859576	422	-2.177117	422	-1.370041	422	-2.815515	422	-.5100838	422	23.78937
	423	.6011568	423	-.8391848	423	-1.630504	423	-.3248129	423	-3.15825	423	-14.23917	423	-4.82847	423	-2.510577	423	-.7123286	423	-1.970288	423	-.8234608	423	23.78861
	424	.6325055	424	-.7459377	424	-1.472078	424	-1.067674	424	-3.473172	424	-14.18103	424	-4.896562	424	-3.350903	424	-.6554514	424	-1.347649	424	-.8139108	424	24.63346
	425	2.991229E-02	425	-1.077192	425	-1.128029	425	-.8702997	425	-2.869865	425	-13.37377	425	-4.943785	425	-2.654455	425	-.5321473	425	-1.119203	425	-.4532259	425	25.62403
	426	.6142682	426	-.230655	426	-.9746851	426	-1.272405	426	-3.185196	426	-12.29803	426	-4.059632	426	-2.924217	426	-.4704948	426	-1.069065	426	-.1490923	426	26.92396
	427	.4476906	427	-.2164644	427	-.8627359	427	-.8176481	427	-3.207227	427	-11.89519	427	-3.599518	427	-2.039807	427	-.8123519	427	-1.402513	427	8.457923E-02	427	26.97458
	428	.2787385	428	-.3037985	428	-.7887157	428	-.7668163	428	-3.280378	428	-11.85773	428	-1.631298	428	-2.26229	428	-.5346183	428	-1.567869	428	.7220201	428	27.87695
	429	-.1744552	429	-1.091079	429	-.9235048	429	-.9303626	429	-2.810882	429	-11.5218	429	-.3456644	429	-.5423933	429	-1.036652	429	-1.794088	429	.8340807	429	28.03337
	430	.2422623	430	-8.987308E-02	430	-2.537047E-03	430	-.1748376	430	-3.040476	430	-11.22319	430	6.101747E-02	430	-1.152124	430	-1.222969	430	-1.344676	430	1.66114	430	28.48518
	431	.26472	431	8.311782E-02	431	-.382928	431	-.515229	431	-3.242948	431	-10.8593	431	-.9840148	431	5.384052E-02	431	-1.065568	431	-1.145044	431	2.140118	431	29.74315
	432	.4284763	432	6.984767E-02	432	-.1353195	432	-.2276278	432	-3.259276	432	-10.92637	432	-1.540448	432	-2.149285	432	-1.717406	432	-1.15769	432	1.376402	432	29.45516
	433	.8218645	433	.442156	433	-.2369773	433	-.1657697	433	-3.502906	433	-10.62744	433	-2.576313	433	-2.390938	433	-1.549952	433	-1.322104	433	1.800493	433	30.0703
	434	.2630667	434	-.1278907	434	-.8238703	434	-.2197753	434	-3.424829	434	-9.458826	434	-4.208502	434	-1.946506	434	-2.259971	434	-1.716914	434	1.923742	434	30.98781
	435	.2080209	435	.1243442	435	-1.266029	435	-1.026111	435	-3.944243	435	-9.960068	435	-6.334596	435	-2.508367	435	-2.257422	435	-2.166633	435	2.372852	435	31.34106
	436	1.09665	436	.7575418	436	-.8088703	436	-.91321	436	-3.808783	436	-10.20717	436	-5.630592	436	-1.765402	436	-2.07156	436	-2.127542	436	3.260567	436	31.89831
	437	1.004696	437	.7764116	437	-.9321049	437	-1.209948	437	-3.944903	437	-9.915863	437	-6.41044	437	-3.032202	437	-2.619632	437	-1.999209	437	3.030612	437	31.84582
	438	1.515955	438	1.128577	438	-1.256802	438	-1.012312	438	-3.600946	438	-9.428675	438	-7.898489	438	-3.96777	438	-2.812772	438	-1.709474	438	3.34344	438	32.38064
	439	1.716171	439	1.009757	439	-1.376631	439	-1.099719	439	-3.964247	439	-9.319094	439	-8.403144	439	-2.763	439	-2.739925	439	-1.392177	439	3.919438	439	32.97562
	440	1.990469	440	1.256283	440	-1.454383	440	-1.430849	440	-3.780365	440	-9.017996	440	-7.927122	440	-2.940663	440	-2.709618	440	-1.440796	440	3.764802	440	33.73973
	441	1.986587	441	1.387049	441	-1.773767	441	-1.297663	441	-3.632566	441	-8.312876	441	-6.005243	441	-2.035394	441	-2.686427	441	-1.358412	441	3.61184	441	34.02411
	442	2.227587	442	1.36778	442	-1.855617	442	-1.575293	442	-3.706072	442	-7.787222	442	-5.371939	442	-1.690102	442	-2.978279	442	-1.384761	442	4.207375	442	34.06808
	443	1.792459	443	.5570205	443	-2.054714	443	-1.483101	443	-3.565297	443	-8.417086	443	-5.667343	443	-5.287008E-02	443	-2.67972	443	-1.605467	443	4.153968	443	33.49349
	444	1.59168	444	-.1530682	444	-2.083185	444	-1.593624	444	-3.874631	444	-9.406127	444	-2.776411	444	-.3739372	444	-2.267368	444	-1.666216	444	4.204182	444	33.87817
	445	1.786347	445	.2367845	445	-1.764435	445	-1.563912	445	-3.867661	445	-8.959658	445	-3.125076	445	.167521	445	-2.158378	445	-1.759904	445	3.974117	445	34.17752
	446	1.985481	446	.9339159	446	-2.43617	446	-1.971487	446	-2.995754	446	-8.201031	446	-2.628934	446	.4162452	446	-2.88673	446	-1.296041	446	4.7255	446	34.1809
	447	1.893356	447	.6677125	447	-2.841596	447	-2.102252	447	-2.630258	447	-7.445718	447	-1.36147	447	.126369	447	-2.658136	447	-1.666876	447	3.80471	447	33.39547
	448	2.377785	448	.6710378	448	-2.364153	448	-1.915528	448	-3.063712	448	-7.701667	448	-2.613296	448	-.7206418	448	-2.842687	448	-2.521136	448	4.203896	448	33.3254
	449	2.543574	449	.8880035	449	-2.459033	449	-2.120116	449	-2.605865	449	-7.445062	449	-3.336391	449	-2.017269	449	-2.96924	449	-2.970329	449	3.512671	449	32.46478
	450	2.478173	450	1.249505	450	-2.282968	450	-1.960652	450	-2.568591	450	-7.315196	450	-4.754021	450	-.9454752	450	-3.032487	450	-2.925798	450	4.267643	450	32.94847
	451	2.670919	451	1.513798	451	-2.416336	451	-2.12351	451	-2.396504	451	-8.176943	451	-5.710335	451	-1.164062	451	-3.042324	451	-2.771718	451	3.654	451	32.80717
	452	3.867646	452	1.713275	452	-2.6144	452	-2.402139	452	-1.872353	452	-7.557587	452	-5.994313	452	-1.882627	452	-2.974291	452	-2.749501	452	4.196455	452	33.24383
	453	4.89247	453	2.489231	453	-2.759471	453	-2.451308	453	-1.676985	453	-7.239631	453	-6.771545	453	-2.739391	453	-3.094341	453	-2.423756	453	3.795509	453	32.61539
	454	4.836495	454	2.822192	454	-2.630201	454	-2.366134	454	-1.502906	454	-6.402217	454	-7.351939	454	-1.070787	454	-3.527199	454	-2.484013	454	4.016733	454	33.20039
	455	5.839671	455	3.558593	455	-2.752172	455	-2.724751	455	-1.351711	455	-6.47998	455	-7.32434	455	-1.704039	455	-2.885889	455	-2.59872	455	3.959821	455	33.41
	456	5.70787	456	3.611284	456	-2.304683	456	-2.633043	456	-1.258678	456	-7.116866	456	-3.975499	456	-1.472412	456	-2.581372	456	-2.995862	456	3.650016	456	33.16005
	457	5.420974	457	4.194731	457	-1.473958	457	-2.23127	457	-1.647426	457	-7.38626	457	-5.638056	457	-1.326197	457	-1.975132	457	-3.045767	457	3.372021	457	33.17262
	458	5.542274	458	3.878182	458	-1.587229	458	-2.156315	458	-1.72938	458	-7.755541	458	-4.461894	458	-.7611253	458	-1.491524	458	-1.883696	458	3.150355	458	32.71415
	459	6.101326	459	4.621508	459	-1.857634	459	-2.365038	459	-1.264489	459	-8.578959	459	-3.754307	459	-1.252322	459	-.9856241	459	-1.716337	459	2.742963	459	32.61383
	460	5.65808	460	4.531014	460	-2.117909	460	-2.363668	460	-.5301987	460	-7.4508	460	-2.178015	460	-1.956439E-02	460	-.7882901	460	-.9844487	460	2.992523	460	32.5053
	461	5.863851	461	4.898615	461	-2.468717	461	-2.752323	461	-.7704193	461	-7.24234	461	-2.648149	461	-.2868617	461	-.2747411	461	-.6424186	461	2.597912	461	32.11121
	462	5.615275	462	4.883238	462	-1.913621	462	-2.797651	462	-.5593857	462	-5.958082	462	-2.068865	462	-.3266293	462	-.2964859	462	-.4175671	462	2.433581	462	31.09224
	463	5.478091	463	5.050665	463	-1.724306	463	-2.482706	463	-1.258224	463	-6.213158	463	-.4905179	463	-.2861944	463	-6.634334E-02	463	-1.079041	463	2.255312	463	29.86354
	464	4.698174	464	4.762558	464	-1.930562	464	-2.411283	464	-1.152638	464	-6.777433	464	-3.092761	464	.8233079	464	-.1615353	464	-1.657164	464	2.044546	464	29.20183
	465	5.0962	465	5.14511	465	-1.667854	465	-2.349442	465	-1.082585	465	-6.621084	465	-.9754663	465	.3085877	465	.187466	465	-1.240651	465	2.369351	465	29.25987
	466	5.296924	466	5.654816	466	-1.644626	466	-2.125684	466	-.9521186	466	-6.330897	466	-.804554	466	1.557792	466	.1981668	466	-1.536797	466	1.508167	466	27.11707
	467	5.676251	467	6.494951	467	-1.175268	467	-1.509101	467	-1.156985	467	-6.134139	467	-.9846363	467	1.703585	467	7.463539E-02	467	-1.226925	467	2.085083	467	27.46236
	468	5.357352	468	6.299698	468	-1.167978	468	-1.501143	468	-1.104002	468	-5.993362	468	-2.356794	468	1.14582	468	-.505903	468	-1.915509	468	1.588929	468	26.72949
	469	5.2037	469	6.076344	469	-1.124089	469	-1.781462	469	-1.317988	469	-5.752754	469	-2.70094	469	1.46684	469	-.9807488	469	-2.326763	469	1.598829	469	25.85943
	470	5.328395	470	6.308939	470	-.9075032	470	-1.658056	470	-.7755098	470	-5.575827	470	-4.514821	470	.3290259	470	-.7938521	470	-2.483632	470	1.470623	470	25.90282
	471	4.750311	471	6.246161	471	-1.29345	471	-2.435023	471	-1.725103	471	-5.499939	471	-4.504506	471	-1.455412	471	-.5846393	471	-2.182992	471	1.311777	471	25.71737
	472	4.991817	472	6.908366	472	-1.244115	472	-2.439209	472	-1.831817	472	-5.388573	472	-6.457757	472	-1.061817	472	-.935365	472	-2.450777	472	1.603419	472	26.34759
	473	5.161221	473	6.775325	473	-1.615292	473	-2.722896	473	-2.14118	473	-6.16749	473	-6.328155	473	-2.941175	473	-1.057714	473	-2.955306	473	1.992006	473	24.97647
	474	4.963035	474	6.503868	474	-1.696812	474	-2.886411	474	-2.526008	474	-6.620047	474	-5.938073	474	-.8871219	474	-1.367722	474	-3.376467	474	1.804808	474	23.77921
	475	4.727221	475	6.572634	475	-2.055231	475	-3.439329	475	-1.744305	475	-6.058304	475	-5.039768	475	-.2742928	475	-1.034632	475	-3.081897	475	2.788347	475	23.52484
	476	4.715473	476	5.597025	476	-1.943877	476	-3.48766	476	-2.871428	476	-6.077654	476	-3.764692	476	.4688913	476	-.8645526	476	-2.647934	476	2.591679	476	22.90613
	477	4.578943	477	5.563654	477	-1.865054	477	-3.279808	477	-2.401379	477	-5.599053	477	-1.837176	477	.4476357	477	-9.974149E-02	477	-2.093716	477	3.109977	477	23.15549
	478	3.777767	478	4.255068	478	-1.886383	478	-3.419558	478	-2.988076	478	-5.184821	478	-2.814844	478	-2.727445E-02	478	.164609	478	-1.878484	478	3.560732	478	22.16188
	479	3.83678	479	4.043375	479	-2.186567	479	-3.507552	479	-3.422307	479	-5.826188	479	-2.230099	479	-.3416697	479	.4898427	479	-1.552599	479	3.558616	479	20.46478
	480	4.017669	480	4.077094	480	-2.616531	480	-3.575036	480	-3.366493	480	-5.572814	480	-3.015154	480	-2.382301	480	.7661391	480	-.8693682	480	4.220408	480	20.94578
	481	3.960489	481	4.428925	481	-2.959525	481	-3.868961	481	-3.92947	481	-5.51073	481	-3.431233	481	-2.947398	481	1.05447	481	-.8000765	481	3.340358	481	20.6141
	482	3.976476	482	4.416296	482	-2.55977	482	-3.886268	482	-3.536438	482	-5.29071	482	-4.916335	482	-1.75586	482	2.131753	482	-1.337045	482	3.511815	482	20.84886
	483	4.157647	483	3.920039	483	-2.587003	483	-3.644097	483	-4.354033	483	-5.756041	483	-5.651955	483	-2.411994	483	2.393137	483	-1.540333	483	3.11297	483	20.01888
	484	4.254896	484	4.119632	484	-3.106295	484	-3.572969	484	-5.000926	484	-5.949684	484	-6.466771	484	-2.898728	484	2.757847	484	-1.041187	484	2.836859	484	19.74081
	485	4.998105	485	4.511323	485	-3.476098	485	-3.680225	485	-4.731217	485	-6.041105	485	-7.935936	485	-2.786548	485	2.531535	485	-.5726872	485	3.141664	485	18.85527
	486	4.915817	486	4.189303	486	-3.122043	486	-4.114467	486	-5.245136	486	-7.025225	486	-9.17552	486	-3.778644	486	2.367292	486	-.6119801	486	1.836915	486	17.05907
	487	4.808162	487	5.034244	487	-2.462898	487	-3.648484	487	-4.490398	487	-6.276602	487	-8.914693	487	-3.976985	487	2.164768	487	-.7442906	487	2.043037	487	15.68033
	488	4.775363	488	4.372226	488	-3.141752	488	-3.877594	488	-5.787337	488	-7.419496	488	-8.624538	488	-2.847122	488	1.33726	488	-1.746091	488	1.823951	488	14.84136
	489	4.511465	489	4.108103	489	-2.381545	489	-3.360639	489	-5.390875	489	-7.891482	489	-8.362668	489	-3.345654	489	.8731964	489	-1.770919	489	1.554288	489	14.31673
	490	4.650344	490	4.00192	490	-2.942103	490	-3.924658	490	-5.265706	490	-8.062392	490	-7.66202	490	-1.632196	490	1.24317	490	-1.98969	490	1.446165	490	13.19564
	491	4.361522	491	4.054969	491	-3.332006	491	-3.972438	491	-4.920798	491	-8.390201	491	-7.181536	491	-1.42704	491	.9487146	491	-2.324686	491	1.254351	491	12.04997
