# Supplementary material for: A single Musashi gene allele is sufficient to maintain mouse photoreceptor cells
Source: PLoS One. 2026 May 14;21(5):e0338576. doi: 10.1371/journal.pone.0338576 (PMC13175383; doi:10.1371/journal.pone.0338576)
Supplement: S3 File — (ZIP) [file pone.0338576.s012.zip › Supplementary_data_1_RawERG_data_and_R-code/2nd batch/D28_Msi TKO_ROD_021325.CSV]

Information	Record_No	3913	Record_No	3914	Record_No	3915	Record_No	3916	Record_No	3917	Record_No	3918	Record_No	3919	Record_No	3920	Record_No	3923	Record_No	3924	Record_No	3925	Record_No	3926	Record_No	3927	Record_No	3928	Record_No	3929	Record_No	3930	Record_No	3933	Record_No	3934	Record_No	3935	Record_No	3936	Record_No	3937	Record_No	3938	Record_No	3939	Record_No	3940	Record_No
	Animal ID	1054	Animal ID	1054	Animal ID	1054	Animal ID	1054	Animal ID	1054	Animal ID	1054	Animal ID	1054	Animal ID	1054	Animal ID	1043	Animal ID	1043	Animal ID	1043	Animal ID	1043	Animal ID	1043	Animal ID	1043	Animal ID	1043	Animal ID	1043	Animal ID	1044	Animal ID	1044	Animal ID	1044	Animal ID	1044	Animal ID	1044	Animal ID	1044	Animal ID	1044	Animal ID	1044	Animal ID
	Session		Session		Session		Session		Session		Session		Session		Session		Session		Session		Session		Session		Session		Session		Session		Session		Session		Session		Session		Session		Session		Session		Session		Session		Session
	Species/Breed		Species/Breed		Species/Breed		Species/Breed		Species/Breed		Species/Breed		Species/Breed		Species/Breed		Species/Breed		Species/Breed		Species/Breed		Species/Breed		Species/Breed		Species/Breed		Species/Breed		Species/Breed		Species/Breed		Species/Breed		Species/Breed		Species/Breed		Species/Breed		Species/Breed		Species/Breed		Species/Breed		Species/Breed
	Study protocol #		Study protocol #		Study protocol #		Study protocol #		Study protocol #		Study protocol #		Study protocol #		Study protocol #		Study protocol #		Study protocol #		Study protocol #		Study protocol #		Study protocol #		Study protocol #		Study protocol #		Study protocol #		Study protocol #		Study protocol #		Study protocol #		Study protocol #		Study protocol #		Study protocol #		Study protocol #		Study protocol #		Study protocol #
	Birthdate	Dec/30/1899	Birthdate	Dec/30/1899	Birthdate	Dec/30/1899	Birthdate	Dec/30/1899	Birthdate	Dec/30/1899	Birthdate	Dec/30/1899	Birthdate	Dec/30/1899	Birthdate	Dec/30/1899	Birthdate	Dec/30/1899	Birthdate	Dec/30/1899	Birthdate	Dec/30/1899	Birthdate	Dec/30/1899	Birthdate	Dec/30/1899	Birthdate	Dec/30/1899	Birthdate	Dec/30/1899	Birthdate	Dec/30/1899	Birthdate	Dec/30/1899	Birthdate	Dec/30/1899	Birthdate	Dec/30/1899	Birthdate	Dec/30/1899	Birthdate	Dec/30/1899	Birthdate	Dec/30/1899	Birthdate	Dec/30/1899	Birthdate	Dec/30/1899	Birthdate
	TestDate	Feb/13/2025	TestDate	Feb/13/2025	TestDate	Feb/13/2025	TestDate	Feb/13/2025	TestDate	Feb/13/2025	TestDate	Feb/13/2025	TestDate	Feb/13/2025	TestDate	Feb/13/2025	TestDate	Feb/13/2025	TestDate	Feb/13/2025	TestDate	Feb/13/2025	TestDate	Feb/13/2025	TestDate	Feb/13/2025	TestDate	Feb/13/2025	TestDate	Feb/13/2025	TestDate	Feb/13/2025	TestDate	Feb/13/2025	TestDate	Feb/13/2025	TestDate	Feb/13/2025	TestDate	Feb/13/2025	TestDate	Feb/13/2025	TestDate	Feb/13/2025	TestDate	Feb/13/2025	TestDate	Feb/13/2025	TestDate
	TestTime	12:56:13	TestTime	12:56:13	TestTime	12:57:39	TestTime	12:57:39	TestTime	13:00:23	TestTime	13:00:23	TestTime	13:01:06	TestTime	13:01:06	TestTime	13:17:56	TestTime	13:17:56	TestTime	13:19:24	TestTime	13:19:24	TestTime	13:22:09	TestTime	13:22:09	TestTime	13:22:53	TestTime	13:22:53	TestTime	13:38:28	TestTime	13:38:28	TestTime	13:39:55	TestTime	13:39:55	TestTime	13:42:39	TestTime	13:42:39	TestTime	13:43:20	TestTime	13:43:20	TestTime
	Protocol	ABI ROD	Protocol	ABI ROD	Protocol	ABI ROD	Protocol	ABI ROD	Protocol	ABI ROD	Protocol	ABI ROD	Protocol	ABI ROD	Protocol	ABI ROD	Protocol	ABI ROD	Protocol	ABI ROD	Protocol	ABI ROD	Protocol	ABI ROD	Protocol	ABI ROD	Protocol	ABI ROD	Protocol	ABI ROD	Protocol	ABI ROD	Protocol	ABI ROD	Protocol	ABI ROD	Protocol	ABI ROD	Protocol	ABI ROD	Protocol	ABI ROD	Protocol	ABI ROD	Protocol	ABI ROD	Protocol	ABI ROD	Protocol
	Step_No	1	Step_No	1	Step_No	3	Step_No	3	Step_No	6	Step_No	6	Step_No	8	Step_No	8	Step_No	1	Step_No	1	Step_No	3	Step_No	3	Step_No	6	Step_No	6	Step_No	8	Step_No	8	Step_No	1	Step_No	1	Step_No	3	Step_No	3	Step_No	6	Step_No	6	Step_No	8	Step_No	8	Step_No
	Label	R	Label	L	Label	R	Label	L	Label	R	Label	L	Label	R	Label	L	Label	R	Label	L	Label	R	Label	L	Label	R	Label	L	Label	R	Label	L	Label	R	Label	L	Label	R	Label	L	Label	R	Label	L	Label	R	Label	L	Label
	Stimulus	Scotopic WHT -40dB Flash	Stimulus	Scotopic WHT -40dB Flash	Stimulus	Scotopic WHT -24dB Flash	Stimulus	Scotopic WHT -24dB Flash	Stimulus	Scotopic WHT -12dB Flash	Stimulus	Scotopic WHT -12dB Flash	Stimulus	Scotopic WHT -4dB Flash	Stimulus	Scotopic WHT -4dB Flash	Stimulus	Scotopic WHT -40dB Flash	Stimulus	Scotopic WHT -40dB Flash	Stimulus	Scotopic WHT -24dB Flash	Stimulus	Scotopic WHT -24dB Flash	Stimulus	Scotopic WHT -12dB Flash	Stimulus	Scotopic WHT -12dB Flash	Stimulus	Scotopic WHT -4dB Flash	Stimulus	Scotopic WHT -4dB Flash	Stimulus	Scotopic WHT -40dB Flash	Stimulus	Scotopic WHT -40dB Flash	Stimulus	Scotopic WHT -24dB Flash	Stimulus	Scotopic WHT -24dB Flash	Stimulus	Scotopic WHT -12dB Flash	Stimulus	Scotopic WHT -12dB Flash	Stimulus	Scotopic WHT -4dB Flash	Stimulus	Scotopic WHT -4dB Flash	Stimulus
	Low cut (Hz)	0.3	Low cut (Hz)	0.3	Low cut (Hz)	0.3	Low cut (Hz)	0.3	Low cut (Hz)	0.3	Low cut (Hz)	0.3	Low cut (Hz)	0.3	Low cut (Hz)	0.3	Low cut (Hz)	0.3	Low cut (Hz)	0.3	Low cut (Hz)	0.3	Low cut (Hz)	0.3	Low cut (Hz)	0.3	Low cut (Hz)	0.3	Low cut (Hz)	0.3	Low cut (Hz)	0.3	Low cut (Hz)	0.3	Low cut (Hz)	0.3	Low cut (Hz)	0.3	Low cut (Hz)	0.3	Low cut (Hz)	0.3	Low cut (Hz)	0.3	Low cut (Hz)	0.3	Low cut (Hz)	0.3	Low cut (Hz)
	High cut (Hz)	500	High cut (Hz)	500	High cut (Hz)	500	High cut (Hz)	500	High cut (Hz)	500	High cut (Hz)	500	High cut (Hz)	500	High cut (Hz)	500	High cut (Hz)	500	High cut (Hz)	500	High cut (Hz)	500	High cut (Hz)	500	High cut (Hz)	500	High cut (Hz)	500	High cut (Hz)	500	High cut (Hz)	500	High cut (Hz)	500	High cut (Hz)	500	High cut (Hz)	500	High cut (Hz)	500	High cut (Hz)	500	High cut (Hz)	500	High cut (Hz)	500	High cut (Hz)	500	High cut (Hz)
	Notch	OFF	Notch	OFF	Notch	OFF	Notch	OFF	Notch	OFF	Notch	OFF	Notch	OFF	Notch	OFF	Notch	OFF	Notch	OFF	Notch	OFF	Notch	OFF	Notch	OFF	Notch	OFF	Notch	OFF	Notch	OFF	Notch	OFF	Notch	OFF	Notch	OFF	Notch	OFF	Notch	OFF	Notch	OFF	Notch	OFF	Notch	OFF	Notch
Cursor #	3913 Time	3913 Amp	3914 Time	3914 Amp	3915 Time	3915 Amp	3916 Time	3916 Amp	3917 Time	3917 Amp	3918 Time	3918 Amp	3919 Time	3919 Amp	3920 Time	3920 Amp	3923 Time	3923 Amp	3924 Time	3924 Amp	3925 Time	3925 Amp	3926 Time	3926 Amp	3927 Time	3927 Amp	3928 Time	3928 Amp	3929 Time	3929 Amp	3930 Time	3930 Amp	3933 Time	3933 Amp	3934 Time	3934 Amp	3935 Time	3935 Amp	3936 Time	3936 Amp	3937 Time	3937 Amp	3938 Time	3938 Amp	3939 Time	3939 Amp	3940 Time	3940 Amp	3943 Time
1
2
3
4
5
6
7
8
9
10
Wave Data	3913 Time	3913 Amp	3914 Time	3914 Amp	3915 Time	3915 Amp	3916 Time	3916 Amp	3917 Time	3917 Amp	3918 Time	3918 Amp	3919 Time	3919 Amp	3920 Time	3920 Amp	3923 Time	3923 Amp	3924 Time	3924 Amp	3925 Time	3925 Amp	3926 Time	3926 Amp	3927 Time	3927 Amp	3928 Time	3928 Amp	3929 Time	3929 Amp	3930 Time	3930 Amp	3933 Time	3933 Amp	3934 Time	3934 Amp	3935 Time	3935 Amp	3936 Time	3936 Amp	3937 Time	3937 Amp	3938 Time	3938 Amp	3939 Time	3939 Amp	3940 Time	3940 Amp	3943 Time
	-20	3.527645	-20	5.094975	-20	-3.892605	-20	-6.181844	-20	-4.62655	-20	-7.550931	-20	-6.168139	-20	-7.553792	-20	2.102001	-20	2.836817	-20	-1.366332	-20	-1.578795	-20	-4.609169	-20	-8.109608	-20	10.89806	-20	5.028401	-20	-4.712432	-20	-.1021814	-20	-1.486575	-20	1.282699	-20	-5.594376	-20	-.6707959	-20	-9.510909	-20	-8.645874	-20
	-19	3.779859	-19	5.545684	-19	-4.134685	-19	-6.488433	-19	-5.02264	-19	-8.061073	-19	-7.27113	-19	-8.676496	-19	2.375432	-19	3.21301	-19	-1.260677	-19	-1.497533	-19	-5.202987	-19	-8.838964	-19	11.53203	-19	5.154281	-19	-5.102452	-19	7.911107E-04	-19	-1.664396	-19	1.258192	-19	-5.819046	-19	-.6391853	-19	-10.21308	-19	-9.318027	-19
	-18	4.017964	-18	5.904887	-18	-4.600836	-18	-6.994924	-18	-5.417511	-18	-8.719407	-18	-8.068598	-18	-9.659011	-18	2.955034	-18	3.596063	-18	-.8127325	-18	-1.044148	-18	-6.122292	-18	-9.691834	-18	11.47676	-18	5.091266	-18	-5.524714	-18	-2.784303E-02	-18	-1.896343	-18	1.250376	-18	-5.97501	-18	-.438183	-18	-10.65219	-18	-9.755171	-18
	-17	4.492793	-17	6.27284	-17	-4.604836	-17	-7.183593	-17	-5.681796	-17	-9.041771	-17	-8.589047	-17	-10.55615	-17	3.540034	-17	3.816587	-17	-.6393414	-17	-.8054749	-17	-6.688869	-17	-10.4624	-17	12.04777	-17	5.829125	-17	-5.865839	-17	-.1290872	-17	-2.333702	-17	1.058676	-17	-6.326641	-17	-.2337091	-17	-10.47673	-17	-9.546343	-17
	-16	4.824856	-16	6.486713	-16	-4.604073	-16	-7.181346	-16	-5.973534	-16	-9.313993	-16	-9.041595	-16	-11.26093	-16	4.241961	-16	4.422708	-16	-.7958463	-16	-.5495622	-16	-6.987988	-16	-11.17366	-16	11.68827	-16	5.766335	-16	-6.136404	-16	-.1649188	-16	-2.758864	-16	.9100272	-16	-6.945264	-16	-.3910488	-16	-10.08617	-16	-8.848953	-16
	-15	5.089559	-15	6.797019	-15	-4.59192	-15	-6.877108	-15	-6.06907	-15	-9.605815	-15	-8.884563	-15	-11.16785	-15	5.021659	-15	4.844615	-15	-.893819	-15	-.6070951	-15	-7.095076	-15	-11.38776	-15	11.27296	-15	6.173321	-15	-6.52796	-15	-.2618886	-15	-2.933432	-15	.8458343	-15	-7.719781	-15	-.7148642	-15	-9.473729	-15	-7.803141	-15
	-14	3.346523	-14	6.004704	-14	-3.988261	-14	-6.88555	-14	-5.476088	-14	-8.196676	-14	-8.754214	-14	-10.74262	-14	2.293751	-14	3.17637	-14	-1.496505	-14	-1.359714	-14	-6.367398	-14	-9.858713	-14	14.30691	-14	8.866823	-14	-5.597145	-14	.2450732	-14	-2.865571	-14	.474181	-14	-6.057274	-14	.3270694	-14	-10.9741	-14	-10.07513	-14
	-13	4.015799	-13	6.327237	-13	-4.710441	-13	-7.008041	-13	-5.936501	-13	-8.882132	-13	-8.691805	-13	-10.28855	-13	4.530663	-13	4.693305	-13	-6.611113E-02	-13	-.327108	-13	-7.424407	-13	-10.3803	-13	11.79437	-13	4.316751	-13	-5.831837	-13	.1619526	-13	-2.364618	-13	6.504889E-02	-13	-6.061439	-13	.164173	-13	-10.68482	-13	-9.003839	-13
	-12	4.702273	-12	6.569444	-12	-5.875547	-12	-8.087378	-12	-6.329158	-12	-10.24699	-12	-9.455539	-12	-11.24819	-12	5.316584	-12	5.132527	-12	.5042468	-12	1.082495	-12	-8.902514	-12	-12.21681	-12	10.94031	-12	4.707808	-12	-6.679604	-12	-.5271833	-12	-2.005416	-12	1.025877	-12	-6.45658	-12	-.1437977	-12	-10.36179	-12	-7.990559	-12
	-11	6.307217	-11	7.158951	-11	-4.574575	-11	-7.420885	-11	-6.962561	-11	-10.44946	-11	-9.42834	-11	-12.9219	-11	5.140105	-11	4.694986	-11	-.5829953	-11	-.6252285	-11	-7.860213	-11	-12.2638	-11	11.36747	-11	5.650378	-11	-6.58145	-11	-.4081404	-11	-3.246638	-11	.6146689	-11	-7.943188	-11	2.364129E-02	-11	-9.160308	-11	-7.32504	-11
	-10	6.312511	-10	7.057451	-10	-4.560565	-10	-6.601993	-10	-6.474187	-10	-10.09429	-10	-9.135962	-10	-11.94115	-10	6.428923	-10	5.982919	-10	-1.719311	-10	-.8752264	-10	-6.126882	-10	-12.43343	-10	8.744876	-10	5.1782	-10	-7.090858	-10	-.5185636	-10	-3.547415	-10	1.208317	-10	-9.40958	-10	-2.048887	-10	-8.348043	-10	-6.934246	-10
	-9	5.853031	-9	7.664329	-9	-3.842133	-9	-5.258803	-9	-5.235924	-9	-9.765341	-9	-7.841521	-9	-9.864699	-9	6.41993	-9	5.38758	-9	-2.002239	-9	-1.537788	-9	-5.88904	-9	-11.17351	-9	10.48381	-9	8.319966	-9	-7.386864	-9	-.5244702	-9	-3.570934	-9	1.686913	-9	-10.39062	-9	-2.611384	-9	-7.31331	-9	-5.490034	-9
	-8	6.661899	-8	8.033558	-8	-4.646061	-8	-5.690471	-8	-4.761836	-8	-8.202439	-8	-6.100709	-8	-8.152587	-8	5.687364	-8	5.557206	-8	-1.774749	-8	-1.818576	-8	-5.550937	-8	-10.82498	-8	11.08829	-8	9.069569	-8	-6.89389	-8	-.4649919	-8	-3.766484	-8	1.643688	-8	-12.45358	-8	-5.558431	-8	-6.80807	-8	-3.723304	-8
	-7	6.779678	-7	8.204255	-7	-5.841267	-7	-6.77909	-7	-5.349051	-7	-9.094478	-7	-3.247591	-7	-5.387083	-7	4.892166	-7	5.118571	-7	.9851463	-7	-1.651995	-7	-6.723895	-7	-11.12256	-7	9.649661	-7	5.830305	-7	-7.521711	-7	-.3363692	-7	-3.634692	-7	1.848791	-7	-12.75839	-7	-7.372861	-7	-6.108689	-7	-2.462286	-7
	-6	7.505557	-6	9.007831	-6	-5.503779	-6	-7.876944	-6	-5.647321	-6	-9.514591	-6	-2.283719	-6	-5.288953	-6	6.324262	-6	8.295507	-6	2.744835	-6	-1.106447	-6	-6.501849	-6	-11.65405	-6	8.754304	-6	6.555122	-6	-8.228146	-6	-.6900623	-6	-3.448864	-6	2.413993	-6	-11.97434	-6	-6.951647	-6	-8.271971	-6	-4.886969	-6
	-5	6.883215	-5	8.755871	-5	-6.282929	-5	-7.998337	-5	-5.542869	-5	-9.670885	-5	-2.284687	-5	-3.929613	-5	6.600921	-5	9.491183	-5	1.054866	-5	-1.528359	-5	-7.085834	-5	-12.10037	-5	11.30015	-5	10.02233	-5	-8.453959	-5	-.6938337	-5	-3.533873	-5	3.687538	-5	-12.85219	-5	-6.814808	-5	-9.294371	-5	-8.34699	-5
	-4	5.576029	-4	8.039173	-4	-7.279633	-4	-8.05664	-4	-5.338404	-4	-8.822034	-4	-1.501116	-4	-2.562738	-4	6.832375	-4	9.874431	-4	9.477948E-02	-4	-1.489282	-4	-7.023423	-4	-12.27189	-4	8.65195	-4	6.045596	-4	-8.612005	-4	-.6630177	-4	-2.957406	-4	3.949076	-4	-12.62314	-4	-5.661468	-4	-10.17207	-4	-8.464931	-4
	-3	5.143054	-3	8.481144	-3	-7.317348	-3	-9.396428	-3	-4.45194	-3	-8.218073	-3	-.4254115	-3	-1.880084	-3	7.798834	-3	11.62916	-3	-1.519972	-3	-2.303684	-3	-6.955238	-3	-13.29388	-3	8.66954	-3	7.129911	-3	-8.966768	-3	-1.266034	-3	-3.587736	-3	3.619684	-3	-12.71785	-3	-5.744011	-3	-12.22695	-3	-10.54454	-3
	-2	5.568783	-2	8.152161	-2	-6.524096	-2	-10.28458	-2	-4.475697	-2	-7.977746	-2	.7095408	-2	-.4878329	-2	5.813061	-2	10.36036	-2	-.5195281	-2	-2.391776	-2	-6.855555	-2	-13.23139	-2	8.368917	-2	7.380912	-2	-8.626382	-2	-1.49113	-2	-3.206092	-2	4.059177	-2	-12.98382	-2	-5.565022	-2	-12.38636	-2	-13.50356	-2
	-1	6.440625	-1	8.413168	-1	-6.66617	-1	-9.856947	-1	-4.956784	-1	-9.014055	-1	-1.087812	-1	-2.194158	-1	5.578307	-1	11.07076	-1	.446676	-1	-1.981266	-1	-7.021219	-1	-14.046	-1	11.88995	-1	7.606017	-1	-8.579035	-1	-1.089326	-1	-2.823341	-1	3.721859	-1	-13.33735	-1	-5.179402	-1	-13.16818	-1	-13.83216	-1
	0	5.786901	0	8.993747	0	-6.582214	0	-9.838433	0	-6.024127	0	-9.729326	0	-1.537131	0	-3.911835	0	6.54215	0	12.861	0	-1.221246	0	-2.831815	0	-6.510101	0	-14.29298	0	11.82966	0	8.753421	0	-8.895843	0	-1.149571	0	-2.083279	0	3.935985	0	-13.11593	0	-5.534112	0	-12.36814	0	-12.99082	0
	1	6.493738	1	8.966612	1	-6.399811	1	-9.632499	1	-6.260438	1	-10.25275	1	-3.697635	1	-6.338677	1	7.312923	1	13.02217	1	-2.91463	1	-3.533576	1	-7.675748	1	-14.51042	1	13.41414	1	9.885964	1	-8.826803	1	-.6771377	1	-2.320456	1	3.36943	1	-13.60634	1	-5.478017	1	-13.88133	1	-11.78219	1
	2	6.21187	2	8.660587	2	-5.69929	2	-9.894976	2	-5.49146	2	-9.632255	2	-4.649767	2	-8.169436	2	8.039248	2	13.60551	2	-4.910575	2	-4.01825	2	-8.671912	2	-14.77983	2	13.09843	2	8.033133	2	-9.494066	2	-1.145908	2	-2.4845	2	4.436751	2	-14.3205	2	-5.766113	2	-11.96217	2	-11.28003	2
	3	7.010856	3	9.077349	3	-5.211635	3	-9.294578	3	-4.524318	3	-9.166024	3	-3.941413	3	-7.628702	3	8.542133	3	15.13869	3	-4.478027	3	-4.831764	3	-9.394083	3	-15.90303	3	13.24788	3	8.554926	3	-9.267714	3	-.5097245	3	-1.911838	3	4.174361	3	-14.32828	3	-5.152101	3	-13.54357	3	-11.16158	3
	4	7.128511	4	9.28528	4	-4.549271	4	-9.196491	4	-4.66917	4	-9.411501	4	-5.140631	4	-9.087763	4	9.827799	4	15.30808	4	-2.282939	4	-3.133015	4	-11.04371	4	-17.64684	4	10.89333	4	9.287536	4	-9.680573	4	-.7718459	4	-1.52338	4	4.947237	4	-13.34408	4	-5.462471	4	-14.49112	4	-11.74056	4
	5	7.096204	5	8.735621	5	-4.522414	5	-8.912948	5	-6.50255	5	-10.4674	5	-9.610613	5	-14.5885	5	9.706586	5	14.89698	5	-1.014651	5	-2.761436	5	-11.89863	5	-18.90786	5	6.020933	5	3.867622	5	-9.863795	5	-.2298476	5	-1.439095	5	5.652772	5	-12.84263	5	-4.842639	5	-19.50387	5	-16.80674	5
	6	7.037791	6	8.792916	6	-4.303359	6	-7.909163	6	-7.562555	6	-12.18386	6	-22.50263	6	-28.40639	6	10.21906	6	16.26225	6	-1.587657	6	-2.445641	6	-11.78121	6	-19.80817	6	-7.266138	6	-6.041253	6	-9.550864	6	.0393565	6	-1.442848	6	6.306589	6	-13.31034	6	-5.192935	6	-33.09766	6	-29.13278	6
	7	7.680645	7	8.676836	7	-4.67887	7	-7.763536	7	-8.844285	7	-14.08868	7	-44.34937	7	-51.19064	7	11.00526	7	15.97464	7	-.4561474	7	-2.482893	7	-12.88186	7	-20.13636	7	-35.29122	7	-28.51221	7	-9.399852	7	.3321532	7	-2.278904	7	5.987914	7	-16.33052	7	-6.963028	7	-57.21148	7	-53.50393	7
	8	7.644405	8	8.469896	8	-4.441392	8	-7.989078	8	-12.9383	8	-17.49991	8	-75.85853	8	-82.88396	8	11.89823	8	17.04205	8	1.942523	8	-.9833153	8	-15.94422	8	-22.95005	8	-71.12739	8	-56.73903	8	-9.85295	8	.3366297	8	-2.873194	8	5.817536	8	-19.52628	8	-10.38797	8	-91.77078	8	-88.14618	8
	9	7.565182	9	8.459455	9	-3.767617	9	-7.694367	9	-17.8972	9	-23.45908	9	-114.6659	9	-121.4879	9	10.82352	9	16.70889	9	-.2864304	9	-2.937558	9	-21.18733	9	-26.96507	9	-115.0014	9	-95.34129	9	-9.523005	9	.7949592	9	-3.795959	9	5.082819	9	-26.47997	9	-17.71664	9	-134.7883	9	-130.3092	9
	10	7.282332	10	8.069944	10	-4.084805	10	-7.855602	10	-25.92109	10	-31.79312	10	-155.8827	10	-162.0736	10	9.276281	10	15.59541	10	.2201499	10	-2.65952	10	-28.43112	10	-32.49414	10	-164.0915	10	-132.8289	10	-10.00728	10	1.264197	10	-4.681284	10	4.320828	10	-32.68262	10	-26.45105	10	-180.0172	10	-175.8229	10
	11	7.857268	11	8.33427	11	-5.481321	11	-8.651823	11	-34.82499	11	-41.62046	11	-200.4038	11	-204.4109	11	8.980597	11	16.05926	11	-1.945389	11	-3.823335	11	-37.62674	11	-40.36509	11	-211.3749	11	-171.2145	11	-11.09382	11	-.3674585	11	-4.82742	11	4.167437	11	-43.43182	11	-37.89638	11	-224.5173	11	-221.3346	11
	12	8.071505	12	8.840734	12	-7.022691	12	-9.912587	12	-44.10941	12	-51.82894	12	-240.008	12	-242.8401	12	9.577765	12	16.33609	12	-3.901725	12	-5.711783	12	-49.60244	12	-50.14757	12	-254.2403	12	-203.6583	12	-10.46242	12	-.6331431	12	-5.178485	12	3.34823	12	-53.10263	12	-47.13671	12	-266.0844	12	-261.6691	12
	13	8.111182	13	8.865643	13	-7.888373	13	-10.78965	13	-55.54518	13	-63.204	13	-272.1748	13	-271.7192	13	9.69934	13	16.45577	13	-5.006934	13	-5.850362	13	-62.20697	13	-60.13228	13	-286.2857	13	-229.4521	13	-10.15253	13	.2276502	13	-5.483032	13	3.146801	13	-65.67101	13	-60.20478	13	-300.1306	13	-293.24	13
	14	8.191096	14	9.203192	14	-10.46697	14	-13.64836	14	-67.82853	14	-75.58104	14	-295.3819	14	-289.1503	14	10.11678	14	17.12959	14	-5.352228	14	-6.476277	14	-75.22734	14	-71.24964	14	-311.6796	14	-249.6301	14	-10.1421	14	1.04531	14	-6.659898	14	2.938932	14	-77.39915	14	-72.42481	14	-325.1679	14	-317.2241	14
	15	8.556654	15	9.715271	15	-11.31339	15	-15.30936	15	-81.30615	15	-89.48627	15	-307.3488	15	-295.8846	15	10.61609	15	18.68334	15	-7.417202	15	-7.595957	15	-89.63014	15	-81.19312	15	-320.1429	15	-257.1332	15	-11.18647	15	.472257	15	-8.158957	15	2.044158	15	-92.05742	15	-86.8111	15	-339.8475	15	-330.7779	15
	16	8.600405	16	10.45486	16	-12.65697	16	-16.77863	16	-96.90594	16	-105.2689	16	-309.0999	16	-294.0867	16	9.948906	16	17.92276	16	-8.336781	16	-9.369905	16	-105.5938	16	-94.15461	16	-315.4894	16	-254.6676	16	-11.67277	16	-.4145729	16	-9.742691	16	-.2053932	16	-106.4708	16	-101.0224	16	-343.7347	16	-334.8015	16
	17	8.525267	17	10.86115	17	-13.68265	17	-18.47031	17	-109.9888	17	-120.5469	17	-303.3953	17	-283.6629	17	9.720388	17	17.9496	17	-10.33242	17	-10.21079	17	-121.6765	17	-107.0904	17	-305.139	17	-244.5708	17	-12.48596	17	-2.128016	17	-11.23816	17	-3.060393	17	-122.8867	17	-118.401	17	-340.3628	17	-331.1665	17
	18	7.896188	18	10.4752	18	-14.53652	18	-19.32323	18	-121.9735	18	-134.3162	18	-293.3423	18	-270.2798	18	8.529599	18	18.05877	18	-12.39571	18	-11.19275	18	-137.9879	18	-120.2248	18	-290.7847	18	-235.911	18	-11.91809	18	-2.31007	18	-11.51344	18	-3.753526	18	-137.6197	18	-134.7997	18	-332.2	18	-321.6038	18
	19	8.215571	19	10.66537	19	-15.67458	19	-20.63785	19	-136.1414	19	-147.6585	19	-282.4459	19	-257.34	19	8.470494	19	16.62125	19	-14.34448	19	-12.85105	19	-154.423	19	-132.0788	19	-275.6349	19	-222.7867	19	-11.86937	19	-2.210111	19	-12.22309	19	-3.707843	19	-152.4796	19	-150.2738	19	-321.9441	19	-310.7281	19
	20	9.300558	20	11.31571	20	-16.98377	20	-22.29487	20	-150.5889	20	-161.8915	20	-276.1145	20	-249.9845	20	11.66727	20	18.28658	20	-15.36787	20	-14.00148	20	-170.0122	20	-143.5022	20	-264.401	20	-212.9731	20	-11.4697	20	-1.113828	20	-13.13517	20	-4.444571	20	-168.2914	20	-166.986	20	-318.3912	20	-303.9027	20
	21	9.478746	21	11.8457	21	-18.36163	21	-24.04402	21	-164.8908	21	-175.6834	21	-280.2804	21	-253.9913	21	12.61041	21	19.01507	21	-16.93217	21	-14.89605	21	-185.4854	21	-155.2189	21	-259.4189	21	-209.218	21	-11.52394	21	-.4992697	21	-13.55474	21	-4.762522	21	-184.6394	21	-181.4669	21	-322.0435	21	-307.6162	21
	22	9.646692	22	12.04683	22	-17.76	22	-24.66171	22	-177.0076	22	-188.0631	22	-260.9327	22	-238.9086	22	12.86014	22	20.2607	22	-16.99032	22	-14.25878	22	-201.1333	22	-166.8271	22	-249.9241	22	-200.6353	22	-12.50884	22	-1.156699	22	-14.09805	22	-6.078107	22	-201.3127	22	-197.509	22	-290.7477	22	-283.3706	22
	23	9.420926	23	12.29057	23	-18.00661	23	-24.74311	23	-188.8443	23	-198.0189	23	-191.9128	23	-171.8054	23	13.2915	23	19.04518	23	-17.97368	23	-15.10075	23	-215.4898	23	-177.1096	23	-214.8399	23	-159.9893	23	-13.51335	23	-2.350483	23	-15.0607	23	-7.230267	23	-216.6842	23	-213.4037	23	-195.197	23	-200.0627	23
	24	8.74304	24	12.679	24	-18.54498	24	-24.78827	24	-202.8376	24	-207.6967	24	-70.37764	24	-47.98743	24	13.59036	24	18.8179	24	-18.83554	24	-15.571	24	-228.8969	24	-187.6665	24	-140.4654	24	-84.58589	24	-13.2494	24	-2.438434	24	-15.79367	24	-7.812756	24	-234.5766	24	-232.5824	24	-42.65998	24	-57.15434	24
	25	8.348362	25	12.42958	25	-18.74175	25	-24.69992	25	-222.3995	25	-225.3913	25	58.46077	25	79.61848	25	12.52532	25	18.23184	25	-19.93675	25	-15.9229	25	-239.7224	25	-198.6604	25	-28.24736	25	25.62822	25	-13.07586	25	-2.79027	25	-15.94043	25	-8.499393	25	-252.2191	25	-255.1213	25	101.5231	25	86.96651	25
	26	9.297026	26	12.09594	26	-18.48815	26	-24.79896	26	-242.4047	26	-247.0564	26	141.0849	26	156.4938	26	11.12719	26	16.51846	26	-22.78729	26	-16.69885	26	-249.0212	26	-209.7339	26	85.14584	26	122.9444	26	-12.88432	26	-3.589999	26	-16.8497	26	-9.569412	26	-257.8817	26	-264.6017	26	172.1533	26	164.6529	26
	27	10.16804	27	12.72042	27	-18.16008	27	-24.84297	27	-238.5236	27	-250.077	27	165.5138	27	170.4776	27	10.77875	27	17.37171	27	-24.62976	27	-18.86013	27	-253.9955	27	-213.3936	27	163.5931	27	175.1142	27	-13.08419	27	-3.506936	27	-18.30109	27	-11.26595	27	-242.1136	27	-247.9059	27	177.393	27	176.2588	27
	28	9.650029	28	12.36504	28	-18.74135	28	-25.33614	28	-196.488	28	-217.7959	28	144.1694	28	142.4793	28	10.88685	28	16.2617	28	-26.05786	28	-20.72977	28	-247.6244	28	-202.8933	28	200.0928	28	190.1724	28	-13.36414	28	-3.754336	28	-20.68258	28	-15.33301	28	-194.9893	28	-197.1159	28	140.0802	28	145.2731	28
	29	10.48643	29	12.84944	29	-18.90778	29	-25.07416	29	-111.9188	29	-137.4568	29	83.19943	29	80.11012	29	11.09628	29	16.11901	29	-26.62968	29	-21.39972	29	-224.9445	29	-168.8884	29	195.2227	29	166.9748	29	-13.52538	29	-3.870311	29	-24.05893	29	-21.0345	29	-117.87	29	-111.4018	29	61.96169	29	77.30985	29
	30	10.28939	30	13.00398	30	-23.20261	30	-28.28533	30	.6785161	30	-21.79784	30	13.0446	30	-3.376704	30	10.08401	30	15.2518	30	-28.65867	30	-24.10907	30	-173.3154	30	-103.3411	30	154.0105	30	111.0905	30	-13.67775	30	-3.833843	30	-27.02804	30	-28.06521	30	-28.7753	30	-13.86574	30	-31.89806	30	-18.93877	30
	31	10.14091	31	13.38574	31	-31.56175	31	-36.77916	31	90.23608	31	77.80994	31	40.32104	31	-25.20009	31	10.15169	31	16.00293	31	-32.47509	31	-26.47928	31	-96.05972	31	-16.73201	31	86.56593	31	56.3225	31	-13.73573	31	-3.92362	31	-26.88072	31	-28.10573	31	47.55822	31	64.13377	31	-26.93922	31	-64.97786	31
	32	9.409525	32	13.16654	32	-40.8265	32	-49.66402	32	133.4878	32	134.2901	32	202.7214	32	101.9146	32	8.858884	32	15.31239	32	-37.6921	32	-31.47045	32	-3.571919	32	65.09992	32	52.61469	32	88.1069	32	-13.67761	32	-4.233366	32	-19.51745	32	-13.59306	32	89.15547	32	104.1819	32	151.2032	32	51.87068	32
	33	9.706115	33	13.05297	33	-40.73541	33	-56.98814	33	134.06	33	140.4984	33	373.7052	33	312.4004	33	9.582925	33	13.791	33	-40.40813	33	-32.86425	33	80.57176	33	120.014	33	126.8936	33	223.3836	33	-13.2154	33	-4.38546	33	-.1977129	33	19.70344	33	93.60207	33	104.3236	33	362.3604	33	261.1028	33
	34	10.66063	34	13.50271	34	-19.79019	34	-43.63195	34	109.3806	34	106.2193	34	471.1881	34	456.0473	34	10.74028	34	15.6143	34	-36.37417	34	-26.02301	34	139.5984	34	137.5404	34	286.4138	34	366.9119	34	-13.48948	34	-4.478438	34	37.16968	34	73.49256	34	79.7646	34	78.0776	34	478.0528	34	411.3015	34
	35	10.02083	35	13.43778	35	23.22746	35	-2.161421	35	103.2262	35	71.71037	35	497.6783	35	497.0099	35	11.65373	35	16.45308	35	-27.17717	35	-9.170526	35	161.4847	35	120.4295	35	438.976	35	459.9098	35	-12.45455	35	-3.988546	35	89.29433	35	135.3994	35	93.50687	35	75.77875	35	500.2528	35	470.309	35
	36	9.465798	36	13.67652	36	82.7892	36	64.34279	36	171.2293	36	103.157	36	472.036	36	466.9322	36	12.7488	36	16.95638	36	-3.573513	36	22.67239	36	154.4422	36	104.8017	36	533.184	36	492.5378	36	-11.7657	36	-3.462233	36	141.5235	36	184.7815	36	172.2453	36	151.2068	36	459.8043	36	456.1525	36
	37	9.614684	37	13.13625	37	144.6043	37	130.7664	37	308.831	37	221.0752	37	406.686	37	392.6105	37	12.35333	37	16.17455	37	40.73277	37	66.54475	37	155.7253	37	145.797	37	567.0858	37	473.9062	37	-11.81083	37	-3.176964	37	178.7683	37	210.4429	37	299.3821	37	288.7344	37	380.2952	37	398.1347	37
	38	9.238146	38	13.34212	38	187.0134	38	171.8941	38	428.1921	38	352.8824	38	313.992	38	292.8725	38	13.78599	38	16.83334	38	101.0176	38	113.5398	38	205.7645	38	250.0158	38	545.9207	38	410.1624	38	-11.14147	38	-2.574057	38	192.0989	38	207.5397	38	405.2551	38	402.7283	38	271.8507	38	304.2342	38
	39	9.334841	39	13.83534	39	200.7235	39	182.8828	39	482.0652	39	438.4325	39	219.7021	39	185.9686	39	13.75898	39	16.59805	39	162.0859	39	150.4704	39	300.3128	39	355.373	39	477.6276	39	319.6714	39	-11.99014	39	-2.94768	39	189.0788	39	199.2914	39	451.3705	39	449.0165	39	160.0254	39	192.043	39
	40	9.209582	40	13.5047	40	194.002	40	165.2937	40	478.8781	40	465.9149	40	164.1827	40	104.153	40	14.53103	40	17.12061	40	208.6558	40	169.2333	40	395.9333	40	413.3629	40	379.7493	40	231.7224	40	-11.76434	40	-4.40466	40	195.3972	40	223.515	40	440.024	40	440.1571	40	88.4171	40	95.06405	40
	41	9.261706	41	14.17251	41	196.0494	41	144.7058	41	438.1698	41	439.3459	41	168.7322	41	79.63087	41	13.13086	41	16.02034	41	228.2014	41	169.8301	41	462.4768	41	424.8463	41	281.5781	41	181.3902	41	-11.20664	41	-4.506427	41	243.5908	41	302.7652	41	385.3317	41	391.6412	41	92.23051	41	56.80994	41
	42	8.421588	42	13.74216	42	228.3254	42	161.8163	42	375.6281	42	370.6032	42	212.6007	42	116.2681	42	12.81554	42	15.9241	42	224.7755	42	172.9022	42	491.2984	42	399.1539	42	221.0433	42	184.3492	42	-11.12349	42	-4.696256	42	331.2996	42	405.8979	42	310.9512	42	319.0147	42	149.6545	42	84.14049	42
	43	9.128602	43	14.04911	43	301.2118	43	241.6159	43	309.7387	43	281.7502	43	267.1281	43	183.1839	43	12.37724	43	16.44902	43	222.3309	43	199.3442	43	480.9882	43	344.4506	43	212.7149	43	221.1039	43	-10.21294	43	-4.67085	43	412.8037	43	477.6696	43	250.4715	43	246.2002	43	223.3663	43	149.9559	43
	44	10.55268	44	15.43267	44	390.909	44	342.743	44	272.1495	44	209.684	44	301.6009	44	246.1665	44	12.43073	44	16.70764	44	257.5368	44	255.5167	44	437.9421	44	281.9022	44	245.9608	44	258.9383	44	-10.0954	44	-4.39616	44	453.9943	44	498.5214	44	229.8138	44	205.8673	44	274.4334	44	219.7632	44
	45	10.46117	45	15.05389	45	452.9257	45	407.1465	45	277.3163	45	182.5165	45	309.3086	45	278.8028	45	12.58333	45	17.13025	45	336.5879	45	323.8891	45	382.047	45	242.0553	45	295.417	45	296.5219	45	-8.959756	45	-4.240741	45	448.8865	45	471.5835	45	255.8067	45	219.7741	45	288.6122	45	262.2038	45
	46	11.31777	46	15.57476	46	466.9776	46	426.2168	46	312.7084	46	201.3843	46	298.9503	46	280.3201	46	12.68206	46	16.80911	46	426.9051	46	374.9269	46	340.4618	46	241.4202	46	335.3905	46	304.9827	46	-7.865874	46	-2.770195	46	407.5753	46	414.205	46	298.9128	46	261.6996	46	272.479	46	269.0007	46
	47	12.12721	47	16.25802	47	438.7611	47	403.8179	47	348.994	47	242.024	47	278.7791	47	257.6418	47	12.57567	47	17.0333	47	487.3564	47	389.254	47	330.8817	47	265.5798	47	359.6215	47	301.0761	47	-6.781045	47	-1.523094	47	353.1397	47	357.7152	47	333.531	47	303.8062	47	237.6455	47	247.0056	47
	48	12.79284	48	16.43468	48	388.1247	48	353.3109	48	364.6241	48	280.4366	48	258.1197	48	227.4486	48	13.2495	48	19.14866	48	505.2395	48	370.5214	48	343.5228	48	293.067	48	362.3146	48	282.5113	48	-5.619689	48	-.8264698	48	321.3819	48	331.7151	48	344.3884	48	322.5781	48	199.4727	48	210.455	48
	49	13.16216	49	16.59278	49	338.7144	49	294.1983	49	358.8858	49	300.7074	49	244.214	49	198.926	49	14.60353	49	19.18438	49	484.4004	49	333.2313	49	366.0561	49	306.4776	49	348.8133	49	263.125	49	-5.214184	49	-.6418806	49	336.0901	49	351.3319	49	329.0319	49	313.4541	49	171.0708	49	174.5763	49
	50	12.86949	50	16.83061	50	312.136	50	254.4823	50	339.6953	50	301.157	50	240.9669	50	184.3167	50	16.83145	50	19.99143	50	435.5446	50	295.4576	50	380.9856	50	302.7043	50	324.9153	50	249.1557	50	-3.629452	50	.4886314	50	383.7004	50	396.1356	50	299.9692	50	288.0815	50	163.0577	50	151.4352	50
	51	14.17757	51	17.99408	51	318.6481	51	250.846	51	319.1212	51	288.9864	51	244.0587	51	184.6615	51	18.89294	51	21.56355	51	387.5497	51	278.2918	51	384.9234	51	287.1638	51	302.5538	51	244.4915	51	-2.522885	51	2.101408	51	428.2622	51	438.3489	51	269.6641	51	260.7504	51	173.0707	51	144.991	51
	52	14.81612	52	18.54744	52	349.021	52	274.4963	52	302.6162	52	267.3463	52	246.8467	52	192.7208	52	20.36567	52	22.38287	52	369.9766	52	287.4443	52	376.4311	52	267.6365	52	290.6946	52	248.8908	52	-1.431013	52	3.961992	52	450.3649	52	457.7772	52	249.9868	52	239.9028	52	192.4927	52	157.0929	52
	53	15.82947	53	19.86387	53	382.1319	53	302.7501	53	295.4879	53	247.5885	53	253.7323	53	202.4367	53	23.50263	53	24.90711	53	392.5397	53	313.0618	53	364.4328	53	252.5296	53	289.3669	53	253.9745	53	-9.745784E-02	53	5.163199	53	447.6099	53	451.0274	53	246.0328	53	230.5677	53	213.7655	53	177.7991	53
	54	17.26256	54	21.81518	54	402.7988	54	324.6095	54	296.6861	54	236.6022	54	258.9802	54	209.5808	54	25.02326	54	25.75129	54	433.8663	54	338.3772	54	353.8397	54	247.244	54	297.0457	54	260.4874	54	1.410066	54	6.662747	54	425.6395	54	428.0879	54	255.8386	54	235.354	54	229.5182	54	198.6782	54
	55	18.41808	55	22.69427	55	405.857	55	335.2529	55	301.1849	55	234.1907	55	259.9757	55	213.5063	55	25.53234	55	27.53599	55	466.3925	55	350.2027	55	345.7901	55	249.6352	55	305.0142	55	262.9341	55	3.523181	55	8.640835	55	397.7981	55	402.7619	55	269.2666	55	246.942	55	236.2956	55	214.6176	55
	56	20.19424	56	23.73227	56	396.0775	56	333.4267	56	305.2937	56	236.1197	56	257.4215	56	213.4756	56	28.65474	56	29.14676	56	478.8022	56	347.4308	56	341.2456	56	252.8392	56	309.5715	56	266.1884	56	5.508794	56	11.08686	56	377.4447	56	387.2573	56	276.6734	56	254.3836	56	233.1647	56	221.6472	56
	57	22.05377	57	25.28334	57	380.7137	57	323.7773	57	309.73	57	241.3905	57	252.8757	57	211.5348	57	30.5087	57	31.6967	57	471.8675	57	334.4456	57	338.4494	57	254.2642	57	314.2763	57	267.5572	57	8.296485	57	14.16488	57	374.1328	57	386.1408	57	282.2572	57	261.0211	57	223.6268	57	217.5868	57
	58	23.74714	58	26.82396	58	368.2374	58	314.6801	58	312.1971	58	246.7278	58	247.9362	58	206.2878	58	30.14799	58	32.19403	58	454.9092	58	320.1839	58	337.4642	58	254.1842	58	315.1992	58	262.4752	58	10.97986	58	16.98851	58	384.1399	58	395.5827	58	282.4169	58	261.933	58	212.6784	58	208.534	58
	59	25.23945	59	28.20325	59	361.7105	59	306.7136	59	310.5631	59	251.0032	59	240.9985	59	198.9603	59	30.88357	59	32.38055	59	436.1775	59	310.9496	59	336.9419	59	252.985	59	312.1635	59	256.7695	59	14.23341	59	19.7164	59	398.943	59	406.2156	59	277.6073	59	259.5613	59	201.3477	59	197.2911	59
	60	27.59424	60	31.02623	60	362.9828	60	304.8285	60	304.9319	60	250.58	60	237.5326	60	195.1224	60	33.51669	60	34.13274	60	425.3323	60	309.5046	60	335.1845	60	252.948	60	307.9266	60	251.2321	60	16.8857	60	22.72454	60	409.4738	60	412.4492	60	271.5588	60	254.1248	60	193.514	60	185.29	60
	61	29.75459	61	33.31311	61	366.0834	61	303.8698	61	298.7167	61	247.2668	61	232.3948	61	189.3965	61	34.50674	61	37.05955	61	427.2077	61	313.688	61	333.1895	61	251.7524	61	302.0497	61	244.2396	61	20.03504	61	25.29294	61	412.5706	61	411.7512	61	265.3509	61	249.9405	61	186.6329	61	175.4425	61
	62	33.83202	62	36.77551	62	370.0601	62	303.9153	62	291.5287	62	241.6163	62	229.9036	62	185.7068	62	36.79034	62	37.16215	62	435.5284	62	318.9975	62	331.5821	62	249.0791	62	298.0232	62	241.2223	62	22.73792	62	27.74	62	410.2401	62	409.079	62	261.8329	62	246.5131	62	184.302	62	171.1322	62
	63	36.84048	63	39.49541	63	371.6425	63	302.9318	63	284.6096	63	234.4279	63	226.8647	63	184.4518	63	39.83247	63	39.51329	63	444.1709	63	322.3349	63	330.8593	63	245.518	63	291.4922	63	235.0096	63	24.85707	63	30.82139	63	405.56	63	406.2497	63	259.5348	63	243.2732	63	183.7943	63	168.1196	63
	64	39.96271	64	41.85364	64	371.1698	64	300.3506	64	277.3884	64	226.9209	64	225.3067	64	182.0232	64	43.16119	64	42.69639	64	447.9893	64	321.731	64	329.7787	64	242.564	64	290.7551	64	233.5783	64	28.03737	64	34.51945	64	400.3706	64	403.7859	64	255.7097	64	238.7673	64	185.6609	64	169.4357	64
	65	42.54397	65	44.57447	65	371.1099	65	296.934	65	270.5332	65	219.172	65	228.4714	65	181.2504	65	47.35136	65	45.85435	65	444.2536	65	318.1081	65	327.0549	65	237.9109	65	289.3176	65	236.0237	65	30.01641	65	37.81713	65	395.1065	65	401.3017	65	253.7418	65	236.5039	65	191.125	65	174.0672	65
	66	45.35482	66	47.31848	66	371.9825	66	296.4399	66	263.0321	66	211.2554	66	232.2591	66	181.3982	66	52.42637	66	47.43866	66	436.8471	66	313.7789	66	323.3872	66	232.7751	66	288.4467	66	237.1332	66	33.01849	66	40.04214	66	393.4577	66	399.6448	66	251.514	66	234.1026	66	198.0139	66	180.3064	66
	67	47.17984	67	50.46222	67	371.4093	67	297.3396	67	257.6513	67	204.3029	67	233.6757	67	182.5579	67	59.54044	67	54.49903	67	429.8434	67	311.6214	67	318.5056	67	227.0588	67	292.5031	67	243.2056	67	36.74037	67	43.78757	67	392.3544	67	396.0765	67	248.7643	67	231.7408	67	204.7484	67	186.8936	67
	68	49.30895	68	53.37181	68	369.0954	68	298.1537	68	256.7446	68	200.9405	68	231.5831	68	182.8909	68	67.04515	68	59.24572	68	424.6855	68	312.7436	68	313.1624	68	223.0324	68	290.9825	68	247.7602	68	40.05497	68	46.53839	68	391.4328	68	392.4059	68	249.7102	68	231.4428	68	208.2141	68	192.3369	68
	69	52.09173	69	56.616	69	364.4563	69	297.1086	69	254.962	69	199.3573	69	228.4904	69	183.9309	69	72.42343	69	61.85004	69	421.5869	69	311.7634	69	307.3901	69	220.4397	69	290.2138	69	249.366	69	43.35553	69	49.27662	69	389.0213	69	387.2556	69	251.4856	69	232.889	69	211.0984	69	196.2059	69
	70	55.2645	70	59.39282	70	359.2075	70	294.497	70	251.1871	70	197.797	70	223.4626	70	182.0835	70	76.63206	70	64.44636	70	421.6309	70	312.3732	70	301.7214	70	220.7309	70	288.1423	70	248.16	70	46.41656	70	51.90316	70	386.3835	70	382.5088	70	253.849	70	234.8682	70	210.951	70	198.1318	70
	71	57.49587	71	62.60981	71	353.29	71	290.298	71	245.7685	71	194.9663	71	217.3608	71	177.5867	71	81.20768	71	65.8433	71	423.0874	71	310.7011	71	295.9873	71	220.7572	71	288.2643	71	245.5763	71	47.90655	71	54.63264	71	382.9241	71	378.3711	71	252.4103	71	233.6189	71	210.8662	71	197.899	71
	72	59.24512	72	64.68232	72	347.1572	72	284.5013	72	237.9409	72	191.0464	72	210.6401	72	171.4636	72	84.12682	72	68.52873	72	424.0042	72	307.4471	72	295.1255	72	221.6005	72	290.1521	72	243.6897	72	49.30927	72	57.22337	72	381.5192	72	377.2573	72	253.5773	72	234.0235	72	207.7061	72	196.6134	72
	73	61.70855	73	67.02283	73	341.0661	73	277.3737	73	231.604	73	186.4198	73	204.7116	73	166.206	73	85.27981	73	67.84035	73	424.5758	73	303.853	73	295.1913	73	219.7601	73	280.2483	73	231.9183	73	51.19296	73	60.78297	73	381.1445	73	377.7802	73	253.0538	73	232.034	73	205.2352	73	193.7368	73
	74	64.79501	74	69.81793	74	335.1202	74	270.1229	74	225.5393	74	180.985	74	199.4723	74	161.8263	74	85.81278	74	68.87547	74	424.525	74	301.4729	74	294.0266	74	218.8571	74	275.5453	74	227.4921	74	52.92742	74	63.69175	74	381.4399	74	378.7848	74	251.7736	74	231.9344	74	201.0822	74	190.0139	74
	75	66.93089	75	71.46156	75	331.3249	75	262.6819	75	219.8273	75	176.7554	75	194.1913	75	157.4548	75	85.85008	75	70.52158	75	421.6191	75	299.3217	75	291.9516	75	215.1253	75	268.9138	75	220.504	75	55.2415	75	65.99019	75	381.5831	75	378.5567	75	250.6475	75	230.7944	75	196.4751	75	186.3933	75
	76	68.46107	76	73.10869	76	330.7337	76	257.9227	76	210.8208	76	169.0263	76	190.4008	76	153.8345	76	88.44865	76	72.63737	76	416.0068	76	297.7816	76	288.7358	76	211.1688	76	262.1631	76	214.2067	76	57.50759	76	67.87228	76	383.1691	76	377.673	76	247.4982	76	229.9642	76	191.3012	76	182.4159	76
	77	69.92379	77	74.61743	77	332.5723	77	256.1254	77	204.2371	77	162.7584	77	186.9583	77	150.0719	77	89.77692	77	73.77098	77	410.8346	77	298.7173	77	283.7749	77	205.6433	77	256.5237	77	209.8365	77	59.76321	77	69.68708	77	384.4275	77	376.6428	77	244.3916	77	225.7755	77	189.4532	77	179.7606	77
	78	71.06578	78	75.81108	78	333.7916	78	257.1797	78	198.6594	78	157.4643	78	183.0535	78	146.6223	78	95.97548	78	76.49397	78	406.3099	78	299.5514	78	277.3559	78	200.0725	78	247.8155	78	203.2079	78	61.81633	78	70.2591	78	384.2552	78	376.2989	78	241.5234	78	223.7271	78	189.339	78	178.6558	78
	79	71.54387	79	77.72807	79	334.3621	79	258.3203	79	194.7272	79	152.2713	79	181.0166	79	143.7501	79	101.2823	79	78.64505	79	402.6593	79	300.1538	79	268.8874	79	192.6643	79	240.2262	79	199.3531	79	63.90411	79	71.74797	79	383.2909	79	374.3302	79	240.9129	79	224.3736	79	189.6224	79	179.0374	79
	80	71.68062	80	79.18837	80	333.9918	80	257.8813	80	192.7599	80	149.8367	80	179.8375	80	143.614	80	104.5974	80	80.04788	80	401.7285	80	299.3189	80	261.6446	80	186.8144	80	232.3842	80	197.3089	80	66.0214	80	72.22836	80	380.9347	80	372.6665	80	239.4371	80	222.8192	80	188.2321	80	180.1193	80
	81	72.0732	81	80.68738	81	333.399	81	257.0583	81	188.2211	81	146.5524	81	175.9895	81	143.6971	81	110.0126	81	79.91688	81	400.3756	81	298.1897	81	252.9479	81	181.0302	81	225.6491	81	195.5115	81	67.36174	81	73.28994	81	378.1718	81	371.4658	81	238.8131	81	221.2811	81	186.5261	81	179.0372	81
	82	72.36517	82	81.51881	82	331.3943	82	254.6318	82	181.109	82	142.0739	82	171.2307	82	141.1134	82	111.7841	82	80.51144	82	398.3221	82	295.4186	82	244.1992	82	176.4242	82	220.9641	82	194.1897	82	68.93987	82	74.35245	82	376.506	82	371.3991	82	235.7394	82	220.1298	82	184.1665	82	178.0029	82
	83	73.26086	83	82.67933	83	328.6214	83	252.0376	83	175.3278	83	136.6863	83	165.6419	83	138.0184	83	113.4092	83	81.08746	83	395.4502	83	292.1031	83	236.7298	83	171.5319	83	218.255	83	194.159	83	69.94691	83	76.13398	83	375.1843	83	371.0308	83	230.4589	83	215.4661	83	180.8932	83	177.6107	83
	84	74.19901	84	83.91964	84	325.1446	84	250.2475	84	169.4602	84	133.4724	84	160.7488	84	134.8002	84	114.0471	84	81.08234	84	393.7223	84	289.0299	84	229.0634	84	166.5176	84	217.3379	84	190.0626	84	69.93294	84	77.86832	84	372.9218	84	369.3315	84	224.97	84	210.1047	84	177.8867	84	175.5687	84
	85	74.55765	85	84.62706	85	320.117	85	247.4245	85	162.8409	85	130.796	85	155.4349	85	129.0725	85	113.0433	85	81.5052	85	388.9921	85	283.438	85	221.6181	85	160.3286	85	217.687	85	189.1501	85	70.40201	85	78.35786	85	371.1124	85	367.5288	85	220.4497	85	205.7794	85	174.1309	85	173.2333	85
	86	74.72242	86	84.49636	86	314.6649	86	243.845	86	156.3055	86	125.5808	86	155.8282	86	126.1898	86	112.7861	86	82.56355	86	385.2723	86	279.8701	86	215.0147	86	154.928	86	217.437	86	185.9828	86	70.08356	86	78.45283	86	367.6505	86	363.4072	86	214.2196	86	199.8758	86	170.4615	86	170.1792	86
	87	74.2592	87	84.2226	87	310.0352	87	240.1114	87	149.3625	87	119.2426	87	155.1897	87	123.7052	87	112.4899	87	82.25408	87	381.4629	87	277.0034	87	208.9675	87	148.6445	87	217.8117	87	183.4966	87	71.32591	87	78.77406	87	364.2473	87	358.5774	87	208.1936	87	193.9265	87	167.8458	87	167.3575	87
	88	73.75397	88	84.35162	88	307.2152	88	237.6278	88	143.0161	88	113.6586	88	153.0223	88	121.5943	88	112.9287	88	83.13255	88	375.7531	88	273.9589	88	202.7022	88	143.2391	88	219.5791	88	182.1152	88	70.6917	88	78.90865	88	359.2026	88	353.4021	88	202.3039	88	187.8516	88	166.9184	88	165.4118	88
	89	72.97861	89	84.36845	89	304.7444	89	236.5683	89	136.9231	89	108.4002	89	152.1801	89	118.9647	89	114.5694	89	83.34892	89	371.399	89	272.2908	89	198.7051	89	137.9771	89	215.5122	89	177.0892	89	70.66988	89	79.15801	89	353.8409	89	347.0385	89	196.9447	89	183.3391	89	166.2952	89	162.0863	89
	90	71.78835	90	83.68971	90	299.7206	90	234.7468	90	132.2047	90	103.6691	90	150.2001	90	117.3543	90	115.9689	90	82.69397	90	366.8539	90	270.8089	90	193.8315	90	133.8439	90	214.6257	90	176.4025	90	70.61766	90	78.10012	90	347.8225	90	339.213	90	192.0412	90	177.5789	90	167.5168	90	160.4622	90
	91	71.58961	91	83.45761	91	294.3792	91	231.2525	91	130.1318	91	101.1023	91	148.8985	91	116.2594	91	115.616	91	81.39947	91	364.3354	91	269.4865	91	188.9516	91	130.3091	91	210.1374	91	172.8608	91	70.82693	91	78.52492	91	341.6235	91	333.3536	91	191.0841	91	175.711	91	169.8889	91	159.6546	91
	92	70.52837	92	82.03817	92	289.2614	92	226.1268	92	128.4355	92	98.28595	92	149.6624	92	115.9789	92	115.2028	92	81.13483	92	362.5904	92	266.946	92	184.5704	92	126.3528	92	205.0998	92	171.7445	92	70.78741	92	79.24155	92	336.7882	92	327.2538	92	188.3201	92	172.8095	92	170.642	92	159.9898	92
	93	69.92755	93	80.80163	93	284.2417	93	222.1205	93	128.8314	93	96.49439	93	152.3291	93	118.155	93	115.8425	93	80.70275	93	360.234	93	264.2373	93	179.224	93	123.4988	93	201.8499	93	169.6416	93	70.02513	93	80.1394	93	333.965	93	322.6885	93	186.3183	93	171.4379	93	170.8997	93	159.5693	93
	94	71.33744	94	79.54385	94	278.7156	94	216.6577	94	128.6548	94	96.18608	94	149.4175	94	118.301	94	115.6546	94	79.87737	94	356.2472	94	259.9346	94	173.4179	94	120.4781	94	196.2843	94	170.0771	94	70.23648	94	81.80717	94	331.8563	94	321.3478	94	184.7269	94	168.4015	94	169.1187	94	159.2504	94
	95	72.47208	95	78.77283	95	272.4695	95	210.4524	95	126.7258	95	97.20205	95	145.4042	95	116.6691	95	112.7981	95	79.00194	95	350.5586	95	255.3494	95	168.1201	95	119.9268	95	188.9831	95	166.4352	95	71.37267	95	83.25035	95	330.3427	95	320.0854	95	180.9072	95	166.8652	95	166.2972	95	158.2198	95
	96	73.32845	96	78.56977	96	266.6917	96	204.8681	96	122.3062	96	95.11544	96	140.7646	96	113.025	96	110.643	96	78.59884	96	344.813	96	250.3929	96	163.944	96	118.042	96	179.7431	96	158.984	96	72.11343	96	84.15517	96	328.7614	96	317.9555	96	177.4188	96	163.3908	96	161.9338	96	157.1671	96
	97	72.8235	97	78.62846	97	262.7596	97	198.2996	97	121.9976	97	95.94902	97	135.2745	97	110.5276	97	108.326	97	78.61714	97	337.7577	97	244.0153	97	160.7092	97	117.7327	97	172.036	97	152.4359	97	73.50529	97	83.83699	97	327.1334	97	314.0556	97	173.5595	97	160.4154	97	156.3953	97	155.3873	97
	98	72.63382	98	79.84016	98	259.9855	98	192.8766	98	119.1537	98	94.63619	98	128.1389	98	105.885	98	107.4174	98	78.79256	98	331.3593	98	238.711	98	156.9434	98	115.6425	98	169.4272	98	146.3868	98	75.02297	98	83.01324	98	324.196	98	311.1221	98	168.1785	98	154.2408	98	150.4252	98	151.8243	98
	99	71.1752	99	80.7843	99	257.7216	99	189.1819	99	115.1266	99	92.55922	99	119.5201	99	98.99721	99	108.6364	99	79.88091	99	325.5923	99	234.2178	99	154.5956	99	112.919	99	170.3026	99	142.7605	99	76.60597	99	81.8279	99	320.5446	99	308.0042	99	164.137	99	150.7962	99	141.8897	99	144.2702	99
	100	69.01035	100	82.66478	100	255.7289	100	186.1233	100	109.7132	100	88.89586	100	114.9729	100	92.74306	100	109.5253	100	81.21484	100	318.7168	100	230.1273	100	152.0038	100	109.048	100	166.4209	100	140.2392	100	76.93457	100	80.71721	100	316.2402	100	303.5298	100	157.9784	100	146.9115	100	135.9814	100	137.3197	100
	101	67.34212	101	83.72952	101	253.5779	101	184.3204	101	106.2801	101	86.46678	101	109.0753	101	86.02978	101	111.3651	101	81.47923	101	312.5189	101	228.0601	101	149.6682	101	106.3848	101	161.7233	101	137.5169	101	76.68349	101	78.57481	101	310.5132	101	297.4959	101	153.7752	101	143.4513	101	131.0622	101	133.0091	101
	102	66.44797	102	82.98463	102	250.2315	102	182.8144	102	101.15	102	83.30341	102	102.0187	102	79.91579	102	113.2851	102	82.47725	102	305.7703	102	225.4773	102	146.578	102	102.8018	102	154.3067	102	130.9888	102	76.26872	102	77.13313	102	304.1727	102	290.8948	102	148.0644	102	139.3434	102	127.3604	102	130.0301	102
	103	66.79291	103	82.19737	103	246.3185	103	181.5472	103	96.31249	103	78.63176	103	97.75533	103	75.50025	103	114.198	103	81.21455	103	299.9845	103	223.5351	103	143.0626	103	98.06865	103	147.3762	103	125.6716	103	74.98167	103	76.05851	103	298.2048	103	284.5968	103	144.1636	103	137.0055	103	126.2334	103	127.5	103
	104	67.1791	104	80.61867	104	242.1324	104	178.9578	104	92.00382	104	73.85388	104	92.145	104	70.19228	104	115.0766	104	81.64054	104	295.6224	104	220.1443	104	138.8767	104	93.17844	104	144.5899	104	121.4067	104	73.14008	104	74.91658	104	291.0464	104	278.5536	104	141.9677	104	134.256	104	125.3889	104	125.0324	104
	105	66.10269	105	77.76701	105	237.9482	105	176.0439	105	88.13653	105	69.76122	105	87.0962	105	64.3797	105	113.2611	105	80.83037	105	291.6625	105	217.6818	105	133.4486	105	87.53078	105	138.5162	105	117.3197	105	70.63586	105	74.34321	105	284.1275	105	273.41	105	140.8506	105	131.823	105	126.113	105	123.552	105
	106	64.75164	106	74.51082	106	232.8147	106	173.1304	106	85.88252	106	66.76646	106	83.84579	106	60.43486	106	110.5103	106	78.86249	106	288.299	106	213.7097	106	131.3551	106	85.08421	106	133.6156	106	114.8976	106	67.75404	106	73.31287	106	278.0132	106	267.8969	106	136.8614	106	128.051	106	125.547	106	123.2002	106
	107	62.92322	107	70.70321	107	227.2007	107	169.8734	107	83.36681	107	63.73052	107	81.77644	107	59.07548	107	108.567	107	76.70223	107	284.6273	107	208.3083	107	126.7148	107	82.0237	107	126.725	107	112.7243	107	65.62187	107	71.94241	107	272.6731	107	263.2013	107	135.6246	107	125.7392	107	125.3787	107	123.278	107
	108	60.93348	108	66.80139	108	222.7543	108	166.4773	108	79.68863	108	61.79264	108	80.70546	108	58.21174	108	106.5422	108	73.64485	108	280.9099	108	204.5504	108	122.2751	108	79.94761	108	121.8076	108	110.4176	108	63.75582	108	70.62621	108	268.2778	108	259.0424	108	132.9144	108	121.2489	108	122.8821	108	121.3352	108
	109	59.51026	109	64.57727	109	217.1854	109	162.66	109	76.7774	109	60.55499	109	79.15982	109	58.26051	109	102.2682	109	71.93025	109	276.4342	109	200.1791	109	118.0692	109	77.29454	109	117.2876	109	107.326	109	62.45263	109	69.60127	109	263.6736	109	253.4604	109	129.2066	109	117.0644	109	119.9085	109	120.0938	109
	110	57.47089	110	63.32841	110	210.5392	110	158.0186	110	71.81164	110	56.7322	110	78.63759	110	59.51393	110	100.7094	110	70.81627	110	270.4176	110	193.6657	110	112.6934	110	74.83214	110	114.2167	110	104.9469	110	62.42233	110	68.40602	110	258.8725	110	248.1159	110	126.9373	110	114.6191	110	115.844	110	116.1627	110
	111	53.90443	111	61.98072	111	204.1515	111	153.9587	111	67.76378	111	53.13144	111	74.9678	111	57.89051	111	100.5968	111	69.38454	111	265.0726	111	187.1147	111	106.011	111	72.03242	111	110.6796	111	101.0044	111	62.65629	111	67.55768	111	253.8085	111	242.814	111	124.1874	111	111.9652	111	110.6492	111	110.0612	111
	112	50.8657	112	61.06208	112	200.0284	112	149.27	112	64.72803	112	52.00533	112	73.4461	112	56.19767	112	96.92715	112	67.16451	112	257.9811	112	181.3353	112	101.6907	112	69.70713	112	107.7141	112	98.65228	112	62.98104	112	67.87795	112	248.9416	112	236.7933	112	119.6886	112	108.1945	112	106.5222	112	106.4017	112
	113	50.34022	113	60.39515	113	196.4982	113	145.3153	113	61.02837	113	50.13838	113	71.44619	113	55.43999	113	95.54054	113	65.86839	113	251.7274	113	175.2935	113	98.08199	113	68.10536	113	105.3048	113	95.86112	113	62.43405	113	67.28351	113	243.6375	113	230.8163	113	114.973	113	102.8325	113	100.3864	113	103.1383	113
	114	48.98585	114	59.68481	114	191.58	114	141.3281	114	56.44504	114	45.12465	114	68.1086	114	53.2108	114	92.32491	114	64.39456	114	247.286	114	172.3809	114	95.2644	114	66.36452	114	103.3139	114	91.37112	114	61.19724	114	66.39732	114	239.0903	114	224.7644	114	111.0375	114	99.01982	114	95.18492	114	97.26414	114
	115	47.13671	115	58.39708	115	186.8113	115	137.1535	115	52.60003	115	42.46325	115	64.2787	115	49.83191	115	90.29258	115	62.35845	115	239.7892	115	168.8006	115	91.80388	115	63.13644	115	102.3922	115	87.56855	115	60.14536	115	66.28219	115	233.5699	115	218.9723	115	108.8428	115	94.82338	115	91.11289	115	92.3381	115
	116	45.68167	116	56.126	116	181.7163	116	132.6726	116	49.15701	116	39.03965	116	59.50909	116	44.56757	116	89.53678	116	61.9353	116	232.1879	116	165.5791	116	87.62777	116	59.51027	116	102.4217	116	83.88255	116	58.12796	116	64.95354	116	229.6792	116	214.4428	116	106.2431	116	92.08202	116	87.6211	116	89.67948	116
	117	43.94468	117	53.3685	117	176.9452	117	130.1862	117	46.81222	117	35.12917	117	55.4138	117	40.78204	117	86.77554	117	61.07521	117	224.8708	117	160.2727	117	83.2214	117	55.43453	117	101.9499	117	80.34831	117	56.3625	117	64.08805	117	225.0341	117	210.495	117	103.888	117	90.28227	117	85.34911	117	87.9549	117
	118	43.42783	118	50.38493	118	170.8618	118	126.4388	118	46.40031	118	33.63802	118	49.70034	118	35.30827	118	83.27663	118	60.32043	118	218.7467	118	157.1424	118	81.97136	118	52.71398	118	98.92665	118	75.9235	118	55.31691	118	63.2034	118	220.7243	118	207.1745	118	102.8974	118	90.61455	118	83.27061	118	85.31334	118
	119	43.09251	119	47.51353	119	166.7997	119	122.3998	119	45.92817	119	30.65747	119	46.7659	119	31.95979	119	79.71323	119	60.35182	119	211.8242	119	153.4515	119	80.64831	119	51.08007	119	95.50054	119	70.85629	119	55.32088	119	61.19137	119	217.9742	119	205.126	119	99.34791	119	88.80775	119	82.15279	119	84.42649	119
	120	41.69035	120	45.39557	120	162.2454	120	119.1165	120	45.13181	120	29.46082	120	43.34988	120	28.29764	120	78.36229	120	59.5182	120	207.1016	120	148.9687	120	77.4229	120	49.59365	120	91.40538	120	67.34991	120	55.60461	120	60.31044	120	213.8396	120	202.0679	120	98.26459	120	87.54444	120	80.9309	120	83.52717	120
	121	39.12719	121	43.00025	121	157.291	121	114.4958	121	43.37449	121	28.51824	121	38.9121	121	24.71249	121	76.68086	121	59.90303	121	203.9277	121	146.1069	121	74.15694	121	48.34878	121	86.13864	121	64.62621	121	56.33308	121	58.97998	121	210.8044	121	200.2738	121	96.01986	121	85.42332	121	79.44378	121	82.52528	121
	122	38.01654	122	41.90092	122	152.502	122	111.0686	122	38.82711	122	27.05075	122	36.90379	122	21.41354	122	74.67281	122	59.30471	122	198.9596	122	142.0173	122	70.38308	122	47.01594	122	79.60223	122	60.89581	122	56.65205	122	58.00611	122	207.3838	122	197.9343	122	93.6636	122	83.28619	122	78.63644	122	81.6084	122
	123	37.00152	123	41.95369	123	148.5869	123	108.0605	123	35.71693	123	25.3205	123	33.31277	123	19.05742	123	74.21539	123	58.21105	123	194.7317	123	138.1731	123	68.1055	123	46.84882	123	73.37843	123	58.62861	123	56.43444	123	56.19581	123	203.7119	123	194.0195	123	89.2993	123	80.02586	123	76.81158	123	80.63972	123
	124	35.36976	124	42.22074	124	144.5883	124	104.691	124	35.44621	124	25.86897	124	31.58798	124	18.30985	124	73.47536	124	57.38339	124	189.1322	124	134.2025	124	63.95891	124	45.15762	124	67.53964	124	55.49961	124	55.00928	124	53.228	124	199.2698	124	190.3792	124	84.89323	124	76.21947	124	73.78064	124	77.74232	124
	125	33.54087	125	41.8338	125	140.2377	125	100.4796	125	34.00869	125	25.54688	125	30.40413	125	17.99965	125	73.06348	125	57.69495	125	186.3867	125	130.6808	125	61.13409	125	43.33462	125	61.95134	125	54.39539	125	52.92734	125	49.34495	125	195.1242	125	186.6217	125	81.55746	125	71.47242	125	69.7853	125	75.14493	125
	126	31.36233	126	41.24678	126	137.7825	126	98.16527	126	29.21383	126	22.94526	126	30.05168	126	18.48331	126	71.99873	126	55.51204	126	183.1124	126	127.2779	126	59.26519	126	40.47365	126	56.18466	126	53.80503	126	51.03371	126	46.84997	126	191.754	126	183.385	126	76.96861	126	65.53513	126	66.18371	126	72.21053	126
	127	29.78001	127	40.5089	127	134.5008	127	95.55147	127	25.61544	127	20.61509	127	28.35234	127	19.26986	127	70.96611	127	54.44434	127	178.1149	127	123.6707	127	57.40385	127	38.62812	127	51.72242	127	51.6209	127	48.60574	127	45.55221	127	187.0573	127	179.2586	127	73.08009	127	60.51216	127	62.86078	127	69.04644	127
	128	28.43717	128	38.43322	128	131.3962	128	92.37344	128	21.04384	128	17.46813	128	24.54592	128	17.88602	128	68.15183	128	52.91507	128	173.2266	128	121.5144	128	54.12724	128	35.2951	128	47.31223	128	47.74385	128	45.49891	128	43.30911	128	181.9692	128	174.5443	128	68.20306	128	55.9547	128	58.69704	128	66.10796	128
	129	26.22305	129	35.68203	129	128.8064	129	90.76606	129	16.91581	129	14.02158	129	22.22909	129	18.41097	129	63.35652	129	50.18354	129	166.5077	129	116.96	129	52.14282	129	32.17161	129	42.74261	129	43.91166	129	41.85037	129	41.47266	129	176.8594	129	169.9177	129	65.22584	129	54.33671	129	54.20856	129	62.26534	129
	130	24.63523	130	33.30897	130	123.993	130	87.53214	130	13.36108	130	11.32069	130	20.05266	130	17.77415	130	62.79145	130	48.52932	130	159.9597	130	113.48	130	50.2511	130	29.05313	130	38.97266	130	41.06255	130	37.91261	130	37.34694	130	169.6631	130	163.25	130	63.58563	130	53.12393	130	49.00323	130	56.00206	130
	131	22.8975	131	30.24288	131	118.3506	131	84.36142	131	10.4397	131	9.215281	131	17.40128	131	16.5729	131	59.75674	131	48.33056	131	153.4421	131	111.268	131	46.39982	131	25.54904	131	37.73983	131	39.32103	131	36.17237	131	33.8024	131	163.9799	131	155.8337	131	60.72921	131	50.2996	131	46.79078	131	49.88994	131
	132	20.49655	132	26.75185	132	114.7537	132	81.72871	132	7.579352	132	4.609419	132	12.41859	132	13.59977	132	56.66873	132	46.10372	132	145.6579	132	104.8756	132	43.4422	132	22.22533	132	36.35974	132	37.54	132	35.65784	132	32.5427	132	159.6998	132	149.6905	132	57.7678	132	48.81568	132	43.52023	132	44.75397	132
	133	18.72659	133	24.17408	133	110.1758	133	79.02486	133	6.072255	133	1.402829	133	8.886889	133	10.0676	133	54.69821	133	45.3297	133	142.2695	133	101.4892	133	40.79762	133	17.42234	133	36.83251	133	34.71694	133	34.23579	133	31.84265	133	156.5247	133	146.7759	133	55.25964	133	46.26902	133	42.21638	133	40.33334	133
	134	16.89342	134	21.38723	134	105.8365	134	76.17093	134	4.862305	134	-.5299084	134	4.931348	134	5.353404	134	52.40717	134	43.89954	134	139.7831	134	99.01701	134	38.73707	134	15.68848	134	37.81384	134	31.78898	134	32.22798	134	30.34738	134	152.912	134	144.1624	134	53.78297	134	43.54769	134	40.97918	134	36.95354	134
	135	15.02545	135	19.53708	135	100.3084	135	73.34219	135	4.617709	135	-1.934156	135	.1331015	135	.9639591	135	51.04361	135	43.1455	135	137.4902	135	97.38139	135	36.06109	135	14.29905	135	37.46874	135	28.60143	135	30.8353	135	28.87744	135	149.616	135	142.5219	135	52.38933	135	42.64345	135	40.39692	135	36.22143	135
	136	12.94068	136	17.88163	136	95.10817	136	69.88829	136	1.793285	136	-3.453714	136	-1.706157	136	-.8680844	136	48.05751	136	40.98917	136	132.5262	136	93.77892	136	30.56173	136	12.3359	136	35.01912	136	25.86799	136	29.72442	136	27.44125	136	145.9362	136	138.7276	136	50.48617	136	41.04009	136	38.34444	136	35.65497	136
	137	11.26988	137	16.53445	137	92.22512	137	66.38069	137	-1.153567	137	-5.412063	137	-4.737865	137	-3.367722	137	47.57658	137	39.84255	137	130.3416	137	91.23989	137	27.38018	137	12.52375	137	34.75785	137	22.65957	137	28.80139	137	25.69316	137	142.715	137	136.1064	137	46.81453	137	36.71009	137	35.97023	137	35.26471	137
	138	10.0462	138	15.83799	138	87.90268	138	63.88053	138	-4.032418	138	-7.594819	138	-7.680518	138	-7.527677	138	44.85424	138	38.87214	138	125.7333	138	87.47289	138	22.85032	138	10.7665	138	31.40337	138	19.48712	138	26.40145	138	24.00562	138	138.9865	138	132.3303	138	42.71167	138	35.2318	138	34.44575	138	34.43732	138
	139	9.086875	139	14.42978	139	84.53638	139	61.22352	139	-6.478528	139	-11.30849	139	-9.617398	139	-10.97913	139	42.14704	139	36.53181	139	123.2339	139	84.84624	139	20.35413	139	11.82654	139	29.68406	139	18.35147	139	24.51736	139	22.43518	139	135.7967	139	129.2219	139	39.85056	139	31.74784	139	32.22358	139	33.16409	139
	140	7.674539	140	12.44349	140	80.39784	140	58.13554	140	-8.562507	140	-12.23136	140	-10.63446	140	-12.03026	140	40.70335	140	36.86373	140	119.8074	140	82.03129	140	15.77896	140	10.1045	140	26.35108	140	17.18019	140	22.51224	140	19.06786	140	132.4355	140	124.9997	140	36.57623	140	27.5438	140	29.84827	140	30.75034	140
	141	6.538615	141	10.7987	141	78.19766	141	55.17009	141	-10.75401	141	-12.39255	141	-11.03677	141	-11.39784	141	36.29486	141	33.19192	141	114.826	141	78.80672	141	13.57064	141	10.04509	141	22.82343	141	15.54274	141	21.68976	141	15.93592	141	129.0172	141	121.6078	141	32.5409	141	25.08433	141	27.39766	141	28.93543	141
	142	5.704829	142	8.582415	142	74.5055	142	52.48647	142	-13.45134	142	-12.7761	142	-11.4214	142	-11.47702	142	32.82109	142	30.63401	142	112.0336	142	76.8362	142	11.62539	142	9.627995	142	18.695	142	13.99384	142	19.89602	142	14.2157	142	125.2662	142	118.4346	142	29.52082	142	21.50017	142	24.4995	142	27.38181	142
	143	4.849616	143	6.992682	143	72.37159	143	50.32169	143	-17.59529	143	-15.70672	143	-10.51619	143	-10.71791	143	30.83291	143	28.36007	143	107.7033	143	74.57504	143	8.46455	143	7.404763	143	14.44826	143	13.77764	143	19.05335	143	13.28572	143	122.4705	143	115.3119	143	26.51861	143	19.39641	143	22.00712	143	25.48136	143
	144	3.313781	144	4.974016	144	70.27927	144	48.15031	144	-19.08961	144	-17.66994	144	-12.0516	144	-10.30907	144	27.36838	144	26.17144	144	104.899	144	71.88304	144	7.865879	144	6.99173	144	11.19427	144	12.56574	144	18.66753	144	12.43851	144	119.7678	144	112.8809	144	24.27431	144	16.50806	144	19.72127	144	22.76028	144
	145	2.018179	145	3.044623	145	67.95706	145	46.45831	145	-19.56542	145	-18.32251	145	-13.3223	145	-11.52621	145	24.62084	145	25.33603	145	100.508	145	69.89811	145	6.365251	145	5.566077	145	6.65569	145	9.720803	145	17.15811	145	10.8205	145	115.5545	145	109.5719	145	22.3518	145	14.97998	145	17.49777	145	20.66151	145
	146	1.748255	146	1.001982	146	65.4544	146	45.05861	146	-20.60293	146	-19.64933	146	-14.97916	146	-11.06969	146	21.56364	146	21.76331	146	95.59236	146	67.9096	146	5.919588	146	3.908805	146	3.131274	146	7.370487	146	16.3743	146	8.68372	146	112.3237	146	107.6894	146	21.57578	146	14.64009	146	14.90627	146	17.40867	146
	147	1.028746	147	.3159027	147	61.47402	147	42.4015	147	-21.53034	147	-19.70163	147	-17.05242	147	-10.59179	147	20.58998	147	20.27122	147	91.40042	147	66.63854	147	5.088924	147	2.012373	147	.6211454	147	5.767599	147	15.23188	147	6.801099	147	109.3789	147	106.3721	147	20.47772	147	14.25884	147	13.49819	147	14.48839	147
	148	.1748684	148	-.6968662	148	58.27508	148	40.33863	148	-21.58467	148	-20.11312	148	-19.80249	148	-10.87857	148	19.28007	148	19.52763	148	86.40873	148	63.66433	148	4.3745	148	.4190326	148	-.5027616	148	4.953536	148	14.62365	148	5.097401	148	105.8556	148	103.1727	148	19.53121	148	13.7669	148	13.09086	148	11.72736	148
	149	-1.123952	149	-1.97139	149	53.45432	149	37.10685	149	-21.33017	149	-22.98695	149	-23.90855	149	-13.26795	149	17.25592	149	19.42501	149	81.73987	149	61.35772	149	2.941789	149	-1.216785	149	-3.077019	149	2.968153	149	13.93148	149	4.240628	149	103.1205	149	100.6893	149	18.12194	149	12.38672	149	11.66584	149	10.32102	149
	150	-2.428189	150	-2.920875	150	50.22793	150	34.66546	150	-22.30375	150	-22.96884	150	-27.16816	150	-15.91	150	16.06064	150	18.78762	150	77.22422	150	58.78157	150	.5664712	150	-2.104941	150	-6.182647	150	-1.820263	150	12.69592	150	3.628572	150	101.1242	150	97.78722	150	16.84834	150	11.61731	150	10.5901	150	7.810336	150
	151	-4.174066	151	-3.568018	151	47.35775	151	31.80793	151	-22.86979	151	-23.46499	151	-31.432	151	-19.07511	151	13.1598	151	17.14428	151	73.73067	151	55.99616	151	-1.457482	151	-3.419124	151	-6.366668	151	-2.046805	151	11.05499	151	2.452893	151	98.07713	151	95.64748	151	15.32671	151	10.30443	151	8.485114	151	5.456831	151
	152	-5.553215	152	-4.72855	152	44.60572	152	29.8302	152	-24.32537	152	-23.27966	152	-35.01319	152	-21.97073	152	12.373	152	16.59863	152	69.83764	152	53.58519	152	-3.769449	152	-3.926046	152	-7.636337	152	-6.239016	152	9.625186	152	.9898511	152	95.35094	152	93.03936	152	13.66384	152	9.129796	152	6.592939	152	6.162209	152
	153	-5.811594	153	-5.054152	153	42.13226	153	27.8377	153	-25.76862	153	-24.68907	153	-36.4389	153	-24.40253	153	11.16776	153	14.52332	153	65.24117	153	51.13467	153	-3.255649	153	-2.580448	153	-8.68138	153	-7.417661	153	8.2437	153	-9.898532E-02	153	92.29804	153	90.06729	153	11.77532	153	6.71589	153	4.77103	153	4.441464	153
	154	-6.603035	154	-6.000199	154	38.63797	154	25.46804	154	-26.87797	154	-26.38518	154	-40.60329	154	-26.51808	154	10.40545	154	14.55836	154	63.37014	154	49.79207	154	-5.19644	154	-3.348418	154	-8.559858	154	-7.8358	154	6.698569	154	-2.120565	154	88.82523	154	87.16935	154	9.27133	154	4.791053	154	2.411019	154	2.846557	154
	155	-8.210714	155	-7.283699	155	36.11607	155	23.43542	155	-29.81764	155	-29.06083	155	-44.08509	155	-30.23765	155	9.361758	155	12.45192	155	59.27702	155	47.57088	155	-8.411024	155	-3.395874	155	-9.660773	155	-8.364508	155	4.661796	155	-4.974132	155	84.30012	155	83.59789	155	4.504581	155	.8162133	155	1.129638	155	2.391413	155
	156	-9.039054	156	-8.238311	156	33.58565	156	22.57057	156	-31.85042	156	-30.01877	156	-44.34298	156	-33.32069	156	5.94988	156	10.46828	156	55.3004	156	43.07958	156	-13.01847	156	-6.869996	156	-10.54049	156	-10.95598	156	4.201967	156	-6.867514	156	81.2756	156	80.59676	156	.9674724	156	-1.76748	156	-1.521873	156	.8380901	156
	157	-10.0931	157	-9.149969	157	31.3416	157	21.09939	157	-33.14159	157	-30.93168	157	-42.04763	157	-33.21953	157	3.742635	157	8.659076	157	54.22102	157	41.52556	157	-13.83389	157	-7.439159	157	-10.64921	157	-9.491492	157	3.526028	157	-7.865935	157	77.87391	157	76.51122	157	-3.622931	157	-6.205062	157	-4.435832	157	-2.185076	157
	158	-11.35237	158	-10.63755	158	28.72331	158	20.48433	158	-34.38346	158	-31.94561	158	-41.6231	158	-32.00912	158	.9281201	158	6.380239	158	55.46146	158	42.69604	158	-13.55102	158	-7.796411	158	-14.03995	158	-11.28723	158	2.698812	158	-8.531789	158	74.76076	158	73.45254	158	-7.104149	158	-10.64133	158	-7.062286	158	-3.685938	158
	159	-12.16094	159	-11.7814	159	26.57902	159	18.99991	159	-35.40638	159	-32.64605	159	-41.8458	159	-31.18813	159	-1.917029	159	5.236661	159	52.94712	159	41.77596	159	-14.06541	159	-7.667952	159	-15.71166	159	-10.8304	159	1.382243	159	-9.835068	159	71.30669	159	70.3074	159	-9.846221	159	-12.36866	159	-9.438981	159	-5.78864	159
	160	-12.46518	160	-12.98881	160	24.26206	160	17.2184	160	-36.39345	160	-34.12279	160	-40.32729	160	-30.03255	160	-2.634685	160	3.010115	160	49.01371	160	39.24899	160	-13.83112	160	-7.915686	160	-17.09092	160	-11.53815	160	.1219355	160	-10.91794	160	68.08334	160	68.9069	160	-10.80779	160	-13.89538	160	-12.05373	160	-9.132248	160
	161	-13.73127	161	-14.5238	161	23.57562	161	16.25807	161	-37.93097	161	-36.14165	161	-41.36974	161	-30.15518	161	-3.46688	161	3.228615	161	45.46629	161	36.94014	161	-16.1391	161	-9.070308	161	-18.28063	161	-11.89358	161	-.6550009	161	-11.48049	161	64.25201	161	66.34599	161	-10.76631	161	-12.97468	161	-13.37919	161	-11.86417	161
	162	-15.32309	162	-16.13227	162	23.06443	162	15.79397	162	-37.73368	162	-36.28601	162	-41.66971	162	-30.50467	162	-4.843671	162	1.75214	162	41.4764	162	35.03051	162	-16.35498	162	-8.835611	162	-19.73885	162	-11.46158	162	-2.215001	162	-12.94168	162	61.86014	162	64.54185	162	-13.7963	162	-13.39151	162	-15.08714	162	-13.84842	162
	163	-16.42687	163	-17.51435	163	20.94921	163	14.21209	163	-35.86516	163	-35.94252	163	-42.10254	163	-30.57637	163	-6.599128	163	-.9670578	163	38.21756	163	32.68235	163	-17.64782	163	-11.51561	163	-20.90502	163	-12.25832	163	-3.528661	163	-14.6393	163	59.01588	163	61.69231	163	-15.66594	163	-14.69895	163	-15.86846	163	-16.34842	163
	164	-17.01992	164	-18.64411	164	17.46988	164	11.80884	164	-34.47641	164	-35.80828	164	-43.19883	164	-30.48618	164	-7.121436	164	-1.022856	164	35.84086	164	31.06032	164	-19.12501	164	-11.40796	164	-23.30795	164	-14.77567	164	-4.435958	164	-15.08817	164	56.98351	164	58.36516	164	-16.60921	164	-17.40336	164	-16.09457	164	-18.31182	164
	165	-17.51191	165	-19.24947	165	14.78199	165	9.887919	165	-35.61698	165	-35.80994	165	-44.64823	165	-30.67196	165	-8.675506	165	-2.20412	165	32.76839	165	30.48337	165	-19.42884	165	-11.12218	165	-26.17959	165	-19.40931	165	-5.981925	165	-16.41092	165	55.18589	165	57.61305	165	-18.74494	165	-18.6048	165	-15.97152	165	-19.05118	165
	166	-18.80257	166	-19.9115	166	12.44291	166	8.535024	166	-36.3479	166	-36.00073	166	-47.37048	166	-32.70394	166	-9.620487	166	-1.606319	166	29.63001	166	29.33001	166	-20.26721	166	-10.63996	166	-27.78589	166	-17.04081	166	-6.790536	166	-17.38212	166	53.4031	166	56.83925	166	-20.43483	166	-19.41386	166	-16.79595	166	-20.57668	166
	167	-18.73847	167	-20.64951	167	9.286416	167	6.532777	167	-39.25347	167	-38.3299	167	-50.14903	167	-34.79365	167	-10.39498	167	-2.795765	167	25.56651	167	26.73808	167	-22.8882	167	-12.78295	167	-27.7084	167	-18.2495	167	-8.097886	167	-18.5154	167	50.96521	167	55.35916	167	-21.83979	167	-22.57899	167	-17.01553	167	-21.43364	167
	168	-19.02302	168	-21.55689	168	6.750014	168	5.078238	168	-39.95773	168	-37.88901	168	-53.26325	168	-37.17779	168	-10.96014	168	-3.75141	168	23.69321	168	24.98189	168	-22.61129	168	-11.77792	168	-29.40696	168	-20.46073	168	-8.628053	168	-19.02605	168	48.48472	168	53.43588	168	-24.02877	168	-24.00492	168	-17.7442	168	-22.77565	168
	169	-19.42209	169	-22.04312	169	3.606658	169	2.091478	169	-41.03328	169	-37.64751	169	-55.02111	169	-37.55848	169	-11.63631	169	-5.270585	169	19.78936	169	23.28724	169	-24.08576	169	-9.950351	169	-28.57527	169	-20.30483	169	-9.994937	169	-20.05041	169	45.97113	169	51.47353	169	-26.02122	169	-24.94619	169	-18.9791	169	-21.78007	169
	170	-20.10451	170	-22.14058	170	1.204512	170	-2.037257E-02	170	-41.95914	170	-38.83807	170	-56.70739	170	-39.20369	170	-11.11617	170	-4.911104	170	17.13886	170	21.77862	170	-24.58327	170	-9.141201	170	-31.30233	170	-23.45471	170	-10.70341	170	-20.07575	170	43.87456	170	49.06637	170	-27.14517	170	-27.87814	170	-19.93383	170	-21.65477	170
	171	-21.09519	171	-23.1279	171	-1.663471	171	-1.701576	171	-43.58232	171	-40.45549	171	-58.21078	171	-41.10078	171	-12.06148	171	-5.869134	171	14.23932	171	19.09063	171	-24.70388	171	-8.871443	171	-31.73281	171	-24.72355	171	-11.19015	171	-20.9692	171	41.61119	171	47.0479	171	-29.93489	171	-30.04665	171	-21.37863	171	-22.04956	171
	172	-19.8983	172	-23.16349	172	-2.631327	172	-2.067186	172	-45.647	172	-41.26337	172	-60.57346	172	-42.86783	172	-12.61999	172	-5.65166	172	11.12406	172	18.09847	172	-24.80635	172	-9.076774	172	-31.38254	172	-23.27494	172	-12.27771	172	-20.89639	172	39.03151	172	44.80503	172	-31.43821	172	-30.80486	172	-23.51745	172	-22.65303	172
	173	-20.15912	173	-23.64479	173	-4.29313	173	-3.718387	173	-46.37466	173	-41.99587	173	-63.00758	173	-44.92941	173	-13.87216	173	-6.149516	173	8.584363	173	15.46254	173	-26.04117	173	-8.994447	173	-33.22601	173	-26.25041	173	-13.10302	173	-21.58799	173	36.03722	173	41.40857	173	-32.57674	173	-31.57783	173	-25.78806	173	-23.89002	173
	174	-20.91086	174	-23.3957	174	-6.445736	174	-5.159241	174	-46.18339	174	-41.8449	174	-61.34078	174	-45.50435	174	-13.42689	174	-5.774997	174	6.443938	174	14.75747	174	-26.14038	174	-8.943003	174	-36.12506	174	-27.96488	174	-13.13029	174	-21.93815	174	33.89768	174	39.02457	174	-33.87637	174	-32.67114	174	-28.6067	174	-25.14808	174
	175	-21.70555	175	-24.19915	175	-8.594024	175	-6.26526	175	-46.30683	175	-41.96351	175	-58.02954	175	-44.39223	175	-15.43806	175	-7.176482	175	3.766809	175	12.54536	175	-24.83098	175	-8.468096	175	-35.72408	175	-28.03485	175	-14.18077	175	-22.88315	175	30.47799	175	35.52965	175	-34.344	175	-31.20146	175	-30.91502	175	-26.54033	175
	176	-21.91681	176	-24.96844	176	-11.32883	176	-7.579519	176	-46.75006	176	-42.52024	176	-56.91005	176	-42.80034	176	-17.63548	176	-9.23109	176	2.113514	176	10.74855	176	-24.84431	176	-8.209023	176	-35.98248	176	-27.38744	176	-15.53872	176	-24.50303	176	28.36279	176	33.64615	176	-35.1941	176	-31.61881	176	-32.85601	176	-27.59288	176
	177	-22.3336	177	-25.10585	177	-13.4767	177	-9.556046	177	-46.50201	177	-43.26415	177	-56.90417	177	-42.10879	177	-17.75702	177	-9.55536	177	-1.760125	177	7.749257	177	-24.49522	177	-9.041218	177	-37.91649	177	-26.6102	177	-15.97379	177	-25.36759	177	26.27475	177	31.9535	177	-35.38926	177	-31.97679	177	-35.43317	177	-30.45821	177
	178	-22.52486	178	-24.97206	178	-15.14714	178	-10.93083	178	-44.9317	178	-43.53734	178	-57.96803	178	-42.89396	178	-18.03316	178	-10.51618	178	-4.0197	178	5.209328	178	-24.72589	178	-8.855761	178	-35.63802	178	-21.8939	178	-16.68107	178	-25.2828	178	25.38675	178	29.9563	178	-36.88309	178	-31.87817	178	-36.25681	178	-32.44878	178
	179	-23.13106	179	-25.12255	179	-16.31053	179	-11.98787	179	-43.99064	179	-43.20475	179	-57.1796	179	-41.98599	179	-17.65064	179	-10.48468	179	-7.43566	179	3.025865	179	-24.63847	179	-8.627569	179	-34.72488	179	-20.3116	179	-17.18829	179	-26.40712	179	22.86173	179	28.19689	179	-37.75062	179	-31.82985	179	-36.10878	179	-33.56274	179
	180	-23.14446	180	-25.0475	180	-18.45581	180	-13.5767	180	-41.72636	180	-41.77972	180	-56.93263	180	-42.07961	180	-20.69786	180	-11.37939	180	-11.39057	180	-2.316584E-02	180	-24.64787	180	-7.504234	180	-36.10827	180	-21.16686	180	-17.87904	180	-26.98589	180	20.87015	180	26.04516	180	-38.41151	180	-31.88674	180	-37.23033	180	-36.18855	180
	181	-23.81536	181	-25.74439	181	-21.12019	181	-15.08645	181	-41.0374	181	-40.8281	181	-57.74489	181	-41.72178	181	-22.18643	181	-13.38804	181	-14.18099	181	-1.416983	181	-24.78429	181	-6.448559	181	-35.20119	181	-19.68311	181	-18.53012	181	-27.31556	181	19.95487	181	25.1799	181	-40.45222	181	-35.0312	181	-37.51167	181	-38.53915	181
	182	-23.55104	182	-26.15923	182	-23.28129	182	-17.36235	182	-40.62212	182	-40.41006	182	-58.91044	182	-42.61235	182	-21.14056	182	-12.7632	182	-17.64222	182	-4.105584	182	-26.09711	182	-7.561181	182	-34.3783	182	-19.00364	182	-18.70536	182	-27.06488	182	17.86135	182	23.30042	182	-41.50743	182	-35.44455	182	-37.84025	182	-39.87409	182
	183	-23.52895	183	-26.13544	183	-26.66288	183	-19.4319	183	-42.53889	183	-40.72706	183	-61.15931	183	-45.16553	183	-21.42896	183	-13.27349	183	-20.01433	183	-5.30329	183	-26.62249	183	-7.432692	183	-34.64565	183	-17.47178	183	-19.86547	183	-27.40404	183	16.07305	183	22.41085	183	-43.6726	183	-37.20104	183	-37.71193	183	-41.77877	183
	184	-22.9765	184	-26.62448	184	-29.21888	184	-21.56291	184	-42.83699	184	-41.3209	184	-63.11771	184	-46.58477	184	-23.34589	184	-12.91665	184	-23.65823	184	-9.339992	184	-28.13149	184	-7.039293	184	-35.76738	184	-19.64806	184	-20.15683	184	-28.27168	184	14.05456	184	20.63553	184	-46.59056	184	-40.44032	184	-36.20766	184	-41.56014	184
	185	-23.76078	185	-27.2248	185	-31.41372	185	-22.68149	185	-43.12349	185	-40.46541	185	-66.53246	185	-50.07132	185	-23.93511	185	-13.7291	185	-28.46254	185	-11.82526	185	-29.68361	185	-7.790251	185	-35.11565	185	-19.94234	185	-21.1708	185	-29.25509	185	11.24763	185	18.45727	185	-47.09749	185	-41.47984	185	-36.10984	185	-41.0453	185
	186	-24.29645	186	-27.45721	186	-33.90903	186	-24.7256	186	-42.94134	186	-39.8273	186	-67.37296	186	-50.78785	186	-23.97296	186	-13.95099	186	-31.35062	186	-13.44345	186	-29.10256	186	-7.381264	186	-34.82324	186	-19.537	186	-21.1249	186	-29.30063	186	8.22998	186	15.3783	186	-47.90051	186	-43.71279	186	-37.18908	186	-42.0443	186
	187	-24.57223	187	-27.8474	187	-35.38485	187	-26.35151	187	-43.53666	187	-39.36473	187	-67.84326	187	-50.48975	187	-24.35355	187	-14.42962	187	-32.48237	187	-14.79972	187	-29.30485	187	-7.502879	187	-35.04266	187	-21.86535	187	-22.1489	187	-29.7357	187	5.897285	187	11.80971	187	-49.2911	187	-44.71124	187	-38.02925	187	-41.92374	187
	188	-25.09543	188	-28.36916	188	-37.0332	188	-26.65599	188	-43.67086	188	-39.61747	188	-69.0533	188	-51.11901	188	-24.40538	188	-13.24144	188	-34.73938	188	-15.5882	188	-29.92664	188	-6.413424	188	-35.36375	188	-20.84333	188	-22.55117	188	-30.03727	188	3.522549	188	8.978573	188	-50.23561	188	-44.55821	188	-38.82084	188	-41.99856	188
	189	-24.28067	189	-29.16574	189	-38.74783	189	-27.2453	189	-45.00805	189	-41.00695	189	-68.88677	189	-51.17699	189	-25.96017	189	-15.01441	189	-36.28716	189	-16.65059	189	-29.79435	189	-6.652624	189	-36.76527	189	-24.39899	189	-23.39503	189	-30.12915	189	.6284052	189	6.218911	189	-50.45925	189	-44.95499	189	-40.57697	189	-41.88238	189
	190	-24.30165	190	-29.48334	190	-41.1945	190	-28.5063	190	-43.48814	190	-39.12452	190	-68.90703	190	-50.80108	190	-27.01713	190	-16.44133	190	-38.78534	190	-18.19753	190	-29.65416	190	-7.134391	190	-39.65925	190	-25.38332	190	-24.44839	190	-31.04752	190	-1.418475	190	4.290932	190	-50.43093	190	-44.63267	190	-41.73249	190	-43.32418	190
	191	-24.72728	191	-29.53926	191	-41.76135	191	-29.12454	191	-43.35492	191	-38.35655	191	-67.62445	191	-49.18956	191	-26.3895	191	-15.67813	191	-41.14407	191	-19.39038	191	-27.86284	191	-4.750564	191	-44.23899	191	-28.4748	191	-24.67101	191	-31.03506	191	-3.780059	191	1.899003	191	-51.83512	191	-45.20133	191	-42.56441	191	-43.2539	191
	192	-24.86737	192	-29.43497	192	-42.24298	192	-29.39144	192	-42.34581	192	-37.89356	192	-66.60711	192	-47.91384	192	-27.37523	192	-14.82331	192	-42.19838	192	-19.82021	192	-28.38011	192	-6.317278	192	-43.53248	192	-31.34506	192	-25.60377	192	-31.64459	192	-5.641542	192	.5444101	192	-52.74279	192	-45.81668	192	-44.63914	192	-43.19678	192
	193	-26.58218	193	-31.06825	193	-43.09221	193	-30.10119	193	-41.28116	193	-37.16454	193	-64.0971	193	-45.48715	193	-29.1226	193	-16.95574	193	-45.57394	193	-21.2913	193	-26.79541	193	-5.335662	193	-43.68711	193	-29.6338	193	-25.98331	193	-30.99949	193	-7.824654	193	-1.743299	193	-53.38457	193	-45.38584	193	-45.71621	193	-44.32237	193
	194	-25.87015	194	-31.1606	194	-44.91496	194	-31.61342	194	-39.50179	194	-35.53569	194	-63.99343	194	-45.33918	194	-28.33138	194	-15.37421	194	-46.66241	194	-22.47611	194	-24.79558	194	-2.975878	194	-42.38089	194	-26.37519	194	-26.57025	194	-31.32456	194	-9.971995	194	-2.762891	194	-52.98476	194	-45.53008	194	-45.55639	194	-44.42606	194
	195	-25.08333	195	-31.35292	195	-45.96346	195	-32.36334	195	-38.3303	195	-33.36418	195	-63.44764	195	-46.15734	195	-29.51524	195	-15.8541	195	-50.14563	195	-23.92782	195	-24.52808	195	-2.82196	195	-40.91925	195	-24.93218	195	-26.91574	195	-31.07246	195	-12.62073	195	-4.300095	195	-53.7668	195	-45.83472	195	-46.53886	195	-46.90612	195
	196	-24.70226	196	-30.13254	196	-46.8744	196	-32.85089	196	-36.82688	196	-30.92785	196	-62.31975	196	-44.91066	196	-30.61056	196	-16.29315	196	-51.83992	196	-24.94252	196	-21.62187	196	.743838	196	-40.42043	196	-22.41841	196	-27.59805	196	-31.46732	196	-14.5531	196	-6.283281	196	-54.77819	196	-45.89907	196	-47.29029	196	-49.00147	196
	197	-25.00781	197	-30.23654	197	-47.99728	197	-33.85186	197	-34.36261	197	-28.22779	197	-62.29259	197	-44.7642	197	-29.8592	197	-16.56664	197	-54.52996	197	-26.2116	197	-22.18087	197	1.166933	197	-40.68802	197	-18.66706	197	-28.08704	197	-31.50144	197	-15.69986	197	-6.888343	197	-55.92115	197	-47.56063	197	-45.7899	197	-49.31421	197
	198	-25.30553	198	-30.06248	198	-50.65522	198	-36.27653	198	-34.28595	198	-27.00051	198	-62.2383	198	-44.90954	198	-31.23864	198	-15.29286	198	-56.02919	198	-26.82494	198	-21.33052	198	3.447473	198	-40.77325	198	-19.0059	198	-28.85227	198	-31.97363	198	-17.56558	198	-8.777201	198	-56.29476	198	-48.19178	198	-44.3126	198	-50.46057	198
	199	-25.69924	199	-30.52774	199	-52.34106	199	-37.24479	199	-34.25829	199	-26.82136	199	-63.68818	199	-46.03546	199	-30.38894	199	-15.09757	199	-56.91439	199	-28.35412	199	-20.73507	199	4.683994	199	-38.67193	199	-16.67209	199	-28.77837	199	-31.46338	199	-19.18252	199	-10.13003	199	-57.37336	199	-49.4401	199	-44.72755	199	-51.25462	199
	200	-25.59979	200	-30.29287	200	-53.74084	200	-38.73433	200	-35.31923	200	-28.22656	200	-65.80119	200	-48.6595	200	-30.98184	200	-15.54355	200	-58.20957	200	-27.99674	200	-22.22989	200	3.831137	200	-38.39075	200	-16.26908	200	-29.16862	200	-31.05834	200	-20.32104	200	-11.70392	200	-57.56094	200	-50.29288	200	-44.15076	200	-52.08831	200
	201	-25.90159	201	-30.11364	201	-53.92308	201	-40.06047	201	-34.83641	201	-27.54892	201	-67.76656	201	-50.57621	201	-28.55163	201	-15.36194	201	-58.93369	201	-28.02691	201	-22.44105	201	5.208357	201	-37.33472	201	-17.03425	201	-29.43784	201	-30.83257	201	-22.14293	201	-13.222	201	-57.89237	201	-50.59031	201	-44.09251	201	-52.92522	201
	202	-26.72304	202	-30.80069	202	-54.61509	202	-41.04034	202	-35.5566	202	-27.36262	202	-69.87643	202	-51.68521	202	-26.84667	202	-16.28812	202	-60.88112	202	-28.80823	202	-22.86143	202	4.676145	202	-37.49906	202	-19.34447	202	-30.15995	202	-32.04153	202	-23.43054	202	-15.02104	202	-58.09209	202	-50.66137	202	-44.28273	202	-51.38352	202
	203	-26.04037	203	-30.52051	203	-55.5783	203	-41.35735	203	-36.93639	203	-27.58007	203	-70.56141	203	-52.09877	203	-27.77872	203	-16.02997	203	-62.41285	203	-28.77886	203	-21.51369	203	5.389074	203	-38.10526	203	-19.90868	203	-30.66249	203	-33.11929	203	-24.66335	203	-16.17562	203	-57.49703	203	-48.57659	203	-44.22401	203	-51.70382	203
	204	-25.9074	204	-30.45944	204	-55.82512	204	-41.75402	204	-37.26583	204	-28.67245	204	-71.76921	204	-52.91186	204	-26.58481	204	-14.95018	204	-62.14672	204	-29.06411	204	-20.65721	204	6.201051	204	-37.21146	204	-17.92673	204	-30.59151	204	-33.5929	204	-26.89779	204	-18.07212	204	-56.83621	204	-48.83592	204	-45.70264	204	-52.33173	204
	205	-26.96174	205	-30.06241	205	-56.2125	205	-41.30201	205	-37.56199	205	-29.67872	205	-71.19246	205	-53.5631	205	-26.55456	205	-15.55635	205	-60.43584	205	-27.34121	205	-20.63357	205	6.332574	205	-40.79838	205	-25.35057	205	-30.36031	205	-33.0161	205	-28.62823	205	-20.10525	205	-56.69331	205	-48.36492	205	-46.47295	205	-51.23705	205
	206	-27.33471	206	-30.49189	206	-55.92859	206	-41.05733	206	-37.1996	206	-30.598	206	-70.66533	206	-52.20642	206	-26.35215	206	-15.86141	206	-60.07088	206	-26.34203	206	-22.06393	206	5.839471	206	-40.77194	206	-25.28884	206	-31.06751	206	-33.30569	206	-30.45547	206	-22.59104	206	-56.19521	206	-47.42939	206	-47.35302	206	-50.2942	206
	207	-26.86257	207	-30.00574	207	-55.65611	207	-41.85001	207	-35.59618	207	-29.80201	207	-71.11964	207	-50.6084	207	-24.67454	207	-14.91844	207	-59.04263	207	-24.81936	207	-20.63734	207	5.251142	207	-40.61634	207	-24.79477	207	-31.51628	207	-33.34322	207	-31.00357	207	-23.76395	207	-55.85041	207	-47.0218	207	-47.83508	207	-49.7796	207
	208	-27.0402	208	-29.77245	208	-55.7579	208	-41.93039	208	-33.41722	208	-28.26133	208	-68.87157	208	-48.04908	208	-28.45091	208	-16.53008	208	-57.92549	208	-24.15811	208	-20.18778	208	7.262291	208	-42.09497	208	-26.91523	208	-31.57403	208	-33.30195	208	-32.22238	208	-24.49842	208	-55.56916	208	-45.85956	208	-49.22903	208	-49.88859	208
	209	-27.06381	209	-29.89529	209	-55.53723	209	-42.02578	209	-32.70727	209	-28.33866	209	-65.62523	209	-44.58108	209	-29.17033	209	-17.7747	209	-57.16908	209	-23.2442	209	-17.54487	209	8.612234	209	-44.18123	209	-28.4359	209	-31.77777	209	-33.37644	209	-33.92309	209	-25.16053	209	-55.85823	209	-45.86309	209	-50.56401	209	-50.36892	209
	210	-26.42669	210	-29.27978	210	-55.10671	210	-41.75836	210	-33.1007	210	-30.85427	210	-63.86775	210	-41.00042	210	-31.23392	210	-17.29569	210	-56.29841	210	-21.8299	210	-15.32961	210	11.94875	210	-44.14202	210	-28.03521	210	-32.46136	210	-33.30849	210	-35.62067	210	-25.4652	210	-57.28026	210	-46.7013	210	-51.24034	210	-51.23063	210
	211	-26.02856	211	-28.89798	211	-55.32467	211	-42.05289	211	-32.39778	211	-29.94252	211	-62.07004	211	-40.90797	211	-32.12962	211	-18.27844	211	-54.04885	211	-19.96049	211	-13.66741	211	14.16375	211	-46.44709	211	-29.01371	211	-32.69268	211	-32.91443	211	-37.02094	211	-26.52714	211	-57.91338	211	-46.88754	211	-49.91673	211	-50.49907	211
	212	-25.78503	212	-28.37671	212	-55.74474	212	-42.1613	212	-33.44638	212	-28.69407	212	-59.43851	212	-39.02998	212	-30.34653	212	-16.99883	212	-55.62207	212	-20.87678	212	-13.10184	212	15.07963	212	-47.88406	212	-28.56139	212	-33.12189	212	-32.00839	212	-37.95811	212	-27.30113	212	-59.1377	212	-47.13346	212	-50.25033	212	-52.49501	212
	213	-24.81858	213	-27.59941	213	-56.10034	213	-42.50698	213	-33.3137	213	-26.72202	213	-59.69194	213	-37.66265	213	-31.13393	213	-16.65331	213	-54.45437	213	-19.51366	213	-11.0265	213	18.43474	213	-49.13483	213	-29.77733	213	-33.72674	213	-31.51365	213	-38.28441	213	-26.2307	213	-60.20969	213	-47.49119	213	-49.52061	213	-52.29957	213
	214	-24.81652	214	-27.42556	214	-56.50675	214	-43.4668	214	-34.56055	214	-27.05961	214	-58.25578	214	-35.22529	214	-33.02324	214	-17.52805	214	-52.61275	214	-18.56246	214	-11.8181	214	18.90212	214	-48.92651	214	-27.19463	214	-34.29164	214	-30.95551	214	-39.14217	214	-26.622	214	-60.74791	214	-47.98061	214	-50.05461	214	-55.79399	214
	215	-24.66465	215	-27.20986	215	-56.2948	215	-44.40135	215	-33.83593	215	-26.98212	215	-58.00817	215	-34.96489	215	-33.46668	215	-16.17288	215	-51.23449	215	-16.57476	215	-11.26135	215	20.17472	215	-45.5998	215	-24.51004	215	-35.07338	215	-30.64389	215	-40.39278	215	-27.2979	215	-59.87259	215	-47.96922	215	-49.61973	215	-57.55604	215
	216	-24.01719	216	-26.76281	216	-56.8427	216	-44.777	216	-35.45615	216	-29.77318	216	-60.10364	216	-37.01245	216	-34.66477	216	-16.05302	216	-49.06829	216	-14.62939	216	-11.30865	216	19.53554	216	-45.978	216	-21.86882	216	-34.89296	216	-30.17349	216	-40.40996	216	-27.84705	216	-60.05077	216	-48.29715	216	-46.10373	216	-58.88357	216
	217	-23.27032	217	-26.45407	217	-57.50462	217	-44.42968	217	-34.07127	217	-28.49725	217	-60.27452	217	-38.42476	217	-34.29008	217	-14.92565	217	-47.21181	217	-12.63928	217	-10.6599	217	20.62264	217	-46.67164	217	-22.82619	217	-35.41319	217	-29.89151	217	-40.43433	217	-27.87526	217	-60.14235	217	-48.66633	217	-48.27197	217	-60.4144	217
	218	-22.80026	218	-26.60344	218	-57.37616	218	-44.52562	218	-34.38165	218	-27.5933	218	-61.38356	218	-38.4605	218	-34.67308	218	-14.99469	218	-44.57537	218	-10.18121	218	-11.17004	218	20.39792	218	-45.044	218	-20.46011	218	-35.43258	218	-29.45582	218	-39.94912	218	-27.63325	218	-59.60905	218	-48.0852	218	-46.27335	218	-58.74342	218
	219	-21.96551	219	-26.23177	219	-57.71446	219	-44.59696	219	-34.72497	219	-27.48344	219	-62.828	219	-39.36677	219	-32.95118	219	-14.27392	219	-43.13875	219	-8.713211	219	-11.38561	219	20.12576	219	-42.73634	219	-16.61479	219	-36.46824	219	-29.69426	219	-40.86232	219	-27.34095	219	-58.8359	219	-46.25476	219	-46.53902	219	-57.46435	219
	220	-21.28723	220	-25.63705	220	-57.05887	220	-43.90942	220	-35.28836	220	-28.61894	220	-62.0536	220	-39.94231	220	-33.11167	220	-13.89694	220	-41.1106	220	-7.246654	220	-9.173393	220	21.23785	220	-43.08625	220	-16.82965	220	-36.01857	220	-29.50716	220	-39.92935	220	-26.49303	220	-58.81146	220	-45.0209	220	-47.41756	220	-56.58921	220
	221	-21.51371	221	-25.31907	221	-55.13514	221	-43.82305	221	-35.32679	221	-29.38787	221	-59.70669	221	-38.04041	221	-32.15143	221	-12.33017	221	-39.02553	221	-5.639976	221	-9.604383	221	21.05143	221	-45.61222	221	-17.93863	221	-37.38245	221	-31.45845	221	-40.1792	221	-26.01826	221	-59.70454	221	-47.33261	221	-46.91027	221	-55.1762	221
	222	-20.09698	222	-24.64435	222	-54.03632	222	-42.83065	222	-35.68366	222	-29.80165	222	-60.00335	222	-38.59817	222	-32.72653	222	-13.12593	222	-36.6833	222	-4.063697	222	-9.660494	222	21.26353	222	-47.48534	222	-22.57097	222	-36.938	222	-32.00468	222	-39.27327	222	-25.39635	222	-59.02515	222	-47.00179	222	-48.17588	222	-55.33145	222
	223	-20.82	223	-24.59755	223	-53.86333	223	-41.91397	223	-35.31761	223	-29.64353	223	-58.90414	223	-37.70886	223	-31.67351	223	-12.48629	223	-33.70083	223	-2.637142	223	-9.643292	223	19.71604	223	-49.88364	223	-27.55717	223	-36.95525	223	-32.29538	223	-38.98682	223	-24.51932	223	-58.86576	223	-46.42476	223	-49.76035	223	-54.05606	223
	224	-21.97585	224	-24.47282	224	-53.17956	224	-40.50144	224	-33.76257	224	-27.92154	224	-57.66088	224	-37.27016	224	-31.76722	224	-12.34802	224	-30.90634	224	-1.362148	224	-9.277947	224	20.87357	224	-49.0368	224	-30.58513	224	-36.48146	224	-31.94377	224	-38.52472	224	-24.57809	224	-58.92982	224	-46.07269	224	-50.26686	224	-54.05209	224
	225	-22.64186	225	-25.15374	225	-52.19132	225	-39.68767	225	-31.4677	225	-26.86718	225	-55.59786	225	-35.25994	225	-32.99748	225	-13.63835	225	-28.58908	225	1.208181	225	-8.794197	225	21.67259	225	-46.62838	225	-29.70507	225	-36.25242	225	-32.40926	225	-38.66562	225	-24.08875	225	-58.31085	225	-45.55464	225	-53.43691	225	-52.29029	225
	226	-22.52706	226	-25.3605	226	-51.91484	226	-40.09153	226	-31.11428	226	-26.55223	226	-52.83904	226	-31.46897	226	-32.2373	226	-11.42618	226	-26.65557	226	1.699444	226	-9.858863	226	20.23681	226	-47.15134	226	-30.17678	226	-36.39298	226	-32.9934	226	-38.60255	226	-24.09813	226	-58.6332	226	-44.83695	226	-55.09728	226	-55.20755	226
	227	-21.37003	227	-25.37105	227	-50.99261	227	-40.47737	227	-29.97798	227	-26.54292	227	-50.72655	227	-29.06644	227	-32.7101	227	-11.11224	227	-24.07159	227	2.228239	227	-8.679388	227	21.61244	227	-48.05622	227	-30.95646	227	-36.71087	227	-33.35153	227	-38.09398	227	-23.4599	227	-58.57478	227	-45.38822	227	-54.87918	227	-56.88273	227
	228	-21.57708	228	-24.90498	228	-51.0356	228	-40.21672	228	-29.82173	228	-26.67673	228	-50.40608	228	-28.93179	228	-32.55138	228	-12.19703	228	-22.33407	228	3.251517	228	-8.726042	228	22.37296	228	-50.09866	228	-30.60417	228	-36.80561	228	-34.12002	228	-37.65792	228	-22.72716	228	-59.13269	228	-45.59597	228	-53.49242	228	-57.27077	228
	229	-21.77654	229	-24.62244	229	-51.07055	229	-39.90636	229	-28.78509	229	-26.00789	229	-49.86085	229	-28.68289	229	-32.35757	229	-11.19452	229	-21.51037	229	3.422267	229	-8.890667	229	22.09131	229	-49.52786	229	-31.85092	229	-35.69651	229	-32.85063	229	-37.86542	229	-22.14657	229	-59.41521	229	-45.79011	229	-54.53828	229	-59.93644	229
	230	-22.74046	230	-24.62573	230	-51.04107	230	-40.57113	230	-29.5321	230	-25.79944	230	-47.63056	230	-26.08291	230	-32.06516	230	-10.43786	230	-19.64759	230	3.983558	230	-7.764653	230	22.33352	230	-49.79609	230	-32.51267	230	-35.01515	230	-32.57772	230	-38.05286	230	-21.18524	230	-58.96276	230	-46.02086	230	-52.76447	230	-61.16612	230
	231	-23.05118	231	-24.78681	231	-51.24771	231	-41.16701	231	-27.82386	231	-25.82811	231	-47.5905	231	-24.77501	231	-32.97841	231	-11.98493	231	-18.0678	231	5.542236	231	-8.684833	231	23.83772	231	-48.33864	231	-32.68569	231	-34.87504	231	-33.20304	231	-37.29399	231	-20.29487	231	-59.14891	231	-46.21195	231	-51.40488	231	-64.64414	231
	232	-23.84496	232	-25.18698	232	-50.15091	232	-41.12701	232	-29.57567	232	-27.55971	232	-47.55238	232	-24.73778	232	-31.67286	232	-11.79092	232	-16.9964	232	4.313104	232	-8.507177	232	23.24884	232	-48.45829	232	-28.39914	232	-34.54053	232	-32.22398	232	-36.75732	232	-19.11314	232	-58.37135	232	-45.2534	232	-49.79866	232	-63.72762	232
	233	-23.97713	233	-25.43016	233	-50.86944	233	-41.05743	233	-30.17809	233	-28.38163	233	-47.10972	233	-25.25622	233	-28.34781	233	-9.954449	233	-16.6383	233	4.040022	233	-10.98378	233	20.83747	233	-50.97179	233	-29.86048	233	-34.59435	233	-31.99813	233	-36.38777	233	-18.31504	233	-58.20638	233	-43.73999	233	-46.88097	233	-64.15976	233
	234	-23.24421	234	-25.61451	234	-51.45739	234	-40.78645	234	-30.25863	234	-28.71788	234	-47.03001	234	-25.9166	234	-28.25064	234	-10.36052	234	-16.75783	234	4.056336	234	-9.59297	234	22.86277	234	-51.99324	234	-28.33325	234	-34.69872	234	-31.58492	234	-35.35802	234	-17.23816	234	-58.12385	234	-42.43989	234	-45.33318	234	-64.22685	234
	235	-23.46408	235	-24.99366	235	-51.68731	235	-40.44778	235	-29.97365	235	-27.00373	235	-50.14705	235	-28.84772	235	-26.47981	235	-9.365839	235	-17.05033	235	3.024649	235	-8.106812	235	24.33178	235	-51.47972	235	-26.74272	235	-34.09523	235	-30.68325	235	-34.89751	235	-16.78817	235	-57.11302	235	-41.28961	235	-44.85088	235	-63.2416	235
	236	-22.30648	236	-24.76643	236	-51.69046	236	-40.53867	236	-29.31809	236	-27.01861	236	-47.44024	236	-28.0085	236	-27.16446	236	-10.72149	236	-16.43617	236	2.645293	236	-6.75557	236	25.97834	236	-51.66953	236	-27.16075	236	-34.47134	236	-29.31764	236	-34.01586	236	-15.41307	236	-56.04182	236	-39.6269	236	-44.32549	236	-62.12534	236
	237	-22.03324	237	-24.8974	237	-50.60796	237	-40.49482	237	-28.79973	237	-26.90002	237	-46.37033	237	-26.35501	237	-26.68242	237	-9.750078	237	-15.60286	237	2.780331	237	-6.382761	237	26.65393	237	-49.81282	237	-25.31862	237	-35.21383	237	-29.31475	237	-32.89625	237	-14.03739	237	-54.79363	237	-38.76438	237	-43.57405	237	-60.22042	237
	238	-22.28556	238	-24.30482	238	-49.40189	238	-39.2759	238	-28.12715	238	-27.73339	238	-46.42584	238	-26.95766	238	-25.76445	238	-9.752157	238	-16.17182	238	1.616369	238	-5.032314	238	27.84935	238	-51.61995	238	-26.99516	238	-35.85471	238	-29.03097	238	-32.06914	238	-12.91202	238	-53.72419	238	-37.2357	238	-44.29792	238	-59.45277	238
	239	-22.78552	239	-24.50687	239	-49.0765	239	-38.50996	239	-26.97816	239	-26.76464	239	-46.41283	239	-28.94995	239	-26.6287	239	-10.29716	239	-16.46838	239	.3945158	239	-5.035185	239	29.63139	239	-51.02383	239	-28.25242	239	-35.21615	239	-27.38898	239	-31.1412	239	-12.68387	239	-53.72004	239	-36.5122	239	-45.64463	239	-58.2358	239
	240	-22.34698	240	-23.96098	240	-49.8647	240	-38.60315	240	-25.16104	240	-25.2166	240	-46.75756	240	-28.74924	240	-28.30161	240	-11.22968	240	-16.91123	240	-1.191191	240	-4.69403	240	29.68627	240	-49.31181	240	-28.0205	240	-35.62471	240	-27.20754	240	-30.44952	240	-12.49047	240	-52.88413	240	-35.17238	240	-47.36009	240	-57.05154	240
	241	-21.81381	241	-23.57261	241	-50.43805	241	-38.40445	241	-23.29266	241	-22.75363	241	-44.56653	241	-24.75658	241	-29.67714	241	-12.12687	241	-17.32931	241	-1.78491	241	-2.945623	241	30.77795	241	-50.09512	241	-31.95217	241	-35.09133	241	-25.83109	241	-29.84507	241	-11.64043	241	-53.75695	241	-35.81411	241	-48.71199	241	-56.16373	241
	242	-21.12327	242	-23.76828	242	-50.62152	242	-38.51553	242	-21.80404	242	-21.29269	242	-42.80893	242	-22.53097	242	-31.19102	242	-12.95875	242	-18.99342	242	-4.082419	242	-2.791778	242	31.59981	242	-48.95747	242	-31.42945	242	-35.93056	242	-25.91874	242	-29.78387	242	-11.16057	242	-54.35228	242	-36.78708	242	-49.0143	242	-53.99327	242
	243	-20.57666	243	-23.2849	243	-51.40564	243	-39.3076	243	-21.76203	243	-20.3769	243	-41.40287	243	-20.51166	243	-31.22991	243	-12.16877	243	-18.27939	243	-5.494726	243	-1.100145	243	32.97041	243	-48.02275	243	-32.73231	243	-36.01183	243	-25.56657	243	-30.23522	243	-12.09806	243	-55.15543	243	-38.43299	243	-49.74343	243	-53.09758	243
	244	-19.91631	244	-23.38055	244	-51.72487	244	-39.09119	244	-22.47469	244	-20.05246	244	-42.09516	244	-21.91809	244	-30.82329	244	-11.90685	244	-20.0236	244	-7.388291	244	-1.836837	244	32.66089	244	-48.06632	244	-34.48909	244	-36.45206	244	-26.933	244	-30.95968	244	-13.46025	244	-55.37986	244	-38.82972	244	-49.89805	244	-52.67611	244
	245	-20.23986	245	-23.22865	245	-52.45205	245	-40.25328	245	-20.60165	245	-19.47432	245	-41.73759	245	-21.06679	245	-32.26885	245	-12.16073	245	-22.99585	245	-9.203551	245	-3.755547	245	31.98402	245	-46.89721	245	-33.51948	245	-36.1649	245	-27.18815	245	-31.11624	245	-14.5326	245	-55.16821	245	-37.84553	245	-50.60686	245	-55.11819	245
	246	-20.24343	246	-23.80179	246	-53.07814	246	-41.23388	246	-18.16906	246	-19.42207	246	-40.05141	246	-18.79893	246	-33.03434	246	-12.31974	246	-25.86013	246	-13.46459	246	-4.975085	246	30.03837	246	-46.86434	246	-35.0228	246	-36.31925	246	-26.86595	246	-30.66475	246	-14.3977	246	-55.45296	246	-37.50442	246	-51.7592	246	-57.34921	246
	247	-19.51036	247	-23.60258	247	-54.69147	247	-42.74727	247	-17.29821	247	-19.31255	247	-41.35544	247	-19.46512	247	-33.29659	247	-12.87981	247	-27.77577	247	-15.70788	247	-2.017204	247	31.37821	247	-46.117	247	-32.50776	247	-36.10551	247	-27.10499	247	-30.1745	247	-13.7218	247	-55.21015	247	-38.02327	247	-49.42602	247	-61.36454	247
	248	-19.48937	248	-23.16216	248	-55.47323	248	-44.25544	248	-17.67802	248	-19.86257	248	-41.89351	248	-19.07742	248	-34.30566	248	-12.04794	248	-27.42884	248	-15.6532	248	-2.811692	248	31.00281	248	-46.94777	248	-31.03638	248	-36.25091	248	-28.31261	248	-29.8867	248	-12.85734	248	-55.76177	248	-38.62375	248	-48.45391	248	-66.48744	248
	249	-19.55315	249	-22.65335	249	-56.38615	249	-45.29188	249	-17.66904	249	-20.50123	249	-43.55857	249	-21.5486	249	-33.78291	249	-12.35142	249	-30.08612	249	-18.05896	249	-1.168966	249	31.11743	249	-47.20724	249	-29.36285	249	-35.63894	249	-29.58963	249	-29.95017	249	-12.78856	249	-54.04617	249	-37.87794	249	-46.90576	249	-67.54986	249
	250	-18.84674	250	-22.37555	250	-58.01347	250	-46.17607	250	-17.72265	250	-21.65359	250	-44.9752	250	-23.25497	250	-33.22209	250	-11.28212	250	-30.80854	250	-19.25387	250	-4.34217	250	28.0521	250	-48.51064	250	-27.17313	250	-35.83273	250	-30.54137	250	-30.2128	250	-12.25515	250	-51.75451	250	-35.69722	250	-42.71106	250	-67.10322	250
	251	-18.49253	251	-21.98536	251	-58.87894	251	-47.34657	251	-17.15554	251	-20.79535	251	-44.46499	251	-23.37476	251	-31.56483	251	-11.14025	251	-33.68266	251	-21.31024	251	-5.250528	251	26.74619	251	-49.98369	251	-28.49594	251	-35.39878	251	-30.63725	251	-29.55591	251	-11.55002	251	-50.04171	251	-33.39142	251	-42.75192	251	-66.62221	251
	252	-17.89924	252	-20.9709	252	-57.71722	252	-46.60433	252	-16.79008	252	-21.18039	252	-41.78602	252	-21.63694	252	-32.70788	252	-11.69293	252	-35.93507	252	-22.81396	252	-5.736553	252	26.54514	252	-50.94035	252	-27.17601	252	-35.46975	252	-30.69761	252	-29.76838	252	-11.72266	252	-48.65423	252	-30.99132	252	-40.45964	252	-65.62848	252
	253	-16.76655	253	-20.09015	253	-57.14774	253	-46.73791	253	-16.83493	253	-21.37602	253	-38.56386	253	-18.887	253	-32.18173	253	-11.63053	253	-37.54918	253	-23.983	253	-5.099737	253	26.61649	253	-51.46038	253	-28.09721	253	-35.40641	253	-31.09217	253	-30.1553	253	-12.21255	253	-47.94	253	-28.30893	253	-39.48181	253	-65.26876	253
	254	-16.08465	254	-19.20569	254	-58.20037	254	-47.33891	254	-17.57766	254	-22.31217	254	-39.61532	254	-19.09552	254	-30.85081	254	-11.10156	254	-40.28423	254	-25.0097	254	-6.18378	254	26.04883	254	-53.47648	254	-27.64101	254	-35.65423	254	-32.43689	254	-30.49906	254	-12.94912	254	-47.03955	254	-27.4451	254	-40.26424	254	-64.41205	254
	255	-15.75168	255	-18.90484	255	-58.86435	255	-47.33044	255	-16.68904	255	-23.68052	255	-40.44851	255	-21.39569	255	-31.53036	255	-11.82448	255	-42.46944	255	-26.87763	255	-8.037857	255	23.11588	255	-54.20158	255	-28.65412	255	-35.71525	255	-33.09285	255	-30.93047	255	-13.35201	255	-46.7452	255	-26.84881	255	-40.9414	255	-62.41063	255
	256	-15.02985	256	-18.31094	256	-58.92146	256	-46.98603	256	-17.04012	256	-24.93726	256	-40.25361	256	-21.88299	256	-31.24025	256	-12.97619	256	-42.09496	256	-27.62156	256	-8.328215	256	23.16358	256	-55.68575	256	-30.24763	256	-34.96092	256	-33.36913	256	-31.85043	256	-13.82993	256	-47.25597	256	-26.12953	256	-41.05126	256	-61.34776	256
	257	-14.77668	257	-17.35007	257	-59.49718	257	-47.05556	257	-15.64217	257	-22.60966	257	-39.64497	257	-21.01702	257	-30.83974	257	-12.59117	257	-44.24097	257	-29.31913	257	-8.345184	257	24.73847	257	-55.21268	257	-32.32319	257	-33.86798	257	-32.20192	257	-31.90449	257	-14.61135	257	-46.95587	257	-26.08562	257	-42.53994	257	-60.32201	257
	258	-14.00907	258	-16.40742	258	-58.83694	258	-47.5722	258	-16.65039	258	-23.29578	258	-39.93176	258	-19.6355	258	-30.3114	258	-12.82869	258	-44.0593	258	-29.81989	258	-11.1121	258	22.14426	258	-54.37041	258	-32.74503	258	-34.03845	258	-32.19918	258	-32.08472	258	-14.76897	258	-47.66862	258	-27.16457	258	-44.57619	258	-59.61079	258
	259	-14.14337	259	-15.99494	259	-58.57907	259	-47.13084	259	-17.5872	259	-23.35181	259	-38.89778	259	-18.78287	259	-31.59568	259	-13.8195	259	-45.76064	259	-32.16257	259	-12.71037	259	20.95968	259	-53.35044	259	-35.05647	259	-33.54602	259	-31.37083	259	-31.69638	259	-15.47709	259	-47.69767	259	-27.23947	259	-45.734	259	-59.18152	259
	260	-14.02962	260	-15.67279	260	-57.65324	260	-46.71149	260	-19.09553	260	-24.06033	260	-35.84761	260	-16.3258	260	-31.81466	260	-14.52735	260	-47.35834	260	-33.44179	260	-11.63758	260	21.63388	260	-52.25892	260	-34.77289	260	-34.00059	260	-31.55669	260	-32.42216	260	-15.40453	260	-48.38228	260	-28.03508	260	-46.48081	260	-59.5564	260
	261	-14.24383	261	-15.74896	261	-57.77352	261	-46.39238	261	-19.79659	261	-24.29813	261	-36.5231	261	-16.65515	261	-30.91831	261	-13.72151	261	-48.86212	261	-34.89573	261	-9.50313	261	21.99195	261	-50.68459	261	-35.82129	261	-32.91273	261	-30.87651	261	-33.62474	261	-17.15387	261	-48.79263	261	-28.14731	261	-46.51059	261	-58.97662	261
	262	-14.55723	262	-16.06651	262	-57.8017	262	-46.67254	262	-20.29884	262	-24.9992	262	-33.38856	262	-14.44417	262	-30.77779	262	-14.92107	262	-50.49775	262	-36.21417	262	-8.154371	262	23.51224	262	-49.00739	262	-36.44674	262	-32.93791	262	-30.36939	262	-34.87868	262	-20.26059	262	-48.17405	262	-27.40203	262	-45.60296	262	-58.80337	262
	263	-14.11607	263	-15.87422	263	-59.01339	263	-47.07842	263	-19.13865	263	-23.6668	263	-31.9965	263	-14.23411	263	-31.4107	263	-15.57278	263	-51.89454	263	-37.59681	263	-6.681974	263	24.20334	263	-48.69881	263	-36.27346	263	-32.17119	263	-29.49995	263	-35.45236	263	-22.50358	263	-47.09719	263	-27.70148	263	-43.81376	263	-59.20264	263
	264	-14.92375	264	-16.84891	264	-61.45028	264	-49.10326	264	-20.54922	264	-23.84838	264	-31.12055	264	-12.41294	264	-31.63969	264	-15.78855	264	-53.04076	264	-38.9013	264	-7.261786	264	25.01521	264	-46.23306	264	-34.92265	264	-32.3686	264	-28.72663	264	-35.80797	264	-22.80233	264	-47.05769	264	-26.85798	264	-42.65918	264	-60.65374	264
	265	-14.89004	265	-17.27539	265	-60.69277	265	-50.24457	265	-21.63805	265	-25.50966	265	-29.73682	265	-10.91893	265	-31.22966	265	-16.03343	265	-54.6104	265	-39.70226	265	-8.388008	265	24.18357	265	-45.22967	265	-34.85509	265	-31.90506	265	-28.84138	265	-35.8766	265	-22.42777	265	-45.37772	265	-26.44033	265	-39.72958	265	-60.60975	265
	266	-14.5982	266	-16.94107	266	-60.41019	266	-50.47924	266	-23.1562	266	-26.62968	266	-30.06252	266	-11.90672	266	-31.15398	266	-16.77674	266	-56.94742	266	-41.34583	266	-6.348752	266	25.6048	266	-45.05359	266	-32.3867	266	-32.55685	266	-29.31969	266	-36.73742	266	-22.71312	266	-43.37364	266	-24.33512	266	-37.25771	266	-60.66898	266
	267	-15.29217	267	-16.93713	267	-60.60653	267	-50.25032	267	-26.4818	267	-29.36578	267	-29.51362	267	-10.73325	267	-30.67172	267	-16.68623	267	-59.99783	267	-42.948	267	-8.592936	267	22.24285	267	-45.90411	267	-29.85122	267	-31.53765	267	-28.03187	267	-37.39223	267	-22.5746	267	-42.67562	267	-22.69998	267	-34.24218	267	-61.97279	267
	268	-14.69782	268	-17.75641	268	-61.82377	268	-51.03235	268	-27.83579	268	-31.52998	268	-32.45254	268	-14.45774	268	-29.93332	268	-18.66695	268	-60.60596	268	-43.47954	268	-7.927322	268	23.25862	268	-46.42075	268	-29.4818	268	-31.53322	268	-27.82674	268	-38.11054	268	-22.53567	268	-40.81804	268	-19.73209	268	-32.83841	268	-61.27861	268
	269	-14.77961	269	-17.43062	269	-62.39622	269	-50.59081	269	-26.09401	269	-33.12653	269	-32.04175	269	-12.65666	269	-28.32045	269	-18.79242	269	-62.11039	269	-43.99133	269	-8.116173	269	23.60436	269	-46.80173	269	-28.90653	269	-31.80554	269	-28.0114	269	-39.31342	269	-22.9032	269	-39.02964	269	-17.99008	269	-31.96427	269	-61.93367	269
	270	-14.7582	270	-17.44438	270	-63.01718	270	-51.31557	270	-24.60529	270	-32.98566	270	-32.60044	270	-13.94606	270	-26.42307	270	-17.83789	270	-62.69092	270	-43.61702	270	-7.006889	270	24.92587	270	-50.2848	270	-30.24696	270	-31.29468	270	-28.81387	270	-40.34639	270	-24.33413	270	-38.44397	270	-17.02946	270	-31.36986	270	-61.44205	270
	271	-15.29946	271	-17.76185	271	-63.40744	271	-51.40286	271	-25.54316	271	-33.97853	271	-35.74311	271	-15.47834	271	-26.01497	271	-18.31575	271	-63.39827	271	-44.22096	271	-7.627676	271	24.30564	271	-50.4031	271	-29.30156	271	-30.27872	271	-27.83157	271	-41.35247	271	-26.26858	271	-38.52996	271	-16.40857	271	-31.63163	271	-59.99529	271
	272	-15.13582	272	-18.25403	272	-63.52966	272	-50.97108	272	-26.12992	272	-33.38704	272	-37.28064	272	-15.20244	272	-27.156	272	-20.52405	272	-63.37319	272	-43.69922	272	-8.622417	272	24.46679	272	-49.66208	272	-28.90417	272	-30.31998	272	-27.61385	272	-41.58479	272	-26.04848	272	-39.68145	272	-16.47677	272	-32.69535	272	-59.60896	272
	273	-15.27432	273	-18.66961	273	-63.22566	273	-50.75392	273	-25.12511	273	-30.60312	273	-38.33178	273	-17.65711	273	-28.32479	273	-22.20275	273	-63.92128	273	-44.17272	273	-6.362811	273	26.0001	273	-48.94831	273	-29.99999	273	-28.92716	273	-27.32286	273	-42.75372	273	-27.1853	273	-41.69158	273	-17.60994	273	-34.16871	273	-57.68649	273
	274	-15.31045	274	-19.22146	274	-61.67061	274	-49.73457	274	-25.2994	274	-30.67735	274	-34.87193	274	-15.55022	274	-28.20408	274	-24.42118	274	-63.84855	274	-43.58774	274	-8.560255	274	24.1374	274	-48.73246	274	-30.25894	274	-29.18373	274	-27.72819	274	-44.28379	274	-28.99366	274	-42.9185	274	-20.32746	274	-34.66501	274	-55.84177	274
	275	-16.30026	275	-19.95411	275	-60.37899	275	-48.81147	275	-23.71322	275	-29.82032	275	-34.27958	275	-13.03534	275	-28.14744	275	-25.22115	275	-63.55621	275	-44.32607	275	-7.74965	275	25.01352	275	-48.69294	275	-29.681	275	-28.72928	275	-27.4703	275	-45.31543	275	-30.15588	275	-43.58689	275	-21.29815	275	-36.60173	275	-54.69343	275
	276	-16.32468	276	-19.60234	276	-61.43873	276	-48.42168	276	-22.77714	276	-27.17467	276	-34.57942	276	-11.59701	276	-26.08135	276	-25.49128	276	-63.35542	276	-43.98951	276	-9.500118	276	22.8101	276	-48.45843	276	-28.67666	276	-29.6779	276	-28.27403	276	-46.57874	276	-30.24632	276	-43.34438	276	-20.47366	276	-38.28297	276	-54.13451	276
	277	-16.23999	277	-19.45044	277	-61.58786	277	-48.68116	277	-22.19535	277	-26.45072	277	-34.55912	277	-11.33498	277	-27.74588	277	-26.09826	277	-64.11868	277	-45.81726	277	-9.369368	277	24.45056	277	-47.92026	277	-31.89637	277	-28.93916	277	-28.62304	277	-47.47896	277	-31.32297	277	-43.9943	277	-21.49837	277	-38.65866	277	-54.10469	277
	278	-15.57062	278	-19.81607	278	-61.86427	278	-48.23878	278	-21.25891	278	-24.68642	278	-35.35662	278	-11.00029	278	-27.83431	278	-26.55449	278	-64.95039	278	-46.34613	278	-9.899019	278	24.89231	278	-46.3319	278	-30.65786	278	-29.37769	278	-29.27489	278	-48.53315	278	-33.04001	278	-44.47391	278	-22.65414	278	-40.33266	278	-54.53881	278
	279	-15.39102	279	-19.86921	279	-62.46307	279	-47.64912	279	-19.66034	279	-23.96023	279	-36.64618	279	-12.72249	279	-29.37645	279	-27.37789	279	-66.7664	279	-47.95003	279	-8.887496	279	25.08212	279	-45.555	279	-30.58973	279	-29.06133	279	-30.28197	279	-49.76924	279	-34.32939	279	-42.94655	279	-22.70209	279	-41.58624	279	-55.9609	279
	280	-15.74125	280	-20.02874	280	-63.13459	280	-48.6951	280	-18.72531	280	-22.99464	280	-38.38903	280	-13.75925	280	-30.01331	280	-27.42669	280	-68.77323	280	-49.78046	280	-7.976547	280	24.17216	280	-43.46125	280	-30.1577	280	-28.52821	280	-29.56829	280	-51.28723	280	-35.82672	280	-42.60456	280	-22.7234	280	-40.71663	280	-57.08441	280
	281	-15.61355	281	-20.06975	281	-63.40342	281	-48.96411	281	-16.5844	281	-21.98984	281	-39.32042	281	-14.25708	281	-31.37834	281	-27.17218	281	-71.32835	281	-52.74503	281	-8.570099	281	25.12016	281	-39.86561	281	-29.25723	281	-27.73645	281	-29.07951	281	-51.83692	281	-36.19195	281	-41.04484	281	-20.71249	281	-38.96108	281	-58.80842	281
	282	-15.63142	282	-20.19326	282	-62.8231	282	-49.33361	282	-15.85623	282	-21.26264	282	-41.35358	282	-18.15608	282	-31.60277	282	-27.83132	282	-73.8674	282	-54.54679	282	-7.767992	282	25.59084	282	-39.3823	282	-27.74505	282	-28.27036	282	-29.04342	282	-52.78071	282	-36.14427	282	-39.95975	282	-19.64856	282	-38.18645	282	-60.13976	282
	283	-16.30051	283	-20.87773	283	-65.24069	283	-50.45958	283	-13.75359	283	-20.181	283	-46.02694	283	-22.37045	283	-31.27433	283	-27.26349	283	-75.44846	283	-55.48148	283	-8.540633	283	25.42574	283	-38.60119	283	-27.84007	283	-28.29714	283	-29.07561	283	-54.34246	283	-37.06218	283	-38.56268	283	-17.58216	283	-35.71069	283	-61.48128	283
	284	-16.70078	284	-21.47123	284	-66.54765	284	-50.79505	284	-9.998415	284	-19.11083	284	-47.63814	284	-24.94983	284	-30.66735	284	-26.6128	284	-76.83155	284	-56.80367	284	-10.44613	284	21.47989	284	-38.03605	284	-26.81585	284	-28.34243	284	-28.78938	284	-55.57705	284	-37.51014	284	-37.04173	284	-14.81166	284	-33.76015	284	-62.57685	284
	285	-16.96162	285	-21.85648	285	-66.03283	285	-51.44265	285	-7.679694	285	-17.04223	285	-49.95858	285	-27.05371	285	-30.33527	285	-25.97311	285	-78.92725	285	-58.06365	285	-7.74227	285	23.19094	285	-37.62255	285	-26.67564	285	-28.29387	285	-28.68456	285	-57.55286	285	-39.36954	285	-35.42533	285	-13.85368	285	-31.89337	285	-61.86768	285
	286	-17.80921	286	-22.48015	286	-66.83877	286	-51.71588	286	-5.780102	286	-16.1889	286	-49.86002	286	-29.00418	286	-30.44879	286	-26.55047	286	-78.20686	286	-57.00202	286	-6.541934	286	24.93073	286	-37.49612	286	-25.02992	286	-27.77324	286	-28.70123	286	-58.66283	286	-40.97468	286	-35.2037	286	-13.16567	286	-30.80298	286	-62.12828	286
	287	-17.7023	287	-23.12507	287	-67.21125	287	-51.7036	287	-5.524567	287	-18.33314	287	-51.25758	287	-29.33877	287	-30.15399	287	-25.5732	287	-78.39954	287	-56.46116	287	-8.457468	287	22.04504	287	-38.02623	287	-25.6502	287	-27.94738	287	-28.95673	287	-59.45616	287	-41.39136	287	-33.15493	287	-11.64034	287	-30.00396	287	-61.40039	287
	288	-18.74261	288	-23.84619	288	-66.61513	288	-50.82529	288	-5.817262	288	-20.48429	288	-53.7964	288	-31.3703	288	-29.85023	288	-26.21898	288	-79.34778	288	-55.76656	288	-7.066142	288	25.0767	288	-40.26354	288	-26.31637	288	-27.20534	288	-29.10923	288	-60.06717	288	-41.58735	288	-32.20421	288	-11.19341	288	-29.995	288	-60.32735	288
	289	-18.45506	289	-24.29021	289	-66.80298	289	-50.91001	289	-6.59601	289	-21.63384	289	-53.69704	289	-32.05118	289	-30.57455	289	-27.13414	289	-80.84745	289	-56.42174	289	-6.034156	289	25.10997	289	-42.53519	289	-27.58748	289	-27.09835	289	-29.31522	289	-61.50153	289	-42.89257	289	-32.88282	289	-11.16464	289	-31.5996	289	-58.91082	289
	290	-18.81713	290	-24.62566	290	-65.98022	290	-50.75438	290	-6.724286	290	-22.34664	290	-55.0555	290	-32.33094	290	-29.41462	290	-26.38096	290	-82.83222	290	-57.34068	290	-4.860613	290	26.04689	290	-43.83314	290	-29.41899	290	-26.77126	290	-30.09933	290	-62.07888	290	-43.49177	290	-32.49531	290	-9.688575	290	-32.65634	290	-57.24788	290
	291	-19.7507	291	-24.97931	291	-65.79781	291	-51.10211	291	-4.991964	291	-21.25527	291	-54.54916	291	-32.25866	291	-30.20369	291	-28.0369	291	-82.88745	291	-56.63858	291	-6.611578	291	25.97794	291	-45.65553	291	-32.88995	291	-25.97991	291	-29.94493	291	-62.79507	291	-43.78211	291	-32.23833	291	-9.162188	291	-33.45486	291	-54.57948	291
	292	-21.46123	292	-25.36047	292	-65.81532	292	-50.88005	292	-5.855692	292	-22.05964	292	-53.96876	292	-30.5438	292	-30.68085	292	-28.13439	292	-83.74235	292	-57.62371	292	-7.26576	292	24.29568	292	-48.095	292	-33.75085	292	-25.90775	292	-30.12088	292	-63.88469	292	-44.4725	292	-32.2169	292	-9.833559	292	-36.0765	292	-52.99023	292
	293	-21.02475	293	-25.7568	293	-66.04049	293	-50.82596	293	-6.851113	293	-22.10496	293	-52.84427	293	-30.51876	293	-30.74193	293	-28.67301	293	-82.16658	293	-57.11066	293	-8.231789	293	22.75277	293	-48.60643	293	-35.16213	293	-25.93768	293	-30.79315	293	-64.85387	293	-45.74883	293	-32.50268	293	-10.12627	293	-38.12212	293	-53.06347	293
	294	-20.1678	294	-25.36675	294	-66.05997	294	-51.28278	294	-7.051941	294	-22.27113	294	-52.49561	294	-28.47462	294	-29.35836	294	-26.82755	294	-80.68244	294	-56.31422	294	-7.927019	294	21.79885	294	-49.85646	294	-35.53443	294	-25.36471	294	-30.59512	294	-64.74366	294	-46.24935	294	-30.47232	294	-9.98596	294	-38.97573	294	-52.15121	294
	295	-21.25314	295	-25.81494	295	-66.75459	295	-51.6604	295	-6.547453	295	-21.38705	295	-53.82012	295	-28.01539	295	-30.91277	295	-28.27865	295	-80.52735	295	-57.76868	295	-11.19579	295	19.39229	295	-48.69392	295	-35.27957	295	-24.88718	295	-29.8174	295	-65.06705	295	-45.99633	295	-29.87219	295	-9.252087	295	-40.43789	295	-53.45994	295
	296	-21.56248	296	-25.69604	296	-66.55898	296	-51.79513	296	-6.578702	296	-22.27538	296	-51.75289	296	-27.79681	296	-31.20785	296	-28.4291	296	-79.88648	296	-58.20924	296	-11.64339	296	17.96935	296	-47.18203	296	-34.81176	296	-25.0156	296	-29.14453	296	-64.71555	296	-46.21464	296	-29.52667	296	-7.346013	296	-40.81826	296	-54.1834	296
	297	-21.51809	297	-25.84466	297	-67.69468	297	-52.95592	297	-4.975576	297	-19.43653	297	-48.41187	297	-25.17577	297	-31.44736	297	-27.12468	297	-80.44353	297	-58.90053	297	-11.68065	297	16.28523	297	-44.17999	297	-32.38293	297	-25.04342	297	-28.15739	297	-65.13139	297	-45.74358	297	-26.9662	297	-6.582213	297	-40.18327	297	-55.90775	297
	298	-21.69758	298	-26.17144	298	-68.74287	298	-53.2341	298	-5.666301	298	-21.01658	298	-46.51704	298	-22.6344	298	-31.84981	298	-27.71953	298	-80.57998	298	-60.44024	298	-12.51361	298	16.59603	298	-40.83865	298	-30.77584	298	-25.7374	298	-28.72608	298	-65.1993	298	-45.79085	298	-26.52053	298	-6.059617	298	-37.92819	298	-57.70913	298
	299	-22.02402	299	-26.59693	299	-70.79338	299	-54.7436	299	-5.947743	299	-21.83194	299	-48.31728	299	-25.28036	299	-31.64364	299	-27.53387	299	-82.04121	299	-61.7476	299	-13.35644	299	15.24274	299	-37.7164	299	-27.40145	299	-25.10137	299	-28.49299	299	-66.69766	299	-47.45421	299	-25.41129	299	-4.555283	299	-36.74361	299	-58.77873	299
	300	-22.41585	300	-26.61722	300	-71.09451	300	-54.78463	300	-7.12412	300	-21.71421	300	-47.87638	300	-24.23499	300	-30.95363	300	-27.19021	300	-83.37317	300	-63.43652	300	-13.23472	300	13.81905	300	-33.37879	300	-24.38815	300	-24.92288	300	-27.87801	300	-67.82137	300	-50.08858	300	-24.06253	300	-2.497706	300	-34.95861	300	-61.2048	300
	301	-22.48414	301	-26.38574	301	-70.48879	301	-54.25377	301	-5.306847	301	-20.05778	301	-48.8041	301	-27.31996	301	-30.56467	301	-26.14604	301	-84.99467	301	-65.6205	301	-14.56314	301	12.07419	301	-29.08684	301	-21.71093	301	-24.86151	301	-28.10227	301	-68.52639	301	-51.75883	301	-22.37086	301	-1.6891	301	-33.30901	301	-61.16178	301
	302	-22.3351	302	-26.58568	302	-71.60154	302	-54.13339	302	-4.354517	302	-19.10204	302	-50.93153	302	-29.3413	302	-31.06111	302	-27.35372	302	-87.18182	302	-66.08061	302	-15.78333	302	12.92548	302	-25.19783	302	-17.32354	302	-24.6355	302	-27.896	302	-68.9054	302	-51.94344	302	-22.65866	302	-.2436082	302	-31.73415	302	-61.20694	302
	303	-22.52725	303	-27.05735	303	-71.8559	303	-52.68416	303	-4.18856	303	-18.87393	303	-49.3089	303	-28.44443	303	-30.4826	303	-25.45285	303	-88.43297	303	-67.42649	303	-16.75932	303	13.30374	303	-22.51158	303	-18.34238	303	-23.97784	303	-28.3717	303	-70.33697	303	-52.35149	303	-20.77848	303	.9444324	303	-30.76587	303	-60.98222	303
	304	-22.59187	304	-26.86049	304	-72.31094	304	-52.2457	304	-6.136509	304	-21.37305	304	-50.00785	304	-28.60448	304	-29.0802	304	-25.04644	304	-89.6217	304	-67.61226	304	-15.27329	304	13.33819	304	-22.17511	304	-13.10356	304	-23.45682	304	-27.58344	304	-71.13615	304	-51.83969	304	-20.02368	304	1.404426	304	-31.20207	304	-62.27147	304
	305	-22.41149	305	-26.91979	305	-73.26566	305	-52.00123	305	-8.20315	305	-24.76012	305	-51.00384	305	-31.94581	305	-28.1185	305	-24.13438	305	-91.72561	305	-68.41606	305	-15.10471	305	14.53025	305	-20.60045	305	-11.64488	305	-23.23398	305	-27.44199	305	-72.06493	305	-52.68432	305	-19.60823	305	1.620605	305	-30.7131	305	-60.58685	305
	306	-21.62532	306	-26.34678	306	-73.11172	306	-50.799	306	-9.460262	306	-26.52285	306	-51.03395	306	-31.44263	306	-26.7455	306	-23.79967	306	-92.43746	306	-68.66597	306	-14.37604	306	18.33657	306	-19.89795	306	-12.18217	306	-22.94649	306	-27.13897	306	-73.19471	306	-53.36776	306	-19.44917	306	1.977993	306	-31.78876	306	-58.53792	306
	307	-21.99485	307	-26.60935	307	-74.03448	307	-52.06011	307	-9.921446	307	-27.22554	307	-50.35639	307	-30.61967	307	-26.99009	307	-25.16391	307	-94.5331	307	-68.69064	307	-15.05362	307	17.29852	307	-20.86347	307	-12.43178	307	-22.40576	307	-26.7218	307	-74.94389	307	-55.34419	307	-19.35543	307	1.642311	307	-33.42356	307	-56.18406	307
	308	-21.90695	308	-26.31433	308	-75.16296	308	-52.73833	308	-10.03916	308	-26.03868	308	-50.22375	308	-30.2645	308	-27.4744	308	-24.48724	308	-95.59782	308	-69.328	308	-12.77141	308	20.00202	308	-21.94794	308	-12.33452	308	-22.35308	308	-26.9708	308	-75.62801	308	-55.38707	308	-18.98953	308	2.524091	308	-34.74512	308	-56.04624	308
	309	-21.66937	309	-26.63575	309	-76.56267	309	-53.51367	309	-9.960847	309	-25.7564	309	-48.45095	309	-29.43822	309	-27.8397	309	-26.10677	309	-96.74446	309	-69.35755	309	-11.8391	309	20.2966	309	-24.10108	309	-13.77425	309	-22.42677	309	-26.45885	309	-76.84791	309	-56.43855	309	-19.66452	309	1.681023	309	-36.57838	309	-53.52093	309
	310	-21.12542	310	-26.21054	310	-78.00974	310	-55.20837	310	-10.97628	310	-25.81543	310	-46.03319	310	-27.81395	310	-27.4488	310	-25.83284	310	-98.40423	310	-69.00614	310	-11.74831	310	21.5598	310	-26.02433	310	-16.1547	310	-21.46362	310	-25.35822	310	-77.57312	310	-56.99854	310	-17.61652	310	1.968522	310	-38.06234	310	-52.56459	310
	311	-21.01921	311	-26.5868	311	-80.12206	311	-56.60757	311	-11.21432	311	-25.45425	311	-45.86114	311	-28.23673	311	-26.2901	311	-25.7072	311	-99.65498	311	-69.02685	311	-10.16907	311	20.86474	311	-28.55309	311	-18.99718	311	-21.63078	311	-25.95308	311	-78.44445	311	-58.00208	311	-17.02249	311	2.646563	311	-40.33913	311	-53.5467	311
	312	-21.88066	312	-27.13341	312	-80.39366	312	-58.47357	312	-12.24928	312	-25.62667	312	-43.51177	312	-27.69395	312	-25.86741	312	-25.71169	312	-101.4484	312	-69.62932	312	-10.98313	312	20.02442	312	-30.87753	312	-19.66926	312	-20.81392	312	-24.99429	312	-78.90053	312	-58.73764	312	-15.61802	312	3.644984	312	-41.70644	312	-53.61775	312
	313	-22.28775	313	-27.53717	313	-79.91497	313	-59.86717	313	-11.62239	313	-23.84936	313	-41.65234	313	-26.66992	313	-26.33214	313	-26.60563	313	-103.2006	313	-69.86275	313	-9.751532	313	21.9045	313	-31.56479	313	-21.80575	313	-20.46227	313	-24.57124	313	-80.29739	313	-60.70358	313	-13.92926	313	4.715348	313	-43.36303	313	-54.63616	313
	314	-23.25022	314	-28.29746	314	-80.98626	314	-61.51659	314	-12.00311	314	-22.71636	314	-40.89036	314	-25.96848	314	-25.29489	314	-25.77542	314	-104.0368	314	-70.63637	314	-8.814969	314	22.78845	314	-32.17107	314	-22.23716	314	-21.05449	314	-25.2128	314	-80.45313	314	-60.80132	314	-12.99785	314	5.047576	314	-43.0922	314	-55.98368	314
	315	-23.15357	315	-28.77194	315	-80.84404	315	-63.12814	315	-12.14278	315	-22.51169	315	-40.20228	315	-25.03952	315	-26.05984	315	-26.36992	315	-105.2021	315	-71.07459	315	-8.11367	315	23.18865	315	-30.42739	315	-22.32919	315	-21.21341	315	-25.62796	315	-80.81782	315	-61.17914	315	-11.76873	315	6.953115	315	-41.5554	315	-57.38293	315
	316	-22.18173	316	-28.42821	316	-81.84855	316	-63.88318	316	-12.17241	316	-23.29873	316	-40.71215	316	-26.18921	316	-25.47827	316	-26.50198	316	-105.408	316	-72.65679	316	-10.14574	316	21.70351	316	-30.15576	316	-21.78465	316	-21.34572	316	-26.56439	316	-81.13562	316	-61.94086	316	-10.6014	316	9.033538	316	-38.94015	316	-58.80834	316
	317	-21.4503	317	-28.55478	317	-81.94523	317	-65.03504	317	-11.54271	317	-22.50606	317	-42.05451	317	-27.87059	317	-24.60855	317	-27.10915	317	-103.5837	317	-72.90304	317	-10.57615	317	23.15989	317	-29.69311	317	-20.63726	317	-21.16046	317	-25.65032	317	-81.48982	317	-62.74157	317	-9.118124	317	9.959867	317	-37.20875	317	-60.43903	317
	318	-21.5708	318	-28.93967	318	-82.35729	318	-65.80217	318	-9.739081	318	-20.75344	318	-46.35016	318	-30.15097	318	-24.82037	318	-26.59429	318	-102.048	318	-73.37261	318	-10.15733	318	23.94959	318	-30.72158	318	-21.09809	318	-21.16739	318	-26.6455	318	-82.66102	318	-64.37277	318	-7.169079	318	10.84933	318	-34.35004	318	-60.51511	318
	319	-22.20602	319	-29.243	319	-82.42884	319	-66.30278	319	-7.418413	319	-17.72222	319	-46.14289	319	-31.05746	319	-24.81543	319	-25.96696	319	-101.3871	319	-73.50732	319	-10.5703	319	24.31803	319	-31.44418	319	-21.29078	319	-20.95115	319	-25.71579	319	-83.53121	319	-66.42709	319	-7.564845	319	11.53586	319	-32.51087	319	-61.09566	319
	320	-21.97379	320	-30.27057	320	-81.19482	320	-65.31931	320	-5.79526	320	-17.00683	320	-48.42644	320	-31.5143	320	-26.19986	320	-27.3631	320	-99.79666	320	-74.4474	320	-10.04529	320	24.15675	320	-28.48238	320	-19.74356	320	-21.1038	320	-26.07668	320	-82.91912	320	-67.66307	320	-6.099359	320	12.47071	320	-30.21834	320	-60.18946	320
	321	-21.72227	321	-29.49928	321	-82.43188	321	-65.93224	321	-5.259988	321	-16.10823	321	-48.69291	321	-32.02403	321	-25.27748	321	-26.27831	321	-98.35901	321	-74.74695	321	-9.873626	321	24.18477	321	-25.59716	321	-15.50641	321	-21.2979	321	-26.13037	321	-82.58933	321	-67.3771	321	-5.530994	321	12.92751	321	-31.08784	321	-60.47975	321
	322	-22.06247	322	-29.83196	322	-83.47031	322	-65.84196	322	-6.012008	322	-17.28183	322	-48.60868	322	-32.60768	322	-24.85079	322	-26.20148	322	-96.81052	322	-75.67525	322	-7.800898	322	25.0887	322	-22.70363	322	-13.9131	322	-20.27521	322	-26.13952	322	-83.03361	322	-67.62442	322	-5.294456	322	12.9832	322	-30.10247	322	-59.29044	322
	323	-22.33523	323	-30.48961	323	-83.56166	323	-65.51225	323	-4.956204	323	-16.5715	323	-49.27657	323	-33.90627	323	-24.41354	323	-26.46082	323	-96.43958	323	-76.28963	323	-9.45243	323	24.04267	323	-23.00028	323	-10.89557	323	-20.79118	323	-26.88892	323	-83.16797	323	-67.9536	323	-4.946033	323	13.5696	323	-30.07568	323	-58.02719	323
	324	-21.41222	324	-30.22556	324	-83.96613	324	-64.83732	324	-3.677198	324	-15.92621	324	-47.71894	324	-31.78228	324	-24.71311	324	-26.28796	324	-96.47593	324	-77.24828	324	-7.270302	324	25.66456	324	-25.19477	324	-13.77357	324	-21.0582	324	-26.56512	324	-83.6959	324	-66.905	324	-4.337286	324	14.40052	324	-31.29732	324	-57.11346	324
	325	-20.89476	325	-29.49806	325	-84.71655	325	-64.99947	325	-2.829093	325	-15.32266	325	-46.89278	325	-30.73958	325	-25.94521	325	-26.0324	325	-96.64019	325	-78.59823	325	-5.097737	325	27.39241	325	-28.57121	325	-16.55507	325	-20.83495	325	-26.26097	325	-83.80367	325	-67.81943	325	-2.759357	325	14.13714	325	-33.78421	325	-55.5441	325
	326	-21.5384	326	-30.00512	326	-86.31806	326	-64.26192	326	-1.398464	326	-14.87503	326	-44.99989	326	-27.33763	326	-27.44305	326	-28.65234	326	-98.35405	326	-79.77242	326	-4.339067	326	27.80293	326	-31.43412	326	-18.32883	326	-20.72728	326	-26.07931	326	-84.04976	326	-68.30872	326	-3.20434	326	14.16751	326	-33.17762	326	-53.59597	326
	327	-20.21717	327	-29.12594	327	-87.39637	327	-63.553	327	-1.661158	327	-14.93248	327	-44.87754	327	-26.20435	327	-26.66048	327	-27.72766	327	-100.3429	327	-80.59895	327	-4.619094	327	27.2195	327	-32.68591	327	-24.25808	327	-20.33913	327	-25.33517	327	-84.54858	327	-67.7546	327	-2.630282	327	13.50994	327	-35.55113	327	-51.87026	327
	328	-19.94319	328	-29.72343	328	-88.84367	328	-63.84011	328	-1.623739	328	-14.95535	328	-44.34216	328	-27.02253	328	-26.80918	328	-26.58027	328	-102.5782	328	-82.48756	328	-5.334741	328	26.7298	328	-31.89473	328	-24.21609	328	-20.5856	328	-25.21094	328	-84.57523	328	-67.49858	328	-2.662749	328	13.41076	328	-36.70232	328	-51.3089	328
	329	-21.3867	329	-30.08711	329	-89.36869	329	-62.64547	329	-1.171283	329	-14.15393	329	-40.69025	329	-25.61808	329	-26.46375	329	-26.55047	329	-103.8126	329	-82.11593	329	-6.294167	329	26.87262	329	-31.29843	329	-23.68318	329	-20.70364	329	-25.10718	329	-86.38382	329	-68.63484	329	-1.655869	329	15.14222	329	-40.26999	329	-51.50245	329
	330	-21.87501	330	-30.20894	330	-90.10184	330	-63.05285	330	-.6336471	330	-14.20604	330	-35.25821	330	-23.05215	330	-27.78732	330	-27.4105	330	-104.8027	330	-82.58589	330	-7.032703	330	25.957	330	-29.02525	330	-22.51437	330	-20.07994	330	-24.29482	330	-87.08857	330	-70.1134	330	-.8833073	330	16.7468	330	-42.87556	330	-54.27615	330
	331	-22.30721	331	-30.54475	331	-91.33646	331	-63.47451	331	-.3841653	331	-14.15148	331	-33.99998	331	-21.442	331	-28.30049	331	-27.2318	331	-107.9362	331	-83.60249	331	-6.614694	331	25.53382	331	-28.20135	331	-21.01954	331	-21.32264	331	-24.50072	331	-86.73844	331	-70.11984	331	.8582888	331	18.23913	331	-42.48537	331	-57.60413	331
	332	-22.89753	332	-30.37368	332	-91.30381	332	-64.13078	332	-1.02547	332	-13.40703	332	-33.05872	332	-20.37605	332	-27.30579	332	-27.06139	332	-109.2469	332	-83.45626	332	-2.428264	332	28.67373	332	-28.1045	332	-20.79195	332	-21.42566	332	-25.14039	332	-87.06645	332	-69.95293	332	2.027354	332	19.33332	332	-41.01902	332	-58.68149	332
	333	-23.10118	333	-30.36228	333	-91.07287	333	-65.20853	333	-2.675033	333	-15.20015	333	-32.94199	333	-20.24419	333	-26.25737	333	-26.67081	333	-112.8917	333	-84.70356	333	-1.370323	333	29.12127	333	-28.03846	333	-20.37401	333	-21.12363	333	-24.83606	333	-86.54646	333	-70.15395	333	2.496316	333	20.28165	333	-36.98788	333	-59.2496	333
	334	-23.3044	334	-29.74286	334	-90.40799	334	-65.24394	334	-.7993683	334	-14.72243	334	-35.7627	334	-21.47739	334	-25.96916	334	-25.93203	334	-114.5687	334	-85.49459	334	-.9832352	334	30.56201	334	-26.76683	334	-20.96672	334	-21.66001	334	-24.48133	334	-86.69609	334	-69.69136	334	2.53247	334	20.35975	334	-35.57819	334	-60.06752	334
	335	-23.40468	335	-29.55676	335	-89.93776	335	-66.29687	335	1.249643	335	-12.96421	335	-37.03396	335	-21.92945	335	-25.6582	335	-25.87175	335	-115.2091	335	-85.23502	335	-.8300341	335	32.28695	335	-25.29899	335	-20.72482	335	-21.5175	335	-24.10529	335	-86.20284	335	-69.36256	335	3.846193	335	22.19237	335	-34.18331	335	-61.3951	335
	336	-23.01907	336	-29.64366	336	-89.64365	336	-67.14461	336	.4736574	336	-13.81094	336	-38.03019	336	-21.28163	336	-26.19347	336	-26.30585	336	-114.3304	336	-84.67986	336	-.2939812	336	33.21103	336	-24.18291	336	-19.18114	336	-22.42502	336	-24.58713	336	-86.3	336	-70.19823	336	3.94915	336	23.35959	336	-30.2485	336	-59.59713	336
	337	-23.57553	337	-29.60908	337	-87.85669	337	-67.40197	337	.6009552	337	-12.25463	337	-40.64442	337	-21.28233	337	-25.69341	337	-25.55912	337	-113.8276	337	-84.82921	337	-1.321197	337	32.95921	337	-22.78261	337	-17.70329	337	-21.66526	337	-24.26415	337	-86.28556	337	-70.33416	337	3.005322	337	21.73341	337	-27.85575	337	-57.58558	337
	338	-22.77122	338	-28.87846	338	-87.7164	338	-68.64629	338	.5600177	338	-11.55645	338	-43.67157	338	-23.16705	338	-25.79535	338	-25.92312	338	-112.8534	338	-84.52865	338	-2.655689	338	32.4829	338	-23.07345	338	-15.80063	338	-22.37846	338	-24.53679	338	-86.54066	338	-70.9346	338	3.240643	338	20.52361	338	-27.06988	338	-56.99306	338
	339	-22.73112	339	-29.11325	339	-86.5027	339	-69.49504	339	8.976595E-02	339	-10.81612	339	-44.42456	339	-26.13399	339	-25.5936	339	-24.82995	339	-112.7063	339	-85.10327	339	-3.113405	339	31.03892	339	-23.03637	339	-14.94241	339	-21.73752	339	-24.28912	339	-87.26421	339	-72.66904	339	4.429879	339	19.84134	339	-25.9232	339	-54.87247	339
	340	-21.76463	340	-28.40943	340	-86.07607	340	-69.19773	340	1.51407	340	-10.37853	340	-41.84196	340	-25.22885	340	-24.48758	340	-24.75876	340	-111.2675	340	-85.34626	340	-4.090556	340	30.80581	340	-19.03087	340	-9.140837	340	-21.69362	340	-23.87116	340	-88.0014	340	-74.36489	340	3.999746	340	20.49486	340	-27.3925	340	-53.43627	340
	341	-21.73678	341	-28.20329	341	-86.31893	341	-68.89913	341	4.026457	341	-8.921578	341	-40.30824	341	-22.77649	341	-25.72162	341	-24.14499	341	-109.7958	341	-85.53422	341	-1.913628	341	32.34177	341	-20.71943	341	-12.62653	341	-21.57016	341	-23.52826	341	-88.15142	341	-74.90421	341	5.362782	341	21.56471	341	-27.86158	341	-53.20165	341
	342	-21.13074	342	-28.19896	342	-86.8084	342	-69.9807	342	5.061117	342	-5.917675	342	-38.63566	342	-20.30023	342	-26.93879	342	-25.49302	342	-109.0435	342	-85.15929	342	-.6002294	342	31.568	342	-17.35568	342	-9.774523	342	-21.09808	342	-23.34132	342	-87.87757	342	-75.54483	342	6.204906	342	20.45579	342	-28.01169	342	-51.98209	342
	343	-20.32	343	-28.0569	343	-86.18718	343	-69.48717	343	3.866116	343	-8.109458	343	-35.88133	343	-18.65399	343	-26.96607	343	-25.07113	343	-108.2391	343	-84.28896	343	1.079345	343	32.89939	343	-18.36907	343	-8.3323	343	-20.99118	343	-23.223	343	-88.13455	343	-75.84315	343	5.943273	343	21.13041	343	-30.6862	343	-48.59568	343
	344	-20.4557	344	-27.74101	344	-86.88363	344	-69.16957	344	4.499104	344	-7.510488	344	-36.64872	344	-19.88655	344	-27.3879	344	-24.46708	344	-107.1865	344	-84.24325	344	2.131324	344	33.60423	344	-16.74314	344	-7.325094	344	-21.07841	344	-23.10337	344	-88.16032	344	-76.66581	344	6.499924	344	21.28724	344	-33.28855	344	-47.78837	344
	345	-19.60668	345	-27.06996	345	-88.32018	345	-69.1384	345	3.834897	345	-8.771976	345	-35.68636	345	-19.88028	345	-27.3378	345	-24.49579	345	-108.0283	345	-84.69984	345	1.617905	345	31.7235	345	-16.65917	345	-7.606671	345	-20.64721	345	-23.02092	345	-88.39066	345	-76.903	345	7.763455	345	22.37881	345	-34.74117	345	-48.39935	345
	346	-19.40809	346	-26.46311	346	-89.4055	346	-69.4732	346	4.55518	346	-9.145561	346	-33.6018	346	-18.91658	346	-25.98886	346	-23.89167	346	-108.2461	346	-85.71832	346	2.515493	346	31.40649	346	-15.3202	346	-7.245277	346	-20.6307	346	-23.42423	346	-87.78301	346	-76.29837	346	8.551214	346	23.1571	346	-35.45747	346	-49.59994	346
	347	-19.57508	347	-26.13722	347	-90.9385	347	-70.13165	347	5.32275	347	-9.240773	347	-31.83129	347	-18.08018	347	-24.74011	347	-22.6105	347	-109.1024	347	-85.2043	347	2.335845	347	30.03017	347	-15.81604	347	-8.736895	347	-20.13882	347	-22.4817	347	-89.40585	347	-77.09635	347	9.101418	347	23.30471	347	-36.10835	347	-49.76936	347
	348	-19.38809	348	-25.91529	348	-91.83147	348	-70.14431	348	4.107546	348	-11.85473	348	-30.63363	348	-18.42216	348	-25.57612	348	-23.144	348	-109.447	348	-86.13392	348	1.9505	348	28.95559	348	-15.55409	348	-6.049099	348	-20.40457	348	-22.48934	348	-88.46181	348	-77.67017	348	11.1431	348	23.86406	348	-36.09859	348	-50.34371	348
	349	-17.70835	349	-25.61342	349	-93.12089	349	-70.75014	349	3.889448	349	-12.97081	349	-28.51164	349	-19.83254	349	-25.60773	349	-22.97901	349	-109.6296	349	-86.72502	349	1.244884	349	27.80402	349	-15.29233	349	-6.633698	349	-19.88887	349	-22.26551	349	-88.47984	349	-78.73063	349	12.53834	349	25.44555	349	-36.29358	349	-50.67979	349
	350	-17.86338	350	-25.54278	350	-93.87811	350	-70.81944	350	3.18616	350	-14.33589	350	-27.27676	350	-20.01885	350	-25.60855	350	-22.10023	350	-111.7201	350	-88.0519	350	-9.893328E-02	350	26.73877	350	-14.81486	350	-7.487459	350	-19.67374	350	-21.73347	350	-87.9475	350	-78.00773	350	13.25365	350	26.62729	350	-32.92237	350	-51.52942	350
	351	-17.86997	351	-25.60437	351	-94.12503	351	-71.42951	351	5.064487	351	-13.17112	351	-26.82879	351	-22.70171	351	-22.82287	351	-21.0711	351	-112.3012	351	-89.94778	351	-.5657467	351	24.66173	351	-12.28554	351	-7.260207	351	-19.57051	351	-21.60481	351	-88.6235	351	-78.01712	351	13.18412	351	28.10734	351	-32.1711	351	-52.59238	351
	352	-16.86299	352	-25.38156	352	-94.97269	352	-70.16875	352	6.146908	352	-12.2596	352	-28.91907	352	-24.51785	352	-20.82197	352	-21.04985	352	-111.0707	352	-90.45406	352	-1.425616	352	24.15604	352	-10.2815	352	-4.050323	352	-19.56312	352	-21.81174	352	-87.83199	352	-77.77515	352	13.59184	352	29.33823	352	-28.81727	352	-52.32796	352
	353	-16.91341	353	-25.3785	353	-96.79977	353	-71.3586	353	9.02612	353	-10.4091	353	-29.08449	353	-25.05088	353	-21.37045	353	-21.18951	353	-109.2397	353	-90.96048	353	-1.348795	353	24.58931	353	-12.46031	353	-2.383186	353	-18.9354	353	-21.89696	353	-87.85903	353	-78.08356	353	14.85047	353	29.28278	353	-27.65538	353	-52.81587	353
	354	-16.53573	354	-25.25951	354	-96.18699	354	-71.57119	354	9.209159	354	-9.872845	354	-31.6222	354	-27.27726	354	-19.68182	354	-19.64325	354	-108.0997	354	-89.69736	354	-1.342428	354	24.03852	354	-15.92658	354	-5.1859	354	-19.72172	354	-22.10736	354	-88.18549	354	-78.18607	354	15.79013	354	30.5477	354	-25.23015	354	-53.15452	354
	355	-16.98104	355	-25.00612	355	-94.77274	355	-69.55207	355	9.727301	355	-9.915344	355	-32.21658	355	-27.86547	355	-19.49812	355	-20.01899	355	-106.9574	355	-88.83241	355	-2.065854	355	24.70114	355	-17.42054	355	-8.211219	355	-19.60173	355	-21.72805	355	-89.68481	355	-77.74707	355	15.30782	355	29.70488	355	-22.60934	355	-53.62492	355
	356	-17.49974	356	-24.97083	356	-93.06171	356	-67.45313	356	10.07385	356	-8.305111	356	-31.25074	356	-27.06732	356	-18.0845	356	-18.44952	356	-106.9679	356	-89.54411	356	-1.466958	356	25.20843	356	-16.5434	356	-8.851954	356	-21.14856	356	-23.74826	356	-91.78445	356	-80.11784	356	14.69891	356	30.36497	356	-20.70265	356	-52.73919	356
	357	-17.94736	357	-25.41336	357	-92.71781	357	-66.61838	357	12.07029	357	-5.302356	357	-29.54727	357	-24.64509	357	-17.65286	357	-18.32574	357	-105.7407	357	-88.95071	357	-1.975228	357	25.40343	357	-13.75352	357	-5.941352	357	-21.56853	357	-24.90985	357	-93.10143	357	-82.11913	357	14.57226	357	29.0651	357	-20.17722	357	-50.74007	357
	358	-18.06334	358	-25.67141	358	-91.27324	358	-65.32786	358	13.30776	358	-1.950735	358	-28.09862	358	-20.79232	358	-18.64377	358	-18.48222	358	-105.1971	358	-88.52467	358	-2.105068	358	25.31085	358	-15.84223	358	-6.769263	358	-21.84361	358	-24.56183	358	-93.98058	358	-82.96719	358	15.51799	358	28.20332	358	-19.99492	358	-47.64772	358
	359	-18.01226	359	-25.28904	359	-91.58998	359	-64.89714	359	15.12394	359	1.928214	359	-25.5575	359	-17.67568	359	-19.45651	359	-18.81695	359	-104.9566	359	-87.663	359	-1.437788	359	24.20819	359	-14.41851	359	-4.962433	359	-21.63509	359	-23.49943	359	-95.21175	359	-82.6984	359	16.695	359	28.34226	359	-20.47166	359	-42.89581	359
	360	-17.55143	360	-25.00568	360	-91.63992	360	-65.23759	360	17.08224	360	3.960236	360	-23.8172	360	-14.54946	360	-18.04588	360	-18.48373	360	-104.5979	360	-87.92465	360	.5719765	360	24.17097	360	-13.10878	360	-2.814034	360	-22.60555	360	-23.79109	360	-96.07919	360	-83.70641	360	17.97412	360	29.44958	360	-24.05371	360	-42.25829	360
	361	-17.41154	361	-25.21115	361	-89.88413	361	-64.14079	361	17.78762	361	4.701937	361	-22.50763	361	-14.05081	361	-19.32339	361	-16.90446	361	-104.152	361	-87.26596	361	2.492257	361	24.56567	361	-8.665839	361	-.413438	361	-22.69063	361	-23.78317	361	-95.72175	361	-83.92037	361	18.31762	361	29.22675	361	-25.78129	361	-42.1146	361
	362	-18.15611	362	-25.34279	362	-88.97299	362	-63.93152	362	18.91072	362	5.235497	362	-22.55175	362	-14.20373	362	-19.38648	362	-18.35127	362	-105.5427	362	-88.37167	362	3.784203	362	26.0916	362	-8.082854	362	-.1853716	362	-22.19909	362	-23.89123	362	-96.48273	362	-83.90482	362	18.29541	362	30.35263	362	-29.31536	362	-46.34492	362
	363	-17.99313	363	-24.82248	363	-87.72963	363	-63.67891	363	21.30812	363	7.261032	363	-20.96167	363	-14.29741	363	-19.06489	363	-17.35862	363	-105.5258	363	-88.0048	363	5.491008	363	27.69371	363	-6.479248	363	-.4400202	363	-22.35317	363	-23.82784	363	-96.04585	363	-83.85571	363	18.04098	363	29.98136	363	-29.8325	363	-47.94866	363
	364	-19.51173	364	-25.50722	364	-87.22179	364	-64.06339	364	22.14841	364	6.33261	364	-19.6109	364	-13.08624	364	-17.80639	364	-16.36426	364	-106.9081	364	-89.25379	364	6.675852	364	27.75077	364	-4.494567	364	.5108348	364	-21.61577	364	-22.75297	364	-95.93627	364	-83.33086	364	18.12133	364	28.0806	364	-30.3197	364	-46.23639	364
	365	-19.24786	365	-25.95077	365	-86.33537	365	-64.86086	365	21.55818	365	5.689013	365	-18.86962	365	-13.33803	365	-19.31025	365	-16.14714	365	-107.1139	365	-88.43638	365	9.241142	365	28.64646	365	-3.221754	365	.9856781	365	-21.22873	365	-21.64531	365	-95.73655	365	-82.85948	365	19.19625	365	28.79164	365	-29.24195	365	-43.27867	365
	366	-17.95219	366	-24.84883	366	-85.80238	366	-65.32475	366	20.82221	366	3.42976	366	-19.81169	366	-14.90477	366	-17.65032	366	-14.97672	366	-108.1855	366	-89.09389	366	9.178329	366	28.00768	366	-4.113616	366	.2535545	366	-21.97776	366	-22.01619	366	-95.00751	366	-82.43465	366	21.32969	366	30.99781	366	-29.75492	366	-44.7702	366
	367	-18.84941	367	-24.51925	367	-84.10983	367	-65.34502	367	20.01231	367	2.240716	367	-20.57679	367	-16.67126	367	-17.42783	367	-13.75181	367	-108.957	367	-89.03173	367	9.589316	367	27.77282	367	-3.275411	367	2.297155	367	-22.13721	367	-22.34436	367	-94.80443	367	-82.48756	367	21.43013	367	31.74033	367	-28.24619	367	-44.69273	367
	368	-19.24034	368	-24.38007	368	-83.7259	368	-65.14542	368	21.91785	368	3.06918	368	-22.21553	368	-18.36837	368	-16.86319	368	-12.79917	368	-109.2303	368	-88.79498	368	10.29935	368	27.83232	368	-5.307899	368	3.915364	368	-22.70971	368	-22.39845	368	-93.70448	368	-81.80704	368	22.15431	368	32.79144	368	-25.37663	368	-45.70139	368
	369	-18.78675	369	-23.83665	369	-82.73689	369	-65.82915	369	21.24406	369	2.311481	369	-20.56175	369	-19.56915	369	-18.34461	369	-13.858	369	-110.0826	369	-88.12988	369	8.626783	369	26.7892	369	-5.458908	369	5.278511	369	-22.78583	369	-22.68641	369	-93.39985	369	-82.32319	369	22.24724	369	33.49921	369	-22.86349	369	-46.76437	369
	370	-18.80682	370	-23.21164	370	-83.19398	370	-66.11102	370	21.99807	370	2.459767	370	-19.55385	370	-18.54226	370	-18.19159	370	-12.17512	370	-111.014	370	-87.96279	370	8.771507	370	26.08683	370	-6.016657	370	6.491133	370	-22.04141	370	-22.51104	370	-91.6757	370	-81.12651	370	23.20157	370	33.06235	370	-19.10715	370	-46.68882	370
	371	-18.73552	371	-22.57183	371	-83.92419	371	-66.63166	371	20.93368	371	.6038776	371	-20.2589	371	-19.42178	371	-17.58884	371	-12.94052	371	-110.3265	371	-87.26546	371	7.042357	371	25.11142	371	-10.75628	371	6.335683	371	-22.48462	371	-22.27965	371	-90.46233	371	-80.9954	371	24.20245	371	33.36868	371	-16.15431	371	-46.89107	371
	372	-18.18449	372	-22.22066	372	-82.98592	372	-65.8404	372	19.54586	372	-.2508798	372	-19.33496	372	-18.55148	372	-15.60382	372	-11.5132	372	-108.2469	372	-85.47339	372	3.740529	372	23.48412	372	-10.78666	372	7.288621	372	-22.66161	372	-21.71417	372	-89.81619	372	-80.71165	372	24.50876	372	33.62293	372	-13.70466	372	-46.51981	372
	373	-18.15346	373	-21.966	373	-84.08463	373	-67.1606	373	20.27366	373	.521242	373	-20.74239	373	-19.89727	373	-16.40903	373	-10.77894	373	-107.7254	373	-83.7199	373	1.24913	373	21.1062	373	-10.86503	373	7.622008	373	-23.31933	373	-21.91332	373	-88.99033	373	-80.79212	373	25.46814	373	35.01772	373	-11.50466	373	-45.02044	373
	374	-17.93645	374	-21.63231	374	-83.98573	374	-65.51023	374	20.0289	374	.4064655	374	-19.67734	374	-17.8072	374	-16.48258	374	-10.71786	374	-107.7859	374	-83.16969	374	-1.330596	374	17.92666	374	-10.79261	374	8.555613	374	-23.27974	374	-22.24516	374	-87.40527	374	-79.23891	374	27.07844	374	35.20837	374	-8.894813	374	-44.45058	374
	375	-17.70643	375	-21.03901	375	-85.20866	375	-66.42363	375	22.61918	375	3.51133	375	-18.86638	375	-16.12197	375	-17.65759	375	-11.22867	375	-107.1666	375	-82.47191	375	-2.367722	375	17.04057	375	-9.936485	375	9.377683	375	-23.03428	375	-21.58384	375	-88.28114	375	-79.46413	375	28.45884	375	35.15255	375	-8.539351	375	-42.56724	375
	376	-18.09472	376	-20.6661	376	-85.90308	376	-67.53268	376	22.42959	376	4.510215	376	-18.29876	376	-13.47194	376	-15.94958	376	-10.10115	376	-106.9541	376	-81.43252	376	-.3123447	376	17.33715	376	-9.990037	376	6.53792	376	-22.22758	376	-20.38862	376	-88.46985	376	-81.76242	376	28.67678	376	34.98038	376	-9.227249	376	-40.06647	376
	377	-18.18563	377	-20.7565	377	-86.01921	377	-67.44601	377	25.4409	377	6.312592	377	-17.22463	377	-12.51567	377	-16.32065	377	-10.34414	377	-104.8093	377	-79.46377	377	1.018006	377	18.34103	377	-8.741582	377	9.429266	377	-22.9889	377	-20.80876	377	-87.41223	377	-82.85156	377	29.26713	377	35.30754	377	-10.37962	377	-38.05456	377
	378	-18.28095	378	-21.04935	378	-86.61711	378	-68.62809	378	27.48815	378	7.728011	378	-17.62333	378	-11.64412	378	-17.42653	378	-10.04837	378	-103.2685	378	-78.52206	378	.1504785	378	17.29501	378	-5.428964	378	10.60935	378	-23.21441	378	-21.90729	378	-86.81829	378	-84.0359	378	29.25432	378	35.61646	378	-11.71797	378	-36.05091	378
	379	-18.33813	379	-21.23051	379	-85.85226	379	-67.41402	379	29.15909	379	10.76171	379	-16.36008	379	-10.84724	379	-17.5639	379	-9.454929	379	-102.7842	379	-78.08141	379	1.767871	379	18.11757	379	-6.030169	379	10.75093	379	-22.25576	379	-21.57297	379	-84.66547	379	-82.59549	379	29.15321	379	36.09587	379	-12.86106	379	-33.50552	379
	380	-19.21464	380	-21.54345	380	-87.39867	380	-68.60157	380	30.88573	380	13.39858	380	-14.69335	380	-8.723265	380	-18.75333	380	-10.32937	380	-102.9035	380	-78.50137	380	3.996166	380	19.06366	380	-3.727641	380	12.4801	380	-22.54825	380	-21.17063	380	-84.00063	380	-82.04914	380	30.62614	380	35.85378	380	-13.50869	380	-31.76839	380
	381	-18.96228	381	-21.47527	381	-87.96143	381	-69.18669	381	30.49026	381	13.71642	381	-12.54511	381	-7.098401	381	-17.74756	381	-8.318136	381	-102.6446	381	-79.23515	381	6.47355	381	19.65966	381	-2.933421	381	11.1184	381	-22.81847	381	-20.26985	381	-84.61956	381	-80.66537	381	30.89447	381	36.42453	381	-16.17275	381	-31.76046	381
	382	-18.85313	382	-21.59558	382	-88.42266	382	-69.83217	382	30.4609	382	13.61269	382	-14.02776	382	-8.647158	382	-17.61926	382	-7.988972	382	-101.9599	382	-80.3558	382	6.548518	382	19.19209	382	-2.553465	382	8.664747	382	-23.55995	382	-21.34764	382	-85.07669	382	-80.37142	382	31.77078	382	37.56576	382	-17.91872	382	-31.95985	382
	383	-19.13981	383	-21.25926	383	-89.68193	383	-69.96341	383	29.46055	383	13.60798	383	-15.14703	383	-9.822207	383	-18.41016	383	-7.75287	383	-101.5596	383	-81.2966	383	6.618999	383	18.5928	383	-.8452076	383	10.44013	383	-24.35071	383	-22.28628	383	-85.19376	383	-81.19883	383	32.63848	383	38.40482	383	-18.77413	383	-32.37728	383
	384	-19.44853	384	-21.31802	384	-90.13859	384	-70.45004	384	30.65503	384	14.35226	384	-17.41929	384	-11.66246	384	-18.64678	384	-6.812569	384	-100.8826	384	-81.07838	384	5.159352	384	17.37568	384	-1.023073	384	6.942014	384	-23.7244	384	-22.90242	384	-85.67466	384	-80.82429	384	34.31544	384	39.99838	384	-19.38235	384	-33.99123	384
	385	-19.70148	385	-21.36515	385	-89.23296	385	-70.54782	385	31.56723	385	14.65628	385	-20.03322	385	-14.68491	385	-16.84755	385	-5.627623	385	-101.0337	385	-82.01665	385	5.985257	385	16.54834	385	2.267861	385	10.08468	385	-22.75431	385	-22.20014	385	-86.23729	385	-80.41716	385	35.4858	385	42.16703	385	-17.40415	385	-34.22281	385
	386	-19.41892	386	-21.34638	386	-88.91853	386	-69.30759	386	32.19212	386	14.32155	386	-19.96419	386	-14.84277	386	-17.18978	386	-5.093782	386	-99.90711	386	-81.68758	386	7.937571	386	17.36215	386	-.8865088	386	7.165907	386	-22.74558	386	-21.43777	386	-86.42927	386	-80.52139	386	35.63975	386	43.96539	386	-14.97589	386	-35.22076	386
	387	-19.08204	387	-21.54919	387	-89.57161	387	-69.44604	387	32.59707	387	13.82553	387	-19.64429	387	-15.85288	387	-14.50216	387	-4.844943	387	-98.30112	387	-80.83711	387	10.16678	387	19.65467	387	.3383856	387	9.18723	387	-22.93547	387	-21.25853	387	-87.44866	387	-81.48097	387	35.973	387	44.18649	387	-12.48113	387	-36.7709	387
	388	-19.47895	388	-21.47157	388	-88.33439	388	-69.04973	388	32.29949	388	13.32285	388	-20.25795	388	-17.83562	388	-13.91378	388	-3.474755	388	-97.88654	388	-81.37428	388	10.31226	388	20.42807	388	3.232032	388	13.89674	388	-23.21629	388	-20.77384	388	-86.69337	388	-80.69669	388	34.21369	388	41.51589	388	-9.293437	388	-37.69022	388
	389	-19.17442	389	-21.57698	389	-87.05589	389	-68.09474	389	29.96287	389	10.92046	389	-20.69759	389	-18.45534	389	-13.5383	389	-1.312143	389	-98.52728	389	-81.15938	389	9.147941	389	19.67923	389	2.565004	389	13.84946	389	-23.71683	389	-21.1568	389	-86.61629	389	-80.14716	389	34.1668	389	37.96004	389	-6.646131	389	-37.87386	389
	390	-19.3844	390	-21.70918	390	-86.37878	390	-66.74338	390	28.56327	390	10.5384	390	-21.44302	390	-19.49425	390	-13.91467	390	-2.564025	390	-98.23295	390	-81.57622	390	8.970869	390	21.04397	390	1.044122	390	15.19503	390	-23.6776	390	-21.84447	390	-86.49757	390	-81.23927	390	35.45076	390	37.95667	390	-5.245659	390	-37.5932	390
	391	-19.27763	391	-21.8943	391	-85.19604	391	-65.99615	391	28.96963	391	9.114223	391	-17.9868	391	-18.1081	391	-12.93932	391	-1.549307	391	-94.97612	391	-79.44837	391	9.381673	391	20.8318	391	.3345572	391	16.21994	391	-23.79328	391	-21.57672	391	-87.72439	391	-82.6213	391	36.32343	391	39.97586	391	-3.543521	391	-37.1679	391
	392	-19.00759	392	-21.91779	392	-84.33517	392	-65.28976	392	29.85232	392	9.225281	392	-14.15113	392	-16.06469	392	-13.01295	392	-1.488052	392	-93.73216	392	-77.46384	392	10.07667	392	22.32058	392	-2.103075	392	15.21016	392	-23.98692	392	-22.01754	392	-88.56188	392	-83.79916	392	36.48514	392	41.2065	392	-2.936428	392	-36.67396	392
	393	-19.19502	393	-21.78012	393	-84.20232	393	-63.98636	393	29.74619	393	8.121729	393	-11.32283	393	-12.87807	393	-13.76321	393	-1.913607	393	-94.13058	393	-77.57976	393	10.81657	393	23.00658	393	-2.03853	393	17.05325	393	-23.9193	393	-21.84863	393	-86.64049	393	-82.41651	393	34.9437	393	40.92638	393	-2.540162	393	-35.15506	393
	394	-18.94616	394	-22.46014	394	-83.41467	394	-63.78671	394	31.70911	394	9.723572	394	-10.75608	394	-10.52995	394	-13.04767	394	-1.800416	394	-94.49048	394	-77.24833	394	12.51586	394	23.55681	394	-1.531521	394	17.78806	394	-23.66492	394	-21.30892	394	-87.16223	394	-83.74361	394	34.9007	394	39.37182	394	-2.482779	394	-33.14753	394
	395	-18.33417	395	-21.8662	395	-83.40364	395	-63.52651	395	32.69516	395	11.69878	395	-9.944421	395	-8.995705	395	-11.47751	395	.512727	395	-96.03596	395	-77.46895	395	12.80387	395	23.10614	395	-1.245271	395	19.08257	395	-22.7998	395	-20.88005	395	-86.25205	395	-84.50437	395	36.05605	395	39.43644	395	-3.373189	395	-31.77411	395
	396	-18.58212	396	-22.22307	396	-82.56834	396	-63.51099	396	34.31082	396	13.80738	396	-8.985435	396	-7.70872	396	-13.05034	396	-1.098111	396	-96.91045	396	-77.89053	396	14.01411	396	23.36535	396	-.5609075	396	19.98556	396	-23.1352	396	-20.75923	396	-84.82484	396	-84.35548	396	36.02056	396	40.9706	396	-4.671746	396	-30.87868	396
	397	-18.51875	397	-21.72331	397	-80.50045	397	-63.09938	397	35.49759	397	14.92686	397	-8.472654	397	-7.413064	397	-12.8479	397	-.2964865	397	-97.99317	397	-77.69083	397	14.33287	397	22.4356	397	-2.106718	397	17.14507	397	-22.6938	397	-20.9162	397	-83.23814	397	-82.83878	397	35.89218	397	41.66323	397	-6.51627	397	-29.58726	397
	398	-18.08442	398	-20.91923	398	-79.87943	398	-63.74636	398	35.94355	398	15.6204	398	-8.776953	398	-6.519347	398	-11.07606	398	2.141688	398	-99.37428	398	-78.37073	398	14.19937	398	21.3068	398	2.145921	398	20.88425	398	-22.82395	398	-20.50488	398	-81.52792	398	-81.87062	398	36.36206	398	42.36171	398	-7.952705	398	-28.27999	398
	399	-18.33867	399	-21.31889	399	-79.43184	399	-63.86182	399	35.52306	399	15.50004	399	-10.98855	399	-9.031427	399	-12.86995	399	.9170043	399	-99.35121	399	-78.16849	399	13.73112	399	19.78319	399	5.188652	399	21.09893	399	-22.34318	399	-20.38059	399	-80.69833	399	-82.64996	399	35.93345	399	42.41991	399	-9.876773	399	-27.36149	399
	400	-18.51137	400	-21.38971	400	-78.57581	400	-63.69308	400	36.28847	400	16.76313	400	-11.55405	400	-10.08753	400	-12.39823	400	1.498065	400	-100.4348	400	-78.63457	400	13.60123	400	18.79376	400	6.767059	400	21.265	400	-22.25757	400	-19.51973	400	-79.35866	400	-83.2264	400	36.57929	400	43.58037	400	-11.76093	400	-26.76711	400
	401	-17.84577	401	-21.20658	401	-77.56913	401	-63.90413	401	37.60596	401	18.83008	401	-12.1556	401	-11.39827	401	-12.07469	401	1.955564	401	-100.3312	401	-78.11604	401	14.49014	401	18.70623	401	8.073767	401	19.57768	401	-21.80012	401	-19.3362	401	-78.16478	401	-83.07481	401	37.64544	401	45.02937	401	-12.1073	401	-26.28753	401
	402	-17.39688	402	-20.7704	402	-76.95911	402	-64.16679	402	40.47639	402	21.70255	402	-14.00349	402	-13.12828	402	-10.26453	402	2.904583	402	-100.4065	402	-77.85603	402	14.40148	402	17.93137	402	6.942792	402	19.29326	402	-22.45302	402	-19.53792	402	-75.32453	402	-82.27158	402	37.98007	402	45.35697	402	-11.98521	402	-26.59111	402
	403	-18.15686	403	-20.54646	403	-76.51036	403	-64.92808	403	43.1596	403	24.20474	403	-14.0906	403	-13.13127	403	-7.537427	403	4.940378	403	-100.3632	403	-76.94872	403	15.00078	403	18.39911	403	6.783904	403	15.01837	403	-22.38911	403	-19.41021	403	-75.06799	403	-81.89784	403	38.19718	403	45.77413	403	-10.25838	403	-27.55769	403
	404	-18.26745	404	-20.08171	404	-76.77666	404	-65.71484	404	46.77725	404	27.26092	404	-15.22841	404	-14.1537	404	-7.182703	404	4.500524	404	-98.80704	404	-75.66563	404	14.72194	404	18.08097	404	3.203564	404	14.02572	404	-22.99759	404	-18.69131	404	-72.95995	404	-80.89098	404	39.11678	404	45.6973	404	-7.204839	404	-26.68827	404
	405	-18.48146	405	-19.7505	405	-75.62415	405	-65.1296	405	46.25405	405	28.11899	405	-15.19516	405	-15.44803	405	-6.569191	405	6.018636	405	-98.78764	405	-74.67657	405	15.52372	405	18.16143	405	3.909947	405	14.60843	405	-23.25816	405	-19.27743	405	-72.82897	405	-80.58247	405	39.45533	405	47.25689	405	-4.294865	405	-29.09089	405
	406	-18.13816	406	-19.39363	406	-74.56486	406	-64.43161	406	47.50851	406	28.13292	406	-15.00414	406	-16.45717	406	-6.315106	406	6.929018	406	-98.17262	406	-73.57973	406	15.53723	406	18.88882	406	2.265726	406	14.60977	406	-22.8614	406	-18.85438	406	-71.22414	406	-80.97004	406	39.80253	406	47.49057	406	-1.998655	406	-29.34954	406
	407	-18.43351	407	-19.08156	407	-75.02495	407	-64.59863	407	48.04762	407	28.55994	407	-13.46857	407	-14.93847	407	-5.227069	407	7.737338	407	-97.2985	407	-72.59645	407	15.45773	407	19.58761	407	-.674797	407	12.09309	407	-22.25763	407	-18.37333	407	-70.29806	407	-80.56284	407	39.54382	407	49.02876	407	.287354	407	-28.48368	407
	408	-18.17896	408	-18.70744	408	-74.76598	408	-64.6069	408	48.80772	408	28.89744	408	-10.45205	408	-12.9442	408	-6.710185	408	6.835162	408	-96.35101	408	-71.19772	408	15.54951	408	21.25117	408	-3.142798	408	9.690657	408	-22.14667	408	-17.2224	408	-70.75085	408	-81.66927	408	39.81568	408	49.54084	408	2.565847	408	-29.4697	408
	409	-18.35678	409	-18.45	409	-75.02898	409	-65.22126	409	48.8934	409	28.56378	409	-7.905095	409	-9.962405	409	-7.503608	409	6.444415	409	-96.37891	409	-69.89632	409	17.06085	409	22.56025	409	-4.725667	409	9.402416	409	-21.39729	409	-17.12423	409	-70.16842	409	-81.54476	409	40.75968	409	49.22537	409	3.255885	409	-29.05135	409
	410	-18.56933	410	-17.43543	410	-74.89517	410	-65.08162	410	48.31274	410	26.3808	410	-2.120069	410	-5.733311	410	-8.845544	410	7.895433	410	-96.53873	410	-69.34134	410	19.55964	410	23.8901	410	-7.318381	410	5.826202	410	-21.60027	410	-16.5829	410	-69.09753	410	-80.4458	410	41.01279	410	49.36026	410	3.002181	410	-28.84551	410
	411	-18.75396	411	-17.44609	411	-74.68862	411	-65.24937	411	46.92172	411	23.81301	411	-.4417959	411	-3.345519	411	-9.827245	411	5.483323	411	-97.17045	411	-70.23351	411	20.29303	411	25.06644	411	-7.871053	411	7.130961	411	-21.65652	411	-16.51781	411	-68.93027	411	-80.1653	411	41.06922	411	49.83792	411	2.389497	411	-27.71458	411
	412	-18.45647	412	-17.40036	412	-75.23415	412	-64.68682	412	46.89883	412	23.67002	412	1.708857	412	-2.857363	412	-9.01647	412	7.739163	412	-98.48941	412	-71.16113	412	20.36585	412	26.21337	412	-8.242754	412	6.385724	412	-22.09748	412	-15.90147	412	-68.07336	412	-80.0229	412	41.39473	412	50.8469	412	.9817487	412	-26.71624	412
	413	-19.17661	413	-17.09688	413	-75.46609	413	-64.74311	413	46.4466	413	22.54884	413	2.645175	413	.5512129	413	-7.991277	413	7.912972	413	-96.85258	413	-71.44337	413	20.07457	413	25.57832	413	-8.76414	413	6.746912	413	-21.93753	413	-15.81692	413	-68.75687	413	-80.42094	413	41.16072	413	51.19471	413	-1.354946	413	-25.77308	413
	414	-19.68432	414	-17.25634	414	-75.99075	414	-64.79721	414	45.2495	414	21.2393	414	3.193057	414	.1769126	414	-9.615461	414	7.272548	414	-94.10757	414	-70.40113	414	22.99167	414	27.02452	414	-8.180781	414	8.003231	414	-21.74298	414	-15.84125	414	-69.3624	414	-82.54897	414	41.59502	414	51.2936	414	-4.232988	414	-25.49702	414
	415	-19.50359	415	-17.51913	415	-75.87979	415	-64.47179	415	42.52331	415	18.59952	415	1.546546	415	.3757009	415	-9.720093	415	8.253374	415	-94.35654	415	-71.5085	415	25.83144	415	27.17594	415	-7.510446	415	9.613134	415	-21.23905	415	-15.75715	415	-67.59421	415	-83.56673	415	42.47096	415	52.07005	415	-5.352508	415	-24.22155	415
	416	-20.04659	416	-17.71605	416	-76.23689	416	-65.30049	416	39.33318	416	15.66699	416	-1.507913	416	-1.801796	416	-9.144304	416	10.52678	416	-93.66588	416	-72.44272	416	27.0919	416	27.73563	416	-5.591112	416	10.31749	416	-21.4681	416	-15.83454	416	-66.8589	416	-83.47024	416	42.62411	416	52.67811	416	-8.136518	416	-23.7754	416
	417	-20.4639	417	-17.89717	417	-76.46031	417	-65.16785	417	37.47115	417	13.57749	417	-2.433567	417	-4.2177	417	-8.387225	417	9.959421	417	-93.72002	417	-73.46434	417	27.80461	417	27.65045	417	-3.032282	417	11.14784	417	-21.66625	417	-15.27613	417	-66.64118	417	-83.78682	417	42.66158	417	52.58104	417	-10.38122	417	-24.06878	417
	418	-20.32992	418	-18.38304	418	-77.24654	418	-65.21614	418	36.19687	418	13.5956	418	-5.130176	418	-7.592568	418	-8.584219	418	9.579779	418	-92.52425	418	-74.37438	418	27.87625	418	27.33507	418	-2.415507	418	12.90477	418	-21.15352	418	-14.99387	418	-65.60855	418	-83.76702	418	42.93491	418	53.48159	418	-11.72971	418	-24.71269	418
	419	-20.20563	419	-18.02228	419	-78.33306	419	-65.0799	419	34.02358	419	12.447	419	-7.7047	419	-8.655644	419	-8.135426	419	11.21303	419	-92.09765	419	-76.07711	419	27.29206	419	27.14925	419	-1.5885	419	11.32335	419	-20.86957	419	-14.71534	419	-65.40614	419	-83.37971	419	42.00233	419	53.74666	419	-11.86678	419	-24.83871	419
	420	-20.34898	420	-18.15902	420	-78.46571	420	-64.39959	420	34.93256	420	12.5651	420	-10.15629	420	-10.88508	420	-7.775148	420	11.29163	420	-90.30246	420	-76.75268	420	27.18108	420	25.94627	420	-.3679033	420	12.58181	420	-20.44066	420	-15.02827	420	-64.64891	420	-83.34724	420	42.89556	420	53.8706	420	-11.41527	420	-25.51728	420
	421	-20.95021	421	-17.80223	421	-79.07438	421	-64.24078	421	33.0816	421	11.37078	421	-14.79131	421	-13.45513	421	-9.185257	421	11.85806	421	-87.93497	421	-76.39772	421	24.56583	421	24.26909	421	.2739094	421	12.82722	421	-20.07778	421	-14.42585	421	-64.48568	421	-83.36192	421	42.31293	421	53.93619	421	-9.182746	421	-26.16996	421
	422	-20.90404	422	-17.53432	422	-79.05392	422	-63.01429	422	32.07561	422	10.73622	422	-16.3762	422	-14.86347	422	-7.597046	422	14.11703	422	-85.85827	422	-75.69128	422	24.11981	422	23.89331	422	2.448453	422	13.29313	422	-20.36251	422	-14.47161	422	-63.61969	422	-84.2874	422	42.24401	422	53.65805	422	-6.411826	422	-26.26058	422
	423	-21.2655	423	-18.17588	423	-79.71033	423	-62.68535	423	32.12163	423	10.89816	423	-16.99336	423	-15.57081	423	-7.952882	423	12.90615	423	-85.69628	423	-75.62272	423	23.11646	423	22.76643	423	3.484304	423	13.47104	423	-20.05569	423	-13.5632	423	-62.57519	423	-82.53934	423	42.31198	423	53.71777	423	-4.98305	423	-26.6961	423
	424	-21.29903	424	-17.90137	424	-78.66146	424	-61.54278	424	32.91599	424	11.83364	424	-15.82991	424	-13.7706	424	-8.138445	424	13.79424	424	-85.20817	424	-75.54517	424	22.98103	424	22.27891	424	4.201013	424	13.16986	424	-19.69985	424	-13.08518	424	-61.75231	424	-83.05728	424	42.47692	424	53.73177	424	-.9034688	424	-26.92637	424
	425	-20.96291	425	-17.71718	425	-76.53742	425	-60.70021	425	33.92772	425	14.17373	425	-14.63214	425	-12.35782	425	-7.374678	425	14.6191	425	-84.86366	425	-74.83925	425	23.14203	425	22.11438	425	5.190822	425	12.84527	425	-19.41935	425	-12.99982	425	-61.33064	425	-83.73242	425	43.15044	425	53.44994	425	1.053563	425	-27.00541	425
	426	-21.71672	426	-18.55666	426	-75.24464	426	-60.27006	426	34.068	426	15.49373	426	-13.0474	426	-10.51417	426	-8.397653	426	13.65804	426	-85.60856	426	-75.19057	426	23.88735	426	22.24607	426	4.620973	426	12.72368	426	-18.94256	426	-12.18244	426	-59.62599	426	-82.5155	426	42.90235	426	53.22934	426	2.170276	426	-27.58747	426
	427	-21.76056	427	-18.19647	427	-74.88102	427	-59.81716	427	34.47783	427	16.10392	427	-9.737215	427	-6.937209	427	-7.416799	427	14.66941	427	-86.63129	427	-75.58549	427	24.41996	427	22.29107	427	4.396735	427	11.76508	427	-19.37181	427	-13.02347	427	-58.91214	427	-82.6886	427	43.14868	427	53.48569	427	2.575771	427	-27.47616	427
	428	-21.99053	428	-18.34246	428	-74.68307	428	-59.57628	428	34.96653	428	16.87573	428	-8.72622	428	-6.756934	428	-7.94553	428	15.93211	428	-87.02034	428	-75.085	428	23.50741	428	21.92964	428	2.492178	428	12.42035	428	-19.26394	428	-12.79283	428	-57.9445	428	-82.56692	428	43.16768	428	53.26478	428	3.009529	428	-27.44379	428
	429	-21.8908	429	-18.627	429	-73.47202	429	-59.2669	429	35.03864	429	17.99419	429	-5.272161	429	-5.265161	429	-8.020445	429	15.70806	429	-88.99634	429	-75.80083	429	25.02099	429	24.01921	429	1.006721	429	13.04042	429	-19.03358	429	-12.52789	429	-55.39534	429	-81.6975	429	42.33597	429	54.36794	429	1.547129	429	-26.32011	429
	430	-21.37308	430	-18.33562	430	-73.30329	430	-60.31321	430	35.98348	430	19.77747	430	-2.105493	430	-3.210097	430	-11.10894	430	15.28291	430	-90.3795	430	-76.95905	430	26.32798	430	25.36188	430	-.0118047	430	12.09329	430	-19.02008	430	-12.60525	430	-54.64057	430	-81.24202	430	43.49339	430	55.44014	430	.1212855	430	-24.49149	430
	431	-20.86088	431	-17.825	431	-73.88921	431	-61.31665	431	37.34588	431	21.46436	431	1.358096	431	-.3822699	431	-9.027115	431	16.76517	431	-91.28527	431	-77.25085	431	26.47492	431	26.09879	431	-.8081314	431	11.85154	431	-18.64534	431	-12.63399	431	-53.76299	431	-81.58784	431	43.38715	431	56.1188	431	-2.144565	431	-23.94948	431
	432	-20.87637	432	-17.24759	432	-74.61793	432	-61.64724	432	38.26338	432	22.74221	432	2.872004	432	-.6196348	432	-7.221446	432	19.37014	432	-91.22109	432	-76.9587	432	26.35077	432	27.54945	432	-2.476015	432	10.12584	432	-18.51842	432	-11.83033	432	-53.9975	432	-82.48895	432	43.25767	432	55.92858	432	-3.794302	432	-22.42965	432
	433	-20.15524	433	-16.79009	433	-73.15113	433	-62.76245	433	39.5539	433	23.67393	433	2.673243	433	-1.484713	433	-6.447207	433	20.23887	433	-93.24999	433	-77.47566	433	25.77344	433	26.71603	433	-2.697201	433	10.00181	433	-17.65668	433	-11.27163	433	-51.7065	433	-82.9101	433	42.63097	433	55.92299	433	-5.379512	433	-21.0478	433
	434	-20.17372	434	-17.10832	434	-72.80286	434	-62.36563	434	40.93781	434	25.23747	434	3.271545	434	-1.899284	434	-6.840288	434	21.65325	434	-93.32995	434	-76.94951	434	25.80703	434	27.04	434	-4.631471	434	7.430715	434	-18.2588	434	-12.00715	434	-51.38925	434	-83.84644	434	43.3	434	56.66614	434	-8.136857	434	-21.5202	434
	435	-20.1306	435	-17.23425	435	-72.44118	435	-62.91902	435	41.18262	435	26.50392	435	2.505399	435	-3.62909	435	-6.224949	435	23.08529	435	-93.70459	435	-77.42839	435	27.91272	435	29.24662	435	-6.00814	435	7.329083	435	-17.9557	435	-12.05634	435	-50.80782	435	-84.19125	435	43.14829	435	57.51402	435	-9.532759	435	-20.02681	435
	436	-19.69853	436	-16.53839	436	-72.38742	436	-63.69956	436	40.7135	436	25.64203	436	3.397366	436	-2.748434	436	-6.078158	436	22.57068	436	-94.92488	436	-76.62234	436	26.74774	436	28.18413	436	-7.358672	436	7.288927	436	-17.71389	436	-11.42948	436	-51.06511	436	-85.17626	436	43.46075	436	58.10273	436	-10.05745	436	-19.42251	436
	437	-20.65441	437	-17.03027	437	-72.84512	437	-64.21164	437	40.17338	437	24.58094	437	3.289988	437	-2.738441	437	-5.446867	437	25.51078	437	-93.62393	437	-75.45034	437	27.44044	437	29.74441	437	-5.567477	437	8.720018	437	-17.26139	437	-11.53617	437	-51.75927	437	-85.77173	437	43.30968	437	57.97328	437	-10.86635	437	-19.202	437
	438	-20.05971	438	-17.19186	438	-72.52007	438	-64.0337	438	38.30426	438	23.15322	438	1.59332	438	-4.249721	438	-4.968153	438	23.59521	438	-92.84113	438	-74.15286	438	27.56433	438	29.2377	438	-4.958213	438	7.864858	438	-16.65774	438	-10.76036	438	-52.17381	438	-86.02021	438	43.62426	438	58.89373	438	-9.826109	438	-18.4957	438
	439	-19.03409	439	-17.15378	439	-72.51177	439	-64.3074	439	37.48595	439	21.70408	439	-.6872702	439	-6.353164	439	-4.54921	439	24.87568	439	-91.9487	439	-72.4208	439	29.52173	439	30.4276	439	-5.093333	439	7.766326	439	-16.71811	439	-11.40763	439	-52.28337	439	-87.71262	439	44.17102	439	59.93925	439	-7.554347	439	-19.23917	439
	440	-19.40904	440	-16.68622	440	-72.72209	440	-64.71305	440	37.54421	440	22.39592	440	-2.119272	440	-6.614591	440	-3.333481	440	25.53629	440	-91.69318	440	-71.60603	440	31.90236	440	31.45294	440	-3.04038	440	7.431144	440	-16.74062	440	-11.36358	440	-52.35419	440	-87.14089	440	44.34428	440	60.79161	440	-4.302821	440	-19.21225	440
	441	-19.58301	441	-17.09376	441	-72.67425	441	-65.11723	441	38.30036	441	24.14398	441	-1.003066	441	-5.55507	441	-4.242406	441	24.64927	441	-91.86893	441	-70.59191	441	33.2085	441	32.61948	441	-3.298894	441	7.17778	441	-15.98486	441	-10.44753	441	-52.34599	441	-86.58486	441	44.79137	441	60.61724	441	-.2845576	441	-19.81095	441
	442	-19.72239	442	-17.47264	442	-72.56823	442	-64.88948	442	38.46913	442	24.98221	442	-1.875299	442	-3.946005	442	-5.74121	442	24.319	442	-91.55995	442	-69.68043	442	34.206	442	32.46328	442	-4.827777	442	6.601289	442	-15.62941	442	-10.43947	442	-52.847	442	-86.96864	442	44.583	442	60.36224	442	2.338239	442	-21.02904	442
	443	-19.42813	443	-18.26175	443	-72.85778	443	-64.9422	443	37.85242	443	23.65246	443	-1.853503	443	-3.246559	443	-4.526011	443	26.76745	443	-90.41775	443	-69.13977	443	34.85963	443	31.96136	443	-6.173327	443	3.726242	443	-15.12403	443	-9.570917	443	-53.32457	443	-87.93494	443	44.51914	443	59.89373	443	3.520947	443	-20.26091	443
	444	-18.83228	444	-18.32945	444	-72.55755	444	-64.85711	444	37.40252	444	23.39547	444	-1.721114	444	-2.818615	444	-3.826212	444	29.22263	444	-89.23634	444	-68.52859	444	35.81992	444	31.92522	444	-7.235917	444	1.342433	444	-14.8239	444	-9.550226	444	-53.36489	444	-88.70956	444	45.45362	444	59.70323	444	4.631948	444	-20.94124	444
	445	-19.15231	445	-18.66661	445	-74.01971	445	-65.55216	445	36.61941	445	22.98702	445	.9748518	445	-2.131037	445	-5.629792	445	26.97094	445	-89.21478	445	-68.58891	445	35.54329	445	31.59699	445	-5.327857	445	1.038265	445	-14.63591	445	-9.760847	445	-52.18573	445	-88.31913	445	44.76233	445	60.19005	445	4.071681	445	-22.81482	445
	446	-19.73915	446	-18.83396	446	-73.5321	446	-65.28336	446	35.39805	446	22.92488	446	3.417314	446	1.010094	446	-5.425768	446	26.16111	446	-88.97875	446	-68.40871	446	35.48354	446	30.95265	446	-3.342499	446	.2106442	446	-13.88501	446	-9.804548	446	-51.4079	446	-87.64262	446	44.8974	446	61.00332	446	3.176412	446	-25.72076	446
	447	-20.25799	447	-18.40074	447	-73.18966	447	-65.023	447	35.23036	447	22.30935	447	2.13117	447	1.477113	447	-5.481395	447	26.69697	447	-89.07983	447	-67.82419	447	35.76582	447	30.89817	447	-3.903809	447	.660041	447	-13.29828	447	-9.718852	447	-50.61219	447	-86.96633	447	44.85686	447	61.52481	447	3.365302	447	-23.13034	447
	448	-20.1631	448	-18.31845	448	-74.08451	448	-65.67752	448	34.96206	448	21.835	448	4.570352	448	3.463208	448	-5.993218	448	28.05396	448	-90.33872	448	-69.53288	448	34.59955	448	30.15785	448	-4.504539	448	.5810326	448	-13.63913	448	-9.11094	448	-50.67385	448	-87.49817	448	44.47473	448	61.24163	448	2.069112	448	-20.86843	448
	449	-20.51974	449	-17.61394	449	-75.31794	449	-66.20736	449	35.42805	449	20.6827	449	7.126185	449	5.758153	449	-6.486537	449	26.37673	449	-90.03568	449	-69.52168	449	33.40664	449	29.33867	449	-4.726425	449	.8136201	449	-13.87554	449	-8.740859	449	-49.61207	449	-87.51836	449	43.52904	449	60.99824	449	.5830234	449	-19.95739	449
	450	-20.98066	450	-17.51048	450	-76.85159	450	-66.52773	450	34.53352	450	20.24096	450	8.176439	450	6.994978	450	-5.724126	450	28.28049	450	-90.51496	450	-70.39027	450	32.64158	450	29.87353	450	-3.019782	450	1.272671	450	-13.55636	450	-8.737635	450	-49.26739	450	-87.24242	450	43.29296	450	61.16814	450	-1.14395	450	-18.12044	450
	451	-21.50623	451	-17.15833	451	-77.35246	451	-67.14048	451	34.88802	451	20.56204	451	9.18718	451	7.585613	451	-4.588252	451	28.53461	451	-90.10159	451	-70.48998	451	30.98248	451	28.78793	451	-1.750129	451	.8841497	451	-13.25397	451	-9.302895	451	-50.04557	451	-87.76777	451	43.51363	451	63.11911	451	-2.705222	451	-18.83671	451
	452	-21.07399	452	-18.14598	452	-77.78321	452	-67.09279	452	35.04341	452	21.00467	452	9.57849	452	6.212871	452	-2.75291	452	29.67768	452	-88.94803	452	-70.13286	452	30.92061	452	29.62501	452	-1.499469	452	3.07626	452	-13.04547	452	-8.693655	452	-50.10777	452	-87.84248	452	41.19432	452	62.67263	452	-3.599836	452	-16.92575	452
	453	-19.97416	453	-17.41321	453	-77.45621	453	-66.78061	453	34.26595	453	20.36847	453	8.184984	453	4.482772	453	-2.804428	453	31.44361	453	-88.19505	453	-71.05319	453	31.42438	453	30.89511	453	-2.037119	453	5.510741	453	-12.65642	453	-8.486235	453	-50.59926	453	-87.72994	453	40.94173	453	60.34737	453	-4.14091	453	-13.93946	453
	454	-19.82855	454	-17.39553	454	-77.17741	454	-66.78844	454	34.35532	454	19.25999	454	7.907692	454	3.79466	454	-1.663561	454	31.4188	454	-86.93079	454	-71.63448	454	30.98592	454	31.13801	454	-2.312313	454	7.252688	454	-12.34124	454	-8.23011	454	-51.19099	454	-87.96339	454	41.28486	454	58.61109	454	-7.961379	454	-13.66932	454
	455	-20.1614	455	-17.33622	455	-76.39084	455	-65.58866	455	34.9567	455	17.37844	455	6.715772	455	1.829696	455	-1.948259	455	32.52678	455	-85.66309	455	-71.2996	455	30.16666	455	31.27384	455	-2.876811	455	7.820166	455	-11.89958	455	-7.30677	455	-51.6571	455	-88.32924	455	42.07059	455	59.00426	455	-9.552256	455	-14.91432	455
	456	-19.95916	456	-16.79898	456	-75.36448	456	-63.85668	456	35.75653	456	16.20224	456	4.049539	456	1.719265	456	-2.189916	456	33.64725	456	-84.00838	456	-71.78153	456	31.36739	456	32.63213	456	-3.395205	456	8.793372	456	-11.49598	456	-7.340524	456	-51.70643	456	-88.45101	456	42.472	456	60.03283	456	-8.241388	456	-15.93803	456
	457	-19.15178	457	-15.96863	457	-75.49055	457	-63.67577	457	36.67734	457	16.63414	457	1.645805	457	1.283217	457	-3.923061	457	32.68378	457	-81.87168	457	-71.85213	457	31.3926	457	33.57906	457	-2.648703	457	8.984417	457	-11.49936	457	-7.213521	457	-52.016	457	-88.22089	457	43.79089	457	61.00781	457	-6.373014	457	-15.881	457
	458	-19.91814	458	-16.2423	458	-74.78024	458	-62.97804	458	37.06549	458	16.36606	458	3.312972	458	1.316292	458	-2.911445	458	33.14127	458	-79.1064	458	-71.98026	458	30.386	458	33.58971	458	-2.740409	458	10.49225	458	-11.08994	458	-7.024488	458	-52.44761	458	-88.8968	458	43.90912	458	62.17617	458	-3.002251	458	-14.35535	458
	459	-20.03873	459	-16.29341	459	-73.84805	459	-62.11719	459	37.06985	459	15.713	459	7.126863	459	4.489302	459	-2.951613	459	32.21027	459	-76.65356	459	-70.68481	459	30.22813	459	32.53238	459	-2.509606	459	11.09818	459	-10.10313	459	-7.104272	459	-52.54997	459	-89.2117	459	44.42561	459	63.55172	459	-.6463939	459	-12.57928	459
	460	-20.04504	460	-16.0719	460	-73.22437	460	-60.96592	460	36.06632	460	14.73627	460	8.286819	460	6.707213	460	-2.50102	460	33.80709	460	-75.9103	460	-71.0523	460	30.02536	460	31.09552	460	-2.482764	460	9.645058	460	-10.81971	460	-6.44327	460	-52.68185	460	-90.07792	460	44.31924	460	62.91924	460	2.062749	460	-15.05667	460
	461	-20.50275	461	-16.50053	461	-72.80589	461	-60.46466	461	35.79211	461	14.48709	461	8.111775	461	8.322793	461	-3.084798	461	33.84187	461	-75.58311	461	-70.82977	461	31.12911	461	31.11648	461	-.8116977	461	11.68821	461	-10.21566	461	-6.210004	461	-52.46881	461	-90.3792	461	44.24776	461	62.69059	461	4.072707	461	-17.72386	461
	462	-21.16329	462	-17.45816	462	-71.77326	462	-59.45692	462	35.16124	462	15.48255	462	9.398191	462	9.266704	462	-4.272207	462	32.94253	462	-76.13864	462	-71.42715	462	30.64859	462	30.67776	462	.6781961	462	10.32539	462	-9.625933	462	-5.371508	462	-52.48615	462	-90.34234	462	44.869	462	63.03588	462	6.183368	462	-18.85335	462
	463	-21.12472	463	-17.69569	463	-71.66825	463	-59.68439	463	35.3483	463	16.79759	463	11.37309	463	12.02438	463	-4.376529	463	34.08532	463	-78.17398	463	-72.70837	463	29.98067	463	30.35609	463	3.688906	463	8.86009	463	-9.236181	463	-5.095153	463	-53.16949	463	-90.77832	463	44.77579	463	63.71874	463	7.828291	463	-18.85452	463
	464	-21.29909	464	-17.98591	464	-71.57664	464	-60.1892	464	34.60114	464	16.61158	464	12.53074	464	13.31317	464	-5.425124	464	33.97688	464	-79.29743	464	-73.80819	464	28.17151	464	28.96934	464	4.879018	464	9.041701	464	-8.547922	464	-4.697724	464	-52.89901	464	-89.46937	464	45.3844	464	64.96498	464	8.36747	464	-18.36427	464
	465	-21.64495	465	-17.80906	465	-69.48766	465	-59.85458	465	34.99865	465	16.75913	465	12.60414	465	13.0493	465	-6.592809	465	34.57989	465	-79.49759	465	-74.01805	465	25.89826	465	27.13967	465	5.596792	465	9.079496	465	-8.840666	465	-4.401218	465	-52.23262	465	-88.76955	465	45.30837	465	65.11595	465	8.032385	465	-17.12816	465
	466	-21.95865	466	-17.88974	466	-70.06081	466	-60.12754	466	35.699	466	17.57915	466	11.32176	466	11.93906	466	-7.441942	466	32.59703	466	-79.8215	466	-72.91822	466	24.22737	466	25.76574	466	6.627329	466	8.527178	466	-8.809755	466	-4.203477	466	-51.76617	466	-88.19394	466	44.65007	466	65.00294	466	7.122397	466	-15.7516	466
	467	-21.83612	467	-17.39153	467	-68.93185	467	-60.26831	467	36.17326	467	19.07687	467	9.981695	467	9.458246	467	-4.352126	467	35.05769	467	-81.24305	467	-73.65128	467	23.85366	467	24.38772	467	9.070362	467	8.959743	467	-9.081968	467	-5.380011	467	-52.85466	467	-89.59538	467	44.98154	467	65.44583	467	6.341711	467	-14.6248	467
	468	-22.0587	468	-17.71289	468	-68.62984	468	-60.47413	468	37.87623	468	21.57666	468	8.338026	468	6.981673	468	-4.617087	468	34.40216	468	-82.51751	468	-73.54726	468	24.15688	468	23.9343	468	9.19066	468	9.353176	468	-9.180787	468	-5.874393	468	-53.60779	468	-91.26389	468	46.36746	468	66.3138	468	5.182806	468	-14.22677	468
	469	-21.75822	469	-17.11128	469	-68.12852	469	-60.78693	469	38.62723	469	22.77461	469	7.53889	469	5.113542	469	-4.368213	469	35.56879	469	-83.74741	469	-74.48789	469	22.56261	469	22.0074	469	9.177053	469	10.22309	469	-9.272592	469	-5.758681	469	-54.4194	469	-93.29614	469	46.2841	469	67.84167	469	3.617003	469	-12.05673	469
	470	-21.75293	470	-17.23862	470	-67.17127	470	-60.35273	470	39.01701	470	23.44951	470	7.409375	470	4.313909	470	-4.715641	470	36.00013	470	-84.12138	470	-73.13193	470	22.37618	470	21.98761	470	9.367767	470	10.50972	470	-10.00629	470	-7.270321	470	-54.86662	470	-93.4286	470	47.1218	470	68.45061	470	1.656322	470	-10.9869	470
	471	-22.06131	471	-17.03169	471	-67.23061	471	-60.56944	471	38.57486	471	23.72145	471	6.367671	471	2.757381	471	-3.499603	471	36.05735	471	-84.1066	471	-73.18623	471	23.53654	471	21.85374	471	7.086066	471	10.12693	471	-9.838982	471	-7.771586	471	-55.17298	471	-92.82616	471	46.69707	471	67.67821	471	.3976125	471	-10.03952	471
	472	-22.70655	472	-17.84549	472	-66.55912	472	-59.84101	472	36.8968	472	23.05033	472	4.618382	472	1.404593	472	-5.230298	472	33.78322	472	-83.43123	472	-71.48577	472	22.63964	472	20.69597	472	3.609375	472	9.100577	472	-8.592904	472	-6.647921	472	-55.69835	472	-91.98862	472	47.26229	472	67.29403	472	.3956687	472	-7.790078	472
	473	-21.7786	473	-18.03454	473	-65.67716	473	-59.72439	473	36.73026	473	23.86312	473	5.43674	473	.946287	473	-5.901904	473	32.47654	473	-83.04349	473	-71.54655	473	22.98003	473	21.0502	473	1.75887	473	6.978789	473	-7.911177	473	-6.276939	473	-57.07286	473	-92.07359	473	47.93365	473	67.31249	473	2.381582	473	-5.260716	473
	474	-20.38895	474	-18.31882	474	-64.44481	474	-59.10273	474	37.02306	474	24.94352	474	6.211568	474	1.673616	474	-3.499446	474	34.16345	474	-82.62249	474	-70.38148	474	23.31518	474	20.83036	474	.8643945	474	5.869773	474	-8.118664	474	-5.792876	474	-57.18339	474	-92.00867	474	48.23588	474	68.39031	474	2.379395	474	-4.649549	474
	475	-19.50549	475	-18.25965	475	-64.51414	475	-59.25557	475	38.31477	475	26.88531	475	8.074682	475	2.093304	475	-5.285691	475	33.30581	475	-81.06039	475	-67.65704	475	23.53558	475	21.01079	475	2.312517	475	7.472534	475	-8.476964	475	-6.18081	475	-57.92781	475	-92.53181	475	48.77927	475	69.11248	475	4.112883	475	-3.19357	475
	476	-19.9085	476	-18.37995	476	-65.36552	476	-59.76868	476	38.38366	476	26.37432	476	10.60086	476	3.893725	476	-6.329412	476	31.4818	476	-80.45748	476	-66.25725	476	24.61786	476	21.70468	476	3.919472	476	10.19893	476	-8.236914	476	-7.052294	476	-57.96345	476	-92.84736	476	48.75608	476	69.2156	476	4.625691	476	-4.181468	476
	477	-20.32342	477	-18.1981	477	-64.63058	477	-59.32804	477	38.71317	477	25.92692	477	12.90816	477	5.980829	477	-8.078155	477	30.16129	477	-81.03466	477	-65.64635	477	24.50854	477	21.91539	477	5.827483	477	13.6556	477	-8.291813	477	-7.212864	477	-58.32327	477	-92.1273	477	48.51524	477	69.01447	477	5.030169	477	-8.488588	477
	478	-21.20344	478	-18.19096	478	-65.3765	478	-59.6206	478	39.10987	478	26.15011	478	14.59632	478	7.029366	478	-9.051901	478	29.69413	478	-81.06931	478	-64.31968	478	24.07755	478	21.85928	478	7.489537	478	14.79932	478	-7.817992	478	-7.564709	478	-59.19534	478	-92.38985	478	47.66282	478	67.45583	478	8.484117	478	-8.911529	478
	479	-21.28405	479	-18.52434	479	-64.92795	479	-58.87133	479	39.25671	479	26.42559	479	16.17222	479	7.789834	479	-7.640874	479	31.01523	479	-82.4063	479	-64.72929	479	24.04881	479	21.70873	479	8.003099	479	16.39063	479	-7.794042	479	-7.392639	479	-59.94262	479	-91.78963	479	47.34395	479	66.7544	479	9.348049	479	-11.62826	479
	480	-19.70012	480	-18.08328	480	-64.3762	480	-58.28851	480	39.98289	480	26.99663	480	17.1805	480	9.475009	480	-8.970589	480	28.21158	480	-82.81743	480	-64.74517	480	25.04793	480	23.24021	480	7.017266	480	14.9756	480	-7.418365	480	-7.310576	480	-60.53306	480	-91.27386	480	47.60344	480	66.67381	480	10.53693	480	-11.99507	480
	481	-18.11303	481	-17.76826	481	-65.51132	481	-59.24321	481	38.95148	481	25.31366	481	17.4974	481	9.173985	481	-9.999939	481	28.51683	481	-83.21363	481	-64.23534	481	24.68304	481	23.51544	481	7.387155	481	14.34633	481	-7.761621	481	-7.749625	481	-60.27025	481	-90.22008	481	47.96425	481	66.66427	481	14.01486	481	-10.17662	481
	482	-17.81281	482	-17.47107	482	-66.4378	482	-59.04494	482	37.08907	482	22.79837	482	16.79391	482	7.108246	482	-8.897608	482	29.70794	482	-81.64734	482	-62.99138	482	24.58736	482	23.27244	482	11.39091	482	13.7163	482	-7.308334	482	-7.930158	482	-59.59475	482	-89.77534	482	48.41272	482	67.65351	482	12.19909	482	-10.01687	482
	483	-17.47874	483	-17.06503	483	-67.80804	483	-58.80845	483	34.17058	483	21.11625	483	17.8843	483	5.904272	483	-8.789633	483	28.96144	483	-80.74	483	-62.73818	483	23.79104	483	23.16921	483	14.62317	483	13.74926	483	-6.978553	483	-8.204208	483	-59.96861	483	-89.90299	483	47.75354	483	68.1064	483	12.06515	483	-8.496009	483
	484	-17.24099	484	-17.00272	484	-68.55671	484	-58.68013	484	32.86409	484	20.33256	484	17.35162	484	5.412244	484	-7.901564	484	28.86794	484	-79.12148	484	-61.18994	484	22.66203	484	22.75435	484	15.94783	484	14.18423	484	-6.511321	484	-7.768242	484	-59.68766	484	-89.06279	484	47.2589	484	68.09075	484	11.26691	484	-8.599478	484
	485	-17.54594	485	-17.80122	485	-67.95632	485	-58.72519	485	32.44046	485	20.18078	485	16.66274	485	5.284844	485	-8.238377	485	28.27985	485	-80.28439	485	-61.2212	485	22.92252	485	22.31856	485	17.43554	485	14.29522	485	-6.98275	485	-7.629663	485	-59.82739	485	-88.14626	485	47.95284	485	68.45268	485	11.39391	485	-6.403531	485
	486	-17.58593	486	-17.73912	486	-68.08938	486	-57.71284	486	32.3974	486	19.56555	486	18.11366	486	6.314673	486	-8.58618	486	28.45729	486	-78.31707	486	-59.10375	486	21.82715	486	22.09183	486	17.20414	486	13.96713	486	-5.540988	486	-7.451345	486	-59.59623	486	-87.83289	486	48.54063	486	69.50657	486	10.37142	486	-3.673525	486
	487	-17.41196	487	-17.84938	487	-68.84422	487	-57.5862	487	31.96388	487	18.66154	487	18.33082	487	8.282464	487	-8.32407	487	28.27695	487	-77.78565	487	-59.25067	487	19.90693	487	20.7651	487	16.84266	487	13.85637	487	-6.248549	487	-7.922431	487	-60.05744	487	-87.85358	487	49.02399	487	70.40681	487	9.749768	487	-3.137785	487
	488	-17.9166	488	-17.69817	488	-68.19308	488	-56.4486	488	30.55651	488	18.63724	488	16.4881	488	8.434312	488	-8.911085	488	26.23029	488	-77.40724	488	-59.25686	488	17.80791	488	19.19311	488	15.54762	488	13.33323	488	-5.910918	488	-6.87689	488	-60.80179	488	-87.04292	488	49.05969	488	70.91109	488	10.09375	488	-1.877848	488
	489	-18.87597	489	-18.3519	489	-67.68188	489	-55.35889	489	29.27079	489	18.47509	489	15.96487	489	9.18609	489	-9.572664	489	25.66712	489	-76.71722	489	-58.48816	489	16.40093	489	18.54686	489	15.41346	489	12.6337	489	-5.046334	489	-6.798798	489	-62.47012	489	-87.70999	489	49.64352	489	71.24722	489	8.910507	489	-1.019478E-02	489
	490	-19.16872	490	-19.55512	490	-67.33063	490	-54.57607	490	29.00729	490	19.68143	490	14.4349	490	9.37052	490	-9.409498	490	24.52956	490	-75.90353	490	-57.99841	490	17.14378	490	18.80866	490	13.70675	490	10.42542	490	-4.269551	490	-6.298718	490	-63.21503	490	-88.89494	490	50.58578	490	71.80516	490	11.12006	490	2.922028	490
	491	-19.11857	491	-19.28559	491	-67.11324	491	-53.49861	491	29.03876	491	21.82232	491	13.35516	491	9.065895	491	-9.172894	491	25.42941	491	-73.49133	491	-57.27647	491	17.65406	491	18.61869	491	13.03308	491	10.46411	491	-4.082439	491	-6.741116	491	-63.71499	491	-89.65453	491	50.87188	491	72.0634	491	8.824505	491	3.782096	491
[truncated: 48 more columns]
