# Supplementary material for: A single Musashi gene allele is sufficient to maintain mouse photoreceptor cells
Source: PLoS One. 2026 May 14;21(5):e0338576. doi: 10.1371/journal.pone.0338576 (PMC13175383; doi:10.1371/journal.pone.0338576)
Supplement: S3 File — (ZIP) [file pone.0338576.s012.zip › Supplementary_data_1_RawERG_data_and_R-code/2nd batch/D42_Msi TKO_CONE_022725.CSV]

Information	Record_No	4041	Record_No	4042	Record_No	4051	Record_No	4052	Record_No	4061	Record_No	4062	Record_No	4071	Record_No	4072	Record_No	4081	Record_No	4082	Record_No	4093	Record_No	4094
	Animal ID	1060	Animal ID	1060	Animal ID	1052	Animal ID	1052	Animal ID	1057	Animal ID	1057	Animal ID	1044	Animal ID	1044	Animal ID	1043	Animal ID	1043	Animal ID	1054	Animal ID	1054
	Session		Session		Session		Session		Session		Session		Session		Session		Session		Session		Session		Session
	Species/Breed		Species/Breed		Species/Breed		Species/Breed		Species/Breed		Species/Breed		Species/Breed		Species/Breed		Species/Breed		Species/Breed		Species/Breed		Species/Breed
	Study protocol #		Study protocol #		Study protocol #		Study protocol #		Study protocol #		Study protocol #		Study protocol #		Study protocol #		Study protocol #		Study protocol #		Study protocol #		Study protocol #
	Birthdate	Dec/30/1899	Birthdate	Dec/30/1899	Birthdate	Dec/30/1899	Birthdate	Dec/30/1899	Birthdate	Dec/30/1899	Birthdate	Dec/30/1899	Birthdate	Dec/30/1899	Birthdate	Dec/30/1899	Birthdate	Dec/30/1899	Birthdate	Dec/30/1899	Birthdate	Dec/30/1899	Birthdate	Dec/30/1899
	TestDate	Feb/27/2025	TestDate	Feb/27/2025	TestDate	Feb/27/2025	TestDate	Feb/27/2025	TestDate	Feb/27/2025	TestDate	Feb/27/2025	TestDate	Feb/27/2025	TestDate	Feb/27/2025	TestDate	Feb/27/2025	TestDate	Feb/27/2025	TestDate	Feb/27/2025	TestDate	Feb/27/2025
	TestTime	10:49:25	TestTime	10:49:25	TestTime	11:12:18	TestTime	11:12:18	TestTime	11:35:01	TestTime	11:35:01	TestTime	11:57:29	TestTime	11:57:29	TestTime	12:26:15	TestTime	12:26:15	TestTime	12:53:49	TestTime	12:53:49
	Protocol	SARO PHOTOPIC CONE	Protocol	SARO PHOTOPIC CONE	Protocol	SARO PHOTOPIC CONE	Protocol	SARO PHOTOPIC CONE	Protocol	SARO PHOTOPIC CONE	Protocol	SARO PHOTOPIC CONE	Protocol	SARO PHOTOPIC CONE	Protocol	SARO PHOTOPIC CONE	Protocol	SARO PHOTOPIC CONE	Protocol	SARO PHOTOPIC CONE	Protocol	SARO PHOTOPIC CONE	Protocol	SARO PHOTOPIC CONE
	Step_No	2	Step_No	2	Step_No	2	Step_No	2	Step_No	2	Step_No	2	Step_No	2	Step_No	2	Step_No	2	Step_No	2	Step_No	2	Step_No	2
	Label	R	Label	L	Label	R	Label	L	Label	R	Label	L	Label	R	Label	L	Label	R	Label	L	Label	R	Label	L
	Stimulus	WHT Phot WHT 3dB Flash	Stimulus	WHT Phot WHT 3dB Flash	Stimulus	WHT Phot WHT 3dB Flash	Stimulus	WHT Phot WHT 3dB Flash	Stimulus	WHT Phot WHT 3dB Flash	Stimulus	WHT Phot WHT 3dB Flash	Stimulus	WHT Phot WHT 3dB Flash	Stimulus	WHT Phot WHT 3dB Flash	Stimulus	WHT Phot WHT 3dB Flash	Stimulus	WHT Phot WHT 3dB Flash	Stimulus	WHT Phot WHT 3dB Flash	Stimulus	WHT Phot WHT 3dB Flash
	Low cut (Hz)	0.3	Low cut (Hz)	0.3	Low cut (Hz)	0.3	Low cut (Hz)	0.3	Low cut (Hz)	0.3	Low cut (Hz)	0.3	Low cut (Hz)	0.3	Low cut (Hz)	0.3	Low cut (Hz)	0.3	Low cut (Hz)	0.3	Low cut (Hz)	0.3	Low cut (Hz)	0.3
	High cut (Hz)	500	High cut (Hz)	500	High cut (Hz)	500	High cut (Hz)	500	High cut (Hz)	500	High cut (Hz)	500	High cut (Hz)	500	High cut (Hz)	500	High cut (Hz)	500	High cut (Hz)	500	High cut (Hz)	500	High cut (Hz)	500
	Notch	OFF	Notch	OFF	Notch	OFF	Notch	OFF	Notch	OFF	Notch	OFF	Notch	OFF	Notch	OFF	Notch	OFF	Notch	OFF	Notch	OFF	Notch	OFF
Cursor #	4041 Time	4041 Amp	4042 Time	4042 Amp	4051 Time	4051 Amp	4052 Time	4052 Amp	4061 Time	4061 Amp	4062 Time	4062 Amp	4071 Time	4071 Amp	4072 Time	4072 Amp	4081 Time	4081 Amp	4082 Time	4082 Amp	4093 Time	4093 Amp	4094 Time	4094 Amp
1
2
3
4
5
6
7
8
9
10
Wave Data	4041 Time	4041 Amp	4042 Time	4042 Amp	4051 Time	4051 Amp	4052 Time	4052 Amp	4061 Time	4061 Amp	4062 Time	4062 Amp	4071 Time	4071 Amp	4072 Time	4072 Amp	4081 Time	4081 Amp	4082 Time	4082 Amp	4093 Time	4093 Amp	4094 Time	4094 Amp
	-20	3.664864	-20	4.214118	-20	-1.393332	-20	-.5529521	-20	-.7294535	-20	.3501128	-20	-1.099945	-20	-1.787532	-20	2.929987	-20	2.378381	-20	-.3461561	-20	1.03798
	-19	3.90709	-19	4.539195	-19	-1.573285	-19	-.6405364	-19	-.8682832	-19	.2625124	-19	-1.230803	-19	-2.118212	-19	2.87359	-19	2.416102	-19	-.5441013	-19	.9990086
	-18	4.356095	-18	5.022029	-18	-1.710091	-18	-.5771593	-18	-.9104034	-18	.3738222	-18	-1.396842	-18	-2.384854	-18	2.924625	-18	2.416509	-18	-.8271101	-18	.9618243
	-17	4.844853	-17	5.489503	-17	-1.718485	-17	-.5587636	-17	-.9700002	-17	.308773	-17	-1.598719	-17	-2.687301	-17	2.93046	-17	2.506769	-17	-1.169504	-17	.8506893
	-16	5.252909	-16	5.949112	-16	-1.58696	-16	-.4966169	-16	-1.101717	-16	.2782808	-16	-1.708668	-16	-2.889601	-16	2.904403	-16	2.748013	-16	-1.645335	-16	.6838787
	-15	5.789024	-15	6.442103	-15	-1.391787	-15	-.3444766	-15	-1.226837	-15	.3332797	-15	-1.660761	-15	-3.032418	-15	2.817542	-15	2.665378	-15	-1.829397	-15	.481686
	-14	4.262721	-14	5.294908	-14	-1.604458	-14	-1.16613	-14	-.8443883	-14	.156581	-14	-1.40252	-14	-2.980282	-14	3.513499	-14	2.852117	-14	-.9366748	-14	1.184027
	-13	5.087332	-13	5.629916	-13	-1.774579	-13	-.6203811	-13	-1.325612	-13	.3240641	-13	-1.613292	-13	-3.037612	-13	2.250314	-13	2.713469	-13	-1.844535	-13	.4106884
	-12	5.889751	-12	6.528789	-12	-1.949821	-12	-8.022821E-02	-12	-1.01275	-12	1.10962	-12	-2.152262	-12	-2.748547	-12	2.504321	-12	2.404022	-12	-1.825774	-12	.4917088
	-11	6.083507	-11	6.728625	-11	-1.381338	-11	-8.069619E-02	-11	-.9941736	-11	.156313	-11	-2.011333	-11	-2.944462	-11	2.612796	-11	2.977602	-11	-1.788687	-11	.5589552
	-10	6.325374	-10	7.006963	-10	-.923966	-10	-.1936515	-10	-1.519929	-10	5.456753E-02	-10	-1.773738	-10	-3.161448	-10	3.08461	-10	2.982798	-10	-2.549083	-10	.5056769
	-9	7.08546	-9	7.463419	-9	-.7165602	-9	7.422677E-02	-9	-1.664167	-9	.1985323	-9	-1.011419	-9	-3.322156	-9	2.939714	-9	2.062258	-9	-2.031628	-9	-.2609405
	-8	6.665545	-8	7.266311	-8	-.2653514	-8	-9.352243E-02	-8	-1.488596	-8	.2529268	-8	-.9624926	-8	-3.183819	-8	2.758007	-8	2.182212	-8	-1.482239	-8	.6152275
	-7	6.465474	-7	7.248941	-7	.251825	-7	.4075079	-7	-1.437415	-7	-.429842	-7	-.8933407	-7	-2.520123	-7	3.373629	-7	2.332647	-7	-1.360534	-7	.7483858
	-6	7.611479	-6	7.461778	-6	-.446136	-6	.4650491	-6	-1.552544	-6	-1.795199	-6	-.6841428	-6	-2.05327	-6	2.492622	-6	2.07594	-6	-1.91972	-6	.4510992
	-5	8.105605	-5	7.397723	-5	-.7751737	-5	.9433015	-5	-2.145814	-5	-1.915516	-5	-.4927988	-5	-2.133784	-5	2.806088	-5	3.795447	-5	-1.810309	-5	1.119604
	-4	8.684525	-4	8.036502	-4	-.8598464	-4	.6155804	-4	-2.140281	-4	-1.357863	-4	-.2141643	-4	-1.879794	-4	3.461793	-4	5.346672	-4	-1.439209	-4	1.203802
	-3	8.852507	-3	8.36637	-3	-.3537768	-3	.2925638	-3	-2.812458	-3	-1.708177	-3	.2608744	-3	-1.616135	-3	3.820462	-3	4.118613	-3	-1.759276	-3	.7429094
	-2	10.17225	-2	8.448134	-2	-.1042342	-2	.4746557	-2	-2.466296	-2	-1.474638	-2	3.635923E-03	-2	-1.275807	-2	3.988032	-2	6.113947	-2	-1.675578	-2	.6268483
	-1	10.67913	-1	9.335939	-1	-.4862218	-1	.511639	-1	-2.665787	-1	-2.575525	-1	-.4494985	-1	-1.531799	-1	4.91648	-1	4.087237	-1	-1.494692	-1	.6695802
	0	11.37085	0	10.08299	0	-.6244423	0	.1644154	0	-2.733045	0	-2.441594	0	-.5256931	0	-1.20297	0	5.303014	0	4.252893	0	-1.728078	0	.4777961
	1	8.321992	1	8.122577	1	-4.771389	1	-2.562011	1	-6.706013	1	-6.630564	1	-4.012495	1	-2.991872	1	-.4197796	1	3.236957	1	-6.780565	1	-1.048915
	2	12.43005	2	9.480703	2	-.5075711	2	-.7855997	2	-2.458311	2	-4.459735	2	-.9368764	2	-2.973809	2	3.441674	2	1.523924	2	-1.12648	2	-.4949843
	3	14.19831	3	11.05544	3	.568745	3	.2941125	3	-1.710366	3	-2.551768	3	.6549491	3	-1.623246	3	4.584909	3	3.100921	3	-.125135	3	.6279529
	4	14.17473	4	11.11297	4	-.2885436	4	-7.239501E-03	4	-2.65498	4	-3.505317	4	-.9582345	4	-1.562759	4	6.233041	4	4.179349	4	-1.636753	4	.5792912
	5	15.06011	5	11.91721	5	-1.193601	5	-7.104973E-02	5	-3.30925	5	-3.5465	5	-.9137481	5	-1.383558	5	4.905254	5	2.665839	5	-1.292088	5	1.932898
	6	14.76009	6	11.18846	6	-1.773233	6	-.1845631	6	-3.931947	6	-3.003095	6	-1.025331	6	-1.65194	6	4.603147	6	2.520787	6	-1.285921	6	1.125426
	7	14.48702	7	11.17878	7	-2.575752	7	-1.368355	7	-4.822118	7	-3.868779	7	-1.162827	7	-2.217635	7	2.712235	7	3.071213	7	-1.439756	7	1.076075
	8	13.96838	8	11.07747	8	-3.358708	8	-2.76651	8	-6.042919	8	-5.462978	8	-1.80452	8	-3.046979	8	2.380244	8	4.148796	8	-2.014997	8	.566847
	9	13.29415	9	9.756666	9	-4.803949	9	-5.330616	9	-8.217774	9	-8.45291	9	-3.273756	9	-3.75818	9	1.503635	9	.9529225	9	-3.669225	9	-1.053045
	10	11.70503	10	8.887712	10	-7.003958	10	-7.361007	10	-10.286	10	-9.93704	10	-4.475458	10	-4.97508	10	-5.939353E-02	10	2.836466	10	-4.332354	10	-2.831914
	11	9.208545	11	6.334513	11	-10.30744	11	-10.03199	11	-12.53453	11	-11.7636	11	-6.537024	11	-7.771599	11	-2.308643	11	1.353527	11	-6.181582	11	-4.84605
	12	7.06528	12	3.933282	12	-12.92391	12	-12.61123	12	-15.15462	12	-13.57219	12	-9.099555	12	-10.2324	12	-3.700066	12	-1.34915	12	-7.705145	12	-6.383224
	13	4.631605	13	1.23352	13	-14.88476	13	-15.06098	13	-17.38786	13	-14.8273	13	-11.35679	13	-12.4987	13	-5.913033	13	-4.170024	13	-9.757908	13	-8.276022
	14	2.625423	14	-.878652	14	-16.27744	14	-17.72296	14	-19.09542	14	-17.26889	14	-13.53022	14	-15.10533	14	-7.979958	14	-5.627607	14	-11.9084	14	-11.15296
	15	1.44412	15	-2.240246	15	-16.94045	15	-18.46048	15	-19.4385	15	-19.28663	15	-15.7384	15	-16.55945	15	-9.177496	15	-6.013415	15	-13.00961	15	-12.07533
	16	.6343561	16	-3.136044	16	-17.64377	16	-18.25677	16	-20.10371	16	-20.33102	16	-17.26593	16	-17.32346	16	-9.379564	16	-6.553661	16	-13.8229	16	-13.87747
	17	1.192291	17	-2.475072	17	-17.42645	17	-18.04456	17	-19.77726	17	-18.97702	17	-17.99064	17	-17.22288	17	-8.884906	17	-5.08218	17	-14.24187	17	-12.74796
	18	1.661699	18	-1.802028	18	-16.85785	18	-17.17487	18	-19.05826	18	-17.53398	18	-17.69983	18	-17.25318	18	-8.235929	18	-5.528375	18	-14.28061	18	-13.51147
	19	2.404665	19	-.735536	19	-16.09157	19	-15.72342	19	-18.4794	19	-16.88517	19	-17.31736	19	-16.67247	19	-8.119133	19	-4.390524	19	-13.74859	19	-13.04328
	20	3.389048	20	.7313585	20	-14.57308	20	-14.32368	20	-16.71688	20	-14.99021	20	-16.29823	20	-15.41736	20	-6.255365	20	-1.301261	20	-11.92333	20	-11.27204
	21	4.729732	21	2.750685	21	-12.74993	21	-13.2997	21	-14.87513	21	-13.57008	21	-15.16162	21	-13.78909	21	-5.674963	21	-.3937148	21	-10.96596	21	-9.57297
	22	8.431931	22	6.335104	22	-10.76604	22	-10.62702	22	-12.26185	22	-11.47377	22	-14.00174	22	-11.62184	22	-2.132262	22	1.026385	22	-8.756009	22	-7.233046
	23	15.25124	23	13.53486	23	-8.264704	23	-7.221492	23	-8.149358	23	-6.835236	23	-11.1916	23	-8.443653	23	1.572177	23	3.812137	23	-7.086922	23	-4.954597
	24	26.5132	24	25.38143	24	-3.465984	24	-1.180238	24	-7.115802E-02	24	-.756382	24	-7.133137	24	-.5041698	24	6.068576	24	6.312291	24	-5.191844	24	-2.322876
	25	41.69757	25	40.71596	25	5.406314	25	9.103909	25	13.5126	25	11.06532	25	.5576088	25	13.82116	25	14.79707	25	13.93625	25	-.4798058	25	2.848263
	26	57.81932	26	57.25642	26	18.50608	26	23.01472	26	29.01603	26	25.93153	26	13.39732	26	31.31786	26	26.52317	26	21.71892	26	7.609505	26	11.52715
	27	73.01187	27	73.64853	27	33.53331	27	38.74371	27	42.98549	27	40.89284	27	29.44663	27	50.20118	27	41.2976	27	33.78569	27	18.27658	27	23.94932
	28	85.83622	28	87.69849	28	47.93551	28	51.79599	28	53.52412	28	53.68893	28	46.60462	28	65.86698	28	56.43141	28	48.11905	28	30.25238	28	36.97329
	29	95.55996	29	98.81303	29	58.28621	29	62.37867	29	60.4332	29	63.22515	29	63.06359	29	76.04058	29	70.47437	29	62.76223	29	43.82526	29	52.08108
	30	102.3433	30	105.893	30	65.48528	30	70.92007	30	63.27936	30	69.03232	30	77.15016	30	81.60344	30	82.19353	30	74.07075	30	55.85121	30	64.90319
	31	103.6999	31	107.3484	31	69.01318	31	75.1469	31	62.36086	31	70.12353	31	84.66491	31	81.08488	31	90.10703	31	82.18906	31	64.75393	31	74.65279
	32	101.6603	32	104.4465	32	68.88063	32	75.33788	32	58.96187	32	67.28895	32	86.58958	32	76.23377	32	95.12978	32	85.48231	32	70.90115	32	80.52977
	33	97.0033	33	98.68751	33	65.34715	33	71.48431	33	52.31995	33	60.27883	33	84.3582	33	69.50411	33	95.62778	33	86.59408	33	72.11818	33	79.64775
	34	90.51473	34	90.6957	34	59.27907	34	65.41069	34	45.19606	34	52.90367	34	79.57925	34	61.92701	34	96.27695	34	81.48653	34	70.40565	34	76.78586
	35	83.23337	35	82.55966	35	53.29338	35	58.92379	35	38.99611	35	44.90319	35	73.75284	35	54.49067	35	90.11862	35	77.54678	35	66.24767	35	71.61052
	36	76.33406	36	74.44491	36	46.76178	36	52.15158	36	32.08797	36	37.49318	36	68.04464	36	45.62059	36	85.55135	36	71.41016	36	60.75829	36	65.67184
	37	68.65012	37	66.02431	37	40.59099	37	45.71923	37	25.36481	37	30.74124	37	61.37614	37	36.80482	37	80.07641	37	66.32786	37	55.3167	37	59.91225
	38	63.19924	38	58.69469	38	33.71199	38	39.29382	38	18.1627	38	22.09961	38	52.48914	38	28.16219	38	73.93326	38	59.85241	38	49.50806	38	53.10823
	39	61.61845	39	56.24187	39	26.95703	39	32.33259	39	12.77813	39	15.11231	39	43.5508	39	22.76675	39	71.86878	39	53.8078	39	43.55111	39	46.47818
	40	68.99088	40	63.68351	40	21.37455	40	26.65582	40	12.99538	40	10.45247	40	35.33919	40	23.20402	40	74.05672	40	50.39093	40	38.2001	40	39.5559
	41	84.76105	41	81.73189	41	18.33477	41	24.81973	41	21.12408	41	10.68877	41	29.86742	41	32.65992	41	79.22925	41	52.89013	41	33.56266	41	35.65918
	42	103.8186	42	105.0325	42	20.30473	42	29.52678	42	37.3948	42	17.84092	42	29.58533	42	50.52369	42	88.11146	42	63.01781	42	32.98915	42	35.49606
	43	122.0863	43	126.7677	43	28.13148	43	40.38087	43	56.07965	43	30.4134	43	36.53542	43	71.26011	43	98.67976	43	75.86206	43	35.26046	43	40.2593
	44	136.1277	44	141.794	44	42.32961	44	56.10761	44	73.53796	44	48.4398	44	51.06856	44	91.5885	44	108.5836	44	91.32648	44	41.78613	44	48.00688
	45	144.9221	45	150.2179	45	60.09011	45	73.94693	45	86.65425	45	68.48106	45	70.80972	45	106.321	45	119.4388	45	106.5325	45	51.03457	45	59.52674
	46	148.2463	46	152.4	46	77.24081	46	89.47796	46	93.21558	46	84.9707	46	92.43216	46	113.6854	46	127.9293	46	116.3981	46	61.6713	46	69.84203
	47	147.8079	47	151.512	47	90.65506	47	100.7761	47	94.14819	47	96.02305	47	111.102	47	113.9054	47	133.1817	47	121.1624	47	71.77654	47	80.15401
	48	144.5655	48	146.8697	48	97.60445	48	106.5314	48	89.77267	48	98.68464	48	123.4878	48	107.9234	48	134.2948	48	120.3282	48	80.728	48	89.5942
	49	138.2293	49	139.8855	49	99.03104	49	107.2691	49	82.17081	49	95.0765	49	128.6892	49	96.90983	49	132.712	49	111.0508	49	87.20438	49	95.43885
	50	129.9834	50	130.237	50	95.09969	50	103.0746	50	72.81843	50	86.44829	50	127.4822	50	82.37577	50	124.7256	50	97.89635	50	90.16289	50	98.76413
	51	119.0224	51	116.7843	51	87.80614	51	94.844	51	62.70499	51	74.92277	51	119.3392	51	67.15338	51	115.8991	51	82.23119	51	90.16025	51	98.91528
	52	106.8863	52	101.653	52	78.43726	52	84.43806	52	52.71639	52	62.71196	52	106.9139	52	52.11959	52	106.6181	52	68.41001	52	88.53536	52	96.63036
	53	92.49178	53	84.78249	53	66.90503	53	71.86158	53	43.02579	53	49.96734	53	91.85356	53	37.1271	53	93.95509	53	55.89663	53	84.93417	53	92.56978
	54	77.44324	54	68.31296	54	55.14605	54	58.92952	54	33.61861	54	37.50292	54	75.76093	54	24.78556	54	84.12379	54	44.10651	54	79.38419	54	86.64204
	55	61.88846	55	52.44932	55	43.06885	55	46.34674	55	24.9034	55	25.2179	55	59.69963	55	14.17426	55	72.55988	55	33.22967	55	73.0763	55	78.81827
	56	49.02118	56	38.59271	56	31.55219	56	34.20757	56	16.11554	56	14.35535	56	45.02205	56	5.016054	56	62.31031	56	24.81488	56	65.89841	56	70.18667
	57	37.58372	57	27.39042	57	21.45768	57	24.18484	57	8.851859	57	6.092346	57	32.08443	57	-2.703489	57	52.04613	57	16.26287	57	58.19682	57	61.10559
	58	28.35882	58	18.07618	58	11.94389	58	15.08476	58	2.602054	58	-2.329696	58	20.96837	58	-8.221173	58	43.32841	58	11.47836	58	50.61053	58	53.37764
	59	21.31196	59	11.41405	59	4.554181	59	8.385516	59	-1.824017	59	-9.314284	59	11.96386	59	-11.41363	59	36.39874	59	6.784729	59	43.19051	59	44.79753
	60	15.90419	60	7.065842	60	-1.381778	60	2.487594	60	-4.648469	60	-15.04264	60	4.959193	60	-13.66233	60	31.66116	60	2.57793	60	36.46023	60	37.75114
	61	12.57976	61	4.146233	61	-4.913705	61	-1.801441	61	-7.106677	61	-19.4404	61	-.2818383	61	-14.67173	61	25.00152	61	2.437675	61	31.05361	61	31.86705
	62	10.84274	62	3.777751	62	-7.525319	62	-3.634056	62	-7.23903	62	-19.44051	62	-3.22182	62	-13.79165	62	22.29737	62	.5040517	62	26.90015	62	26.55536
	63	10.38414	63	4.599589	63	-9.583033	63	-4.737344	63	-7.523984	63	-19.67913	63	-4.5721	63	-12.70327	63	19.12437	63	1.483463	63	22.64855	63	21.98075
	64	11.16288	64	5.724474	64	-9.720783	64	-4.642804	64	-6.717585	64	-17.80909	64	-5.047744	64	-10.76466	64	17.40783	64	1.631525	64	19.21332	64	17.95936
	65	13.20321	65	7.075532	65	-9.320621	65	-4.821272	65	-5.823787	65	-16.56817	65	-5.097743	65	-10.03025	65	15.36745	65	.7764679	65	16.36968	65	14.69934
	66	14.92822	66	8.507177	66	-8.082169	66	-3.243916	66	-4.430737	66	-13.73327	66	-4.721921	66	-9.782053	66	13.65508	66	3.098888	66	13.90074	66	12.40574
	67	16.26778	67	10.0721	67	-6.601339	67	-1.20493	67	-3.064582	67	-11.99405	67	-4.176531	67	-9.773035	67	14.475	67	3.213782	67	13.21988	67	11.83231
	68	17.21056	68	10.98405	68	-4.808995	68	.5192201	68	-1.708062	68	-10.66959	68	-4.195928	68	-10.27981	68	13.20544	68	3.424832	68	11.63856	68	10.9255
	69	17.6168	69	11.9289	69	-2.52303	69	2.48384	69	-1.509854	69	-10.29449	69	-3.877152	69	-10.97082	69	13.3325	69	4.206173	69	11.00302	69	10.28526
	70	18.07233	70	11.9272	70	-1.293424	70	3.740397	70	-1.495625	70	-9.222263	70	-4.319292	70	-12.03799	70	11.43767	70	4.528462	70	10.5413	70	9.687765
	71	18.39371	71	12.15269	71	.1023402	71	5.358348	71	-1.810788	71	-8.725013	71	-4.999944	71	-12.35624	71	10.5709	71	3.795161	71	10.21443	71	10.00436
	72	18.1403	72	11.89393	72	.942691	72	6.438863	72	-2.071524	72	-8.180936	72	-5.824323	72	-12.58116	72	10.55019	72	5.188273	72	10.36111	72	9.438762
	73	17.78574	73	10.83389	73	1.438107	73	6.40802	73	-2.821234	73	-9.441225	73	-6.255322	73	-12.85315	73	9.163547	73	6.00692	73	10.78764	73	9.712508
	74	17.25957	74	10.71966	74	1.518042	74	5.997279	74	-3.86543	74	-10.0791	74	-6.388105	74	-13.17126	74	10.50214	74	5.339607	74	11.27307	74	10.00324
	75	18.13221	75	10.53981	75	.7675495	75	5.318093	75	-3.987661	75	-10.72081	75	-7.035661	75	-13.17353	75	9.99787	75	3.885256	75	11.17646	75	10.34868
	76	17.78599	76	10.11504	76	.1020195	76	4.420368	76	-3.903602	76	-11.37329	76	-6.973065	76	-12.32818	76	8.980667	76	4.240913	76	11.08668	76	9.948896
	77	17.21486	77	10.05226	77	-.8118247	77	3.777789	77	-4.223778	77	-11.83522	77	-6.359421	77	-11.73845	77	8.585804	77	4.726665	77	11.59271	77	10.1007
	78	18.11525	78	11.26002	78	-2.546352	78	2.206805	78	-4.181884	78	-12.50094	78	-5.854712	78	-11.08016	78	8.352305	78	5.216561	78	11.28084	78	10.0786
	79	18.22799	79	10.94745	79	-3.78614	79	.90069	79	-4.194527	79	-12.33749	79	-5.19677	79	-11.17331	79	8.301922	79	3.752634	79	11.61625	79	10.10959
	80	18.31408	80	10.62644	80	-5.649783	80	-.5813258	80	-4.63935	80	-12.44046	80	-4.282345	80	-11.58762	80	7.571167	80	3.457669	80	11.24251	80	9.972132
	81	17.64312	81	11.15786	81	-6.584764	81	-1.304948	81	-4.886292	81	-11.60637	81	-4.206045	81	-12.05006	81	6.672058	81	2.987705	81	11.12315	81	8.932443
	82	17.29579	82	10.74281	82	-6.4965	82	-2.716041	82	-5.284952	82	-11.39413	82	-4.005753	82	-12.5383	82	5.658365	82	2.570631	82	11.28056	82	8.458513
	83	16.50842	83	9.004914	83	-7.581534	83	-4.229674	83	-5.760415	83	-11.90409	83	-4.316589	83	-13.66048	83	4.103234	83	2.425153	83	10.44544	83	7.971028
	84	16.94338	84	9.236442	84	-8.874561	84	-4.508079	84	-6.289979	84	-12.828	84	-5.096939	84	-14.47779	84	4.484101	84	1.232188	84	9.18656	84	7.295827
	85	15.59624	85	8.746604	85	-10.04001	85	-5.161041	85	-7.720385	85	-14.11136	85	-6.50011	85	-15.53156	85	3.29108	85	.8495692	85	7.132978	85	6.170385
	86	14.96233	86	8.734658	86	-10.08995	86	-5.659715	86	-8.217363	86	-14.58248	86	-7.519854	86	-16.14405	86	3.556248	86	.6874856	86	6.104366	86	4.482589
	87	14.55122	87	8.587973	87	-10.23154	87	-5.974197	87	-8.597867	87	-14.17939	87	-8.92185	87	-16.1006	87	2.023387	87	-1.035005	87	5.872434	87	3.36576
	88	13.57336	88	7.286873	88	-10.89602	88	-6.733169	88	-9.120881	88	-14.79835	88	-10.66197	88	-16.69902	88	1.013898	88	-1.552162	88	6.381744	88	3.263198
	89	13.77674	89	7.181404	89	-11.47949	89	-6.952802	89	-8.655839	89	-14.22965	89	-11.89847	89	-16.36831	89	.2366888	89	-1.723596	89	6.064618	89	2.74438
	90	13.18483	90	6.39122	90	-12.05466	90	-7.588397	90	-8.649107	90	-14.39757	90	-12.57312	90	-16.5229	90	-.1912426	90	-2.354855	90	5.049045	90	2.768035
	91	11.85726	91	7.362602	91	-12.49499	91	-7.57794	91	-8.166768	91	-13.28101	91	-12.0695	91	-15.69746	91	-6.112186E-02	91	-1.600881	91	5.015545	91	2.278091
	92	11.55606	92	7.479024	92	-12.5615	92	-7.826892	92	-7.601606	92	-12.99826	92	-11.5829	92	-14.71892	92	.7429982	92	-2.21504	92	5.007018	92	2.214653
	93	10.30104	93	6.536629	93	-12.88566	93	-7.8322	93	-7.181839	93	-12.70133	93	-11.00428	93	-14.40805	93	-.2878479	93	-2.462903	93	4.976917	93	1.17194
	94	9.802732	94	6.00093	94	-12.12603	94	-7.457497	94	-6.91997	94	-11.76435	94	-10.40518	94	-13.84118	94	8.912086E-04	94	-1.304519	94	4.83075	94	1.712272
	95	9.687455	95	4.979231	95	-12.69078	95	-7.883739	95	-6.938982	95	-10.87283	95	-10.46129	95	-14.10481	95	-.9466351	95	-.726592	95	4.191516	95	2.045174
	96	9.952421	96	5.502959	96	-12.22058	96	-7.55571	96	-6.257796	96	-10.11131	96	-9.2012	96	-14.256	96	-1.267971	96	-1.936755	96	4.760478	96	1.440202
	97	8.28893	97	4.808196	97	-12.36203	97	-7.463765	97	-6.576997	97	-11.18542	97	-8.417139	97	-14.79649	97	-3.627829	97	-2.991329	97	5.405176	97	2.046595
	98	7.1139	98	3.657105	98	-12.57929	98	-6.94372	98	-6.187108	98	-10.0999	98	-8.844338	98	-14.87678	98	-3.825048	98	-3.575574	98	6.109307	98	2.648829
	99	6.767154	99	3.21084	99	-11.99649	99	-6.513514	99	-6.45981	99	-10.13885	99	-9.481115	99	-15.63251	99	-4.200805	99	-4.739108	99	5.941545	99	3.202106
	100	6.932862	100	2.527315	100	-11.43831	100	-7.452446	100	-6.706222	100	-9.987945	100	-9.95246	100	-16.54023	100	-4.809357	100	-4.230106	100	5.274551	100	2.498147
	101	7.091585	101	2.810407	101	-11.36158	101	-7.245239	101	-6.094182	101	-8.967616	101	-10.59429	101	-16.90553	101	-5.00264	101	-6.66725	101	5.725334	101	2.09837
	102	6.571034	102	3.086028	102	-11.73479	102	-7.19556	102	-6.213546	102	-9.194181	102	-11.37764	102	-17.13119	102	-6.359198	102	-5.811126	102	4.953965	102	1.630782
	103	7.157645	103	3.367989	103	-11.76554	103	-7.042046	103	-6.110515	103	-8.743752	103	-11.94946	103	-17.71739	103	-7.01822	103	-7.059971	103	4.363737	103	1.67775
	104	7.692606	104	3.679052	104	-11.81117	104	-6.635447	104	-6.20169	104	-8.3408	104	-12.85912	104	-18.0253	104	-6.978871	104	-8.085185	104	3.800677	104	.936703
	105	8.537893	105	3.687625	105	-12.09161	105	-6.610586	105	-7.030756	105	-9.822052	105	-13.88846	105	-17.73618	105	-7.674157	105	-8.431177	105	3.132598	105	-.5203184
	106	8.522298	106	4.275739	106	-11.65621	106	-6.256358	106	-7.143516	106	-10.47942	106	-14.4117	106	-17.44619	106	-6.369428	106	-9.740549	106	2.910939	106	-.5078588
	107	8.191641	107	4.519629	107	-11.34999	107	-6.796393	107	-7.835229	107	-10.13922	107	-14.56269	107	-17.79054	107	-6.111694	107	-8.22619	107	2.232501	107	-1.04442
	108	9.309461	108	5.567269	108	-11.12725	108	-6.904232	108	-8.653118	108	-10.50278	108	-14.62796	108	-17.46716	108	-5.771453	108	-6.887184	108	2.336879	108	-1.677271
	109	8.379039	109	5.50175	109	-11.15259	109	-7.360609	109	-8.943981	109	-11.32858	109	-14.44167	109	-17.29845	109	-6.059184	109	-8.077579	109	2.010019	109	-1.858554
	110	8.026368	110	5.185421	110	-11.74658	110	-7.970139	110	-9.479902	110	-12.5602	110	-14.36852	110	-16.92945	110	-5.26477	110	-7.36425	110	1.311702	110	-2.397959
	111	8.954669	111	5.847164	111	-11.68791	111	-7.827863	111	-10.01016	111	-12.09315	111	-14.02482	111	-16.67012	111	-6.121086	111	-7.162865	111	1.077051	111	-2.359108
	112	8.751378	112	5.860298	112	-12.15782	112	-8.077637	112	-10.32729	112	-11.76282	112	-14.20145	112	-16.63453	112	-6.538722	112	-7.998863	112	.8967215	112	-2.849465
	113	8.848494	113	7.045049	113	-11.83757	113	-8.14457	113	-10.94874	113	-11.6019	113	-13.30439	113	-16.61369	113	-5.49299	113	-7.928464	113	.8362101	113	-3.396552
	114	8.918518	114	7.786515	114	-12.04935	114	-8.227283	114	-11.36607	114	-12.20984	114	-13.34636	114	-16.40359	114	-4.629136	114	-7.01743	114	.4058811	114	-2.981984
	115	8.056089	115	8.506818	115	-12.65668	115	-8.383142	115	-12.04668	115	-12.79094	115	-13.92447	115	-15.84646	115	-4.432795	115	-8.7987	115	.4794009	115	-3.35812
	116	8.26403	116	8.381042	116	-12.76314	116	-8.420042	116	-11.92299	116	-12.29118	116	-14.38889	116	-15.77239	116	-4.706765	116	-7.12131	116	1.267549	116	-2.987441
	117	7.586604	117	7.582982	117	-13.47717	117	-8.443399	117	-12.40649	117	-12.86617	117	-14.59301	117	-15.99506	117	-5.248831	117	-8.753469	117	1.867462	117	-2.307596
	118	6.049529	118	7.203725	118	-12.92425	118	-8.372762	118	-12.65108	118	-13.113	118	-14.81872	118	-16.10888	118	-4.229645	118	-7.125429	118	2.470543	118	-1.167722
	119	4.893047	119	6.914689	119	-12.78097	119	-8.852237	119	-12.0722	119	-13.4871	119	-14.76696	119	-16.22351	119	-4.681952	119	-7.50554	119	2.306469	119	-1.348457
	120	4.277373	120	5.930848	120	-12.53292	120	-9.136226	120	-11.7612	120	-13.47336	120	-15.78456	120	-16.10586	120	-4.633345	120	-6.434489	120	2.19072	120	-1.304885
	121	4.603819	121	6.092713	121	-12.6134	121	-8.955239	121	-11.61729	121	-12.53081	121	-16.17323	121	-15.56394	121	-5.302314	121	-7.222745	121	2.674646	121	-1.435604
	122	4.553168	122	6.374527	122	-13.05643	122	-9.133432	122	-11.19182	122	-12.8297	122	-16.44407	122	-15.13592	122	-5.843805	122	-7.456608	122	3.320809	122	-.8212582
	123	4.236428	123	6.35	123	-12.61152	123	-8.543492	123	-10.83335	123	-12.9214	123	-16.24514	123	-14.71852	123	-6.885674	123	-6.981418	123	3.225558	123	-.1512828
	124	3.994533	124	7.138115	124	-12.30707	124	-9.218584	124	-10.55964	124	-12.90612	124	-15.71073	124	-14.59914	124	-5.865981	124	-7.953928	124	3.508916	124	-.892608
	125	4.425359	125	7.36583	125	-11.69608	125	-9.271732	125	-10.11269	125	-12.70552	125	-15.37069	125	-14.94537	125	-7.41158	125	-8.650014	125	4.094453	125	.1039291
	126	3.798341	126	7.32373	126	-11.73223	126	-9.066119	126	-10.23599	126	-11.90181	126	-14.70769	126	-14.31229	126	-7.812978	126	-8.335877	126	4.392958	126	.7110904
	127	3.348632	127	6.520692	127	-12.37771	127	-9.241812	127	-10.11566	127	-11.55199	127	-13.87923	127	-13.91866	127	-7.828226	127	-10.62696	127	3.713508	127	.6187071
	128	2.948112	128	7.322111	128	-12.30594	128	-8.8859	128	-9.827364	128	-10.05123	128	-13.20824	128	-13.59349	128	-8.221144	128	-10.99886	128	3.393254	128	1.622092
	129	2.963332	129	7.239935	129	-13.04643	129	-8.994802	129	-10.18937	129	-9.771714	129	-12.67607	129	-13.66937	129	-9.847073	129	-9.787032	129	2.905566	129	1.090563
	130	1.555251	130	5.886821	130	-13.2033	130	-9.314803	130	-10.18929	130	-9.413912	130	-11.92918	130	-13.85236	130	-9.122074	130	-11.85673	130	1.897576	130	1.106303
	131	1.958927	131	5.912936	131	-12.87544	131	-9.472272	131	-10.31303	131	-10.93834	131	-11.64835	131	-13.52101	131	-9.269776	131	-12.19179	131	2.132189	131	1.617654
	132	1.612389	132	6.013415	132	-13.08131	132	-10.08051	132	-10.25128	132	-11.20375	132	-11.8667	132	-14.00384	132	-10.42218	132	-12.03026	132	1.189396	132	1.285154
	133	2.370261	133	6.603243	133	-12.96434	133	-9.702882	133	-10.02885	133	-10.43751	133	-11.85058	133	-14.27344	133	-9.293574	133	-10.60481	133	.3040804	133	.5227858
	134	2.616362	134	6.391961	134	-13.32999	134	-9.565542	134	-10.40983	134	-9.967531	134	-12.09633	134	-15.24329	134	-9.834382	134	-10.97551	134	-.756584	134	9.770846E-02
	135	2.258023	135	6.899199	135	-13.715	135	-9.140063	135	-10.31043	135	-10.20871	135	-12.5522	135	-15.56758	135	-11.01631	135	-10.91463	135	-1.462608	135	-.7353578
	136	3.196217	136	8.762684	136	-13.61307	136	-8.697633	136	-10.35799	136	-10.42584	136	-12.89785	136	-15.81406	136	-10.10375	136	-12.61949	136	-2.492075	136	-1.13503
	137	2.792934	137	8.963204	137	-13.18564	137	-8.626075	137	-10.84076	137	-11.17515	137	-13.83803	137	-16.7217	137	-10.59099	137	-12.78361	137	-4.10997	137	-3.0447
	138	3.507384	138	9.420941	138	-12.31875	138	-9.063631	138	-11.113	138	-10.57411	138	-14.59738	138	-16.56878	138	-9.566514	138	-13.933	138	-4.636214	138	-3.228128
	139	3.646895	139	9.378068	139	-12.59829	139	-8.944994	139	-11.5874	139	-10.15657	139	-15.21605	139	-16.81684	139	-10.88509	139	-13.59252	139	-5.390897	139	-3.862821
	140	3.425951	140	10.90046	140	-12.76219	140	-9.217057	140	-12.17616	140	-9.351507	140	-14.96219	140	-17.28491	140	-10.26854	140	-13.19931	140	-5.426112	140	-5.068221
	141	3.303477	141	11.73554	141	-12.68423	141	-9.176426	141	-11.82009	141	-9.296456	141	-15.23454	141	-17.57841	141	-9.408407	141	-13.31015	141	-5.298581	141	-4.734808
	142	2.528936	142	12.14048	142	-12.92003	142	-9.414992	142	-12.01919	142	-10.99713	142	-15.3876	142	-17.01169	142	-10.10995	142	-13.62845	142	-5.738338	142	-5.531692
	143	3.156506	143	12.90667	143	-12.4147	143	-8.971478	143	-12.18126	143	-10.85391	143	-15.50742	143	-15.9416	143	-10.65601	143	-12.99286	143	-6.01661	143	-6.755391
	144	.9456279	144	11.06466	144	-12.91536	144	-9.312575	144	-12.56462	144	-11.35194	144	-15.82079	144	-16.19634	144	-10.18499	144	-13.25319	144	-6.854365	144	-7.186406
	145	.7640651	145	11.72716	145	-12.82033	145	-9.57159	145	-12.91003	145	-11.18022	145	-15.85927	145	-15.82868	145	-10.98957	145	-14.20687	145	-7.219903	145	-7.696436
	146	.388404	146	11.34189	146	-12.92926	146	-9.339413	146	-12.77804	146	-11.69287	146	-15.27593	146	-15.8159	146	-11.06119	146	-13.99087	146	-5.952375	146	-8.030004
	147	-.9383566	147	10.56592	147	-13.3934	147	-9.189342	147	-13.21425	147	-11.56934	147	-14.94419	147	-16.3962	147	-11.17043	147	-13.94109	147	-5.349044	147	-8.874111
	148	-.3786577	148	10.5925	148	-13.06815	148	-8.653321	148	-12.80991	148	-9.935023	148	-15.37824	148	-16.61001	148	-11.44005	148	-14.88857	148	-3.758987	148	-6.72671
	149	-.1491293	149	10.82573	149	-13.0104	149	-8.716081	149	-13.08381	149	-10.51058	149	-16.07768	149	-16.31467	149	-10.35685	149	-14.67614	149	-2.997566	149	-5.528428
	150	-.887929	150	11.01295	150	-12.60025	150	-8.851167	150	-13.12583	150	-10.35775	150	-16.2161	150	-15.8633	150	-11.59434	150	-14.38096	150	-2.826637	150	-5.047678
	151	-.1264649	151	11.67845	151	-12.42326	151	-9.029899	151	-13.10272	151	-11.29194	151	-16.29325	151	-15.51999	151	-12.02683	151	-15.57821	151	-3.023775	151	-4.260266
	152	-.5696163	152	11.5573	152	-12.6542	152	-8.696781	152	-12.81069	152	-12.58975	152	-16.20325	152	-15.79929	152	-11.04278	152	-13.51854	152	-3.202197	152	-4.420469
	153	-.205197	153	12.7258	153	-12.39828	153	-8.36641	153	-12.88524	153	-12.88624	153	-15.77666	153	-15.302	153	-10.61737	153	-13.35108	153	-3.076757	153	-4.512316
	154	2.944795E-02	154	13.41523	154	-12.62556	154	-8.306731	154	-13.21291	154	-12.48873	154	-15.95728	154	-14.75792	154	-11.92943	154	-13.97818	154	-3.655201	154	-4.196453
	155	-3.882201E-02	155	14.48568	155	-12.25875	155	-8.145496	155	-13.13477	155	-11.61531	155	-16.42424	155	-14.65691	155	-10.36678	155	-12.57881	155	-4.009644	155	-4.770673
	156	.2670837	156	15.14669	156	-12.05606	156	-8.124031	156	-13.40569	156	-11.60731	156	-15.67023	156	-15.31201	156	-10.77482	156	-13.12737	156	-4.154939	156	-3.810017
	157	.2382974	157	15.9935	157	-11.81224	157	-8.201027	157	-13.26855	157	-11.82342	157	-14.66245	157	-15.18051	157	-10.49334	157	-12.55885	157	-4.623827	157	-3.595973
	158	-.1196008	158	16.73709	158	-11.27227	158	-8.041815	158	-13.0861	158	-11.57446	158	-14.09862	158	-14.97056	158	-10.6222	158	-11.33167	158	-4.889476	158	-3.569735
	159	-.548096	159	16.4605	159	-11.45348	159	-7.83817	159	-13.1914	159	-12.13632	159	-13.73703	159	-14.6294	159	-10.26554	159	-12.41092	159	-4.894837	159	-3.439027
	160	-.4306399	160	17.26852	160	-11.50233	160	-7.66765	160	-13.27974	160	-11.0866	160	-12.93642	160	-13.88345	160	-9.93028	160	-13.09975	160	-5.010507	160	-3.978962
	161	-.700696	161	17.91331	161	-11.35326	161	-7.632699	161	-13.57685	161	-10.94398	161	-12.76485	161	-13.98217	161	-11.02822	161	-13.55886	161	-4.857913	161	-3.824906
	162	1.407186	162	20.60972	162	-11.45067	162	-7.664087	162	-13.42646	162	-10.0124	162	-12.34464	162	-13.48954	162	-10.43506	162	-12.28566	162	-4.93013	162	-4.294984
	163	1.370112E-02	163	20.51022	163	-11.3638	163	-7.181717	163	-13.14537	163	-10.14233	163	-11.33273	163	-13.42659	163	-10.31368	163	-14.09597	163	-4.446898	163	-4.362986
	164	-.6433147	164	20.6666	164	-11.35204	164	-7.439646	164	-13.34865	164	-11.0009	164	-11.22671	164	-12.97919	164	-10.43906	164	-12.83029	164	-5.364998	164	-4.788858
	165	-2.298195	165	20.3679	165	-11.31014	165	-7.211004	165	-12.72875	165	-10.43804	165	-11.82355	165	-12.76567	165	-9.610143	165	-12.40821	165	-5.017498	165	-5.124465
	166	-2.452971	166	20.28306	166	-11.19958	166	-7.698643	166	-13.16918	166	-10.61722	166	-11.65262	166	-12.80308	166	-9.016942	166	-11.54178	166	-4.996443	166	-5.320836
	167	-3.122093	167	20.01936	167	-11.43008	167	-7.727564	167	-12.87403	167	-10.16291	167	-11.35681	167	-12.75692	167	-7.121865	167	-11.21263	167	-4.576692	167	-4.74899
	168	-4.277026	168	20.18662	168	-11.37698	168	-7.123428	168	-12.64842	168	-9.952997	168	-11.46899	168	-12.55201	168	-7.47058	168	-12.58404	168	-4.428054	168	-4.223897
	169	-5.580366	169	19.86341	169	-11.39545	169	-6.83789	169	-12.0735	169	-10.04377	169	-11.92342	169	-12.96223	169	-7.530406	169	-11.13906	169	-3.87701	169	-4.303742
	170	-7.005092	170	19.26448	170	-10.99837	170	-6.451385	170	-11.94477	170	-10.13266	170	-12.02948	170	-13.22966	170	-7.083419	170	-12.2999	170	-2.840959	170	-4.015489
	171	-8.432254	171	18.8825	171	-11.26042	171	-6.382025	171	-11.93341	171	-9.680247	171	-12.59818	171	-13.08265	171	-7.378954	171	-10.87972	171	-3.108977	171	-3.670471
	172	-7.986948	172	19.99579	172	-10.90337	172	-5.859883	172	-12.03907	172	-8.531492	172	-12.85574	172	-13.35254	172	-6.508805	172	-9.19405	172	-2.159085	172	-3.445912
	173	-8.892507	173	20.75991	173	-10.73032	173	-5.309069	173	-12.04343	173	-7.825259	173	-12.48847	173	-13.78236	173	-6.73463	173	-11.07351	173	-2.116748	173	-4.040996
	174	-11.17579	174	19.28033	174	-10.51371	174	-5.654437	174	-11.92421	174	-8.305277	174	-12.6386	174	-13.88771	174	-7.783402	174	-11.03984	174	-2.669348	174	-4.337446
	175	-12.1042	175	18.31498	175	-9.617681	175	-5.880933	175	-11.63087	175	-9.757959	175	-12.60561	175	-13.92556	175	-7.978203	175	-10.19545	175	-2.285771	175	-4.645878
	176	-14.17145	176	16.63849	176	-10.24733	176	-5.913188	176	-11.85427	176	-10.87639	176	-12.6081	176	-13.62669	176	-8.210596	176	-11.60974	176	-1.596819	176	-4.192927
	177	-15.37926	177	16.15206	177	-10.18723	177	-5.78499	177	-11.92108	177	-9.896741	177	-12.27979	177	-13.0507	177	-8.89247	177	-11.46099	177	-1.378061	177	-3.751222
	178	-14.91677	178	17.51601	178	-10.00125	178	-5.971537	178	-11.75648	178	-9.698514	178	-12.13538	178	-12.12236	178	-9.821416	178	-10.28429	178	-1.534317	178	-3.2873
	179	-16.24315	179	17.55244	179	-10.09857	179	-6.033797	179	-11.96612	179	-8.959675	179	-11.79063	179	-11.78431	179	-8.229794	179	-11.65963	179	-1.199641	179	-2.909458
	180	-18.63774	180	16.06539	180	-10.37452	180	-5.751098	180	-11.43019	180	-8.069428	180	-11.14695	180	-11.21244	180	-8.605513	180	-10.61806	180	-1.019272	180	-2.785382
	181	-19.64072	181	14.21189	181	-10.86965	181	-6.15207	181	-11.18512	181	-8.025001	181	-11.11876	181	-10.95609	181	-9.817076	181	-10.80989	181	-1.443483	181	-2.779322
	182	-18.88674	182	15.93217	182	-11.1995	182	-6.110072	182	-10.68507	182	-7.174708	182	-10.97406	182	-10.35301	182	-9.642785	182	-9.710639	182	-1.214436	182	-2.229631
	183	-19.98796	183	17.19674	183	-11.03181	183	-6.454093	183	-10.64178	183	-6.804174	183	-11.29269	183	-9.99533	183	-9.778945	183	-9.440527	183	-.9879131	183	-2.146034
	184	-21.01076	184	16.33284	184	-11.07286	184	-6.680052	184	-10.49174	184	-7.299392	184	-11.0342	184	-9.677711	184	-8.721536	184	-10.97958	184	-1.00875	184	-1.566007
	185	-21.93455	185	15.77966	185	-10.56249	185	-6.478419	185	-10.57622	185	-6.955109	185	-10.94244	185	-9.094604	185	-8.605823	185	-7.22171	185	-.6115562	185	-.8787826
	186	-22.51071	186	15.67266	186	-10.85268	186	-6.535164	186	-10.44074	186	-6.741051	186	-11.18741	186	-9.791232	186	-8.875922	186	-7.52677	186	-.2301095	186	-.3109288
	187	-22.84616	187	16.00275	187	-10.57386	187	-6.514122	187	-10.13738	187	-6.658349	187	-11.0262	187	-9.31658	187	-9.39886	187	-9.30095	187	.4725633	187	.8146837
	188	-22.49748	188	16.75791	188	-10.72377	188	-6.454081	188	-10.02306	188	-7.379267	188	-11.68093	188	-9.617046	188	-9.853954	188	-9.555442	188	1.13727	188	.8223618
	189	-22.19082	189	18.74634	189	-10.70716	189	-6.201771	189	-9.915499	189	-6.575664	189	-11.77066	189	-9.609674	189	-10.84076	189	-8.774411	189	1.268896	189	1.891147
	190	-22.09571	190	19.32116	190	-10.18423	190	-5.987148	190	-9.646377	190	-5.452607	190	-11.15019	190	-9.544096	190	-10.28063	190	-8.775197	190	.7677975	190	2.496649
	191	-22.03097	191	20.39714	191	-10.17246	191	-6.068825	191	-9.628239	191	-5.202842	191	-10.85443	191	-9.680158	191	-9.96842	191	-8.274416	191	-9.700165E-02	191	1.918771
	192	-22.88439	192	20.3753	192	-9.706135	192	-6.039589	192	-8.997395	192	-4.780028	192	-10.55014	192	-9.22125	192	-9.474852	192	-9.814585	192	.213892	192	1.418745
	193	-23.77419	193	19.6054	193	-9.193346	193	-5.920965	193	-8.667624	193	-5.606296	193	-10.11963	193	-9.287972	193	-9.50568	193	-9.881532	193	1.040663	193	1.910867
	194	-25.26483	194	18.21173	194	-8.782872	194	-5.864339	194	-8.442256	194	-4.347322	194	-10.51005	194	-8.870231	194	-9.53678	194	-9.539353	194	1.314275	194	1.515081
	195	-26.51068	195	18.14689	195	-8.875379	195	-5.702999	195	-7.584267	195	-3.228074	195	-10.23174	195	-8.698709	195	-10.02242	195	-8.52874	195	.3477498	195	.998619
	196	-27.28965	196	18.75864	196	-9.472179	196	-5.747811	196	-7.817581	196	-3.512604	196	-9.779943	196	-8.828208	196	-10.08174	196	-9.474935	196	-.4225965	196	-.1820324
	197	-29.09237	197	18.80902	197	-8.96068	197	-5.264513	197	-7.483279	197	-3.019387	197	-8.773594	197	-8.483186	197	-11.09286	197	-8.918794	197	-1.205395	197	-.9372841
	198	-29.92715	198	17.72451	198	-8.791003	198	-5.731038	198	-7.274691	198	-3.03278	198	-8.96622	198	-8.035986	198	-9.671597	198	-7.548093	198	-2.249906	198	-2.325108
	199	-30.34902	199	16.83454	199	-8.774508	199	-5.492951	199	-6.668417	199	-2.566154	199	-9.117015	199	-8.266333	199	-10.02952	199	-9.865826	199	-2.701084	199	-2.94634
	200	-32.00885	200	15.71246	200	-8.828312	200	-5.617651	200	-6.438937	200	-3.00484	200	-9.249432	200	-8.025868	200	-10.81003	200	-9.797344	200	-3.93022	200	-3.129425
	201	-33.01796	201	15.84044	201	-9.112279	201	-5.636141	201	-6.611831	201	-3.879774	201	-9.363113	201	-8.328708	201	-10.90446	201	-9.134613	201	-5.470754	201	-4.88241
	202	-32.76335	202	18.30666	202	-8.390113	202	-5.095828	202	-6.394379	202	-4.046079	202	-9.089275	202	-8.369001	202	-10.22075	202	-8.908712	202	-4.24615	202	-4.644481
	203	-35.51464	203	16.8297	203	-8.337545	203	-5.049175	203	-6.167722	203	-4.230989	203	-8.970813	203	-8.57071	203	-9.347052	203	-7.523027	203	-3.866877	203	-4.806289
	204	-37.96327	204	15.50714	204	-8.107575	204	-4.621074	204	-6.018008	204	-3.750066	204	-9.044277	204	-8.348938	204	-9.315863	204	-8.42507	204	-4.280111	204	-4.583228
	205	-39.75272	205	13.98187	205	-8.079443	205	-4.390122	205	-6.352615	205	-3.91662	205	-9.140217	205	-8.440581	205	-9.16313	205	-6.70455	205	-4.564726	205	-5.071581
	206	-40.06007	206	14.40181	206	-8.291082	206	-4.202355	206	-6.383041	206	-3.486995	206	-9.139929	206	-8.410596	206	-10.11941	206	-6.577798	206	-4.319594	206	-4.806569
	207	-42.08435	207	13.33232	207	-7.461143	207	-3.934944	207	-5.613019	207	-3.562757	207	-8.643259	207	-8.165101	207	-9.673573	207	-6.983731	207	-3.836746	207	-4.142996
	208	-44.78707	208	11.55953	208	-7.496939	208	-3.770092	208	-5.365518	208	-4.293939	208	-8.399024	208	-7.989641	208	-9.028563	208	-6.094946	208	-3.830416	208	-3.858901
	209	-46.18764	209	10.5501	209	-6.746183	209	-3.514183	209	-4.919475	209	-3.004295	209	-7.691974	209	-6.846238	209	-8.826728	209	-6.87114	209	-3.258273	209	-4.161767
	210	-46.65137	210	10.52973	210	-6.577219	210	-4.173686	210	-5.363399	210	-3.112146	210	-7.276177	210	-5.796328	210	-8.304001	210	-7.609454	210	-3.162462	210	-4.06338
	211	-47.53854	211	11.5135	211	-6.773336	211	-4.3118	211	-5.53743	211	-3.02699	211	-7.217997	211	-5.596313	211	-8.052918	211	-7.442667	211	-3.282948	211	-4.266148
	212	-48.31867	212	12.08612	212	-7.328271	212	-4.102524	212	-4.864587	212	-3.3288	212	-6.969175	212	-5.329249	212	-9.036883	212	-6.754907	212	-2.379314	212	-3.992219
	213	-50.14691	213	10.73818	213	-7.412493	213	-4.080695	213	-5.405942	213	-5.006337	213	-6.883708	213	-5.173704	213	-9.509851	213	-6.389129	213	-1.942956	213	-3.34876
	214	-52.05605	214	10.55466	214	-7.025096	214	-3.793756	214	-5.224599	214	-3.841694	214	-6.666033	214	-4.374631	214	-8.660323	214	-6.170684	214	-1.445892	214	-2.978945
	215	-53.48688	215	10.15521	215	-7.478948	215	-3.883297	215	-5.306108	215	-3.969846	215	-7.008653	215	-4.375028	215	-10.3388	215	-7.932309	215	-1.562514	215	-3.022906
	216	-54.13908	216	10.37565	216	-7.614563	216	-4.253171	216	-4.954323	216	-3.348007	216	-7.065538	216	-4.213211	216	-8.572037	216	-7.619605	216	-1.473481	216	-2.474537
	217	-55.80693	217	9.369123	217	-7.650321	217	-4.180656	217	-4.753034	217	-2.098155	217	-7.026445	217	-4.643834	217	-8.49756	217	-7.207063	217	-.9676571	217	-1.494403
	218	-56.30623	218	9.608275	218	-7.57923	218	-4.646667	218	-5.159426	218	-2.160914	218	-6.885943	218	-4.77468	218	-8.489441	218	-5.534152	218	-1.116041	218	-1.228009
	219	-57.42096	219	9.937328	219	-7.197858	219	-4.464751	219	-4.623734	219	-.8091977	219	-7.169029	219	-4.543497	219	-7.982162	219	-4.942527	219	-.9314432	219	-1.251803
	220	-59.18557	220	8.661103	220	-6.795579	220	-4.275709	220	-4.215491	220	-1.395994	220	-7.565125	220	-5.383741	220	-7.309861	220	-5.734589	220	-1.165578	220	-.8778537
	221	-60.31754	221	8.313709	221	-7.035919	221	-4.120731	221	-4.54699	221	-1.987852	221	-8.110895	221	-5.499002	221	-8.326304	221	-5.473895	221	-.4727059	221	-.412107
	222	-60.68724	222	7.682242	222	-6.851923	222	-3.656288	222	-4.066981	222	-1.063133	222	-8.110528	222	-4.803935	222	-8.189136	222	-4.534722	222	-.1257751	222	-.1125964
	223	-61.91228	223	7.039703	223	-6.228646	223	-3.728469	223	-3.949359	223	-.5173113	223	-7.646838	223	-4.995473	223	-8.610529	223	-6.213961	223	-.1967951	223	-.05419
	224	-62.84491	224	7.007228	224	-5.076859	224	-3.270297	224	-3.264448	224	.7663662	224	-7.053228	224	-4.508379	224	-8.743002	224	-6.43803	224	-.1701713	224	-.0949684
	225	-64.14454	225	6.33844	225	-4.854077	225	-3.106552	225	-2.91305	225	.3226212	225	-7.144819	225	-4.710267	225	-9.510145	225	-5.943687	225	-.5880573	225	-.9213201
	226	-65.88387	226	5.937053	226	-4.751159	226	-2.973413	226	-3.06687	226	.6425935	226	-6.748153	226	-4.683242	226	-7.899531	226	-5.769858	226	-.7638326	226	-1.012288
	227	-68.02177	227	4.768256	227	-4.896012	227	-2.42946	227	-1.733544	227	1.627367	227	-6.540389	227	-4.545532	227	-8.290374	227	-5.767289	227	-.7801864	227	-.7771864
	228	-69.00371	228	3.957439	228	-5.098025	228	-2.341693	228	-2.25261	228	1.648752	228	-6.165732	228	-4.408612	228	-10.35655	228	-6.514834	228	-.9003982	228	-.9802587
	229	-70.40837	229	3.578939	229	-4.48413	229	-1.919925	229	-1.157184	229	2.031081	229	-5.496577	229	-3.483477	229	-9.229136	229	-6.433604	229	-.7382189	229	-.2497053
	230	-71.46579	230	2.683067	230	-3.844457	230	-2.281448	230	-1.72657	230	.967615	230	-4.909091	230	-3.787143	230	-8.375827	230	-7.569397	230	-1.257986	230	-.5833775
	231	-71.70444	231	2.67802	231	-3.449805	231	-1.956568	231	-1.432024	231	.9212834	231	-4.670152	231	-3.838995	231	-8.652952	231	-6.065025	231	-.4316368	231	-7.966622E-02
	232	-72.4949	232	3.272779	232	-3.157894	232	-2.197153	232	-.9424188	232	1.673641	232	-4.969208	232	-3.466323	232	-9.977274	232	-7.091823	232	-.222307	232	5.608892E-02
	233	-74.31409	233	2.776779	233	-3.041816	233	-2.062184	233	-.5371878	233	1.849892	233	-5.056256	233	-3.830985	233	-9.085223	233	-6.276717	233	-.4592924	233	.7886493
	234	-75.77026	234	1.819009	234	-2.824028	234	-1.230571	234	-.9474742	234	2.122565	234	-4.63101	234	-4.228742	234	-10.14102	234	-5.549773	234	-.7637672	234	.4523767
	235	-76.99523	235	1.101266	235	-2.910434	235	-1.258431	235	-.3583332	235	2.099811	235	-4.93514	235	-4.839966	235	-10.36936	235	-7.032073	235	-1.286623	235	.2985094
	236	-78.03877	236	1.70175	236	-2.539691	236	-.7268673	236	-.491931	236	1.583708	236	-4.989295	236	-5.079223	236	-10.68814	236	-6.428757	236	-.7794324	236	-2.661951E-02
	237	-80.30281	237	.4499585	237	-2.520547	237	-.8390991	237	-.6391158	237	1.275229	237	-4.960848	237	-4.988094	237	-10.96682	237	-5.010565	237	-.7874199	237	.5591932
	238	-80.61182	238	.5005377	238	-2.665631	238	-.3826035	238	-.962629	238	.761875	238	-5.668075	238	-5.094548	238	-10.19397	238	-6.393466	238	-1.041607	238	.0423433
	239	-81.98231	239	-.5439098	239	-2.032686	239	.7923219	239	-.8910583	239	1.588323	239	-6.050591	239	-4.759055	239	-10.13316	239	-7.004424	239	-.7868652	239	5.649924E-02
	240	-85.16395	240	-2.640114	240	-2.022548	240	.6890383	240	-.6472292	240	.8029232	240	-4.777197	240	-4.887829	240	-10.95697	240	-7.619657	240	-1.434151	240	4.293879E-02
	241	-85.63499	241	-2.276744	241	-1.417615	241	.569854	241	-.6515712	241	.3678611	241	-4.542478	241	-5.193201	241	-10.61431	241	-6.652438	241	-.8591822	241	.2528729
	242	-87.26808	242	-2.418268	242	-1.524406	242	.5221969	242	-3.335933E-02	242	.2472139	242	-4.607545	242	-4.278899	242	-11.3516	242	-6.744256	242	-.4883404	242	.2485935
	243	-89.67664	243	-3.726691	243	-2.00821	243	.6486855	243	-.5177905	243	.4019369	243	-4.372897	243	-4.142434	243	-11.06618	243	-6.210015	243	.3586464	243	.6843913
	244	-91.36156	244	-4.850065	244	-1.959647	244	.8646195	244	-.3756466	244	1.210706	244	-3.853691	244	-2.893988	244	-12.04104	244	-7.126859	244	.8434771	244	1.410969
	245	-92.98129	245	-5.840876	245	-2.081426	245	.8146677	245	-.6914431	245	1.408557	245	-3.926206	245	-2.638405	245	-12.14886	245	-6.437715	245	.7107145	245	1.157452
	246	-94.60775	246	-6.841253	246	-1.908802	246	.6914988	246	-.4919097	246	1.122078	246	-3.542392	246	-2.078332	246	-11.59703	246	-7.559202	246	1.348302	246	1.580356
	247	-95.43594	247	-7.182179	247	-2.424888	247	.1357222	247	-1.061701	247	-.7266642	247	-3.072116	247	-1.827754	247	-12.33182	247	-8.79668	247	1.718729	247	2.092806
	248	-95.66546	248	-7.657573	248	-2.642817	248	.2472246	248	-1.260749	248	-.7494361	248	-3.292733	248	-1.053816	248	-11.85837	248	-7.17349	248	1.887796	248	2.326892
	249	-95.28133	249	-7.389756	249	-2.398921	249	.6369276	249	-.6723493	249	.4001073	249	-3.51571	249	-1.025428	249	-11.93461	249	-7.250504	249	1.982012	249	2.341531
	250	-95.06615	250	-7.119026	250	-2.544318	250	-.1843792	250	-.8959287	250	-2.747963E-02	250	-3.820267	250	-.8669344	250	-10.85016	250	-7.196669	250	1.510003	250	2.352321
	251	-94.30207	251	-6.159698	251	-2.32318	251	-.3097948	251	-.9467209	251	.3474777	251	-3.780498	251	-.5407926	251	-9.597184	251	-8.11823	251	1.474987	251	2.446419
	252	-93.60347	252	-8.984739	252	-2.384638	252	-.517265	252	-.6629865	252	-.1374685	252	-4.110621	252	-.7919881	252	-10.78974	252	-8.935373	252	2.494556	252	2.336108
	253	-92.79501	253	-11.65014	253	-2.749411	253	-.5009595	253	-.9317577	253	.5809731	253	-4.106102	253	-1.203361	253	-10.17447	253	-6.877352	253	2.462827	253	2.970392
	254	-92.31076	254	-13.75368	254	-2.839156	254	-.4620335	254	-1.237203	254	.5375681	254	-4.03318	254	-.9745497	254	-9.485982	254	-5.172968	254	2.255089	254	3.510679
	255	-91.43982	255	-14.10233	255	-2.926172	255	-.4796995	255	-1.039954	255	.8665078	255	-4.337857	255	-1.140123	255	-8.913014	255	-5.43423	255	1.762958	255	3.689697
	256	-90.57749	256	-13.05534	256	-3.162133	256	-.2935766	256	-1.10729	256	.4597025	256	-3.347842	256	-1.111036	256	-7.401637	256	-5.897461	256	2.028699	256	4.169612
	257	-90.50369	257	-13.83586	257	-2.437207	257	-.9396505	257	-1.06747	257	6.872506E-02	257	-2.922955	257	-.9628149	257	-7.996612	257	-6.272232	257	2.104728	257	4.751762
	258	-89.81351	258	-15.07652	258	-2.185452	258	-.540161	258	-.8688934	258	.4735841	258	-2.819259	258	-1.014675	258	-7.884801	258	-4.50557	258	2.346061	258	4.429289
	259	-89.74828	259	-15.0226	259	-1.62003	259	-.160238	259	-.4659916	259	.6812135	259	-2.499496	259	-.4220623	259	-9.00443	259	-3.782003	259	1.888882	259	4.914668
	260	-89.52993	260	-14.4321	260	-1.480455	260	-.1993237	260	-.6599625	260	.3534316	260	-1.886445	260	-5.725434E-03	260	-9.519191	260	-5.169095	260	1.828969	260	4.402026
	261	-89.65015	261	-14.03595	261	-1.405191	261	7.253329E-03	261	-.7233636	261	.1303782	261	-1.41708	261	.5744331	261	-10.05997	261	-5.456752	261	2.020105	261	3.858307
	262	-89.28232	262	-15.0517	262	-1.638077	262	-.2676221	262	7.054709E-02	262	.2758339	262	-.8892313	262	.3832614	262	-8.579493	262	-6.059855	262	2.084769	262	3.303355
	263	-88.79289	263	-14.59357	263	-1.753272	263	.1560392	263	.1319339	263	.8930627	263	-.5380446	263	-.153013	263	-8.722726	263	-7.994944	263	2.438947	263	4.317068
	264	-88.37133	264	-16.22321	264	-1.511068	264	.7881031	264	-.3920059	264	2.142275	264	-6.493425E-02	264	-3.534735E-02	264	-8.375321	264	-6.619918	264	2.213983	264	3.495374
	265	-87.91977	265	-13.81964	265	-1.472399	265	.4353734	265	1.541762E-02	265	3.219846	265	-.2273551	265	.324048	265	-7.438996	265	-5.178876	265	1.689712	265	3.331083
	266	-87.32165	266	-13.40297	266	-.8911108	266	.6881654	266	.670069	266	3.090522	266	-7.211212E-02	266	2.235992E-02	266	-7.311106	266	-3.910998	266	2.086655	266	3.621571
	267	-87.46092	267	-13.79675	267	-.8186882	267	.9868317	267	.384053	267	1.659505	267	-.2605493	267	-.6250718	267	-7.654238	267	-4.538285	267	2.135662	267	3.301945
	268	-86.92635	268	-15.05834	268	-.4574676	268	1.358462	268	.1497063	268	.8949869	268	-.7359085	268	-.8440679	268	-7.305857	268	-3.956837	268	2.064425	268	3.117771
	269	-86.82983	269	-17.4996	269	-.1781598	269	1.420186	269	.1452778	269	1.388287	269	-.8873907	269	-1.090073	269	-7.715416	269	-4.498916	269	2.095378	269	4.152575
	270	-86.40843	270	-19.4819	270	-.3101738	270	1.685954	270	.2989276	270	1.493309	270	-1.261263	270	-1.669091	270	-7.834477	270	-4.880667	270	2.055333	270	3.740535
	271	-86.07258	271	-19.84474	271	.1673471	271	2.002101	271	.3229942	271	1.296844	271	-1.458569	271	-2.319758	271	-7.236216	271	-6.030915	271	1.846022	271	4.099487
	272	-85.42878	272	-20.22566	272	.0961102	272	1.911425	272	.6063697	272	1.570712	272	-2.196415	272	-2.198489	272	-6.937577	272	-5.919181	272	1.827292	272	4.647016
	273	-85.64755	273	-20.4704	273	.1855506	273	2.318	273	.6263795	273	1.768406	273	-1.58816	273	-2.327779	273	-7.475024	273	-5.648359	273	2.380996	273	5.35523
	274	-85.23804	274	-20.54947	274	.4534764	274	2.119336	274	.9226064	274	1.504586	274	-1.309658	274	-2.16613	274	-7.809	274	-4.446702	274	3.018844	274	5.598172
	275	-84.82303	275	-22.82677	275	.4794638	275	2.594234	275	1.033686	275	1.033306	275	-1.860163	275	-2.130737	275	-7.832993	275	-4.951299	275	3.16963	275	5.697078
	276	-84.12986	276	-24.01638	276	.9982026	276	2.314389	276	.7282993	276	.7118468	276	-1.993316	276	-1.70594	276	-7.812492	276	-6.053874	276	3.435843	276	6.201806
	277	-83.96081	277	-23.30629	277	.618017	277	2.125711	277	.4741755	277	.9343795	277	-1.864629	277	-1.572952	277	-8.35617	277	-6.809876	277	2.457911	277	4.467316
	278	-83.88082	278	-24.62531	278	.6156912	278	2.636276	278	.8435	278	.3986957	278	-1.564344	278	-1.196499	278	-7.375501	278	-4.838506	278	2.187371	278	4.205216
	279	-82.77005	279	-24.76571	279	.3050661	279	2.665164	279	.3351464	279	-.197847	279	-1.372753	279	-1.253009	279	-7.235932	279	-4.450095	279	1.885245	279	2.995253
	280	-82.46753	280	-25.2725	280	-4.307477E-02	280	2.760636	280	.2494502	280	-.779599	280	-.9985043	280	-.9046323	280	-9.136084	280	-4.731526	280	1.307931	280	2.756322
	281	-82.00237	281	-25.23484	281	-8.189702E-02	281	2.71224	281	.4800264	281	-.3096733	281	-1.175365	281	-.328217	281	-8.910818	281	-5.557759	281	1.3327	281	1.402413
	282	-81.17821	282	-26.48165	282	-.2480493	282	2.589019	282	.5636086	282	-.7853287	282	-1.578121	282	-.3132156	282	-8.309264	282	-5.788086	282	1.513277	282	1.311605
	283	-79.79539	283	-25.62533	283	-.3472465	283	2.1858	283	.1482813	283	-.5069097	283	-1.327451	283	.3940776	283	-7.961975	283	-5.692411	283	1.771871	283	1.612562
	284	-79.8535	284	-25.85568	284	-.2254034	284	1.558638	284	.4584461	284	-.2200949	284	-1.811624	284	-.1667709	284	-8.028854	284	-4.115054	284	2.036302	284	1.75171
	285	-78.72885	285	-25.58899	285	-.1929935	285	1.506119	285	.4947294	285	.28632	285	-1.997443	285	-.3842713	285	-6.633405	285	-5.538916	285	2.138935	285	2.200113
	286	-77.95985	286	-25.83608	286	-.4099808	286	1.234771	286	.5849481	286	.3234757	286	-2.104502	286	-.7618161	286	-6.870256	286	-5.904764	286	2.203618	286	2.080562
	287	-77.73452	287	-26.75318	287	-1.013579	287	.8626334	287	.3232507	287	.365629	287	-2.688125	287	-.7440347	287	-7.769249	287	-5.547647	287	2.28046	287	2.581459
	288	-76.87431	288	-27.60598	288	-1.266912	288	1.093994	288	.5744034	288	1.493396	288	-2.644742	288	-.3038143	288	-7.690773	288	-2.963062	288	3.079346	288	2.988349
	289	-76.65881	289	-30.81015	289	-1.822772	289	.9387825	289	.7832848	289	1.156114	289	-3.342151	289	-1.090607	289	-8.141653	289	-5.243103	289	3.05304	289	3.830229
	290	-76.32185	290	-30.52445	290	-1.621207	290	1.008459	290	.3657177	290	1.064646	290	-2.739133	290	-1.07856	290	-7.488339	290	-4.256342	290	3.219406	290	3.923901
	291	-75.47216	291	-30.14962	291	-1.754258	291	.8532678	291	.0968826	291	.7302697	291	-2.396165	291	-.979988	291	-7.131515	291	-4.908828	291	2.656523	291	4.002369
	292	-75.30667	292	-29.95148	292	-1.792417	292	.8298723	292	-.1270008	292	.5732877	292	-2.168034	292	-.7875356	292	-5.745971	292	-3.573635	292	2.962703	292	4.258296
	293	-74.99072	293	-28.69763	293	-1.175673	293	.7598597	293	8.039802E-02	293	.4274965	293	-1.933542	293	-.527649	293	-6.24801	293	-2.558314	293	3.420533	293	4.503963
	294	-75.02788	294	-29.69841	294	-1.556381	294	.2359844	294	-9.823513E-02	294	.7602496	294	-1.505248	294	-.4390823	294	-4.70326	294	-2.866616	294	3.543282	294	4.172261
	295	-74.72099	295	-29.76778	295	-1.06269	295	.423447	295	.3029495	295	1.615343	295	-1.430508	295	-1.540035E-02	295	-5.602043	295	-4.239422	295	3.153628	295	4.825711
	296	-74.4781	296	-29.48892	296	-1.429248	296	.598346	296	.4750239	296	2.141354	296	-.4924487	296	-.4944857	296	-7.079184	296	-4.620583	296	2.967653	296	4.553843
	297	-74.04936	297	-31.68203	297	-1.494655	297	.5387091	297	.6874669	297	2.339585	297	-.2285228	297	-.8800119	297	-6.984853	297	-4.754811	297	2.276446	297	3.814504
	298	-74.24885	298	-33.10061	298	-1.533766	298	.5734968	298	1.093876	298	3.211798	298	-.1400963	298	-.8410922	298	-7.069196	298	-3.692067	298	2.379207	298	3.564655
	299	-73.52953	299	-34.23928	299	-1.55953	299	.2220681	299	.7248763	299	2.999503	299	-.5172437	299	-1.067283	299	-6.126676	299	-4.942435	299	2.427007	299	3.607764
	300	-73.10456	300	-36.35066	300	-.7469004	300	.6990182	300	1.146375	300	2.909932	300	-.1268151	300	-.9766619	300	-5.919947	300	-6.083987	300	2.267517	300	3.69411
	301	-73.27842	301	-36.56299	301	-.9454228	301	1.120956	301	1.161556	301	1.690461	301	-.1017899	301	-1.02972	301	-5.326192	301	-4.886381	301	1.674218	301	2.87812
	302	-73.68345	302	-36.49062	302	-.5435435	302	1.666662	302	.7090536	302	.5774387	302	-.2273008	302	-1.704904	302	-6.53934	302	-4.6224	302	1.304607	302	2.302478
	303	-73.16579	303	-38.29948	303	-.2720939	303	1.786379	303	.9542656	303	.7077217	303	-.2267635	303	-1.926651	303	-5.016881	303	-4.718228	303	1.486516	303	2.631506
	304	-72.45449	304	-40.82776	304	.3051548	304	.9784823	304	.1190368	304	1.108181	304	-.6648541	304	-2.272133	304	-5.03884	304	-3.960698	304	1.105665	304	2.134311
	305	-72.10166	305	-41.52787	305	.772105	305	1.668737	305	.5808946	305	1.653883	305	-1.255696	305	-2.035919	305	-4.590028	305	-2.909938	305	1.310102	305	2.380713
	306	-71.67854	306	-42.68718	306	.4102275	306	1.676255	306	.5179408	306	.8746846	306	-1.463864	306	-2.317559	306	-4.281268	306	-3.286206	306	.6276878	306	1.664705
	307	-72.2104	307	-43.76054	307	.4120232	307	1.826095	307	.3229238	307	-8.495367E-02	307	-.8458482	307	-3.04123	307	-5.548622	307	-3.941931	307	.9459044	307	2.138619
	308	-71.64171	308	-44.45729	308	.6298776	308	2.220873	308	.2620303	308	-.6600919	308	-.6004127	308	-2.986516	308	-5.830231	308	-2.961701	308	2.848505	308	2.679408
	309	-70.80444	309	-45.24395	309	.3587302	309	1.836305	309	-.3942339	309	-1.031094	309	-.7356651	309	-2.947068	309	-5.571415	309	-3.309057	309	2.283801	309	3.205588
	310	-70.59628	310	-45.64252	310	.4819053	310	2.125107	310	-.2837403	310	.4180888	310	-.4797421	310	-1.941661	310	-5.679507	310	-3.2425	310	1.949241	310	2.961105
	311	-70.73457	311	-45.91623	311	.4526946	311	2.29716	311	-.5325559	311	-.7805132	311	-.6335871	311	-2.249774	311	-5.934428	311	-2.380248	311	1.885007	311	3.054959
	312	-70.13913	312	-45.14695	312	.4367158	312	2.008104	312	-.4889961	312	-1.421883	312	-1.225253	312	-2.264917	312	-4.900475	312	-5.392425	312	1.78774	312	2.951081
	313	-70.29866	313	-46.16133	313	.2489992	313	1.973022	313	-1.166494	313	-1.439895	313	-.5241801	313	-2.856168	313	-5.242759	313	-4.021641	313	1.913623	313	2.645332
	314	-69.96826	314	-47.62444	314	.2801238	314	1.867304	314	-1.058167	314	-.9757189	314	-.3080444	314	-2.771791	314	-6.773984	314	-3.300319	314	1.326183	314	2.336136
	315	-68.9331	315	-47.89886	315	.511004	315	2.676229	315	-1.135004	315	-.4294361	315	-1.239702	315	-2.564026	315	-6.262159	315	-2.800477	315	1.301544	315	2.907153
	316	-69.12385	316	-49.42902	316	3.130917E-02	316	2.494155	316	-1.277682	316	-1.950979	316	-2.032616	316	-3.029935	316	-4.867407	316	-3.58827	316	.3737275	316	2.309501
	317	-68.32687	317	-50.76916	317	-3.804992E-02	317	2.246071	317	-1.838092	317	-2.215135	317	-2.630723	317	-2.922171	317	-4.631181	317	-4.169671	317	-8.825298E-02	317	1.889132
	318	-68.0231	318	-52.64424	318	.1004992	318	1.452344	318	-2.252805	318	-2.16665	318	-2.948201	318	-2.851888	318	-3.501104	318	-2.720981	318	-.1271246	318	.7861395
	319	-68.45674	319	-53.56402	319	.5106351	319	.9943507	319	-2.537091	319	-2.389027	319	-3.458775	319	-3.043689	319	-2.955396	319	-1.493258	319	-.1395845	319	.5383133
	320	-67.21207	320	-54.39957	320	.6447266	320	1.218508	320	-3.148588	320	-1.901369	320	-3.549639	320	-3.175997	320	-3.520009	320	-2.299207	320	.4150103	320	.7193151
	321	-66.45995	321	-54.34857	321	6.516518E-02	321	1.024297	321	-3.216848	321	-1.907526	321	-4.543603	321	-3.630669	321	-4.774264	321	-1.341441	321	-5.349389E-02	321	-.1871724
	322	-65.89855	322	-52.72029	322	-.3090084	322	1.553591	322	-3.688731	322	-1.768947	322	-4.858271	322	-4.00564	322	-4.63	322	-1.024424	322	.2886798	322	6.893548E-02
	323	-66.23055	323	-53.11831	323	-.5402309	323	1.321442	323	-3.590926	323	-1.870089	323	-4.819608	323	-4.544978	323	-3.755469	323	-1.168698	323	6.493152E-02	323	-6.349019E-02
	324	-65.17785	324	-54.73846	324	-.3350928	324	1.115865	324	-3.588769	324	-2.526168	324	-4.425722	324	-4.86661	324	-4.058679	324	-1.629636	324	-.2099776	324	-.2678904
	325	-64.32653	325	-56.00969	325	-2.618551E-02	325	1.077984	325	-3.745941	325	-1.734031	325	-4.638731	325	-4.707269	325	-3.187996	325	-.6177319	325	-.3790349	325	-.2451603
	326	-64.85915	326	-59.44543	326	-.5182541	326	1.031031	326	-4.348983	326	-1.418893	326	-4.419319	326	-4.244752	326	-3.382438	326	-1.05345	326	-.2746383	326	-.6092266
	327	-63.99229	327	-57.90123	327	-.8531709	327	1.390795	327	-4.6996	327	-1.152546	327	-4.076494	327	-3.655746	327	-3.906981	327	-1.409059	327	4.733469E-02	327	-.1947701
	328	-63.20677	328	-57.04956	328	-.4214816	328	.7523397	328	-4.469546	328	-1.592178	328	-3.871343	328	-3.6249	328	-3.045632	328	.7363501	328	-.1308084	328	-.3820478
	329	-63.00157	329	-59.77944	329	.2275326	329	.4521857	329	-4.579462	329	-2.590211	329	-3.492658	329	-3.317679	329	-3.442326	329	-.4022268	329	.3909413	329	5.372624E-02
	330	-62.93316	330	-61.56915	330	.4437294	330	.92136	330	-4.51425	330	-1.828344	330	-2.532112	330	-3.100821	330	-3.21156	330	-.6937754	330	.5237011	330	.2790263
	331	-62.64237	331	-63.83595	331	3.466459E-02	331	.7601709	331	-4.701035	331	-2.081943	331	-2.679161	331	-2.843633	331	-3.323986	331	1.44602	331	1.020241	331	.6398456
	332	-62.14919	332	-67.47494	332	.2196867	332	1.060604	332	-4.388727	332	-1.294206	332	-2.826866	332	-2.601145	332	-4.439914	332	.9199222	332	.6217002	332	.2645864
	333	-62.04435	333	-70.41868	333	.4319813	333	.7491314	333	-4.200031	333	-1.077763	333	-2.546451	333	-2.735934	333	-3.324394	333	-.4328779	333	.258428	333	.1568651
	334	-62.62926	334	-71.14598	334	.5346143	334	.4553705	334	-3.912638	334	.3808692	334	-2.45493	334	-2.677114	334	-3.804523	334	.6889334	334	.7308401	334	.8055382
	335	-62.13941	335	-74.2801	335	.9516035	335	1.05089	335	-3.279478	335	.9142162	335	-2.331784	335	-2.706662	335	-2.857957	335	.6422464	335	.6134287	335	.9294499
	336	-62.0495	336	-74.46784	336	.8509334	336	.9710786	336	-3.481873	336	-.2223942	336	-2.556323	336	-3.085645	336	-2.859249	336	-8.093711E-02	336	.5295613	336	1.009769
	337	-61.20787	337	-78.60826	337	1.004623	337	1.375741	337	-3.421412	337	-1.908591	337	-2.665657	337	-2.99176	337	-2.933839	337	.7907966	337	.6095333	337	.8156449
	338	-61.01319	338	-80.59038	338	1.307179	338	1.37446	338	-3.729274	338	-2.314047	338	-2.961921	338	-3.460069	338	-3.126933	338	.6325479	338	.7792567	338	.9138037
	339	-60.53211	339	-81.42345	339	1.729353	339	1.617363	339	-3.495842	339	-1.403135	339	-3.203403	339	-3.447118	339	-2.844604	339	1.671357	339	.2058393	339	.8576251
	340	-59.08901	340	-81.50851	340	2.253015	340	2.197364	340	-3.332894	340	.1426347	340	-2.920155	340	-3.305712	340	-3.491705	340	-.6991851	340	.5735835	340	1.35869
	341	-58.92509	341	-86.31835	341	2.620412	341	2.388378	341	-3.362426	341	.2051468	341	-2.885858	341	-3.748557	341	-3.282491	341	.9602368	341	.7223917	341	1.11374
	342	-58.25215	342	-87.83276	342	3.392022	342	2.498118	342	-3.209114	342	-.2590886	342	-2.630101	342	-3.334647	342	-2.908914	342	1.383652	342	.4247271	342	1.022529
	343	-58.06501	343	-90.21233	343	3.479539	343	2.661065	343	-3.292095	343	-.8891906	343	-2.887581	343	-3.21883	343	-3.894245	343	1.36194	343	-5.901908E-02	343	.2895121
	344	-57.24225	344	-90.46407	344	3.133534	344	3.104203	344	-3.293261	344	-1.532547	344	-2.588744	344	-2.467886	344	-3.673434	344	.3642767	344	-.4507607	344	6.126318E-02
	345	-57.25154	345	-91.86839	345	2.90586	345	3.122818	345	-3.715783	345	-2.173484	345	-3.062511	345	-2.360412	345	-3.123365	345	-.4481736	345	-.8778652	345	-.1167002
	346	-56.95905	346	-93.61654	346	2.803481	346	2.70398	346	-4.005213	346	-3.293816	346	-3.00605	346	-2.369271	346	-3.603939	346	-.3455332	346	7.516272E-02	346	-.4316277
	347	-56.09876	347	-95.85899	347	3.251027	347	2.293407	347	-4.422105	347	-2.964678	347	-2.635467	347	-2.177099	347	-2.509295	347	.1555951	347	-.2309677	347	-.4761184
	348	-55.7584	348	-97.79314	348	2.850325	348	2.328847	348	-4.400291	348	-2.890907	348	-2.747405	348	-2.113312	348	-2.757892	348	.5704575	348	6.443819E-03	348	-1.095301
	349	-55.66007	349	-100.3925	349	2.691334	349	2.510298	349	-4.775403	349	-3.200775	349	-3.3373	349	-1.50135	349	-1.87038	349	-.2557077	349	4.781445E-02	349	-.6167913
	350	-55.38961	350	-101.1102	350	2.83825	350	2.485443	350	-4.920806	350	-2.73641	350	-3.006473	350	-1.47138	350	-3.08423	350	2.356304	350	-.6882082	350	-.8957652
	351	-54.61866	351	-103.397	351	2.460151	351	2.032077	351	-4.682705	351	-2.977455	351	-3.27234	351	-1.707087	351	-1.189505	351	1.011846	351	-1.060961	351	-1.889243
	352	-54.20766	352	-106.4555	352	2.159424	352	2.455831	352	-4.623723	352	-3.320347	352	-3.07825	352	-1.61309	352	-2.619617	352	.8808815	352	-.9809648	352	-1.601025
	353	-54.29458	353	-105.1745	353	1.501423	353	1.816019	353	-4.905373	353	-3.949984	353	-3.233036	353	-2.082514	353	-2.253044	353	2.184328	353	-1.472978	353	-1.576754
	354	-53.95964	354	-107.7664	354	1.919644	354	1.746254	354	-4.684738	354	-3.049512	354	-3.461998	354	-1.889995	354	8.362762E-02	354	2.83092	354	-1.975405	354	-2.894263
	355	-52.73386	355	-110.4692	355	2.160849	355	1.988407	355	-4.890219	355	-2.48939	355	-3.856772	355	-1.555412	355	-.8269559	355	.5383393	355	-1.801983	355	-2.026205
	356	-52.3152	356	-111.8972	356	2.175359	356	1.544458	356	-4.892385	356	-2.956485	356	-3.823905	356	-2.18677	356	-1.129747	356	3.593715	356	-2.839478	356	-1.7523
	357	-51.59388	357	-112.6902	357	2.257236	357	1.756058	357	-5.131478	357	-3.245473	357	-3.482238	357	-2.217184	357	-2.194005	357	3.266823	357	-2.590244	357	-2.467638
	358	-50.37697	358	-113.1132	358	2.030055	358	.8740142	358	-5.497592	358	-3.290778	358	-3.619367	358	-2.095678	358	-1.999941	358	.7646644	358	-1.922914	358	-2.448078
	359	-49.71602	359	-112.589	359	2.073487	359	.8795853	359	-5.512116	359	-2.331368	359	-3.490458	359	-1.916828	359	-2.124608	359	.231247	359	-1.000529	359	-.9888131
	360	-50.20358	360	-115.1905	360	1.736196	360	.4980373	360	-5.196614	360	-1.556233	360	-3.099866	360	-1.518814	360	-2.240556	360	.3987939	360	-.4583756	360	-.693796
	361	-49.77209	361	-117.6371	361	1.63072	361	7.591816E-02	361	-5.228017	361	-.952089	361	-2.65352	361	-.7181105	361	-3.309268	361	1.129078	361	1.297053E-02	361	-.3887556
	362	-48.94048	362	-120.5207	362	1.413607	362	6.132324E-02	362	-4.898981	362	-1.075533	362	-2.220095	362	-.5366338	362	-3.423232	362	-1.206458	362	.2205487	362	.5336076
	363	-48.78016	363	-121.77	363	1.097461	363	-.5279727	363	-4.927462	363	-2.59406	363	-1.949615	363	-.4782991	363	-3.850049	363	-.9697779	363	5.670484E-02	363	.4573135
	364	-48.32143	364	-122.0867	364	1.252344	364	-.3765529	364	-4.647604	364	-2.106964	364	-1.714729	364	.1837078	364	-3.318567	364	-.1170384	364	-.3018827	364	.4318355
	365	-48.30957	365	-123.8995	365	.9655663	365	-.496479	365	-4.221614	365	-.9830084	365	-1.48333	365	.4572624	365	-3.538144	365	-.4902698	365	-.6661271	365	3.066834E-02
	366	-48.28935	366	-125.2059	366	1.077316	366	-7.616516E-02	366	-4.13335	366	-.731451	366	-1.040807	366	.1201129	366	-3.336622	366	.772466	366	-.8819892	366	.3031579
	367	-47.83581	367	-125.3848	367	.9067609	367	7.405774E-02	367	-3.958965	367	.1670128	367	-.8851185	367	5.515057E-02	367	-2.676944	367	1.956889	367	-.1938573	367	-.1412111
	368	-47.75638	368	-126.0846	368	1.478247	368	-.9555425	368	-3.785456	368	-.2473188	368	-1.329632	368	-.6835883	368	-2.532993	368	.821305	368	-.4340254	368	.2955831
	369	-47.35629	369	-126.5079	369	2.571117	369	-1.011056	369	-3.01593	369	-.3755322	369	-1.118368	369	-.6761855	369	-3.358236	369	.2768307	369	-.4155953	369	.3792877
	370	-47.43877	370	-127.5233	370	2.079825	370	-.5351719	370	-2.82747	370	-1.477509	370	-.9920827	370	-1.488005	370	-2.564359	370	.9597638	370	-.5088595	370	.1173876
	371	-47.18621	371	-130.4859	371	2.338255	371	-.5323738	371	-2.627024	371	-1.238645	371	-1.595364	371	-1.745565	371	-1.951462	371	.1980232	371	-.6248046	371	.1482489
	372	-46.79206	372	-131.5211	372	2.000441	372	-.1513548	372	-2.810348	372	-.4760185	372	-2.440822	372	-2.083716	372	-3.285287	372	.4010375	372	.1474774	372	.4121824
	373	-46.55925	373	-131.6148	373	2.087709	373	-.2662127	373	-3.322593	373	-.9085677	373	-2.214976	373	-2.541842	373	-2.765904	373	.2007898	373	.7572377	373	1.434753
	374	-47.22865	374	-129.0422	374	2.672958	374	.6078175	374	-3.105566	374	-.1692798	374	-1.711126	374	-2.854889	374	-2.712028	374	1.239198	374	.9582114	374	1.529286
	375	-47.07274	375	-130.8121	375	3.047145	375	.8763746	375	-2.881423	375	-1.452171	375	-2.086454	375	-3.079843	375	-1.483154	375	1.203699	375	1.114603	375	1.996536
	376	-46.87501	376	-135.7922	376	3.519188	376	.9373868	376	-2.611148	376	-.7127905	376	-2.378183	376	-2.886227	376	-.8242694	376	.7569608	376	1.031049	376	1.859369
	377	-47.20457	377	-138.7494	377	3.584309	377	.5791021	377	-2.104768	377	-.831412	377	-2.348548	377	-2.28542	377	-2.797425	377	.8133957	377	.9058493	377	2.328644
	378	-47.30133	378	-140.0395	378	3.257477	378	.571155	378	-2.0826	378	-1.840996	378	-2.064676	378	-2.43245	378	-3.003943	378	1.86355	378	.45355	378	1.626839
	379	-47.67957	379	-141.9923	379	3.029631	379	.5025484	379	-1.925862	379	-.3853928	379	-1.465697	379	-2.397773	379	-1.550283	379	.5777735	379	1.023723	379	2.240256
	380	-47.3647	380	-142.7046	380	2.630794	380	-1.451544E-02	380	-1.992994	380	9.374871E-02	380	-.8087907	380	-2.062148	380	-1.770991	380	.1679727	380	.7377576	380	1.886139
	381	-46.52971	381	-144.3835	381	3.036138	381	.2217781	381	-1.831066	381	.9993646	381	-1.199868	381	-1.397526	381	-2.011798	381	1.931908	381	.4229251	381	1.446897
	382	-46.57125	382	-144.5536	382	2.738767	382	-.5162856	382	-1.690197	382	-.0228743	382	-1.786824	382	-1.038321	382	-3.501978	382	1.782717	382	-.5570017	382	1.081825
	383	-45.99914	383	-143.6648	383	2.255287	383	-.8538262	383	-1.791343	383	-1.670351	383	-1.741358	383	-.727067	383	-3.112015	383	-1.29433	383	-1.26452	383	.7476851
	384	-46.0851	384	-142.7576	384	1.978327	384	-.864003	384	-2.495389	384	-2.848805	384	-1.356388	384	-1.119367	384	-3.120166	384	-.9749868	384	-1.424108	384	-.2312217
	385	-45.27153	385	-144.1483	385	1.750524	385	-1.013044	385	-3.002406	385	-3.030327	385	-1.788387	385	-1.787879	385	-3.520477	385	1.404544	385	-1.024329	385	-.3513364
	386	-44.59085	386	-147.354	386	1.679808	386	-.716118	386	-3.054456	386	-2.48696	386	-1.811579	386	-1.525486	386	-1.511266	386	-1.013809	386	-.3678349	386	2.108137E-02
	387	-44.11052	387	-152.0708	387	2.035146	387	-1.02006	387	-2.838806	387	-2.792111	387	-2.109261	387	-1.867666	387	-1.675102	387	-.7022068	387	-1.034649	387	-.269899
	388	-43.84943	388	-153.7141	388	2.056828	388	-1.207325	388	-3.004451	388	-2.412034	388	-2.600609	388	-1.420171	388	-2.419804	388	.5973353	388	-1.301107	388	-.4459934
	389	-43.25173	389	-154.1644	389	2.044426	389	-.8076795	389	-2.684472	389	-1.976695	389	-2.75945	389	-1.163864	389	-1.529267	389	-4.678284E-02	389	-1.399706	389	-.6225508
	390	-43.34461	390	-154.4168	390	2.055856	390	-.7196823	390	-3.341057	390	-2.435468	390	-2.253412	390	-1.807298	390	-.8769855	390	1.044864	390	-1.903001	390	-.6382614
	391	-42.52647	391	-155.4009	391	2.107649	391	-.3651571	391	-3.090351	391	-1.725519	391	-1.879063	391	-1.12529	391	-.549146	391	.5438957	391	-1.857939	391	-1.256013
	392	-42.04426	392	-158.1636	392	2.004996	392	-.3202845	392	-3.463944	392	-2.518537	392	-2.129894	392	-.9622656	392	-1.446816	392	2.481523	392	-1.695173	392	-1.002848
	393	-41.73224	393	-159.0513	393	2.425949	393	-1.023696	393	-3.32826	393	-2.382909	393	-2.196587	393	-.3471742	393	-.9421145	393	2.638065	393	-1.584039	393	-1.116416
	394	-41.49928	394	-159.7927	394	3.306473	394	-1.518985	394	-3.773145	394	-3.061508	394	-1.780412	394	.537706	394	-1.35024	394	1.740631	394	-1.289634	394	-1.257555
	395	-41.48785	395	-160.4333	395	2.973578	395	-1.642805	395	-4.149148	395	-3.451658	395	-1.819647	395	.5210387	395	-2.161221	395	2.43129	395	-1.59055	395	-.728143
	396	-41.77243	396	-160.1902	396	2.55872	396	-.9658477	396	-3.405704	396	-2.396075	396	-1.073596	396	.6690158	396	-1.15992	396	2.58252	396	-1.565818	396	-.9150616
	397	-40.73856	397	-160.4076	397	1.963941	397	-1.244801	397	-3.546151	397	-2.599083	397	-.5105671	397	.5722545	397	-.7206342	397	.6117592	397	-2.12975	397	-1.510455
	398	-40.43842	398	-161.3975	398	1.656768	398	-1.396492	398	-3.575161	398	-2.038735	398	-.7466578	398	.677461	398	-1.201678	398	2.283848	398	-1.930512	398	-1.479693
	399	-40.59581	399	-164.4151	399	1.438454	399	-1.298748	399	-2.982757	399	-1.675604	399	-1.303575	399	.5979391	399	-1.1565	399	2.721756	399	-1.805873	399	-1.051664
	400	-40.9613	400	-167.3695	400	.6777294	400	-1.613802	400	-2.97401	400	-1.264559	400	-1.058821	400	-.3660635	400	-1.252451	400	2.404196	400	-2.614681	400	-1.460891
	401	-40.51484	401	-168.2784	401	.3188557	401	-1.514243	401	-2.609491	401	-.5853624	401	-1.043907	401	-.4467654	401	-.2279677	401	1.697112	401	-2.416432	401	-1.4474
	402	-40.10957	402	-169.4256	402	.2032274	402	-1.70573	402	-2.642632	402	-.946125	402	-1.333443	402	-1.622192	402	.5617737	402	2.706238	402	-3.011222	402	-2.032652
	403	-39.92953	403	-170.1799	403	-.1365378	403	-1.775386	403	-2.56426	403	-.9181299	403	-1.474252	403	-1.400482	403	-.4407651	403	3.953933	403	-2.785933	403	-2.471459
	404	-38.87613	404	-169.6081	404	-.2678908	404	-2.222368	404	-2.075178	404	-.8427693	404	-1.866332	404	-1.739616	404	-.1625509	404	3.631326	404	-2.517719	404	-2.126123
	405	-39.05556	405	-170.3029	405	.247582	405	-2.365864	405	-1.653873	405	-1.094217	405	-2.128976	405	-1.684311	405	-.5312415	405	2.983206	405	-2.141338	405	-2.366757
	406	-38.69923	406	-171.936	406	.8454856	406	-1.753139	406	-1.126607	406	-.2803238	406	-1.964836	406	-1.470853	406	-1.20283	406	3.053767	406	-1.684252	406	-1.232241
	407	-38.7089	407	-173.3542	407	1.115031	407	-1.700855	407	-1.285335	407	.414537	407	-1.531354	407	-2.314254	407	-2.118783	407	1.267988	407	-1.568731	407	-1.270271
	408	-38.23409	408	-171.7258	408	1.61404	408	-1.59485	408	-1.088372	408	-.1139134	408	-1.110313	408	-2.681938	408	-2.476489	408	.8133107	408	-1.289529	408	-.7484151
	409	-37.99832	409	-172.8407	409	1.708676	409	-1.274105	409	-1.256228	409	.3612895	409	-1.279145	409	-2.563184	409	-2.407935	409	.8202804	409	-1.31348	409	-.5424935
	410	-38.26659	410	-174.8492	410	1.577791	410	-1.223567	410	-1.436145	410	-.2785823	410	-1.098078	410	-2.06317	410	-2.263706	410	1.24692	410	-.9969575	410	.4237766
	411	-38.04502	411	-176.1309	411	1.911266	411	-.261319	411	-1.119174	411	.79447	411	-.7449068	411	-1.713062	411	-1.317707	411	1.193517	411	-.3066346	411	.8741698
	412	-37.68676	412	-177.263	412	1.80752	412	-.7099214	412	-.5904685	412	1.258476	412	-.9610026	412	-1.942218	412	-2.496639	412	1.811135	412	-.2803531	412	.3620263
	413	-37.13712	413	-175.7486	413	2.820503	413	-.7652634	413	-.1526379	413	1.827183	413	-5.481981E-02	413	-1.35619	413	-3.07712	413	1.569662	413	.553281	413	1.462851
	414	-37.11579	414	-175.0977	414	3.337279	414	-1.226183	414	.1900692	414	2.064807	414	.2048528	414	-1.193161	414	-2.283566	414	1.172174	414	1.196058	414	2.038856
	415	-37.0493	415	-179.7353	415	2.88724	415	-.5515309	415	.4277135	415	1.565103	415	-.2759214	415	-1.014807	415	-3.245667	415	.7016036	415	.9002334	415	2.281559
	416	-36.98473	416	-180.4176	416	3.318756	416	.351882	416	.5155199	416	.8272077	416	-.8573162	416	-.7306201	416	-2.342803	416	1.356815	416	1.137058	416	3.039376
	417	-37.35129	417	-182.5792	417	2.370434	417	.2719772	417	.690373	417	-.5383107	417	-1.2308	417	-1.107595	417	-3.126099	417	2.606059	417	.4905176	417	1.748147
	418	-37.74697	418	-183.2609	418	2.741994	418	.2345708	418	.3288593	418	8.708828E-02	418	-1.335784	418	-1.216444	418	-1.34121	418	3.59224	418	.7231117	418	1.56544
	419	-36.6466	419	-184.6095	419	2.636162	419	-.2034452	419	.178665	419	.6170108	419	-1.737967	419	-1.82011	419	-.8111567	419	3.791308	419	.6462408	419	.6895675
	420	-35.88544	420	-185.8145	420	2.228362	420	-.3222842	420	-.1057103	420	.9981593	420	-2.069076	420	-1.974287	420	-.8019226	420	3.610466	420	.5043381	420	1.407887
	421	-35.05542	421	-185.504	421	2.426713	421	6.115872E-02	421	-.1462868	421	.7480279	421	-2.341194	421	-1.919515	421	-.747667	421	1.490019	421	.357955	421	9.648601E-02
	422	-34.08445	422	-186.8757	422	2.180324	422	-.2126897	422	-.1468429	422	.2711679	422	-3.490547	422	-1.854043	422	-.9729881	422	1.234464	422	-.3064061	422	.4932216
	423	-34.18913	423	-191.4626	423	2.321559	423	.2078386	423	-.132039	423	-6.804069E-02	423	-2.907164	423	-2.158487	423	-.5528768	423	1.825273	423	-.2198566	423	-.2848317
	424	-33.21276	424	-190.953	424	2.177286	424	3.104448E-02	424	-.2918001	424	-.3706122	424	-3.022786	424	-2.088314	424	-6.270727E-02	424	3.351175	424	.1510474	424	-.6112843
	425	-31.95381	425	-193.1388	425	2.477135	425	.621103	425	-.1328081	425	-.5145674	425	-3.012093	425	-1.482885	425	.5372566	425	2.966804	425	.7526065	425	-1.097882
	426	-31.75472	426	-195.4569	426	3.15288	426	1.159472	426	.4551278	426	6.229636E-02	426	-2.762889	426	-.5731184	426	2.011258	426	3.606206	426	.9845682	426	-.4685975
	427	-30.81193	427	-197.9986	427	3.372763	427	.973514	427	8.513872E-02	427	-.1616541	427	-2.675568	427	-1.827033E-02	427	-8.598379E-02	427	3.17291	427	.2818775	427	-.7370378
	428	-30.31704	428	-197.9029	428	3.678273	428	1.350475	428	.5881181	428	-.2124599	428	-2.471817	428	.2380871	428	.7568446	428	3.719827	428	.5321438	428	-.4741438
	429	-29.51078	429	-199.3921	429	3.770296	429	1.368763	429	.4980567	429	-.2236772	429	-1.982193	429	.3778941	429	.1808309	429	3.248843	429	.7543563	429	-.8013831
	430	-29.0648	430	-199.9669	430	3.325436	430	1.194082	430	6.744657E-02	430	.5063843	430	-1.402741	430	1.101912	430	1.410666	430	4.416203	430	.9240296	430	-1.559784
	431	-27.49245	431	-200.946	431	3.329287	431	1.194855	431	.4274783	431	1.329445	431	-1.25227	431	.8412469	431	1.093986	431	3.998727	431	1.099583	431	-1.310139
	432	-27.35639	432	-202.3892	432	2.654994	432	.6569874	432	.3483901	432	.7591665	432	-1.709041	432	1.022243	432	.9964592	432	4.426204	432	.85095	432	-1.207842
	433	-26.9643	433	-203.4014	433	2.774406	433	.5581862	433	.2697057	433	.7533748	433	-1.881243	433	1.066823	433	1.167015	433	2.92428	433	.9522435	433	-1.776262
	434	-26.53462	434	-203.1009	434	1.750947	434	1.793536E-02	434	.3174086	434	.5547829	434	-2.489848	434	.7026572	434	1.651313	434	3.280322	434	1.111534	434	-1.162713
	435	-25.52113	435	-204.2261	435	1.469784	435	.1315779	435	7.254279E-02	435	1.589294	435	-2.225291	435	.3434596	435	.8488932	435	3.782221	435	1.263986	435	-.7126362
	436	-25.94508	436	-206.1541	436	1.051642	436	.1290876	436	.7332529	436	2.762404	436	-1.877394	436	-.2131341	436	1.665948	436	4.253316	436	1.345497	436	-.2348992
	437	-25.14296	437	-208.832	437	.7751724	437	.2371875	437	.6811868	437	3.228112	437	-2.024112	437	-1.079186	437	.6317027	437	4.750922	437	1.286177	437	-2.465701E-02
	438	-24.76834	438	-211.4168	438	1.162157	438	.1673755	438	.8744549	438	2.244809	438	-2.447466	438	-1.186782	438	1.34942	438	4.47403	438	1.749234	438	-.1168432
	439	-24.2792	439	-212.7061	439	1.377504	439	-.6498024	439	1.17337	439	2.102563	439	-2.653507	439	-1.439475	439	1.071707	439	4.164127	439	1.752779	439	.739617
	440	-23.71488	440	-213.0549	440	1.75168	440	-.4849852	440	1.629729	440	2.872083	440	-2.032187	440	-1.32152	440	1.062022	440	3.422464	440	2.680949	440	.9235408
	441	-23.29358	441	-213.101	441	1.52389	441	-.440843	441	2.030829	441	2.85135	441	-1.638932	441	-1.339078	441	1.090781	441	2.858194	441	2.331791	441	.622817
	442	-23.13082	442	-215.341	442	1.216986	442	1.936475E-02	442	1.933146	442	3.137419	442	-1.480382	442	-1.068909	442	.9032362	442	4.146222	442	2.290857	442	1.534604
	443	-22.99286	443	-213.1684	443	1.254985	443	.197339	443	2.130261	443	3.66986	443	-.8841406	443	-9.882331E-02	443	1.079137	443	4.092644	443	2.174083	443	.3529247
	444	-22.2251	444	-215.729	444	1.359212	444	-.2691483	444	2.183858	444	2.65419	444	-.7200559	444	-.2253854	444	-1.223975	444	2.795678	444	1.803139	444	.7373514
	445	-22.50447	445	-217.0217	445	1.48005	445	-.4631265	445	2.310651	445	1.712654	445	-.7934809	445	4.300201E-02	445	-.8284398	445	2.916345	445	1.401657	445	-7.654095E-02
	446	-22.15725	446	-217.8685	446	1.456865	446	-.6285583	446	2.586602	446	2.317569	446	-.2341671	446	.3059995	446	-.8032349	446	3.150769	446	1.527364	446	.1951862
	447	-21.52608	447	-219.6471	447	1.495718	447	-.3713602	447	2.058488	447	1.933386	447	.3433519	447	.5690092	447	-2.008384	447	3.108692	447	.971786	447	-.2643621
	448	-21.72693	448	-222.4036	448	1.545467	448	-.4773415	448	2.632325	448	2.699433	448	.3783998	448	.8103985	448	-7.552365E-02	448	.417833	448	.2277716	448	-.5038224
	449	-21.62464	449	-223.2302	449	1.650549	449	-.6755483	449	2.345242	449	3.444417	449	-8.870258E-02	449	.5208707	449	1.273382	449	.6344851	449	-.4915143	449	-.5072227
	450	-21.4716	450	-224.7198	450	1.435398	450	-.4175795	450	2.454529	450	4.232087	450	-.517365	450	.3222624	450	-.450769	450	2.073067	450	-1.123796	450	-1.602444
	451	-21.00087	451	-224.4282	451	1.122598	451	-.0305359	451	2.64058	451	4.139054	451	-.5449142	451	-5.38071E-03	451	.494669	451	4.47297	451	-2.22578	451	-2.639411
	452	-21.55297	452	-223.2347	452	1.314109	452	.1329385	452	2.862957	452	3.23172	452	-.6993258	452	-.4815295	452	-.7514857	452	2.508672	452	-2.069859	452	-3.382982
	453	-20.92533	453	-222.6756	453	1.869319	453	1.420931E-02	453	2.977124	453	1.92264	453	-.6049638	453	-.3258447	453	-.1686126	453	4.095266	453	-2.32616	453	-2.828603
	454	-21.0453	454	-223.6795	454	2.19543	454	-.6745157	454	2.277685	454	1.986697	454	-.8232906	454	-.7883101	454	.1588143	454	2.962543	454	-2.942524	454	-3.073778
	455	-19.92237	455	-225.9737	455	1.705435	455	4.311228E-02	455	2.033364	455	3.450398	455	-1.521491	455	-.4607576	455	.3669694	455	3.233756	455	-3.241816	455	-2.918747
	456	-19.52101	456	-226.5301	456	1.099794	456	.3345771	456	2.0933	456	3.805261	456	-1.196888	456	-.8325198	456	7.763521E-02	456	.9143439	456	-3.700623	456	-2.927748
	457	-19.09228	457	-226.4758	457	1.149193	457	.4641042	457	2.457711	457	3.829208	457	-.9503834	457	-1.040382	457	1.209205	457	1.395998	457	-3.954025	457	-2.538335
	458	-18.64734	458	-226.1608	458	2.068757	458	6.093995E-02	458	2.214154	458	2.820802	458	-.4880737	458	-.9912236	458	.5375272	458	4.035705	458	-3.455456	458	-2.810199
	459	-18.43363	459	-224.3554	459	2.188606	459	-.4673195	459	2.051163	459	2.592336	459	-.5827342	459	-.7083537	459	-9.199417E-02	459	4.787709	459	-3.909568	459	-2.463116
	460	-18.45484	460	-223.707	460	1.919349	460	.2635424	460	2.393458	460	3.031165	460	-.1701791	460	-.3931581	460	1.026585	460	3.156165	460	-3.929513	460	-2.564903
	461	-18.25251	461	-224.0536	461	.9574023	461	.3848848	461	1.901893	461	2.183969	461	-.1303929	461	1.477174E-02	461	1.307997	461	1.915395	461	-4.729147	461	-3.135488
	462	-18.26446	462	-223.9277	462	.6865235	462	.5616327	462	2.088603	462	2.316167	462	.3385062	462	.712258	462	-.3006641	462	1.663823	462	-4.841604	462	-2.499734
	463	-17.33575	463	-222.6366	463	.4188094	463	.5756016	463	1.523798	463	2.10408	463	.7756215	463	.8595084	463	.9712836	463	2.031747	463	-4.459025	463	-2.371044
	464	-16.95011	464	-221.8577	464	.7440224	464	-.2786756	464	1.348549	464	2.217429	464	.8629493	464	1.106461	464	.7968541	464	1.30126	464	-4.185636	464	-1.927121
	465	-16.26734	465	-220.1369	465	.7387021	465	-.8209587	465	1.488415	465	2.676273	465	.4331711	465	1.495521	465	2.034508	465	2.057354	465	-3.65221	465	-1.413024
	466	-16.03664	466	-219.3911	466	-7.149342E-02	466	-.5560527	466	1.500599	466	2.359718	466	.190891	466	1.303052	466	1.390753	466	2.513058	466	-3.451368	466	-1.937785
	467	-16.57753	467	-219.1394	467	-.5691938	467	-.3215123	467	1.737599	467	2.592562	467	-.1796858	467	1.533553	467	1.60423	467	1.148965	467	-3.384477	467	-1.549277
	468	-15.9272	468	-218.9603	468	-.3695727	468	-.919419	468	2.068992	468	2.152222	468	-.4697937	468	1.141971	468	.6271959	468	2.180502	468	-4.000857	468	-1.71161
	469	-15.18329	469	-217.9618	469	-.731042	469	-1.463985	469	1.99094	469	2.376575	469	-.9001034	469	.6933855	469	1.202764	469	.9141105	469	-4.621672	469	-2.31495
	470	-15.61089	470	-218.0663	470	-.669966	470	-1.154655	470	1.998759	470	3.415514	470	-.9694437	470	.4414125	470	.6138666	470	1.959972	470	-4.837928	470	-2.534827
	471	-14.7375	471	-217.8685	471	-1.226387	471	-1.9017	471	1.900041	471	3.466745	471	-1.589597	471	.4287607	471	.170642	471	1.286651	471	-5.517147	471	-2.757387
	472	-14.31894	472	-217.4392	472	-.9863523	472	-1.644294	472	2.383712	472	3.797958	472	-2.142785	472	.2526688	472	1.733678	472	.7044961	472	-4.784198	472	-3.136226
	473	-13.66963	473	-216.0267	473	-.9939247	473	-1.736978	473	2.098185	473	3.146033	473	-1.917258	473	-.4539665	473	-.3041415	473	.2937153	473	-4.215527	473	-1.98609
	474	-13.76926	474	-215.6452	474	-1.02977	474	-2.059279	474	1.93735	474	2.775558	474	-1.590104	474	-.8772982	474	-1.147611	474	-.3869174	474	-4.502031	474	-1.827039
	475	-13.23601	475	-214.6739	475	-.9656836	475	-1.65186	475	2.687635	475	2.881546	475	-1.608362	475	-.9237301	475	.5724249	475	-1.096156	475	-4.385707	475	-1.237783
	476	-12.92992	476	-213.8963	476	-1.112253	476	-2.072292	476	2.332733	476	3.022013	476	-1.894199	476	-.3922625	476	-.790131	476	-1.291283	476	-4.013678	476	-1.807871
	477	-12.64351	477	-213.2523	477	-.9949806	477	-1.638259	477	2.95578	477	4.078628	477	-1.424909	477	-.4549483	477	.1301316	477	-.1958405	477	-3.930059	477	-1.69683
	478	-12.10565	478	-213.0237	478	-1.214897	478	-1.879405	478	3.373968	478	4.183689	478	-.6911621	478	-.7022935	478	-.3328334	478	-1.047065	478	-4.101562	478	-1.374018
	479	-12.9783	479	-213.0466	479	-.8370228	479	-2.413615	479	3.40796	479	3.708773	479	.3797125	479	-.7254514	479	1.243471	479	-.8767462	479	-3.547447	479	-.9475086
	480	-12.38473	480	-211.583	480	-.8192078	480	-2.392355	480	3.608907	480	3.465548	480	1.31183	480	-.2807885	480	-.3671673	480	-.3008272	480	-3.904725	480	-.335521
	481	-12.76188	481	-211.271	481	-1.138994	481	-2.531662	481	3.604654	481	4.292398	481	1.58065	481	.2649521	481	1.021652	481	-1.305598	481	-3.969658	481	-1.316858
	482	-12.25056	482	-210.3807	482	-1.258439	482	-2.334384	482	4.154276	482	5.029819	482	1.341191	482	.2911881	482	-.2745852	482	-1.7325	482	-2.58298	482	-.5944107
	483	-11.96956	483	-210.2395	483	-1.791688	483	-2.477858	483	4.170625	483	4.687309	483	1.239686	483	-9.219886E-02	483	-1.459732	483	-.209322	483	-1.995439	483	.3056533
	484	-11.71946	484	-209.5128	484	-1.854013	484	-2.332806	484	4.367074	484	4.058986	484	1.389468	484	.3282393	484	.5713527	484	-2.012246	484	-1.331518	484	1.336742
	485	-10.97715	485	-208.3146	485	-1.839795	485	-2.148116	485	4.354401	485	3.881465	485	1.308895	485	-6.227882E-02	485	.3326595	485	-.8552064	485	-.4470849	485	1.860407
	486	-11.08604	486	-209.6215	486	-2.062177	486	-2.855611	486	4.259353	486	4.085157	486	1.36052	486	-.3432312	486	.9690065	486	1.801436	486	-.2606307	486	2.007187
	487	-10.12445	487	-208.9532	487	-1.03442	487	-2.665649	487	4.220739	487	4.961393	487	1.641417	487	-.0517018	487	1.05374	487	1.49338	487	-.1386406	487	2.572044
	488	-10.03001	488	-209.2752	488	-1.166143	488	-3.262769	488	4.233949	488	4.672	488	1.00463	488	-.1227826	488	.754502	488	1.492499	488	-4.898383E-02	488	2.885087
	489	-10.25982	489	-209.2151	489	-1.400239	489	-3.185018	489	4.646173	489	4.630548	489	.8596602	489	-.153579	489	1.083392	489	1.004874	489	-.758821	489	3.175416
	490	-8.893695	490	-208.0283	490	-1.348299	490	-2.99222	490	4.470736	490	4.046297	490	1.252228	490	-.1894786	490	1.327165	490	1.139835	490	-.435154	490	2.784534
	491	-9.572657	491	-208.6165	491	-1.148118	491	-3.127683	491	4.78208	491	3.636673	491	1.192572	491	-.6949292	491	1.405064	491	1.090894	491	.125899	491	3.643959
