# Supplementary material for: A single Musashi gene allele is sufficient to maintain mouse photoreceptor cells
Source: PLoS One. 2026 May 14;21(5):e0338576. doi: 10.1371/journal.pone.0338576 (PMC13175383; doi:10.1371/journal.pone.0338576)
Supplement: S3 File — (ZIP) [file pone.0338576.s012.zip › Supplementary_data_1_RawERG_data_and_R-code/2nd batch/D42_Msi TKO_ROD_022725.CSV]

Information	Record_No	4033	Record_No	4034	Record_No	4035	Record_No	4036	Record_No	4037	Record_No	4038	Record_No	4039	Record_No	4040	Record_No	4043	Record_No	4044	Record_No	4045	Record_No	4046	Record_No	4047	Record_No	4048	Record_No	4049	Record_No	4050	Record_No	4053	Record_No	4054	Record_No	4055	Record_No	4056	Record_No	4057	Record_No	4058	Record_No	4059	Record_No	4060	Record_No
	Animal ID	1060	Animal ID	1060	Animal ID	1060	Animal ID	1060	Animal ID	1060	Animal ID	1060	Animal ID	1060	Animal ID	1060	Animal ID	1052	Animal ID	1052	Animal ID	1052	Animal ID	1052	Animal ID	1052	Animal ID	1052	Animal ID	1052	Animal ID	1052	Animal ID	1057	Animal ID	1057	Animal ID	1057	Animal ID	1057	Animal ID	1057	Animal ID	1057	Animal ID	1057	Animal ID	1057	Animal ID
	Session		Session		Session		Session		Session		Session		Session		Session		Session		Session		Session		Session		Session		Session		Session		Session		Session		Session		Session		Session		Session		Session		Session		Session		Session
	Species/Breed		Species/Breed		Species/Breed		Species/Breed		Species/Breed		Species/Breed		Species/Breed		Species/Breed		Species/Breed		Species/Breed		Species/Breed		Species/Breed		Species/Breed		Species/Breed		Species/Breed		Species/Breed		Species/Breed		Species/Breed		Species/Breed		Species/Breed		Species/Breed		Species/Breed		Species/Breed		Species/Breed		Species/Breed
	Study protocol #		Study protocol #		Study protocol #		Study protocol #		Study protocol #		Study protocol #		Study protocol #		Study protocol #		Study protocol #		Study protocol #		Study protocol #		Study protocol #		Study protocol #		Study protocol #		Study protocol #		Study protocol #		Study protocol #		Study protocol #		Study protocol #		Study protocol #		Study protocol #		Study protocol #		Study protocol #		Study protocol #		Study protocol #
	Birthdate	Dec/30/1899	Birthdate	Dec/30/1899	Birthdate	Dec/30/1899	Birthdate	Dec/30/1899	Birthdate	Dec/30/1899	Birthdate	Dec/30/1899	Birthdate	Dec/30/1899	Birthdate	Dec/30/1899	Birthdate	Dec/30/1899	Birthdate	Dec/30/1899	Birthdate	Dec/30/1899	Birthdate	Dec/30/1899	Birthdate	Dec/30/1899	Birthdate	Dec/30/1899	Birthdate	Dec/30/1899	Birthdate	Dec/30/1899	Birthdate	Dec/30/1899	Birthdate	Dec/30/1899	Birthdate	Dec/30/1899	Birthdate	Dec/30/1899	Birthdate	Dec/30/1899	Birthdate	Dec/30/1899	Birthdate	Dec/30/1899	Birthdate	Dec/30/1899	Birthdate
	TestDate	Feb/27/2025	TestDate	Feb/27/2025	TestDate	Feb/27/2025	TestDate	Feb/27/2025	TestDate	Feb/27/2025	TestDate	Feb/27/2025	TestDate	Feb/27/2025	TestDate	Feb/27/2025	TestDate	Feb/27/2025	TestDate	Feb/27/2025	TestDate	Feb/27/2025	TestDate	Feb/27/2025	TestDate	Feb/27/2025	TestDate	Feb/27/2025	TestDate	Feb/27/2025	TestDate	Feb/27/2025	TestDate	Feb/27/2025	TestDate	Feb/27/2025	TestDate	Feb/27/2025	TestDate	Feb/27/2025	TestDate	Feb/27/2025	TestDate	Feb/27/2025	TestDate	Feb/27/2025	TestDate	Feb/27/2025	TestDate
	TestTime	10:36:34	TestTime	10:36:34	TestTime	10:38:03	TestTime	10:38:03	TestTime	10:40:47	TestTime	10:40:47	TestTime	10:41:33	TestTime	10:41:33	TestTime	11:00:21	TestTime	11:00:21	TestTime	11:01:48	TestTime	11:01:48	TestTime	11:04:30	TestTime	11:04:30	TestTime	11:05:14	TestTime	11:05:14	TestTime	11:22:20	TestTime	11:22:20	TestTime	11:23:48	TestTime	11:23:48	TestTime	11:26:33	TestTime	11:26:33	TestTime	11:27:16	TestTime	11:27:16	TestTime
	Protocol	ABI ROD	Protocol	ABI ROD	Protocol	ABI ROD	Protocol	ABI ROD	Protocol	ABI ROD	Protocol	ABI ROD	Protocol	ABI ROD	Protocol	ABI ROD	Protocol	ABI ROD	Protocol	ABI ROD	Protocol	ABI ROD	Protocol	ABI ROD	Protocol	ABI ROD	Protocol	ABI ROD	Protocol	ABI ROD	Protocol	ABI ROD	Protocol	ABI ROD	Protocol	ABI ROD	Protocol	ABI ROD	Protocol	ABI ROD	Protocol	ABI ROD	Protocol	ABI ROD	Protocol	ABI ROD	Protocol	ABI ROD	Protocol
	Step_No	1	Step_No	1	Step_No	3	Step_No	3	Step_No	6	Step_No	6	Step_No	8	Step_No	8	Step_No	1	Step_No	1	Step_No	3	Step_No	3	Step_No	6	Step_No	6	Step_No	8	Step_No	8	Step_No	1	Step_No	1	Step_No	3	Step_No	3	Step_No	6	Step_No	6	Step_No	8	Step_No	8	Step_No
	Label	R	Label	L	Label	R	Label	L	Label	R	Label	L	Label	R	Label	L	Label	R	Label	L	Label	R	Label	L	Label	R	Label	L	Label	R	Label	L	Label	R	Label	L	Label	R	Label	L	Label	R	Label	L	Label	R	Label	L	Label
	Stimulus	Scotopic WHT -40dB Flash	Stimulus	Scotopic WHT -40dB Flash	Stimulus	Scotopic WHT -24dB Flash	Stimulus	Scotopic WHT -24dB Flash	Stimulus	Scotopic WHT -12dB Flash	Stimulus	Scotopic WHT -12dB Flash	Stimulus	Scotopic WHT -4dB Flash	Stimulus	Scotopic WHT -4dB Flash	Stimulus	Scotopic WHT -40dB Flash	Stimulus	Scotopic WHT -40dB Flash	Stimulus	Scotopic WHT -24dB Flash	Stimulus	Scotopic WHT -24dB Flash	Stimulus	Scotopic WHT -12dB Flash	Stimulus	Scotopic WHT -12dB Flash	Stimulus	Scotopic WHT -4dB Flash	Stimulus	Scotopic WHT -4dB Flash	Stimulus	Scotopic WHT -40dB Flash	Stimulus	Scotopic WHT -40dB Flash	Stimulus	Scotopic WHT -24dB Flash	Stimulus	Scotopic WHT -24dB Flash	Stimulus	Scotopic WHT -12dB Flash	Stimulus	Scotopic WHT -12dB Flash	Stimulus	Scotopic WHT -4dB Flash	Stimulus	Scotopic WHT -4dB Flash	Stimulus
	Low cut (Hz)	0.3	Low cut (Hz)	0.3	Low cut (Hz)	0.3	Low cut (Hz)	0.3	Low cut (Hz)	0.3	Low cut (Hz)	0.3	Low cut (Hz)	0.3	Low cut (Hz)	0.3	Low cut (Hz)	0.3	Low cut (Hz)	0.3	Low cut (Hz)	0.3	Low cut (Hz)	0.3	Low cut (Hz)	0.3	Low cut (Hz)	0.3	Low cut (Hz)	0.3	Low cut (Hz)	0.3	Low cut (Hz)	0.3	Low cut (Hz)	0.3	Low cut (Hz)	0.3	Low cut (Hz)	0.3	Low cut (Hz)	0.3	Low cut (Hz)	0.3	Low cut (Hz)	0.3	Low cut (Hz)	0.3	Low cut (Hz)
	High cut (Hz)	500	High cut (Hz)	500	High cut (Hz)	500	High cut (Hz)	500	High cut (Hz)	500	High cut (Hz)	500	High cut (Hz)	500	High cut (Hz)	500	High cut (Hz)	500	High cut (Hz)	500	High cut (Hz)	500	High cut (Hz)	500	High cut (Hz)	500	High cut (Hz)	500	High cut (Hz)	500	High cut (Hz)	500	High cut (Hz)	500	High cut (Hz)	500	High cut (Hz)	500	High cut (Hz)	500	High cut (Hz)	500	High cut (Hz)	500	High cut (Hz)	500	High cut (Hz)	500	High cut (Hz)
	Notch	OFF	Notch	OFF	Notch	OFF	Notch	OFF	Notch	OFF	Notch	OFF	Notch	OFF	Notch	OFF	Notch	OFF	Notch	OFF	Notch	OFF	Notch	OFF	Notch	OFF	Notch	OFF	Notch	OFF	Notch	OFF	Notch	OFF	Notch	OFF	Notch	OFF	Notch	OFF	Notch	OFF	Notch	OFF	Notch	OFF	Notch	OFF	Notch
Cursor #	4033 Time	4033 Amp	4034 Time	4034 Amp	4035 Time	4035 Amp	4036 Time	4036 Amp	4037 Time	4037 Amp	4038 Time	4038 Amp	4039 Time	4039 Amp	4040 Time	4040 Amp	4043 Time	4043 Amp	4044 Time	4044 Amp	4045 Time	4045 Amp	4046 Time	4046 Amp	4047 Time	4047 Amp	4048 Time	4048 Amp	4049 Time	4049 Amp	4050 Time	4050 Amp	4053 Time	4053 Amp	4054 Time	4054 Amp	4055 Time	4055 Amp	4056 Time	4056 Amp	4057 Time	4057 Amp	4058 Time	4058 Amp	4059 Time	4059 Amp	4060 Time	4060 Amp	4063 Time
1
2
3
4
5
6
7
8
9
10
Wave Data	4033 Time	4033 Amp	4034 Time	4034 Amp	4035 Time	4035 Amp	4036 Time	4036 Amp	4037 Time	4037 Amp	4038 Time	4038 Amp	4039 Time	4039 Amp	4040 Time	4040 Amp	4043 Time	4043 Amp	4044 Time	4044 Amp	4045 Time	4045 Amp	4046 Time	4046 Amp	4047 Time	4047 Amp	4048 Time	4048 Amp	4049 Time	4049 Amp	4050 Time	4050 Amp	4053 Time	4053 Amp	4054 Time	4054 Amp	4055 Time	4055 Amp	4056 Time	4056 Amp	4057 Time	4057 Amp	4058 Time	4058 Amp	4059 Time	4059 Amp	4060 Time	4060 Amp	4063 Time
	-20	8.615768	-20	6.394342	-20	7.127561	-20	4.568097	-20	12.45654	-20	3.484697	-20	5.95589	-20	2.680061	-20	2.076172	-20	-1.766001	-20	-8.08842	-20	-1.693629	-20	-1.850459	-20	-5.487059E-02	-20	-7.670488	-20	-.1486147	-20	-1.726531	-20	-1.925162	-20	1.263115	-20	-2.129879	-20	-5.556826	-20	-1.580132	-20	-2.308535	-20	-13.71798	-20
	-19	9.198734	-19	7.031948	-19	7.790686	-19	5.214339	-19	13.57721	-19	3.710121	-19	5.534122	-19	2.98616	-19	2.496484	-19	-2.227718	-19	-8.876079	-19	-2.096804	-19	-1.906882	-19	-9.672643E-02	-19	-8.353039	-19	-.195674	-19	-1.789151	-19	-1.974113	-19	1.386288	-19	-1.964338	-19	-5.945238	-19	-1.862213	-19	-2.630683	-19	-14.68896	-19
	-18	9.695446	-18	7.464423	-18	7.992805	-18	5.899905	-18	14.69954	-18	4.481263	-18	5.282023	-18	3.603997	-18	2.708743	-18	-2.59256	-18	-9.844634	-18	-2.596709	-18	-1.602288	-18	9.713524E-02	-18	-8.805234	-18	9.540997E-02	-18	-2.169832	-18	-2.525017	-18	1.637908	-18	-1.716473	-18	-6.29285	-18	-2.053803	-18	-2.717476	-18	-14.79068	-18
	-17	10.19344	-17	7.658202	-17	8.020445	-17	6.181329	-17	15.93836	-17	5.456921	-17	5.2528	-17	4.197187	-17	2.590844	-17	-2.606739	-17	-11.02565	-17	-2.980962	-17	-1.438675	-17	.3456334	-17	-9.492212	-17	.3522149	-17	-2.609025	-17	-3.120366	-17	1.877554	-17	-1.467639	-17	-6.477971	-17	-2.056088	-17	-2.899391	-17	-14.82615	-17
	-16	10.518	-16	7.772508	-16	8.079825	-16	6.2446	-16	16.84284	-16	6.376215	-16	5.330138	-16	4.858163	-16	2.456013	-16	-2.444719	-16	-11.97517	-16	-3.289619	-16	-1.193125	-16	1.03563	-16	-9.324279	-16	.3658527	-16	-2.902361	-16	-3.227337	-16	2.049391	-16	-.9950683	-16	-6.768659	-16	-2.056224	-16	-3.105414	-16	-15.04845	-16
	-15	10.79053	-15	7.649652	-15	8.316089	-15	6.208603	-15	17.99231	-15	7.642259	-15	4.925954	-15	5.120712	-15	2.532645	-15	-2.446708	-15	-12.94034	-15	-3.540219	-15	-.577145	-15	1.500812	-15	-8.831032	-15	.3390665	-15	-3.169683	-15	-3.505229	-15	2.397096	-15	-.3869188	-15	-7.000819	-15	-2.18706	-15	-3.174264	-15	-15.26241	-15
	-14	9.757841	-14	8.038745	-14	7.832574	-14	6.280594	-14	15.58971	-14	4.57421	-14	6.009187	-14	4.192473	-14	2.864554	-14	-3.192471	-14	-10.48155	-14	-3.042425	-14	-2.28848	-14	-.0931371	-14	-8.437429	-14	-.2229434	-14	-2.269729	-14	-1.999617	-14	.9235984	-14	-2.597805	-14	-7.181539	-14	-1.808438	-14	-2.377667	-14	-13.551	-14
	-13	10.14471	-13	8.238771	-13	8.109226	-13	7.053013	-13	16.6659	-13	4.904425	-13	4.643966	-13	4.133012	-13	2.885377	-13	-2.5616	-13	-11.54061	-13	-2.942729	-13	-1.886293	-13	-3.133111E-02	-13	-9.140122	-13	-.1632918	-13	-2.832483	-13	-2.054823	-13	1.719091	-13	-1.298494	-13	-6.525627	-13	-2.663621	-13	-3.540248	-13	-15.29827	-13
	-12	10.60476	-12	7.563221	-12	8.278477	-12	7.328955	-12	17.68581	-12	6.917387	-12	5.167693	-12	4.600076	-12	2.116322	-12	-2.323413	-12	-12.41764	-12	-3.047668	-12	-1.071431	-12	1.621397	-12	-10.63751	-12	1.299415	-12	-3.606809	-12	-3.708458	-12	2.762647	-12	-.4308034	-12	-6.494223	-12	-2.151778	-12	-3.092073	-12	-15.80596	-12
	-11	11.44085	-11	7.309662	-11	8.223492	-11	5.827919	-11	19.25554	-11	9.391311	-11	5.371449	-11	5.739987	-11	1.827312	-11	-2.138455	-11	-14.2192	-11	-3.630502	-11	-.6600187	-11	2.262089	-11	-11.43962	-11	1.64729	-11	-3.648039	-11	-4.186817	-11	2.711319	-11	.7320793	-11	-6.84773	-11	-2.231413	-11	-2.915455	-11	-16.0023	-11
	-10	11.30117	-10	7.596164	-10	8.406798	-10	5.489235	-10	18.54827	-10	9.290199	-10	5.505747	-10	7.312187	-10	2.276877	-10	-1.873829	-10	-14.26398	-10	-4.161263	-10	7.543084E-02	-10	3.78678	-10	-7.520056	-10	.1650359	-10	-3.270817	-10	-4.776925	-10	2.735358	-10	1.102546	-10	-7.367988	-10	-1.764036	-10	-3.557383	-10	-15.77776	-10
	-9	11.49387	-9	7.151348	-9	9.045962	-9	5.271902	-9	20.20865	-9	10.77602	-9	2.857681	-9	4.746536	-9	3.225425	-9	-2.59048	-9	-14.71907	-9	-4.416724	-9	2.367922	-9	1.459073	-9	-5.811449	-9	-.6911072	-9	-3.390222	-9	-4.304731	-9	3.530566	-9	.1709642	-9	-7.587805	-9	-2.50307	-9	-3.562757	-9	-15.13918	-9
	-8	11.0634	-8	7.417095	-8	8.879464	-8	5.97711	-8	20.43424	-8	11.27819	-8	5.504361	-8	4.569685	-8	3.35184	-8	-3.064405	-8	-14.63533	-8	-4.031314	-8	4.510196	-8	1.220829	-8	-5.731641	-8	-1.000387	-8	-2.314889	-8	-3.9654	-8	3.209938	-8	.3974155	-8	-7.976291	-8	-2.43975	-8	-3.729494	-8	-14.80408	-8
	-7	11.07877	-7	7.988887	-7	8.9234	-7	6.619196	-7	21.16918	-7	13.03047	-7	5.936933	-7	2.107148	-7	2.88517	-7	-2.957759	-7	-15.8331	-7	-3.98723	-7	3.653575	-7	3.434186	-7	-5.639671	-7	1.345975	-7	-.9367234	-7	-4.693285	-7	4.132417	-7	1.232307	-7	-8.276067	-7	-4.165421	-7	-3.137335	-7	-15.08963	-7
	-6	10.84015	-6	7.796129	-6	9.354527	-6	6.750813	-6	20.44606	-6	13.27159	-6	5.245154	-6	3.891486	-6	2.068257	-6	-2.537086	-6	-15.15765	-6	-3.239343	-6	3.886634	-6	6.477832	-6	-6.397913	-6	1.495202	-6	-1.569376	-6	-3.752715	-6	4.713236	-6	.4803673	-6	-8.156976	-6	-4.513771	-6	-2.596309	-6	-12.76853	-6
	-5	10.38875	-5	6.554641	-5	9.055049	-5	6.024372	-5	20.39257	-5	12.73214	-5	4.387635	-5	3.505622	-5	2.627896	-5	-2.542257	-5	-14.11173	-5	-3.29575	-5	4.321514	-5	7.205428	-5	-7.34513	-5	1.14877	-5	.5954068	-5	-2.342774	-5	4.724181	-5	1.106234	-5	-8.613031	-5	-4.224729	-5	-3.770343	-5	-13.9326	-5
	-4	10.93456	-4	5.309823	-4	9.675729	-4	5.763752	-4	21.33599	-4	13.21134	-4	4.817211	-4	5.413035	-4	2.804321	-4	-2.574546	-4	-13.70866	-4	-2.695103	-4	5.31298	-4	7.579309	-4	-7.242835	-4	.6837772	-4	1.377972	-4	-1.172367	-4	6.487038	-4	2.687006	-4	-9.02508	-4	-4.91165	-4	-3.32804	-4	-13.24241	-4
	-3	11.03522	-3	5.506744	-3	10.27132	-3	6.11201	-3	20.32207	-3	13.31244	-3	5.068285	-3	5.536746	-3	2.956119	-3	-1.83816	-3	-13.57475	-3	-2.248715	-3	5.311609	-3	7.840744	-3	-6.522142	-3	-.0242272	-3	1.793367	-3	-.7805118	-3	6.488229	-3	2.742229	-3	-10.14853	-3	-6.088806	-3	-2.966118	-3	-15.14915	-3
	-2	11.02371	-2	5.394726	-2	10.70357	-2	6.52578	-2	21.16891	-2	13.79586	-2	6.292427	-2	7.155218	-2	2.232114	-2	-1.845393	-2	-12.86474	-2	-2.367342	-2	4.617519	-2	6.435417	-2	-6.62083	-2	-.2116782	-2	1.595231	-2	-1.24445	-2	6.080423	-2	-.3304138	-2	-10.3954	-2	-6.490439	-2	-5.264801	-2	-16.51386	-2
	-1	10.44118	-1	4.705941	-1	10.02634	-1	5.714849	-1	21.41041	-1	13.59982	-1	6.980792	-1	7.238989	-1	1.829713	-1	-2.070908	-1	-12.27664	-1	-1.966785	-1	4.971122	-1	5.33163	-1	-8.266017	-1	-1.889613	-1	1.006129	-1	-2.531814	-1	7.188869	-1	6.726464E-02	-1	-10.75332	-1	-6.720679	-1	-5.468133	-1	-16.82904	-1
	0	10.49206	0	4.469848	0	10.76858	0	5.370226	0	22.03821	0	14.0038	0	7.245648	0	8.59241	0	1.50784	0	-1.602895	0	-13.11587	0	-1.453492	0	3.372659	0	5.027182	0	-7.532364	0	-1.973498	0	1.971861	0	-.3497552	0	6.532843	0	2.419559	0	-11.56999	0	-5.902281	0	-4.640364	0	-17.0246	0
	1	10.84571	1	4.795998	1	10.82642	1	5.972022	1	21.63095	1	12.68287	1	3.8748	1	7.372974	1	.238827	1	-2.09565	1	-13.56357	1	-2.392458	1	4.31026	1	4.90524	1	-8.93347	1	-3.924425	1	.587773	1	.4025625	1	6.569608	1	3.84469	1	-11.32991	1	-6.261194	1	-5.840602	1	-17.90701	1
	2	11.6127	2	4.747011	2	10.04208	2	6.466058	2	21.83055	2	13.21548	2	5.08201	2	7.889907	2	1.30609	2	-1.982058	2	-15.00859	2	-2.5283	2	4.013879	2	4.915051	2	-7.710542	2	-2.161097	2	1.919023	2	.9485408	2	7.47296	2	4.601011	2	-12.09513	2	-6.53366	2	-5.77806	2	-18.08211	2
	3	11.96879	3	4.831658	3	8.662358	3	6.225047	3	22.94603	3	14.87098	3	4.965352	3	5.541469	3	2.149235	3	-2.840518	3	-15.70777	3	-3.276312	3	5.010749	3	4.790786	3	-7.429675	3	-1.866071	3	1.126099	3	-.9172257	3	7.695879	3	5.014527	3	-13.25134	3	-6.625294	3	-4.359591	3	-16.88136	3
	4	12.75723	4	5.611314	4	8.698373	4	5.992824	4	22.28979	4	14.50081	4	6.021326	4	2.364301	4	2.721254	4	-4.478081	4	-16.08537	4	-5.47297	4	6.557874	4	4.197043	4	-8.862859	4	-4.35278	4	1.856537	4	.4767665	4	7.818352	4	1.693192	4	-12.87261	4	-6.242785	4	-5.68269	4	-18.16624	4
	5	13.22747	5	5.781102	5	8.76474	5	6.052411	5	23.83893	5	13.69703	5	-.3644598	5	-3.518902	5	2.402349	5	-3.91611	5	-18.15527	5	-5.536112	5	4.709522	5	4.305313	5	-15.1701	5	-8.662278	5	.9176008	5	-.3121697	5	7.022143	5	2.274944	5	-14.60377	5	-6.826807	5	-11.15469	5	-22.57255	5
	6	14.47014	6	6.798818	6	8.594112	6	6.173294	6	24.16549	6	13.21555	6	-15.95788	6	-17.45218	6	2.321391	6	-3.49142	6	-19.26066	6	-5.837663	6	4.608926	6	4.168031	6	-32.37361	6	-25.2048	6	1.213049	6	.2595447	6	6.804811	6	1.636304	6	-15.47244	6	-7.796191	6	-25.42082	6	-36.34145	6
	7	14.56682	7	7.118102	7	9.306516	7	6.737221	7	22.44966	7	12.34991	7	-39.64364	7	-40.24894	7	2.073697	7	-4.981236	7	-19.32911	7	-6.040676	7	2.78347	7	.9113408	7	-60.80327	7	-54.10623	7	1.225675	7	.3190656	7	7.458313	7	1.376901	7	-18.35226	7	-10.72099	7	-52.41681	7	-63.96252	7
	8	15.18009	8	7.74951	8	8.656252	8	6.422578	8	18.24864	8	9.387751	8	-72.2128	8	-72.25501	8	2.333062	8	-4.448579	8	-20.07431	8	-7.242875	8	-2.792733	8	-3.744848	8	-101.1797	8	-96.03459	8	2.213151	8	-1.092341	8	6.466498	8	2.458377	8	-22.45749	8	-15.217	8	-89.69975	8	-98.57802	8
	9	15.3804	9	7.389386	9	6.812489	9	5.311734	9	13.07302	9	4.709931	9	-109.4966	9	-109.6404	9	2.392115	9	-5.449705	9	-20.09209	9	-6.849029	9	-9.035795	9	-9.890771	9	-147.4302	9	-143.2431	9	1.558442	9	-1.255656	9	6.661258	9	2.324645	9	-29.47971	9	-20.28428	9	-132.4075	9	-140.7631	9
	10	15.96505	10	7.68151	10	6.429453	10	5.212317	10	7.013731	10	-.7426448	10	-146.8497	10	-144.9965	10	2.937893	10	-6.556097	10	-21.15955	10	-6.243814	10	-18.45773	10	-19.16737	10	-196.5473	10	-195.4819	10	2.389612	10	-1.797485	10	4.872991	10	1.31912	10	-37.86394	10	-26.71168	10	-174.2521	10	-181.0596	10
	11	16.31469	11	8.180887	11	6.197637	11	2.930905	11	-.7223828	11	-8.181421	11	-183.4099	11	-181.7194	11	1.856162	11	-6.029727	11	-19.57816	11	-6.327255	11	-29.49144	11	-29.98409	11	-241.9639	11	-243.7231	11	2.52269	11	-2.565594	11	3.939145	11	.4875743	11	-46.24266	11	-33.54041	11	-216.5394	11	-219.4609	11
	12	15.98335	12	8.583017	12	6.706293	12	2.14651	12	-10.2174	12	-18.0407	12	-211.213	12	-208.5288	12	1.571081	12	-6.19623	12	-19.17734	12	-7.106796	12	-42.19041	12	-42.48532	12	-279.3591	12	-284.0549	12	3.378423	12	-1.579027	12	3.911625	12	-.2310243	12	-57.38448	12	-44.39773	12	-250.3188	12	-245.971	12
	13	15.59226	13	8.453196	13	4.994333	13	.9580475	13	-21.35799	13	-28.31786	13	-231.2454	13	-227.306	13	1.689391	13	-6.63706	13	-17.65718	13	-8.588699	13	-55.71967	13	-56.19507	13	-303.5998	13	-312.9922	13	4.469492	13	-.6333144	13	3.278155	13	-1.645316	13	-69.37475	13	-60.24683	13	-270.7601	13	-261.8243	13
	14	16.68822	14	8.616578	14	4.041568	14	.4093935	14	-30.52703	14	-40.16527	14	-239.2071	14	-233.385	14	1.964591	14	-7.172165	14	-19.35016	14	-8.541188	14	-70.14495	14	-71.03154	14	-315.6919	14	-329.4584	14	4.050846	14	.4227825	14	1.860593	14	-.4137474	14	-82.57169	14	-76.3269	14	-280.5052	14	-269.9999	14
	15	16.36277	15	7.795481	15	3.876635	15	.2930055	15	-41.28315	15	-50.957	15	-236.3262	15	-230.4266	15	1.697633	15	-8.691885	15	-19.82253	15	-9.811356	15	-85.67632	15	-85.40329	15	-316.5916	15	-332.3961	15	4.112058	15	-.6154397	15	1.41435	15	-1.363934	15	-97.31416	15	-89.26902	15	-277.1828	15	-270.252	15
	16	16.2257	16	7.281334	16	2.551353	16	-.6304876	16	-53.77189	16	-62.82858	16	-226.2895	16	-219.6921	16	1.436921	16	-8.710582	16	-22.12603	16	-10.73086	16	-101.0886	16	-101.7052	16	-306.8351	16	-324.6373	16	3.171957	16	1.274811	16	.4752269	16	-1.495116	16	-113.4146	16	-102.0172	16	-268.9302	16	-261.231	16
	17	16.22309	17	7.817733	17	1.177058	17	-2.470887	17	-66.15532	17	-75.07057	17	-214.7244	17	-207.0825	17	.8714581	17	-7.628805	17	-24.12341	17	-11.89776	17	-117.1126	17	-117.4159	17	-295.8167	17	-313.1442	17	3.346473	17	1.158144	17	-.58753	17	-2.885611	17	-128.9039	17	-114.7905	17	-256.8565	17	-246.9946	17
	18	16.41725	18	8.220601	18	-.3367496	18	-4.611069	18	-79.71101	18	-87.39777	18	-204.82	18	-196.2693	18	7.990509E-02	18	-7.15301	18	-25.49657	18	-14.57004	18	-132.4856	18	-133.6327	18	-286.9441	18	-300.6489	18	2.461897	18	.0791572	18	-2.624297	18	-6.805974	18	-144.7381	18	-128.0132	18	-251.153	18	-235.6565	18
	19	16.04789	19	8.719646	19	-1.503618	19	-5.100682	19	-92.48825	19	-99.80545	19	-198.4098	19	-191.4038	19	-.929629	19	-7.193461	19	-27.22697	19	-18.09363	19	-149.733	19	-150.2696	19	-285.3638	19	-296.9139	19	1.617592	19	.1338105	19	-3.924901	19	-10.6918	19	-160.8888	19	-143.2127	19	-250.5193	19	-231.7682	19
	20	15.8523	20	8.864425	20	-3.548221	20	-6.143335	20	-104.4714	20	-111.1595	20	-189.8155	20	-185.8082	20	-1.503707	20	-7.532876	20	-30.57756	20	-20.69147	20	-165.1084	20	-167.1337	20	-274.2662	20	-293.7033	20	.9596898	20	-1.057374	20	-6.943865	20	-9.273615	20	-176.5926	20	-159.3139	20	-218.1629	20	-208.2097	20
	21	15.85414	21	8.891513	21	-4.65722	21	-8.025027	21	-117.3053	21	-123.0242	21	-154.1093	21	-153.043	21	-.5186015	21	-7.910476	21	-33.99052	21	-22.83729	21	-180.3158	21	-183.9443	21	-210.5086	21	-238.5951	21	.5516135	21	-.7437245	21	-8.021242	21	-10.33302	21	-194.8312	21	-174.6778	21	-106.9343	21	-126.6273	21
	22	16.55198	22	9.120695	22	-4.955184	22	-9.098716	22	-128.7453	22	-133.891	22	-82.83579	22	-77.82786	22	-.4592714	22	-8.374758	22	-36.94376	22	-26.06001	22	-198.8214	22	-203.2774	22	-69.18024	22	-100.0578	22	.9985788	22	-2.478095	22	-8.288461	22	-10.11541	22	-215.871	22	-190.286	22	54.46851	22	8.254614	22
	23	16.46119	23	9.410882	23	-6.130933	23	-9.943373	23	-139.7562	23	-144.0273	23	10.59876	23	24.21658	23	-.3376913	23	-8.614756	23	-40.03983	23	-28.22183	23	-216.4332	23	-228.2024	23	90.03214	23	81.86554	23	-1.784466E-02	23	-2.342151	23	-9.159212	23	-12.17171	23	-239.2681	23	-207.1604	23	179.3041	23	135.4201	23
	24	16.96195	24	9.818334	24	-6.92005	24	-10.13319	24	-144.3212	24	-150.1805	24	89.18873	24	109.4239	24	-.8323399	24	-9.359032	24	-42.19676	24	-30.03026	24	-222.3431	24	-248.6837	24	183.9237	24	206.6025	24	-.68615	24	-4.242861	24	-11.09651	24	-10.58177	24	-233.9589	24	-208.1052	24	218.8184	24	198.6431	24
	25	16.9956	25	9.485734	25	-8.268069	25	-11.01208	25	-133.6953	25	-142.1435	25	131.8806	25	155.5346	25	-.339314	25	-8.917477	25	-42.38705	25	-30.51636	25	-203.6842	25	-243.0841	25	194.4814	25	236.176	25	-.5751479	25	-2.69011	25	-12.68351	25	-13.68859	25	-181.553	25	-176.6158	25	192.1827	25	203.233	25
	26	16.93976	26	10.16969	26	-10.03927	26	-12.04592	26	-103.8394	26	-115.5864	26	138.9613	26	161.8885	26	-.4660133	26	-8.324485	26	-44.51043	26	-32.07515	26	-148.4398	26	-192.4012	26	160.3902	26	203.8558	26	.1660292	26	-3.762612	26	-16.32723	26	-19.29851	26	-77.23299	26	-105.4199	26	119.5409	26	165.2115	26
	27	16.3874	27	10.18578	27	-10.83436	27	-13.50851	27	-59.6651	27	-69.81065	27	110.2344	27	132.9268	27	-1.055608	27	-8.859118	27	-46.63995	27	-34.04705	27	-59.20275	27	-91.0649	27	84.3482	27	121.9274	27	.1578124	27	-3.695277	27	-21.62647	27	-24.11695	27	45.63828	27	-.9911782	27	18.04493	27	88.49827	27
	28	15.36728	28	9.111986	28	-11.34545	28	-15.26865	28	-10.83574	28	-13.41756	28	52.57177	28	72.8005	28	-.8666762	28	-9.547987	28	-51.58905	28	-40.3993	28	37.42712	28	30.99098	28	1.626849E-02	28	12.70916	28	.6681103	28	-1.260577	28	-24.89841	28	-28.32527	28	128.847	28	99.45619	28	-2.781985	28	29.5344	28
	29	16.57333	29	8.163012	29	-13.05564	29	-17.96342	29	40.77413	29	47.04824	29	4.897821	29	19.92039	29	-1.915636	29	-8.809154	29	-58.07113	29	-51.68377	29	103.6902	29	120.4719	29	26.35153	29	2.509224	29	2.69571	29	-1.34878	29	-20.3082	29	-22.50995	29	146.8086	29	156.7008	29	173.3233	29	85.43149	29
	30	16.42541	30	7.024643	30	-14.86679	30	-21.73943	30	79.22829	30	95.5085	30	59.19666	30	62.59866	30	-2.191952	30	-8.799209	30	-59.53001	30	-58.90417	30	121.0918	30	151.1198	30	209.0663	30	191.4809	30	1.573288	30	.3366005	30	5.011287	30	2.46689	30	103.353	30	156.1303	30	426.1689	30	253.578	30
	31	15.68741	31	6.36566	31	-14.6155	31	-24.24586	31	97.83676	31	119.6484	31	207.7994	31	218.4749	31	-2.627495	31	-8.471826	31	-44.74495	31	-52.013	31	100.5791	31	126.1666	31	402.6874	31	427.7319	31	1.347077	31	1.499057	31	58.38527	31	50.67578	31	37.08776	31	112.2019	31	560.3552	31	412.6879	31
	32	15.00134	32	6.405324	32	-11.40292	32	-19.95489	32	97.61064	32	118.7812	32	349.4709	32	381.1023	32	-2.860079	32	-7.689046	32	-4.083853	32	-14.39587	32	88.98281	32	82.91551	32	499.5277	32	557.2855	32	2.063329	32	2.688828	32	134.5262	32	110.6029	32	60.84933	32	92.55357	32	562.165	32	492.6115	32
	33	14.41292	33	6.33703	33	8.270204E-02	33	-3.405007	33	104.0511	33	115.2819	33	428.8242	33	474.3671	33	-2.745463	33	-7.524669	33	59.23786	33	57.92134	33	141.6803	33	111.0103	33	504.2782	33	574.6802	33	1.275558	33	1.466126	33	194.8725	33	168.225	33	240.3239	33	167.1729	33	489.5401	33	494.7296	33
	34	14.38654	34	6.521463	34	26.85148	34	29.27921	34	140.5748	34	138.0795	34	442.9032	34	486.3596	34	-2.149367	34	-7.85731	34	127.3754	34	140.9792	34	268.2312	34	256.1435	34	448.8223	34	517.5588	34	.1144116	34	1.099715	34	214.4709	34	192.2108	34	445.1997	34	320.2111	34	379.6985	34	435.437	34
	35	13.95328	35	6.764024	35	66.8275	35	74.04423	35	214.5022	35	202.3107	35	407.911	35	440.7077	35	-2.284786	35	-8.162781	35	170.4121	35	200.4789	35	405.3798	35	433.6012	35	359.0205	35	416.818	35	.2302444	35	-.5553338	35	188.7867	35	185.1384	35	535.7503	35	440.2229	35	254.2529	35	335.5182	35
	36	13.9428	36	6.491461	36	110.9794	36	118.8769	36	308.3582	36	297.8153	36	337.2859	36	360.2144	36	-2.487395	36	-8.253814	36	176.785	36	217.7675	36	477.4119	36	529.7445	36	253.9156	36	296.639	36	.1845884	36	.3249177	36	144.7992	36	163.348	36	511.216	36	475.7518	36	148.9496	36	227.6944	36
	37	14.10824	37	5.309211	37	143.4701	37	149.095	37	377.3681	37	384.6132	37	245.4615	37	261.7675	37	-3.351905	37	-7.619494	37	161.4978	37	195.9507	37	474.1376	37	534.1705	37	163.1947	37	188.2885	37	-.87911	37	1.450129	37	161.1657	37	173.0017	37	424.1727	37	448.2507	37	100.7294	37	142.1377	37
	38	15.08016	38	6.009027	38	155.4005	38	158.1107	38	400.1129	38	419.7992	38	164.1207	38	173.0268	38	-2.638088	38	-7.969395	38	161.2817	38	172.3	38	420.3499	38	481.4171	38	112.2417	38	124.8417	38	-.8726668	38	-.3624824	38	286.8587	38	246.5803	38	307.895	38	381.9964	38	123.2073	38	101.8259	38
	39	14.91707	39	6.50228	39	148.3448	39	149.1861	39	377.4921	39	402.9582	39	129.1771	39	126.4839	39	-2.214097	39	-6.865394	39	216.488	39	216.1352	39	343.6351	39	396.2195	39	110.3748	39	120.8428	39	-2.137347	39	-1.174643	39	434.6389	39	350.5495	39	206.3682	39	297.5027	39	187.7133	39	114.5011	39
	40	14.87972	40	7.034447	40	140.9509	40	143.74	40	324.2302	40	348.8969	40	147.609	40	143.6765	40	-.6324041	40	-6.400179	40	311.42	40	332.1762	40	276.3843	40	307.0165	40	145.2833	40	158.0197	40	-1.379737	40	-.7624601	40	503.5003	40	418.4693	40	158.6838	40	221.0619	40	247.7809	40	154.5974	40
	41	16.08047	41	7.096501	41	162.861	41	169.4326	41	261.2314	41	278.4917	41	194.8036	41	201.3175	41	8.093059E-02	41	-5.006542	41	395.553	41	451.0213	41	238.9549	41	247.2915	41	185.0586	41	203.8213	41	-1.325906	41	-.1738265	41	482.6875	41	428.402	41	177.3156	41	184.7513	41	282.2013	41	197.4174	41
	42	16.64394	42	7.829227	42	223.9519	42	232.2244	42	214.9414	42	218.0323	42	241.7581	42	258.4326	42	6.319523E-02	42	-3.677896	42	432.6264	42	509.8021	42	235.8811	42	238.2883	42	212.4876	42	242.0579	42	.4381818	42	.406849	42	404.3369	42	392.2926	42	228.7954	42	191.0799	42	287.0782	42	228.3078	42
	43	16.66087	43	8.258584	43	297.4591	43	304.7277	43	205.1219	43	187.894	43	271.0786	43	294.0174	43	1.661104	43	-2.164962	43	419.2211	43	504.1204	43	252.4583	43	261.7861	43	223.6015	43	260.8812	43	2.260389	43	.3394771	43	306.992	43	329.7997	43	270.5646	43	216.8107	43	270.555	43	239.2491	43
	44	16.78167	44	8.704411	44	346.0821	44	351.3583	44	226.891	44	197.2284	44	277.4032	44	302.1008	44	2.732199	44	-2.907486	44	373.7092	44	449.9958	44	269.8732	44	289.6452	44	220.3656	44	259.3715	44	3.188247	44	4.456315	44	239.026	44	268.3285	44	287.1456	44	238.8724	44	246.3206	44	232.1119	44
	45	16.65495	45	9.797472	45	353.0303	45	357.0667	45	256.1377	45	228.9413	45	265.5908	45	285.9866	45	4.365729	45	-2.177328	45	319.8337	45	375.7482	45	275.3931	45	302.7675	45	209.6239	45	241.6396	45	4.225153	45	5.310565	45	234.7836	45	234.6607	45	280.393	45	248.5697	45	226.1146	45	214.778	45
	46	16.63606	46	10.49662	46	325.697	46	325.8237	46	275.3488	46	260.1443	46	242.2734	46	259.3997	46	4.608346	46	-.7399448	46	281.2773	46	315.6966	46	269.6649	46	302.4051	46	196.8789	46	219.6238	46	6.092864	46	9.609451	46	280.5573	46	237.6169	46	260.9515	46	246.0208	46	213.7393	46	192.526	46
	47	17.05767	47	10.42753	47	281.4399	47	275.0581	47	277.9276	47	275.8273	47	219.9844	47	234.5277	47	5.697056	47	.5395488	47	273.3315	47	293.236	47	259.6998	47	291.8517	47	186.7013	47	205.3992	47	7.984421	47	12.50292	47	330.034	47	261.988	47	240.4596	47	234.7658	47	211.7758	47	181.76	47
	48	18.36174	48	9.940279	48	244.3093	48	228.8582	48	266.5316	48	274.3023	48	206.4053	48	218.3209	48	5.920485	48	1.650241	48	288.2628	48	309.0903	48	247.7089	48	276.1716	48	176.8283	48	197.5938	48	8.616999	48	15.13129	48	353.3741	48	281.7824	48	226.1835	48	223.9727	48	214.6843	48	176.7633	48
	49	19.4866	49	10.7178	49	232.4002	49	208.5493	49	248.4799	49	260.3795	49	204.102	49	213.7707	49	7.787631	49	4.002391	49	307.5681	49	339.5787	49	241.965	49	263.7549	49	172.9437	49	197.011	49	10.99099	49	15.99615	49	349.7974	49	295.9008	49	221.464	49	212.1335	49	217.837	49	175.8335	49
	50	19.79106	50	11.59577	50	249.0286	50	219.7918	50	234.3049	50	243.8001	50	209.1056	50	218.4604	50	8.843742	50	5.214329	50	319.9505	50	364.5591	50	239.2658	50	256.9476	50	175.0288	50	200.0317	50	12.34528	50	17.91716	50	330.7487	50	293.0336	50	223.0956	50	205.1422	50	220.6754	50	177.6286	50
	51	19.91462	51	12.5168	51	275.7173	51	249.1469	51	224.8784	51	230.9648	51	216.7611	51	225.7316	51	10.17376	51	7.545066	51	322.5515	51	374.2545	51	239.4543	51	254.6147	51	176.5015	51	201.2563	51	12.31701	51	19.04186	51	310.2706	51	286.9777	51	224.953	51	205.2172	51	218.258	51	176.9736	51
	52	20.49018	52	13.10625	52	291.9584	52	276.0171	52	222.8134	52	224.2254	52	224.9086	52	231.2737	52	11.44332	52	10.23299	52	316.2082	52	370.1864	52	239.5125	52	253.2202	52	176.2713	52	201.9437	52	13.50346	52	22.60559	52	298.5967	52	275.2457	52	223.163	52	204.129	52	218.201	52	176.8723	52
	53	21.45584	53	14.33775	53	290.7016	53	286.1099	53	226.4758	53	222.2413	53	226.4949	53	231.0778	53	11.69348	53	13.90742	53	307.7275	53	358.7264	53	237.4037	53	250.5571	53	177.3597	53	205.3836	53	14.26043	53	25.10043	53	297.6378	53	266.5233	53	220.2478	53	202.3739	53	219.0092	53	177.2066	53
	54	22.4759	54	15.79024	54	276.6523	54	278.8387	54	232.4482	54	222.8225	54	224.1189	54	227.3575	54	12.84173	54	16.0221	54	301.2704	54	347.3569	54	233.2374	54	248.0465	54	178.6831	54	209.6897	54	15.29164	54	27.30455	54	302.5581	54	265.1442	54	219.2013	54	196.3011	54	217.976	54	177.3518	54
	55	23.83779	55	16.86975	55	258.7558	55	261.7994	55	234.237	55	223.4001	55	221.7831	55	224.9107	55	15.47905	55	18.76608	55	298.0306	55	342.7471	55	229.8213	55	245.1588	55	182.1723	55	213.6244	55	19.22729	55	27.94564	55	309.3213	55	263.0542	55	219.3276	55	194.2502	55	214.8222	55	173.3423	55
	56	25.65156	56	18.94011	56	245.3302	56	245.4639	56	229.6577	56	220.5025	56	215.0068	56	220.3654	56	18.91351	56	20.09941	56	297.3259	56	341.4896	56	229.8044	56	243.175	56	185.0987	56	213.9072	56	21.33245	56	30.91542	56	311.1154	56	263.5999	56	221.1453	56	194.5157	56	211.8213	56	169.1394	56
	57	28.84119	57	21.98454	57	242.2778	57	234.6806	57	222.8712	57	215.317	57	205.7344	57	215.5919	57	21.05218	57	23.34274	57	297.0851	57	341.5919	57	230.7326	57	245.3618	57	190.0269	57	209.6858	57	26.64287	57	36.6881	57	308.7876	57	259.8394	57	221.1241	57	192.7679	57	208.6519	57	164.3981	57
	58	32.51308	58	25.12382	58	245.9604	58	232.1448	58	216.2847	58	209.1035	58	198.6355	58	209.8045	58	24.04406	58	26.42887	58	295.4226	58	340.2177	58	229.9062	58	247.9741	58	187.7181	58	206.571	58	32.63372	58	43.68916	58	302.1758	58	253.443	58	218.7191	58	189.6877	58	205.2594	58	161.6016	58
	59	35.82389	59	29.07383	59	250.5623	59	234.8519	59	209.286	59	202.8445	59	194.7319	59	204.3098	59	26.84614	59	29.54593	59	293.0692	59	337.6569	59	231.1897	59	247.4601	59	186.6763	59	206.2444	59	40.19836	59	49.05107	59	294.4654	59	246.2683	59	215.5941	59	187.0934	59	203.379	59	157.9608	59
	60	38.41685	60	32.64878	60	254.6789	60	240.0295	60	204.0498	60	196.2216	60	193.8434	60	201.7959	60	30.98135	60	34.12769	60	289.3949	60	333.2036	60	231.1365	60	245.6771	60	185.3047	60	204.331	60	46.2993	60	51.48196	60	286.8632	60	239.4395	60	211.6984	60	183.8113	60	202.3557	60	155.2242	60
	61	42.32952	61	36.70195	61	255.051	61	243.6376	61	199.7903	61	190.5733	61	195.809	61	202.0794	61	34.01844	61	39.57251	61	288.0612	61	330.003	61	229.4632	61	243.8201	61	182.4435	61	201.9515	61	47.72768	61	52.70888	61	283.6414	61	234.4948	61	207.6063	61	180.3981	61	200.1135	61	151.1714	61
	62	47.0454	62	41.14224	62	251.1581	62	242.3059	62	195.955	62	185.3081	62	199.0404	62	204.6783	62	36.93498	62	44.70662	62	286.7685	62	329.708	62	227.2937	62	240.6047	62	180.1303	62	199.1798	62	48.06075	62	54.69399	62	283.6524	62	234.3322	62	202.3804	62	174.9955	62	201.1883	62	150.0733	62
	63	51.69179	63	47.36168	63	245.4841	63	238.5333	63	194.0033	63	182.2963	63	201.0237	63	205.4034	63	38.20185	63	50.76062	63	287.6253	63	332.5373	63	225.8114	63	238.0423	63	177.9977	63	196.726	63	47.21159	63	55.74781	63	287.2519	63	233.7462	63	199.451	63	171.3842	63	203.9852	63	148.0482	63
	64	56.63862	64	52.9207	64	240.6387	64	232.3907	64	192.9316	64	178.9656	64	204.9642	64	204.786	64	38.90111	64	55.39277	64	288.0655	64	333.9982	64	223.3003	64	235.1064	64	176.5587	64	197.4077	64	46.09779	64	56.48486	64	288.8332	64	233.7037	64	196.8737	64	167.262	64	207.4452	64	148.3537	64
	65	61.74858	65	56.42617	65	236.4321	65	226.9411	65	192.0565	65	176.5068	65	208.1923	65	203.541	65	39.2739	65	58.45638	65	286.3749	65	334.332	65	221.5688	65	234.123	65	175.6831	65	199.1774	65	45.95978	65	59.30945	65	290.7592	65	232.5712	65	196.8872	65	164.8679	65	207.203	65	148.4563	65
	66	66.22427	66	58.95415	66	233.6354	66	221.9306	66	190.0326	66	172.9948	66	209.7282	66	203.0495	66	40.72695	66	58.5655	66	284.5732	66	332.6131	66	220.4507	66	235.1096	66	177.3239	66	204.2565	66	45.46344	66	61.44249	66	291.8576	66	231.4228	66	196.9752	66	162.8195	66	204.7509	66	147.4074	66
	67	70.03337	67	60.58497	67	232.5252	67	218.8443	67	188.58	67	170.2666	67	207.0555	67	199.364	67	42.4082	67	57.34144	67	282.1559	67	328.2234	67	221.8059	67	237.4121	67	179.8549	67	208.2288	67	47.49221	67	62.54867	67	291.4714	67	227.1057	67	195.2808	67	159.6796	67	200.1185	67	143.3202	67
	68	71.05019	68	62.2905	68	234.1927	68	218.1904	68	184.1712	68	166.5723	68	200.2285	68	192.5915	68	43.4531	68	56.98953	68	279.3404	68	323.239	68	223.5431	68	239.064	68	180.0978	68	208.4529	68	51.12629	68	66.07817	68	289.1747	68	223.7053	68	190.0343	68	154.9479	68	193.2718	68	139.3423	68
	69	70.77747	69	63.00138	69	235.5647	69	219.2518	69	179.5823	69	163.2569	69	193.0425	69	181.3276	69	45.48019	69	60.00875	69	275.4933	69	319.7875	69	223.7475	69	240.3947	69	181.9771	69	208.3488	69	55.77576	69	66.13663	69	287.5387	69	216.8907	69	182.0703	69	146.7074	69	187.9261	69	133.8977	69
	70	69.51376	70	62.78712	70	235.8702	70	219.7621	70	174.2233	70	158.7066	70	183.0244	70	170.8697	70	47.02475	70	63.36732	70	273.8011	70	317.019	70	224.0489	70	239.3801	70	180.61	70	207.3943	70	59.65093	70	66.85851	70	284.7711	70	217.0501	70	172.9508	70	137.8365	70	180.6938	70	128.1769	70
	71	69.36366	71	63.48677	71	236.4448	71	219.4052	71	166.6807	71	151.326	71	173.3363	71	159.8286	71	49.7644	71	66.65047	71	275.4587	71	315.489	71	223.119	71	235.4432	71	178.4489	71	203.8976	71	61.47183	71	70.40608	71	282.5763	71	217.8584	71	164.3979	71	129.659	71	172.7491	71	121.665	71
	72	70.19136	72	64.73001	72	236.0161	72	219.3649	72	158.1776	72	143.5086	72	163.3203	72	150.4319	72	51.99414	72	71.02352	72	276.8005	72	314.9775	72	220.6565	72	230.6036	72	174.5016	72	197.4935	72	61.6744	72	70.01284	72	281.4346	72	217.1483	72	155.4236	72	120.609	72	164.8513	72	114.7045	72
	73	70.96989	73	65.61787	73	233.8091	73	219.1233	73	149.2026	73	135.6448	73	152.9492	73	140.8505	73	53.48684	73	73.5779	73	277.3549	73	317.1736	73	215.4874	73	226.9838	73	171.3743	73	192.3933	73	60.48021	73	68.70255	73	279.6447	73	212.4925	73	146.5068	73	111.8117	73	159.5903	73	107.2921	73
	74	72.35399	74	66.51932	74	232.0113	74	217.2981	74	142.4465	74	128.6802	74	144.1432	74	132.7039	74	53.78566	74	75.44063	74	275.8713	74	319.31	74	210.4165	74	221.7422	74	167.715	74	188.3653	74	59.3748	74	66.09428	74	276.0648	74	209.9763	74	139.5017	74	102.6115	74	155.3482	74	102.8973	74
	75	73.35317	75	67.53023	75	229.8851	75	214.6808	75	134.5368	75	120.9843	75	136.0703	75	124.8904	75	53.58524	75	75.72266	75	273.5986	75	321.5296	75	204.7194	75	215.6811	75	161.7724	75	182.8164	75	57.903	75	65.89519	75	270.7367	75	204.4039	75	133.3747	75	96.09679	75	153.0721	75	99.78438	75
	76	74.63118	76	68.63047	76	227.6747	76	212.5881	76	127.5448	76	113.9448	76	128.3366	76	117.5571	76	53.78818	76	75.95116	76	269.6405	76	321.2339	76	199.7012	76	209.5839	76	159.4237	76	178.3505	76	57.92618	76	65.63878	76	266.0224	76	198.3936	76	128.4232	76	91.01073	76	155.1788	76	98.39207	76
	77	75.36862	77	68.41499	77	225.0863	77	210.6503	77	121.142	77	107.5098	77	121.4047	77	111.9824	77	53.09484	77	74.74538	77	265.9389	77	318.1499	77	194.3947	77	204.056	77	155.0824	77	175.9342	77	59.13604	77	66.32198	77	259.6952	77	189.1334	77	126.5815	77	87.18835	77	159.5706	77	100.7578	77
	78	75.64109	78	68.28941	78	222.322	78	208.2368	78	113.8584	78	100.7877	78	117.9565	78	107.6546	78	52.88525	78	74.60978	78	264.5895	78	313.1424	78	189.4081	78	199.2927	78	153.2744	78	174.9902	78	59.79545	78	67.37433	78	252.8427	78	182.6175	78	124.4251	78	83.99943	78	160.1195	78	103.7487	78
	79	75.75911	79	67.74199	79	219.3271	79	205.9229	79	107.0427	79	94.93534	79	116.7854	79	106.1306	79	52.93238	79	74.56399	79	259.1313	79	308.4742	79	185.0802	79	196.1337	79	154.2925	79	172.8145	79	60.74506	79	66.67534	79	248.0497	79	177.0473	79	122.7739	79	82.39473	79	161.6124	79	105.7834	79
	80	75.22397	80	67.8192	80	215.3224	80	202.7891	80	101.0262	80	89.10055	80	116.9186	80	104.3152	80	53.00463	80	76.21875	80	254.9241	80	304.4786	80	180.4233	80	192.0951	80	155.0113	80	171.7751	80	58.54461	80	64.74776	80	243.5429	80	170.554	80	122.1137	80	82.14989	80	163.0085	80	103.1805	80
	81	75.59657	81	66.89427	81	211.9952	81	199.3092	81	97.08527	81	82.70699	81	118.0451	81	104.2277	81	53.63131	81	78.57901	81	251.1434	81	300.7836	81	175.0672	81	189.2401	81	154.8025	81	170.7054	81	55.02302	81	64.26018	81	241.0793	81	166.8458	81	119.6706	81	81.54095	81	159.8239	81	96.22699	81
	82	75.81796	82	65.89345	82	208.1934	82	195.6782	82	93.09361	82	77.88097	82	119.2952	82	107.6888	82	53.92205	82	80.39544	82	250.4378	82	294.4805	82	170.8595	82	184.4865	82	152.1753	82	168.7746	82	51.8742	82	63.00922	82	239.2206	82	161.4766	82	118.9716	82	80.53499	82	156.0707	82	90.01512	82
	83	74.73308	83	64.49024	83	204.7162	83	191.8115	83	89.06285	83	74.53203	83	121.3657	83	112.8376	83	54.57632	83	82.09266	83	248.2245	83	290.4721	83	168.1487	83	178.307	83	154.5642	83	167.9102	83	47.8613	83	63.65918	83	239.2287	83	160.6211	83	116.1186	83	78.46987	83	152.6539	83	88.93353	83
	84	73.5996	84	63.11934	84	202.9122	84	187.9794	84	85.92551	84	70.72429	84	121.3835	84	113.9551	84	54.85743	84	82.495	84	245.5676	84	287.7945	84	165.5595	84	171.3698	84	152.9294	84	166.1036	84	47.33956	84	60.97421	84	237.7948	84	158.5502	84	115.1723	84	77.39606	84	148.1332	84	85.62627	84
	85	71.75307	85	61.24213	85	200.0526	85	183.9361	85	82.45544	85	68.89892	85	120.4317	85	113.9926	85	54.79212	85	81.34352	85	243.8032	85	285.7283	85	161.037	85	165.9201	85	151.3717	85	164.1379	85	46.46584	85	59.78618	85	234.8274	85	157.6825	85	112.3534	85	76.01309	85	141.4304	85	81.40749	85
	86	69.12936	86	59.22645	86	198.0554	86	180.2294	86	80.93452	86	66.88325	86	120.7171	86	114.0309	86	53.87702	86	79.00853	86	240.4822	86	282.5712	86	155.582	86	161.8984	86	148.7588	86	162.2896	86	51.14339	86	60.7049	86	231.0724	86	153.676	86	110.294	86	73.39024	86	137.349	86	76.80067	86
	87	65.12892	87	56.93742	87	196.3182	87	176.419	87	80.06941	87	65.24392	87	114.8113	87	109.9548	87	53.50973	87	76.91739	87	236.9094	87	279.3928	87	152.4792	87	156.8	87	146.4737	87	159.9942	87	55.51574	87	64.1455	87	225.9702	87	148.2205	87	108.4223	87	71.33189	87	131.1978	87	71.06221	87
	88	62.33879	88	54.31896	88	195.3595	88	174.6383	88	78.99214	88	63.41975	88	111.8203	88	105.8068	88	54.6856	88	75.70808	88	233.325	88	276.0458	88	149.1101	88	152.0844	88	142.68	88	159.3514	88	61.09573	88	65.96901	88	220.0097	88	143.7834	88	105.7177	88	69.04616	88	125.2335	88	66.42476	88
	89	59.48723	89	52.09886	89	193.2587	89	171.9142	89	77.00183	89	62.05691	89	105.7652	89	100.3274	89	54.42805	89	75.95543	89	228.9034	89	272.9678	89	147.0892	89	148.4084	89	138.8355	89	158.7017	89	65.01576	89	66.03079	89	213.0767	89	138.1588	89	104.7407	89	66.57336	89	122.8934	89	63.15039	89
	90	56.4967	90	50.06071	90	191.2328	90	170.2243	90	76.42899	90	61.52703	90	100.2305	90	95.189	90	54.97492	90	78.56575	90	225.2854	90	266.8968	90	145.2745	90	145.4602	90	137.446	90	158.4699	90	66.16142	90	66.66591	90	205.778	90	133.786	90	103.5021	90	63.79061	90	119.5862	90	61.24546	90
	91	54.99578	91	49.04559	91	189.8771	91	169.2809	91	75.20055	91	60.81293	91	94.40699	91	89.94341	91	56.7904	91	79.74325	91	221.0836	91	261.2987	91	142.1454	91	144.46	91	134.5083	91	158.5742	91	64.33452	91	65.25874	91	198.2051	91	126.9685	91	103.0504	91	62.21989	91	115.704	91	56.92052	91
	92	53.82557	92	48.01573	92	187.5956	92	169.6444	92	72.89663	92	58.93026	92	88.86681	92	82.91597	92	59.06893	92	79.09994	92	216.412	92	256.4521	92	140.2408	92	141.8842	92	132.5985	92	156.8464	92	59.24407	92	61.98768	92	192.7206	92	119.7613	92	101.5078	92	61.06806	92	112.4607	92	56.23434	92
	93	54.17852	93	48.53279	93	184.689	93	168.6437	93	70.246	93	57.68323	93	85.44735	93	78.00128	93	59.53727	93	79.68648	93	211.7462	93	251.7992	93	138.1583	93	140.1873	93	134.988	93	151.2336	93	54.49796	93	61.44762	93	185.4839	93	112.2628	93	100.1385	93	61.17101	93	108.7796	93	55.36746	93
	94	55.66933	94	49.57809	94	181.5015	94	167.6466	94	67.46916	94	55.43847	94	80.68249	94	72.6319	94	57.84095	94	80.13914	94	209.4592	94	247.8573	94	136.4369	94	137.9585	94	133.2103	94	144.8893	94	51.06302	94	59.2546	94	179.2107	94	105.3558	94	98.36131	94	59.59467	94	103.7812	94	52.61153	94
	95	56.40001	95	49.9546	95	176.8798	95	166.0883	95	65.52288	95	51.7163	95	78.42177	95	69.54157	95	55.93663	95	79.05165	95	204.4665	95	245.2731	95	133.5464	95	136.2421	95	126.4122	95	140.9774	95	49.30252	95	56.11983	95	174.2461	95	102.6229	95	95.65672	95	57.8616	95	98.99929	95	48.22701	95
	96	57.73987	96	49.95756	96	172.6868	96	162.6796	96	61.41705	96	47.93703	96	77.06388	96	66.25777	96	54.81926	96	77.02901	96	200.3895	96	242.3428	96	130.2507	96	133.8902	96	120.1412	96	135.0531	96	51.44637	96	54.66506	96	169.9351	96	101.0747	96	91.18886	96	54.98643	96	95.19125	96	45.27225	96
	97	58.10416	97	49.52291	97	170.3574	97	157.9412	97	58.90483	97	44.68716	97	74.25711	97	62.88836	97	53.51584	97	73.96123	97	195.3336	97	237.8864	97	127.3224	97	131.271	97	116.4597	97	128.3121	97	55.23602	97	54.11965	97	166.5481	97	95.58194	97	86.73186	97	52.87441	97	90.66652	97	42.5901	97
	98	56.60756	98	48.89021	98	166.8004	98	153.4196	98	56.37859	98	42.10584	98	72.1291	98	59.88035	98	51.49929	98	71.76023	98	191.1885	98	232.7292	98	124.2654	98	125.3145	98	111.661	98	121.8997	98	58.41344	98	56.08226	98	162.0314	98	92.98489	98	82.33443	98	50.64263	98	85.34206	98	39.98906	98
	99	54.229	99	47.63939	99	162.604	99	149.2219	99	53.67403	99	39.89153	99	71.15134	99	57.14734	99	49.75519	99	71.10166	99	186.5458	99	228.3334	99	120.861	99	121.2895	99	105.5279	99	116.8254	99	60.20912	99	56.33123	99	158.1115	99	90.22677	99	77.49236	99	47.64344	99	81.42073	99	37.43126	99
	100	52.29999	100	47.36015	100	158.0584	100	144.2255	100	50.4646	100	37.3143	100	69.17364	100	54.72899	100	48.3299	100	71.42165	100	180.9822	100	220.9219	100	116.9109	100	118.3143	100	101.3414	100	112.5484	100	57.27579	100	57.3653	100	153.6806	100	86.04744	100	72.98695	100	43.3007	100	77.59357	100	31.24909	100
	101	50.05407	101	45.92062	101	154.6626	101	140.6232	101	48.64333	101	35.40717	101	65.52556	101	53.13159	101	48.12037	101	71.37513	101	175.3618	101	214.8647	101	114.0143	101	114.5258	101	97.2408	101	108.6739	101	51.31752	101	53.31496	101	147.9694	101	83.26923	101	71.10619	101	39.19711	101	72.83216	101	19.71645	101
	102	48.28934	102	44.75774	102	150.5201	102	136.6355	102	46.63538	102	34.25752	102	63.99997	102	52.46243	102	47.76232	102	70.71735	102	170.1241	102	207.5063	102	111.2483	102	112.537	102	93.60703	102	105.5379	102	44.31528	102	46.85393	102	143.4812	102	80.03582	102	66.84924	102	36.12923	102	67.91258	102	13.71265	102
	103	47.17145	103	43.26521	103	146.5997	103	132.935	103	45.59537	103	33.21786	103	60.15886	103	49.94186	103	46.15391	103	70.44659	103	164.4731	103	200.3793	103	106.9505	103	110.4906	103	91.27654	103	104.1275	103	35.12001	103	41.77673	103	138.7367	103	76.35605	103	64.78479	103	33.13884	103	65.38219	103	12.8073	103
	104	46.46529	104	42.87316	104	142.6422	104	128.226	104	44.71283	104	32.56728	104	54.95012	104	45.57734	104	43.5063	104	68.71992	104	159.9651	104	195.2462	104	105.57	104	108.3018	104	92.28449	104	104.0273	104	29.63737	104	37.31164	104	135.45	104	71.24519	104	64.1326	104	31.59828	104	63.22346	104	10.93274	104
	105	46.00402	105	40.90526	105	140.4259	105	125.6028	105	44.5146	105	32.09028	105	54.68993	105	42.70069	105	42.21082	105	66.33511	105	156.5358	105	189.6653	105	103.6239	105	103.0711	105	91.71101	105	103.7715	105	26.86466	105	34.99692	105	129.1489	105	66.87515	105	63.8133	105	30.88866	105	60.83057	105	8.242912	105
	106	45.81266	106	39.19358	106	137.2655	106	122.079	106	42.94736	106	30.87277	106	53.08257	106	39.35769	106	40.92888	106	63.68026	106	153.8182	106	186.2369	106	102.1992	106	99.29408	106	87.64647	106	103.6235	106	27.52496	106	33.1335	106	125.2813	106	60.02481	106	64.25198	106	30.26412	106	59.9026	106	5.639077	106
	107	44.6511	107	37.52207	107	134.099	107	119.4267	107	41.9138	107	30.05384	107	48.81986	107	36.07381	107	40.87553	107	59.14643	107	152.1519	107	183.1199	107	98.1627	107	96.0986	107	87.75108	107	103.5935	107	30.89805	107	32.72681	107	118.4418	107	55.92942	107	64.23032	107	30.10713	107	60.32727	107	5.731845	107
	108	43.08522	108	36.29044	108	131.7249	108	117.2857	108	40.3997	108	29.84238	108	43.81734	108	32.94278	108	41.10608	108	55.94123	108	150.4258	108	181.0677	108	94.16256	108	92.5576	108	86.78814	108	101.8106	108	36.52135	108	34.99572	108	115.3059	108	53.0624	108	64.75462	108	30.24356	108	57.71038	108	4.242741	108
	109	40.56792	109	34.79428	109	128.4452	109	115.1596	109	37.14449	109	26.96087	109	40.10312	109	30.87724	109	41.42637	109	53.63812	109	148.5963	109	178.6106	109	91.60757	109	89.9771	109	88.26308	109	98.57322	109	41.60941	109	39.02622	109	111.4393	109	51.68392	109	62.04606	109	29.00065	109	55.31805	109	5.113277	109
	110	37.54754	110	32.27126	110	125.4601	110	111.5777	110	35.80814	110	23.32111	110	37.59815	110	28.6948	110	41.84553	110	53.6763	110	145.4774	110	176.9953	110	88.94792	110	86.46945	110	87.24236	110	95.50798	110	44.57354	110	40.26462	110	109.3137	110	51.40002	110	60.32203	110	29.04636	110	52.94181	110	2.989287	110
	111	34.85203	111	30.17021	111	124.1288	111	108.2531	111	35.77938	111	22.0723	111	34.45563	111	26.11427	111	41.96966	111	53.85035	111	144.2576	111	172.925	111	87.73116	111	82.90594	111	84.35889	111	94.58897	111	43.91021	111	40.69614	111	107.3104	111	46.59144	111	59.08609	111	26.14915	111	48.46201	111	1.506655	111
	112	31.86617	112	27.35804	112	121.9909	112	105.6166	112	34.96415	112	22.01619	112	33.75612	112	25.08966	112	42.07626	112	53.43364	112	142.5668	112	168.328	112	84.73436	112	79.73942	112	79.74596	112	91.68508	112	41.7392	112	37.01624	112	104.3499	112	42.92553	112	55.53956	112	22.49833	112	45.5878	112	-8.660287E-02	112
	113	29.29789	113	25.15026	113	118.1616	113	103.0001	113	33.77682	113	23.25033	113	31.69773	113	22.39937	113	41.87336	113	53.3662	113	138.7309	113	163.4664	113	82.33561	113	76.13646	113	76.63521	113	86.23805	113	36.17927	113	33.51036	113	101.6496	113	40.97682	113	51.72607	113	19.55888	113	43.15665	113	-1.531927	113
	114	26.39666	114	23.20929	114	114.8423	114	99.73875	114	32.15981	114	22.53835	114	30.79274	114	21.1206	114	40.37969	114	53.66533	114	135.0016	114	160.093	114	80.41823	114	74.70913	114	73.82445	114	82.95972	114	30.46294	114	33.60719	114	97.72838	114	39.52371	114	47.31797	114	16.57721	114	39.44321	114	-3.227503	114
	115	25.52478	115	21.81743	115	113.1261	115	96.15324	115	29.99714	115	21.12292	115	30.33636	115	19.35259	115	38.72799	115	53.18871	115	131.1581	115	156.5099	115	78.53815	115	73.89879	115	66.94332	115	77.50078	115	25.95955	115	30.56335	115	95.8705	115	35.6785	115	43.99878	115	13.14674	115	34.94254	115	-5.86926	115
	116	24.64493	116	20.463	116	109.8256	116	93.50377	116	28.76166	116	19.21027	116	30.01727	116	19.23981	116	37.54909	116	51.78854	116	127.7073	116	152.1693	116	77.64307	116	73.25517	116	63.40194	116	72.7689	116	22.83156	116	26.96901	116	92.39816	116	35.44641	116	41.08814	116	9.462666	116	31.22878	116	-8.801142	116
	117	24.68961	117	20.35701	117	105.8065	117	89.91248	117	27.75686	117	17.63761	117	27.7112	117	17.5914	117	37.76895	117	47.36452	117	123.5218	117	148.1161	117	74.88463	117	72.31477	117	59.74233	117	69.61606	117	22.53132	117	24.41537	117	89.01811	117	32.86325	117	37.27815	117	6.752099	117	28.27004	117	-11.67898	117
	118	23.71644	118	19.56713	118	102.5582	118	87.47136	118	24.98354	118	15.57472	118	26.8373	118	17.45125	118	37.29374	118	43.4529	118	120.4305	118	144.7303	118	72.76654	118	71.50927	118	53.69347	118	67.04022	118	22.88641	118	24.35158	118	84.66723	118	27.0759	118	33.60967	118	4.05434	118	24.27993	118	-15.51768	118
	119	22.59157	119	18.04018	119	99.42076	119	85.58713	119	21.97164	119	13.39488	119	27.88914	119	17.7827	119	36.19035	119	41.39413	119	116.4106	119	141.4693	119	69.79963	119	69.45483	119	51.25814	119	64.08134	119	25.84092	119	25.15557	119	81.20052	119	25.74998	119	30.17554	119	1.391847	119	22.98881	119	-18.25642	119
	120	21.89663	120	16.35134	120	94.65341	120	81.58596	120	20.1965	120	12.40499	120	23.37749	120	14.18715	120	35.53642	120	38.99072	120	113.0297	120	137.9941	120	67.33075	120	67.10674	120	51.07185	120	62.72045	120	25.69077	120	26.30792	120	77.72686	120	22.7458	120	28.74691	120	-1.119261	120	20.99594	120	-19.87481	120
	121	20.40152	121	15.63858	121	92.33187	121	78.59382	121	18.10761	121	11.80897	121	21.63066	121	10.7142	121	37.01838	121	36.69941	121	110.3202	121	135.0834	121	64.01258	121	63.93546	121	50.46104	121	61.75455	121	24.51976	121	22.19574	121	74.34403	121	19.20858	121	27.4888	121	-1.06642	121	18.15655	121	-21.13427	121
	122	17.99364	122	14.95996	122	90.06898	122	75.0105	122	17.24538	122	10.02725	122	22.8112	122	7.548747	122	35.89104	122	34.99799	122	106.0988	122	131.4988	122	60.83653	122	60.19011	122	49.99937	122	60.24551	122	23.21499	122	21.08739	122	72.14983	122	17.18805	122	25.42105	122	.2494502	122	17.62427	122	-21.65232	122
	123	14.70264	123	12.80919	123	86.5298	123	72.67681	123	15.71654	123	7.997134	123	19.79777	123	6.554366	123	34.96358	123	35.00033	123	103.4177	123	128.3369	123	57.9905	123	55.90139	123	49.48059	123	58.72355	123	17.19526	123	16.80164	123	70.20021	123	15.09569	123	25.38695	123	2.12183	123	17.37054	123	-23.2219	123
	124	13.91167	124	10.86659	124	84.51114	124	70.6374	124	14.2168	124	5.705516	124	16.73053	124	5.183628	124	33.21519	124	33.0358	124	99.38789	124	124.8288	124	54.65832	124	52.22552	124	48.44656	124	57.35313	124	13.63959	124	15.31839	124	69.13719	124	13.68254	124	24.98801	124	-.3640805	124	15.80946	124	-23.89762	124
	125	12.65083	125	9.14429	125	81.99207	125	68.44815	125	12.33737	125	3.710371	125	13.12269	125	1.781186	125	32.95695	125	30.74436	125	98.57243	125	120.5799	125	50.77142	125	47.52566	125	47.7954	125	54.93893	125	10.87565	125	12.55278	125	67.0091	125	12.80776	125	23.29298	125	-5.607964	125	14.3683	125	-25.06926	125
	126	10.5427	126	8.181445	126	78.76789	126	66.56326	126	11.29824	126	2.029409	126	12.15178	126	-.1242584	126	31.7474	126	27.69379	126	97.39436	126	117.6643	126	47.34732	126	42.68927	126	47.41207	126	51.17147	126	6.995473	126	10.4422	126	65.57072	126	12.33006	126	20.90286	126	-6.430593	126	13.43673	126	-25.73119	126
	127	7.916131	127	7.309501	127	76.94286	127	64.8175	127	9.89419	127	-.2527136	127	10.15275	127	-.4512656	127	29.89341	127	25.17574	127	95.60744	127	115.413	127	44.231	127	38.64605	127	46.36894	127	48.52083	127	5.741867	127	6.956998	127	63.26535	127	13.31892	127	19.09521	127	-5.720648	127	11.90565	127	-27.26153	127
	128	5.817811	128	6.82841	128	73.75887	128	62.27877	128	7.918316	128	-2.61099	128	9.46615	128	-8.978069E-02	128	29.21356	128	23.23162	128	94.16856	128	114.1593	128	41.0996	128	34.42019	128	43.58	128	46.58504	128	4.329598	128	4.66978	128	61.57399	128	12.35866	128	18.09047	128	-5.906167	128	7.893959	128	-28.80652	128
	129	5.232068	129	6.002115	129	70.97402	129	59.64159	129	6.325571	129	-3.851149	129	8.926057	129	-1.109401	129	28.05712	129	21.12563	129	93.32111	129	111.9712	129	37.92164	129	31.34519	129	40.05445	129	44.29362	129	6.068735	129	3.604071	129	58.67607	129	7.01301	129	15.96193	129	-5.83005	129	6.079257	129	-29.8993	129
	130	4.88082	130	5.231013	130	67.97137	130	56.17174	130	4.360652	130	-5.013697	130	5.931536	130	-2.412607	130	27.85454	130	18.39008	130	91.03029	130	110.0803	130	35.96416	130	28.34899	130	38.20655	130	42.126	130	5.731884	130	2.693855	130	56.42932	130	-.2217774	130	15.50947	130	-5.655765	130	4.779085	130	-31.61242	130
	131	4.315572	131	4.681231	131	64.63018	131	51.96641	131	4.255178	131	-5.08365	131	6.605534	131	-.4916781	131	27.10087	131	16.60012	131	90.91655	131	106.5858	131	33.27726	131	26.07459	131	37.65621	131	40.30325	131	6.128595	131	1.069742	131	52.41304	131	-.7891544	131	14.26461	131	-8.359545	131	2.238702	131	-30.76638	131
	132	2.838673	132	4.176965	132	61.82042	132	48.55388	132	1.857435	132	-5.592851	132	4.171676	132	-2.655634	132	26.65071	132	14.94647	132	90.9267	132	103.504	132	30.23487	132	24.10518	132	32.52692	132	38.48293	132	6.587202	132	.8079189	132	48.20041	132	-3.634037	132	13.90069	132	-10.27356	132	-.0585015	132	-31.15837	132
	133	1.039244	133	3.017446	133	58.93237	133	45.90808	133	-.6372035	133	-6.462842	133	3.728254	133	-3.474618	133	25.61107	133	13.17245	133	88.41341	133	100.0874	133	28.37163	133	22.68931	133	31.50392	133	37.54998	133	4.558079	133	.4166484	133	44.55577	133	-5.692223	133	12.68406	133	-12.72758	133	-.4444411	133	-32.96946	133
	134	-.3914619	134	2.016713	134	55.80242	134	43.45281	134	-.6183106	134	-7.549769	134	3.916763	134	-6.974187	134	25.38763	134	11.49068	134	86.75599	134	99.09164	134	26.64638	134	21.3072	134	27.64552	134	35.81384	134	2.130413	134	-1.356736	134	42.3493	134	-8.460047	134	12.73702	134	-14.92154	134	-3.362917	134	-39.87369	134
	135	-1.46108	135	1.011025	135	51.50449	135	40.14254	135	-1.199152	135	-8.143564	135	1.813138	135	-7.948924	135	24.15596	135	10.66833	135	84.62902	135	97.45741	135	24.90395	135	19.89045	135	23.4805	135	34.59118	135	-.305109	135	-3.93137	135	39.03611	135	-10.6808	135	12.69196	135	-12.75089	135	-5.914592	135	-44.11013	135
	136	-2.769715	136	-.8591394	136	48.49455	136	37.97028	136	-2.912438	136	-9.390984	136	-1.504991	136	-8.88138	136	23.20495	136	9.719122	136	82.52689	136	95.39558	136	22.90302	136	17.72055	136	21.89116	136	34.16822	136	-3.922614	136	-5.502717	136	36.67904	136	-13.4593	136	11.83094	136	-10.31515	136	-6.67832	136	-43.07501	136
	137	-3.820784	137	-1.802479	137	46.29292	137	35.77505	137	-4.440881	137	-9.799093	137	-4.855206	137	-10.90678	137	21.58305	137	8.868322	137	80.69132	137	93.71889	137	20.9243	137	16.70074	137	21.33457	137	33.13979	137	-6.443352	137	-8.206277	137	34.57161	137	-13.22148	137	13.70148	137	-7.98136	137	-8.11947	137	-43.44928	137
	138	-4.963861	138	-3.143997	138	44.92256	138	34.14349	138	-4.868963	138	-9.645327	138	-6.720921	138	-12.35043	138	20.49599	138	8.544019	138	78.65391	138	92.18031	138	19.52505	138	14.39337	138	22.36062	138	30.4708	138	-8.234323	138	-8.873775	138	32.71914	138	-14.42464	138	14.78336	138	-7.400998	138	-10.15468	138	-44.63003	138
	139	-5.814678	139	-3.888161	139	43.05182	139	33.12799	139	-4.428421	139	-8.412281	139	-7.450174	139	-13.7198	139	20.45607	139	6.265843	139	75.29752	139	90.23253	139	17.86109	139	11.99018	139	24.59023	139	24.90257	139	-9.720368	139	-11.13398	139	31.83795	139	-16.0327	139	15.0602	139	-10.71559	139	-9.877057	139	-45.73158	139
	140	-7.152461	140	-5.708198	140	41.50026	140	32.02879	140	-5.097577	140	-8.090033	140	-8.727603	140	-14.92579	140	19.06926	140	4.711664	140	71.95591	140	88.02905	140	17.0876	140	10.111	140	23.97124	140	23.58183	140	-11.49357	140	-13.53027	140	30.83476	140	-16.10183	140	14.74956	140	-14.67417	140	-8.827185	140	-46.66854	140
	141	-7.749888	141	-7.125947	141	39.29948	141	30.47698	141	-5.023962	141	-8.594994	141	-10.2633	141	-17.92351	141	18.84399	141	3.492513	141	70.21932	141	84.51289	141	14.95047	141	7.484271	141	19.97633	141	22.84522	141	-11.14912	141	-13.41377	141	29.43614	141	-15.66986	141	13.43743	141	-14.9368	141	-9.844873	141	-46.70427	141
	142	-8.209276	142	-7.550083	142	37.28206	142	28.48445	142	-4.942366	142	-9.988214	142	-10.70456	142	-19.01226	142	18.08245	142	2.423009	142	68.60007	142	82.25768	142	13.11227	142	5.335972	142	19.24878	142	20.53169	142	-11.79812	142	-15.17777	142	28.49155	142	-17.33285	142	12.74575	142	-11.70127	142	-9.973871	142	-48.09876	142
	143	-9.12399	143	-8.434596	143	35.95469	143	26.11476	143	-4.09702	143	-10.6343	143	-10.95748	143	-19.7157	143	19.11452	143	.3925295	143	65.29551	143	80.62132	143	11.6862	143	3.663654	143	19.1207	143	18.89985	143	-12.592	143	-16.36782	143	27.05688	143	-17.83679	143	12.68573	143	-10.00815	143	-10.52611	143	-47.31966	143
	144	-9.799681	144	-8.990507	144	34.15416	144	24.16633	144	-4.898633	144	-11.18705	144	-12.96676	144	-19.64373	144	19.65688	144	-1.847387	144	63.60907	144	77.64492	144	10.47228	144	2.394977	144	17.49457	144	15.581	144	-14.05059	144	-18.08904	144	25.86692	144	-18.3023	144	13.91001	144	-8.161779	144	-12.15473	144	-47.28342	144
	145	-10.4659	145	-9.214964	145	32.80007	145	21.20613	145	-5.873007	145	-12.21726	145	-12.09299	145	-20.89638	145	18.84605	145	-2.719585	145	63.1386	145	75.53662	145	9.028914	145	.8011227	145	14.95265	145	13.23688	145	-14.00148	145	-17.94583	145	23.22012	145	-19.72667	145	14.10057	145	-7.648959	145	-13.83324	145	-47.80221	145
	146	-11.07812	146	-9.249999	146	30.9324	146	19.13718	146	-6.633522	146	-13.31876	146	-12.12657	146	-20.70919	146	17.40876	146	-3.661515	146	60.45639	146	74.35095	146	5.815896	146	-.8904538	146	12.15168	146	10.93713	146	-14.10618	146	-17.18599	146	21.71563	146	-21.60452	146	13.77732	146	-9.929541	146	-14.12605	146	-48.93633	146
	147	-12.16952	147	-9.833239	147	28.88814	147	17.66172	147	-7.773212	147	-14.62905	147	-13.55832	147	-19.90081	147	16.42995	147	-4.502493	147	60.30197	147	72.37536	147	4.974512	147	-2.788626	147	11.42179	147	9.993423	147	-16.8872	147	-18.56998	147	20.15057	147	-21.80723	147	13.11884	147	-10.21358	147	-16.64303	147	-48.67393	147
	148	-12.39478	148	-11.0646	148	27.17515	148	15.77055	148	-7.736861	148	-14.76702	148	-13.84881	148	-20.08531	148	16.00294	148	-6.183534	148	59.39692	148	71.631	148	3.24409	148	-4.257527	148	7.821641	148	8.535309	148	-18.24504	148	-21.29836	148	17.47611	148	-25.74465	148	12.05673	148	-12.09227	148	-17.61335	148	-47.25106	148
	149	-13.07715	149	-12.2563	149	25.35576	149	14.85295	149	-8.001012	149	-14.98648	149	-13.88487	149	-20.05568	149	15.60265	149	-7.638495	149	58.00536	149	71.49766	149	1.829268	149	-6.248567	149	5.928079	149	7.130017	149	-19.33371	149	-21.37805	149	17.15536	149	-27.06684	149	10.56813	149	-13.26604	149	-19.25858	149	-46.83789	149
	150	-13.57068	150	-12.8074	150	23.61986	150	13.46746	150	-8.190516	150	-14.73938	150	-15.04969	150	-21.11472	150	13.77725	150	-8.155126	150	57.19181	150	70.07535	150	.8600162	150	-7.244633	150	4.38318	150	5.117578	150	-20.92419	150	-20.75732	150	14.36717	150	-28.24636	150	9.83828	150	-12.58545	150	-19.87324	150	-44.51231	150
	151	-13.44675	151	-12.69753	151	21.95808	151	12.65966	151	-8.444408	151	-14.84011	151	-16.44963	151	-22.51693	151	12.49812	151	-9.058742	151	56.28893	151	66.64211	151	.2975021	151	-8.170995	151	.9896588	151	4.66478	151	-21.47863	151	-20.89622	151	11.81832	151	-29.93805	151	10.07018	151	-10.84718	151	-20.83196	151	-44.40214	151
	152	-14.33365	152	-13.45472	152	18.64864	152	10.35575	152	-8.550226	152	-14.67659	152	-15.83508	152	-22.05737	152	11.96962	152	-10.11112	152	53.54053	152	64.67262	152	-.6685285	152	-9.32379	152	-2.984747E-02	152	3.998889	152	-22.34745	152	-19.43354	152	10.23732	152	-33.11192	152	9.180441	152	-10.07299	152	-21.57847	152	-49.52356	152
	153	-14.59792	153	-12.99941	153	16.9882	153	8.115902	153	-7.934785	153	-14.03639	153	-17.08807	153	-22.34459	153	11.25096	153	-10.44324	153	50.28248	153	62.11689	153	-1.48921	153	-10.84364	153	-.4472427	153	4.881275	153	-22.15454	153	-21.51861	153	8.456672	153	-32.13706	153	10.34616	153	-9.907129	153	-22.43085	153	-54.4197	153
	154	-15.15079	154	-13.10516	154	15.96873	154	6.296469	154	-7.552927	154	-13.587	154	-18.81498	154	-23.57226	154	11.18032	154	-11.35087	154	47.27787	154	60.25496	154	-1.458533	154	-10.71488	154	-.6255476	154	5.445977	154	-23.39952	154	-23.80765	154	6.477842	154	-34.23846	154	11.43755	154	-9.517241	154	-24.01926	154	-52.71909	154
	155	-15.18319	155	-13.14919	155	13.9808	155	5.371602	155	-7.009268	155	-13.57513	155	-18.3112	155	-23.18405	155	10.41718	155	-12.48612	155	44.7146	155	58.90145	155	-2.823514	155	-11.59557	155	.978003	155	4.869955	155	-23.69346	155	-21.2827	155	5.082621	155	-34.59646	155	11.50582	155	-7.579914	155	-25.46741	155	-53.21069	155
	156	-15.33086	156	-12.42807	156	11.17885	156	2.337021	156	-7.304703	156	-13.56037	156	-19.83739	156	-24.70521	156	9.292215	156	-13.26567	156	43.11439	156	56.40646	156	-2.902884	156	-11.44467	156	2.657675	156	3.667037	156	-24.57879	156	-23.13501	156	3.854141	156	-33.56691	156	11.92127	156	-7.269679	156	-24.42432	156	-53.40976	156
	157	-15.28951	157	-12.0235	157	9.023102	157	-.0260826	157	-7.498427	157	-13.01641	157	-20.45107	157	-25.39151	157	8.310027	157	-13.97501	157	40.3665	157	53.61744	157	-2.441298	157	-11.84947	157	4.380505	157	3.477386	157	-23.52227	157	-24.03987	157	.8747892	157	-34.0435	157	11.62445	157	-7.053932	157	-22.9117	157	-53.09794	157
	158	-15.69025	158	-12.36491	158	6.57987	158	-2.191124	158	-6.373185	158	-11.94129	158	-20.03906	158	-24.91301	158	7.564987	158	-14.31515	158	38.66933	158	51.5263	158	-2.805454	158	-11.67729	158	2.5987	158	2.153446	158	-23.77666	158	-22.65324	158	-.9450432	158	-33.11335	158	12.08598	158	-7.665412	158	-22.50275	158	-53.88948	158
	159	-14.87041	159	-13.00598	159	4.206783	159	-4.733394	159	-5.630875	159	-11.02261	159	-19.90272	159	-26.0413	159	6.798206	159	-13.65705	159	36.72777	159	49.02627	159	-2.381973	159	-12.21945	159	3.158926	159	1.27267	159	-24.76704	159	-23.95391	159	-1.348707	159	-36.37212	159	10.88104	159	-8.598896	159	-20.90685	159	-53.97656	159
	160	-14.95204	160	-13.29122	160	2.909944	160	-5.875609	160	-5.03779	160	-11.0349	160	-20.01799	160	-25.63712	160	7.253441	160	-14.20568	160	35.68464	160	47.17834	160	-3.088012	160	-12.23137	160	1.883671	160	.7890724	160	-26.25039	160	-22.86927	160	-3.913334	160	-37.81285	160	10.89369	160	-8.260472	160	-17.76262	160	-54.00774	160
	161	-16.01172	161	-14.24934	161	1.244639	161	-8.328763	161	-4.650994	161	-10.09012	161	-20.24952	161	-25.74906	161	7.344511	161	-14.97838	161	35.66553	161	46.16143	161	-3.401407	161	-12.26892	161	.6820685	161	-2.897593	161	-26.09334	161	-25.49813	161	-5.983252	161	-38.2829	161	11.75008	161	-8.92352	161	-18.11984	161	-52.7264	161
	162	-16.12029	162	-15.64239	162	-1.033534	162	-10.10305	162	-3.710388	162	-9.077177	162	-17.23004	162	-24.03397	162	6.316776	162	-15.80885	162	34.71451	162	44.33923	162	-3.960759	162	-13.4965	162	2.388582E-02	162	-5.96328	162	-26.92851	162	-27.45741	162	-7.576087	162	-40.44781	162	11.80769	162	-9.260956	162	-18.075	162	-49.64754	162
	163	-16.57719	163	-16.44012	163	-3.472471	163	-11.16388	163	-3.85066	163	-7.816412	163	-17.81417	163	-23.37342	163	5.160529	163	-15.10012	163	33.65267	163	43.26029	163	-4.362855	163	-15.1362	163	-2.964519	163	-6.44417	163	-27.17131	163	-27.12055	163	-8.35756	163	-40.93353	163	12.03473	163	-8.138281	163	-16.99264	163	-47.04449	163
	164	-17.43778	164	-17.25525	164	-5.348046	164	-13.5119	164	-1.6211	164	-9.196377	164	-16.67043	164	-23.17784	164	4.195439	164	-14.58016	164	33.11883	164	41.94383	164	-3.797334	164	-18.81337	164	-3.898015	164	-7.072532	164	-28.44474	164	-26.99553	164	-10.69301	164	-42.01006	164	10.52591	164	-7.716864	164	-17.00686	164	-45.7548	164
	165	-18.48093	165	-18.59362	165	-8.067675	165	-15.89775	165	-.6557679	165	-8.797639	165	-15.83969	165	-23.0263	165	2.813886	165	-15.40927	165	32.83907	165	40.38802	165	-6.404504	165	-20.8256	165	-8.391481	165	-8.003762	165	-30.12424	165	-25.29425	165	-11.88203	165	-42.18481	165	10.70639	165	-5.810916	165	-19.54106	165	-51.07998	165
	166	-19.18158	166	-19.13035	166	-10.50226	166	-18.38803	166	-.5660391	166	-7.737731	166	-14.95673	166	-21.97693	166	2.93958	166	-17.14338	166	32.53038	166	37.63131	166	-8.128066	166	-21.3474	166	-9.370942	166	-8.992659	166	-30.61981	166	-23.97342	166	-13.3308	166	-42.6191	166	11.70548	166	-4.656471	166	-21.58777	166	-53.57854	166
	167	-19.21545	167	-18.91453	167	-12.77579	167	-20.37829	167	1.202967	167	-6.674403	167	-13.99912	167	-21.3975	167	1.465311	167	-17.66658	167	29.59969	167	35.07876	167	-9.942972	167	-21.30548	167	-10.77538	167	-10.61525	167	-31.39445	167	-24.29732	167	-14.0261	167	-45.28033	167	13.17794	167	-3.320493	167	-25.02364	167	-52.90243	167
	168	-19.74459	168	-19.3619	168	-14.44842	168	-22.03793	168	1.473634	168	-6.717853	168	-13.98028	168	-22.17883	168	.3409141	168	-17.2508	168	27.08158	168	32.88697	168	-9.555098	168	-22.84728	168	-14.46999	168	-10.30293	168	-31.55853	168	-26.29666	168	-14.72618	168	-46.19311	168	13.93623	168	-3.266628	168	-27.96476	168	-52.22059	168
	169	-20.14943	169	-19.88701	169	-17.39619	169	-24.58148	169	1.153659	169	-8.067446	169	-13.49298	169	-22.70729	169	-.2591473	169	-17.89198	169	24.21459	169	31.34137	169	-9.629213	169	-24.97942	169	-15.98362	169	-9.389247	169	-32.54734	169	-27.32792	169	-16.88559	169	-46.03822	169	13.90878	169	-.8536869	169	-29.36263	169	-52.05624	169
	170	-20.04772	170	-19.99865	170	-19.90743	170	-26.03527	170	1.204428	170	-8.700931	170	-14.49231	170	-21.91464	170	-.3636974	170	-17.60474	170	20.98943	170	29.07536	170	-11.29137	170	-24.19915	170	-14.81145	170	-9.12849	170	-33.57702	170	-28.01133	170	-18.79292	170	-45.63034	170	13.84175	170	.1934314	170	-30.66053	170	-52.21029	170
	171	-20.84041	171	-19.8875	171	-23.11457	171	-28.33462	171	1.753076	171	-8.261232	171	-15.85325	171	-22.35229	171	-.4163945	171	-18.74137	171	18.62025	171	25.82636	171	-13.01799	171	-23.30374	171	-10.99209	171	-10.36114	171	-34.0735	171	-30.02504	171	-18.54887	171	-45.42077	171	13.81424	171	-2.346141	171	-31.80707	171	-51.54203	171
	172	-19.88833	172	-20.66278	172	-25.18875	172	-30.60614	172	2.975506	172	-7.41151	172	-15.36064	172	-21.68098	172	-.324436	172	-18.37307	172	14.72434	172	22.50243	172	-13.53677	172	-23.46849	172	-8.25562	172	-12.11056	172	-34.2979	172	-30.03267	172	-19.88483	172	-46.41051	172	14.14042	172	-2.772695	172	-32.21835	172	-52.53312	172
	173	-19.34632	173	-20.90448	173	-27.31067	173	-33.28641	173	3.791701	173	-6.359744	173	-17.15647	173	-21.70575	173	-.6618574	173	-19.1199	173	12.18864	173	19.3539	173	-12.42815	173	-24.23616	173	-8.870395	173	-10.52724	173	-33.65756	173	-29.02668	173	-21.67051	173	-49.54851	173	13.34998	173	-1.960955	173	-31.86251	173	-52.76794	173
	174	-18.67142	174	-20.55186	174	-28.46042	174	-35.37603	174	3.857795	174	-5.611255	174	-16.16423	174	-20.19694	174	-.7128469	174	-19.37737	174	9.43495	174	15.86188	174	-13.48679	174	-23.18296	174	-7.949064	174	-10.05907	174	-33.26778	174	-31.1403	174	-23.24685	174	-50.23015	174	13.53622	174	-2.256473	174	-31.02983	174	-54.22369	174
	175	-18.98081	175	-20.01533	175	-30.14359	175	-35.95686	175	3.92108	175	-4.413421	175	-15.30715	175	-18.52058	175	-.7068165	175	-18.78174	175	7.265347	175	14.33298	175	-15.52418	175	-22.72837	175	-8.52816	175	-10.80658	175	-33.36397	175	-30.97637	175	-23.48698	175	-49.22231	175	14.21538	175	-3.069485	175	-29.73361	175	-54.05251	175
	176	-18.62547	176	-19.06778	176	-31.75232	176	-35.9917	176	4.011985	176	-4.166623	176	-13.36641	176	-16.92946	176	-1.082547	176	-18.60465	176	4.688338	176	12.21152	176	-15.68165	176	-24.20978	176	-6.968113	176	-11.45776	176	-31.98976	176	-30.46923	176	-24.04542	176	-46.89739	176	13.78188	176	-1.754847	176	-27.45297	176	-53.89956	176
	177	-19.08554	177	-18.51822	177	-32.64213	177	-35.9253	177	3.640455	177	-3.772681	177	-13.10765	177	-15.1866	177	-.5393726	177	-20.04749	177	3.220925	177	11.49376	177	-15.98528	177	-26.43065	177	-5.974	177	-13.33629	177	-32.35682	177	-29.41861	177	-24.76175	177	-48.42418	177	15.20855	177	-1.965579	177	-24.98957	177	-52.27764	177
	178	-18.46267	178	-18.32141	178	-32.48311	178	-36.36324	178	2.647961	178	-3.535912	178	-11.36081	178	-13.89135	178	.7265225	178	-22.10206	178	2.451945	178	8.886869	178	-17.92022	178	-26.18139	178	-7.025918	178	-13.88219	178	-32.4061	178	-27.57981	178	-27.01343	178	-47.6486	178	15.88514	178	-1.276678	178	-22.95855	178	-51.1375	178
	179	-16.84016	179	-17.69881	179	-32.89078	179	-37.06233	179	2.440741	179	-2.794067	179	-9.481004	179	-13.23755	179	7.577837E-03	179	-22.69242	179	1.353856	179	6.465722	179	-19.56002	179	-27.60564	179	-9.960857	179	-14.10227	179	-30.49456	179	-25.83291	179	-27.83274	179	-48.90947	179	15.39766	179	-1.037766	179	-22.09582	179	-51.17136	179
	180	-16.69472	180	-16.21469	180	-33.24205	180	-36.76821	180	2.646858	180	-2.310325	180	-9.445755	180	-14.26628	180	-1.616033	180	-22.00288	180	-1.266937	180	5.077405	180	-19.01283	180	-28.53183	180	-8.768413	180	-14.68007	180	-31.96275	180	-28.50796	180	-28.91987	180	-52.04731	180	15.10995	180	-1.029457	180	-21.46435	180	-48.81873	180
	181	-16.07156	181	-13.73471	181	-33.22137	181	-36.54777	181	3.593454	181	-1.855844	181	-8.061163	181	-13.35088	181	-1.679296	181	-21.91444	181	-2.631052	181	4.30473	181	-20.51714	181	-29.89007	181	-10.11744	181	-16.05552	181	-33.03574	181	-32.15901	181	-31.63257	181	-51.88374	181	14.86817	181	-.3763282	181	-20.83753	181	-48.71958	181
	182	-15.83954	182	-12.28934	182	-34.242	182	-36.63145	182	3.554198	182	-.2987224	182	-7.293005	182	-13.17689	182	-1.665357	182	-22.07796	182	-3.631219	182	2.899234	182	-21.58727	182	-30.79847	182	-13.07792	182	-17.19476	182	-34.40188	182	-30.79895	182	-31.40029	182	-53.65298	182	15.13498	182	.6895944	182	-22.3735	182	-48.97212	182
	183	-14.29737	183	-11.7564	183	-34.78218	183	-36.69951	183	3.977496	183	.2177519	183	-5.889703	183	-11.86782	183	-1.47282	183	-22.53157	183	-4.998426	183	1.101658	183	-21.03679	183	-30.9916	183	-13.98565	183	-18.07711	183	-35.6045	183	-31.49374	183	-32.98342	183	-53.88319	183	15.03484	183	.8843181	183	-22.65429	183	-48.01426	183
	184	-13.91593	184	-11.44338	184	-35.15526	184	-36.6902	184	3.737504	184	.0171721	184	-6.103473	184	-10.35034	184	-1.903961	184	-22.07463	184	-6.48556	184	-2.626975	184	-21.76768	184	-30.76389	184	-16.93515	184	-17.09284	184	-37.77275	184	-29.31854	184	-35.06402	184	-56.21277	184	15.84837	184	1.315553	184	-24.45196	184	-47.89139	184
	185	-14.00655	185	-11.50524	185	-35.49022	185	-36.70264	185	5.617406	185	.2317297	185	-7.42489	185	-9.687235	185	-1.200029	185	-21.72521	185	-8.989801	185	-4.658562	185	-21.04562	185	-31.27633	185	-18.15423	185	-16.96962	185	-39.07539	185	-30.78806	185	-35.01431	185	-53.85854	185	15.66194	185	3.309793	185	-27.11322	185	-46.24996	185
	186	-13.83408	186	-11.96987	186	-36.15004	186	-36.36877	186	7.852083	186	.4337978	186	-7.083524	186	-10.63363	186	-1.108766	186	-21.57399	186	-13.07171	186	-5.756707	186	-21.56437	186	-32.34341	186	-16.63226	186	-16.65607	186	-38.94016	186	-30.67127	186	-34.75602	186	-56.34819	186	16.03458	186	4.509422	186	-27.70971	186	-46.6437	186
	187	-13.68183	187	-12.77625	187	-36.22274	187	-36.2905	187	8.600592	187	1.000087	187	-7.091246	187	-13.63549	187	-1.115502	187	-20.33183	187	-15.66806	187	-6.975352	187	-21.71617	187	-31.1516	187	-17.4334	187	-15.91379	187	-40.49929	187	-29.94625	187	-36.41989	187	-55.62957	187	17.72259	187	4.917653	187	-29.44875	187	-45.70486	187
	188	-13.67537	188	-13.77359	188	-35.73798	188	-35.96862	188	8.873531	188	.8510208	188	-4.706644	188	-14.61196	188	-.9765338	188	-20.56984	188	-17.84257	188	-10.4172	188	-22.77311	188	-30.90441	188	-16.72953	188	-16.20356	188	-39.6023	188	-29.1859	188	-35.91339	188	-55.06147	188	17.82492	188	3.759073	188	-31.9736	188	-45.36885	188
	189	-13.58162	189	-14.49672	189	-35.59538	189	-35.97077	189	10.1271	189	-1.907349E-05	189	-3.883628	189	-12.92822	189	-.8715243	189	-19.89143	189	-18.3577	189	-14.25402	189	-22.79268	189	-30.52356	189	-17.75424	189	-14.87839	189	-39.56503	189	-28.14547	189	-36.13506	189	-52.97297	189	19.44422	189	5.016345	189	-31.28244	189	-45.56845	189
	190	-13.85231	190	-14.89961	190	-35.28376	190	-35.90862	190	11.21072	190	-.2120397	190	-6.73322	190	-11.7888	190	-.3071223	190	-20.15664	190	-20.56754	190	-16.76586	190	-22.10078	190	-29.28124	190	-13.02266	190	-14.60532	190	-39.8487	190	-30.04696	190	-33.8316	190	-53.96193	190	20.6815	190	5.257851	190	-31.76839	190	-45.40658	190
	191	-14.14515	191	-15.21852	191	-34.44292	191	-35.08703	191	12.11685	191	-.6897557	191	-9.289655	191	-12.56531	191	-.1883374	191	-20.19851	191	-23.76453	191	-19.22736	191	-22.54003	191	-29.27393	191	-11.78844	191	-14.06849	191	-40.54004	191	-27.92131	191	-34.18248	191	-50.15908	191	21.71281	191	4.370264	191	-32.75349	191	-46.24674	191
	192	-13.74583	192	-16.02801	192	-34.12532	192	-34.09447	192	12.2576	192	-1.181171	192	-10.87652	192	-13.20524	192	-.1904004	192	-19.59732	192	-25.16806	192	-20.17142	192	-23.24971	192	-29.12179	192	-11.16886	192	-15.20989	192	-39.11423	192	-28.20031	192	-33.26948	192	-49.1218	192	22.11895	192	3.256752	192	-32.51907	192	-46.91698	192
	193	-13.48051	193	-16.5674	193	-33.59918	193	-33.21959	193	13.12731	193	-.9622905	193	-11.06663	193	-12.1596	193	.9151136	193	-19.44758	193	-27.19187	193	-22.53393	193	-24.31867	193	-28.49321	193	-10.2319	193	-15.47255	193	-39.78209	193	-27.51498	193	-32.25797	193	-49.16099	193	24.03881	193	3.901902	193	-29.01869	193	-47.00869	193
	194	-14.12979	194	-15.40118	194	-32.36299	194	-31.95613	194	13.84657	194	-.051364	194	-12.86608	194	-12.01402	194	.8432352	194	-19.77119	194	-27.71608	194	-24.61797	194	-23.50522	194	-28.68618	194	-10.5265	194	-15.75644	194	-38.39045	194	-26.44381	194	-32.12863	194	-49.1084	194	25.19934	194	5.091776	194	-27.26844	194	-47.7178	194
	195	-15.41785	195	-15.03024	195	-31.17505	195	-30.17496	195	13.35313	195	.7233748	195	-11.99768	195	-11.55612	195	1.074453	195	-19.78014	195	-27.62949	195	-26.58659	195	-23.87233	195	-32.1923	195	-10.94718	195	-17.43611	195	-38.39914	195	-24.68557	195	-31.25599	195	-47.66961	195	25.20828	195	6.99652	195	-26.57162	195	-48.10674	195
	196	-17.02321	196	-15.69475	196	-29.61002	196	-27.93004	196	13.07343	196	1.927912	196	-12.25244	196	-12.23118	196	1.286434	196	-19.99134	196	-28.55146	196	-26.66155	196	-25.56351	196	-32.53867	196	-10.88172	196	-19.9487	196	-35.72134	196	-22.55672	196	-30.84195	196	-46.05071	196	25.04997	196	8.067241	196	-23.00383	196	-45.36921	196
	197	-15.75919	197	-17.05702	197	-28.2355	197	-26.33406	197	12.79049	197	2.42091	197	-11.7908	197	-12.26661	197	1.825666	197	-20.29824	197	-29.64335	197	-27.00752	197	-26.13831	197	-32.44828	197	-12.40773	197	-18.84402	197	-34.26527	197	-22.07306	197	-29.32975	197	-46.01051	197	26.52417	197	10.2946	197	-21.35649	197	-42.21997	197
	198	-15.66885	198	-17.86161	198	-24.91071	198	-22.96496	198	13.22351	198	3.035909	198	-10.88699	198	-12.71575	198	1.112281	198	-19.51867	198	-29.82148	198	-27.28843	198	-26.39316	198	-31.7058	198	-13.21526	198	-18.63048	198	-33.82861	198	-22.97573	198	-29.33959	198	-41.87207	198	27.06879	198	11.45307	198	-21.62053	198	-38.63214	198
	199	-16.58827	199	-18.48215	199	-23.57623	199	-20.24412	199	12.57639	199	2.986442	199	-9.972918	199	-13.50822	199	1.59945	199	-18.70269	199	-30.76661	199	-28.44845	199	-24.5765	199	-32.80948	199	-15.15015	199	-19.1904	199	-31.56198	199	-23.37765	199	-28.954	199	-40.72189	199	26.21087	199	13.06285	199	-20.22373	199	-40.31677	199
	200	-16.93298	200	-19.27445	200	-20.44661	200	-18.01545	200	13.07049	200	4.286307	200	-9.19329	200	-13.62445	200	2.536547	200	-18.79943	200	-31.11435	200	-28.63742	200	-23.41006	200	-32.75641	200	-15.54041	200	-19.05359	200	-31.61786	200	-22.57771	200	-27.81046	200	-39.58388	200	26.58768	200	12.89241	200	-20.58271	200	-42.84527	200
	201	-17.22852	201	-18.9146	201	-17.06767	201	-15.44817	201	13.53936	201	4.296762	201	-8.091492	201	-14.08124	201	3.391251	201	-20.86065	201	-32.11272	201	-29.15212	201	-23.37296	201	-31.16074	201	-17.32944	201	-19.47266	201	-31.55552	201	-22.14262	201	-26.92174	201	-39.61919	201	27.19357	201	12.6197	201	-22.93092	201	-41.62059	201
	202	-18.2097	202	-18.79121	202	-15.5832	202	-12.35377	202	13.43268	202	3.529097	202	-4.337424	202	-13.79013	202	2.69536	202	-19.30421	202	-32.93287	202	-29.71963	202	-23.9881	202	-30.04926	202	-17.90019	202	-18.05312	202	-30.7151	202	-24.25113	202	-25.76629	202	-37.44737	202	28.99732	202	13.28888	202	-24.123	202	-38.64305	202
	203	-18.66558	203	-18.72039	203	-14.44625	203	-10.79556	203	14.14231	203	3.987793	203	-4.24306	203	-13.00857	203	1.952682	203	-17.50754	203	-34.62762	203	-29.71242	203	-23.40017	203	-28.75668	203	-18.03026	203	-20.04754	203	-30.64022	203	-23.50938	203	-24.81035	203	-37.03487	203	29.88991	203	13.45768	203	-24.69708	203	-37.12791	203
	204	-18.89939	204	-18.39631	204	-11.86792	204	-7.735235	204	14.31783	204	3.481361	204	-3.684486	204	-13.3008	204	1.713967	204	-17.525	204	-34.65242	204	-31.24331	204	-24.31931	204	-29.69428	204	-17.60775	204	-20.64839	204	-32.62819	204	-24.55943	204	-24.97952	204	-36.32447	204	31.99801	204	13.47668	204	-27.21648	204	-37.61583	204
	205	-18.81593	205	-17.94117	205	-8.978128	205	-5.651299	205	14.85239	205	4.068725	205	-3.383748	205	-14.4895	205	3.789769	205	-19.83479	205	-35.19808	205	-32.85484	205	-24.23358	205	-28.59822	205	-18.07422	205	-20.54168	205	-33.77032	205	-23.51755	205	-25.1145	205	-39.82459	205	30.77889	205	11.81888	205	-27.84369	205	-36.68178	205
	206	-18.3011	206	-17.28882	206	-8.094231	206	-4.593822	206	14.18498	206	2.686263	206	-5.415223	206	-15.55015	206	4.748643	206	-19.98065	206	-36.12198	206	-32.48488	206	-24.01188	206	-28.5134	206	-18.36104	206	-18.89512	206	-33.63582	206	-24.49447	206	-24.77233	206	-40.68655	206	31.40775	206	11.70331	206	-28.11086	206	-37.03871	206
	207	-17.71638	207	-17.04934	207	-6.686616	207	-3.009092	207	14.28888	207	2.987145	207	-7.008433	207	-15.79681	207	4.907207	207	-17.89021	207	-37.47847	207	-32.04016	207	-22.61691	207	-27.63867	207	-15.03653	207	-18.08219	207	-34.82226	207	-25.35377	207	-26.2378	207	-39.35963	207	32.20919	207	9.588111	207	-27.38971	207	-38.0078	207
	208	-17.10888	208	-16.94469	208	-5.536481	208	-2.142631	208	14.82942	208	1.862922	208	-9.479275	208	-17.90324	208	5.297664	208	-16.71014	208	-36.90788	208	-31.48553	208	-23.64474	208	-28.53236	208	-16.06819	208	-15.64996	208	-34.78403	208	-25.49021	208	-25.03549	208	-39.29602	208	31.6279	208	10.37842	208	-29.65422	208	-39.69154	208
	209	-16.37586	209	-16.56573	209	-3.690134	209	-1.704872	209	13.79263	209	.8735352	209	-11.09271	209	-19.80565	209	5.962479	209	-16.00812	209	-36.59652	209	-31.16869	209	-23.83787	209	-28.65175	209	-12.82281	209	-14.7406	209	-35.84035	209	-26.41791	209	-23.5345	209	-38.7448	209	31.98382	209	12.00793	209	-28.16945	209	-39.52592	209
	210	-15.75429	210	-15.75903	210	-2.358222	210	-1.141931	210	13.42704	210	.154655	210	-12.65398	210	-21.32051	210	6.666842	210	-13.58629	210	-35.36631	210	-29.93421	210	-25.13063	210	-28.52739	210	-9.685591	210	-17.66595	210	-37.12192	210	-25.29549	210	-23.28903	210	-38.49801	210	33.89189	210	14.52068	210	-25.66968	210	-38.01587	210
	211	-15.90647	211	-15.4991	211	-1.059416	211	.3701906	211	12.18238	211	-.7029994	211	-13.56819	211	-20.21806	211	7.679217	211	-13.12743	211	-33.12016	211	-28.70001	211	-25.03297	211	-27.8147	211	-9.181788	211	-19.56558	211	-38.03034	211	-25.48012	211	-22.6369	211	-39.29104	211	36.5019	211	17.87865	211	-25.71874	211	-37.81458	211
	212	-14.80345	212	-14.15904	212	.1561427	212	2.184725	212	10.61626	212	-2.658104	212	-12.9611	212	-20.5612	212	9.150607	212	-11.78974	212	-32.07909	212	-26.70441	212	-23.7297	212	-28.2215	212	-11.2849	212	-18.77718	212	-39.28468	212	-24.50181	212	-21.67359	212	-36.91379	212	35.8969	212	19.70767	212	-22.78741	212	-37.33504	212
	213	-15.19454	213	-13.65618	213	1.607487	213	3.290604	213	10.73965	213	-4.073825	213	-12.33246	213	-18.65519	213	10.35685	213	-10.46908	213	-30.58954	213	-24.33459	213	-22.06385	213	-28.92603	213	-13.07329	213	-19.96508	213	-38.26551	213	-21.64416	213	-20.59913	213	-35.53641	213	35.99705	213	22.07189	213	-20.33044	213	-39.05859	213
	214	-15.07079	214	-13.40815	214	3.50266	214	4.938896	214	10.86992	214	-4.383275	214	-12.67578	214	-17.03598	214	10.01207	214	-9.588499	214	-28.23063	214	-22.95144	214	-21.98259	214	-27.16207	214	-13.74398	214	-18.36792	214	-39.53947	214	-21.56665	214	-19.69202	214	-34.00198	214	34.17757	214	21.43489	214	-19.19152	214	-39.06174	214
	215	-14.46606	215	-13.05634	215	4.885996	215	6.447462	215	9.304857	215	-4.06001	215	-13.05988	215	-15.75642	215	10.03598	215	-7.647228	215	-26.6145	215	-20.67219	215	-21.96947	215	-25.71942	215	-15.71315	215	-16.65271	215	-37.67404	215	-22.96101	215	-18.54416	215	-29.67092	215	33.89165	215	22.49135	215	-19.70629	215	-39.11673	215
	216	-15.09114	216	-13.2522	216	4.450662	216	6.616656	216	8.156494	216	-4.159833	216	-12.43312	216	-13.21039	216	10.60214	216	-6.6004	216	-25.25579	216	-18.48478	216	-21.61448	216	-24.70034	216	-16.02051	216	-18.31215	216	-36.35714	216	-23.01082	216	-15.90069	216	-28.53721	216	32.41336	216	21.63699	216	-18.66445	216	-34.35371	216
	217	-15.04428	217	-13.34778	217	5.359807	217	7.08389	217	9.481946	217	-1.571177	217	-12.17108	217	-10.64091	217	11.75369	217	-6.881584	217	-23.82846	217	-17.53894	217	-22.31976	217	-24.19758	217	-16.52294	217	-19.08342	217	-37.08814	217	-22.3021	217	-16.07284	217	-30.98757	217	31.8609	217	20.43209	217	-19.44619	217	-29.86399	217
	218	-15.23329	218	-13.87	218	6.241241	218	7.267262	218	9.109144	218	-1.214324	218	-11.55922	218	-9.87624	218	11.2662	218	-7.051701	218	-22.56741	218	-16.37407	218	-20.39465	218	-24.22654	218	-17.54313	218	-18.48774	218	-36.66467	218	-22.57682	218	-15.65809	218	-31.58233	218	31.32356	218	18.98758	218	-19.48262	218	-26.78458	218
	219	-15.78503	219	-14.31769	219	4.884779	219	5.98749	219	9.299628	219	-8.643031E-02	219	-10.73039	219	-9.090074	219	10.35504	219	-6.25056	219	-22.38907	219	-15.37564	219	-19.52544	219	-26.17032	219	-17.32383	219	-19.6893	219	-36.16254	219	-24.39055	219	-14.23685	219	-30.26151	219	30.53993	219	17.34477	219	-20.80948	219	-28.22702	219
	220	-15.60607	220	-14.83081	220	4.607551	220	5.629742	220	9.666597	220	.9648175	220	-10.38948	220	-9.244939	220	9.766735	220	-6.539316	220	-22.9062	220	-14.03084	220	-19.72134	220	-26.60361	220	-16.15135	220	-21.38404	220	-36.34288	220	-21.42461	220	-14.43302	220	-27.77541	220	30.07928	220	17.59074	220	-21.36443	220	-32.34031	220
	221	-15.91559	221	-15.37461	221	4.563209	221	4.367261	221	9.78376	221	1.737727	221	-8.746004	221	-9.074625	221	9.750752	221	-7.737067	221	-22.23754	221	-12.666	221	-18.91327	221	-25.31711	221	-16.33358	221	-20.59505	221	-37.1663	221	-22.30307	221	-15.17043	221	-26.12474	221	29.94618	221	17.77829	221	-24.74281	221	-30.71054	221
	222	-16.70325	222	-16.20238	222	4.867968	222	3.17081	222	11.38586	222	2.737507	222	-7.869128	222	-10.30393	222	10.93923	222	-9.682516	222	-21.53046	222	-12.26777	222	-20.13317	222	-24.69543	222	-18.71543	222	-19.88381	222	-36.04969	222	-22.33069	222	-13.3555	222	-25.25891	222	31.01256	222	16.7784	222	-25.91259	222	-28.18087	222
	223	-16.78148	223	-17.0372	223	3.127965	223	1.577114	223	12.05439	223	3.121951	223	-6.810697	223	-9.83433	223	10.50987	223	-10.9741	223	-20.07813	223	-12.5767	223	-19.58469	223	-24.24451	223	-15.29407	223	-20.44961	223	-36.99274	223	-23.76783	223	-13.09102	223	-26.14512	223	31.01844	223	15.96508	223	-25.8939	223	-25.89123	223
	224	-16.28015	224	-17.45694	224	2.107912	224	-.2390649	224	12.62299	224	3.721303	224	-7.144848	224	-11.0869	224	8.988123	224	-10.6315	224	-19.54629	224	-11.66358	224	-18.49578	224	-24.04191	224	-12.56397	224	-19.36182	224	-35.95357	224	-21.98119	224	-13.80004	224	-28.39795	224	31.60153	224	16.16171	224	-26.10834	224	-27.44655	224
	225	-16.55649	225	-17.89642	225	1.098474E-02	225	-1.91468	225	11.26752	225	2.961234	225	-8.043948	225	-12.6584	225	7.518466	225	-9.709333	225	-18.61692	225	-10.09554	225	-17.4324	225	-23.88706	225	-12.53534	225	-16.94859	225	-37.23811	225	-20.56404	225	-13.02487	225	-26.03201	225	30.19059	225	15.21417	225	-26.11057	225	-28.07844	225
	226	-17.07218	226	-17.99262	226	-1.564411	226	-1.846232	226	10.69724	226	2.116493	226	-7.957634	226	-12.39489	226	6.442689	226	-9.564936	226	-17.58727	226	-8.072269	226	-16.47755	226	-22.42376	226	-9.631679	226	-15.93259	226	-36.65635	226	-19.54168	226	-12.88246	226	-24.15669	226	29.40995	226	13.4262	226	-23.94093	226	-29.16123	226
	227	-17.22361	227	-17.89188	227	-3.606923	227	-2.925025	227	9.812118	227	.1107295	227	-9.666792	227	-13.30863	227	7.001982	227	-10.87088	227	-15.4201	227	-6.810457	227	-15.89188	227	-22.10795	227	-7.10518	227	-16.61186	227	-35.5389	227	-18.94941	227	-12.8286	227	-22.21048	227	30.4907	227	14.09738	227	-21.94695	227	-29.83905	227
	228	-18.03901	228	-17.98288	228	-4.016646	228	-3.684086	228	9.434099	228	-1.722731	228	-8.923452	228	-11.95046	228	7.970905	228	-12.50648	228	-12.97168	228	-4.773995	228	-15.53965	228	-20.92455	228	-6.791179	228	-17.7432	228	-34.82054	228	-21.27863	228	-11.5613	228	-21.06969	228	30.63049	228	14.39045	228	-20.42709	228	-31.2369	228
	229	-17.34178	229	-17.92207	229	-4.766693	229	-5.658724	229	8.215607	229	-2.465507	229	-9.153195	229	-11.57117	229	7.824814	229	-12.44287	229	-11.27109	229	-4.393952	229	-14.27103	229	-20.457	229	-9.734469	229	-16.29605	229	-32.36818	229	-20.81392	229	-10.75585	229	-20.5844	229	31.37568	229	14.50787	229	-17.53237	229	-31.22798	229
	230	-17.1648	230	-17.95442	230	-5.82399	230	-7.725571	230	7.347626	230	-1.498619	230	-8.686391	230	-10.76166	230	7.160722	230	-12.11584	230	-9.78506	230	-2.949441	230	-12.8821	230	-19.3747	230	-9.621664	230	-15.35724	230	-32.19435	230	-18.17209	230	-9.572339	230	-20.38698	230	31.85589	230	15.92703	230	-16.43525	230	-32.20971	230
	231	-16.73913	231	-16.93633	231	-5.674953	231	-8.763004	231	6.353979	231	-.9533581	231	-7.537613	231	-8.492867	231	6.628909	231	-10.78406	231	-8.086563	231	-2.187483	231	-12.30574	231	-18.46758	231	-9.56143	231	-15.37732	231	-30.58487	231	-18.91576	231	-9.90674	231	-22.12801	231	30.52771	231	15.34151	231	-13.25537	231	-30.99344	231
	232	-16.80682	232	-16.61923	232	-7.165744	232	-9.665704	232	7.47697	232	-1.206065	232	-7.278268	232	-7.240909	232	7.692581	232	-10.25765	232	-7.783715	232	-.7578772	232	-13.81182	232	-17.52391	232	-12.73404	232	-16.76715	232	-29.42129	232	-16.72726	232	-9.88845	232	-20.40129	232	29.06528	232	14.28604	232	-12.01716	232	-31.92262	232
	233	-17.49342	233	-16.66801	233	-7.981012	233	-9.427902	233	8.190989	233	-1.448091	233	-5.607328	233	-3.980088	233	7.108982	233	-9.42544	233	-8.249206	233	-1.350293	233	-13.19246	233	-15.85714	233	-12.40374	233	-15.82427	233	-29.41024	233	-16.20028	233	-9.236364	233	-20.31783	233	28.58672	233	16.78004	233	-11.39201	233	-30.59271	233
	234	-16.88827	234	-16.42002	234	-9.216419	234	-10.75644	234	8.660093	234	-.1143877	234	-7.192187	234	-3.247838	234	7.892874	234	-8.522343	234	-8.671286	234	-2.657315	234	-13.37445	234	-15.49014	234	-13.96687	234	-15.82985	234	-28.07553	234	-20.57236	234	-9.992832	234	-20.10107	234	27.64638	234	17.47674	234	-11.64962	234	-30.35692	234
	235	-16.8407	235	-16.06305	235	-9.049151	235	-10.15993	235	8.620524	235	1.843477	235	-6.473633	235	-3.148987	235	8.27796	235	-8.680655	235	-9.078898	235	-3.157947	235	-13.6578	235	-15.20017	235	-15.4369	235	-18.13169	235	-28.39507	235	-22.26486	235	-10.49191	235	-20.74363	235	27.37045	235	15.08811	235	-12.84183	235	-28.75462	235
	236	-16.991	236	-16.13261	236	-9.38786	236	-10.09046	236	9.459639	236	3.517447	236	-3.764781	236	-4.02983	236	8.944983	236	-9.093725	236	-10.58923	236	-2.85151	236	-14.64044	236	-16.14393	236	-16.01741	236	-17.92474	236	-29.00472	236	-21.35325	236	-9.17648	236	-20.49472	236	25.29631	236	8.593264	236	-13.06993	236	-26.65485	236
	237	-17.23942	237	-16.2612	237	-10.35557	237	-10.9897	237	9.891584	237	4.311032	237	-3.633216	237	-4.819373	237	9.028212	237	-8.749777	237	-11.34362	237	-4.887081	237	-14.70816	237	-17.50886	237	-15.40381	237	-17.7323	237	-30.44552	237	-21.00998	237	-10.78161	237	-19.76966	237	23.09015	237	3.846821	237	-13.25542	237	-24.11548	237
	238	-17.0333	238	-16.30924	238	-11.19484	238	-12.13497	238	12.31187	238	3.693157	238	-3.346547	238	-4.352617	238	8.486165	238	-8.670376	238	-12.35699	238	-6.853859	238	-15.28838	238	-17.64713	238	-15.18918	238	-16.38659	238	-30.73303	238	-21.12018	238	-10.89342	238	-19.04115	238	20.68792	238	2.493398	238	-15.9627	238	-22.75687	238
	239	-16.98991	239	-15.73459	239	-12.5589	239	-13.03725	239	14.30831	239	5.028804	239	-3.441226	239	-4.293989	239	8.153214	239	-8.028424	239	-13.65781	239	-7.759075	239	-15.12188	239	-18.58066	239	-14.35945	239	-17.88669	239	-30.86887	239	-21.35343	239	-10.41061	239	-16.64918	239	18.76772	239	.9013174	239	-16.7631	239	-21.89939	239
	240	-17.39248	240	-16.15346	240	-13.99625	240	-14.1934	240	15.52244	240	6.626957	240	-1.968816	240	-4.321906	240	8.598833	240	-7.521698	240	-14.73754	240	-8.327091	240	-14.93504	240	-19.15057	240	-12.98993	240	-17.9093	240	-31.37836	240	-21.44955	240	-10.50424	240	-17.68593	240	17.93773	240	-1.769513E-02	240	-17.35954	240	-21.28932	240
	241	-16.90648	241	-16.34873	241	-15.17367	241	-15.50481	241	16.20355	241	7.515498	241	-1.197489	241	-5.579453	241	8.214951	241	-7.502059	241	-15.02684	241	-8.302688	241	-15.49295	241	-19.63727	241	-12.86151	241	-17.01035	241	-33.08331	241	-20.51152	241	-9.422762	241	-18.82107	241	16.54667	241	-.3854732	241	-17.61674	241	-20.15352	241
	242	-16.46327	242	-16.21655	242	-16.41215	242	-15.9955	242	15.27959	242	6.808508	242	.1083809	242	-5.052723	242	8.708673	242	-7.341672	242	-15.89467	242	-8.738845	242	-15.52189	242	-19.29877	242	-11.03451	242	-16.13815	242	-32.5438	242	-19.47503	242	-11.58795	242	-18.26354	242	14.4936	242	-2.496459	242	-17.07488	242	-22.08605	242
	243	-16.19209	243	-15.9218	243	-18.124	243	-16.91322	243	16.53877	243	7.580131	243	2.373041	243	-5.306398	243	8.300161	243	-6.608248	243	-16.09451	243	-9.335183	243	-16.1296	243	-19.26468	243	-9.032927	243	-15.87959	243	-33.39212	243	-19.69719	243	-11.61153	243	-19.04275	243	12.24384	243	-7.312398	243	-14.49843	243	-19.68107	243
	244	-15.99414	244	-15.73884	244	-19.32068	244	-18.20034	244	15.7058	244	8.019957	244	2.187582	244	-3.437827	244	8.646461	244	-6.339704	244	-15.15401	244	-11.02498	244	-14.32798	244	-17.74549	244	-9.469704	244	-15.60132	244	-33.83691	244	-20.7036	244	-11.70854	244	-20.61511	244	10.3579	244	-7.901845	244	-12.38473	244	-19.25057	244
	245	-15.17877	245	-14.72537	245	-19.50853	245	-20.30285	245	16.4558	245	7.574079	245	5.52016	245	-8.847069E-02	245	8.214875	245	-5.795512	245	-14.25109	245	-12.96101	245	-14.0172	245	-17.681	245	-8.292688	245	-14.82402	245	-32.9215	245	-18.41346	245	-12.83539	245	-20.84082	245	8.647912	245	-7.567179	245	-10.43796	245	-20.0312	245
	246	-14.85071	246	-14.21578	246	-19.9874	246	-21.099	246	20.44809	246	8.467245	246	5.071988	246	2.425763	246	8.015288	246	-6.23545	246	-14.68303	246	-13.86645	246	-13.11401	246	-16.75812	246	-8.376897	246	-13.64252	246	-32.39245	246	-17.44746	246	-12.98257	246	-20.53742	246	8.234835	246	-6.610191	246	-7.180552	246	-20.284	246
	247	-15.50891	247	-14.29656	247	-21.82269	247	-21.93679	247	20.67282	247	8.67419	247	6.823392	247	5.875762	247	7.178403	247	-6.547787	247	-15.11002	247	-14.36222	247	-12.37607	247	-15.86321	247	-7.87757	247	-13.29581	247	-31.36041	247	-17.35685	247	-12.71173	247	-20.17188	247	8.530041	247	-4.942896	247	-4.446304	247	-22.29937	247
	248	-14.76783	248	-14.96949	248	-22.6004	248	-21.96771	248	22.29745	248	10.26533	248	5.957956	248	7.131447	248	6.408424	248	-6.016353	248	-14.77036	248	-14.72956	248	-11.4138	248	-15.03151	248	-9.217585	248	-12.26865	248	-31.41488	248	-14.9947	248	-13.81067	248	-22.6691	248	8.945281	248	-1.175388	248	-1.126273	248	-22.60547	248
	249	-14.3025	249	-15.01428	249	-23.85556	249	-22.09164	249	23.45449	249	11.88309	249	4.487833	249	4.718222	249	5.597453	249	-5.680804	249	-14.49468	249	-16.56508	249	-11.20749	249	-13.78889	249	-7.483449	249	-11.52777	249	-29.50921	249	-15.05434	249	-13.86421	249	-21.95245	249	9.800307	249	.1337045	249	2.835118	249	-19.84692	249
	250	-13.71898	250	-14.73798	250	-26.54829	250	-23.88263	250	25.58738	250	13.30666	250	6.430511	250	2.747694	250	5.662498	250	-5.090062	250	-15.09868	250	-17.53505	250	-10.46108	250	-12.8763	250	-8.891276	250	-10.24544	250	-28.79476	250	-14.04025	250	-14.09926	250	-23.79531	250	10.64961	250	-.4555565	250	3.585987	250	-18.09653	250
	251	-13.26803	251	-13.94207	251	-26.13288	251	-25.32242	251	26.22115	251	14.45227	251	7.272058	251	4.201589	251	4.686935	251	-5.122009	251	-15.85357	251	-18.61973	251	-10.60353	251	-12.72836	251	-10.37762	251	-12.78435	251	-28.75446	251	-12.77118	251	-13.12033	251	-22.82159	251	11.03491	251	-2.466256	251	2.950293	251	-14.1962	251
	252	-13.07638	252	-13.71987	252	-26.41086	252	-26.74304	252	27.53308	252	16.26908	252	7.209818	252	5.195079	252	4.54202	252	-4.968133	252	-17.79804	252	-19.69215	252	-11.20775	252	-12.89282	252	-11.64638	252	-11.26879	252	-27.71271	252	-13.60469	252	-13.84041	252	-23.77351	252	11.70578	252	-3.19509	252	4.570333	252	-11.8442	252
	253	-12.14279	253	-12.79594	253	-27.52152	253	-27.2027	253	28.9773	253	17.53851	253	6.348655	253	6.613527	253	4.204534	253	-4.339025	253	-19.23531	253	-22.14138	253	-11.36694	253	-13.26916	253	-10.98215	253	-10.25404	253	-26.52602	253	-13.13203	253	-14.77726	253	-22.14997	253	11.72081	253	-4.653348	253	2.762013	253	-18.07277	253
	254	-11.9347	254	-12.23112	254	-26.89952	254	-26.93008	254	30.69027	254	18.69685	254	4.102469	254	6.768469	254	4.73781	254	-5.44365	254	-20.72479	254	-23.57326	254	-10.42651	254	-13.84819	254	-10.3243	254	-11.09008	254	-27.56282	254	-13.07958	254	-14.5228	254	-22.15516	254	12.59861	254	-6.523828	254	4.926741E-02	254	-17.28155	254
	255	-12.15832	255	-12.0547	255	-27.70643	255	-26.7133	255	31.37608	255	19.3605	255	5.31368	255	7.101681	255	4.437154	255	-6.195841	255	-22.32624	255	-24.7892	255	-11.22127	255	-13.66139	255	-9.055127	255	-15.14416	255	-26.59249	255	-13.97065	255	-14.00079	255	-22.79883	255	11.9439	255	-5.333976	255	-1.476933	255	-15.13925	255
	256	-12.48209	256	-11.9972	256	-28.21112	256	-26.20806	256	30.53741	256	18.71437	256	5.24678	256	7.612073	256	3.656509	256	-6.317498	256	-23.56829	256	-25.53661	256	-10.23186	256	-12.78178	256	-10.09129	256	-16.7781	256	-25.08815	256	-11.94339	256	-13.84021	256	-20.98893	256	12.46707	256	-4.012228	256	-2.550827	256	-12.31147	256
	257	-11.86771	257	-11.96869	257	-28.08187	257	-25.87958	257	31.07733	257	19.79705	257	6.062989	257	8.6682	257	3.137809	257	-6.188847	257	-24.57972	257	-27.09585	257	-8.561454	257	-12.13997	257	-8.232873	257	-15.13074	257	-26.33693	257	-10.90808	257	-14.27622	257	-21.71634	257	12.9203	257	-2.79864	257	-4.26319	257	-12.48278	257
	258	-12.81622	258	-13.43719	258	-28.63386	258	-25.70272	258	30.29285	258	19.63247	258	7.256493	258	9.634181	258	2.24095	258	-5.908471	258	-25.01151	258	-26.95681	258	-7.946311	258	-11.52714	258	-8.058796	258	-15.78261	258	-24.31388	258	-9.753255	258	-14.42263	258	-20.88195	258	12.94518	258	-.7322709	258	-5.648452	258	-12.24306	258
	259	-12.52812	259	-14.28857	259	-29.34057	259	-25.87122	259	29.90762	259	20.61897	259	9.309244	259	8.664268	259	2.555281	259	-6.45165	259	-24.69798	259	-27.33737	259	-7.176606	259	-10.60527	259	-7.388976	259	-14.91622	259	-23.90975	259	-8.430655	259	-14.64825	259	-19.40685	259	12.93172	259	2.08997	259	-5.515502	259	-11.88649	259
	260	-12.36475	260	-14.85375	260	-29.95077	260	-27.44878	260	29.06819	260	19.31489	260	9.916149	260	11.22215	260	2.140607	260	-5.868641	260	-25.088	260	-27.29783	260	-5.736513	260	-8.988251	260	-5.396348	260	-16.10574	260	-22.29241	260	-8.98432	260	-15.11884	260	-20.11069	260	14.932	260	4.333197	260	-6.03107	260	-14.37057	260
	261	-12.84516	261	-14.54937	261	-28.542	261	-28.44406	261	28.85904	261	19.24784	261	9.623366	261	13.17393	261	1.862845	261	-6.586727	261	-24.70182	261	-26.9737	261	-4.905738	261	-7.782896	261	-4.308722	261	-13.98309	261	-21.35649	261	-6.969532	261	-15.44339	261	-20.95834	261	15.84236	261	5.332775	261	-5.444894	261	-15.05647	261
	262	-13.20518	262	-14.77569	262	-28.86499	262	-28.15037	262	30.52794	262	19.6054	262	9.073259	262	12.63128	262	1.966253	262	-6.150215	262	-25.51307	262	-26.70308	262	-4.523525	262	-6.829115	262	-5.51036	262	-13.16817	262	-20.61302	262	-5.754628	262	-16.46288	262	-20.51278	262	15.7308	262	6.001217	262	-4.355836	262	-15.83241	262
	263	-14.07892	263	-15.65176	263	-30.16199	263	-28.86962	263	30.79789	263	20.45924	263	8.161615	263	9.411313	263	1.924464	263	-5.755889	263	-25.94722	263	-28.17294	263	-3.772213	263	-5.918953	263	-5.136304	263	-12.88665	263	-19.13113	263	-4.998534	263	-16.84437	263	-18.78732	263	16.62281	263	7.5268	263	-1.502105	263	-16.96658	263
	264	-14.29342	264	-15.40444	264	-31.26037	264	-29.63336	264	31.96537	264	20.86414	264	9.287951	264	7.216586	264	2.329379	264	-6.363599	264	-24.54119	264	-29.90181	264	-3.470952	264	-4.539759	264	-2.764699	264	-11.10267	264	-17.88666	264	-5.181038	264	-18.50584	264	-19.68788	264	16.55826	264	6.289478	264	-1.478641	264	-16.62831	264
	265	-14.19676	265	-15.26899	265	-31.92961	265	-30.54418	265	31.87872	265	21.62971	265	6.883933	265	5.21769	265	2.335618	265	-7.080485	265	-24.61432	265	-31.11005	265	-3.827997	265	-3.986654	265	-4.271311	265	-11.63947	265	-18.1026	265	-4.253463	265	-16.91021	265	-20.06133	265	16.08454	265	4.1921	265	1.101183	265	-17.15211	265
	266	-14.57203	266	-15.69829	266	-33.43238	266	-31.71713	266	32.00471	266	22.87634	266	5.231508	266	4.808106	266	2.360669	266	-6.966789	266	-25.70158	266	-31.58183	266	-3.42833	266	-3.280682	266	-5.229182	266	-9.937201	266	-17.91308	266	-5.616386	266	-17.04339	266	-19.16653	266	14.95206	266	4.544393	266	3.381683	266	-17.08111	266
	267	-14.27701	267	-15.55659	267	-33.7271	267	-32.9004	267	31.65272	267	22.49089	267	2.266707	267	2.870573	267	1.794253	267	-7.262638	267	-26.79061	267	-32.92183	267	-4.251049	267	-3.289267	267	-5.947774	267	-10.10289	267	-19.26637	267	-6.384902	267	-16.62224	267	-17.37214	267	14.97927	267	4.223125	267	4.712021	267	-13.10495	267
	268	-14.78071	268	-15.08487	268	-34.51341	268	-34.54853	268	29.64747	268	21.89396	268	-.6003361	268	1.847861	268	.4297784	268	-7.008301	268	-27.32673	268	-33.70747	268	-4.720505	268	-3.30636	268	-7.174875	268	-10.77878	268	-19.77194	268	-6.954214	268	-16.42485	268	-15.8234	268	15.00167	268	3.615905	268	4.446993	268	-9.949976	268
	269	-13.94078	269	-14.79186	269	-34.95927	269	-34.97509	269	29.64478	269	19.7373	269	-.4456163	269	1.487515	269	.3804548	269	-6.68416	269	-29.25664	269	-35.38655	269	-6.058527	269	-3.759016	269	-9.30628	269	-10.03326	269	-19.94843	269	-6.940085	269	-15.48837	269	-15.0172	269	13.05087	269	1.635334	269	6.057322	269	-7.141994	269
	270	-14.61213	270	-14.95415	270	-35.86839	270	-35.7564	270	30.71916	270	20.41139	270	-4.3318	270	1.57625	270	-.9940173	270	-5.106871	270	-31.22635	270	-36.69565	270	-6.014391	270	-4.008193	270	-8.330655	270	-9.173218	270	-21.21179	270	-7.001047	270	-14.65047	270	-16.23307	270	12.42373	270	-.1017275	270	6.773875	270	-9.088624	270
	271	-14.44213	271	-15.09566	271	-35.55265	271	-33.92883	271	31.23348	271	21.31152	271	-5.601416	271	.9401783	271	-.7189731	271	-5.590722	271	-32.33677	271	-38.05989	271	-5.938359	271	-3.810675	271	-7.598677	271	-11.10025	271	-22.08405	271	-8.30908	271	-15.26299	271	-15.80883	271	13.38343	271	-.5370182	271	2.514794	271	-15.39947	271
	272	-14.11181	272	-14.8017	272	-36.56028	272	-33.23208	272	31.03097	272	20.34971	272	-6.616031	272	1.438988	272	-.6550089	272	-6.083787	272	-33.31328	272	-38.50586	272	-6.489831	272	-3.126337	272	-9.981512	272	-9.761332	272	-23.13646	272	-6.131774	272	-13.76122	272	-13.86837	272	13.59083	272	-.2481589	272	1.729263	272	-10.87449	272
	273	-14.75163	273	-14.9105	273	-39.10479	273	-33.75951	273	30.17745	273	19.12845	273	-7.378296	273	.85645	273	-1.308385	273	-4.999588	273	-33.38185	273	-38.30104	273	-5.541503	273	-3.101591	273	-7.235698	273	-9.284651	273	-22.85801	273	-10.06763	273	-13.26698	273	-13.6771	273	14.40208	273	-.6254566	273	1.607231	273	-9.343275	273
	274	-14.47621	274	-14.82977	274	-37.90102	274	-34.48801	274	30.77343	274	19.64861	274	-5.91794	274	2.533413	274	-1.341487	274	-3.424921	274	-34.53838	274	-37.52397	274	-3.80678	274	-5.097682	274	-6.580374	274	-10.74822	274	-24.2271	274	-10.25575	274	-12.75673	274	-14.22762	274	13.89295	274	-1.16606	274	-.8014256	274	-7.408663	274
	275	-14.50499	275	-15.25527	275	-37.39004	275	-34.58579	275	30.87167	275	20.57816	275	-6.334285	275	2.52726	275	-.6325244	275	-4.058359	275	-33.30526	275	-37.53371	275	-3.325223	275	-5.234312	275	-7.943479	275	-9.156561	275	-23.52727	275	-10.32615	275	-11.36999	275	-12.30649	275	13.76724	275	-1.129184	275	-2.05684	275	-8.10322	275
	276	-14.66499	276	-15.37065	276	-37.82411	276	-33.10514	276	31.92923	276	20.52723	276	-4.842598	276	3.880028	276	5.247295E-03	276	-3.163708	276	-33.02872	276	-36.84283	276	-3.441974	276	-3.809299	276	-5.092418	276	-9.487489	276	-23.94301	276	-10.93795	276	-11.33687	276	-8.815124	276	11.90028	276	-.5707264	276	-1.617091	276	-8.817633	276
	277	-14.40716	277	-14.56793	277	-37.85358	277	-32.18982	277	33.66022	277	23.22019	277	-5.874655	277	4.111917	277	-.2440372	277	-3.174239	277	-33.12313	277	-36.7438	277	-2.356109	277	-2.100825	277	-.3693509	277	-13.1044	277	-23.61886	277	-10.15945	277	-9.562382	277	-6.695405	277	12.97528	277	1.443642	277	-.7973534	277	-7.280541	277
	278	-14.69141	278	-13.95901	278	-38.05412	278	-31.4187	278	34.28214	278	23.79269	278	-3.402534	278	4.905008	278	-.424048	278	-2.848303	278	-31.92587	278	-38.44124	278	-2.10359	278	-1.019987	278	.9390384	278	-14.35466	278	-24.72892	278	-9.005937	278	-8.97122	278	-5.128113	278	14.07845	278	2.027853	278	-1.448172	278	-8.793642	278
	279	-14.4723	279	-13.32127	279	-38.12812	279	-31.86543	279	35.26383	279	23.95842	279	-2.596017	279	4.692626	279	-1.086908	279	-2.615545	279	-32.73772	279	-38.33254	279	-.652967	279	.8205845	279	2.560854E-02	279	-10.43606	279	-23.91018	279	-6.725685	279	-7.451032	279	-11.07245	279	15.8189	279	3.985088	279	.7737231	279	-10.69848	279
	280	-14.86671	280	-13.48159	280	-38.34676	280	-33.63311	280	34.31413	280	24.24857	280	-2.193842	280	3.79878	280	-1.081547	280	-1.779565	280	-31.9176	280	-39.83057	280	1.726095	280	.4350841	280	-.2327347	280	-8.487031	280	-21.70084	280	-6.10407	280	-7.428726	280	-11.619	280	17.57563	280	5.155883	280	1.943212	280	-10.40553	280
	281	-13.81931	281	-14.44855	281	-38.32547	281	-34.60503	281	35.06152	281	24.62981	281	1.514427	281	6.491595	281	-.6818673	281	-.7141907	281	-31.87967	281	-40.98394	281	2.398919	281	-.16049	281	1.130772	281	-7.438367	281	-23.15722	281	-7.24397	281	-8.500409	281	-8.776187	281	18.25805	281	6.13468	281	3.95337	281	-9.329397	281
	282	-12.87077	282	-14.29653	282	-40.11728	282	-37.08302	282	35.42594	282	25.99531	282	2.602123	282	6.481509	282	-.7031904	282	-.6476544	282	-32.07251	282	-42.51971	282	.833759	282	.360789	282	.5999243	282	-6.980031	282	-23.64398	282	-7.450892	282	-8.481688	282	-8.795397	282	18.86773	282	7.376624	282	5.103941	282	-7.118669	282
	283	-13.64548	283	-14.39999	283	-41.46787	283	-39.42182	283	35.71893	283	26.64534	283	5.960824	283	7.20397	283	-.6652046	283	-.2995915	283	-33.1286	283	-43.00138	283	.7291938	283	.4953066	283	.6092799	283	-6.747958	283	-24.95951	283	-6.692099	283	-9.786557	283	-11.05549	283	19.00072	283	8.458297	283	8.519265	283	-4.167253	283
	284	-14.41033	284	-14.4575	284	-41.82191	284	-41.76821	284	35.30295	284	27.1324	284	6.431098	284	8.086576	284	-1.104525	284	-1.217213	284	-35.72208	284	-44.33282	284	-.3246818	284	.8251826	284	-.7730645	284	-6.203895	284	-25.1082	284	-8.191431	284	-10.38003	284	-11.98341	284	19.54746	284	10.37561	284	8.997092	284	-4.376178	284
	285	-14.3303	285	-14.31605	285	-42.63746	285	-42.55022	285	35.65627	285	28.1679	285	7.801747	285	8.620934	285	-1.267791	285	-.4724826	285	-36.75869	285	-45.42527	285	.1067404	285	1.000876	285	-1.032715	285	-4.554417	285	-25.27074	285	-6.529558	285	-12.71974	285	-15.5496	285	21.05158	285	13.26664	285	7.557653	285	-10.57039	285
	286	-14.09449	286	-14.04945	286	-44.41697	286	-43.70282	286	36.99237	286	29.55606	286	8.976742	286	9.913881	286	-1.609376	286	.559604	286	-37.44133	286	-46.82682	286	-.580931	286	.7693186	286	-2.579578	286	-2.391708	286	-24.9344	286	-7.251607	286	-14.6213	286	-15.89839	286	22.90936	286	14.44759	286	8.323587	286	-12.67109	286
	287	-14.05802	287	-14.03087	287	-46.25084	287	-45.31858	287	37.56271	287	29.46838	287	8.938635	287	10.24361	287	-1.877028	287	.7295386	287	-38.40297	287	-47.84449	287	2.735525E-02	287	1.537684	287	-3.710519	287	-1.995571	287	-26.09003	287	-8.324637	287	-16.03336	287	-15.27918	287	26.02949	287	15.80322	287	6.927332	287	-9.042883	287
	288	-13.54553	288	-13.44095	288	-46.83414	288	-45.68591	288	37.32966	288	28.62638	288	8.809234	288	10.72036	288	-1.258812	288	-.7595645	288	-40.23383	288	-48.5173	288	.018709	288	2.587632	288	-.9688789	288	-4.018652	288	-24.55069	288	-9.366643	288	-18.17467	288	-15.75207	288	27.75495	288	17.19801	288	4.685982	288	-7.098667	288
	289	-13.87652	289	-12.9301	289	-47.8387	289	-46.76111	289	37.25333	289	29.63679	289	11.06809	289	12.79243	289	-1.364651	289	-1.788077	289	-42.22793	289	-49.36291	289	1.731273	289	2.761204	289	-.8084399	289	-3.863112	289	-25.00431	289	-8.378976	289	-18.58576	289	-14.66242	289	28.64257	289	16.71801	289	3.926893	289	-6.011176	289
	290	-14.38824	290	-13.1618	290	-49.0752	290	-47.03161	290	37.60435	290	29.33004	290	10.43518	290	13.54901	290	-2.120781	290	-2.017997	290	-42.75603	290	-49.56537	290	3.398597	290	2.742603	290	-1.578926	290	-2.149704	290	-24.49251	290	-7.282222	290	-19.84173	290	-16.37798	290	29.4375	290	18.36551	290	2.418851	290	-4.870842	290
	291	-13.99045	291	-13.25885	291	-48.55495	291	-47.8868	291	39.119	291	29.20457	291	9.861444	291	13.65515	291	-2.743955	291	-2.147226	291	-43.53151	291	-48.99761	291	2.920922	291	3.619618	291	-3.112891	291	-2.277444	291	-23.46573	291	-6.02572	291	-20.21519	291	-17.68146	291	30.33746	291	19.8036	291	.7695764	291	-4.663995	291
	292	-14.03085	292	-12.86672	292	-48.8013	292	-47.56295	292	40.71481	292	28.70289	292	9.32842	292	13.95909	292	-2.849591	292	-1.941181	292	-44.12059	292	-47.54103	292	1.979702	292	4.994971	292	-.1161718	292	-2.702999	292	-23.10437	292	-5.92581	292	-20.09499	292	-18.39391	292	30.60047	292	20.95495	292	-1.463127	292	-4.539586	292
	293	-15.17979	293	-13.33475	293	-47.70833	293	-46.77736	293	41.17944	293	29.17685	293	11.05385	293	16.12867	293	-3.076405	293	-2.536306	293	-43.98999	293	-46.49339	293	4.344254	293	4.72519	293	.9272777	293	-4.8937	293	-22.03565	293	-4.97069	293	-20.09031	293	-17.28143	293	31.61379	293	21.00094	293	-1.575546	293	-5.054276	293
	294	-14.18437	294	-14.12921	294	-46.29587	294	-45.70047	294	40.67854	294	30.16047	294	9.320868	294	16.42189	294	-3.177651	294	-3.566925	294	-43.15004	294	-46.43091	294	5.291366	294	5.13379	294	1.367602	294	-5.063853	294	-21.2487	294	-6.236953	294	-18.90125	294	-16.86268	294	32.72124	294	21.79885	294	-1.389823	294	-5.830112	294
	295	-13.95516	295	-14.11551	295	-44.65254	295	-44.66829	295	41.88807	295	31.69895	295	11.75204	295	17.20869	295	-4.134404	295	-3.291654	295	-41.11672	295	-47.21639	295	5.272073	295	6.876558	295	.9588253	295	-5.593628	295	-21.68644	295	-7.737521	295	-17.32976	295	-17.65393	295	33.43833	295	22.73029	295	-1.099352	295	-7.090937	295
	296	-14.49737	296	-14.30656	296	-43.8768	296	-43.82489	296	42.09565	296	32.30241	296	12.82789	296	19.11527	296	-4.304343	296	-3.483355	296	-39.7576	296	-47.47451	296	5.658034	296	8.487354	296	2.70069	296	-6.176089	296	-20.9449	296	-6.248585	296	-16.19617	296	-15.70663	296	36.1724	296	23.6508	296	2.322793E-02	296	-6.484038	296
	297	-14.63298	297	-14.53964	297	-43.18367	297	-42.46938	297	42.78504	297	32.53355	297	15.1126	297	21.53584	297	-4.153394	297	-4.40228	297	-40.31351	297	-48.42017	297	6.99099	297	10.58318	297	4.132787	297	-4.657346	297	-20.57945	297	-5.387693	297	-14.66612	297	-16.04334	297	36.59143	297	25.19894	297	.6506711	297	-6.167291	297
	298	-13.66381	298	-13.55185	298	-43.62322	298	-41.40496	298	43.56637	298	33.47424	298	16.5437	298	22.78088	298	-4.507442	298	-4.764041	298	-40.00631	298	-48.88187	298	6.909615	298	9.840552	298	3.85332	298	-5.583713	298	-20.9694	298	-4.1477	298	-13.65185	298	-16.13683	298	38.34654	298	27.03866	298	.2736056	298	-7.541058	298
	299	-13.60371	299	-13.55808	299	-45.31557	299	-41.29919	299	44.45596	299	34.47572	299	18.05402	299	22.95654	299	-5.392705	299	-4.544692	299	-39.86637	299	-48.69946	299	8.328691	299	9.214526	299	3.854672	299	-4.174491	299	-20.49467	299	-4.366725	299	-12.11835	299	-14.30333	299	38.68774	299	29.21467	299	1.883755	299	-8.826239	299
	300	-13.84628	300	-13.24988	300	-46.39541	300	-40.96096	300	43.64955	300	34.46738	300	19.21658	300	23.78721	300	-6.288451	300	-6.040366	300	-40.74102	300	-50.6433	300	9.371045	300	8.391768	300	4.694541	300	-2.939636	300	-20.49812	300	-2.915268	300	-13.2517	300	-17.17589	300	39.72451	300	31.84237	300	3.311366	300	-8.511753	300
	301	-14.1109	301	-13.07222	301	-46.12393	301	-39.85421	301	44.32138	301	34.781	301	19.88536	301	23.18487	301	-7.251054	301	-5.78705	301	-40.44797	301	-54.3143	301	9.277571	301	9.653069	301	3.979256	301	-4.339417	301	-20.95565	301	-4.861978	301	-14.92958	301	-18.16171	301	40.76159	301	32.37131	301	3.774862	301	-9.375269	301
	302	-14.21075	302	-13.34415	302	-46.25793	302	-38.70293	302	42.58387	302	32.5142	302	23.33761	302	23.55243	302	-6.785767	302	-6.318208	302	-42.23853	302	-56.67924	302	8.515715	302	10.64242	302	3.013479	302	-1.32632	302	-20.80366	302	-4.274844	302	-17.44144	302	-19.15519	302	41.49218	302	32.54377	302	3.805502	302	-10.11884	302
	303	-14.73258	303	-12.91637	303	-46.21733	303	-37.91396	303	42.65409	303	32.73653	303	23.48161	303	23.62709	303	-6.398335	303	-5.367353	303	-44.96647	303	-57.28915	303	7.877525	303	10.83661	303	2.565546	303	-1.20292	303	-20.61348	303	-4.972659	303	-19.98224	303	-20.072	303	41.78735	303	31.86471	303	4.122938	303	-9.158502	303
	304	-15.05751	304	-13.48048	304	-46.01998	304	-36.06028	304	42.38333	304	33.65945	304	22.98107	304	22.69829	304	-6.681839	304	-5.913048	304	-46.97157	304	-57.47936	304	8.575498	304	11.34836	304	1.65812	304	1.369945	304	-22.66064	304	-6.260633	304	-22.12386	304	-20.49938	304	42.03916	304	30.9966	304	3.226959	304	-8.692268	304
	305	-14.87869	305	-13.83868	305	-46.04089	305	-34.95673	305	42.32894	305	33.29862	305	23.06358	305	20.57982	305	-6.118554	305	-6.0567	305	-48.26153	305	-59.471	305	10.75835	305	11.22593	305	.9152198	305	.575003	305	-21.52367	305	-6.175788	305	-23.2663	305	-22.79081	305	39.93722	305	28.32848	305	3.763637	305	-7.397416	305
	306	-14.73342	306	-14.10185	306	-46.64518	306	-33.96652	306	42.50249	306	32.72358	306	21.60215	306	20.06091	306	-6.37521	306	-5.650887	306	-48.94544	306	-62.06406	306	12.20395	306	11.5115	306	.2780706	306	2.038517	306	-21.68843	306	-8.384218	306	-25.84836	306	-25.53719	306	37.56864	306	25.99088	306	2.636311	306	-8.940763	306
	307	-14.93217	307	-13.61968	307	-45.30237	307	-34.17308	307	42.53353	307	32.31353	307	21.03219	307	18.94746	307	-6.761333	307	-4.246453	307	-50.03839	307	-63.72676	307	13.56991	307	12.52979	307	-1.466036E-02	307	3.293535	307	-21.99381	307	-8.265802	307	-29.46321	307	-27.42046	307	36.36501	307	23.78863	307	2.812577	307	-6.957052	307
	308	-15.29424	308	-13.75743	308	-45.48109	308	-35.2271	308	42.99197	308	32.25708	308	20.52317	308	19.13157	308	-5.936517	308	-4.606	308	-51.10289	308	-63.20109	308	12.95978	308	13.20597	308	.506869	308	1.189923	308	-22.45947	308	-9.189379	308	-31.55617	308	-29.07786	308	33.76653	308	21.9563	308	.3578603	308	-6.573215	308
	309	-15.49825	309	-14.02735	309	-46.76006	309	-37.54901	309	43.59464	309	31.89346	309	20.65631	309	19.15802	309	-5.620873	309	-4.250249	309	-50.65595	309	-62.13726	309	14.09017	309	14.58438	309	1.751058	309	1.228361	309	-23.07746	309	-8.575828	309	-33.28915	309	-28.61556	309	31.32453	309	19.50118	309	-1.09171	309	-6.290431	309
	310	-15.40269	310	-13.63385	310	-46.39393	310	-39.51316	310	43.86026	310	30.83339	310	20.61958	310	20.74235	310	-5.087309	310	-4.442775	310	-51.43219	310	-61.06726	310	14.92926	310	15.32349	310	2.554477	310	-1.023886	310	-21.75132	310	-9.469538	310	-35.26648	310	-27.55482	310	30.00019	310	18.55165	310	-.3609043	310	-5.641663	310
	311	-15.50681	311	-13.32485	311	-47.62886	311	-41.96847	311	43.15897	311	29.6737	311	20.80112	311	23.0936	311	-5.154092	311	-5.375662	311	-51.20565	311	-59.20549	311	15.42933	311	15.6092	311	2.702371	311	-1.254578	311	-23.03263	311	-9.853487	311	-35.48034	311	-30.32449	311	30.1965	311	17.81125	311	-2.71692	311	-6.655378	311
	312	-15.47494	312	-13.22673	312	-48.34147	312	-43.50684	312	43.30348	312	30.13305	312	21.116	312	25.63568	312	-5.691048	312	-4.716493	312	-50.20861	312	-58.64452	312	15.64636	312	16.06029	312	3.70581	312	-2.734485	312	-22.97062	312	-10.07738	312	-36.12745	312	-30.43878	312	28.93847	312	16.35465	312	-1.348382	312	-5.24829	312
	313	-15.57649	313	-12.89765	313	-49.46185	313	-44.0745	313	41.85598	313	29.74319	313	23.20285	313	25.22396	313	-6.053519	313	-4.040366	313	-49.16992	313	-57.96187	313	16.71075	313	17.26891	313	4.488229	313	-2.484748	313	-22.45543	313	-9.137148	313	-36.6597	313	-30.56412	313	27.56471	313	16.15802	313	.1392889	313	-5.280694	313
	314	-15.77121	314	-12.24168	314	-50.09791	314	-45.59175	314	43.18067	314	29.85048	314	28.74366	314	26.20769	314	-6.606558	314	-3.672694	314	-49.88752	314	-55.21363	314	15.65856	314	18.74399	314	6.306726	314	-1.905684	314	-23.20645	314	-8.454318	314	-37.50929	314	-31.17933	314	26.01465	314	14.56453	314	.2987182	314	-5.392426	314
	315	-15.47178	315	-11.54526	315	-49.83479	315	-45.95665	315	46.45638	315	30.99522	315	28.36456	315	27.92296	315	-6.980283	315	-2.835558	315	-50.06003	315	-52.29472	315	16.12926	315	18.4843	315	7.132816	315	-3.101287	315	-24.00633	315	-9.343857	315	-37.19364	315	-31.50546	315	24.45355	315	13.08908	315	1.281078	315	-4.650765	315
	316	-14.97709	316	-11.56201	316	-50.35987	316	-46.61452	316	47.46493	316	32.82694	316	30.08223	316	30.72796	316	-6.694133	316	-3.895399	316	-49.94994	316	-51.36815	316	17.41885	316	17.47502	316	7.662854	316	.9490061	316	-24.06882	316	-9.043382	316	-36.96225	316	-31.851	316	22.22499	316	10.98875	316	4.073502	316	-1.801234	316
	317	-14.31274	317	-11.64145	317	-50.34071	317	-47.35604	317	48.48895	317	33.96576	317	31.59555	317	34.33725	317	-5.607445	317	-5.192569	317	-48.69622	317	-52.99398	317	17.67456	317	17.60365	317	7.330462	317	.1354808	317	-24.20577	317	-6.528977	317	-36.91617	317	-33.95436	317	21.28839	317	8.813256	317	5.494651	317	-.7679582	317
	318	-14.32782	318	-11.56894	318	-50.06206	318	-47.71704	318	49.40838	318	35.10058	318	33.43793	318	37.41072	318	-5.968006	318	-5.202079	318	-48.28009	318	-55.22825	318	17.22375	318	18.19817	318	8.895765	318	1.982862	318	-25.20819	318	-7.285492	318	-37.61554	318	-37.19188	318	20.93829	318	8.033838	318	7.680664	318	-3.028678	318
	319	-14.34823	319	-11.48287	319	-51.3715	319	-48.09896	319	50.84403	319	36.56421	319	33.17243	319	36.68029	319	-7.85756	319	-4.495315	319	-50.10571	319	-56.59728	319	17.39366	319	18.36615	319	9.168941	319	3.256	319	-24.53786	319	-6.523981	319	-37.68969	319	-36.46675	319	20.65939	319	7.922101	319	9.592726	319	-8.556059	319
	320	-14.01182	320	-11.5392	320	-51.8726	320	-48.65886	320	53.99134	320	39.1131	320	32.42695	320	33.14413	320	-8.851582	320	-3.760767	320	-51.72735	320	-57.75615	320	17.43146	320	18.24267	320	10.38382	320	2.707036	320	-24.78711	320	-5.157695	320	-37.98309	320	-36.59305	320	21.54324	320	7.809741	320	10.88947	320	-7.358258	320
	321	-13.6385	321	-11.46665	321	-51.44936	321	-49.12302	321	56.39305	321	41.70932	321	32.7022	321	30.28349	321	-8.77162	321	-4.624944	321	-52.72023	321	-60.40406	321	18.37679	321	19.3995	321	8.631653	321	5.826542	321	-26.05456	321	-7.442668	321	-38.75999	321	-36.58917	321	22.79871	321	8.195889	321	9.814617	321	-6.845586	321
	322	-13.56188	322	-11.295	322	-50.98166	322	-49.06068	322	57.67521	322	43.07546	322	29.0164	322	26.64506	322	-7.960896	322	-5.250165	322	-53.84286	322	-62.69345	322	19.22791	322	19.83944	322	7.465099	322	6.018314	322	-25.06485	322	-8.028792	322	-39.9228	322	-36.18849	322	23.19986	322	9.310363	322	8.934611	322	-7.668467	322
	323	-14.07708	323	-10.86755	323	-51.31652	323	-49.44413	323	58.70378	323	45.19311	323	24.94932	323	22.4218	323	-8.154322	323	-5.221569	323	-55.53079	323	-64.72659	323	20.73457	323	21.44851	323	7.670966	323	6.463074	323	-24.95985	323	-7.471216	323	-39.69521	323	-36.84273	323	25.52407	323	12.24072	323	9.311087	323	-6.251248	323
	324	-14.46213	324	-10.02373	324	-51.49199	324	-50.00534	324	59.70441	324	46.62339	324	22.74807	324	18.27696	324	-8.400291	324	-4.845785	324	-57.33101	324	-65.70207	324	21.8506	324	22.45967	324	5.251594	324	7.406805	324	-25.81416	324	-10.0352	324	-40.46337	324	-35.86271	324	28.12436	324	14.5791	324	7.793105	324	-5.933995	324
	325	-14.62671	325	-9.793115	325	-51.50609	325	-50.07081	325	59.10908	325	46.10603	325	19.51954	325	13.40084	325	-8.64441	325	-3.691885	325	-57.54747	325	-66.60544	325	22.97915	325	22.44077	325	4.085032	325	8.615284	325	-24.4912	325	-8.574032	325	-41.26205	325	-34.671	325	29.65793	325	17.4237	325	5.267318	325	-6.386917	325
	326	-14.08656	326	-10.21633	326	-52.25938	326	-50.04696	326	59.4071	326	46.06898	326	17.1975	326	10.2835	326	-8.053541	326	-3.812536	326	-57.59296	326	-66.78049	326	24.33821	326	21.73899	326	7.143424	326	6.470308	326	-23.61319	326	-8.74547	326	-40.6628	326	-34.36042	326	32.09423	326	19.1849	326	4.784523	326	-5.785379	326
	327	-13.62224	327	-11.29723	327	-52.24386	327	-50.29679	327	59.23708	327	45.09993	327	14.47115	327	6.175221	327	-8.284121	327	-4.768905	327	-57.53911	327	-67.46417	327	25.61228	327	20.70792	327	10.34792	327	2.842035	327	-23.03134	327	-8.134565	327	-40.15113	327	-34.64746	327	33.69015	327	21.18963	327	4.721662	327	-3.798557	327
	328	-13.56353	328	-11.55504	328	-52.39805	328	-49.78894	328	57.52376	328	43.44166	328	13.26265	328	4.721335	328	-10.00113	328	-3.741294	328	-56.48109	328	-67.32117	328	24.32454	328	22.19212	328	9.566272	328	2.232222	328	-21.92961	328	-9.070866	328	-38.36853	328	-31.74257	328	35.28675	328	23.13344	328	4.777911	328	-3.75739	328
	329	-13.18074	329	-11.91172	329	-53.66392	329	-49.27448	329	55.86495	329	41.776	329	13.18849	329	4.814194	329	-10.70271	329	-3.270538	329	-56.93929	329	-66.73165	329	24.24209	329	23.75611	329	9.001334	329	1.592752	329	-20.77016	329	-9.181005	329	-36.17302	329	-34.22615	329	35.3933	329	23.87618	329	4.013327	329	-3.410842	329
	330	-13.58291	330	-12.11346	330	-53.87537	330	-48.39194	330	53.66579	330	40.83059	330	11.1976	330	2.514174	330	-9.795859	330	-5.300023	330	-56.43061	330	-66.22153	330	25.99229	330	25.84052	330	10.86002	330	1.275451	330	-20.95016	330	-9.230137	330	-36.29902	330	-32.98938	330	34.81655	330	25.15479	330	5.03406	330	-3.035368	330
	331	-13.98131	331	-12.31497	331	-53.59916	331	-48.20664	331	52.2911	331	39.30426	331	11.74887	331	3.092465	331	-9.54961	331	-5.125774	331	-55.78313	331	-65.80968	331	25.81042	331	27.40388	331	11.35518	331	2.01668	331	-20.08024	331	-6.114835	331	-36.38074	331	-34.15354	331	33.29031	331	24.68472	331	3.272727	331	-4.814185	331
	332	-14.69139	332	-12.40852	332	-52.72105	332	-47.62772	332	49.33856	332	36.76307	332	12.36031	332	4.201431	332	-9.697694	332	-6.271903	332	-55.52072	332	-65.29124	332	26.34189	332	27.71852	332	9.886355	332	3.446712	332	-19.20126	332	-5.16494	332	-36.94778	332	-33.25078	332	32.25859	332	25.03106	332	2.816222	332	-5.367066	332
	333	-14.56747	333	-13.07775	333	-53.08806	333	-47.61373	333	47.5958	333	35.12775	333	11.14384	333	3.17451	333	-11.87147	333	-5.513037	333	-55.22636	333	-66.52956	333	27.71271	333	27.69195	333	10.929	333	3.46197	333	-18.28996	333	-4.612746	333	-36.50354	333	-32.40452	333	30.63214	333	23.49592	333	4.974057	333	-4.953001	333
	334	-13.86989	334	-13.53961	334	-53.01971	334	-47.05687	334	46.89953	334	34.41982	334	11.55019	334	5.105668	334	-13.18316	334	-4.458537	334	-56.49237	334	-66.43327	334	27.83273	334	27.8434	334	11.35129	334	6.286074	334	-18.16254	334	-2.739459	334	-36.29539	334	-31.11998	334	30.21518	334	22.54942	334	5.195584	334	-4.294917	334
	335	-13.58579	335	-13.31566	335	-52.87549	335	-45.85192	335	45.14769	335	32.70149	335	13.01617	335	5.021077	335	-13.67669	335	-3.670599	335	-58.61399	335	-66.24559	335	29.01087	335	27.67434	335	10.98242	335	7.953593	335	-18.21607	335	-5.126281	335	-37.77614	335	-28.52537	335	29.47032	335	20.23704	335	5.48634	335	-1.704026	335
	336	-13.88943	336	-13.25385	336	-52.35793	336	-44.10524	336	44.19874	336	31.22126	336	14.31044	336	4.84414	336	-12.83927	336	-5.534337	336	-60.45418	336	-66.03016	336	28.83634	336	28.4166	336	11.95249	336	8.047536	336	-18.22393	336	-5.965191	336	-36.4717	336	-30.22688	336	29.19035	336	20.4766	336	6.806279	336	.7921264	336
	337	-14.38932	337	-13.51265	337	-51.98643	337	-42.82798	337	42.90891	337	30.20584	337	14.50686	337	5.65172	337	-12.90168	337	-5.308869	337	-61.61205	337	-66.11814	337	28.98811	337	29.1686	337	12.05554	337	9.844141	337	-18.34259	337	-5.812275	337	-35.77892	337	-31.02237	337	29.91031	337	19.66357	337	7.733987	337	.5073092	337
	338	-14.30015	338	-14.21961	338	-52.0142	338	-42.10808	338	43.47915	338	30.63547	338	16.13854	338	5.739569	338	-12.61996	338	-4.457028	338	-62.47042	338	-65.893	338	29.70622	338	29.90783	338	12.00011	338	10.41426	338	-18.54873	338	-5.35581	338	-35.72643	338	-32.58186	338	29.55305	338	18.42942	338	7.785995	338	-3.570904	338
	339	-14.27755	339	-13.76817	339	-52.41341	339	-41.35603	339	43.27041	339	31.73943	339	16.11618	339	4.645412	339	-12.46584	339	-4.961821	339	-64.24798	339	-66.05376	339	29.74633	339	30.26072	339	10.98839	339	11.97154	339	-18.72566	339	-5.003413	339	-36.33579	339	-32.21375	339	30.53826	339	17.14093	339	9.417998	339	-6.845563	339
	340	-14.19122	340	-13.94783	340	-53.29769	340	-41.56525	340	43.93806	340	32.30711	340	17.00994	340	3.404193	340	-12.55067	340	-5.639407	340	-64.46217	340	-66.2837	340	31.66786	340	30.73756	340	13.76087	340	13.13132	340	-18.10955	340	-4.522554	340	-36.19836	340	-32.13736	340	29.8126	340	16.43476	340	9.098043	340	-4.831218	340
	341	-14.31359	341	-14.34882	341	-53.95985	341	-41.9413	341	45.204	341	34.29903	341	16.69824	341	2.575585	341	-12.66974	341	-5.389871	341	-65.03674	341	-65.93221	341	32.74446	341	30.86744	341	10.83791	341	12.35338	341	-16.72208	341	-7.811648	341	-37.24461	341	-33.95169	341	29.44821	341	15.4966	341	8.082787	341	-3.97673	341
	342	-14.2727	342	-13.85073	342	-52.54076	342	-42.5302	342	45.05511	342	35.91214	342	17.54341	342	1.176389	342	-12.94858	342	-4.659451	342	-63.9072	342	-64.9222	342	33.43797	342	31.24158	342	10.64979	342	13.25182	342	-17.35707	342	-10.75547	342	-37.35149	342	-32.91383	342	29.43777	342	15.10882	342	6.647337	342	-5.007942	342
	343	-14.42781	343	-13.69976	343	-53.17511	343	-42.70335	343	45.52856	343	36.14142	343	17.36478	343	.3936565	343	-12.66667	343	-3.797494	343	-64.01125	343	-64.92593	343	32.95188	343	31.98441	343	10.54546	343	15.3253	343	-17.32018	343	-8.993889	343	-37.29295	343	-36.14534	343	29.26411	343	15.95717	343	7.530335	343	-5.803301	343
	344	-14.49643	344	-14.04207	344	-52.63058	344	-42.54628	344	47.25834	344	35.87979	344	16.29996	344	-.1758754	344	-12.63938	344	-3.198588	344	-62.48199	344	-63.96696	344	33.6111	344	32.88856	344	12.23084	344	9.711816	344	-17.03074	344	-6.832857	344	-39.79451	344	-38.63085	344	29.92185	344	17.45224	344	6.408401	344	-4.487546	344
	345	-14.50954	345	-14.26266	345	-53.00734	345	-42.13468	345	48.22829	345	36.13166	345	15.81852	345	-1.79599	345	-12.10114	345	-3.572428	345	-60.6875	345	-62.58628	345	33.71936	345	32.63994	345	14.22534	345	8.144012	345	-15.75043	345	-4.860641	345	-41.24068	345	-38.39172	345	31.02162	345	19.25589	345	5.53932	345	-5.488113	345
	346	-14.68882	346	-14.28293	346	-53.58619	346	-43.12085	346	48.66887	346	36.8484	346	16.29323	346	-.7960576	346	-11.55794	346	-3.562634	346	-59.72665	346	-62.0033	346	34.00569	346	32.3576	346	14.32462	346	7.856239	346	-14.57648	346	-5.358065	346	-42.51702	346	-37.69133	346	31.33671	346	20.47245	346	5.502199	346	-5.435113	346
	347	-14.88125	347	-14.3874	347	-52.55131	347	-44.03749	347	47.95157	347	35.83323	347	15.85124	347	-.4347229	347	-11.77484	347	-3.451507	347	-58.01891	347	-60.18945	347	34.78542	347	33.5483	347	14.72618	347	7.668195	347	-14.66371	347	-11.58494	347	-43.71292	347	-38.14122	347	32.01734	347	19.24515	347	6.491881	347	-5.269024	347
	348	-14.73755	348	-13.6405	348	-51.45756	348	-44.84909	348	48.19643	348	35.43697	348	14.1484	348	-1.414787	348	-12.17258	348	-3.415982	348	-57.61452	348	-58.76	348	34.62937	348	33.40473	348	14.31345	348	6.523412	348	-15.62036	348	-7.773028	348	-43.81722	348	-36.60926	348	31.94518	348	19.12619	348	6.674186	348	-4.926856	348
	349	-14.62896	349	-13.9215	349	-50.71295	349	-44.18706	349	48.06292	349	36.03117	349	13.89259	349	-.8526587	349	-12.67188	349	-4.740539	349	-55.51381	349	-59.74213	349	34.43243	349	33.37494	349	15.53479	349	7.265042	349	-14.91143	349	-7.118571	349	-42.56749	349	-37.69641	349	31.77623	349	20.92253	349	7.350141	349	-2.825614	349
	350	-14.26438	350	-13.48121	350	-49.82998	350	-43.71134	350	48.06747	350	35.96354	350	13.68081	350	-3.383756E-03	350	-12.962	350	-4.455202	350	-55.89856	350	-61.09056	350	35.02801	350	32.81897	350	14.15881	350	8.99422	350	-16.67601	350	-8.134746	350	-42.26479	350	-34.7684	350	31.20782	350	22.65876	350	8.120067	350	-1.762976	350
	351	-14.15777	351	-13.36372	351	-48.54088	351	-43.45034	351	47.10764	351	35.49102	351	12.2572	351	.7577801	351	-12.96457	351	-5.184839	351	-56.30468	351	-60.40194	351	35.14338	351	33.70657	351	13.43993	351	8.764578	351	-17.11217	351	-8.86624	351	-40.15898	351	-32.00869	351	31.26632	351	23.65729	351	7.188419	351	-1.486238	351
	352	-13.61762	352	-12.52656	352	-48.11404	352	-43.16936	352	45.77921	352	35.40709	352	13.68918	352	1.278887	352	-12.99385	352	-5.654412	352	-57.76008	352	-61.26988	352	35.93995	352	34.3493	352	15.41342	352	11.42231	352	-16.61884	352	-7.734864	352	-37.98795	352	-31.76959	352	29.33331	352	22.59401	352	8.168119	352	-.8798342	352
	353	-13.424	353	-12.72556	353	-47.80992	353	-42.99488	353	45.62732	353	34.52111	353	13.81263	353	.9744036	353	-12.67586	353	-5.696176	353	-58.67793	353	-62.52957	353	36.14046	353	35.17762	353	14.05301	353	13.10333	353	-16.02921	353	-9.126492	353	-37.26338	353	-31.85825	353	29.23182	353	20.35176	353	10.50649	353	-.5849858	353
	354	-13.06015	354	-11.66675	354	-46.39562	354	-42.67567	354	45.35032	354	34.0417	354	13.34298	354	.9990835	354	-13.01144	354	-6.057666	354	-60.18816	354	-62.73365	354	36.27822	354	35.11854	354	16.42324	354	15.55419	354	-16.20267	354	-7.963242	354	-36.26038	354	-29.95184	354	28.70103	354	17.52475	354	10.25421	354	-.2577185	354
	355	-12.16348	355	-10.51543	355	-46.30643	355	-42.9506	355	46.01423	355	35.30862	355	15.93743	355	2.299614	355	-13.17657	355	-5.513232	355	-61.44928	355	-63.85564	355	36.40946	355	36.06882	355	15.77096	355	18.16492	355	-17.05805	355	-7.443441	355	-34.62066	355	-29.37148	355	29.29456	355	16.51538	355	10.57241	355	-1.676052	355
	356	-12.77798	356	-10.54077	356	-46.9211	356	-43.63773	356	45.57275	356	34.86969	356	16.72282	356	3.904385	356	-13.03926	356	-5.316686	356	-62.57592	356	-65.65951	356	36.88093	356	36.22216	356	15.84905	356	17.88692	356	-16.21007	356	-9.166824	356	-33.00048	356	-29.92344	356	29.47207	356	16.96692	356	11.31956	356	-3.827182	356
	357	-12.56965	357	-10.91683	357	-46.05497	357	-43.31215	357	44.60599	357	34.68793	357	17.86473	357	6.395613	357	-12.39659	357	-6.578391	357	-63.56829	357	-67.06759	357	38.54319	357	36.09214	357	16.99467	357	19.47696	357	-15.61068	357	-7.825616	357	-33.26963	357	-29.16719	357	29.12098	357	17.55468	357	10.66968	357	-3.408967	357
	358	-12.91561	358	-11.5828	358	-45.55687	358	-43.69389	358	45.99192	358	34.4249	358	19.23717	358	8.119722	358	-11.86594	358	-7.083648	358	-64.39189	358	-66.54177	358	38.43521	358	37.04753	358	16.19211	358	19.50902	358	-14.85926	358	-9.493658	358	-30.60378	358	-27.3841	358	29.94331	358	17.97616	358	8.307256	358	-5.908563	358
	359	-13.70652	359	-12.45956	359	-45.84526	359	-45.01791	359	47.98486	359	33.95253	359	21.21059	359	9.782076	359	-11.16177	359	-7.225186	359	-64.75941	359	-65.51093	359	38.82752	359	36.78937	359	16.92984	359	18.39926	359	-13.74145	359	-6.136788	359	-30.63189	359	-27.15589	359	30.29317	359	17.29254	359	8.277252	359	-5.158056	359
	360	-13.58925	360	-12.58848	360	-45.14614	360	-46.70931	360	49.61956	360	34.31102	360	21.90949	360	11.08956	360	-11.19249	360	-6.738962	360	-64.54561	360	-66.36144	360	39.33486	360	37.62911	360	15.90062	360	19.75307	360	-12.79774	360	-6.545553	360	-29.70959	360	-24.40827	360	31.47383	360	16.81692	360	7.216376	360	-5.254896	360
	361	-13.50844	361	-12.51028	361	-44.8784	361	-46.67657	361	49.22655	361	34.20827	361	20.45772	361	9.997824	361	-10.84488	361	-6.280995	361	-63.72798	361	-65.71246	361	40.66515	361	37.17245	361	16.12506	361	16.82493	361	-12.66803	361	-6.526661	361	-28.41885	361	-22.69427	361	32.85128	361	17.80624	361	5.880818	361	-6.035587	361
	362	-13.38421	362	-12.68824	362	-46.13948	362	-46.35336	362	48.21276	362	33.41145	362	21.03817	362	9.485056	362	-10.9129	362	-5.907928	362	-63.05019	362	-65.69041	362	40.80569	362	37.79504	362	18.41398	362	16.56295	362	-12.35377	362	-5.767792	362	-28.84352	362	-21.26455	362	31.67975	362	17.5145	362	6.092862	362	-4.34308	362
	363	-13.69966	363	-12.5396	363	-48.07518	363	-46.31508	363	49.8229	363	33.57778	363	17.39031	363	6.354011	363	-11.84565	363	-5.930161	363	-62.20807	363	-65.78336	363	41.12863	363	37.54737	363	18.72013	363	15.5444	363	-11.38742	363	-3.673774	363	-27.737	363	-21.54994	363	31.88249	363	17.10817	363	5.184583	363	-5.190547	363
	364	-13.83318	364	-12.87515	364	-48.53506	364	-46.23615	364	50.84391	364	33.20317	364	15.6344	364	2.912794	364	-11.67866	364	-6.002256	364	-62.74007	364	-65.27782	364	41.88981	364	38.27905	364	21.71345	364	13.95032	364	-11.15537	364	-4.910835	364	-27.74546	364	-20.76371	364	32.38099	364	16.68659	364	5.253865	364	-2.144189	364
	365	-13.91665	365	-12.75902	365	-49.21133	365	-46.57824	365	50.46993	365	31.76202	365	16.34892	365	.9508144	365	-10.88666	365	-7.227281	365	-61.84114	365	-65.41792	365	41.3998	365	39.40792	365	22.03274	365	13.56287	365	-10.45095	365	-2.479258	365	-26.50126	365	-18.87167	365	32.70806	365	19.38287	365	3.621638	365	-2.239819	365
	366	-13.83244	366	-12.77681	366	-49.02676	366	-46.5049	366	49.64856	366	29.88609	366	15.94966	366	-.3157723	366	-10.94975	366	-6.730258	366	-62.10981	366	-66.13036	366	41.35662	366	39.87563	366	24.46683	366	13.69965	366	-10.65037	366	-1.682373	366	-26.57773	366	-17.97378	366	32.43507	366	18.72538	366	4.912659	366	.7151194	366
	367	-13.26886	367	-12.45161	367	-48.58104	367	-45.42303	367	48.07326	367	28.99263	367	11.49674	367	-.952965	367	-11.11259	367	-7.444116	367	-62.57954	367	-67.16869	367	41.25087	367	40.73666	367	24.06247	367	14.91296	367	-10.90154	367	-3.54683	367	-26.56484	367	-14.62555	367	33.1811	367	17.75204	367	4.901012	367	2.211094	367
	368	-12.83795	368	-12.53876	368	-48.03033	368	-43.39393	368	46.03144	368	29.45966	368	8.919891	368	-2.947571	368	-11.67452	368	-7.830142	368	-63.14228	368	-66.95204	368	42.14867	368	41.57486	368	22.30457	368	17.0042	368	-10.7671	368	-1.989073	368	-27.35159	368	-15.48586	368	32.99482	368	18.47627	368	4.075507	368	5.626651	368
	369	-12.84585	369	-12.46008	369	-48.01567	369	-42.93245	369	45.58807	369	29.61637	369	6.973531	369	-3.898654	369	-12.15538	369	-7.958121	369	-64.28844	369	-67.17019	369	43.05258	369	42.22737	369	19.89841	369	20.53494	369	-10.19771	369	-1.28156	369	-27.07646	369	-16.51072	369	32.11031	369	17.62628	369	7.517244	369	6.215594	369
	370	-12.78743	370	-12.31237	370	-46.76105	370	-40.77623	370	45.8877	370	29.66119	370	4.108253	370	-5.771253	370	-12.38931	370	-8.233153	370	-65.89272	370	-67.22117	370	43.05182	370	42.1856	370	21.51218	370	20.30154	370	-10.70483	370	-1.999312	370	-28.23264	370	-17.88988	370	32.72551	370	15.61082	370	7.627674	370	3.645569	370
	371	-12.58439	371	-11.87559	371	-45.43038	371	-39.30291	371	45.06405	371	30.26799	371	1.433913	371	-7.749835	371	-12.6869	371	-8.049628	371	-65.54586	371	-68.03283	371	44.10138	371	42.97216	371	22.88916	371	21.61304	371	-10.09712	371	-.7347736	371	-29.24364	371	-18.02192	371	32.85723	371	16.49222	371	7.938722	371	-2.997835	371
	372	-11.98387	372	-11.41687	372	-43.97894	372	-36.79046	372	44.09239	372	29.74898	372	-.567081	372	-9.484093	372	-12.49965	372	-8.562786	372	-66.82917	372	-68.29166	372	44.1594	372	43.51118	372	23.49977	372	22.52464	372	-9.127652	372	-2.889138	372	-30.86104	372	-21.26963	372	34.06014	372	19.78284	372	8.579627	372	-1.731959	372
	373	-12.40658	373	-11.19978	373	-43.43199	373	-35.69199	373	41.33794	373	28.78696	373	-2.867169	373	-9.426908	373	-12.34392	373	-9.51635	373	-67.48903	373	-67.37537	373	45.06137	373	44.3471	373	22.40198	373	25.98859	373	-8.921854	373	-1.843504	373	-31.7385	373	-22.71232	373	34.65299	373	22.04381	373	8.682026	373	-1.703354	373
	374	-12.73108	374	-11.75669	374	-41.86604	374	-34.71432	374	43.19306	374	28.82241	374	-6.502538	374	-10.49043	374	-11.72879	374	-9.439192	374	-67.79185	374	-66.64445	374	46.3302	374	44.72884	374	19.98465	374	26.85233	374	-10.08356	374	-2.479315	374	-33.57093	374	-24.53825	374	36.11317	374	24.5655	374	8.578913	374	-2.557503	374
	375	-11.87714	375	-12.32598	375	-43.06649	375	-36.14131	375	41.67632	375	27.38481	375	-8.106465	375	-13.0442	375	-11.20308	375	-10.13149	375	-66.6311	375	-65.39528	375	47.13739	375	45.29122	375	20.21802	375	27.09	375	-9.311731	375	-2.535763	375	-33.51632	375	-25.56095	375	38.72571	375	27.23475	375	9.179152	375	-1.944572	375
	376	-11.14927	376	-12.29402	376	-42.922	376	-38.44176	376	41.34782	376	27.9361	376	-4.207796	376	-13.91998	376	-10.63876	376	-8.897524	376	-65.00536	376	-64.22224	376	47.30556	376	46.5039	376	21.05653	376	25.79912	376	-8.296766	376	-1.908716	376	-34.85253	376	-25.31191	376	40.06746	376	28.13497	376	9.521346	376	-2.939085	376
	377	-11.37486	377	-12.41126	377	-42.64503	377	-40.43978	377	40.59599	377	26.41405	377	-5.563886	377	-12.7666	377	-10.84322	377	-9.19357	377	-62.86457	377	-64.70521	377	47.76122	377	45.74794	377	18.94009	377	25.24633	377	-8.224723	377	-1.810474	377	-34.4773	377	-27.00702	377	42.81533	377	28.4531	377	9.474473	377	-3.294255	377
	378	-11.24733	378	-12.29798	378	-42.97047	378	-41.43517	378	39.79872	378	25.83782	378	-2.001613	378	-7.948981	378	-9.640782	378	-9.388894	378	-60.5415	378	-62.83341	378	48.56541	378	46.62178	378	18.91859	378	23.25122	378	-6.793694	378	-.1702923	378	-34.73677	378	-26.06945	378	44.2281	378	31.75733	378	8.059385	378	-3.942053	378
	379	-11.83269	379	-12.15003	379	-45.5826	379	-42.21914	379	39.09095	379	24.16215	379	-1.342036	379	-6.20512	379	-8.646438	379	-9.406095	379	-59.43936	379	-61.35701	379	48.70967	379	46.53016	379	18.76665	379	23.27401	379	-6.788664	379	-.478156	379	-35.50269	379	-26.8654	379	45.15166	379	34.63969	379	10.51721	379	-2.352038	379
	380	-11.56092	380	-11.73242	380	-46.14784	380	-42.43892	380	38.18584	380	22.85676	380	.2153206	380	-2.327222	380	-9.157711	380	-9.437361	380	-57.82282	380	-61.82195	380	49.65805	380	47.27985	380	20.1371	380	20.75597	380	-6.862706	380	.4985835	380	-35.98193	380	-26.754	380	47.83735	380	38.09236	380	12.07531	380	-2.968554	380
	381	-12.01038	381	-11.49943	381	-46.5651	381	-43.03456	381	37.33623	381	21.99991	381	2.712952	381	-.9695684	381	-9.327378	381	-9.880178	381	-55.9537	381	-61.1287	381	49.03075	381	47.52802	381	21.81625	381	19.59374	381	-6.631084	381	.7779921	381	-36.26243	381	-30.55765	381	50.20681	381	40.90658	381	11.53899	381	-1.744307	381
	382	-11.86478	382	-12.29884	382	-47.16199	382	-43.0863	382	36.37836	382	20.47386	382	4.32608	382	.2265096	382	-9.850956	382	-9.644998	382	-55.59986	382	-62.09491	382	48.98449	382	48.08241	382	20.71708	382	18.03291	382	-5.561111	382	1.500084	382	-35.6455	382	-30.9266	382	51.3843	382	39.90835	382	12.61723	382	-.8826867	382
	383	-11.57753	383	-12.22237	383	-48.52381	383	-43.65698	383	35.4084	383	20.07217	383	6.891303	383	2.890213	383	-9.341311	383	-10.56011	383	-55.4255	383	-62.37281	383	48.83665	383	48.56958	383	24.14794	383	16.46338	383	-5.564797	383	3.246065	383	-36.05082	383	-30.41545	383	49.24866	383	39.83357	383	14.48617	383	1.016641	383
	384	-11.33076	384	-11.6592	384	-48.68287	384	-43.62824	384	35.30551	384	20.14567	384	7.332568	384	3.712066	384	-8.571806	384	-11.5669	384	-55.40034	384	-62.85165	384	50.64474	384	47.28685	384	23.26727	384	15.85277	384	-6.197234	384	2.091177	384	-34.6527	384	-31.4698	384	48.92838	384	40.47372	384	14.39456	384	2.04398	384
	385	-10.75341	385	-11.00002	385	-48.83608	385	-44.09837	385	34.85444	385	21.32107	385	8.510615	385	2.649751	385	-9.287753	385	-11.02736	385	-56.68494	385	-62.50223	385	51.96175	385	47.57574	385	22.35452	385	14.6584	385	-6.64526	385	1.794356	385	-35.94355	385	-32.30335	385	47.46043	385	39.06391	385	14.87897	385	3.974151	385
	386	-10.98136	386	-10.55765	386	-47.90106	386	-45.07549	386	34.0207	386	20.9985	386	10.41011	386	3.020302	386	-9.46495	386	-10.36871	386	-57.86018	386	-63.56418	386	51.3281	386	48.96822	386	23.85148	386	16.75689	386	-6.658647	386	2.00689	386	-34.66488	386	-32.7032	386	47.37455	386	39.35109	386	14.99347	386	8.887655	386
	387	-10.7883	387	-10.07179	387	-47.8857	387	-45.81783	387	34.1717	387	21.73213	387	9.478725	387	4.650745	387	-8.558767	387	-10.80385	387	-59.88656	387	-65.60136	387	51.46548	387	49.81916	387	20.648	387	18.25139	387	-6.648164	387	.3910624	387	-34.7066	387	-30.21034	387	45.16942	387	38.09064	387	15.07795	387	12.02749	387
	388	-11.24258	388	-10.1884	388	-47.67107	388	-45.60347	388	34.56876	388	23.42988	388	10.40364	388	5.726369	388	-7.363471	388	-10.90405	388	-62.40569	388	-65.42067	388	51.96523	388	49.6383	388	21.05796	388	19.58652	388	-7.759706	388	-1.294774	388	-33.92753	388	-29.83333	388	44.39128	388	36.29329	388	17.46104	388	11.841	388
	389	-11.29681	389	-9.493117	389	-48.84179	389	-45.54858	389	34.31126	389	23.96667	389	9.842226	389	5.311593	389	-6.969341	389	-10.12034	389	-63.34661	389	-66.2266	389	52.63847	389	51.6479	389	17.33405	389	22.84791	389	-7.137894	389	.0352433	389	-33.48779	389	-28.96659	389	42.15736	389	33.50869	389	18.03403	389	6.640727	389
	390	-10.78934	390	-9.329737	390	-48.90887	390	-44.75201	390	33.95277	390	25.95735	390	9.643137	390	7.130796	390	-6.917718	390	-9.097553	390	-63.13511	390	-67.29171	390	52.99749	390	52.52883	390	17.48235	390	24.81808	390	-7.654634	390	-1.21959	390	-33.52746	390	-28.05771	390	42.83117	390	33.77777	390	18.82234	390	5.239992	390
	391	-10.1303	391	-9.56109	391	-49.22421	391	-45.19188	391	33.49035	391	26.01664	391	4.761883	391	3.682864	391	-6.090979	391	-8.302085	391	-63.93584	391	-69.0073	391	53.91448	391	52.81481	391	15.30493	391	28.69037	391	-8.473361	391	1.859019	391	-32.97049	391	-31.26311	391	43.23191	391	34.06713	391	16.42136	391	5.099561	391
	392	-9.669223	392	-9.492028	392	-48.75473	392	-45.41565	392	34.3245	392	25.6121	392	7.597988	392	3.804151	392	-5.805755	392	-8.187345	392	-63.86209	392	-68.55047	392	54.8095	392	51.30814	392	17.24828	392	27.434	392	-6.477442	392	.1732573	392	-34.55804	392	-30.40889	392	43.85911	392	35.37109	392	16.61358	392	4.529555	392
	393	-9.772915	393	-9.014662	393	-46.24546	393	-45.69136	393	36.55236	393	26.79073	393	10.65731	393	3.657721	393	-5.498355	393	-7.756614	393	-65.04721	393	-68.39942	393	54.91023	393	51.74004	393	19.40513	393	27.02047	393	-5.877507	393	-1.227474	393	-35.30254	393	-29.39688	393	45.1611	393	36.41729	393	18.40588	393	5.113433	393
	394	-9.988091	394	-9.743311	394	-43.15109	394	-45.26328	394	37.77988	394	27.83411	394	10.19697	394	6.237767	394	-4.76581	394	-7.975851	394	-64.6414	394	-68.88268	394	55.62368	394	53.03715	394	17.36831	394	26.36747	394	-5.172053	394	-.1607645	394	-37.3297	394	-28.21738	394	47.89196	394	39.29877	394	18.82413	394	3.122299	394
	395	-8.879906	395	-9.158487	395	-42.32296	395	-44.59626	395	36.03845	395	27.17409	395	11.92177	395	8.247848	395	-5.265084	395	-7.384889	395	-63.99683	395	-68.3023	395	54.51806	395	53.41307	395	14.39338	395	26.35147	395	-4.560826	395	-.6466392	395	-39.44177	395	-28.29358	395	48.22992	395	39.16888	395	19.11274	395	3.130056	395
	396	-8.691801	396	-9.086186	396	-40.87992	396	-43.04874	396	35.50031	396	26.5033	396	12.84971	396	10.70881	396	-4.680727	396	-7.131007	396	-63.8565	396	-67.44067	396	54.9594	396	53.55016	396	14.74819	396	26.62008	396	-3.202633	396	2.09863	396	-38.09382	396	-32.33863	396	49.95054	396	39.6255	396	20.41868	396	2.546955	396
	397	-8.787432	397	-8.464441	397	-40.1991	397	-41.95628	397	36.08081	397	24.85896	397	14.389	397	13.47845	397	-4.773871	397	-7.067454	397	-63.99845	397	-67.08184	397	55.07527	397	53.59581	397	16.93544	397	24.65629	397	-3.471272	397	2.924904	397	-41.11499	397	-37.33633	397	51.77773	397	40.80338	397	20.22313	397	3.701968	397
	398	-8.724347	398	-8.653402	398	-38.99294	398	-39.8461	398	36.94336	398	24.99732	398	15.92621	398	16.44611	398	-4.48081	398	-7.534018	398	-63.41792	398	-66.91639	398	54.41272	398	53.31437	398	16.3899	398	24.21065	398	-2.746575	398	1.729753	398	-42.27272	398	-36.47522	398	53.43314	398	42.12353	398	19.30688	398	4.716666	398
	399	-8.123391	399	-7.37968	399	-38.94997	399	-39.00234	399	35.76527	399	24.25633	399	14.87484	399	17.79202	399	-4.806033	399	-7.879416	399	-61.6671	399	-68.36785	399	54.45463	399	53.97482	399	17.36246	399	22.84888	399	-3.311613	399	3.115112	399	-43.89363	399	-33.57746	399	53.76378	399	42.70815	399	19.85176	399	3.625092	399
	400	-7.977252	400	-7.892442	400	-37.85384	400	-37.14121	400	35.7773	400	23.97686	400	16.70731	400	21.00207	400	-6.028965	400	-8.558443	400	-62.00471	400	-69.46152	400	55.03793	400	54.45934	400	19.70309	400	19.8077	400	-2.495203	400	3.137687	400	-44.89301	400	-34.15332	400	53.08062	400	41.58942	400	21.49861	400	4.941335	400
	401	-7.618538	401	-7.838779	401	-38.29753	401	-35.49565	401	34.4782	401	23.01633	401	15.32913	401	22.10025	401	-6.706043	401	-9.423705	401	-62.2234	401	-68.87678	401	55.26273	401	55.28463	401	20.04527	401	20.55919	401	-3.78731	401	3.512174	401	-45.76107	401	-34.20001	401	53.86393	401	41.09722	401	22.3874	401	9.142374	401
	402	-7.558583	402	-7.860316	402	-37.40011	402	-35.09339	402	33.9339	402	22.9461	402	17.81395	402	23.68031	402	-7.800269	402	-9.661367	402	-63.96998	402	-68.54416	402	55.79354	402	55.37997	402	21.9347	402	18.88484	402	-2.553499	402	4.543118	402	-45.26958	402	-36.28361	402	52.9972	402	41.53243	402	22.87513	402	11.69574	402
	403	-6.620284	403	-7.397221	403	-36.4766	403	-33.35072	403	33.46664	403	22.56867	403	17.12878	403	22.66866	403	-8.45185	403	-9.503614	403	-65.00928	403	-68.58962	403	55.53083	403	56.76048	403	21.24542	403	20.86118	403	-2.122475	403	5.787951	403	-46.57701	403	-38.1771	403	52.67144	403	41.91184	403	24.8904	403	16.26732	403
	404	-6.012258	404	-7.299081	404	-35.68765	404	-32.0136	404	33.35613	404	21.64465	404	16.14535	404	22.02796	404	-9.015044	404	-10.25466	404	-65.445	404	-69.42311	404	56.52164	404	57.9803	404	23.43044	404	18.14515	404	-3.844525	404	3.800971	404	-47.5084	404	-36.46407	404	52.25089	404	44.03618	404	24.83394	404	15.15536	404
	405	-5.467468	405	-7.142458	405	-36.68749	405	-30.13102	405	32.91319	405	21.3852	405	15.23092	405	19.56636	405	-8.700149	405	-10.61306	405	-65.19038	405	-68.0539	405	57.0451	405	58.94286	405	21.02495	405	17.66563	405	-3.483846	405	3.710629	405	-46.80425	405	-36.51326	405	50.10485	405	42.40585	405	23.13575	405	9.728381	405
	406	-5.302356	406	-7.42241	406	-37.36531	406	-29.82668	406	32.43289	406	21.07897	406	13.79247	406	17.12971	406	-9.409815	406	-10.03449	406	-65.03441	406	-68.56136	406	57.96693	406	57.34006	406	20.52724	406	20.14178	406	-3.883734	406	5.16863	406	-45.58849	406	-36.52096	406	48.94769	406	37.64249	406	23.35571	406	10.96758	406
	407	-4.830804	407	-7.500001	407	-38.90888	407	-30.18148	407	31.19175	407	19.72262	407	13.64742	407	16.15281	407	-9.654577	407	-10.80045	407	-64.16077	407	-69.59669	407	59.54389	407	58.56326	407	19.06249	407	23.98468	407	-2.96798	407	3.887214	407	-45.76302	407	-34.74849	407	46.91012	407	31.64228	407	23.1171	407	11.61477	407
	408	-4.530017	408	-6.924823	408	-39.05922	408	-31.39079	408	30.13985	408	19.76927	408	12.34682	408	13.74862	408	-9.151103	408	-10.70609	408	-62.97902	408	-68.23495	408	58.26348	408	60.03188	408	16.36221	408	26.80485	408	-2.754763	408	1.118213	408	-43.94988	408	-36.94595	408	44.41309	408	30.1565	408	21.75888	408	11.31718	408
	409	-3.75477	409	-6.135255	409	-40.44132	409	-33.2074	409	28.17825	409	18.25453	409	13.50828	409	14.10305	409	-9.301524	409	-11.20037	409	-61.12581	409	-66.11431	409	57.88566	409	60.17434	409	16.26854	409	26.27285	409	-3.205406	409	1.583977	409	-42.89589	409	-35.16125	409	42.58629	409	30.17957	409	23.17431	409	9.714551	409
	410	-3.316857	410	-5.748295	410	-41.68671	410	-33.4871	410	27.37927	410	17.46595	410	13.37362	410	14.47923	410	-9.696196	410	-11.82212	410	-59.27304	410	-64.14342	410	59.78705	410	59.82787	410	14.95016	410	27.15331	410	-3.639813	410	1.659027	410	-44.27829	410	-34.88417	410	43.12882	410	30.32404	410	26.32815	410	9.068161	410
	411	-3.736739	411	-6.193779	411	-44.16121	411	-36.02574	411	26.58175	411	17.90211	411	13.69642	411	14.88033	411	-10.33019	411	-12.1085	411	-55.99208	411	-62.57469	411	58.78693	411	59.97929	411	13.24638	411	28.43954	411	-2.958861	411	3.46508	411	-44.07743	411	-34.63721	411	44.60206	411	30.1767	411	24.64923	411	7.499764	411
	412	-3.120963	412	-5.505296	412	-44.77717	412	-37.70809	412	27.41671	412	17.93429	412	14.73937	412	15.74373	412	-10.67243	412	-12.13553	412	-53.62884	412	-61.55366	412	58.88547	412	60.38924	412	13.73285	412	26.76472	412	-2.569363	412	3.067787	412	-42.41024	412	-34.26957	412	42.66397	412	29.15906	412	26.65671	412	8.256447	412
	413	-2.850367	413	-6.211956	413	-45.95912	413	-40.80323	413	27.13642	413	17.56623	413	14.90285	413	16.12973	413	-11.14012	413	-11.71083	413	-52.231	413	-61.64083	413	60.58682	413	59.7309	413	14.08676	413	27.58857	413	-2.146114	413	2.852993	413	-41.57669	413	-34.35126	413	43.12062	413	28.2377	413	26.25348	413	5.712893	413
	414	-1.312369	414	-6.39771	414	-47.12176	414	-42.45465	414	26.75528	414	18.42207	414	14.88701	414	14.88263	414	-12.61787	414	-11.02823	414	-50.58339	414	-61.09484	414	60.90512	414	59.85088	414	15.03599	414	25.19744	414	-2.001657	414	5.068975	414	-41.93487	414	-32.74429	414	43.45777	414	27.55206	414	27.1603	414	6.820847	414
	415	-.9650324	415	-5.906679	415	-48.20955	415	-43.68137	415	26.54683	415	18.81623	415	15.08387	415	15.9283	415	-13.27773	415	-10.82754	415	-49.97748	415	-59.24913	415	58.05342	415	60.28864	415	12.56289	415	22.69176	415	-.9637858	415	4.810157	415	-41.17771	415	-31.93944	415	45.62853	415	28.49962	415	26.40225	415	6.807079	415
	416	-1.782432	416	-5.75756	416	-49.87089	416	-45.04102	416	24.79122	416	17.49767	416	14.32738	416	14.07924	416	-13.05129	416	-11.34036	416	-48.83134	416	-60.56112	416	57.74969	416	60.98697	416	12.37906	416	22.24772	416	-1.447763	416	6.11041	416	-39.86549	416	-31.02689	416	45.98941	416	30.0951	416	27.4748	416	8.081237	416
	417	-1.320795	417	-4.873398	417	-50.3946	417	-46.43258	417	25.99365	417	16.84667	417	13.24823	417	13.28332	417	-13.00726	417	-11.36666	417	-48.84224	417	-62.04097	417	57.9749	417	61.04423	417	14.63032	417	20.56262	417	-1.019185	417	7.142754	417	-38.15418	417	-31.74861	417	47.64324	417	32.1847	417	28.99441	417	9.262423	417
	418	-.7627156	418	-4.995899	418	-50.8648	418	-47.26194	418	24.66168	418	14.7594	418	13.23629	418	13.76334	418	-12.76362	418	-11.99172	418	-49.77876	418	-62.52755	418	59.65763	418	60.37526	418	15.64773	418	18.17404	418	-1.179148	418	7.929545	418	-38.05552	418	-34.75896	418	47.81081	418	33.09058	418	28.19848	418	8.965433	418
	419	-.3217057	419	-4.611524	419	-50.85767	419	-47.02376	419	23.71706	419	15.11746	419	15.94387	419	15.95069	419	-12.00747	419	-11.96856	419	-51.83163	419	-63.2194	419	60.89361	419	59.73203	419	17.11917	419	18.02732	419	-3.279109E-02	419	7.901684	419	-38.30959	419	-32.99212	419	47.54539	419	32.9502	419	30.59351	419	10.75494	419
	420	.3736197	420	-3.872915	420	-50.9837	420	-47.58827	420	23.32096	420	15.16353	420	15.88292	420	17.21475	420	-12.60082	420	-11.20261	420	-53.67122	420	-64.01183	420	60.24038	420	60.68692	420	19.26165	420	17.68853	420	1.47934	420	9.460758	420	-37.83788	420	-29.25624	420	48.36859	420	33.7187	420	30.33315	420	12.77622	420
	421	1.189077	421	-3.947719	421	-51.48861	421	-47.97846	421	22.29532	421	15.37773	421	16.55488	421	18.83038	421	-12.51563	421	-11.18699	421	-55.32312	421	-64.54325	421	60.65032	421	61.10677	421	18.18818	421	15.20608	421	-.302404	421	8.281072	421	-37.88142	421	-30.43032	421	49.02189	421	34.19418	421	29.23241	421	14.16182	421
	422	1.957768	422	-3.130573	422	-51.91901	422	-48.36676	422	22.41132	422	15.88278	422	16.7801	422	18.13548	422	-12.48973	422	-10.91137	422	-57.55516	422	-64.56848	422	60.10866	422	62.03145	422	18.79851	422	16.86584	422	-.8066679	422	9.046226	422	-37.34932	422	-27.75607	422	49.46783	422	34.4788	422	29.29192	422	16.77135	422
	423	1.927168	423	-2.36497	423	-52.3615	423	-48.35761	423	22.01099	423	15.55904	423	16.68189	423	19.30159	423	-12.17316	423	-10.79699	423	-57.69686	423	-65.70085	423	61.5689	423	61.87751	423	19.77046	423	17.81505	423	-.424569	423	8.885496	423	-37.72406	423	-28.517	423	49.36164	423	33.17719	423	27.86574	423	16.36227	423
	424	1.91556	424	-2.135314	424	-51.65493	424	-48.22772	424	22.33032	424	15.8686	424	15.51655	424	18.75766	424	-11.88849	424	-11.18242	424	-58.49392	424	-66.34512	424	62.52305	424	62.79627	424	19.42097	424	19.13732	424	-.5855386	424	6.562335	424	-38.02926	424	-27.32015	424	50.13266	424	33.99962	424	27.26525	424	16.12568	424
	425	2.258826	425	-2.231866	425	-51.19744	425	-47.46588	425	21.43101	425	15.23797	425	15.50883	425	18.80024	425	-11.40032	425	-10.05063	425	-59.64677	425	-66.84488	425	61.85811	425	63.02865	425	18.8299	425	20.45904	425	-1.005847	425	7.47086	425	-37.71266	425	-25.40047	425	50.88151	425	33.82932	425	26.37999	425	15.22966	425
	426	2.549525	426	-2.190336	426	-52.05395	426	-48.10682	426	20.74386	426	15.3596	426	15.84841	426	18.33678	426	-10.67101	426	-9.391613	426	-60.75945	426	-66.064	426	62.2301	426	62.71562	426	19.11177	426	22.69192	426	.1560628	426	6.787138	426	-37.81794	426	-26.44645	426	50.85772	426	33.40247	426	28.47472	426	17.36622	426
	427	2.953452	427	-1.854364	427	-50.71876	427	-47.25475	427	20.94996	427	15.06703	427	14.39804	427	18.08263	427	-9.066324	427	-9.942774	427	-60.63709	427	-65.20058	427	61.56128	427	62.7298	427	18.01828	427	25.13896	427	.2258076	427	8.777346	427	-37.97711	427	-26.72043	427	51.71636	427	35.11213	427	29.682	427	17.99682	427
	428	3.454232	428	-2.178848	428	-49.15788	428	-46.16815	428	21.10172	428	15.42046	428	17.17101	428	18.81871	428	-8.26206	428	-10.29382	428	-59.53194	428	-64.41434	428	61.98385	428	62.45344	428	16.92129	428	25.93756	428	-.6685844	428	6.763124	428	-39.11109	428	-25.79898	428	51.92574	428	36.64998	428	29.50659	428	15.37796	428
	429	3.992577	429	-1.638425	429	-47.64186	429	-45.63522	429	21.57498	429	15.75656	429	19.2485	429	18.85908	429	-8.589697	429	-9.550442	429	-58.93648	429	-64.05817	429	61.42161	429	62.85815	429	15.73108	429	28.08439	429	-.3843726	429	6.697755	429	-38.3337	429	-25.3134	429	51.94804	429	35.82566	429	29.96488	429	13.40656	429
	430	3.965736	430	-1.629067	430	-46.10766	430	-44.58044	430	20.89671	430	16.48339	430	19.07728	430	18.35505	430	-8.922267	430	-10.37433	430	-56.23127	430	-66.45263	430	62.43819	430	63.2933	430	17.22915	430	28.76311	430	-1.047481	430	6.608819	430	-39.04641	430	-26.59294	430	51.81504	430	35.17884	430	30.29693	430	12.36523	430
	431	4.558993	431	-.714343	431	-43.57316	431	-42.57257	431	21.48978	431	17.99038	431	20.49724	431	18.21227	431	-8.614885	431	-10.58212	431	-56.9817	431	-66.02868	431	61.94721	431	63.57478	431	18.02724	431	29.5824	431	-1.225435	431	7.177714	431	-41.37836	431	-29.92898	431	51.35949	431	34.16441	431	30.43442	431	12.09827	431
	432	4.994074	432	-.1293923	432	-41.84113	432	-40.85882	432	21.10712	432	16.65991	432	19.94134	432	16.65337	432	-9.327464	432	-9.476734	432	-57.59362	432	-65.37926	432	61.632	432	63.75407	432	15.65167	432	28.30831	432	-1.944366	432	6.081858	432	-41.43282	432	-30.57563	432	51.42106	432	33.69659	432	29.86737	432	11.64688	432
	433	4.611811	433	9.433724E-02	433	-40.09916	433	-39.54914	433	21.67778	433	17.16731	433	20.40745	433	16.27066	433	-10.54569	433	-9.585777	433	-58.42406	433	-65.39239	433	62.83673	433	62.87642	433	17.06335	433	25.09695	433	-2.812274	433	4.842733	433	-42.00793	433	-29.05023	433	50.24198	433	32.45628	433	30.65408	433	11.50282	433
	434	5.619874	434	-.0924363	434	-39.1821	434	-37.40792	434	21.87616	434	16.38496	434	19.52922	434	16.99443	434	-10.28665	434	-9.920523	434	-58.43589	434	-65.44524	434	63.14332	434	63.07695	434	15.28279	434	27.05294	434	-4.854493	434	4.501742	434	-42.47841	434	-28.45751	434	49.99881	434	31.64573	434	30.14335	434	14.02173	434
	435	6.904921	435	.3691024	435	-38.22319	435	-36.08913	435	20.89244	435	16.32563	435	18.63986	435	15.9114	435	-9.902819	435	-9.74709	435	-58.39275	435	-65.25975	435	62.9024	435	64.23796	435	17.38091	435	25.96443	435	-4.208637	435	5.377873	435	-42.7221	435	-28.31876	435	48.69239	435	30.39103	435	30.23977	435	16.85517	435
	436	6.763834	436	1.273078	436	-38.32887	436	-35.18272	436	20.05706	436	15.34839	436	17.0894	436	17.01654	436	-9.323705	436	-10.1514	436	-59.68839	436	-66.46462	436	62.19747	436	64.85677	436	19.00678	436	24.48861	436	-3.26993	436	5.558399	436	-42.02305	436	-28.86203	436	47.93509	436	29.38088	436	31.82637	436	16.20853	436
	437	6.175284	437	1.247558	437	-38.69141	437	-34.13944	437	18.50639	437	13.85973	437	14.84057	437	16.8484	437	-9.550924	437	-9.145393	437	-60.32889	437	-65.27102	437	63.08651	437	65.33292	437	20.71258	437	24.64369	437	-4.086127	437	3.940013	437	-40.62543	437	-26.55435	437	47.4342	437	28.51168	437	32.38514	437	12.55802	437
	438	7.239374	438	1.374345	438	-37.95556	438	-33.73728	438	17.53414	438	12.90419	438	14.12615	438	15.09468	438	-9.502497	438	-8.059011	438	-60.38576	438	-64.93459	438	62.31257	438	65.82678	438	21.86938	438	23.81158	438	-6.24799	438	2.992898	438	-39.26043	438	-26.25629	438	45.22939	438	27.52932	438	31.14019	438	13.7801	438
	439	7.747652	439	1.145213	439	-37.94954	439	-33.87753	439	15.54993	439	11.08702	439	16.39327	439	13.78718	439	-8.336977	439	-9.161813	439	-61.39222	439	-64.76558	439	61.93328	439	65.53616	439	22.91272	439	23.65472	439	-6.648592	439	2.014806	439	-38.87248	439	-25.02019	439	44.44574	439	26.42804	439	32.86568	439	16.94074	439
	440	7.629978	440	1.08093	440	-37.73376	440	-34.09291	440	12.68856	440	8.769804	440	16.4915	440	12.4415	440	-7.439055	440	-9.737864	440	-61.67178	440	-64.05165	440	64.19569	440	65.55531	440	23.46177	440	23.89726	440	-6.348113	440	2.513422	440	-37.48389	440	-25.90698	440	43.02353	440	24.90969	440	33.06574	440	20.64761	440
	441	8.062813	441	.5691208	441	-38.01219	441	-33.00545	441	11.74036	441	8.409067	441	14.95372	441	12.12194	441	-6.537278	441	-8.876596	441	-62.14497	441	-63.25782	441	64.85481	441	64.73018	441	23.10945	441	27.49728	441	-6.883363	441	1.540429	441	-37.45085	441	-26.22287	441	42.13264	441	24.14863	441	30.65351	441	20.12971	441
	442	8.346908	442	.1091215	442	-39.47577	442	-33.07328	442	9.685535	442	7.807125	442	13.46567	442	12.11203	442	-6.373559	442	-8.663805	442	-60.14237	442	-61.70412	442	63.80749	442	65.63845	442	22.74821	442	27.91441	442	-7.207659	442	-.4836386	442	-35.8377	442	-25.10774	442	40.71209	442	23.12893	442	29.4602	442	20.49377	442
	443	8.491604	443	.6656909	443	-41.29579	443	-34.72828	443	7.494394	443	4.755089	443	13.37409	443	12.9039	443	-6.387475	443	-7.348405	443	-58.47687	443	-62.52351	443	63.4831	443	65.09241	443	27.57816	443	27.29367	443	-7.282003	443	-.5590879	443	-36.62691	443	-25.28638	443	39.49915	443	22.33209	443	29.76072	443	21.41205	443
	444	8.390644	444	.8254658	444	-40.83372	444	-35.40644	444	7.737684	444	3.493097	444	11.94979	444	11.55884	444	-6.39358	444	-7.393561	444	-57.21624	444	-61.87855	444	62.70097	444	66.04166	444	26.31644	444	28.13583	444	-7.45703	444	-1.825001	444	-35.52799	444	-25.82026	444	38.69928	444	21.5899	444	28.10609	444	21.44707	444
	445	8.928864	445	1.710493	445	-40.14421	445	-35.77239	445	7.590308	445	2.377261	445	11.58509	445	11.9	445	-5.088583	445	-8.669357	445	-54.99316	445	-60.5811	445	63.03553	445	66.96093	445	26.51489	445	33.00916	445	-7.441782	445	-.4398691	445	-34.42285	445	-25.50332	445	37.70579	445	20.49843	445	28.93672	445	21.11234	445
	446	8.941701	446	1.879563	446	-40.9953	446	-36.65083	446	6.362381	446	2.382621	446	10.50781	446	12.21684	446	-4.71815	446	-9.525385	446	-53.35546	446	-59.55376	446	62.50238	446	67.78881	446	22.78139	446	35.00913	446	-6.540799	446	.7173145	446	-34.01553	446	-24.53249	446	36.45391	446	20.79217	446	29.34391	446	20.89098	446
	447	8.570457	447	2.158242	447	-42.17052	447	-37.60454	447	3.761575	447	.641377	447	9.271498	447	12.92771	447	-5.423871	447	-8.900469	447	-51.56793	447	-58.59791	447	63.65425	447	66.5143	447	24.45574	447	37.95043	447	-6.206069	447	1.556965	447	-32.93879	447	-23.6104	447	35.57677	447	21.62711	447	28.24548	447	19.06969	447
	448	8.71084	448	1.654937	448	-41.86797	448	-38.9942	448	3.928388	448	1.763463	448	9.897821	448	15.57122	448	-6.371363	448	-8.482943	448	-50.25154	448	-58.08541	448	63.23151	448	66.64935	448	24.00977	448	39.01468	448	-7.058027	448	.9641495	448	-33.17976	448	-22.92123	448	35.14788	448	21.0249	448	28.36124	448	18.04927	448
	449	10.09192	449	1.178312	449	-42.84892	449	-40.39203	449	2.393332	449	1.599456	449	8.30745	449	15.1689	449	-6.050985	449	-8.65955	449	-49.24195	449	-58.48507	449	62.33963	449	66.00175	449	22.02674	449	38.07708	449	-7.749559	449	-.4588645	449	-31.49654	449	-20.28979	449	34.82597	449	20.87192	449	27.96778	449	17.3617	449
	450	10.98269	450	1.118388	450	-43.09453	450	-41.33424	450	2.789108	450	1.733578	450	6.889367	450	13.72747	450	-6.162032	450	-9.70717	450	-49.08506	450	-58.54039	450	63.50522	450	64.5831	450	22.82291	450	37.80555	450	-7.446977	450	.3326848	450	-29.748	450	-19.81404	450	33.67551	450	20.29473	450	28.43137	450	16.24293	450
	451	10.47634	451	1.555658	451	-43.96267	451	-41.85516	451	2.254709	451	1.142135	451	9.475707	451	12.46177	451	-6.382426	451	-9.308418	451	-48.68387	451	-59.53064	451	62.89436	451	64.2368	451	21.27707	451	36.3242	451	-8.982382	451	.9802924	451	-29.44134	451	-19.79187	451	32.73796	451	19.94325	451	27.83842	451	15.53891	451
	452	10.3033	452	2.03213	452	-44.79778	452	-41.61117	452	2.507814	452	1.574813	452	11.69106	452	11.52886	452	-6.317457	452	-8.930256	452	-50.02847	452	-59.96717	452	61.09572	452	64.77785	452	23.5782	452	35.31859	452	-8.182693	452	1.040259	452	-28.48031	452	-18.71426	452	31.25698	452	18.27095	452	28.24186	452	13.55529	452
	453	11.31151	453	2.656109	453	-45.99188	453	-43.21751	453	3.486835	453	2.96809	453	9.839506	453	10.31995	453	-6.579984	453	-8.191916	453	-52.98352	453	-60.81848	453	60.2213	453	65.25774	453	24.55581	453	34.75462	453	-9.261541	453	3.399237	453	-28.53959	453	-16.8998	453	30.7883	453	17.81657	453	28.91143	453	17.57214	453
	454	11.69859	454	3.073454	454	-46.5464	454	-43.39896	454	4.272765	454	2.929602	454	9.275926	454	9.916492	454	-6.194532	454	-7.015254	454	-53.5027	454	-62.24597	454	61.52745	454	65.84341	454	26.79115	454	33.36385	454	-11.36308	454	2.302228	454	-28.67536	454	-15.37103	454	31.34425	454	18.65598	454	29.30892	454	20.76845	454
	455	13.03893	455	4.260829	455	-46.81372	455	-43.50334	455	5.177706	455	3.364294	455	11.26415	455	9.754369	455	-5.659638	455	-6.340224	455	-55.30393	455	-63.0342	455	60.10493	455	64.25368	455	26.51319	455	32.42625	455	-9.578104	455	.51806	455	-29.48248	455	-13.41032	455	30.74936	455	18.75676	455	28.19434	455	22.03081	455
	456	12.7978	456	4.305509	456	-46.90677	456	-43.5186	456	4.886413	456	3.478655	456	10.75516	456	9.36554	456	-4.996616	456	-6.174483	456	-56.93602	456	-64.30284	456	61.09078	456	64.69043	456	28.3289	456	31.24301	456	-11.58319	456	-1.758305	456	-29.87502	456	-15.79569	456	30.48347	456	19.85038	456	30.0861	456	21.68752	456
	457	13.73235	457	4.220036	457	-46.51379	457	-43.64104	457	6.446663	457	3.779175	457	11.08227	457	9.752477	457	-4.778739	457	-6.208381	457	-59.14467	457	-64.80491	457	62.42623	457	64.26417	457	31.45029	457	31.11512	457	-11.94314	457	-1.907423	457	-31.68798	457	-16.65828	457	30.12838	457	18.21183	457	31.93887	457	18.1662	457
	458	14.91421	458	4.765642	458	-46.1382	458	-43.28546	458	8.123677	458	4.776167	458	9.9037	458	9.444813	458	-3.578974	458	-6.069087	458	-60.32456	458	-64.5637	458	60.88992	458	63.743	458	30.57507	458	31.25389	458	-13.08321	458	-1.605217	458	-32.81837	458	-19.21361	458	30.43291	458	14.20226	458	30.09912	458	18.05518	458
	459	13.95639	459	4.033891	459	-46.46114	459	-42.77649	459	8.762385	459	6.407117	459	9.480219	459	9.092844	459	-3.633996	459	-5.401282	459	-60.41912	459	-64.64139	459	60.79432	459	63.72774	459	30.22661	459	31.18556	459	-12.79451	459	-4.409532	459	-34.07994	459	-18.07321	459	30.02098	459	13.14955	459	30.19092	459	21.32467	459
	460	14.44389	460	2.825019	460	-46.17771	460	-41.87923	460	10.0921	460	6.501515	460	7.69574	460	8.184011	460	-3.949773	460	-5.371112	460	-60.91125	460	-64.53997	460	60.38058	460	63.61369	460	31.35233	460	32.97272	460	-12.66234	460	-4.515014	460	-35.19532	460	-17.89234	460	29.69441	460	13.84937	460	31.23003	460	22.46946	460
	461	15.2047	461	3.290397	461	-46.0075	461	-40.93833	461	11.4866	461	8.456904	461	6.852391	461	7.729884	461	-3.553568	461	-4.294922	461	-59.66499	461	-64.35475	461	60.39735	461	63.66314	461	32.08365	461	34.46898	461	-13.35426	461	-5.781432	461	-35.71922	461	-18.48584	461	30.15042	461	16.47696	461	31.59311	461	22.96286	461
	462	14.28948	462	3.411072	462	-45.47467	462	-40.66664	462	14.14363	462	10.73165	462	8.866046	462	8.152175	462	-2.695478	462	-4.141343	462	-58.4032	462	-64.23279	462	60.26159	462	62.98742	462	35.24834	462	35.25491	462	-11.84873	462	-5.061537	462	-36.55493	462	-17.02814	462	29.01018	462	17.92832	462	30.44689	462	23.09814	462
	463	14.36789	463	3.138943	463	-43.32519	463	-39.82944	463	14.23777	463	12.11457	463	8.730741	463	8.336819	463	-2.726808	463	-3.461189	463	-59.34686	463	-63.34164	463	59.97087	463	63.07436	463	33.51345	463	35.49973	463	-11.74549	463	-2.912577	463	-36.25642	463	-17.03299	463	28.81332	463	19.12307	463	30.99084	463	21.97867	463
	464	14.49563	464	2.828325	464	-42.37465	464	-39.05037	464	15.29965	464	13.75321	464	10.2703	464	9.795	464	-3.49024	464	-3.418956	464	-59.14251	464	-62.98481	464	60.08997	464	62.4966	464	31.78255	464	39.41552	464	-13.03933	464	-2.792274	464	-37.11992	464	-18.26092	464	28.37678	464	17.3489	464	30.28828	464	21.1292	464
	465	14.50289	465	3.709594	465	-42.03756	465	-38.83337	465	15.49079	465	13.52452	465	11.93983	465	10.84017	465	-3.655798	465	-3.342674	465	-58.36578	465	-62.72832	465	58.70609	465	62.30936	465	27.96392	465	39.84539	465	-11.93552	465	-3.586908	465	-38.64537	465	-20.15623	465	27.96763	465	15.6623	465	30.42211	465	21.48946	465
	466	13.3346	466	3.344882	466	-41.14594	466	-37.94632	466	14.32071	466	12.97627	466	12.99131	466	13.18326	466	-3.76228	466	-3.643467	466	-58.6433	466	-61.80582	466	59.14073	466	61.3413	466	29.03833	466	42.35111	466	-13.23566	466	-3.073888	466	-39.07251	466	-19.52834	466	27.63929	466	17.25909	466	31.96014	466	21.07776	466
	467	13.39603	467	3.744705	467	-40.71454	467	-36.97594	467	13.37621	467	11.59479	467	14.64119	467	14.50557	467	-4.217108	467	-3.371181	467	-59.78041	467	-61.93074	467	58.27412	467	61.48314	467	27.63058	467	43.23191	467	-13.83306	467	-3.328003	467	-39.23547	467	-19.42083	467	27.96369	467	18.9009	467	33.92863	467	21.5659	467
	468	13.74315	468	2.981885	468	-39.13354	468	-36.08139	468	13.34168	468	11.8636	468	14.93923	468	14.94312	468	-4.091865	468	-3.660297	468	-59.05354	468	-63.05108	468	57.81388	468	62.00143	468	27.29668	468	43.96592	468	-14.40664	468	-3.015619	468	-39.02118	468	-18.3819	468	27.7837	468	20.15425	468	32.12699	468	17.61606	468
	469	13.85959	469	2.771729	469	-37.50452	469	-34.67958	469	13.36379	469	10.91312	469	17.77055	469	15.41798	469	-3.442345	469	-4.240892	469	-60.23775	469	-64.07357	469	57.57933	469	60.98962	469	28.15917	469	45.12909	469	-14.41328	469	-4.160382	469	-38.97989	469	-20.82801	469	26.10334	469	19.70602	469	34.74077	469	18.54844	469
	470	12.51301	470	2.309464	470	-36.0592	470	-32.94366	470	14.00955	470	11.08812	470	17.17957	470	16.60915	470	-3.360422	470	-4.405544	470	-61.73306	470	-64.1017	470	56.93541	470	60.48997	470	29.43556	470	43.00704	470	-15.95575	470	-4.521413	470	-38.73286	470	-20.07418	470	26.35768	470	19.38535	470	35.65088	470	17.61223	470
	471	12.54437	471	2.710901	471	-34.91551	471	-31.15356	471	13.788	471	11.13402	471	19.71062	471	18.85805	471	-4.245874	471	-4.568399	471	-63.06312	471	-63.58233	471	57.58494	471	60.24729	471	29.36273	471	42.82195	471	-16.63204	471	-4.476405	471	-38.64957	471	-19.69738	471	25.90788	471	19.0862	471	35.31081	471	16.85039	471
	472	12.81357	472	2.995776	472	-34.64533	472	-30.55909	472	13.20063	472	11.26776	472	20.69698	472	19.22744	472	-4.861907	472	-3.889077	472	-63.53213	472	-63.58228	472	56.75775	472	59.68649	472	29.6328	472	42.77282	472	-17.40275	472	-5.612314	472	-38.30913	472	-19.86051	472	25.02607	472	19.50192	472	35.62054	472	16.68486	472
	473	12.40247	473	2.859608	473	-34.89864	473	-30.31116	473	11.79981	473	9.617684	473	20.11405	473	18.91581	473	-5.461668	473	-3.180255	473	-64.5093	473	-63.35437	473	56.92757	473	58.69746	473	31.80938	473	41.8053	473	-17.40643	473	-6.951478	473	-36.73016	473	-20.13653	473	24.37783	473	19.94203	473	35.91518	473	17.5284	473
	474	13.09891	474	2.733628	474	-32.90939	474	-29.56995	474	13.74579	474	9.342133	474	19.74326	474	17.87528	474	-5.188883	474	-2.933168	474	-64.42293	474	-63.21935	474	57.62989	474	59.44849	474	33.44544	474	41.61648	474	-17.69034	474	-5.875909	474	-36.59739	474	-18.83871	474	25.14654	474	19.84805	474	36.46902	474	16.96469	474
	475	12.6285	475	2.180814	475	-32.60398	475	-28.46906	475	14.56824	475	10.19609	475	19.04465	475	17.26352	475	-4.197768	475	-3.059493	475	-63.94769	475	-62.69308	475	57.83978	475	58.96239	475	33.16551	475	40.76614	475	-18.09947	475	-7.32907	475	-35.5977	475	-18.55776	475	25.11143	475	18.10822	475	35.93555	475	18.84492	475
	476	12.65602	476	2.698264	476	-32.48261	476	-27.33493	476	14.27899	476	10.22629	476	19.48328	476	16.16241	476	-3.731284	476	-4.217756	476	-63.65942	476	-62.01321	476	56.57023	476	58.66025	476	35.31724	476	39.87201	476	-17.62985	476	-7.214883	476	-34.61809	476	-19.23923	476	23.26069	476	16.36614	476	38.24731	476	20.85565	476
	477	12.58772	477	2.584502	477	-31.23308	477	-26.05027	477	14.56959	477	11.75078	477	18.19439	477	14.74207	477	-4.292684	477	-4.468301	477	-62.83124	477	-61.37349	477	57.0714	477	58.40451	477	36.11439	477	39.36163	477	-17.75142	477	-9.177633	477	-33.52299	477	-20.2289	477	25.24701	477	20.02985	477	38.09711	477	20.5722	477
	478	13.20854	478	3.190355	478	-31.28817	478	-25.84767	478	14.3882	478	11.26606	478	18.8993	478	14.35995	478	-4.79929	478	-4.965011	478	-60.1893	478	-59.77995	478	55.79847	478	57.57655	478	36.29056	478	38.4675	478	-18.67031	478	-8.660606	478	-33.32272	478	-18.48257	478	25.9142	478	19.28996	478	38.34604	478	21.25231	478
	479	12.71789	479	3.094717	479	-31.39773	479	-26.32759	479	13.96969	479	11.58427	479	19.37031	479	14.66472	479	-5.072463	479	-4.895755	479	-58.45106	479	-59.68219	479	54.96245	479	57.25801	479	35.94421	479	40.04945	479	-17.88009	479	-7.752773	479	-33.48133	479	-18.97215	479	26.92872	479	16.12392	479	39.09568	479	23.13381	479
	480	12.34371	480	2.979987	480	-32.12516	480	-27.15665	480	15.75397	480	14.12272	480	19.85783	480	15.27272	480	-6.13169	480	-4.644631	480	-56.918	480	-58.65805	480	54.78001	480	56.86238	480	35.54922	480	41.46849	480	-18.19223	480	-7.733956	480	-32.99899	480	-20.00023	480	27.43331	480	15.31583	480	39.8577	480	23.75771	480
	481	12.79224	481	3.231082	481	-32.41864	481	-28.27922	481	17.71051	481	16.08548	481	21.19952	481	14.99876	481	-6.720088	481	-4.211131	481	-55.55169	481	-57.85307	481	54.23027	481	56.50233	481	35.3721	481	42.76249	481	-18.92069	481	-6.609735	481	-33.1039	481	-21.99346	481	28.00776	481	15.57824	481	39.43644	481	24.03381	481
	482	12.09243	482	3.013918	482	-32.78634	482	-28.71811	482	19.20454	482	17.47011	482	20.02785	482	14.20182	482	-6.81995	482	-3.992907	482	-54.85929	482	-57.34151	482	52.76368	482	55.15661	482	32.48206	482	45.14858	482	-20.01439	482	-7.044057	482	-32.26338	482	-19.42266	482	27.67056	482	16.55625	482	40.28396	482	24.29315	482
	483	11.61074	483	2.2372	483	-33.11023	483	-30.17144	483	22.23001	483	19.73623	483	20.60882	483	14.71557	483	-6.71011	483	-4.728186	483	-53.85608	483	-57.6922	483	52.14605	483	54.59511	483	32.87161	483	46.61845	483	-20.16372	483	-6.257986	483	-32.10894	483	-20.02711	483	29.42327	483	17.2117	483	41.40309	483	24.89072	483
	484	11.87725	484	2.432228	484	-32.91718	484	-31.15077	484	23.38367	484	21.38317	484	21.36403	484	14.82339	484	-6.667805	484	-4.910243	484	-54.12708	484	-57.70512	484	52.00754	484	54.15548	484	28.43409	484	49.11753	484	-19.75182	484	-5.574069	484	-32.09342	484	-19.43646	484	30.79434	484	19.37478	484	41.74207	484	23.96329	484
	485	11.86904	485	3.209249	485	-33.64922	485	-32.16045	485	24.58821	485	22.68513	485	22.81637	485	14.74509	485	-7.299155	485	-4.94826	485	-54.59828	485	-57.17296	485	51.73516	485	53.27886	485	26.02351	485	50.16952	485	-20.9639	485	-5.150132	485	-32.32697	485	-19.00116	485	30.7621	485	22.00736	485	40.79521	485	24.72988	485
	486	11.05177	486	3.432418	486	-34.17578	486	-32.65236	486	25.67381	486	23.62085	486	22.71914	486	14.62505	486	-6.83228	486	-4.924414	486	-55.80677	486	-56.93752	486	52.06362	486	53.08427	486	27.78953	486	49.8348	486	-21.7039	486	-9.148479	486	-31.05311	486	-17.30889	486	29.80481	486	22.40216	486	42.55112	486	26.87009	486
	487	10.12694	487	2.23032	487	-36.1791	487	-34.51547	487	24.18526	487	22.30743	487	21.60326	487	15.12925	487	-6.380913	487	-4.726718	487	-56.83183	487	-58.41498	487	52.19487	487	53.07099	487	30.2757	487	48.30754	487	-22.56487	487	-10.00898	487	-31.79226	487	-18.09028	487	29.3506	487	22.02997	487	42.3599	487	29.54602	487
	488	10.42048	488	1.690351	488	-36.55706	488	-35.59819	488	24.78034	488	20.19246	488	23.39622	488	17.12765	488	-5.899244	488	-4.087992	488	-57.22489	488	-60.41168	488	52.88469	488	52.66587	488	29.58941	488	48.58812	488	-23.52695	488	-10.39538	488	-30.69015	488	-14.42869	488	29.7817	488	18.71387	488	44.31439	488	30.21253	488
	489	10.84797	489	2.306221	489	-37.38079	489	-37.30452	489	25.37997	489	18.96654	489	23.87541	489	19.18704	489	-5.781171	489	-3.221669	489	-57.89507	489	-61.85968	489	53.03099	489	52.76547	489	26.87114	489	48.18237	489	-23.43693	489	-9.780264	489	-30.40515	489	-16.12279	489	29.12935	489	18.26353	489	44.3333	489	26.87556	489
	490	10.44651	490	2.337686	490	-38.55329	490	-38.31354	490	24.48677	490	18.1239	490	24.21599	490	19.7542	490	-5.450481	490	-2.671127	490	-59.57846	490	-62.07961	490	53.13604	490	52.54773	490	28.21325	490	49.54229	490	-24.35922	490	-11.2061	490	-30.76907	490	-15.06154	490	27.8693	490	15.5883	490	44.7147	490	20.8135	490
	491	9.799027	491	2.132428	491	-39.5202	491	-38.84979	491	23.74591	491	18.30656	491	21.81729	491	17.94542	491	-5.176111	491	-2.761104	491	-60.71681	491	-62.12634	491	51.40294	491	52.83656	491	27.59074	491	47.97528	491	-23.56207	491	-12.26737	491	-31.41041	491	-11.89919	491	25.16157	491	12.91192	491	43.96644	491	23.94864	491
[truncated: 48 more columns]
