# Supplementary material for: A single Musashi gene allele is sufficient to maintain mouse photoreceptor cells
Source: PLoS One. 2026 May 14;21(5):e0338576. doi: 10.1371/journal.pone.0338576 (PMC13175383; doi:10.1371/journal.pone.0338576)
Supplement: S3 File — (ZIP) [file pone.0338576.s012.zip › Supplementary_data_1_RawERG_data_and_R-code/2nd batch/D56_Msi TKO_CONE_031325.CSV]

Information	Record_No	4203	Record_No	4204	Record_No	4213	Record_No	4214	Record_No	4223	Record_No	4224	Record_No	4233	Record_No	4234	Record_No	4243	Record_No	4244	Record_No	4253	Record_No	4254
	Animal ID	1052	Animal ID	1052	Animal ID	1057	Animal ID	1057	Animal ID	1060	Animal ID	1060	Animal ID	1054	Animal ID	1054	Animal ID	1043	Animal ID	1043	Animal ID	1044	Animal ID	1044
	Session		Session		Session		Session		Session		Session		Session		Session		Session		Session		Session		Session
	Species/Breed		Species/Breed		Species/Breed		Species/Breed		Species/Breed		Species/Breed		Species/Breed		Species/Breed		Species/Breed		Species/Breed		Species/Breed		Species/Breed
	Study protocol #		Study protocol #		Study protocol #		Study protocol #		Study protocol #		Study protocol #		Study protocol #		Study protocol #		Study protocol #		Study protocol #		Study protocol #		Study protocol #
	Birthdate	Dec/30/1899	Birthdate	Dec/30/1899	Birthdate	Dec/30/1899	Birthdate	Dec/30/1899	Birthdate	Dec/30/1899	Birthdate	Dec/30/1899	Birthdate	Dec/30/1899	Birthdate	Dec/30/1899	Birthdate	Dec/30/1899	Birthdate	Dec/30/1899	Birthdate	Dec/30/1899	Birthdate	Dec/30/1899
	TestDate	Mar/13/2025	TestDate	Mar/13/2025	TestDate	Mar/13/2025	TestDate	Mar/13/2025	TestDate	Mar/13/2025	TestDate	Mar/13/2025	TestDate	Mar/13/2025	TestDate	Mar/13/2025	TestDate	Mar/13/2025	TestDate	Mar/13/2025	TestDate	Mar/13/2025	TestDate	Mar/13/2025
	TestTime	16:45:07	TestTime	16:45:07	TestTime	17:08:18	TestTime	17:08:18	TestTime	17:31:55	TestTime	17:31:55	TestTime	21:33:21	TestTime	21:33:21	TestTime	21:55:22	TestTime	21:55:22	TestTime	22:20:57	TestTime	22:20:57
	Protocol	SARO PHOTOPIC CONE	Protocol	SARO PHOTOPIC CONE	Protocol	SARO PHOTOPIC CONE	Protocol	SARO PHOTOPIC CONE	Protocol	SARO PHOTOPIC CONE	Protocol	SARO PHOTOPIC CONE	Protocol	SARO PHOTOPIC CONE	Protocol	SARO PHOTOPIC CONE	Protocol	SARO PHOTOPIC CONE	Protocol	SARO PHOTOPIC CONE	Protocol	SARO PHOTOPIC CONE	Protocol	SARO PHOTOPIC CONE
	Step_No	2	Step_No	2	Step_No	2	Step_No	2	Step_No	2	Step_No	2	Step_No	2	Step_No	2	Step_No	2	Step_No	2	Step_No	2	Step_No	2
	Label	R	Label	L	Label	R	Label	L	Label	R	Label	L	Label	R	Label	L	Label	R	Label	L	Label	R	Label	L
	Stimulus	WHT Phot WHT 3dB Flash	Stimulus	WHT Phot WHT 3dB Flash	Stimulus	WHT Phot WHT 3dB Flash	Stimulus	WHT Phot WHT 3dB Flash	Stimulus	WHT Phot WHT 3dB Flash	Stimulus	WHT Phot WHT 3dB Flash	Stimulus	WHT Phot WHT 3dB Flash	Stimulus	WHT Phot WHT 3dB Flash	Stimulus	WHT Phot WHT 3dB Flash	Stimulus	WHT Phot WHT 3dB Flash	Stimulus	WHT Phot WHT 3dB Flash	Stimulus	WHT Phot WHT 3dB Flash
	Low cut (Hz)	0.3	Low cut (Hz)	0.3	Low cut (Hz)	0.3	Low cut (Hz)	0.3	Low cut (Hz)	0.3	Low cut (Hz)	0.3	Low cut (Hz)	0.3	Low cut (Hz)	0.3	Low cut (Hz)	0.3	Low cut (Hz)	0.3	Low cut (Hz)	0.3	Low cut (Hz)	0.3
	High cut (Hz)	500	High cut (Hz)	500	High cut (Hz)	500	High cut (Hz)	500	High cut (Hz)	500	High cut (Hz)	500	High cut (Hz)	500	High cut (Hz)	500	High cut (Hz)	500	High cut (Hz)	500	High cut (Hz)	500	High cut (Hz)	500
	Notch	OFF	Notch	OFF	Notch	OFF	Notch	OFF	Notch	OFF	Notch	OFF	Notch	OFF	Notch	OFF	Notch	OFF	Notch	OFF	Notch	OFF	Notch	OFF
Cursor #	4203 Time	4203 Amp	4204 Time	4204 Amp	4213 Time	4213 Amp	4214 Time	4214 Amp	4223 Time	4223 Amp	4224 Time	4224 Amp	4233 Time	4233 Amp	4234 Time	4234 Amp	4243 Time	4243 Amp	4244 Time	4244 Amp	4253 Time	4253 Amp	4254 Time	4254 Amp
1
2
3
4
5
6
7
8
9
10
Wave Data	4203 Time	4203 Amp	4204 Time	4204 Amp	4213 Time	4213 Amp	4214 Time	4214 Amp	4223 Time	4223 Amp	4224 Time	4224 Amp	4233 Time	4233 Amp	4234 Time	4234 Amp	4243 Time	4243 Amp	4244 Time	4244 Amp	4253 Time	4253 Amp	4254 Time	4254 Amp
	-20	.9126084	-20	-.6092985	-20	2.323002	-20	2.084399	-20	-.1020253	-20	.6884457	-20	-.9898599	-20	-.9807759	-20	-1.895416	-20	.7920858	-20	4.749662	-20	2.882531
	-19	1.071919	-19	-.3511676	-19	2.563813	-19	2.134087	-19	-3.235454E-02	-19	.673152	-19	-1.012797	-19	-1.107315	-19	-2.133021	-19	.7962124	-19	5.060969	-19	2.83398
	-18	.9965995	-18	-.4320459	-18	2.74911	-18	2.335719	-18	-4.442793E-02	-18	.4721049	-18	-.9926281	-18	-1.156338	-18	-2.319813	-18	.7684586	-18	5.354873	-18	2.836861
	-17	.7697055	-17	-.4958794	-17	2.80933	-17	2.509657	-17	-.0689397	-17	.1974643	-17	-.9930478	-17	-1.240032	-17	-2.411607	-17	.6088604	-17	5.725389	-17	3.109432
	-16	.4864152	-16	-.4953437	-16	2.866162	-16	2.764075	-16	-.2158913	-16	5.366267E-02	-16	-.9921168	-16	-1.248612	-16	-2.496579	-16	.5120042	-16	6.011385	-16	3.293327
	-15	.187107	-15	-.7410099	-15	3.028686	-15	3.00823	-15	-.3998254	-15	-5.426722E-02	-15	-.9930642	-15	-1.174308	-15	-2.592817	-15	.5298777	-15	6.082827	-15	3.129552
	-14	.9138579	-14	.2423359	-14	2.559127	-14	2.050188	-14	-8.153745E-02	-14	.4051954	-14	-.9260732	-14	-.929615	-14	-2.372139	-14	.6040262	-14	5.655371	-14	2.832291
	-13	.9612929	-13	-.2667478	-13	3.176567	-13	2.601338	-13	-1.289359E-02	-13	.2630905	-13	-.9146867	-13	-1.041356	-13	-2.675323	-13	.6055964	-13	5.955665	-13	2.688581
	-12	.3808878	-12	-2.130418	-12	2.910272	-12	3.223275	-12	-6.753454E-02	-12	-9.378776E-02	-12	-1.026821	-12	-1.469121	-12	-2.529609	-12	.7057678	-12	6.198243	-12	3.455615
	-11	.1751446	-11	-.9526654	-11	3.06758	-11	3.234612	-11	-.2163333	-11	-.3751305	-11	-1.105146	-11	-1.719638	-11	-2.596861	-11	.2248153	-11	6.462809	-11	3.857919
	-10	-.3060374	-10	-7.553497E-02	-10	3.261276	-10	3.494742	-10	-.8648908	-10	-.1691324	-10	-.9658528	-10	-.9537209	-10	-2.596475	-10	.2887871	-10	6.389633	-10	3.571682
	-9	-1.002504	-9	-1.263029	-9	3.197291	-9	3.445227	-9	-1.155763	-9	-.3558385	-9	-1.019805	-9	-.9323943	-9	-2.786492	-9	.7502734	-9	5.835238	-9	2.371226
	-8	-.9910349	-8	-1.804412	-8	3.164487	-8	3.50933	-8	-1.400319	-8	-.9712574	-8	-1.543799	-8	-1.64072	-8	-3.121682	-8	.5179904	-8	5.845236	-8	2.847603
	-7	-.5257069	-7	-1.61805	-7	3.668051	-7	4.026057	-7	-1.624423	-7	-1.383126	-7	-1.345591	-7	-1.249683	-7	-2.943493	-7	.7253624	-7	5.519033	-7	3.228444
	-6	-.2153015	-6	-1.746328	-6	3.852461	-6	4.705023	-6	-2.205962	-6	-1.920281	-6	-1.454918	-6	-1.1275	-6	-2.755633	-6	.4513585	-6	5.277523	-6	3.620604
	-5	-7.058823E-02	-5	-1.598135	-5	4.747288	-5	4.93601	-5	-2.649355	-5	-2.135095	-5	-1.745591	-5	-1.37749	-5	-2.94656	-5	.6299709	-5	6.093008	-5	5.010074
	-4	.9902003	-4	.4092455	-4	4.860325	-4	4.352765	-4	-2.968062	-4	-2.757801	-4	-1.815183	-4	-1.289518	-4	-2.991246	-4	1.008921	-4	6.511389	-4	5.475845
	-3	1.203668	-3	.1022866	-3	5.251871	-3	4.566698	-3	-3.127493	-3	-2.890579	-3	-1.724691	-3	-.822464	-3	-3.260052	-3	1.019287	-3	6.208775	-3	5.097135
	-2	1.090458	-2	-1.626373	-2	5.641748	-2	4.390449	-2	-3.037623	-2	-2.939078	-2	-2.016203	-2	-1.255501	-2	-2.762531	-2	1.40317	-2	6.428767	-2	5.355001
	-1	1.90514	-1	-.4836821	-1	5.693189	-1	5.011251	-1	-2.654287	-1	-2.354295	-1	-1.882788	-1	-1.185205	-1	-2.839523	-1	1.60777	-1	6.541995	-1	5.858675
	0	2.378505	0	.3232031	0	5.868036	0	4.78229	0	-2.528751	0	-1.934908	0	-1.956272	0	-1.160662	0	-3.276043	0	.9839625	0	6.877284	0	6.151613
	1	-1.264042	1	-1.485072	1	3.083215	1	4.711878	1	-4.55631	1	-1.740656	1	-4.503198	1	-1.703711	1	-5.583948	1	1.381385	1	4.477835	1	5.496603
	2	1.167401	2	-.1737449	2	5.372408	2	2.922794	2	-2.171443	2	-3.019049	2	-2.918511	2	-3.082864	2	-4.612696	2	3.078415E-02	2	7.071757	2	4.827573
	3	1.874171	3	1.180145	3	6.56222	3	4.081393	3	-1.020838	3	-1.792905	3	-1.720993	3	-2.029493	3	-3.619868	3	.1026635	3	7.552888	3	3.778501
	4	.7727664	4	-.2110181	4	6.132048	4	5.916319	4	-1.726561	4	-.6533868	4	-2.337724	4	-2.019343	4	-4.101255	4	.4236802	4	7.260676	4	4.393769
	5	-9.057975E-02	5	-2.551419	5	6.90983	5	5.995066	5	-1.883871	5	-.5407721	5	-2.425694	5	-2.605716	5	-4.213956	5	.8853293	5	7.452116	5	4.354079
	6	-.3463207	6	-.7801177	6	6.771977	6	5.746854	6	-1.673822	6	-.8360838	6	-2.713083	6	-2.993365	6	-5.326483	6	.5168433	6	8.075771	6	4.889574
	7	-1.603413	7	-1.46604	7	6.460711	7	5.896739	7	-1.94455	7	-1.013437	7	-3.074237	7	-2.833092	7	-5.635026	7	-6.115159E-02	7	7.129704	7	3.665646
	8	-3.072644	8	-3.3023	8	5.254417	8	5.29848	8	-2.829927	8	-1.897932	8	-3.827872	8	-3.28093	8	-6.201627	8	-1.194452	8	6.337527	8	2.909242
	9	-4.656154	9	-5.856414	9	4.087308	9	3.812024	9	-4.231454	9	-3.59934	9	-5.344619	9	-4.066783	9	-8.012751	9	-3.255689	9	5.246612	9	1.825019
	10	-5.918058	10	-7.327666	10	3.21182	10	2.188306	10	-5.597505	10	-5.556788	10	-6.800894	10	-5.11143	10	-9.729933	10	-4.509118	10	3.83123	10	.6936976
	11	-7.617986	11	-9.01648	11	1.188524	11	.5323822	11	-6.84553	11	-7.784305	11	-8.773699	11	-6.734057	11	-11.57084	11	-6.405708	11	2.042362	11	.3152797
	12	-9.477182	12	-10.61156	12	-1.050278	12	-1.400963	12	-8.534771	12	-10.26038	12	-10.78336	12	-9.191863	12	-14.80791	12	-8.931734	12	-1.069309	12	-2.120563
	13	-10.56106	13	-10.4631	13	-3.308499	13	-3.368592	13	-10.25087	13	-11.92163	13	-13.19549	13	-11.42323	13	-16.81869	13	-11.1721	13	-4.409236	13	-5.069557
	14	-12.14823	14	-13.83336	14	-5.6066	14	-5.92201	14	-12.16523	14	-13.64259	14	-15.09362	14	-13.00641	14	-19.16675	14	-13.92566	14	-7.100112	14	-7.419289
	15	-12.95219	15	-15.56138	15	-7.078707	15	-7.53682	15	-12.4725	15	-14.48257	15	-16.89285	15	-14.88041	15	-20.5766	15	-15.17062	15	-9.545968	15	-8.698133
	16	-12.86938	16	-14.5645	16	-7.267558	16	-7.896741	16	-12.59875	16	-14.79981	16	-18.48822	16	-15.98555	16	-21.95136	16	-16.54997	16	-11.16556	16	-9.35844
	17	-12.9689	17	-13.9421	17	-7.38596	17	-8.293384	17	-12.71469	17	-14.57426	17	-18.89487	17	-16.89396	17	-22.75921	17	-16.90252	17	-12.34662	17	-9.907714
	18	-13.12885	18	-13.8015	18	-7.126754	18	-8.218413	18	-11.97273	18	-13.85901	18	-19.67008	18	-18.23213	18	-23.30076	18	-17.06363	18	-12.22665	18	-10.07623
	19	-12.98309	19	-13.47903	19	-6.499472	19	-7.394188	19	-10.79892	19	-12.81572	19	-19.97805	19	-18.65295	19	-23.23281	19	-16.90237	19	-12.43423	19	-11.16626
	20	-12.3743	20	-12.27367	20	-5.215159	20	-5.292489	20	-9.694114	20	-10.5547	20	-19.82432	20	-18.6423	20	-23.24541	20	-16.17167	20	-11.50339	20	-11.44238
	21	-12.19566	21	-12.67911	21	-4.14863	21	-3.482312	21	-8.497356	21	-8.362382	21	-19.48089	21	-19.02253	21	-22.47383	21	-15.17115	21	-9.471325	21	-8.961193
	22	-11.38831	22	-11.17319	22	-2.288029	22	-2.166396	22	-5.909404	22	-5.624732	22	-19.23521	22	-18.83193	22	-20.97513	22	-14.06283	22	-7.654104	22	-7.125794
	23	-10.29914	23	-8.128391	23	.2560808	23	-1.20599	23	-.8533373	23	-.8329399	23	-18.96403	23	-17.99942	23	-20.25895	23	-11.97885	23	-5.984833	23	-5.953118
	24	-9.480166	24	-8.036062	24	2.538002	24	.4363432	24	6.777842	24	8.108149	24	-18.73733	24	-17.57081	24	-19.18275	24	-8.806226	24	-4.60853	24	-5.02619
	25	-7.263542	25	-6.109923	25	7.371328	25	3.970081	25	16.1597	25	21.18543	25	-17.72698	25	-17.38647	25	-16.5702	25	-4.014999	25	-1.655916	25	-2.996538
	26	-2.225661	26	-2.196461	26	16.19242	26	9.90543	26	26.01995	26	35.38517	26	-15.52185	26	-15.72282	26	-11.29137	26	4.015592	26	2.728497	26	-5.483333E-02
	27	6.034346	27	5.39862	27	28.41421	27	19.80803	27	35.45012	27	49.94655	27	-9.621523	27	-10.76771	27	-1.982816	27	15.38832	27	10.85991	27	6.949661
	28	16.14516	28	16.37675	28	42.58095	28	30.74592	28	42.8328	28	62.42372	28	.951876	28	-2.19182	28	11.10046	28	30.41641	28	21.4965	28	17.19542
	29	26.46102	29	29.17651	29	55.63332	29	42.35658	29	48.06163	29	71.60918	29	14.08021	29	9.706333	29	25.67656	29	46.18597	29	34.56121	29	28.66996
	30	36.7762	30	41.07063	30	66.76689	30	55.48859	30	50.40901	30	76.61296	30	27.88795	30	23.573	30	40.9318	30	61.40151	30	48.63722	30	40.65855
	31	44.11082	31	47.45795	31	76.44125	31	66.87004	31	49.03515	31	75.56229	31	39.33057	31	35.80195	31	55.396	31	74.39915	31	63.00264	31	52.77142
	32	50.68678	32	54.18553	32	81.98306	32	74.14536	32	45.47871	32	71.58425	32	48.44215	32	45.73259	32	65.81165	32	83.13328	32	76.41125	32	63.88621
	33	54.34948	33	57.70081	33	83.48827	33	77.29398	33	40.75637	33	65.04055	33	54.34367	33	52.79316	33	72.49998	33	87.21114	33	85.86922	33	71.57321
	34	54.06055	34	57.73285	34	81.34222	34	76.86484	34	35.02907	34	57.86281	34	57.25489	34	57.00256	34	73.94751	34	86.50491	34	90.55758	34	74.81186
	35	51.5922	35	55.16177	35	77.82185	35	74.42587	35	29.59046	35	49.94926	35	57.34802	35	57.96515	35	72.26741	35	82.97812	35	91.48673	35	74.52354
	36	47.78595	36	50.46239	36	72.48255	36	70.7861	36	24.41833	36	42.07423	36	54.69634	36	55.38328	36	68.10307	36	77.6718	36	89.41447	36	71.42477
	37	43.69915	37	45.83992	37	67.09586	37	67.00268	37	19.96588	37	34.8976	37	51.23869	37	52.44329	37	64.11461	37	72.3314	37	86.89668	37	69.19237
	38	38.78546	38	39.84783	38	61.38225	38	62.09465	38	17.2103	38	28.32228	38	47.34394	38	48.66939	38	60.54323	38	65.9635	38	82.79655	38	66.10564
	39	34.40029	39	36.5084	39	56.1256	39	56.37742	39	18.6389	39	25.73381	39	43.132	39	44.81795	39	55.83416	39	59.39325	39	77.24983	39	61.58455
	40	29.38929	40	32.81583	40	49.89714	40	50.1339	40	25.7489	40	30.82739	40	38.80908	40	41.87627	40	49.63874	40	52.09935	40	70.93517	40	55.23675
	41	23.25863	41	25.58811	41	43.18816	41	43.44405	41	35.12219	41	42.96415	41	32.9071	41	37.17359	41	41.29102	41	44.16565	41	64.65132	41	49.0864
	42	18.51242	42	19.76329	42	37.85056	42	38.19875	42	44.7887	42	57.83492	42	25.87623	42	31.02392	42	33.46449	42	38.89318	42	60.01917	42	44.89821
	43	15.3192	43	15.17448	43	35.17704	43	33.95123	43	52.22441	43	72.00659	43	18.94872	43	24.30927	43	27.12907	43	36.82048	43	57.02462	43	42.19508
	44	14.91217	44	13.51538	44	37.87136	44	32.95878	44	57.53835	44	83.65673	44	12.81856	44	17.20381	44	24.86187	44	41.31507	44	56.61112	44	42.61024
	45	18.06191	45	16.61545	45	44.95762	45	35.41352	45	60.86946	45	91.60033	45	10.05627	45	12.01157	45	27.0474	45	51.06664	45	59.60817	45	46.56872
	46	24.77413	46	24.99634	46	55.65211	46	40.61247	46	62.15128	46	96.12839	46	11.13628	46	9.85934	46	34.71633	46	65.32716	46	64.97153	46	51.54161
	47	33.93	47	35.87162	47	69.04985	47	49.66996	47	61.28146	47	97.78211	47	17.25299	47	12.03802	47	45.01674	47	80.65563	47	72.54707	47	58.56843
	48	43.22103	48	44.94371	48	81.89397	48	58.72126	48	58.4503	48	96.00081	48	26.16474	48	16.85389	48	57.40642	48	95.15274	48	81.19303	48	66.5863
	49	52.7398	49	57.09349	49	93.06384	49	68.40488	49	55.53618	49	91.36646	49	36.94432	49	24.96929	49	68.35889	49	105.6869	49	91.13712	49	76.46387
	50	60.16683	50	67.0431	50	100.0449	50	77.10869	50	51.41117	50	85.16695	50	46.99965	50	35.30772	50	77.37141	50	111.5891	50	99.54118	50	84.19414
	51	65.15587	51	73.18378	51	102.7367	51	82.88359	51	46.09731	51	77.07236	51	55.97136	51	45.36291	51	83.27632	51	112.4295	51	105.5203	51	88.61555
	52	67.58639	52	76.47555	52	101.9695	52	85.15965	52	39.5931	52	67.30022	52	63.12844	52	54.62599	52	86.18816	52	108.4421	52	110.0066	52	90.90919
	53	67.32993	53	75.43466	53	99.19484	53	85.78755	53	32.42754	53	56.03668	53	67.13655	53	61.87075	53	85.72459	53	100.1732	53	112.2509	53	91.2518
	54	65.69213	54	71.43257	54	93.75484	54	85.61014	54	25.46143	54	45.41793	54	69.38795	54	67.15662	54	82.45284	54	88.9086	54	112.52	54	90.20329
	55	61.86663	55	65.77251	55	88.07689	55	83.17583	55	18.68314	55	34.79769	55	68.45323	55	68.78719	55	76.70422	55	76.29159	55	110.0387	55	87.09921
	56	57.84582	56	62.0736	56	80.52199	56	79.62434	56	11.81553	56	24.99302	56	65.81272	56	68.13175	56	69.81248	56	63.32491	56	106.4078	56	82.64173
	57	52.67835	57	55.69997	57	73.2879	57	75.01879	57	5.812014	57	17.11722	57	62.29826	57	65.83484	57	61.98026	57	50.3197	57	101.2525	57	77.49144
	58	45.99029	58	47.54388	58	64.48975	58	68.50511	58	.4068182	58	9.35559	58	57.06713	58	61.34328	58	52.86737	58	38.4886	58	94.00658	58	69.80918
	59	39.76135	59	40.23146	59	58.02021	59	61.96507	59	-3.977786	59	3.001706	59	51.14372	59	55.48266	59	43.93321	59	27.37084	59	86.57027	59	63.82495
	60	33.76474	60	33.62182	60	50.86544	60	54.77161	60	-7.439903	60	-2.184169	60	44.66986	60	49.54185	60	34.63431	60	17.84995	60	79.44265	60	57.02191
	61	28.19965	61	27.52539	61	44.29615	61	47.9359	61	-10.48734	61	-6.316617	61	38.35555	61	43.29132	61	25.98242	61	9.614468	61	72.06652	61	51.71673
	62	23.15828	62	22.58439	62	38.57378	62	41.25795	62	-12.31413	62	-9.855453	62	31.81462	62	36.11108	62	18.16075	62	2.79219	62	65.16336	62	46.0404
	63	18.99905	63	18.45162	63	33.346	63	35.42131	63	-13.01912	63	-11.86495	63	25.6756	63	29.55931	63	11.16646	63	-2.849284	63	57.43407	63	39.12972
	64	14.86075	64	12.63943	64	28.9651	64	30.01293	64	-13.25234	64	-12.72333	64	20.53935	64	24.62129	64	5.356292	64	-6.313211	64	50.74451	64	33.09466
	65	11.42022	65	8.440531	65	25.92096	65	25.44751	65	-14.01707	65	-12.90294	65	15.45082	65	18.93309	65	2.494251E-02	65	-9.37695	65	44.67078	65	28.67532
	66	9.45424	66	8.095243	66	22.95864	66	21.65961	66	-13.78156	66	-12.08454	66	11.27851	66	13.48305	66	-4.020099	66	-11.04915	66	39.74293	66	25.57803
	67	7.85256	67	7.194557	67	20.93347	67	19.55003	67	-13.7812	67	-12.0927	67	8.101999	67	9.614028	67	-7.220693	67	-11.55214	67	34.85537	67	21.59139
	68	5.765052	68	4.992539	68	19.83939	68	17.66327	68	-13.66736	68	-12.09712	68	4.709229	68	5.275373	68	-9.699188	68	-11.69742	68	30.91364	68	17.96348
	69	4.855807	69	4.077899	69	18.62751	69	14.77135	69	-13.26863	69	-12.61227	69	1.886423	69	2.554113	69	-11.14147	69	-11.77141	69	27.26133	69	14.95813
	70	4.025828	70	3.565189	70	17.84986	70	13.63994	70	-13.25956	70	-12.63352	70	9.399525E-02	70	.5896291	70	-12.09959	70	-11.18454	70	24.40939	70	12.45396
	71	3.248893	71	2.089076	71	17.36244	71	12.45774	71	-13.29091	71	-12.20028	71	-1.61899	71	-1.393246	71	-12.51077	71	-9.912058	71	22.4559	71	11.66027
	72	2.896726	72	2.481003	72	17.53843	72	11.3036	72	-13.47192	72	-12.14557	72	-2.861249	72	-3.460583	72	-12.28952	72	-8.771168	72	20.78133	72	10.36022
	73	3.184994	73	4.560137	73	16.25423	73	10.28946	73	-13.65079	73	-12.47671	73	-3.395026	73	-3.912818	73	-12.10527	73	-7.853302	73	19.04551	73	9.285793
	74	2.256419	74	3.865987	74	16.5844	74	9.868752	74	-13.55889	74	-12.59177	74	-4.264458	74	-4.636867	74	-11.96024	74	-7.618824	74	17.74567	74	7.75025
	75	1.918136	75	3.930626	75	16.35659	75	10.13117	75	-13.75613	75	-12.58021	75	-4.799731	75	-5.038012	75	-11.74144	75	-7.180063	75	16.26121	75	6.814794
	76	2.481807	76	4.948755	76	16.55356	76	11.42769	76	-13.85188	76	-12.86794	76	-4.86189	76	-4.641161	76	-12.32527	76	-7.625715	76	15.60067	76	6.925511
	77	3.247193	77	5.140743	77	16.06009	77	11.79363	77	-13.85191	77	-12.92256	77	-5.625601	77	-5.015227	77	-12.17582	77	-7.656364	77	14.81176	77	6.920931
	78	3.760732	78	4.705417	78	16.40222	78	12.30084	78	-13.69553	78	-12.83656	78	-5.916876	78	-5.107226	78	-12.06803	78	-7.439125	78	13.92246	78	6.26942
	79	3.965395	79	6.132637	79	16.51683	79	11.01336	79	-14.41879	79	-13.50253	79	-5.789391	79	-5.092735	79	-12.55524	79	-7.738576	79	13.08618	79	5.4801
	80	4.291224	80	6.864426	80	16.26648	80	11.09011	80	-14.6229	80	-13.75284	80	-5.627174	80	-4.52277	80	-12.37938	80	-8.554196	80	11.93442	80	4.316141
	81	4.045256	81	5.041918	81	15.95825	81	11.54784	81	-15.01638	81	-14.49629	81	-5.423955	81	-4.488301	81	-12.66867	81	-8.377665	81	11.39319	81	4.594592
	82	4.413949	82	5.110431	82	15.62895	82	11.86071	82	-15.39579	82	-15.2429	82	-5.309309	82	-4.824916	82	-13.03429	82	-8.326028	82	11.21111	82	5.167546
	83	4.984561	83	5.442574	83	15.04541	83	12.37591	83	-15.79856	83	-15.97031	83	-4.515858	83	-4.664567	83	-13.94798	83	-9.359262	83	10.22016	83	5.344574
	84	5.101112	84	5.298975	84	15.81221	84	13.21831	84	-16.12684	84	-16.64367	84	-3.627315	84	-3.462321	84	-15.06037	84	-10.17689	84	9.52824	84	4.254967
	85	4.157655	85	4.473771	85	14.68721	85	12.66869	85	-16.52123	85	-17.56587	85	-3.335366	85	-3.429866	85	-15.81629	85	-11.37712	85	8.268859	85	3.290455
	86	3.909331	86	3.767178	86	14.70058	86	12.86847	86	-16.59289	86	-17.68839	86	-2.669276	86	-2.901047	86	-16.20747	86	-12.17728	86	7.515772	86	2.297196
	87	3.626119	87	2.971715	87	13.92755	87	13.03055	87	-16.65705	87	-17.21847	87	-2.33875	87	-2.834159	87	-16.33402	87	-12.50772	87	6.528806	87	1.419756
	88	2.447924	88	.371881	88	13.76807	88	12.24675	88	-16.76251	88	-16.82928	88	-2.406788	88	-2.607694	88	-16.86261	88	-13.42556	88	5.461265	88	-2.729283E-02
	89	2.17611	89	1.156344	89	14.36836	89	11.5126	89	-17.17442	89	-16.66878	89	-2.802746	89	-3.455671	89	-17.89642	89	-14.12934	89	4.542742	89	-.8671228
	90	1.618629	90	1.354757	90	13.79651	90	10.58795	90	-17.34987	90	-17.53489	90	-2.866555	90	-2.756788	90	-19.04428	90	-14.63448	90	3.536258	90	-1.192634
	91	.4567853	91	-.9174975	91	12.98485	91	9.469802	91	-17.23462	91	-17.92236	91	-3.799266	91	-3.807305	91	-20.32035	91	-15.4207	91	2.086786	91	-2.534264
	92	-.1507571	92	-2.385657	92	11.99577	92	8.424649	92	-17.40337	92	-18.05076	92	-4.098784	92	-3.600044	92	-21.65013	92	-16.63362	92	.7543719	92	-3.263054
	93	-.8484554	93	-2.753573	93	10.70733	93	7.801673	93	-17.44455	93	-17.1172	93	-4.675688	93	-3.438308	93	-22.40989	93	-17.72094	93	9.872111E-02	93	-3.646521
	94	-1.006635	94	-2.998341	94	10.0827	94	7.194104	94	-17.41756	94	-16.88291	94	-4.970376	94	-3.079521	94	-22.72969	94	-18.60721	94	-.9695527	94	-3.444617
	95	-2.089376	95	-3.681028	95	8.719031	95	5.751123	95	-17.5452	95	-17.73141	95	-6.215864	95	-3.910542	95	-23.44334	95	-18.49188	95	-1.336244	95	-2.90255
	96	-1.600412	96	-2.587524	96	9.128364	96	4.867867	96	-17.40064	96	-17.73914	96	-6.64431	96	-4.678442	96	-23.49777	96	-17.79166	96	-1.916201	96	-3.266523
	97	-1.665742	97	-2.967014	97	8.550968	97	4.715286	97	-17.17289	97	-17.32721	97	-7.463634	97	-4.988378	97	-23.3079	97	-17.40483	97	-1.887408	97	-3.842976
	98	-2.588161	98	-4.894548	98	8.7951	98	4.215905	98	-17.57721	98	-17.55735	98	-8.472209	98	-5.739822	98	-22.58696	98	-16.71529	98	-1.694744	98	-4.40966
	99	-2.319949	99	-3.541853	99	8.54589	99	3.602534	99	-17.6887	99	-17.95029	99	-9.321976	99	-6.604224	99	-22.59343	99	-16.6527	99	-1.234474	99	-2.67704
	100	-2.462336	100	-2.416259	100	9.300616	100	3.465285	100	-17.34	100	-18.22238	100	-10.06895	100	-7.816565	100	-22.45015	100	-16.03564	100	-1.095236	100	-1.683589
	101	-2.836628	101	-2.412055	101	8.934087	101	3.877189	101	-17.42778	101	-18.61781	101	-10.56108	101	-8.802232	101	-22.40106	101	-15.31304	101	-1.178819	101	-1.7215
	102	-2.859458	102	-2.546435	102	8.850804	102	3.618923	102	-17.22234	102	-18.50445	102	-10.47337	102	-8.587255	102	-21.89806	102	-14.54826	102	-2.041133	102	-2.5316
	103	-3.134026	103	-3.068952	103	9.041869	103	3.570253	103	-17.53054	103	-18.58641	103	-11.1819	103	-9.43593	103	-21.72798	103	-14.82112	103	-2.792185	103	-4.254441
	104	-3.635436	104	-3.686601	104	8.705847	104	3.571584	104	-17.4355	104	-18.58206	104	-10.90396	104	-9.971029	104	-21.4853	104	-14.68095	104	-2.691512	104	-3.979415
	105	-4.379514	105	-4.861772	105	7.858546	105	3.286185	105	-17.58797	105	-18.70929	105	-11.24232	105	-9.974325	105	-20.58186	105	-14.3926	105	-2.507626	105	-2.570762
	106	-4.070558	106	-2.642865	106	8.200139	106	3.583858	106	-17.46549	106	-18.71833	106	-11.77754	106	-10.96888	106	-20.61568	106	-14.22154	106	-3.113563	106	-2.947098
	107	-4.447569	107	-3.60073	107	7.738876	107	3.410289	107	-18.0127	107	-19.42054	107	-11.42272	107	-10.27044	107	-21.10463	107	-14.46611	107	-3.921994	107	-4.140411
	108	-4.441463	108	-4.978439	108	6.838347	108	3.611403	108	-17.79945	108	-19.76565	108	-11.422	108	-10.08631	108	-21.53996	108	-14.97173	108	-4.608846	108	-4.978411
	109	-4.432449	109	-4.956505	109	7.795152	109	4.645992	109	-17.2837	109	-19.64155	109	-11.23261	109	-9.271425	109	-21.66504	109	-15.69418	109	-5.012832	109	-4.926558
	110	-4.514035	110	-4.787918	110	7.950131	110	4.18027	110	-16.98179	110	-19.18488	110	-11.10425	110	-8.25535	110	-21.82166	110	-16.05029	110	-5.26376	110	-4.695954
	111	-4.04579	111	-4.13455	111	8.829655	111	4.807831	111	-16.49236	111	-17.78156	111	-10.7023	111	-7.925308	111	-21.72631	111	-16.30866	111	-6.231191	111	-4.894506
	112	-3.938193	112	-4.192634	112	8.842403	112	4.401286	112	-16.30996	112	-17.86014	112	-11.14942	112	-8.261365	112	-22.25381	112	-16.80957	112	-6.884115	112	-4.832408
	113	-2.978779	113	-2.515296	113	8.258833	113	4.528051	113	-15.47913	113	-17.15018	113	-10.83569	113	-7.265749	113	-22.09353	113	-16.8351	113	-7.080729	113	-5.42028
	114	-2.801272	114	-3.814161	114	8.218646	114	4.526052	114	-15.238	114	-16.98297	114	-10.58462	114	-6.941862	114	-22.12753	114	-16.93383	114	-7.375738	114	-5.680943
	115	-2.601817	115	-5.329729	115	8.325583	115	5.104437	115	-15.17168	115	-16.81583	115	-10.4191	115	-7.406427	115	-22.02489	115	-16.98846	115	-6.901557	115	-5.279185
	116	-1.587716	116	-3.930291	116	9.144728	116	5.830365	116	-15.15165	116	-16.37889	116	-10.0468	116	-7.58471	116	-21.39835	116	-16.60129	116	-6.662956	116	-4.3199
	117	-1.775072	117	-3.770073	117	8.441332	117	5.562753	117	-15.04741	117	-16.79258	117	-9.735132	117	-6.728515	117	-21.3091	117	-16.3122	117	-6.919611	117	-4.293252
	118	-1.989173	118	-3.814909	118	7.803802	118	5.52107	118	-15.15702	118	-16.37213	118	-9.725422	118	-7.098442	118	-21.49354	118	-16.2116	118	-7.13385	118	-5.181251
	119	-2.660414	119	-4.224984	119	7.263088	119	5.000585	119	-15.10201	119	-16.42471	119	-9.586814	119	-7.29229	119	-21.4529	119	-16.35984	119	-7.084417	119	-5.521911
	120	-3.055336	120	-4.756074	120	7.148687	120	4.922713	120	-14.85808	120	-16.2725	120	-9.779784	120	-7.877748	120	-21.91099	120	-16.58628	120	-7.153872	120	-6.092435
	121	-3.897476	121	-6.142014	121	6.844843	121	3.803578	121	-14.74816	121	-16.29963	121	-9.706882	121	-7.770621	121	-22.02704	121	-16.85707	121	-6.863695	121	-5.572529
	122	-4.578181	122	-6.698305	122	6.05352	122	3.46472	122	-14.53161	122	-16.20482	122	-9.753585	122	-7.903906	122	-21.8659	122	-16.98358	122	-6.60691	122	-4.83136
	123	-4.587183	123	-4.86037	123	5.828377	123	3.975224	123	-14.25177	123	-16.23802	123	-9.745248	123	-7.948225	123	-21.58937	123	-17.35833	123	-5.453042	123	-4.0365
	124	-5.806774	124	-6.48614	124	5.422269	124	4.417916	124	-13.98688	124	-15.90296	124	-10.10429	124	-7.883399	124	-21.56546	124	-17.43411	124	-4.833323	124	-3.921702
	125	-6.399752	125	-7.14797	125	4.504461	125	3.861304	125	-14.17404	125	-15.52067	125	-10.23312	125	-7.849638	125	-21.76974	125	-17.57264	125	-4.620725	125	-3.514833
	126	-6.062198	126	-7.328279	126	5.435289	126	4.537687	126	-14.38524	126	-15.41078	126	-10.24036	126	-6.707849	126	-21.82818	126	-17.9373	126	-4.426649	126	-3.03931
	127	-5.621972	127	-8.547043	127	4.601284	127	4.532304	127	-14.24468	127	-15.21471	127	-10.59811	127	-7.132434	127	-21.76865	127	-18.40323	127	-4.67873	127	-2.874084
	128	-5.406337	128	-8.363725	128	4.57673	128	4.45991	128	-14.59166	128	-15.0461	128	-11.27352	128	-7.922149	128	-21.48254	128	-18.6285	128	-4.501819	128	-2.129034
	129	-5.22923	129	-7.46666	129	4.968567	129	2.574902	129	-14.99998	129	-15.4993	129	-11.80948	129	-9.011065	129	-21.51499	129	-18.68341	129	-4.787117	129	-2.417943
	130	-4.625213	130	-6.196458	130	4.511509	130	2.775677	130	-14.80798	130	-15.6128	130	-11.75283	130	-8.659788	130	-21.19553	130	-18.44246	130	-5.619604	130	-3.321805
	131	-4.937563	131	-7.913419	131	4.769644	131	3.21546	131	-14.11822	131	-15.74547	131	-11.88114	131	-8.869572	131	-20.60864	131	-18.263	131	-6.267477	131	-4.222781
	132	-4.771638	132	-7.860692	132	4.427861	132	3.100943	132	-14.01858	132	-15.41038	132	-12.02647	132	-9.109145	132	-21.20199	132	-18.27625	132	-6.427734	132	-3.794404
	133	-4.11496	133	-6.750751	133	4.504129	133	3.535319	133	-14.02384	133	-15.15131	133	-11.63876	133	-8.70731	133	-20.90907	133	-18.37621	133	-6.072834	133	-3.041902
	134	-4.214751	134	-6.851053	134	3.786389	134	2.774971	134	-13.50767	134	-15.30117	134	-11.38702	134	-8.988239	134	-21.13197	134	-18.46384	134	-6.988772	134	-4.23029
	135	-4.632088	135	-7.143223	135	3.036321	135	3.097223	135	-13.87069	135	-15.64051	135	-11.27135	135	-9.52971	135	-20.93961	135	-18.08521	135	-7.606013	135	-5.694452
	136	-4.751162	136	-7.082936	136	3.073314	136	3.061193	136	-14.0212	136	-15.83885	136	-11.00963	136	-9.643988	136	-21.05923	136	-18.41939	136	-7.918472	136	-6.422461
	137	-5.289824	137	-7.555339	137	2.284551	137	3.256489	137	-13.70016	137	-15.95888	137	-10.96218	137	-9.182256	137	-21.2185	137	-18.56204	137	-8.182693	137	-6.803737
	138	-5.909164	138	-8.413185	138	2.752888	138	2.783344	138	-14.11932	138	-16.40869	138	-10.66155	138	-8.546492	138	-20.80427	138	-18.45291	138	-7.957515	138	-6.125401
	139	-6.184962	139	-7.749596	139	2.799667	139	.7501279	139	-14.57963	139	-16.91457	139	-10.49817	139	-8.510336	139	-20.65978	139	-18.27851	139	-8.343665	139	-6.232772
	140	-6.056974	140	-7.027894	140	2.702995	140	.5828584	140	-14.55037	140	-17.30793	140	-10.7812	140	-9.03395	140	-20.4431	140	-18.41199	140	-9.005789	140	-7.627779
	141	-6.746377	141	-9.067465	141	1.228848	141	.6706969	141	-14.38215	141	-17.96437	141	-10.72332	141	-8.876451	141	-19.83296	141	-18.53116	141	-9.488839	141	-8.35361
	142	-6.889613	142	-9.825998	142	.4376319	142	.620702	142	-14.44493	142	-17.87703	142	-10.65267	142	-9.127018	142	-19.88375	142	-18.59999	142	-9.364939	142	-8.202117
	143	-6.475444	143	-8.901126	143	-1.445655E-02	143	.7039307	143	-14.2472	143	-17.50705	143	-10.61057	143	-8.755293	143	-19.94584	143	-17.97296	143	-9.105709	143	-7.327535
	144	-6.453804	144	-9.155276	144	1.046742	144	-.3910395	144	-14.47594	144	-17.13071	144	-10.79084	144	-8.621439	144	-20.46844	144	-18.13725	144	-9.183959	144	-6.839392
	145	-6.140734	145	-9.126688	145	.8317512	145	-1.722188	145	-14.91187	145	-17.33828	145	-10.88555	145	-8.837461	145	-20.2537	145	-18.14803	145	-8.091143	145	-5.247193
	146	-5.713816	146	-8.040343	146	.3799052	146	-2.423494	146	-14.69016	146	-17.57191	146	-10.65159	146	-8.91683	146	-20.11798	146	-18.14484	146	-7.744343	146	-5.522057
	147	-5.377907	147	-8.005723	147	-.1494391	147	-2.293793	147	-14.59947	147	-17.47569	147	-10.47565	147	-7.959743	147	-20.17035	147	-18.15775	147	-7.248586	147	-5.743582
	148	-5.952924	148	-9.819681	148	-.6227753	148	-2.63824	148	-14.36455	148	-17.42283	148	-9.910032	148	-7.541229	148	-19.55869	148	-18.21619	148	-5.969198	148	-4.689052
	149	-5.660912	149	-8.959488	149	-.8805378	149	-2.860799	149	-14.91164	149	-17.04608	149	-9.675631	149	-7.11077	149	-19.97505	149	-18.63285	149	-4.942989	149	-2.67799
	150	-5.451587	150	-8.079143	150	-1.516768	150	-3.807983	150	-14.82358	150	-17.21503	150	-9.173946	150	-6.972682	150	-19.74543	150	-18.61067	150	-4.787374	150	-2.311637
	151	-5.793363	151	-7.765434	151	-2.16283	151	-4.667218	151	-14.18284	151	-17.1569	151	-8.897617	151	-6.442285	151	-20.12682	151	-18.2414	151	-4.390433	151	-2.405222
	152	-6.091233	152	-8.513238	152	-3.163018	152	-6.167593	152	-13.76878	152	-16.74576	152	-8.691441	152	-6.584021	152	-20.08762	152	-18.49354	152	-4.014109	152	-1.85359
	153	-6.411026	153	-8.221723	153	-3.278954	153	-6.353638	153	-13.49355	153	-15.96788	153	-8.752165	153	-6.431767	153	-20.02032	153	-18.92373	153	-4.012088	153	-2.445382
	154	-6.79692	154	-9.7467	154	-3.551553	154	-6.464571	154	-13.04582	154	-14.96637	154	-8.517926	154	-6.355377	154	-19.76481	154	-19.20703	154	-4.220938	154	-2.789658
	155	-7.973224	155	-10.79383	155	-5.060971	155	-6.939288	155	-13.0602	155	-14.66143	155	-8.709325	155	-7.153445	155	-20.12794	155	-19.42336	155	-4.402681	155	-2.716977
	156	-7.706111	156	-9.006199	156	-5.932562	156	-7.215189	156	-12.4305	156	-14.00484	156	-8.752057	156	-7.40423	156	-20.97207	156	-20.0524	156	-5.027761	156	-3.430418
	157	-8.388165	157	-9.327516	157	-6.129562	157	-7.713641	157	-11.73119	157	-13.65891	157	-8.490172	157	-6.55654	157	-21.04157	157	-20.60419	157	-6.026253	157	-4.646091
	158	-8.763712	158	-10.484	158	-6.56989	158	-9.385469	158	-11.86	158	-13.50823	158	-8.635397	158	-6.068136	158	-20.68789	158	-20.89759	158	-7.01157	158	-5.948416
	159	-8.869675	159	-11.22343	159	-8.031871	159	-10.85822	159	-11.65923	159	-13.02784	159	-9.090505	159	-5.825876	159	-20.41911	159	-21.05391	159	-7.864173	159	-6.397546
	160	-8.339755	160	-10.71647	160	-8.173717	160	-11.32913	160	-10.78127	160	-12.45721	160	-9.160217	160	-5.451289	160	-19.76426	160	-20.46866	160	-8.138863	160	-6.012676
	161	-8.136207	161	-10.06102	161	-7.823523	161	-11.71013	161	-10.36582	161	-12.58686	161	-9.505898	161	-6.218015	161	-19.68082	161	-20.29119	161	-8.649105	161	-5.711522
	162	-7.657889	162	-10.1925	162	-8.49346	162	-12.53946	162	-10.19049	162	-12.95187	162	-9.918936	162	-6.924256	162	-19.90271	162	-20.01665	162	-9.351182	162	-6.266638
	163	-6.538903	163	-8.538164	163	-9.146894	163	-12.2435	163	-10.09531	163	-12.24547	163	-10.30936	163	-6.912401	163	-19.73577	163	-19.66645	163	-10.27231	163	-7.328973
	164	-6.699277	164	-9.670206	164	-10.10447	164	-12.86537	164	-9.916382	164	-11.93511	164	-10.51128	164	-6.856726	164	-19.54876	164	-19.42362	164	-10.67422	164	-7.596525
	165	-6.430205	165	-10.8643	165	-10.17405	165	-13.16699	165	-9.892055	165	-11.94038	165	-10.4761	165	-7.187117	165	-19.72547	165	-19.60007	165	-10.26742	165	-6.527197
	166	-5.622772	166	-9.698779	166	-10.5642	166	-14.34556	166	-9.994517	166	-12.42772	166	-10.43256	166	-7.44468	166	-19.6743	166	-19.11212	166	-10.74858	166	-6.870525
	167	-5.296077	167	-9.341166	167	-11.37042	167	-14.60436	167	-10.19788	167	-12.61549	167	-10.22615	167	-7.629279	167	-20.29553	167	-19.21896	167	-10.58854	167	-8.733964
	168	-5.435456	168	-9.051579	168	-11.48558	168	-14.97498	168	-10.41271	168	-12.79805	168	-10.15777	168	-7.958803	168	-19.80691	168	-18.88521	168	-10.13171	168	-8.996776
	169	-5.952445	169	-8.74097	169	-12.59045	169	-16.4649	169	-10.89106	169	-12.88243	169	-9.967817	169	-8.648574	169	-19.18979	169	-18.29611	169	-9.282697	169	-8.752625
	170	-6.023473	170	-8.431495	170	-12.28279	170	-17.15721	170	-10.78848	170	-12.84625	170	-9.549643	170	-8.156807	170	-18.17346	170	-17.84284	170	-8.963113	170	-9.297444
	171	-6.883497	171	-10.46208	171	-12.81473	171	-16.83166	171	-11.06008	171	-13.17534	171	-9.420236	171	-7.617121	171	-17.59859	171	-17.06774	171	-8.484664	171	-9.179032
	172	-7.401195	172	-10.88081	172	-13.4562	172	-17.08275	172	-10.99276	172	-13.10056	172	-9.569101	172	-8.049298	172	-17.10479	172	-16.05651	172	-7.576784	172	-8.8656
	173	-7.304195	173	-8.933087	173	-13.61679	173	-17.314	173	-10.49831	173	-13.14085	173	-9.342011	173	-8.295774	173	-17.11606	173	-15.95735	173	-7.079081	173	-8.208816
	174	-8.370286	174	-10.58992	174	-14.55165	174	-17.95068	174	-10.8704	174	-13.42345	174	-9.141837	174	-8.075702	174	-17.37942	174	-16.07823	174	-6.591903	174	-7.768296
	175	-8.639144	175	-10.97293	175	-15.24456	175	-18.94165	175	-10.36978	175	-13.25636	175	-9.188551	175	-7.775833	175	-17.71411	175	-15.68278	175	-6.038966	175	-7.472102
	176	-8.977431	176	-11.1946	176	-16.23204	176	-19.08852	176	-10.1155	176	-13.09295	176	-9.263173	176	-7.3909	176	-17.6466	176	-15.89825	176	-5.223951	176	-6.507352
	177	-8.650087	177	-11.27811	177	-15.40491	177	-18.69455	177	-9.600781	177	-12.49687	177	-8.945212	177	-6.968039	177	-16.86731	177	-16.02717	177	-4.538865	177	-5.333221
	178	-8.269861	178	-11.13852	178	-16.34798	178	-19.91453	178	-9.624269	178	-11.81855	178	-9.23644	178	-7.099695	178	-16.44578	178	-15.82894	178	-3.422902	178	-3.871979
	179	-8.190242	179	-10.426	179	-16.59429	179	-20.87939	179	-9.899403	179	-11.79621	179	-9.639434	179	-7.010168	179	-16.32893	179	-15.21593	179	-3.136187	179	-3.261049
	180	-7.394802	180	-9.285315	180	-16.19105	180	-20.43923	180	-10.00309	180	-12.02619	180	-9.827496	180	-7.298399	180	-15.89055	180	-14.40056	180	-2.54938	180	-2.730633
	181	-7.941694	181	-11.3445	181	-16.68912	181	-19.55327	181	-9.732397	181	-12.22107	181	-9.850208	181	-7.53844	181	-15.83406	181	-14.14925	181	-2.035091	181	-1.299572
	182	-7.570731	182	-10.67291	182	-17.11948	182	-18.87525	182	-9.545533	182	-12.42355	182	-9.849999	182	-8.179006	182	-15.33751	182	-13.95932	182	-1.885597	182	-.4268277
	183	-6.973598	183	-9.091992	183	-16.94394	183	-18.85332	183	-9.537606	183	-12.10552	183	-9.918331	183	-8.072794	183	-14.8522	183	-13.87198	183	-1.604414	183	.2447481
	184	-6.692859	184	-8.638823	184	-17.1695	184	-19.98902	184	-9.374714	184	-11.02914	184	-9.711901	184	-8.096675	184	-14.5103	184	-13.07942	184	-1.456758	184	.5799589
	185	-6.961702	185	-8.564053	185	-17.27313	185	-21.48927	185	-9.303238	185	-10.56523	185	-9.603295	185	-8.386839	185	-14.89554	185	-13.23267	185	-1.104698	185	.3429545
	186	-7.835881	186	-9.619928	186	-17.42133	186	-22.41331	186	-9.325191	186	-10.99689	186	-9.593514	186	-8.582014	186	-14.78157	186	-12.75104	186	-1.468661	186	-.7416678
	187	-7.967267	187	-9.817547	187	-17.89766	187	-21.64698	187	-9.022765	187	-10.44302	187	-9.252741	187	-8.015866	187	-14.20888	187	-12.70757	187	-1.090176	187	-.3091998
	188	-8.79721	188	-11.58856	188	-18.21907	188	-22.13161	188	-8.674389	188	-10.23179	188	-9.18974	188	-7.917773	188	-13.81656	188	-12.27406	188	-.5628926	188	.6152527
	189	-8.983801	189	-10.49943	189	-18.74942	189	-21.90715	189	-8.869313	189	-10.2501	189	-9.474918	189	-8.335431	189	-13.60141	189	-11.9457	189	-.94133	189	.618386
	190	-9.026732	190	-9.695418	190	-18.71935	190	-22.61235	190	-8.004255	190	-9.212743	190	-9.270677	190	-7.998884	190	-13.10234	190	-11.63698	190	-.946783	190	.9998611
	191	-10.26319	191	-11.9336	191	-19.61646	191	-23.63122	191	-7.983284	191	-9.283696	191	-9.561105	191	-8.221219	191	-12.66463	191	-11.36132	191	-1.042939	191	.795326
	192	-10.16643	192	-12.25778	192	-19.84783	192	-23.13035	192	-7.561125	192	-8.537365	192	-9.42341	192	-8.450038	192	-12.30069	192	-10.78631	192	-1.113295	192	1.151496
	193	-10.24623	193	-12.41428	193	-20.36486	193	-23.39763	193	-7.19741	193	-8.371778	193	-9.690062	193	-8.020875	193	-12.79768	193	-10.75377	193	-1.422908	193	1.304023
	194	-9.779124	194	-11.90857	194	-19.91763	194	-23.09284	194	-7.162659	194	-8.026956	194	-9.880024	194	-7.939582	194	-12.87165	194	-11.02185	194	-1.263201	194	2.121225
	195	-9.788301	195	-11.80588	195	-20.66154	195	-23.90756	195	-6.634146	195	-8.065943	195	-10.26424	195	-7.843824	195	-12.25072	195	-10.98078	195	-1.093111	195	2.916494
	196	-9.068075	196	-10.32004	196	-21.04236	196	-24.66142	196	-6.552634	196	-8.565518	196	-10.49425	196	-8.644529	196	-12.2031	196	-10.96256	196	-2.057449	196	2.37706
	197	-8.298381	197	-9.449804	197	-21.16947	197	-25.04408	197	-6.071591	197	-7.92562	197	-10.12857	197	-8.061449	197	-11.5785	197	-10.44004	197	-2.106039	197	1.89519
	198	-8.464541	198	-11.43756	198	-20.99477	198	-25.5794	198	-6.026942	198	-7.393191	198	-10.40654	198	-7.847824	198	-11.4941	198	-10.37962	198	-2.02387	198	1.892825
	199	-7.35084	199	-10.22101	199	-21.09975	199	-25.50709	199	-6.20817	199	-6.50437	199	-10.78392	199	-7.942838	199	-10.95685	199	-9.614972	199	-1.947478	199	2.337178
	200	-7.007394	200	-9.260035	200	-20.05136	200	-24.95695	200	-5.829686	200	-6.133476	200	-10.88348	200	-8.869514	200	-10.9648	200	-9.361151	200	-1.350329	200	2.239414
	201	-7.375116	201	-9.052882	201	-20.22371	201	-25.29953	201	-6.031776	201	-6.223166	201	-11.03828	201	-9.733989	201	-10.39421	201	-8.638735	201	-1.438062	201	1.909302
	202	-7.660048	202	-8.784214	202	-20.82603	202	-25.48818	202	-5.662588	202	-5.586851	202	-10.96027	202	-9.847642	202	-10.44281	202	-8.278056	202	-.8714703	202	1.924822
	203	-7.97735	203	-9.219816	203	-21.21211	203	-24.63498	203	-5.753976	203	-6.348603	203	-10.89067	203	-9.671382	203	-10.43216	203	-8.047642	203	-.7814967	203	1.455723
	204	-8.26881	204	-10.04442	204	-21.3645	204	-24.31375	204	-5.500545	204	-5.770213	204	-10.68349	204	-8.986691	204	-9.901324	204	-7.787506	204	.3189373	204	2.69437
	205	-9.354911	205	-11.47121	205	-20.79491	205	-24.37395	205	-4.939744	205	-5.715013	205	-10.77513	205	-9.416543	205	-10.06694	205	-7.573524	205	1.30498	205	4.232766
	206	-9.574058	206	-9.697113	206	-20.51772	206	-24.87991	206	-5.027894	206	-5.864951	206	-10.68787	206	-9.455356	206	-9.63693	206	-7.073867	206	1.129401	206	3.415825
	207	-9.718352	207	-9.731374	207	-20.04416	207	-23.95601	207	-4.813049	207	-6.249395	207	-10.77166	207	-9.084001	207	-9.232102	207	-6.285889	207	1.462198	207	2.95606
	208	-10.40796	208	-11.09519	208	-19.63888	208	-23.99844	208	-5.049784	208	-6.200493	208	-10.78414	208	-9.053335	208	-8.965167	208	-5.832818	208	1.358468	208	3.517991
	209	-10.05231	209	-10.60893	209	-19.85064	209	-23.60861	209	-4.921876	209	-6.002272	209	-11.30094	209	-9.571125	209	-9.018065	209	-5.738142	209	1.656223	209	3.74324
	210	-9.614731	210	-10.31627	210	-19.26247	210	-23.62726	210	-4.924699	210	-5.815791	210	-11.87533	210	-9.637891	210	-9.577338	210	-5.293861	210	1.907716	210	3.851806
	211	-9.373613	211	-9.866282	211	-19.25213	211	-24.04038	211	-4.868182	211	-6.005477	211	-12.09747	211	-9.750426	211	-10.05401	211	-5.475545	211	2.124914	211	5.046791
	212	-8.848667	212	-9.7601	212	-19.32009	212	-24.20084	212	-4.760757	212	-6.778936	212	-12.41608	212	-10.94011	212	-9.346366	212	-5.186741	212	2.303852	212	5.249573
	213	-8.025673	213	-8.048679	213	-19.86841	213	-23.97871	213	-4.383036	213	-6.2845	213	-12.41876	213	-10.96574	213	-9.27759	213	-5.567923	213	2.518214	213	5.32831
	214	-7.965981	214	-8.477986	214	-19.47055	214	-23.86795	214	-3.897049	214	-6.267652	214	-12.52269	214	-10.42996	214	-8.720393	214	-4.627794	214	2.697198	214	5.872526
	215	-7.689561	215	-9.836757	215	-19.18508	215	-23.76512	215	-3.687655	215	-6.286863	215	-12.50381	215	-10.54137	215	-8.555625	215	-4.00558	215	2.893921	215	6.660589
	216	-6.4412	216	-8.498303	216	-19.14985	216	-23.39624	216	-3.217958	216	-5.450826	216	-12.50541	216	-10.81128	216	-8.179419	216	-3.547197	216	3.699456	216	8.169532
	217	-6.00601	217	-7.560395	217	-19.66284	217	-22.91599	217	-2.38915	217	-4.702829	217	-12.38022	217	-11.08659	217	-7.608401	217	-3.444549	217	4.304204	217	8.199828
	218	-6.373162	218	-7.240115	218	-19.02261	218	-22.61048	218	-2.658303	218	-4.315634	218	-12.22347	218	-11.29165	218	-7.437315	218	-3.327868	218	4.545433	218	7.498695
	219	-6.066298	219	-6.307968	219	-18.06459	219	-22.61275	219	-2.448905	219	-4.685411	219	-12.34774	219	-11.49761	219	-7.279691	219	-2.688309	219	5.005595	219	7.997422
	220	-5.967035	220	-7.003996	220	-18.35073	220	-22.24442	220	-2.322232	220	-4.818357	220	-12.11997	220	-11.47345	220	-7.497924	220	-2.574905	220	4.85229	220	8.15302
	221	-6.848302	221	-8.615568	221	-18.46771	221	-21.80184	221	-2.217313	221	-4.642149	221	-11.97152	221	-11.03702	221	-7.248466	221	-2.525859	221	4.63892	221	8.735971
	222	-7.2249	222	-8.319698	222	-17.84908	222	-21.21493	222	-1.845381	222	-3.691068	222	-11.90633	222	-11.29224	222	-7.052794	222	-3.000894	222	4.322433	222	9.16635
	223	-6.6051	223	-5.899929	223	-18.80233	223	-21.1628	223	-1.982836	223	-3.411895	223	-12.20041	223	-11.30353	223	-6.708457	223	-2.668394	223	4.323689	223	9.302855
	224	-6.333568	224	-6.350876	224	-18.0448	224	-20.33739	224	-1.737177	224	-2.95712	224	-12.01036	224	-11.12827	224	-6.299398	224	-1.686813	224	3.798787	224	8.316952
	225	-6.409029	225	-7.534956	225	-18.09543	225	-20.95342	225	-1.984611	225	-3.477888	225	-12.27216	225	-11.97529	225	-6.38967	225	-1.695322	225	2.829427	225	6.921191
	226	-6.317795	226	-7.544448	226	-18.06654	226	-21.20454	226	-2.017787	226	-3.217629	226	-12.4407	226	-11.7821	226	-6.387545	226	-2.092426	226	2.592926	226	7.617253
	227	-5.969992	227	-7.56992	227	-17.67751	227	-21.2052	227	-1.873191	227	-2.719276	227	-12.58788	227	-10.73486	227	-5.869766	227	-1.928121	227	1.875455	227	7.907665
	228	-5.859241	228	-7.605524	228	-17.82847	228	-21.55925	228	-1.504136	228	-2.513988	228	-12.85507	228	-11.26538	228	-5.7173	228	-1.778721	228	1.002626	228	8.341634
	229	-5.279328	229	-6.418322	229	-17.72351	229	-21.3741	229	-1.612008	229	-2.732801	229	-12.93622	229	-12.04955	229	-5.618089	229	-1.542592	229	.4666928	229	8.070495
	230	-4.801625	230	-5.404807	230	-17.10075	230	-20.57421	230	-1.732755	230	-2.347762	230	-12.96805	230	-11.33647	230	-5.404776	230	-1.58077	230	-.3941495	230	6.919027
	231	-4.70508	231	-6.834472	231	-16.95925	231	-20.29195	231	-1.873599	231	-2.059912	231	-13.25706	231	-11.54095	231	-5.370276	231	-2.125736	231	-.7734422	231	6.515026
	232	-4.457606	232	-6.696174	232	-17.79902	232	-20.23785	232	-1.941166	232	-1.823484	232	-13.37672	232	-11.89724	232	-5.418223	232	-2.24703	232	-.8622577	232	6.699095
	233	-3.970769	233	-5.155065	233	-16.50205	233	-19.68093	233	-2.113819	233	-2.170731	233	-13.21923	233	-11.40843	233	-5.133249	233	-2.201744	233	-.4403579	233	6.693158
	234	-3.692939	234	-4.28179	234	-16.06427	234	-19.79104	234	-2.051697	234	-2.466848	234	-13.11058	234	-11.42307	234	-4.645204	234	-2.111319	234	-.8742948	234	5.643552
	235	-4.172402	235	-4.579714	235	-15.83434	235	-19.83613	235	-2.292979	235	-2.705592	235	-12.96064	235	-11.24948	235	-4.799346	235	-2.242589	235	-.2295585	235	5.662478
	236	-4.410684	236	-4.708023	236	-15.9395	236	-19.1259	236	-2.192875	236	-2.506722	236	-13.24572	236	-11.71385	236	-4.472471	236	-2.218997	236	-.1152283	236	5.062192
	237	-4.108832	237	-5.132004	237	-15.22293	237	-17.96872	237	-2.529622	237	-2.105997	237	-13.25927	237	-11.62354	237	-4.827202	237	-2.350914	237	.2784758	237	4.791271
	238	-4.999675	238	-7.255684	238	-15.10846	238	-18.60474	238	-2.750407	238	-2.310417	238	-12.92487	238	-11.78319	238	-5.15304	238	-2.357624	238	.6010998	238	4.899429
	239	-4.90571	239	-6.01017	239	-14.6255	239	-18.07676	239	-2.944217	239	-2.768588	239	-12.86449	239	-12.01225	239	-5.253479	239	-2.407044	239	.5563088	239	4.501932
	240	-5.127252	240	-4.744082	240	-14.7776	240	-17.83834	240	-3.015882	240	-3.370776	240	-12.89065	240	-11.51495	240	-5.357071	240	-2.836207	240	.6413733	240	4.739612
	241	-6.193808	241	-6.590755	241	-14.32009	241	-16.61646	241	-2.884975	241	-3.316726	241	-12.68246	241	-10.83874	241	-5.140046	241	-3.087186	241	1.383426	241	5.291107
	242	-6.148244	242	-7.112093	242	-14.23785	242	-16.16077	242	-2.923428	242	-2.920198	242	-13.17036	242	-11.23968	242	-5.38661	242	-2.91989	242	1.407273	242	5.029292
	243	-6.237375	243	-7.058473	243	-13.33242	243	-15.97308	243	-3.485036	243	-2.893497	243	-13.39398	243	-11.36047	243	-5.65689	243	-2.390832	243	2.144241	243	6.235041
	244	-5.723244	244	-6.694887	244	-12.24527	244	-15.3439	244	-3.453005	244	-2.580505	244	-13.6576	244	-11.5523	244	-5.74806	244	-2.765297	244	2.460087	244	7.429375
	245	-6.048391	245	-7.249156	245	-12.10523	245	-15.20881	245	-2.984565	245	-3.430804	245	-14.01268	245	-12.21604	245	-5.979843	245	-2.789741	245	3.473569	245	8.562271
	246	-5.443571	246	-5.287846	246	-12.01218	246	-14.95172	246	-2.767345	246	-4.056223	246	-13.80273	246	-11.73751	246	-6.42906	246	-2.847554	246	4.510558	246	9.193707
	247	-4.979692	247	-4.98744	247	-11.82861	247	-14.04556	247	-3.00237	247	-3.865795	247	-13.71068	247	-11.59512	247	-6.185462	247	-2.993294	247	4.986517	247	9.118769
	248	-5.007609	248	-7.050175	248	-11.38694	248	-13.53964	248	-2.646158	248	-3.395867	248	-13.72624	248	-11.14363	248	-5.421344	248	-2.401958	248	5.345502	248	9.446871
	249	-4.313161	249	-5.400248	249	-10.78393	249	-13.5418	249	-2.28643	249	-2.944155	249	-13.94942	249	-11.24212	249	-4.70737	249	-1.901301	249	6.243501	249	10.70311
	250	-3.947443	250	-4.57996	250	-10.00218	250	-14.0976	250	-2.467797	250	-3.010795	250	-13.60376	250	-10.99362	250	-5.093534	250	-1.937381	250	7.179581	250	11.62713
	251	-3.847023	251	-4.597751	251	-10.292	251	-13.51635	251	-2.521229	251	-2.970132	251	-13.4538	251	-11.18164	251	-5.06178	251	-1.650724	251	7.538065	251	11.50986
	252	-3.968223	252	-5.346094	252	-10.21992	252	-13.37193	252	-2.414981	252	-4.158654	252	-13.73592	252	-11.95887	252	-4.917442	252	-1.533892	252	7.959319	252	11.30808
	253	-4.42825	253	-5.422407	253	-9.642304	253	-12.46489	253	-1.887682	253	-4.277565	253	-13.8706	253	-11.86746	253	-5.076499	253	-1.704436	253	7.550379	253	9.992667
	254	-4.642659	254	-5.735998	254	-9.421187	254	-10.95446	254	-2.077337	254	-3.804568	254	-13.30757	254	-11.84606	254	-4.964851	254	-2.033065	254	8.083641	254	9.936522
	255	-6.169767	255	-7.399859	255	-9.278916	255	-11.18319	255	-2.09834	255	-2.976242	255	-13.32023	255	-12.14344	255	-5.366467	255	-2.324225	255	8.693422	255	10.78862
	256	-5.720278	256	-5.284717	256	-9.269688	256	-11.67369	256	-2.173152	256	-2.517981	256	-13.19164	256	-12.40001	256	-5.52424	256	-2.442229	256	8.722355	256	11.23248
	257	-5.987377	257	-5.638583	257	-9.416953	257	-11.55834	257	-2.704442	257	-2.808933	257	-12.71782	257	-11.69805	257	-5.314533	257	-2.558227	257	8.037221	257	10.63171
	258	-6.708755	258	-7.555196	258	-8.325705	258	-10.77854	258	-2.757661	258	-3.203939	258	-12.44168	258	-11.39217	258	-4.875058	258	-2.818587	258	7.799053	258	10.43936
	259	-6.742869	259	-7.821313	259	-8.090803	259	-10.82753	259	-3.000609	259	-3.606408	259	-12.56693	259	-10.65453	259	-4.85518	259	-3.33686	259	8.577102	259	11.4164
	260	-6.544007	260	-7.949414	260	-6.943411	260	-9.682273	260	-2.769628	260	-3.316309	260	-12.8485	260	-10.70711	260	-4.420695	260	-3.501565	260	8.663453	260	11.7427
	261	-6.219538	261	-7.283564	261	-6.467731	261	-8.676199	261	-2.132774	261	-2.857243	261	-12.80939	261	-10.68073	261	-4.265981	261	-3.44115	261	8.490849	261	11.71743
	262	-6.548307	262	-6.761934	262	-6.125016	262	-7.962451	262	-2.751281	262	-3.65907	262	-13.19158	262	-11.10887	262	-4.407125	262	-3.797796	262	8.003346	262	11.50176
	263	-5.368256	263	-5.14391	263	-5.48943	263	-7.845363	263	-2.421128	263	-3.86394	263	-13.02276	263	-10.93118	263	-4.783689	263	-4.144791	263	7.374067	263	10.83227
	264	-5.019524	264	-5.785679	264	-4.509623	264	-8.012177	264	-2.305306	264	-3.813117	264	-12.74699	264	-10.49862	264	-4.251966	264	-4.46744	264	6.900175	264	10.62778
	265	-5.082008	265	-7.1086	265	-4.953985	265	-8.263652	265	-2.345465	265	-3.830289	265	-12.91436	265	-11.03614	265	-4.378769	265	-4.49149	265	7.415611	265	11.20167
	266	-4.443204	266	-4.960141	266	-4.492108	266	-7.500669	266	-2.218744	266	-3.559287	266	-12.61524	266	-10.71293	266	-4.07357	266	-4.510665	266	7.364098	266	11.68775
	267	-4.488112	267	-5.089736	267	-4.328736	267	-6.889419	267	-1.87443	267	-3.509298	267	-12.14058	267	-10.18995	267	-3.791908	267	-4.873252	267	6.585114	267	10.38129
	268	-4.857465	268	-4.731674	268	-3.646001	268	-5.769468	268	-1.469834	268	-3.112922	268	-11.67391	268	-10.14474	268	-4.164696	268	-5.084969	268	5.850836	268	9.123276
	269	-4.966275	269	-4.721591	269	-3.522442	269	-4.786408	269	-1.751532	269	-3.030535	269	-11.81931	269	-9.727842	269	-3.921345	269	-5.515372	269	5.865901	269	9.307719
	270	-5.386523	270	-4.912178	270	-3.0594	270	-4.404595	270	-2.115079	270	-3.032317	270	-11.61493	270	-9.549975	270	-4.307391	270	-5.555639	270	5.063213	270	7.927342
	271	-5.595509	271	-6.338786	271	-1.70301	271	-3.562749	271	-2.560624	271	-3.191294	271	-11.24356	271	-9.371393	271	-4.322894	271	-5.779862	271	4.620819	271	7.444852
	272	-6.466222	272	-7.752289	272	-1.941237	272	-3.889356	272	-2.31645	272	-3.825202	272	-11.4363	272	-10.24233	272	-4.797894	272	-6.587759	272	4.088237	272	7.125123
	273	-5.779509	273	-5.490647	273	-2.043624	273	-3.174377	273	-2.534364	273	-4.057728	273	-11.1622	273	-10.06872	273	-4.177065	273	-6.705376	273	3.315286	273	6.688689
	274	-6.446304	274	-7.296972	274	-1.096302	274	-3.396539	274	-2.337203	274	-4.336172	274	-10.89796	274	-9.545561	274	-4.559667	274	-6.925201	274	3.077445	274	6.393504
	275	-6.590726	275	-8.149615	275	-1.339402	275	-3.572661	275	-1.995953	275	-3.985654	275	-11.05619	275	-9.085598	275	-4.871614	275	-7.117243	275	2.212967	275	5.362587
	276	-6.65573	276	-8.11233	276	-1.391673	276	-3.517085	276	-2.170863	276	-3.523458	276	-11.32907	276	-8.483066	276	-5.093725	276	-7.259361	276	1.938086	276	4.770544
	277	-6.746998	277	-7.787992	277	-2.171128	277	-2.816719	277	-2.326469	277	-3.475413	277	-11.59193	277	-8.734135	277	-5.421498	277	-7.51238	277	1.460886	277	4.775636
	278	-6.008829	278	-6.658424	278	-1.97217	278	-2.462591	278	-2.213279	278	-3.688403	278	-11.50272	278	-8.976882	278	-5.448395	278	-7.783998	278	1.615014	278	5.337968
	279	-5.791861	279	-6.337565	279	-2.064146	279	-3.032346	279	-2.291741	279	-4.594202	279	-11.83616	279	-9.57021	279	-5.103984	279	-7.804356	279	1.337075	279	4.829314
	280	-4.751948	280	-4.844331	280	-1.855599	280	-2.580869	280	-2.669754	280	-4.714174	280	-11.49483	280	-8.849862	280	-5.210291	280	-7.964195	280	1.002111	280	3.764235
	281	-4.990895	281	-6.209857	281	-1.566903	281	-1.737225	281	-2.934089	281	-4.563191	281	-11.43065	281	-8.516691	281	-5.141214	281	-7.592996	281	1.247784	281	3.686826
	282	-4.839554	282	-6.213385	282	-2.29216	282	-1.953532	282	-3.018558	282	-4.515836	282	-11.70429	282	-8.754983	282	-5.69102	282	-7.513291	282	1.309069	282	3.784692
	283	-4.26822	283	-4.301713	283	-1.882213	283	-1.857533	283	-3.014774	283	-4.76917	283	-11.33055	283	-8.655122	283	-6.054166	283	-7.528562	283	2.402617	283	4.705452
	284	-3.984529	284	-3.649503	284	-1.571606	284	-2.016974	284	-3.509115	284	-5.318099	284	-10.95	284	-9.189234	284	-6.085446	284	-7.346933	284	2.796146	284	4.814663
	285	-4.000125	285	-3.489525	285	-.7203177	285	-1.713659	285	-3.997066	285	-5.506806	285	-10.41124	285	-8.951244	285	-5.827332	285	-7.490175	285	3.874379	285	5.180867
	286	-3.910189	286	-4.095484	286	-1.594332	286	-.7760888	286	-4.084808	286	-5.719514	286	-10.04927	286	-8.550306	286	-5.769002	286	-7.47785	286	4.528227	286	4.750784
	287	-3.772798	287	-4.693594	287	-1.077866	287	1.281929	287	-4.290752	287	-5.862149	287	-9.709437	287	-7.656083	287	-5.449788	287	-7.26265	287	4.542807	287	3.97697
	288	-4.53794	288	-6.518908	288	-.1697125	288	2.43523	288	-4.223479	288	-5.914205	288	-9.445395	288	-7.73561	288	-5.166426	288	-6.708903	288	5.261643	288	4.99794
	289	-5.019625	289	-6.088419	289	.1563193	289	1.735579	289	-3.974604	289	-5.539769	289	-9.302206	289	-8.337079	289	-5.219844	289	-6.999374	289	5.348862	289	5.030388
	290	-4.53168	290	-4.626246	290	1.101223	290	1.681251	290	-3.699056	290	-5.331887	290	-9.25355	290	-8.247546	290	-4.618245	290	-6.427659	290	5.270984	290	4.953717
	291	-5.438113	291	-6.170385	291	1.758883	291	1.335074	291	-3.443858	291	-4.832958	291	-9.124595	291	-8.156485	291	-4.710577	291	-6.284789	291	5.554184	291	5.297441
	292	-5.787838	292	-7.272067	292	1.817598	292	.9359276	292	-3.462911	292	-5.167912	292	-8.682764	292	-7.840339	292	-5.13005	292	-6.633569	292	5.321151	292	5.127897
	293	-5.514543	293	-7.093185	293	1.890627	293	1.379995	293	-3.18379	293	-5.325175	293	-8.972188	293	-7.602841	293	-5.154482	293	-6.958456	293	5.352143	293	5.80066
	294	-5.329356	294	-6.986247	294	.8798819	294	2.027562	294	-3.18876	294	-5.821361	294	-8.666851	294	-7.034291	294	-5.538397	294	-7.498195	294	5.030513	294	6.370202
	295	-5.165321	295	-6.409764	295	1.322875	295	2.145279	295	-2.885456	295	-5.586267	295	-8.920406	295	-7.480121	295	-5.427169	295	-7.499907	295	5.003381	295	7.615674
	296	-4.09818	296	-4.930413	296	1.488883	296	1.846731	296	-3.154787	296	-5.605006	296	-8.953401	296	-7.728298	296	-5.023431	296	-7.704806	296	4.522666	296	6.797235
	297	-3.641179	297	-4.823744	297	1.788929	297	1.708608	297	-3.253314	297	-5.606051	297	-8.731942	297	-7.326363	297	-4.905679	297	-7.285218	297	4.396624	297	6.19502
	298	-3.7963	298	-6.145398	298	1.672763	298	1.942132	298	-3.082135	298	-5.336015	298	-8.393016	298	-6.587113	298	-4.784935	298	-7.336432	298	5.200286	298	6.742292
	299	-3.40933	299	-4.821283	299	2.120216	299	2.326755	299	-3.240795	299	-4.844333	299	-8.220499	299	-6.836962	299	-4.752665	299	-7.431478	299	5.482731	299	7.401297
	300	-2.525506	300	-3.413149	300	2.031266	300	2.500354	300	-3.637642	300	-4.75417	300	-7.988858	300	-6.575684	300	-4.842158	300	-7.38151	300	6.017326	300	8.259788
	301	-2.391481	301	-3.671398	301	2.353326	301	2.074667	301	-3.541427	301	-4.920611	301	-7.661399	301	-6.899529	301	-4.852148	301	-7.56494	301	6.654928	301	8.526937
	302	-2.640468	302	-3.992806	302	2.245603	302	1.037101	302	-3.710393	302	-5.092862	302	-7.316129	302	-7.072774	302	-4.477904	302	-7.959527	302	7.338506	302	8.822983
	303	-2.740087	303	-3.109138	303	2.077959	303	1.2997	303	-3.994276	303	-5.235662	303	-6.945602	303	-6.362451	303	-4.318651	303	-8.197549	303	7.479734	303	8.103046
	304	-2.658287	304	-3.323087	304	1.696793	304	1.478399	304	-4.406809	304	-4.883704	304	-6.708456	304	-5.991898	304	-3.994048	304	-8.369053	304	8.194396	304	8.652274
	305	-2.956062	305	-4.310132	305	1.69355	305	1.634881	305	-4.317586	305	-4.723964	305	-6.33849	305	-5.676569	305	-4.115613	305	-8.68434	305	8.914075	305	10.04298
	306	-2.421478	306	-3.121686	306	1.301383	306	.7793697	306	-5.126608	306	-5.528574	306	-6.172114	306	-5.935168	306	-4.120765	306	-8.721737	306	8.489734	306	9.692507
	307	-2.33085	307	-3.285012	307	.725277	307	1.419998	307	-5.269376	307	-6.076133	307	-6.21526	307	-5.341262	307	-4.400962	307	-9.33111	307	8.659232	307	9.292951
	308	-2.55972	308	-4.297191	308	.2700969	308	1.209088	308	-4.833998	308	-6.826132	308	-6.043914	308	-4.693911	308	-4.242726	308	-9.269303	308	8.254353	308	8.889425
	309	-2.608177	309	-4.109315	309	-8.083733E-02	309	1.16328	309	-4.714724	309	-6.558177	309	-6.264333	309	-4.763501	309	-4.170962	309	-9.439414	309	8.092228	309	8.777773
	310	-1.934011	310	-3.540604	310	.5647068	310	1.470704	310	-4.219706	310	-5.402816	310	-6.276407	310	-4.381843	310	-3.923472	310	-9.28691	310	7.851655	310	8.915088
	311	-1.587368	311	-3.159762	311	1.338351	311	1.151327	311	-4.208961	311	-5.014029	311	-6.818344	311	-4.89347	311	-3.979307	311	-9.606448	311	8.018195	311	9.878347
	312	-1.677796	312	-2.802655	312	.9282449	312	-.2103105	312	-3.75414	312	-4.786142	312	-6.845292	312	-4.789598	312	-3.802232	312	-9.262899	312	7.259389	312	9.638363
	313	-.7348812	313	-.9443212	313	1.096201	313	-.0348045	313	-3.807775	313	-5.29461	313	-6.613551	313	-4.339385	313	-4.343549	313	-9.869006	313	6.26471	313	7.462823
	314	-.5788141	314	-2.441446	314	1.330517	314	.4781237	314	-4.174251	314	-5.954538	314	-6.88577	314	-4.073151	314	-4.391442	314	-9.826098	314	5.760692	314	5.531997
	315	-.5644449	315	-3.684082	315	1.44419	315	.7821591	315	-4.078671	315	-5.89314	315	-6.665483	315	-4.298439	315	-4.402446	315	-10.08586	315	5.645651	315	5.659882
	316	7.522452E-02	316	-2.015767	316	2.134178	316	.9885189	316	-4.536315	316	-5.989469	316	-6.588241	316	-4.269554	316	-4.358159	316	-9.655701	316	5.778358	316	6.146662
	317	.3137904	317	-1.697571	317	2.018749	317	.9749616	317	-4.753726	317	-5.902242	317	-5.859927	317	-3.285008	317	-4.101382	317	-9.331751	317	5.515358	317	6.32903
	318	-.277874	318	-1.511173	318	1.967962	318	1.094353	318	-5.004129	318	-6.285995	318	-6.102376	318	-4.164737	318	-4.158892	318	-9.149154	318	5.708766	318	5.554164
	319	-.6149386	319	-1.450112	319	1.63942	319	.7397311	319	-5.512304	319	-7.273103	319	-6.317497	319	-4.484857	319	-4.383861	319	-8.821936	319	6.259994	319	4.975129
	320	-.6046658	320	-.5989599	320	1.978945	320	.8073267	320	-6.105525	320	-6.969889	320	-5.703873	320	-3.917581	320	-4.588063	320	-8.555949	320	6.738523	320	4.258394
	321	-1.511694	321	-2.561352	321	1.773305	321	.7590313	321	-6.586985	321	-6.865931	321	-5.784323	321	-4.640506	321	-4.790145	321	-8.899922	321	7.418005	321	4.964409
	322	-1.625677	322	-4.197527	322	1.497099	322	1.122193	322	-6.532684	322	-6.731134	322	-5.634451	322	-5.599996	322	-4.91052	322	-9.150484	322	7.723231	322	5.483857
	323	-.9971877	323	-2.536685	323	1.948321	323	.5897223	323	-6.530042	323	-7.147466	323	-5.401939	323	-5.092483	323	-4.359545	323	-9.211084	323	8.046194	323	5.497945
	324	-1.626554	324	-4.336383	324	1.434187	324	.5359917	324	-6.453306	324	-7.105027	324	-5.764099	324	-4.925626	324	-3.622685	324	-8.266114	324	7.710725	324	5.315267
	325	-2.177276	325	-4.547817	325	1.979498	325	.7330881	325	-5.892121	325	-6.754814	325	-5.428405	325	-4.751101	325	-3.099608	325	-7.95995	325	7.475809	325	4.722438
	326	-2.312694	326	-4.725422	326	2.291008	326	.8385964	326	-5.698645	326	-7.035272	326	-5.427824	326	-4.700391	326	-3.685536	326	-8.175313	326	7.153009	326	4.684688
	327	-1.956783	327	-4.527308	327	2.460754	327	1.327785	327	-5.468191	327	-6.733696	327	-5.121797	327	-4.504757	327	-3.870757	327	-8.064656	327	6.909598	327	5.142738
	328	-1.234408	328	-4.833911	328	2.667745	328	.7894965	328	-4.983465	328	-6.506997	328	-4.839591	328	-3.825994	328	-3.826252	328	-7.938896	328	6.772119	328	5.382559
	329	-1.051929	329	-3.826726	329	2.17672	329	.3980024	329	-5.063795	329	-6.295212	329	-5.301521	329	-4.114828	329	-4.25386	329	-7.847827	329	5.664781	329	4.590376
	330	.2546098	330	-1.564035	330	1.780172	330	.4810133	330	-5.183227	330	-5.789403	330	-5.05782	330	-3.434458	330	-4.776191	330	-8.109762	330	4.915834	330	3.520015
	331	-.3215863	331	-3.099987	331	1.345259	331	-.6064883	331	-5.842891	331	-6.469253	331	-5.234517	331	-3.711231	331	-4.334376	331	-8.509159	331	4.681111	331	3.487998
	332	-.0480783	332	-2.98431	332	1.433293	332	-1.574231	332	-5.398755	332	-6.612831	332	-5.430914	332	-4.0384	332	-3.999954	332	-8.614266	332	4.53147	332	3.316725
	333	.2464081	333	-2.46613	333	1.52489	333	-1.063403	333	-5.734781	333	-6.714818	333	-5.068679	333	-4.845912	333	-3.635317	333	-7.954471	333	4.413414	333	3.424728
	334	-4.216544E-02	334	-2.324699	334	1.319347	334	-1.144182	334	-5.803674	334	-6.290166	334	-4.890007	334	-5.156256	334	-3.271247	334	-6.877034	334	4.038831	334	3.114677
	335	-.1984425	335	-1.911361	335	1.563729	335	-1.137395	335	-5.779519	335	-5.872593	335	-4.529749	335	-5.220549	335	-3.518147	335	-6.886969	335	4.615855	335	3.018093
	336	-.8261604	336	-2.692169	336	1.58236	336	-.9917464	336	-5.736709	336	-6.039027	336	-4.311501	336	-4.607747	336	-3.9437	336	-7.189529	336	5.459402	336	3.176823
	337	-1.113944	337	-3.207971	337	1.46115	337	-.5147002	337	-5.551153	337	-5.748043	337	-4.03929	337	-4.283559	337	-3.168438	337	-6.710058	337	5.670646	337	3.123479
	338	-2.351373	338	-5.808507	338	1.288702	338	-.6623822	338	-5.953435	338	-6.018547	338	-3.81677	338	-3.745885	338	-2.688826	338	-6.522857	338	5.824424	338	3.539304
	339	-2.263851	339	-4.868991	339	1.634835	339	-.4315799	339	-5.952913	339	-6.090449	339	-4.265727	339	-5.030116	339	-2.536396	339	-6.616792	339	5.572486	339	3.82169
	340	-2.23093	340	-3.216701	340	1.800866	340	-.3895583	340	-5.669737	340	-6.526792	340	-4.102521	340	-5.013841	340	-2.305619	340	-6.606191	340	6.037477	340	4.51901
	341	-3.354449	341	-5.14096	341	1.352598	341	-1.028183	341	-5.687645	341	-6.56604	341	-4.564495	341	-4.777489	341	-2.37244	341	-6.563413	341	5.643769	341	3.990062
	342	-3.729814	342	-5.333501	342	1.283949	342	-.6622727	342	-5.730952	342	-5.956121	342	-4.187698	342	-4.207954	342	-2.093312	342	-6.389328	342	5.989654	342	4.124156
	343	-3.695595	343	-5.411066	343	.7361514	343	-.9444931	343	-5.815439	343	-6.244258	343	-4.610232	343	-3.560521	343	-1.876397	343	-6.548743	343	5.3676	343	3.487728
	344	-3.473289	344	-5.522774	344	.4413168	344	-.4961483	344	-5.60362	344	-6.081716	344	-4.666663	344	-2.933381	344	-1.609655	344	-6.963603	344	5.043004	344	3.957693
	345	-3.615313	345	-5.783452	345	-.4092802	345	-1.279013	345	-5.281214	345	-6.777748	345	-5.106133	345	-3.715004	345	-1.628288	345	-7.081283	345	5.519967	345	5.735573
	346	-3.232854	346	-4.351091	346	-.9720085	346	-1.531936	346	-5.051323	346	-6.916101	346	-5.256072	346	-3.777362	346	-1.304159	346	-6.4574	346	5.019156	346	4.453901
	347	-2.893678	347	-3.636022	347	-.9737708	347	-1.599142	347	-4.797984	347	-6.492368	347	-4.946763	347	-3.410531	347	-1.30477	347	-6.052855	347	4.12977	347	3.053673
	348	-3.370987	348	-6.061796	348	-.5708443	348	-2.059715	348	-4.965425	348	-6.318513	348	-4.987892	348	-3.448551	348	-1.281238	348	-5.580923	348	4.211556	348	3.022812
	349	-2.676683	349	-5.311677	349	-.3190326	349	-2.123497	349	-4.760409	349	-5.630506	349	-5.324479	349	-3.626748	349	-1.432847	349	-5.845932	349	4.605161	349	4.229321
	350	-2.726712	350	-4.638686	350	-.2658498	350	-1.465474	350	-4.608975	350	-5.565644	350	-5.211236	350	-3.434537	350	-1.238856	350	-5.754529	350	4.259206	350	3.994232
	351	-3.042807	351	-4.808448	351	-.879006	351	-1.537726	351	-4.286412	351	-5.400649	351	-5.050473	351	-3.482326	351	-1.463554	351	-5.297708	351	3.193921	351	2.502678
	352	-3.625544	352	-5.089653	352	-1.435215	352	-1.504477	352	-4.012201	352	-5.689347	352	-5.288155	352	-4.226745	352	-1.096259	352	-5.435729	352	2.756638	352	1.570901
	353	-4.380857	353	-5.738571	353	-1.582253	353	-1.682819	353	-3.638443	353	-5.534601	353	-5.074588	353	-4.269506	353	-.8138408	353	-5.548456	353	2.676798	353	1.116047
	354	-4.829415	354	-5.925621	354	-1.143549	354	-1.189734	354	-3.331059	354	-4.242772	354	-4.903303	354	-3.599644	354	-.6954758	354	-5.310219	354	3.286212	354	2.08358
	355	-5.887507	355	-7.588161	355	-1.518959	355	-1.593553	355	-3.477946	355	-3.674034	355	-4.684621	355	-4.422581	355	-.5573332	355	-4.668899	355	3.50559	355	2.941966
	356	-5.458922	356	-6.383692	356	-1.503811	356	-2.38496	356	-3.656268	356	-3.677991	356	-4.75002	356	-4.233144	356	-.0212815	356	-4.373967	356	3.509491	356	3.309983
	357	-5.488162	357	-6.667099	357	-1.022134	357	-1.705606	357	-3.262458	357	-4.009617	357	-4.760066	357	-3.939578	357	-.2530585	357	-4.031535	357	3.637897	357	3.004378
	358	-6.831482	358	-8.41859	358	-1.008858	358	-1.702022	358	-3.549014	358	-4.35984	358	-4.463458	358	-3.694468	358	-.2613731	358	-4.074152	358	3.533115	358	2.659857
	359	-7.047984	359	-8.054049	359	-1.327009	359	-1.199005	359	-3.463149	359	-4.045328	359	-4.418039	359	-3.671664	359	-5.878266E-02	359	-3.629221	359	3.890729	359	3.236332
	360	-6.527372	360	-7.976004	360	-1.249261	360	-1.153474	360	-3.599028	360	-3.607313	360	-4.641615	360	-3.480155	360	-.1250902	360	-3.784607	360	3.984341	360	3.583878
	361	-6.190815	361	-8.233107	361	-.9982869	361	-.6059654	361	-3.706517	361	-3.607622	361	-4.458908	361	-3.378716	361	.3878132	361	-3.161862	361	4.35622	361	4.544172
	362	-6.122284	362	-8.517447	362	-.4695636	362	-1.454712	362	-3.558147	362	-3.980634	362	-4.723177	362	-3.616258	362	.2378416	362	-2.905893	362	4.336339	362	4.433393
	363	-5.590742	363	-6.828189	363	-1.333063	363	-2.908758	363	-4.219246	363	-4.217214	363	-4.723595	363	-3.927996	363	.1367717	363	-3.022896	363	4.819868	363	4.662809
	364	-5.708257	364	-7.276073	364	-.5583375	364	-2.451556	364	-4.157614	364	-4.362681	364	-4.629148	364	-3.57474	364	.1746388	364	-2.734258	364	5.071053	364	4.84241
	365	-5.931409	365	-8.665369	365	-.5939078	365	-1.672638	365	-3.522231	365	-4.704982	365	-4.304837	365	-3.846478	365	-1.997122E-02	365	-2.863416	365	5.610994	365	4.958634
	366	-5.427804	366	-6.714619	366	-.3483507	366	-.5662358	366	-3.502487	366	-3.741392	366	-4.057946	366	-4.256467	366	.2006897	366	-2.944874	366	6.695414	366	6.282775
	367	-5.01394	367	-6.047747	367	.563388	367	.3281488	367	-3.021446	367	-2.722636	367	-3.616146	367	-3.64038	367	.5280347	367	-2.549867	367	7.385646	367	7.235006
	368	-5.21636	368	-6.749336	368	1.190639	368	.938124	368	-2.774769	368	-2.204797	368	-3.421226	368	-3.424364	368	1.143971	368	-1.880754	368	7.886786	368	7.260605
	369	-4.694182	369	-6.906097	369	1.247571	369	5.405315E-02	369	-2.556857	369	-2.31882	369	-3.106162	369	-3.462823	369	1.656365	369	-.9592959	369	8.530443	369	7.588079
	370	-4.938214	370	-6.841125	370	1.347952	370	.210711	370	-1.977381	370	-2.287011	370	-2.993247	370	-3.579652	370	1.299389	370	-.6193503	370	8.930778	370	7.882825
	371	-5.919038	371	-7.288424	371	1.709453	371	.4672251	371	-1.779008	371	-2.310849	371	-2.856742	371	-3.345815	371	1.56649	371	-.4484952	371	9.183833	371	9.064344
	372	-6.175667	372	-8.027463	372	2.581855	372	1.165581	372	-1.486286	372	-2.339479	372	-3.017066	372	-3.962544	372	1.556751	372	-.7742983	372	9.763655	372	9.676436
	373	-5.603251	373	-6.281559	373	1.870145	373	.9336702	373	-1.635067	373	-2.318665	373	-3.126516	373	-3.59862	373	1.902421	373	-.3194885	373	10.06935	373	10.19814
	374	-6.198423	374	-6.803306	374	2.61951	374	1.787504	374	-2.214621	374	-2.369941	374	-2.960279	374	-3.388324	374	2.414701	374	-.4830373	374	10.37707	374	10.09414
	375	-6.294774	375	-7.275832	375	2.397925	375	2.161408	375	-1.940354	375	-3.048654	375	-3.29771	375	-3.227677	375	2.933871	375	.1558324	375	10.10497	375	9.627209
	376	-6.146606	376	-7.253739	376	3.063215	376	2.784223	376	-1.89478	376	-3.221146	376	-3.149566	376	-2.738382	376	2.969853	376	.2241315	376	10.80254	376	10.33855
	377	-5.780173	377	-7.10883	377	4.117595	377	3.330678	377	-2.243191	377	-3.431297	377	-3.270118	377	-2.156083	377	3.148125	377	.4252105	377	11.04081	377	11.14176
	378	-5.768512	378	-6.831466	378	4.397095	378	3.462792	378	-2.004818	378	-3.039782	378	-3.622655	378	-2.064118	378	2.919628	378	.362702	378	11.29214	378	12.4142
	379	-5.490417	379	-5.717747	379	4.437875	379	3.881424	379	-2.129226	379	-3.727843	379	-3.88528	379	-2.568249	379	3.060122	379	-2.120495E-02	379	11.15907	379	12.54326
	380	-4.672397	380	-4.22894	380	5.136956	380	4.384587	380	-2.088254	380	-3.994519	380	-4.026735	380	-2.437576	380	3.090465	380	9.067043E-02	380	10.96063	380	11.97847
	381	-4.48756	381	-5.587875	381	5.348463	381	4.749322	381	-1.509268	381	-3.768285	381	-3.807296	381	-1.977905	381	3.293173	381	.6956964	381	11.46834	381	12.42439
	382	-3.785566	382	-6.116514	382	5.104259	382	4.738719	382	-1.920811	382	-3.994123	382	-4.043315	382	-3.136196	382	3.429963	382	3.661235E-03	382	12.05946	382	13.28376
	383	-3.265064	383	-5.333196	383	5.628588	383	5.187437	383	-1.949919	383	-3.60865	383	-4.251285	383	-2.924905	383	3.62454	383	.6220315	383	12.42232	383	13.92504
	384	-3.023971	384	-4.97883	384	5.090155	384	5.65938	384	-1.790173	384	-4.01298	384	-3.79349	384	-2.252558	384	3.616484	384	.436626	384	12.59505	384	14.15927
	385	-3.244395	385	-5.095205	385	5.176725	385	5.7102	385	-1.996285	385	-4.349396	385	-3.652526	385	-2.40479	385	3.987103	385	.6997765	385	12.37859	385	13.34608
	386	-3.809234	386	-5.159386	386	4.854954	386	5.60138	386	-1.854815	386	-4.298872	386	-3.908374	386	-2.634933	386	3.980335	386	1.079386	386	12.39311	386	12.51431
	387	-4.006457	387	-5.182559	387	4.779152	387	5.967574	387	-2.035791	387	-4.005906	387	-3.704793	387	-3.05053	387	4.254391	387	.9631374	387	12.02054	387	11.91495
	388	-4.831399	388	-7.623996	388	4.761451	388	5.647223	388	-2.490382	388	-3.872951	388	-3.910609	388	-2.933705	388	4.171563	388	1.397358	388	11.64777	388	12.19461
	389	-5.457736	389	-7.326229	389	5.660318	389	6.289442	389	-2.560544	389	-3.45813	389	-3.639853	389	-3.172157	389	4.050065	389	.7476819	389	11.72406	389	12.90847
	390	-5.45849	390	-5.741088	390	4.825604	390	5.65967	390	-2.808937	390	-3.639027	390	-3.456631	390	-3.271711	390	4.02693	390	.8359343	390	10.83785	390	12.35974
	391	-5.809357	391	-6.86276	391	5.293285	391	6.218903	391	-2.956927	391	-4.140278	391	-3.566523	391	-3.029629	391	3.539283	391	.4114707	391	9.548513	391	10.81468
	392	-5.977287	392	-7.403786	392	4.505544	392	7.632505	392	-3.037453	392	-4.216593	392	-3.929287	392	-3.504111	392	3.078908	392	-2.969011E-02	392	8.401555	392	9.871433
	393	-5.93018	393	-7.191206	393	4.857022	393	8.237706	393	-2.971374	393	-4.222539	393	-3.694023	393	-2.886894	393	3.54629	393	.3133472	393	8.286586	393	10.21093
	394	-5.426369	394	-6.408081	394	4.881028	394	8.180629	394	-3.223933	394	-3.771182	394	-3.363913	394	-2.229835	394	3.037066	394	.1413806	394	8.376191	394	11.13442
	395	-5.469441	395	-6.152809	395	4.740931	395	6.454341	395	-3.636205	395	-4.593318	395	-3.651613	395	-2.970977	395	2.914404	395	.1769471	395	7.991251	395	11.22315
	396	-4.388544	396	-4.759585	396	4.322439	396	5.380782	396	-3.56162	396	-5.128633	396	-3.453151	396	-2.556303	396	2.649928	396	.360606	396	7.802825	396	10.5189
	397	-3.584618	397	-4.752631	397	4.058353	397	4.85578	397	-3.53976	397	-5.279614	397	-3.36601	397	-2.429173	397	2.057616	397	.2286045	397	7.885016	397	10.37582
	398	-3.698105	398	-7.638651	398	3.913921	398	5.456625	398	-3.881582	398	-5.779709	398	-3.191292	398	-3.016606	398	1.965138	398	-8.678278E-02	398	7.487795	398	10.27126
	399	-2.931301	399	-6.236619	399	3.354131	399	6.227196	399	-3.918448	399	-5.434051	399	-3.43616	399	-2.996967	399	2.468107	399	-.2318414	399	7.609212	399	10.46088
	400	-2.701127	400	-4.982084	400	3.35664	400	6.467906	400	-3.945759	400	-5.657527	400	-3.052299	400	-3.305861	400	2.454459	400	-.2261241	400	7.909711	400	10.61269
	401	-2.49208	401	-4.376112	401	3.691355	401	6.706898	401	-3.507084	401	-4.941274	401	-2.70233	401	-3.411054	401	2.145092	401	-.1086114	401	8.713387	401	10.71969
	402	-2.864467	402	-4.4502	402	2.692312	402	5.516377	402	-3.951631	402	-5.136148	402	-2.472163	402	-3.360293	402	2.249488	402	.1478639	402	9.055345	402	10.40445
	403	-3.341564	403	-4.113639	403	2.862774	403	4.975555	403	-4.122912	403	-4.88412	403	-2.109001	403	-3.487703	403	1.98991	403	-.4147633	403	9.447973	403	10.18161
	404	-3.294404	404	-4.875545	404	3.073734	404	5.326769	404	-3.857605	404	-4.965806	404	-1.651154	404	-3.002047	404	1.990565	404	-1.088333E-02	404	9.853543	404	10.19027
	405	-4.019885	405	-6.958341	405	3.0164	405	5.690779	405	-3.813447	405	-5.014015	405	-1.750738	405	-3.540978	405	1.963242	405	-3.755553E-02	405	10.33862	405	11.26487
	406	-3.414492	406	-4.907761	406	3.171198	406	6.288874	406	-3.765341	406	-4.970564	406	-1.679862	406	-2.960383	406	2.168692	406	.0114692	406	11.22702	406	11.87366
	407	-3.787155	407	-4.663023	407	3.458833	407	6.215744	407	-3.998039	407	-5.290123	407	-1.726028	407	-3.198719	407	1.811444	407	.1028555	407	11.1082	407	11.42024
	408	-4.076442	408	-5.769774	408	3.245129	408	5.319242	408	-3.81028	408	-5.381155	408	-2.217737	408	-3.386806	408	1.905489	408	.1078413	408	10.77733	408	10.61722
	409	-3.705863	409	-5.58542	409	2.702797	409	4.546044	409	-4.261199	409	-5.586824	409	-2.189077	409	-3.270499	409	1.405573	409	-.3962827	409	11.19463	409	11.1572
	410	-3.35081	410	-5.411249	410	2.889189	410	4.609547	410	-4.063783	410	-5.180939	410	-2.225623	410	-2.566276	410	1.427472	410	-.4288244	410	11.1214	410	11.01415
	411	-2.555543	411	-4.633186	411	2.279728	411	4.947317	411	-3.975791	411	-5.043763	411	-2.556169	411	-2.177737	411	1.590588	411	-.7516035	411	10.98661	411	11.49591
	412	-2.562231	412	-4.866452	412	2.16722	412	4.538956	412	-4.257525	412	-5.466347	412	-2.73271	412	-2.353673	412	1.068538	412	-.9186279	412	10.92571	412	12.03127
	413	-1.576938	413	-2.650709	413	2.20223	413	4.601822	413	-4.051028	413	-4.841634	413	-3.341005	413	-2.294295	413	.7115199	413	-1.143105	413	10.47715	413	11.65588
	414	-1.22836	414	-3.527892	414	2.677277	414	4.784347	414	-3.990097	414	-4.843087	414	-2.883632	414	-1.757643	414	.599762	414	-1.612866	414	9.810977	414	10.72208
	415	-1.740912	415	-5.819051	415	2.518685	415	4.233216	415	-4.001954	415	-4.765752	415	-3.160846	415	-1.931466	415	.8185796	415	-1.894799	415	10.13424	415	10.70651
	416	-.7234647	416	-3.829262	416	2.849682	416	4.756406	416	-3.539019	416	-5.126634	416	-3.360675	416	-2.325518	416	1.22733	416	-1.914284	416	11.28916	416	12.04877
	417	-.7260976	417	-3.667303	417	2.812436	417	4.162825	417	-3.611259	417	-5.778372	417	-2.753304	417	-2.149116	417	1.31372	417	-2.197382	417	11.6536	417	12.72911
	418	-.9149777	418	-3.790502	418	3.242826	418	4.289187	418	-3.714204	418	-5.644659	418	-2.836287	418	-2.122334	418	.7996026	418	-2.348526	418	11.73024	418	11.92987
	419	-1.545935	419	-4.143767	419	3.078003	419	4.257864	419	-3.566853	419	-5.91918	419	-2.781406	419	-2.34584	419	.4430552	419	-2.552952	419	12.17005	419	11.3584
	420	-2.148975	420	-4.197451	420	2.082277	420	3.709152	420	-3.413531	420	-5.892974	420	-2.634811	420	-1.823238	420	.4073678	420	-3.027827	420	12.89395	420	11.41969
	421	-2.70877	421	-5.050721	421	2.10217	421	4.569044	421	-3.119655	421	-5.632713	421	-2.684725	421	-2.356947	421	.6655168	421	-3.216747	421	13.89785	421	13.14333
	422	-3.682763	422	-6.216768	422	1.980936	422	3.729952	422	-3.222851	422	-5.407297	422	-3.032238	422	-3.290976	422	.8178013	422	-3.478148	422	14.0947	422	13.44201
	423	-3.002808	423	-4.510759	423	1.543904	423	3.346988	423	-3.443315	423	-4.73659	423	-2.761677	423	-2.839688	423	.4497914	423	-3.838602	423	14.25767	423	13.44793
	424	-3.79589	424	-6.218856	424	1.285323	424	2.832768	424	-3.741473	424	-5.1667	424	-3.055299	424	-3.041277	424	.6840478	424	-3.752993	424	14.22353	424	13.1816
	425	-4.220458	425	-6.711942	425	1.151987	425	2.498631	425	-3.36221	425	-5.481534	425	-3.12299	425	-3.327415	425	.120448	425	-4.066948	425	14.15226	425	12.78477
	426	-4.109416	426	-7.105166	426	1.350732	426	2.663379	426	-3.430809	426	-5.625162	426	-2.635572	426	-3.055766	426	-.1134185	426	-4.052143	426	13.53592	426	13.09445
	427	-4.126393	427	-7.196679	427	1.212103	427	2.945273	427	-3.574477	427	-5.358758	427	-2.386338	427	-2.25756	427	-1.199504	427	-4.424212	427	13.29535	427	13.57144
	428	-3.731636	428	-6.270472	428	1.163576	428	3.210403	428	-3.284925	428	-5.139158	428	-2.614991	428	-1.803487	428	-1.044654	428	-4.640018	428	13.11603	428	14.36109
	429	-3.701621	429	-5.080919	429	1.529837	429	1.856427	429	-3.413928	429	-5.469814	429	-3.211037	429	-2.600059	429	-.7736606	429	-4.805743	429	13.11153	429	14.13531
	430	-2.521009	430	-3.429305	430	1.912613	430	2.282334	430	-3.696754	430	-5.701017	430	-3.161903	430	-3.128261	430	-.7774812	430	-4.854236	430	12.84327	430	13.76821
	431	-2.303368	431	-4.954619	431	1.29291	431	2.274122	431	-3.843925	431	-6.140207	431	-3.258613	431	-3.927483	431	-.8615639	431	-4.513141	431	12.63079	431	13.24551
	432	-1.449247	432	-6.144022	432	1.429445	432	2.98801	432	-3.384783	432	-5.884313	432	-3.068137	432	-4.619804	432	-1.144489	432	-4.785774	432	12.28074	432	12.82279
	433	-1.095752	433	-4.549285	433	1.696052	433	3.428087	433	-3.384008	433	-5.356578	433	-3.021077	433	-3.889341	433	-1.072257	433	-4.762685	433	12.74587	433	13.36851
	434	-.9386204	434	-3.905423	434	1.46053	434	3.055373	434	-3.699241	434	-5.431402	434	-2.589337	434	-3.831552	434	-1.019697	434	-4.762092	434	12.60331	434	12.80316
	435	-1.206377	435	-3.542155	435	1.243144	435	2.514525	435	-3.86413	435	-5.498018	435	-2.452435	435	-4.610099	435	-.836335	435	-4.874205	435	12.73289	435	12.53603
	436	-1.439586	436	-3.646621	436	1.84413	436	2.133328	436	-3.547356	436	-5.50725	436	-2.204787	436	-4.376485	436	-.8448321	436	-5.041003	436	13.06929	436	12.20492
	437	-1.337314	437	-3.702924	437	.8614999	437	1.524157	437	-3.631795	437	-5.111912	437	-1.771873	437	-3.736202	437	-.6304531	437	-4.533289	437	12.92287	437	12.38048
	438	-2.434451	438	-5.366385	438	.417861	438	2.019671	438	-3.981644	438	-4.995458	438	-1.45624	438	-3.42667	438	-.5224825	438	-4.787831	438	13.1434	438	13.2448
	439	-2.606081	439	-4.715062	439	.2270688	439	2.090015	439	-3.830029	439	-5.396958	439	-1.29024	439	-3.321019	439	-.8685713	439	-4.927257	439	13.58901	439	13.9015
	440	-1.648516	440	-2.390167	440	.2200295	440	1.845844	440	-3.886681	440	-5.505612	440	-1.596466	440	-3.513012	440	-.792815	440	-4.734248	440	13.6248	440	13.78174
	441	-2.032563	441	-3.707201	441	-.2697989	441	1.073691	441	-4.337441	441	-5.113059	441	-1.695923	441	-3.677481	441	-.897934	441	-4.234879	441	13.32195	441	13.04425
	442	-2.252776	442	-4.049174	442	-1.255501	442	.256772	442	-4.625964	442	-5.209429	442	-2.020678	442	-4.249171	442	-1.043708	442	-4.469962	442	13.10976	442	13.14679
	443	-1.83942	443	-3.97057	443	-1.339978	443	-.1644298	443	-4.780377	443	-5.870947	443	-1.632699	443	-3.772685	443	-1.125387	443	-4.633716	443	13.28621	443	14.01729
	444	-1.209877	444	-4.642717	444	-.9312744	444	4.254977E-03	444	-4.621991	444	-6.665115	444	-1.759718	444	-3.925376	444	-1.247639	444	-4.705348	444	12.76068	444	14.35077
	445	-.5976816	445	-4.281461	445	-.8920212	445	.6330441	445	-4.625823	445	-6.9315	445	-2.019217	445	-3.764801	445	-1.571858	445	-4.699235	445	12.40152	445	14.54693
	446	.3485948	446	-2.480205	446	-1.796589	446	-.4262719	446	-4.473896	446	-6.526159	446	-1.906947	446	-2.69201	446	-1.946662	446	-4.587685	446	11.36741	446	12.88698
	447	.9807692	447	-1.001963	447	-2.267884	447	-.563691	447	-4.308436	447	-6.262171	447	-2.354875	447	-2.568945	447	-2.261149	447	-4.847285	447	11.7881	447	12.80707
	448	.6971689	448	-2.902689	448	-1.954744	448	-1.018657	448	-3.872215	448	-6.109496	448	-2.2183	448	-2.961859	448	-2.332148	448	-5.113426	448	12.29182	448	13.46083
	449	1.124748	449	-2.477738	449	-2.026687	449	-1.799929	449	-3.838426	449	-6.150688	449	-2.478692	449	-3.020916	449	-2.494925	449	-5.816205	449	12.42658	449	13.8907
	450	1.486158	450	-1.409074	450	-2.199438	450	-1.83146	450	-3.512098	450	-5.955545	450	-2.405537	450	-2.601412	450	-2.212643	450	-5.822217	450	12.33156	450	14.10516
	451	1.211718	451	-1.36864	451	-2.771047	451	-1.468006	451	-3.527663	451	-5.948644	451	-2.363216	451	-2.809222	451	-1.809348	451	-6.151833	451	12.53244	451	13.48401
	452	.9571787	452	-1.061616	452	-3.396832	452	-2.314031	452	-3.482712	452	-6.01477	452	-2.323503	452	-2.963541	452	-1.333397	452	-5.754075	452	13.10726	452	13.0413
	453	.9094513	453	-1.335756	453	-3.143115	453	-2.497958	453	-3.719737	453	-6.021858	453	-2.381385	453	-3.322988	453	-1.172628	453	-5.893962	453	13.81028	453	12.96992
	454	.4118886	454	-2.216756	454	-3.237813	454	-2.566619	454	-3.391694	454	-5.370226	454	-2.316954	454	-2.903282	454	-1.082941	454	-5.938609	454	13.9726	454	12.53499
	455	-.3554735	455	-3.688576	455	-4.02589	455	-2.994952	455	-3.732117	455	-5.275244	455	-2.028631	455	-2.582597	455	-1.320208	455	-5.850915	455	14.1537	455	13.13558
	456	-.5330161	456	-2.228928	456	-4.29633	456	-3.072339	456	-3.266088	456	-5.383741	456	-1.960955	456	-2.721835	456	-1.215318	456	-6.158515	456	14.16526	456	13.18035
	457	-1.231622	457	-1.906736	457	-4.56759	457	-1.920443	457	-3.491507	457	-5.651489	457	-1.749871	457	-1.783892	457	-.9698261	457	-6.227962	457	14.50081	457	13.22823
	458	-2.146024	458	-3.20665	458	-5.586977	458	-3.065983	458	-3.688394	458	-5.797147	458	-2.012792	458	-2.371546	458	-.5458608	458	-6.168617	458	14.2366	458	12.08863
	459	-2.342056	459	-4.107561	459	-5.510557	459	-4.220756	459	-3.363796	459	-5.955371	459	-2.547364	459	-2.599666	459	-.7802515	459	-6.393494	459	14.53358	459	12.24801
	460	-1.745924	460	-4.181499	460	-5.906546	460	-5.403013	460	-3.376218	460	-5.626456	460	-2.499012	460	-2.358015	460	-.951959	460	-6.97671	460	14.38736	460	12.75413
	461	-1.687053	461	-4.177982	461	-5.421967	461	-5.529307	461	-3.257559	461	-5.682565	461	-2.576082	461	-2.34764	461	-1.5892	461	-7.159627	461	14.33264	461	13.72167
	462	-1.863367	462	-4.288873	462	-5.513811	462	-5.178274	462	-3.526047	462	-5.616038	462	-2.91987	462	-3.054302	462	-1.913599	462	-7.711678	462	14.00696	462	14.3327
	463	-.9376436	463	-1.988714	463	-5.348363	463	-5.44706	463	-3.613032	463	-5.605069	463	-2.891038	463	-3.14537	463	-1.796921	463	-8.321613	463	12.92886	463	12.76151
	464	-.7892267	464	-3.09986	464	-5.496954	464	-5.722949	464	-3.29785	464	-5.765804	464	-3.058826	464	-3.04163	464	-1.502037	464	-8.498636	464	12.43298	464	11.25982
	465	-.7154404	465	-4.420051	465	-6.3333	465	-5.931693	465	-2.871127	465	-5.379412	465	-2.818317	465	-2.846003	465	-1.610985	465	-8.631714	465	12.12939	465	11.28243
	466	7.209941E-02	466	-3.418717	466	-6.083036	466	-6.06616	466	-2.993091	466	-5.381654	466	-2.957375	466	-3.013745	466	-2.043334	466	-8.621835	466	12.30642	466	12.28433
	467	6.093264E-03	467	-2.843989	467	-6.098535	467	-6.422069	467	-3.027182	467	-4.812409	467	-2.391819	467	-2.485897	467	-2.032875	467	-8.62377	467	11.33893	467	11.01123
	468	-.3061826	468	-2.979539	468	-5.928887	468	-6.818764	468	-2.959872	468	-4.135493	468	-2.271175	468	-3.486445	468	-2.125534	468	-8.974874	468	10.74115	468	9.953046
	469	-.9015735	469	-3.039118	469	-6.357519	469	-7.547089	469	-3.71657	469	-5.061051	469	-1.785223	469	-3.302317	469	-2.485227	469	-9.155358	469	10.27835	469	8.758483
	470	-1.404139	470	-2.684483	470	-5.522957	470	-6.39717	470	-3.486676	470	-5.130855	470	-1.23507	470	-2.641004	470	-2.43771	470	-9.194675	470	9.832308	470	7.74847
	471	-2.155385	471	-4.079545	471	-5.817809	471	-5.870924	471	-3.739675	471	-5.101651	471	-1.297953	471	-2.886545	471	-2.805998	471	-9.830792	471	9.073278	471	7.072235
	472	-2.350363	472	-5.247973	472	-5.669513	472	-5.426207	472	-4.010567	472	-5.035031	472	-1.723608	472	-4.054145	472	-2.739795	472	-9.79905	472	8.647938	472	7.035035
	473	-1.885013	473	-3.955703	473	-5.415405	473	-6.096853	473	-3.662306	473	-4.906355	473	-1.226323	473	-3.812224	473	-2.377438	473	-9.743842	473	7.948514	473	6.680975
	474	-2.567886	474	-4.870569	474	-5.896708	474	-5.980133	474	-3.872228	474	-5.47452	474	-1.332895	474	-3.527763	474	-2.227537	474	-9.480215	474	7.407263	474	6.068851
	475	-3.206535	475	-5.517064	475	-5.053239	475	-6.054517	475	-3.813427	475	-5.754797	475	-1.334203	475	-3.877628	475	-2.588173	475	-9.623548	475	7.601192	475	5.38519
	476	-3.111511	476	-5.613261	476	-5.10347	476	-6.391675	476	-3.761837	476	-6.118911	476	-1.362477	476	-3.364857	476	-2.676376	476	-9.620077	476	7.41761	476	5.487788
	477	-2.639342	477	-5.410645	477	-5.030344	477	-6.098818	477	-3.465108	477	-5.732538	477	-1.402393	477	-2.898525	477	-2.87431	477	-9.642401	477	7.281502	477	5.586401
	478	-2.20278	478	-5.228089	478	-5.069547	478	-5.979384	478	-3.504602	478	-5.996868	478	-1.755365	478	-3.169883	478	-2.761629	478	-9.63912	478	7.002759	478	6.554578
	479	-1.939377	479	-5.352546	479	-5.751282	479	-6.36887	479	-3.863229	479	-5.994538	479	-1.666982	479	-3.313168	479	-3.290807	479	-9.931867	479	6.397709	479	6.284223
	480	-.4714231	480	-3.447293	480	-4.827163	480	-5.533129	480	-3.564444	480	-5.075173	480	-1.929306	480	-2.694064	480	-3.192574	480	-10.36314	480	5.757187	480	5.171566
	481	-.8047739	481	-4.58694	481	-4.871035	481	-5.349589	481	-4.104997	481	-5.376686	481	-1.901692	481	-2.730491	481	-3.687305	481	-10.70511	481	5.814011	481	5.097841
	482	-.2125028	482	-4.656349	482	-4.494347	482	-5.285797	482	-3.515191	482	-5.416351	482	-1.612689	482	-2.715596	482	-4.104299	482	-10.97098	482	6.156056	482	5.695425
	483	.5751978	483	-3.625605	483	-4.445106	483	-5.057086	483	-3.469817	483	-5.278196	483	-1.900533	483	-2.704596	483	-4.250975	483	-10.97795	483	6.218878	483	6.502562
	484	.7146308	484	-2.710555	484	-4.206382	484	-4.929478	484	-3.355725	484	-5.086173	484	-1.652885	484	-2.974018	484	-4.049757	484	-11.07919	484	6.551965	484	6.738855
	485	.3895664	485	-2.028034	485	-3.583538	485	-4.537676	485	-3.35295	485	-5.06637	485	-1.207545	485	-2.878686	485	-3.83619	485	-11.38658	485	7.066093	485	6.654826
	486	-.1331778	486	-2.628947	486	-4.058407	486	-5.088095	486	-3.237159	486	-4.915578	486	-1.375148	486	-2.720612	486	-3.222911	486	-11.16228	486	7.503328	486	5.834513
	487	-1.474845E-02	487	-1.97373	487	-4.26808	487	-4.451439	487	-2.096843	487	-4.346863	487	-1.037317	487	-2.021134	487	-3.363247	487	-10.74822	487	7.878814	487	6.12674
	488	-1.318931	488	-4.087723	488	-3.555053	488	-3.621288	488	-2.237529	488	-4.350914	488	-.9294358	488	-1.824427	488	-3.556288	488	-10.56915	488	8.391385	488	7.059997
	489	-1.600206	489	-3.361742	489	-3.567405	489	-3.335312	489	-2.164018	489	-4.078379	489	-1.348887	489	-2.067244	489	-4.068738	489	-10.70129	489	8.238887	489	6.944983
	490	-1.114601	490	-1.841012	490	-3.293476	490	-2.999679	490	-1.844901	490	-4.111867	490	-1.007029	490	-2.654841	490	-4.37945	490	-10.56262	490	8.728747	490	7.109854
	491	-2.18673	491	-4.050385	491	-3.450027	491	-3.017753	491	-1.730639	491	-4.434337	491	-1.235094	491	-2.95522	491	-4.188334	491	-10.64494	491	8.467936	491	6.446675
