# Supplementary material for: A single Musashi gene allele is sufficient to maintain mouse photoreceptor cells
Source: PLoS One. 2026 May 14;21(5):e0338576. doi: 10.1371/journal.pone.0338576 (PMC13175383; doi:10.1371/journal.pone.0338576)
Supplement: S3 File — (ZIP) [file pone.0338576.s012.zip › Supplementary_data_1_RawERG_data_and_R-code/2nd batch/D56_Msi TKO_ROD_031325.CSV]

Information	Record_No	4195	Record_No	4196	Record_No	4197	Record_No	4198	Record_No	4199	Record_No	4200	Record_No	4201	Record_No	4202	Record_No	4205	Record_No	4206	Record_No	4207	Record_No	4208	Record_No	4209	Record_No	4210	Record_No	4211	Record_No	4212	Record_No	4215	Record_No	4216	Record_No	4217	Record_No	4218	Record_No	4219	Record_No	4220	Record_No	4221	Record_No	4222	Record_No
	Animal ID	1052	Animal ID	1052	Animal ID	1052	Animal ID	1052	Animal ID	1052	Animal ID	1052	Animal ID	1052	Animal ID	1052	Animal ID	1057	Animal ID	1057	Animal ID	1057	Animal ID	1057	Animal ID	1057	Animal ID	1057	Animal ID	1057	Animal ID	1057	Animal ID	1060	Animal ID	1060	Animal ID	1060	Animal ID	1060	Animal ID	1060	Animal ID	1060	Animal ID	1060	Animal ID	1060	Animal ID
	Session		Session		Session		Session		Session		Session		Session		Session		Session		Session		Session		Session		Session		Session		Session		Session		Session		Session		Session		Session		Session		Session		Session		Session		Session
	Species/Breed		Species/Breed		Species/Breed		Species/Breed		Species/Breed		Species/Breed		Species/Breed		Species/Breed		Species/Breed		Species/Breed		Species/Breed		Species/Breed		Species/Breed		Species/Breed		Species/Breed		Species/Breed		Species/Breed		Species/Breed		Species/Breed		Species/Breed		Species/Breed		Species/Breed		Species/Breed		Species/Breed		Species/Breed
	Study protocol #		Study protocol #		Study protocol #		Study protocol #		Study protocol #		Study protocol #		Study protocol #		Study protocol #		Study protocol #		Study protocol #		Study protocol #		Study protocol #		Study protocol #		Study protocol #		Study protocol #		Study protocol #		Study protocol #		Study protocol #		Study protocol #		Study protocol #		Study protocol #		Study protocol #		Study protocol #		Study protocol #		Study protocol #
	Birthdate	Dec/30/1899	Birthdate	Dec/30/1899	Birthdate	Dec/30/1899	Birthdate	Dec/30/1899	Birthdate	Dec/30/1899	Birthdate	Dec/30/1899	Birthdate	Dec/30/1899	Birthdate	Dec/30/1899	Birthdate	Dec/30/1899	Birthdate	Dec/30/1899	Birthdate	Dec/30/1899	Birthdate	Dec/30/1899	Birthdate	Dec/30/1899	Birthdate	Dec/30/1899	Birthdate	Dec/30/1899	Birthdate	Dec/30/1899	Birthdate	Dec/30/1899	Birthdate	Dec/30/1899	Birthdate	Dec/30/1899	Birthdate	Dec/30/1899	Birthdate	Dec/30/1899	Birthdate	Dec/30/1899	Birthdate	Dec/30/1899	Birthdate	Dec/30/1899	Birthdate
	TestDate	Mar/13/2025	TestDate	Mar/13/2025	TestDate	Mar/13/2025	TestDate	Mar/13/2025	TestDate	Mar/13/2025	TestDate	Mar/13/2025	TestDate	Mar/13/2025	TestDate	Mar/13/2025	TestDate	Mar/13/2025	TestDate	Mar/13/2025	TestDate	Mar/13/2025	TestDate	Mar/13/2025	TestDate	Mar/13/2025	TestDate	Mar/13/2025	TestDate	Mar/13/2025	TestDate	Mar/13/2025	TestDate	Mar/13/2025	TestDate	Mar/13/2025	TestDate	Mar/13/2025	TestDate	Mar/13/2025	TestDate	Mar/13/2025	TestDate	Mar/13/2025	TestDate	Mar/13/2025	TestDate	Mar/13/2025	TestDate
	TestTime	16:32:59	TestTime	16:32:59	TestTime	16:34:26	TestTime	16:34:26	TestTime	16:37:11	TestTime	16:37:11	TestTime	16:37:53	TestTime	16:37:53	TestTime	16:55:14	TestTime	16:55:14	TestTime	16:56:41	TestTime	16:56:41	TestTime	16:59:32	TestTime	16:59:32	TestTime	17:00:14	TestTime	17:00:14	TestTime	17:19:02	TestTime	17:19:02	TestTime	17:20:31	TestTime	17:20:31	TestTime	17:23:20	TestTime	17:23:20	TestTime	17:24:08	TestTime	17:24:08	TestTime
	Protocol	ABI ROD	Protocol	ABI ROD	Protocol	ABI ROD	Protocol	ABI ROD	Protocol	ABI ROD	Protocol	ABI ROD	Protocol	ABI ROD	Protocol	ABI ROD	Protocol	ABI ROD	Protocol	ABI ROD	Protocol	ABI ROD	Protocol	ABI ROD	Protocol	ABI ROD	Protocol	ABI ROD	Protocol	ABI ROD	Protocol	ABI ROD	Protocol	ABI ROD	Protocol	ABI ROD	Protocol	ABI ROD	Protocol	ABI ROD	Protocol	ABI ROD	Protocol	ABI ROD	Protocol	ABI ROD	Protocol	ABI ROD	Protocol
	Step_No	1	Step_No	1	Step_No	3	Step_No	3	Step_No	6	Step_No	6	Step_No	8	Step_No	8	Step_No	1	Step_No	1	Step_No	3	Step_No	3	Step_No	6	Step_No	6	Step_No	8	Step_No	8	Step_No	1	Step_No	1	Step_No	3	Step_No	3	Step_No	6	Step_No	6	Step_No	8	Step_No	8	Step_No
	Label	R	Label	L	Label	R	Label	L	Label	R	Label	L	Label	R	Label	L	Label	R	Label	L	Label	R	Label	L	Label	R	Label	L	Label	R	Label	L	Label	R	Label	L	Label	R	Label	L	Label	R	Label	L	Label	R	Label	L	Label
	Stimulus	Scotopic WHT -40dB Flash	Stimulus	Scotopic WHT -40dB Flash	Stimulus	Scotopic WHT -24dB Flash	Stimulus	Scotopic WHT -24dB Flash	Stimulus	Scotopic WHT -12dB Flash	Stimulus	Scotopic WHT -12dB Flash	Stimulus	Scotopic WHT -4dB Flash	Stimulus	Scotopic WHT -4dB Flash	Stimulus	Scotopic WHT -40dB Flash	Stimulus	Scotopic WHT -40dB Flash	Stimulus	Scotopic WHT -24dB Flash	Stimulus	Scotopic WHT -24dB Flash	Stimulus	Scotopic WHT -12dB Flash	Stimulus	Scotopic WHT -12dB Flash	Stimulus	Scotopic WHT -4dB Flash	Stimulus	Scotopic WHT -4dB Flash	Stimulus	Scotopic WHT -40dB Flash	Stimulus	Scotopic WHT -40dB Flash	Stimulus	Scotopic WHT -24dB Flash	Stimulus	Scotopic WHT -24dB Flash	Stimulus	Scotopic WHT -12dB Flash	Stimulus	Scotopic WHT -12dB Flash	Stimulus	Scotopic WHT -4dB Flash	Stimulus	Scotopic WHT -4dB Flash	Stimulus
	Low cut (Hz)	0.3	Low cut (Hz)	0.3	Low cut (Hz)	0.3	Low cut (Hz)	0.3	Low cut (Hz)	0.3	Low cut (Hz)	0.3	Low cut (Hz)	0.3	Low cut (Hz)	0.3	Low cut (Hz)	0.3	Low cut (Hz)	0.3	Low cut (Hz)	0.3	Low cut (Hz)	0.3	Low cut (Hz)	0.3	Low cut (Hz)	0.3	Low cut (Hz)	0.3	Low cut (Hz)	0.3	Low cut (Hz)	0.3	Low cut (Hz)	0.3	Low cut (Hz)	0.3	Low cut (Hz)	0.3	Low cut (Hz)	0.3	Low cut (Hz)	0.3	Low cut (Hz)	0.3	Low cut (Hz)	0.3	Low cut (Hz)
	High cut (Hz)	500	High cut (Hz)	500	High cut (Hz)	500	High cut (Hz)	500	High cut (Hz)	500	High cut (Hz)	500	High cut (Hz)	500	High cut (Hz)	500	High cut (Hz)	500	High cut (Hz)	500	High cut (Hz)	500	High cut (Hz)	500	High cut (Hz)	500	High cut (Hz)	500	High cut (Hz)	500	High cut (Hz)	500	High cut (Hz)	500	High cut (Hz)	500	High cut (Hz)	500	High cut (Hz)	500	High cut (Hz)	500	High cut (Hz)	500	High cut (Hz)	500	High cut (Hz)	500	High cut (Hz)
	Notch	OFF	Notch	OFF	Notch	OFF	Notch	OFF	Notch	OFF	Notch	OFF	Notch	OFF	Notch	OFF	Notch	OFF	Notch	OFF	Notch	OFF	Notch	OFF	Notch	OFF	Notch	OFF	Notch	OFF	Notch	OFF	Notch	OFF	Notch	OFF	Notch	OFF	Notch	OFF	Notch	OFF	Notch	OFF	Notch	OFF	Notch	OFF	Notch
Cursor #	4195 Time	4195 Amp	4196 Time	4196 Amp	4197 Time	4197 Amp	4198 Time	4198 Amp	4199 Time	4199 Amp	4200 Time	4200 Amp	4201 Time	4201 Amp	4202 Time	4202 Amp	4205 Time	4205 Amp	4206 Time	4206 Amp	4207 Time	4207 Amp	4208 Time	4208 Amp	4209 Time	4209 Amp	4210 Time	4210 Amp	4211 Time	4211 Amp	4212 Time	4212 Amp	4215 Time	4215 Amp	4216 Time	4216 Amp	4217 Time	4217 Amp	4218 Time	4218 Amp	4219 Time	4219 Amp	4220 Time	4220 Amp	4221 Time	4221 Amp	4222 Time	4222 Amp	4225 Time
1
2
3
4
5
6
7
8
9
10
Wave Data	4195 Time	4195 Amp	4196 Time	4196 Amp	4197 Time	4197 Amp	4198 Time	4198 Amp	4199 Time	4199 Amp	4200 Time	4200 Amp	4201 Time	4201 Amp	4202 Time	4202 Amp	4205 Time	4205 Amp	4206 Time	4206 Amp	4207 Time	4207 Amp	4208 Time	4208 Amp	4209 Time	4209 Amp	4210 Time	4210 Amp	4211 Time	4211 Amp	4212 Time	4212 Amp	4215 Time	4215 Amp	4216 Time	4216 Amp	4217 Time	4217 Amp	4218 Time	4218 Amp	4219 Time	4219 Amp	4220 Time	4220 Amp	4221 Time	4221 Amp	4222 Time	4222 Amp	4225 Time
	-20	-1.88998	-20	1.367627	-20	-3.406063	-20	1.396276	-20	-1.61903	-20	-2.172147	-20	1.27691	-20	1.975313	-20	-1.187537	-20	-2.006458	-20	-3.415357	-20	-8.34067	-20	-10.54152	-20	-14.28824	-20	-.4988287	-20	3.935341	-20	-2.767017	-20	7.48002	-20	-1.86075	-20	4.026161	-20	5.507721	-20	3.222169	-20	-.8100608	-20	-1.923557	-20
	-19	-1.927667	-19	1.44401	-19	-3.635478	-19	1.106792	-19	-1.791337	-19	-2.450068	-19	1.871596	-19	2.613822	-19	-1.278069	-19	-2.487751	-19	-4.006859	-19	-9.225266	-19	-11.39667	-19	-15.25737	-19	-.4274004	-19	5.030442	-19	-3.090717	-19	8.179026	-19	-1.830658	-19	4.504703	-19	5.786104	-19	2.959364	-19	-1.023911	-19	-1.968015	-19
	-18	-2.017365	-18	1.319182	-18	-3.707715	-18	1.010786	-18	-1.7534	-18	-2.552921	-18	2.064041	-18	2.324523	-18	-1.502909	-18	-3.053214	-18	-4.526816	-18	-9.580035	-18	-12.14226	-18	-15.80208	-18	-.4709814	-18	5.340535	-18	-3.248191	-18	8.514197	-18	-1.69459	-18	5.318429	-18	6.200479	-18	2.574044	-18	-1.24769	-18	-1.593237	-18
	-17	-2.078034	-17	1.216967	-17	-3.647593	-17	1.009379	-17	-1.652771	-17	-2.923045	-17	2.068922	-17	2.107693	-17	-2.022592	-17	-3.337394	-17	-4.918119	-17	-9.878704	-17	-12.54759	-17	-16.24688	-17	-.7503673	-17	5.000434	-17	-3.35339	-17	8.440289	-17	-1.707479	-17	6.17837	-17	6.374773	-17	2.290251	-17	-1.587301	-17	-.87068	-17
	-16	-2.159141	-16	1.160869	-16	-3.623345	-16	.9132659	-16	-1.472503	-16	-3.292601	-16	1.759361	-16	1.832615	-16	-2.450091	-16	-3.3693	-16	-5.166029	-16	-10.02367	-16	-12.81268	-16	-16.40251	-16	-.9482508	-16	5.030684	-16	-3.510265	-16	8.128024	-16	-1.770641	-16	7.039615	-16	6.456523	-16	2.020302	-16	-2.15606	-16	-.9944214	-16
	-15	-2.210332	-15	1.348103	-15	-3.482696	-15	1.184069	-15	-1.092283	-15	-3.339667	-15	1.199342	-15	2.491474	-15	-2.673907	-15	-3.494572	-15	-5.257892	-15	-10.0748	-15	-13.23787	-15	-16.50746	-15	-1.085047	-15	4.643033	-15	-3.55839	-15	7.723478	-15	-1.755336	-15	7.88162	-15	6.389469	-15	1.960657	-15	-2.002544	-15	-1.146158	-15
	-14	-1.660571	-14	.7813993	-14	-3.635242	-14	.4544269	-14	-1.831224	-14	-3.267315	-14	3.215618	-14	1.250742	-14	-1.400035	-14	-2.978391	-14	-4.800603	-14	-10.2178	-14	-12.60778	-14	-16.4439	-14	-1.349333	-14	8.902677	-14	-4.064796	-14	8.816545	-14	-1.48534	-14	6.127691	-14	6.287566	-14	1.500897	-14	-1.269062	-14	-3.369854	-14
	-13	-2.101794	-13	1.733459	-13	-3.46787	-13	.2305592	-13	-1.914671	-13	-3.086269	-13	2.902132	-13	3.936666	-13	-1.99506	-13	-4.831578	-13	-5.692647	-13	-9.333254	-13	-12.61002	-13	-16.17175	-13	-.3901364	-13	7.584821	-13	-4.07449	-13	9.166574	-13	-2.146037	-13	7.225461	-13	5.624063	-13	1.130162	-13	-1.29292	-13	-.7517877	-13
	-12	-2.919476	-12	1.08686	-12	-3.606409	-12	1.323071	-12	-1.564512	-12	-2.931458	-12	1.74796	-12	1.336251	-12	-2.533806	-12	-4.637653	-12	-5.425039	-12	-9.207108	-12	-12.67671	-12	-16.96727	-12	-.2779203	-12	3.958747	-12	-3.048171	-12	8.137632	-12	-1.993609	-12	8.599332	-12	6.84792	-12	2.553452	-12	-1.951651	-12	1.094989	-12
	-11	-2.328236	-11	1.332572	-11	-3.413398	-11	1.278915	-11	-.8494091	-11	-3.497909	-11	.3314785	-11	2.296888	-11	-3.527287	-11	-2.540714	-11	-5.157434	-11	-11.36792	-11	-13.10079	-11	-16.69452	-11	-1.351131	-11	.4885888	-11	-3.118304	-11	6.785951	-11	-1.639463	-11	7.582675	-11	6.762368	-11	2.309069	-11	-3.214628	-11	2.64905	-11
	-10	-2.420123	-10	1.124434	-10	-3.639353	-10	1.120628	-10	-.4329353	-10	-3.94008	-10	-.2613907	-10	2.690178	-10	-3.516539	-10	-2.462203	-10	-5.791484	-10	-10.71973	-10	-13.77199	-10	-15.93514	-10	-1.599291	-10	3.436342	-10	-3.787549	-10	6.519412	-10	-2.00337	-10	7.995234	-10	6.909265	-10	2.305095	-10	-3.511023	-10	-1.926774	-10
	-9	-1.831791	-9	2.029892	-9	-3.1339	-9	2.696813	-9	3.905617E-02	-9	-3.31497	-9	-.7397486	-9	3.438119	-9	-3.070714	-9	-3.51689	-9	-4.680146	-9	-9.602994	-9	-14.65993	-9	-16.83216	-9	-1.542471	-9	3.487022	-9	-3.257033	-9	6.914751	-9	-1.264197	-9	9.759327	-9	5.905629	-9	1.965265	-9	-.77598	-9	-4.572568	-9
	-8	-.780488	-8	3.034567	-8	-2.936272	-8	3.715698	-8	7.866941E-02	-8	-3.411409	-8	9.772625E-02	-8	3.943758	-8	-3.320913	-8	-3.873508	-8	-5.083862	-8	-9.796156	-8	-15.29439	-8	-19.34696	-8	-.4778466	-8	4.538169	-8	-3.368957	-8	6.806403	-8	-1.092358	-8	9.021853	-8	5.031467	-8	.6491977	-8	-1.5236	-8	-3.918245	-8
	-7	.1832134	-7	3.877494	-7	-3.173485	-7	2.989343	-7	.8779644	-7	-1.863696	-7	1.612948	-7	1.380024	-7	-3.370113	-7	-3.97596	-7	-5.691621	-7	-11.20793	-7	-16.31959	-7	-20.11276	-7	-1.29222	-7	3.098824	-7	-3.493495	-7	7.117905	-7	-1.998336	-7	8.216846	-7	4.811437	-7	-1.218241	-7	-2.38442	-7	-3.133239	-7
	-6	1.127542	-6	4.475485	-6	-2.494959	-6	1.896166	-6	.9112364	-6	-3.077997	-6	2.24769	-6	.9677024	-6	-3.633846	-6	-3.404037	-6	-6.285707	-6	-13.44243	-6	-16.99599	-6	-21.22202	-6	-1.439967	-6	1.870196	-6	-2.903011	-6	7.607734	-6	-2.545221	-6	8.327342	-6	3.734315	-6	-1.87519	-6	-2.711505	-6	-3.412638	-6
	-5	1.011839	-5	3.930949	-5	-1.422278	-5	.4740659	-5	1.536666	-5	-2.575815	-5	.1647969	-5	.6532007	-5	-2.995712	-5	-3.389394	-5	-7.503006	-5	-14.60653	-5	-18.04458	-5	-22.89102	-5	.2015789	-5	4.441224	-5	-2.463696	-5	6.307503	-5	-2.123241	-5	8.185114	-5	3.445353	-5	-1.942855	-5	-3.008162	-5	-2.540117	-5
	-4	2.03925	-4	5.028029	-4	-2.418197	-4	.2571269	-4	1.681712	-4	-2.802583	-4	.1771174	-4	2.390598	-4	-2.726552	-4	-2.421172	-4	-8.635525	-4	-15.86844	-4	-17.79807	-4	-22.29482	-4	.6747261	-4	5.589118	-4	-2.684597	-4	5.657283	-4	-1.99629	-4	8.077447	-4	1.986918	-4	-3.399824	-4	-4.474629	-4	-1.624055	-4
	-3	2.25584	-3	6.293459	-3	-3.171154	-3	-1.027657	-3	2.066069	-3	-1.770208	-3	1.059142	-3	2.703499	-3	-2.803255	-3	-3.002611	-3	-9.710101	-3	-14.61599	-3	-18.34012	-3	-21.39072	-3	-.4850999	-3	4.33553	-3	-2.136265	-3	6.058737	-3	-1.613387	-3	8.229498	-3	2.30698	-3	-5.332593	-3	-4.909921	-3	-5.013788	-3
	-2	2.635876	-2	6.735372	-2	-3.813971	-2	-.6153299	-2	1.599677	-2	-2.06044	-2	1.569498	-2	3.302039	-2	-2.68456	-2	-3.580082	-2	-10.72901	-2	-14.75622	-2	-18.25444	-2	-21.40174	-2	-1.313967	-2	1.605974	-2	-1.645105	-2	6.620921	-2	-2.279002	-2	7.614896	-2	2.86604	-2	-5.305259	-2	-4.034378	-2	-4.095126	-2
	-1	1.873221	-1	7.092776	-1	-5.49966	-1	-1.452644	-1	.6584448	-1	-3.046468	-1	2.407161	-1	3.879665	-1	-1.692475	-1	-1.571186	-1	-12.47215	-1	-17.72553	-1	-18.41359	-1	-21.77796	-1	-1.498943	-1	1.389982	-1	-1.321702	-1	6.831983	-1	-2.33259	-1	7.709967	-1	4.735978	-1	-4.568046	-1	-4.461337	-1	-4.502282	-1
	0	2.574618	0	6.162511	0	-6.465185	0	-2.045079	0	1.230674	0	-2.117095	0	1.51336	0	3.308941	0	-1.460303	0	-1.675279	0	-12.72077	0	-18.30358	0	-17.13943	0	-21.0323	0	-.5663055	0	3.589535	0	-.7898968	0	7.293075	0	-1.126973	0	5.720532	0	6.086486	0	-4.227033	0	-3.242142	0	-4.435993	0
	1	2.420216	1	5.092288	1	-6.729654	1	-1.749985	1	.6581323	1	-3.091198	1	.3122641	1	2.58058	1	-1.782824	1	-1.171839	1	-12.92752	1	-18.62704	1	-17.37183	1	-22.12498	1	-2.956744	1	2.461564	1	-.4025081	1	7.700372	1	.1460651	1	5.579	1	7.149045	1	-3.42975	1	-3.989518	1	-4.922933	1
	2	1.959544	2	5.33995	2	-6.624544	2	-1.995603	2	.5510163	2	-2.126092	2	2.739244	2	3.72603	2	-1.836111	2	-1.848979	2	-11.82846	2	-17.31225	2	-17.6233	2	-23.52008	2	-3.016084	2	3.446194	2	2.371371E-02	2	8.556284	2	.3096495	2	5.333084	2	7.688441	2	-3.902519	2	-3.659371	2	-5.730046	2
	3	1.867736	3	5.761846	3	-7.372786	3	-2.764847	3	.8639671	3	-2.660042	3	2.188529	3	5.611498	3	-.8793699	3	-1.379022	3	-11.39122	3	-16.30944	3	-16.25847	3	-21.97352	3	-2.532303	3	2.58473	3	-.098961	3	8.681939	3	.3014835	3	5.727829	3	7.8662	3	-4.02859	3	-2.761893	3	-7.037545	3
	4	1.923293	4	5.81471	4	-7.254752	4	-2.524331	4	1.368674	4	-2.118717	4	.0208652	4	1.703874	4	9.426177E-03	4	-3.938034	4	-10.43624	4	-13.64938	4	-15.68751	4	-21.43578	4	-6.049693	4	.6913367	4	.4225348	4	9.814174	4	.4483203	4	6.771533	4	10.20211	4	-.27185	4	-3.232078	4	-9.68078	4
	5	1.546123	5	5.661655	5	-7.682775	5	-2.444491	5	1.525114	5	-1.583303	5	-6.353702	5	-6.250046	5	.1201949	5	-3.577369	5	-10.28069	5	-14.47455	5	-15.76216	5	-21.82488	5	-9.404654	5	-4.479518	5	-.1656102	5	9.434303	5	.3538334	5	6.31594	5	11.41153	5	5.879123	5	-7.29523	5	-12.29597	5
	6	1.677966	6	6.620306	6	-7.734536	6	-3.211974	6	1.235269	6	-2.779049	6	-22.03744	6	-22.76725	6	-.4272482	6	-1.613466	6	-10.932	6	-17.7627	6	-14.98554	6	-21.83195	6	-22.98471	6	-19.80905	6	.3654332	6	7.82153	6	1.559896E-02	6	6.590823	6	10.06389	6	8.12037	6	-17.43645	6	-26.70112	6
	7	2.370456	7	7.278838	7	-7.609538	7	-2.595271	7	.2174437	7	-3.941239	7	-47.53413	7	-52.57969	7	-.4653159	7	-1.171014	7	-10.2565	7	-17.79855	7	-15.73205	7	-22.6875	7	-44.51442	7	-46.19005	7	.2292167	7	6.767514	7	-.721831	7	8.24213	7	7.106763	7	4.926046	7	-37.22673	7	-53.54772	7
	8	3.103731	8	8.06988	8	-7.727108	8	-1.982431	8	-3.232278	8	-8.185067	8	-84.0106	8	-91.73331	8	.3575191	8	-.347392	8	-9.516439	8	-17.31873	8	-20.113	8	-27.05586	8	-76.69495	8	-86.17265	8	.7496532	8	6.913501	8	-3.00658	8	9.089866	8	6.21156	8	-1.413777	8	-61.7512	8	-85.92733	8
	9	3.429733	9	8.084837	9	-8.297092	9	-2.500502	9	-8.40563	9	-12.4855	9	-126.7345	9	-138.225	9	.5122745	9	-.7758713	9	-10.47547	9	-18.30381	9	-24.67135	9	-33.4738	9	-113.2917	9	-128.0019	9	1.399392	9	7.791142	9	-3.17033	9	8.468446	9	1.647706	9	-10.66916	9	-91.02837	9	-122.4484	9
	10	4.774423	10	8.961142	10	-8.817214	10	-3.291155	10	-14.42519	10	-20.08819	10	-171.6265	10	-186.302	10	.6233379	10	-.8927751	10	-10.94209	10	-18.99084	10	-32.05599	10	-41.87205	10	-155.5948	10	-176.0773	10	1.735414	10	7.275839	10	-4.221827	10	5.775721	10	-5.317862	10	-17.37395	10	-119.0173	10	-154.5344	10
	11	5.838486	11	8.203345	11	-9.743357	11	-3.662842	11	-22.3979	11	-32.31078	11	-215.2797	11	-233.6285	11	.2865198	11	-1.188149	11	-11.7187	11	-18.55237	11	-39.13822	11	-51.04442	11	-195.1188	11	-220.7702	11	2.439172	11	7.625062	11	-5.147612	11	4.692164	11	-12.8237	11	-24.50087	11	-145.6369	11	-184.3002	11
	12	5.51566	12	7.502707	12	-10.03455	12	-5.657173	12	-32.24412	12	-44.02587	12	-253.7387	12	-273.7395	12	.2901414	12	-1.103588	12	-13.22065	12	-20.20672	12	-48.81184	12	-62.80419	12	-232.6212	12	-261.2811	12	3.105254	12	8.471813	12	-6.026601	12	3.401884	12	-20.31928	12	-35.273	12	-166.7917	12	-205.6094	12
	13	5.910858	13	8.670599	13	-11.80524	13	-8.33131	13	-44.24658	13	-55.93213	13	-282.27	13	-302.4759	13	.4894504	13	-1.226099	13	-14.13296	13	-21.28901	13	-59.21587	13	-75.36862	13	-259.8585	13	-292.4611	13	2.88094	13	9.22456	13	-6.854734	13	1.104673	13	-29.02392	13	-47.7244	13	-180.5422	13	-218.6097	13
	14	5.782157	14	9.648761	14	-13.49386	14	-9.05852	14	-57.12855	14	-68.12323	14	-300.3293	14	-321.6602	14	-.2097702	14	-2.058025	14	-14.33959	14	-20.64065	14	-68.25155	14	-88.09052	14	-283.1544	14	-312.3499	14	2.751222	14	11.38882	14	-7.197072	14	1.45628	14	-37.72434	14	-60.80153	14	-184.4323	14	-224.0142	14
	15	5.860545	15	9.775248	15	-14.63204	15	-10.17028	15	-70.70863	15	-83.33446	15	-307.5576	15	-325.8436	15	.6930554	15	-.9423333	15	-16.36114	15	-24.44641	15	-83.48278	15	-108.157	15	-292.025	15	-315.6666	15	1.556826	15	12.44329	15	-8.249632	15	-1.09586	15	-46.47107	15	-73.56339	15	-182.5656	15	-218.1289	15
	16	5.728579	16	10.45897	16	-16.33841	16	-12.03633	16	-84.43391	16	-100.6596	16	-305.3545	16	-321.8846	16	1.763856	16	.2265203	16	-18.29375	16	-26.70857	16	-96.75995	16	-124.2436	16	-291.8037	16	-309.9395	16	1.232866	16	11.43834	16	-9.05461	16	-3.464006	16	-55.25352	16	-86.09668	16	-177.8893	16	-208.385	16
	17	5.275885	17	9.629275	17	-17.99615	17	-13.90483	17	-99.10775	17	-117.3604	17	-297.7807	17	-312.427	17	2.207908	17	1.384873	17	-20.50515	17	-27.14433	17	-109.8978	17	-140.0269	17	-287.4069	17	-300.4483	17	1.417571	17	9.041758	17	-9.443221	17	-5.467322	17	-64.74545	17	-99.00787	17	-176.3881	17	-200.0325	17
	18	5.10617	18	9.415906	18	-19.37057	18	-14.89551	18	-115.353	18	-135.058	18	-291.4628	18	-304.8949	18	2.367959	18	2.40781	18	-21.94986	18	-30.37649	18	-125.5751	18	-159.2243	18	-276.3242	18	-285.2517	18	1.046483	18	6.949258	18	-9.487103	18	-5.417125	18	-74.18075	18	-111.9134	18	-178.7187	18	-195.9557	18
	19	4.470721	19	9.268152	19	-21.12898	19	-16.47842	19	-131.2466	19	-151.1541	19	-290.2813	19	-301.8467	19	2.476551	19	2.806427	19	-23.95942	19	-33.65179	19	-139.9044	19	-176.2074	19	-273.4114	19	-281.5034	19	-.4572838	19	6.458794	19	-9.744669	19	-6.122988	19	-84.17759	19	-125.2785	19	-169.8917	19	-177.3139	19
	20	4.796248	20	10.41743	20	-22.10524	20	-17.22716	20	-147.9551	20	-168.0632	20	-275.1451	20	-278.3464	20	2.950917	20	1.687812	20	-24.77359	20	-34.1354	20	-152.7667	20	-190.7285	20	-281.8355	20	-286.0153	20	-.9203647	20	6.890822	20	-10.15107	20	-6.7441	20	-93.45469	20	-137.122	20	-117.3025	20	-108.0057	20
	21	4.284606	21	9.835629	21	-23.07381	21	-17.74219	21	-162.6982	21	-184.6617	21	-210.9272	21	-194.3504	21	2.675538	21	-1.308657	21	-26.58525	21	-35.36421	21	-166.2558	21	-205.9901	21	-276.4708	21	-254.9477	21	-.6948777	21	7.524068	21	-11.08688	21	-8.003047	21	-103.289	21	-147.8705	21	-23.34905	21	4.166808	21
	22	4.476104	22	9.478623	22	-24.54679	22	-18.96899	22	-178.0345	22	-201.5635	22	-88.13381	22	-46.58067	22	2.300199	22	-.6929755	22	-30.02521	22	-40.38445	22	-179.5958	22	-221.581	22	-200.8749	22	-151.8264	22	-.8721318	22	6.922845	22	-11.0325	22	-8.957822	22	-113.9672	22	-158.7538	22	62.35411	22	108.6921	22
	23	4.748188	23	9.967705	23	-25.47036	23	-22.64566	23	-192.0851	23	-219.7714	23	41.65647	23	94.80631	23	2.47475	23	.5601865	23	-30.56734	23	-41.84581	23	-197.6299	23	-240.3117	23	-49.94408	23	11.49742	23	-1.340616	23	5.827447	23	-11.6936	23	-8.90045	23	-121.4108	23	-169.9749	23	100.5695	23	157.4805	23
	24	4.174527	24	10.25479	24	-25.92913	24	-23.60339	24	-203.2437	24	-235.406	24	122.9003	24	165.0182	24	2.015955	24	.2359277	24	-31.08095	24	-42.0429	24	-219.5079	24	-260.9481	24	105.7422	24	147.6103	24	-1.378733	24	5.16408	24	-13.03228	24	-10.24065	24	-113.1361	24	-164.7087	24	91.86494	24	149.3378	24
	25	5.243638	25	12.70102	25	-25.65728	25	-25.00883	25	-207.3977	25	-240.5921	25	151.5196	25	178.8246	25	.9177637	25	-.7395327	25	-31.50367	25	-42.55175	25	-240.586	25	-271.3853	25	198.3537	25	214.7465	25	-1.327537	25	4.696634	25	-15.41408	25	-11.549	25	-86.83275	25	-131.6261	25	49.45453	25	99.36884	25
	26	5.378997	26	13.22427	26	-26.20353	26	-27.55556	26	-191.4353	26	-217.8487	26	142.6843	26	156.5972	26	.7355446	26	-1.579442	26	-34.0738	26	-45.85393	26	-235.9466	26	-250.6621	26	229.871	26	234.0099	26	-1.331808	26	4.401058	26	-18.04415	26	-13.67288	26	-43.1118	26	-70.60994	26	-10.91189	26	15.32242	26
	27	7.314202	27	12.0418	27	-25.49502	27	-27.73709	27	-150.6761	27	-166.0207	27	92.47238	27	91.01306	27	1.42737	27	-.6905347	27	-36.38539	27	-49.00504	27	-185.7332	27	-181.3544	27	213.6649	27	208.3582	27	-1.066636	27	4.447227	27	-21.23572	27	-17.99927	27	9.053576	27	7.941168	27	-12.00823	27	-9.590135	27
	28	6.913952	28	10.84114	28	-22.50924	28	-25.97425	28	-87.65765	28	-87.66277	28	18.49469	28	-2.280091	28	1.177238	28	-.1354665	28	-38.45313	28	-54.43396	28	-90.94754	28	-78.77605	28	149.1433	28	141.7152	28	-.3169529	28	4.200202	28	-23.30494	28	-20.03979	28	52.6145	28	76.92992	28	107.8812	28	121.1994	28
	29	6.439772	29	12.16674	29	-16.5993	29	-20.97683	29	-13.7973	29	-2.813376	29	4.355433	29	-26.29661	29	1.381044	29	1.37489	29	-44.55344	29	-64.65244	29	20.19496	29	29.34023	29	80.02414	29	91.12359	29	-.2088643	29	3.952229	29	-20.23678	29	-14.41537	29	75.56472	29	112.2645	29	264.5673	29	320.67	29
	30	6.908759	30	13.28245	30	-8.628573	30	-12.54479	30	50.25937	30	66.19194	30	116.1127	30	113.2125	30	1.868845	30	2.183222	30	-49.47131	30	-66.7378	30	112.8165	30	113.7269	30	119.4058	30	160.7157	30	-.2709858	30	3.832049	30	-8.895429	30	6.325357	30	72.39706	30	107.3295	30	354.5622	30	448.6553	30
	31	6.949286	31	12.41763	31	4.20125	31	4.296169	31	85.25801	31	98.16388	31	288.1369	31	316.4248	31	2.499303	31	.2147388	31	-48.64289	31	-50.48728	31	161.5683	31	152.7362	31	296.8216	31	329.3596	31	.3049657	31	4.515609	31	15.43729	31	45.73156	31	66.71049	31	83.32339	31	359.3439	31	473.3167	31
	32	6.384722	32	12.26097	32	21.55389	32	26.5767	32	89.43648	32	88.9491	32	417.4825	32	457.4338	32	4.688174	32	-.4777551	32	-32.0466	32	-15.54131	32	157.8732	32	148.4479	32	478.8867	32	485.4358	32	.2203427	32	4.94945	32	49.80821	32	96.56824	32	102.4649	32	101.4354	32	306.1129	32	424.1729	32
	33	6.155415	33	11.87271	33	42.439	33	56.13039	33	88.55339	33	74.39336	33	461.7475	33	495.1564	33	4.509409	33	-.2555531	33	7.247989	33	38.25451	33	131.7848	33	145.2506	33	581.3517	33	580.1038	33	5.405396E-02	33	5.488153	33	83.01558	33	139.3133	33	188.2133	33	200.5468	33	218.1521	33	327.3369	33
	34	5.193158	34	11.45493	34	62.35193	34	87.69356	34	120.4959	34	107.8897	34	441.9468	34	459.9224	34	4.713627	34	2.242274	34	61.06568	34	100.4909	34	151.4613	34	203.2571	34	591.9014	34	600.392	34	-.5079662	34	5.049617	34	102.8245	34	155.8917	34	277.4085	34	331.2829	34	125.7449	34	209.078	34
	35	4.517439	35	10.44622	35	78.3473	35	111.3442	35	201.4889	35	206.5288	35	379.2854	35	385.3934	35	5.054179	35	2.730751	35	115.4367	35	153.2572	35	260.2828	35	323.1733	35	542.3641	35	567.7245	35	-.2057727	35	5.370151	35	102.6476	35	143.9055	35	323.7305	35	414.1542	35	70.54887	35	108.6209	35
	36	4.100727	36	11.09559	36	88.35568	36	120.7963	36	311.4375	36	335.333	36	289.5412	36	285.8188	36	5.855594	36	4.203665	36	154.7784	36	181.1961	36	409.0659	36	445.915	36	454.3672	36	491.5406	36	.1952872	36	3.797712	36	93.77061	36	126.1362	36	317.449	36	420.423	36	83.33686	36	80.26093	36
	37	3.742648	37	11.41269	37	95.91747	37	119.2958	37	397.2903	37	428.5309	37	191.6026	37	179.3071	37	6.230796	37	3.158136	37	175.6742	37	190.4351	37	514.6324	37	521.6992	37	345.5217	37	390.3158	37	-3.173485E-02	37	3.381073	37	111.3833	37	152.9978	37	269.6889	37	362.7706	37	135.4276	37	128.6263	37
	38	3.623717	38	9.856008	38	110.7546	38	120.0254	38	424.9593	38	453.4057	38	119.3359	38	95.60004	38	6.00932	38	1.96987	38	177.0538	38	192.4968	38	548.8729	38	543.975	38	241.7677	38	287.5526	38	-.6060182	38	4.231532	38	172.1465	38	246.885	38	210.9201	38	275.3309	38	184.2896	38	201.8219	38
	39	4.915621	39	10.54047	39	140.5476	39	146.0103	39	399.1878	39	417.4778	39	95.84011	39	70.40636	39	7.094779	39	3.608282	39	184.0304	39	224.2606	39	523.1752	39	521.9366	39	176.5249	39	217.871	39	-1.532086	39	4.225927	39	238.2273	39	345.3879	39	178.641	39	204.8927	39	206.881	39	253.7467	39
	40	4.181623	40	10.20646	40	185.7413	40	205.086	40	341.7784	40	346.1933	40	112.6884	40	91.96278	40	7.000481	40	3.815022	40	224.5032	40	304.0539	40	456.7218	40	462.3881	40	173.1795	40	201.4351	40	-1.385696	40	4.212761	40	274.9686	40	390.9375	40	185.4713	40	189.4332	40	199.6931	40	262.4555	40
	41	5.364419	41	12.31863	41	232.8823	41	279.9312	41	276.3854	41	265.7623	41	145.4903	41	134.6094	41	7.867598	41	4.941313	41	294.8185	41	400.0889	41	368.9808	41	386.6915	41	211.7465	41	224.4427	41	-.8460511	41	5.698647	41	269.6985	41	373.1172	41	211.338	41	222.0953	41	176.0902	41	244.7887	41
	42	6.382541	42	14.68366	42	267.1774	42	335.8882	42	229.3756	42	207.2617	42	178.5262	42	174.6053	42	8.642578	42	6.575496	42	370.0893	42	467.9537	42	292.3826	42	324.9469	42	262.0533	42	264.4461	42	-.5563011	42	6.874156	42	232.7053	42	312.5931	42	229.7125	42	262.7443	42	151.7285	42	213.7662	42
	43	7.711977	43	16.60515	43	277.4655	43	352.2291	43	213.396	43	192.7743	43	197.7753	43	201.7591	43	9.049948	43	8.423892	43	423.4475	43	495.5798	43	257.2545	43	300.5448	43	300.7304	43	302.7521	43	-1.081151	43	7.547609	43	189.1171	43	245.5583	43	228.4462	43	278.62	43	137.7355	43	186.5138	43
	44	7.624968	44	17.51186	44	268.082	44	332.686	44	225.6303	44	209.3475	44	198.3574	44	204.7483	44	9.397456	44	10.61979	44	437.8211	44	486.9961	44	264.3358	44	303.6823	44	314.6448	44	322.8671	44	.1909082	44	8.482645	44	170.91	44	215.0861	44	213.2752	44	270.4786	44	137.6085	44	170.6833	44
	45	8.271626	45	16.49582	45	248.2567	45	293.6022	45	247.5605	45	237.785	45	187.8513	45	192.6488	45	10.54624	45	11.23155	45	419.2488	45	450.9187	45	290.3634	45	316.6374	45	306.8087	45	326.5645	45	.8867757	45	9.012944	45	185.8147	45	235.7666	45	193.8148	45	247.3041	45	148.1497	45	172.1371	45
	46	9.480586	46	16.9199	46	231.9515	46	256.5109	46	259.9417	46	253.9597	46	172.8105	46	174.7791	46	12.00174	46	12.64121	46	379.5192	46	404.7438	46	313.4825	46	326.483	46	289.3911	46	316.199	46	1.494004	46	9.08088	46	215.5065	46	282.4828	46	180.5865	46	222.9472	46	161.0952	46	185.8009	46
	47	9.188433	47	17.19473	47	228.867	47	241.4475	47	258.3398	47	251.5379	47	159.8092	47	158.7945	47	13.80638	47	11.83549	47	339.7675	47	371.7474	47	323.5197	47	328.7738	47	268.3353	47	297.632	47	2.371276	47	11.08157	47	234.7482	47	313.926	47	179.909	47	206.4782	47	166.1424	47	196.1329	47
	48	9.230085	48	16.37506	48	240.193	48	255.1065	48	244.4881	48	236.1164	48	152.8862	48	148.9582	48	14.4544	48	13.3804	48	310.1934	48	356.7646	48	319.2793	48	322.1968	48	257.5468	48	280.0608	48	4.087375	48	13.93483	48	234.7319	48	316.683	48	185.69	48	204.4989	48	165.7802	48	204.7854	48
	49	8.349176	49	16.7028	49	257.2147	49	284.5185	49	226.2862	49	216.4594	49	151.3064	49	148.2368	49	15.52093	49	16.62173	49	304.0272	49	361.907	49	306.1834	49	311.0263	49	251.6799	49	271.4668	49	5.819273	49	16.07882	49	220.4852	49	297.5711	49	190.608	49	212.0537	49	159.4746	49	202.1417	49
	50	7.897593	50	17.80308	50	270.8533	50	310.8781	50	212.9527	50	201.4091	50	153.9057	50	150.3394	50	17.69945	50	18.66945	50	316.4307	50	375.9409	50	292.728	50	302.8233	50	254.1177	50	273.7357	50	7.675705	50	18.48693	50	205.1832	50	274.1077	50	191.0651	50	218.1647	50	148.2171	50	189.5091	50
	51	7.57792	51	18.98425	51	275.3701	51	321.169	51	206.3351	51	192.6751	51	157.7824	51	156.2383	51	20.36196	51	21.98841	51	334.1286	51	388.0727	51	285.0565	51	299.7234	51	258.2787	51	276.8102	51	8.943107	51	20.11507	51	197.4714	51	257.9162	51	190.0626	51	217.4026	51	143.1899	51	174.3872	51
	52	7.71111	52	19.07169	52	269.0843	52	315.1255	52	206.2204	52	192.7569	52	158.5439	52	159.3961	52	22.48559	52	23.85938	52	347.8473	52	393.4987	52	283.6277	52	298.6337	52	262.2505	52	280.6942	52	10.73863	52	21.66806	52	198.254	52	253.8643	52	186.4646	52	209.5928	52	138.4498	52	161.2023	52
	53	8.631933	53	19.92896	53	256.8145	53	298.5549	53	208.9627	53	195.8865	53	160.1732	53	162.4018	53	24.90236	53	25.99872	53	350.3994	53	390.4238	53	287.5081	53	302.0258	53	265.5197	53	282.4019	53	12.31644	53	23.49221	53	204.8339	53	258.6432	53	181.3404	53	199.8358	53	136.31	53	154.3751	53
	54	9.374879	54	20.83339	54	246.6772	54	279.899	54	210.929	54	199.0084	54	158.8182	54	162.1498	54	27.48117	54	29.59829	54	345.545	54	386.636	54	290.378	54	303.9963	54	268.5087	54	283.5154	54	14.14127	54	26.24081	54	211.4896	54	264.4146	54	177.0297	54	192.2467	54	134.7213	54	150.1502	54
	55	9.421525	55	22.27615	55	241.6885	55	268.7974	55	209.3976	55	198.003	55	159.1344	55	161.1109	55	30.59858	55	32.00334	55	338.4602	55	379.8514	55	290.66	55	302.7791	55	268.9962	55	282.8786	55	15.74934	55	29.52632	55	214.6762	55	266.8377	55	176.3543	55	188.2641	55	135.5114	55	151.4144	55
	56	11.77091	56	26.33388	56	243.703	56	268.3013	56	206.0364	56	193.2748	56	157.5849	56	159.1401	56	33.31662	56	34.43063	56	334.105	56	376.3029	56	289.9638	56	300.2177	56	264.8292	56	279.6456	56	18.85347	56	35.19218	56	214.8253	56	268.198	56	178.053	56	187.2941	56	137.8817	56	152.5457	56
	57	14.38282	57	29.043	57	249.9607	57	276.9469	57	202.5273	57	190.3505	57	154.8076	57	153.5062	57	35.25727	57	36.76303	57	335.3429	57	378.6076	57	290.2744	57	299.1945	57	256.0198	57	270.8119	57	22.84007	57	42.04921	57	213.3625	57	267.0953	57	180.5732	57	189.435	57	138.8358	57	150.5576	57
	58	17.9753	58	31.12546	58	258.0961	58	288.035	58	199.5499	58	187.179	58	152.9635	58	150.0817	58	37.57634	58	39.70668	58	337.673	58	381.2001	58	290.4654	58	297.2389	58	249.2407	58	259.0402	58	27.13418	58	48.40211	58	209.4221	58	262.1335	58	182.0142	58	191.7899	58	141.5198	58	151.8608	58
	59	20.39423	59	34.01315	59	264.1344	59	296.558	59	198.022	59	185.514	59	150.4561	59	145.0772	59	38.64973	59	41.18761	59	341.0825	59	383.0818	59	289.2191	59	295.8737	59	241.0076	59	249.8783	59	31.80545	59	52.63762	59	206.2333	59	254.0437	59	181.81	59	192.1148	59	142.1332	59	152.8642	59
	60	22.01617	60	38.13815	60	266.7632	60	299.7523	60	196.3759	60	184.784	60	148.1589	60	142.5682	60	40.26851	60	45.39954	60	343.4457	60	383.435	60	286.1002	60	295.6571	60	231.1572	60	240.7743	60	34.93873	60	54.0225	60	203.9871	60	246.4754	60	181.8255	60	192.9184	60	143.1192	60	152.6272	60
	61	23.44324	61	39.98295	61	265.9126	61	299.2104	61	194.4034	61	182.86	61	145.3927	61	136.9447	61	42.04564	61	50.69223	61	343.5562	61	380.3283	61	280.9731	61	291.3378	61	226.2416	61	236.281	61	36.22359	61	53.73578	61	203.5032	61	242.6724	61	181.6568	61	191.8668	61	145.4496	61	154.7775	61
	62	23.59685	62	40.36924	62	263.4764	62	294.4618	62	193.3029	62	181.4178	62	144.2152	62	135.687	62	45.87081	62	57.35721	62	341.1183	62	374.0559	62	275.5143	62	285.081	62	219.7836	62	231.8782	62	35.22976	62	51.01774	62	203.5137	62	241.3575	62	179.9106	62	187.9497	62	146.7539	62	157.8107	62
	63	24.76777	63	42.81626	63	260.0287	63	286.6084	63	191.0074	63	179.2455	63	144.2688	63	137.24	63	48.7737	63	62.47536	63	338.6172	63	372.4752	63	270.5864	63	278.4255	63	217.4574	63	228.8314	63	33.67517	63	48.7575	63	204.4821	63	242.1209	63	176.5345	63	181.8921	63	146.4536	63	157.4391	63
	64	25.7506	64	44.28707	64	256.1417	64	282.8907	64	188.8861	64	176.4159	64	143.5006	64	137.8039	64	53.62576	64	67.9382	64	339.5623	64	374.8214	64	263.5558	64	272.6206	64	214.6317	64	225.198	64	32.06089	64	48.43119	64	204.6983	64	241.5093	64	174.9782	64	176.8334	64	144.8532	64	153.4696	64
	65	26.73078	65	46.01649	65	252.9524	65	280.9485	65	186.5742	65	171.6236	65	144.2346	65	140.9349	65	58.00626	65	72.60505	65	339.3495	65	372.0899	65	256.4371	65	267.6467	65	216.8186	65	222.498	65	31.92025	65	51.11471	65	203.5017	65	239.066	65	174.4338	65	172.1146	65	142.4092	65	151.8148	65
	66	28.29252	66	48.43715	66	250.5139	66	278.1613	66	184.64	66	169.3927	66	147.0834	66	146.293	66	61.99053	66	76.59252	66	338.5875	66	370.2151	66	251.8498	66	264.8844	66	221.953	66	224.9405	66	32.93872	66	56.43642	66	201.4137	66	236.4818	66	172.6107	66	165.7731	66	138.4305	66	144.9744	66
	67	30.2618	67	49.74691	67	246.8244	67	274.1808	67	182.5599	67	169.0061	67	150.6871	67	150.9655	67	63.96112	67	77.93404	67	336.334	67	367.4521	67	250.971	67	262.8219	67	229.696	67	229.147	67	35.07955	67	63.1785	67	199.7556	67	233.953	67	170.1318	67	160.8548	67	133.5332	67	136.7753	67
	68	31.22954	68	49.95318	68	243.8958	68	272.0218	68	182.9714	68	169.4286	68	154.1178	68	151.2755	68	64.76989	68	77.98378	68	333.2357	68	363.5501	68	252.846	68	258.3026	68	231.7769	68	232.2007	68	39.1263	68	69.81713	68	199.4294	68	231.8593	68	167.7419	68	155.8852	68	128.5883	68	126.3327	68
	69	32.67951	69	52.11299	69	241.164	69	268.2186	69	184.5711	69	172.4603	69	155.164	69	151.4494	69	66.44969	69	78.37617	69	328.3671	69	355.7199	69	255.6539	69	255.2965	69	233.713	69	233.368	69	42.42221	69	73.19901	69	198.2897	69	228.5549	69	163.7216	69	148.8679	69	122.3718	69	117.47	69
	70	34.70009	70	53.70353	70	237.7744	70	263.5479	70	185.4331	70	174.8116	70	154.2105	70	153.0543	70	66.73192	70	79.50565	70	324.7818	70	350.9867	70	258.1804	70	256.2489	70	230.7174	70	228.2048	70	46.36841	70	74.21161	70	198.0682	70	225.9518	70	160.0338	70	142.1708	70	118.0206	70	106.8586	70
	71	36.10698	71	54.90416	71	234.991	71	260.1106	71	186.6953	71	176.4331	71	150.6842	71	150.8393	71	67.11169	71	79.12678	71	319.7816	71	347.2589	71	258.6794	71	255.8703	71	228.3198	71	225.3477	71	48.50329	71	74.9454	71	198.9375	71	223.8296	71	156.5255	71	136.786	71	112.3548	71	97.29729	71
	72	37.58959	72	58.3139	72	232.6268	72	254.1132	72	186.8858	72	176.0815	72	147.8534	72	147.8663	72	66.90428	72	82.10516	72	315.3715	72	342.0762	72	257.5492	72	252.5926	72	224.3477	72	220.9028	72	49.51893	72	74.52324	72	200.7522	72	223.0019	72	152.9277	72	132.9983	72	112.7204	72	92.04963	72
	73	38.97984	73	62.05256	73	231.3608	73	250.6391	73	187.1226	73	176.6865	73	144.7291	73	143.508	73	67.87373	73	87.12534	73	314.2738	73	340.7518	73	255.0641	73	249.855	73	216.5102	73	214.6327	73	49.554	73	74.73701	73	202.9077	73	222.9908	73	148.6028	73	128.9191	73	111.9564	73	84.53457	73
	74	40.94286	74	64.82246	74	230.6009	74	251.5161	74	187.3102	74	177.2192	74	140.4957	74	138.0324	74	68.12813	74	89.39626	74	317.1822	74	343.8996	74	250.115	74	244.3236	74	209.7421	74	208.4694	74	49.7031	74	74.99885	74	203.3502	74	221.3338	74	143.6067	74	123.7943	74	111.3667	74	79.69695	74
	75	42.31123	75	67.68743	75	230.8486	75	253.7571	75	185.2147	75	175.2054	75	135.6146	75	133.5032	75	69.69559	75	91.74364	75	321.4097	75	345.4664	75	243.8002	75	236.5174	75	202.0501	75	200.0241	75	49.63953	75	74.7831	75	201.6031	75	218.3339	75	141.3317	75	117.6418	75	112.4684	75	80.22045	75
	76	44.58317	76	70.87426	76	229.7772	76	254.8071	76	182.5106	76	173.4947	76	131.691	76	127.3913	76	71.74869	76	93.05105	76	325.7811	76	345.5399	76	236.2926	76	228.9239	76	195.7662	76	194.2606	76	49.81286	76	75.7858	76	200.4742	76	213.2156	76	137.3646	76	111.02	76	112.981	76	83.53258	76
	77	46.089	77	73.2193	77	230.4492	77	255.341	77	179.3979	77	170.9613	77	129.11	77	123.8133	77	74.33784	77	96.37555	77	329.9351	77	343.8119	77	228.6231	77	222.1398	77	187.0772	77	184.8791	77	49.90214	77	75.1235	77	198.4419	77	207.0866	77	135.1697	77	106.6738	77	113.2675	77	87.82884	77
	78	47.78988	78	72.77086	78	230.4445	78	255.511	78	175.8881	78	166.5972	78	127.437	78	120.0548	78	76.28148	78	97.96015	78	328.8344	78	340.418	78	220.3462	78	213.6178	78	185.589	78	182.2845	78	48.9011	78	73.0442	78	195.4162	78	201.5087	78	131.6229	78	103.802	78	111.6796	78	90.24399	78
	79	47.77197	79	71.75888	79	229.3816	79	255.9173	79	173.7887	79	161.2121	79	127.1195	79	119.0105	79	77.30438	79	100.1212	79	328.8539	79	337.0744	79	215.6987	79	206.568	79	179.5139	79	176.2998	79	47.00706	79	69.2689	79	192.3656	79	197.7148	79	129.3049	79	98.50508	79	110.2586	79	92.64292	79
	80	48.98349	80	71.79581	80	227.1239	80	254.0546	80	170.7888	80	157.4079	80	126.3557	80	118.4208	80	79.80944	80	101.7333	80	326.396	80	333.0269	80	212.6088	80	203.5988	80	178.6384	80	174.9799	80	44.37165	80	64.79124	80	188.9042	80	193.3835	80	125.6841	80	92.92696	80	107.4077	80	91.06813	80
	81	49.56348	81	70.12391	81	224.4872	81	251.0393	81	168.1914	81	156.0578	81	124.6409	81	116.5377	81	78.06786	81	99.57206	81	322.072	81	328.1772	81	209.6255	81	199.8592	81	177.0308	81	173.2867	81	41.94183	81	62.38006	81	185.528	81	187.983	81	122.7533	81	90.21671	81	105.5148	81	89.79513	81
	82	49.29585	82	70.44341	82	221.2541	82	245.9339	82	163.7899	82	153.2825	82	125.0271	82	117.1002	82	80.75962	82	101.5756	82	315.6727	82	320.4818	82	205.3739	82	196.2117	82	175.6977	82	171.4361	82	40.85734	82	62.08485	82	183.3194	82	184.0247	82	120.3962	82	88.92152	82	102.4194	82	86.62321	82
	83	48.68562	83	71.21196	83	217.1321	83	239.8706	83	161.3434	83	151.2959	83	124.009	83	115.7265	83	80.29526	83	101.9336	83	309.0788	83	315.9248	83	200.45	83	194.3517	83	171.4034	83	168.6483	83	40.08138	83	65.83706	83	181.2521	83	180.2835	83	117.6937	83	86.48347	83	98.79774	83	81.03997	83
	84	48.38465	84	71.35532	84	213.3639	84	234.0084	84	158.1619	84	148.1436	84	121.514	84	115.8529	84	80.37141	84	103.5647	84	303.2073	84	311.7301	84	195.5058	84	192.2366	84	168.916	84	164.0705	84	41.61263	84	70.81897	84	180.4101	84	178.1176	84	115.3581	84	84.26299	84	94.84973	84	74.93915	84
	85	47.47929	85	71.30725	85	210.0911	85	228.5383	85	154.7661	85	144.3432	85	120.1452	85	115.7068	85	80.56001	85	102.3417	85	299.9547	85	308.5793	85	191.3542	85	181.9198	85	163.2903	85	161.4091	85	44.32645	85	75.89902	85	179.3695	85	176.644	85	113.1205	85	80.78206	85	93.63234	85	68.73973	85
	86	46.79212	86	72.22566	86	205.7466	86	222.2238	86	150.9329	86	141.6117	86	118.7526	86	114.4053	86	80.27525	86	100.9855	86	296.9276	86	304.5508	86	186.7137	86	172.101	86	162.4524	86	157.9313	86	46.84851	86	77.82737	86	178.0804	86	173.0713	86	111.3477	86	76.94679	86	90.48341	86	64.31181	86
	87	46.71042	87	73.68832	87	202.6214	87	217.237	87	147.5879	87	138.3957	87	118.6985	87	110.4394	87	79.99855	87	100.3131	87	295.6991	87	302.386	87	180.758	87	167.2358	87	159.7208	87	152.5218	87	49.24966	87	77.65144	87	175.8024	87	169.9082	87	109.3581	87	74.25035	87	89.74081	87	59.11786	87
	88	46.60193	88	73.94823	88	200.0318	88	214.1219	88	144.2982	88	134.966	88	115.4269	88	107.3878	88	78.99823	88	100.1002	88	294.6703	88	298.734	88	174.9203	88	163.6164	88	156.7471	88	147.8512	88	49.12378	88	74.20473	88	172.9109	88	165.4759	88	108.1499	88	71.44231	88	88.87619	88	57.03164	88
	89	47.10727	89	75.56629	89	197.1255	89	209.8965	89	141.0221	89	131.6401	89	112.115	89	108.7733	89	78.72852	89	100.2241	89	289.9449	89	289.9598	89	170.6341	89	159.2954	89	156.4736	89	146.9139	89	46.94423	89	67.88664	89	170.2071	89	160.6061	89	106.6519	89	68.92998	89	86.78794	89	56.84099	89
	90	48.43874	90	76.89061	90	194.6429	90	206.4397	90	138.4059	90	129.7675	90	109.3324	90	109.7678	90	78.22696	90	98.53975	90	287.2654	90	286.1214	90	168.8038	90	156.861	90	156.7041	90	146.9861	90	44.39532	90	61.75006	90	167.7461	90	157.2311	90	105.8162	90	66.80878	90	84.45394	90	54.12354	90
	91	48.57137	91	77.75972	91	192.7486	91	204.6069	91	136.4726	91	127.645	91	108.1625	91	107.4037	91	78.04266	91	98.75344	91	283.6846	91	280.8186	91	168.1795	91	155.8969	91	156.1564	91	144.713	91	42.59806	91	58.52201	91	165.2392	91	152.6132	91	103.7682	91	63.85513	91	82.94453	91	51.14127	91
	92	49.69155	92	78.96083	92	190.112	92	202.8293	92	135.2935	92	124.5734	92	108.4463	92	103.5235	92	77.67405	92	101.4875	92	280.3548	92	272.6949	92	167.9619	92	154.5926	92	151.4952	92	138.2471	92	41.32702	92	60.44328	92	161.7298	92	147.2543	92	102.8166	92	61.48428	92	81.81108	92	49.04533	92
	93	49.86229	93	79.26941	93	187.6295	93	200.3252	93	134.5525	93	124.6419	93	106.2058	93	100.9522	93	78.50468	93	104.3329	93	274.5506	93	264.5332	93	167.4799	93	154.0394	93	151.5661	93	132.6779	93	40.80033	93	66.44548	93	158.0307	93	140.5246	93	102.0914	93	59.73143	93	79.22617	93	46.59772	93
	94	49.97846	94	78.61361	94	185.5788	94	197.8179	94	133.82	94	122.7726	94	103.9649	94	99.75181	94	79.48804	94	104.6754	94	269.3748	94	257.2796	94	167.7056	94	153.8646	94	148.9764	94	129.531	94	42.00947	94	73.07772	94	155.1365	94	136.3064	94	99.97206	94	60.28433	94	76.07404	94	45.56471	94
	95	49.54127	95	77.04683	95	183.3417	95	196.7737	95	132.0675	95	120.4793	95	98.88972	95	96.49521	95	78.23698	95	105.6394	95	265.088	95	252.3049	95	166.8971	95	151.5853	95	141.5584	95	128.6582	95	44.12101	95	77.22701	95	152.8003	95	132.0863	95	98.19841	95	60.21505	95	72.72057	95	45.48932	95
	96	47.77612	96	76.57491	96	181.4059	96	194.7145	96	129.0846	96	118.6389	96	96.57661	96	94.1214	96	78.95274	96	107.7055	96	262.0508	96	246.5448	96	166.2169	96	149.3875	96	136.8069	96	127.6464	96	46.19727	96	75.38165	96	150.2238	96	129.7563	96	95.82801	96	57.96531	96	68.79417	96	42.86628	96
	97	46.66677	97	75.6496	97	180.031	97	193.5026	97	125.4116	97	116.9171	97	93.8837	97	90.64572	97	78.20946	97	106.5449	97	259.3611	97	245.3437	97	164.6831	97	147.6925	97	132.878	97	125.52	97	46.80066	97	71.55573	97	148.1514	97	128.822	97	93.86846	97	53.84074	97	65.39896	97	37.74908	97
	98	46.07142	98	75.49489	98	178.232	98	192.7437	98	121.9883	98	114.0162	98	88.95665	98	85.87971	98	78.60291	98	103.5459	98	257.4765	98	242.2979	98	162.5254	98	146.1705	98	123.56	98	116.7886	98	47.02366	98	65.30335	98	144.5271	98	126.2492	98	92.48857	98	49.8939	98	62.38914	98	36.36658	98
	99	45.75083	99	74.86203	99	175.2161	99	189.8381	99	117.5466	99	109.9955	99	85.2283	99	82.69652	99	78.70253	99	102.6036	99	256.1882	99	238.8882	99	158.0624	99	143.3893	99	117.8244	99	110.4583	99	44.744	99	58.16447	99	141.6294	99	124.61	99	90.16096	99	47.93993	99	59.88967	99	33.11177	99
	100	45.86526	100	71.99324	100	172.3526	100	187.3055	100	112.9713	100	105.722	100	81.08485	100	79.42364	100	78.90099	100	101.5396	100	252.4596	100	234.5044	100	154.1386	100	140.5805	100	111.4741	100	106.6033	100	42.34785	100	52.87862	100	138.5493	100	118.9528	100	87.46559	100	45.16407	100	54.6004	100	27.42138	100
	101	46.00304	101	68.37026	101	169.7557	101	186.4505	101	108.2246	101	100.2959	101	79.77339	101	74.02469	101	79.29543	101	98.7569	101	249.7388	101	230.9216	101	150.2016	101	137.5885	101	105.9615	101	99.60361	101	39.3417	101	50.68736	101	134.8284	101	114.9176	101	84.94697	101	44.00008	101	51.7772	101	21.72498	101
	102	44.03569	102	66.07935	102	166.3734	102	182.9937	102	103.9029	102	96.1796	102	79.988	102	68.47478	102	78.7639	102	98.00449	102	244.202	102	226.3949	102	145.4223	102	130.1294	102	101.7866	102	93.35266	102	37.81085	102	53.36068	102	132.6988	102	112.8377	102	81.9156	102	39.4379	102	50.18671	102	17.63157	102
	103	42.44379	103	67.1655	103	163.4216	103	178.3066	103	99.70366	103	91.39286	103	77.59148	103	68.8101	103	79.27465	103	96.5291	103	239.8548	103	220.7777	103	141.9345	103	124.6329	103	94.0221	103	85.07777	103	35.95115	103	57.99155	103	129.4832	103	110.0868	103	80.04267	103	34.64903	103	48.50474	103	15.9574	103
	104	40.26647	104	67.57649	104	160.2324	104	172.7305	104	96.88814	104	86.90362	104	73.74868	104	68.03144	104	78.37584	104	95.49843	104	233.7738	104	214.949	104	138.0253	104	120.0384	104	91.96323	104	80.53682	104	34.96888	104	64.37844	104	126.5807	104	105.3535	104	79.06387	104	30.48768	104	44.63338	104	13.29505	104
	105	37.88548	105	66.84528	105	156.9281	105	169.4014	105	94.42179	105	84.41222	105	70.85965	105	67.09468	105	79.40801	105	96.72688	105	227.3149	105	206.0252	105	134.6251	105	115.3904	105	89.88071	105	73.05992	105	35.3301	105	66.86879	105	123.3872	105	101.2348	105	77.61485	105	29.75955	105	42.54812	105	12.07582	105
	106	35.95284	106	65.50948	106	152.4901	106	163.7343	106	92.3949	106	81.49138	106	70.3446	106	67.37883	106	77.87062	106	96.9659	106	218.7381	106	195.8842	106	131.1492	106	111.0725	106	89.57636	106	71.54086	106	37.55406	106	65.28001	106	120.0311	106	98.06119	106	75.93556	106	28.67308	106	39.26058	106	7.681778	106
	107	33.46197	107	63.58934	107	149.1302	107	158.7815	107	91.47145	107	80.55058	107	67.77365	107	64.36858	107	76.63914	107	94.14342	107	211.9949	107	190.4956	107	129.1004	107	108.6283	107	87.38362	107	67.45859	107	39.20177	107	59.7972	107	117.3706	107	95.44822	107	73.83253	107	26.34873	107	40.55279	107	3.731658	107
	108	32.20521	108	62.54787	108	145.6045	108	155.8079	108	89.96564	108	78.79844	108	65.94485	108	64.31977	108	74.87262	108	91.14006	108	206.8442	108	185.2519	108	126.8022	108	104.6609	108	85.10442	108	63.68544	108	38.26733	108	53.86528	108	113.8913	108	92.76602	108	71.8387	108	23.20498	108	38.36535	108	.6363907	108
	109	31.61024	109	61.49439	109	142.1563	109	151.8161	109	87.40794	109	77.31689	109	63.24042	109	63.28439	109	72.25314	109	87.36082	109	201.8593	109	179.394	109	124.5999	109	101.8417	109	84.22833	109	63.72435	109	36.08192	109	49.27362	109	110.6484	109	87.95448	109	69.2313	109	20.25059	109	37.24046	109	1.193442	109
	110	31.83714	110	61.53498	110	139.0801	110	148.7601	110	86.23496	110	75.59723	110	60.6497	110	62.63282	110	70.2236	110	84.98204	110	197.7416	110	174.0794	110	123.0161	110	100.397	110	81.05409	110	61.34833	110	32.83143	110	43.006	110	108.1638	110	82.41082	110	67.71838	110	18.49441	110	35.28382	110	2.586598	110
	111	32.02956	111	60.06224	111	137.3522	111	144.6154	111	83.59216	111	73.20871	111	58.924	111	55.99226	111	66.68649	111	82.17166	111	193.9952	111	169.7122	111	119.7275	111	96.88122	111	78.37512	111	59.38267	111	30.74554	111	38.63885	111	105.691	111	76.89818	111	66.13832	111	16.55199	111	33.81975	111	1.339413	111
	112	33.15539	112	60.24623	112	135.1255	112	139.4026	112	81.09879	112	70.20101	112	55.90987	112	49.5111	112	65.28493	112	80.81282	112	190.3978	112	164.8621	112	117.55	112	94.0582	112	75.41649	112	57.88868	112	28.39089	112	35.81032	112	102.9502	112	73.23545	112	64.12376	112	14.34988	112	32.86183	112	2.004054	112
	113	33.97363	113	62.49722	113	131.711	113	135.2077	113	78.26992	113	68.39039	113	53.25808	113	48.81112	113	62.80383	113	80.31834	113	186.7829	113	162.4373	113	114.827	113	92.74335	113	72.7411	113	58.03141	113	26.33243	113	36.52464	113	100.2468	113	70.38327	113	62.46987	113	10.878	113	29.99947	113	-1.283607	113
	114	33.397	114	62.95118	114	126.4857	114	133.8682	114	74.9618	114	65.77739	114	49.27671	114	47.44198	114	60.46225	114	78.49713	114	183.602	114	161.4511	114	112.3929	114	92.05342	114	71.15443	114	57.32643	114	25.20773	114	38.98293	114	98.38596	114	67.57765	114	60.17873	114	8.219473	114	25.28877	114	-6.068496	114
	115	32.62135	115	63.22057	115	122.3166	115	132.2593	115	71.9023	115	62.57858	115	46.31361	115	45.81801	115	59.16194	115	79.09083	115	179.5636	115	156.1304	115	110.6137	115	90.3969	115	63.47845	115	51.78862	115	24.23755	115	41.44729	115	95.02053	115	63.69781	115	58.99014	115	6.266525	115	23.47698	115	-7.15513	115
	116	31.26778	116	61.29409	116	118.4111	116	127.1581	116	69.37498	116	59.86886	116	43.75537	116	43.02789	116	58.62222	116	79.91918	116	176.8025	116	150.967	116	108.4576	116	88.80309	116	61.97411	116	50.69833	116	24.28258	116	42.2072	116	92.68172	116	60.91759	116	58.37066	116	5.179801	116	20.34451	116	-10.69086	116
	117	27.97669	117	58.38752	117	114.9064	117	122.6921	117	67.72766	117	58.1256	117	41.18056	117	41.15757	117	58.17565	117	80.89297	117	171.7825	117	145.7974	117	106.9638	117	87.80656	117	60.38868	117	46.47261	117	24.77981	117	41.35477	117	90.0679	117	58.1304	117	58.11172	117	5.957923	117	17.8153	117	-13.89676	117
	118	24.89361	118	55.68271	118	110.3673	118	120.5492	118	64.80696	118	55.46127	118	39.15948	118	38.55767	118	57.85339	118	80.45074	118	166.5695	118	142.4098	118	105.577	118	86.11384	118	55.94689	118	38.71257	118	24.42785	118	38.58407	118	88.19154	118	56.35381	118	56.45004	118	3.641019	118	13.4089	118	-17.6713	118
	119	22.06796	119	52.57967	119	107.3652	119	117.5288	119	63.4507	119	54.46682	119	37.43156	119	37.01364	119	56.64491	119	78.50461	119	162.4805	119	138.5308	119	104.0796	119	82.04671	119	50.67645	119	35.80161	119	24.04831	119	34.7788	119	86.6775	119	55.11771	119	55.50429	119	.4527013	119	11.13515	119	-20.97051	119
	120	20.26402	120	50.38544	120	103.5892	120	113.1668	120	61.67289	120	53.0588	120	35.26139	120	37.08125	120	56.31631	120	74.98331	120	158.1254	120	135.2043	120	102.6998	120	79.21407	120	46.28255	120	30.52133	120	23.41332	120	31.2364	120	84.12923	120	51.97452	120	54.22439	120	-2.039289	120	8.832109	120	-24.93305	120
	121	18.73079	121	47.67744	121	101.41	121	110.2662	121	61.02541	121	52.32654	121	33.06197	121	33.98194	121	54.148	121	70.97606	121	154.3099	121	131.9432	121	102.8805	121	77.63759	121	43.18267	121	26.7158	121	22.68673	121	28.51009	121	81.1062	121	49.70961	121	53.7522	121	-2.245292	121	7.364203	121	-30.15533	121
	122	18.34801	122	45.20662	122	99.40452	122	107.1821	122	59.07458	122	50.33525	122	30.07784	122	30.28917	122	53.32082	122	68.93665	122	148.9127	122	126.5788	122	102.8248	122	76.57077	122	42.72382	122	24.76554	122	21.16096	122	25.96462	122	77.89622	122	46.31254	122	53.25201	122	-1.445576	122	6.377751	122	-29.0279	122
	123	18.28765	123	43.49075	123	97.005	123	103.0306	123	57.47048	123	48.86731	123	28.16967	123	28.53205	123	50.91723	123	66.8562	123	145.4998	123	122.3207	123	102.67	123	76.1992	123	37.8545	123	21.01469	123	18.62017	123	23.87504	123	75.6241	123	42.8448	123	51.37185	123	-2.31513	123	5.484057	123	-30.9639	123
	124	18.12139	124	41.47872	124	95.00926	124	100.5383	124	55.46312	124	47.37526	124	25.84438	124	25.12504	124	49.8896	124	65.30531	124	142.5239	124	118.0431	124	101.9535	124	75.73097	124	36.34995	124	17.91076	124	17.42438	124	23.57285	124	73.34888	124	39.42889	124	50.92462	124	-1.765851	124	3.650636	124	-32.9116	124
	125	17.26427	125	39.97007	125	94.03298	125	98.6181	125	53.26127	125	45.27756	125	24.04371	125	22.76313	125	48.43431	125	62.3534	125	139.3687	125	114.1655	125	97.94474	125	72.74585	125	33.19363	125	12.90737	125	17.3169	125	23.7416	125	70.65276	125	36.66707	125	49.51438	125	-.7777718	125	4.233911	125	-32.02098	125
	126	15.95885	126	40.32919	126	92.03453	126	95.93112	126	50.65586	126	43.63398	126	21.61762	126	19.68777	126	47.84716	126	61.16428	126	135.8167	126	110.7389	126	95.10067	126	70.62034	126	34.08648	126	12.98936	126	16.6325	126	24.05825	126	66.42309	126	33.84856	126	48.38095	126	-1.400038	126	4.8712	126	-32.09774	126
	127	14.51437	127	40.28262	127	90.07734	127	93.15372	127	47.98521	127	39.62891	127	19.10306	127	17.81226	127	46.19877	127	61.21032	127	131.8571	127	107.3836	127	93.23734	127	70.25123	127	31.03415	127	8.594266	127	15.45527	127	24.24005	127	63.32861	127	31.60254	127	46.9593	127	-1.7059	127	4.989111	127	-30.6138	127
	128	13.01535	128	38.21485	128	87.65166	128	90.47996	128	45.88091	128	35.37446	128	17.38187	128	14.66769	128	45.21182	128	60.94299	128	129.3562	128	103.3795	128	88.20798	128	66.31764	128	31.38276	128	8.211832	128	14.81367	128	24.14964	128	61.12926	128	29.8137	128	47.64469	128	-2.220402	128	4.120472	128	-30.5633	128
	129	11.31056	129	37.70592	129	85.45048	129	87.09971	129	42.00676	129	30.93992	129	16.12847	129	12.91214	129	43.29293	129	59.88387	129	124.5789	129	98.59168	129	83.52348	129	63.91545	129	24.34478	129	4.10577	129	14.05138	129	21.9621	129	58.61028	129	28.09937	129	47.67665	129	-4.836361	129	4.042242	129	-26.22181	129
	130	9.018705	130	38.15591	130	82.69387	130	84.33618	130	38.65817	130	29.88397	130	14.32779	130	12.78354	130	43.57512	130	58.02951	130	120.8987	130	97.20982	130	79.56923	130	62.34971	130	22.92234	130	2.919733	130	13.62572	130	19.792	130	57.27226	130	24.60156	130	45.25123	130	-7.290114	130	1.403756	130	-27.36206	130
	131	7.794115	131	37.36238	131	80.30468	131	83.25781	131	37.00193	131	29.09509	131	13.21478	131	10.61272	131	42.08532	131	51.66597	131	117.0137	131	95.38602	131	76.22163	131	58.93756	131	22.05807	131	.4839057	131	13.15335	131	18.0449	131	55.42746	131	21.93273	131	43.93008	131	-8.221148	131	-1.649356	131	-28.88619	131
	132	6.86315	132	36.10595	132	76.70599	132	81.22417	132	35.48769	132	26.92185	132	11.10511	132	10.18522	132	40.74081	132	47.88084	132	112.8646	132	90.16809	132	74.11861	132	53.52758	132	17.79683	132	-3.2967	132	12.63488	132	16.78383	132	53.23545	132	18.4298	132	43.57045	132	-7.948945	132	-1.235772	132	-30.42362	132
	133	6.709034	133	35.1867	133	73.37256	133	78.37782	133	34.49045	133	23.98433	133	9.91966	133	8.91998	133	39.18142	133	46.44197	133	108.4503	133	84.66671	133	71.62272	133	48.1871	133	17.32531	133	-3.269405	133	11.67461	133	16.69099	133	50.31616	133	15.32281	133	42.47692	133	-8.996842	133	-3.743033	133	-33.49269	133
	134	6.246605	134	33.16064	134	70.26051	134	76.22076	134	32.97697	134	22.86935	134	8.723166	134	8.134953	134	36.20691	134	43.31294	134	104.5808	134	81.20467	134	68.42564	134	43.71655	134	15.04159	134	-5.080249	134	9.136009	134	15.80049	134	47.12041	134	12.54166	134	41.2472	134	-10.22965	134	-6.17483	134	-34.13543	134
	135	5.155939	135	30.76653	135	68.24422	135	73.89019	135	31.35419	135	23.0498	135	8.012672	135	7.205934	135	35.0436	135	42.45071	135	100.2649	135	77.65054	135	67.5119	135	42.55927	135	10.7579	135	-5.761218	135	8.24996	135	15.3314	135	45.07728	135	7.372544	135	40.53434	135	-11.00671	135	-8.492015	135	-34.59989	135
	136	4.486764	136	29.22971	136	65.40759	136	71.17772	136	29.92573	136	22.78494	136	7.000816	136	7.422203	136	32.80238	136	41.12061	136	97.08607	136	74.23728	136	67.0278	136	41.71466	136	9.742958	136	-5.719442	136	6.297168	136	13.6922	136	43.09174	136	4.716411	136	39.90327	136	-13.14137	136	-8.792722	136	-32.84612	136
	137	3.855931	137	28.89758	137	63.26946	137	68.78158	137	28.25665	137	21.98705	137	5.366114	137	6.48489	137	31.60681	137	40.98251	137	94.32089	137	72.56213	137	65.15822	137	40.65446	137	7.66787	137	-11.41922	137	5.265269	137	12.47972	137	40.38171	137	2.62835	137	40.61954	137	-12.56769	137	-12.00893	137	-34.61707	137
	138	3.522551	138	26.16195	138	62.00896	138	67.78535	138	26.97753	138	20.6338	138	4.110887	138	4.068774	138	29.63943	138	40.70739	138	91.29564	138	68.56602	138	63.25452	138	37.49852	138	4.822701	138	-19.68418	138	4.728703	138	11.38155	138	37.47707	138	1.295142	138	40.40794	138	-11.81866	138	-14.19082	138	-35.60013	138
	139	1.489341	139	24.77819	139	60.71812	139	65.95663	139	25.20011	139	18.47703	139	2.719773	139	2.464562	139	27.58285	139	40.60645	139	88.58427	139	62.78807	139	62.55989	139	35.59385	139	1.635351	139	-21.31016	139	2.548883	139	9.660317	139	33.62934	139	-1.663931	139	38.54716	139	-10.29391	139	-13.57408	139	-37.2123	139
	140	.2546853	140	24.46534	140	59.6368	140	63.3662	140	24.09745	140	17.46115	140	.7467151	140	.2273566	140	26.66847	140	39.48363	140	86.97349	140	60.06023	140	60.21996	140	34.93171	140	1.410093	140	-19.17462	140	.9718485	140	8.365009	140	30.83528	140	-3.908578	140	36.28536	140	-11.61583	140	-14.0167	140	-43.37308	140
	141	-.9546086	141	24.52342	141	58.50409	141	62.01199	141	22.0928	141	15.39671	141	-.9122711	141	-1.689572	141	24.46951	141	36.95164	141	85.99956	141	59.83617	141	58.76296	141	33.85638	141	5.661905E-02	141	-20.14463	141	-.2356953	141	6.911177	141	28.58085	141	-7.311292	141	33.6676	141	-13.75781	141	-14.13673	141	-44.66035	141
	142	-1.758378	142	23.5449	142	56.98841	142	61.75026	142	20.60629	142	12.34487	142	-3.266858	142	-3.52711	142	23.32169	142	36.13396	142	82.98132	142	57.14334	142	56.10157	142	32.05797	142	-.212267	142	-20.10727	142	-.7976536	142	5.713122	142	25.01259	142	-10.71585	142	33.62585	142	-16.60931	142	-15.39252	142	-44.51307	142
	143	-1.564057	143	21.6238	143	55.57579	143	59.27238	143	18.47496	143	10.79756	143	-5.163417	143	-4.491621	143	22.39386	143	34.81534	143	80.04576	143	53.02195	143	55.1067	143	31.94435	143	-2.481277	143	-24.11916	143	-1.290052	143	3.526054	143	22.25056	143	-13.15922	143	31.96518	143	-19.93289	143	-15.29628	143	-42.86647	143
	144	-2.341962	144	19.75206	144	53.84563	144	56.1497	144	16.7092	144	8.573987	144	-6.673139	144	-5.655739	144	20.37291	144	32.41866	144	77.00362	144	50.50147	144	53.23716	144	31.23227	144	-6.00176	144	-26.12342	144	-2.03476	144	2.146966	144	20.49319	144	-14.87248	144	29.63022	144	-20.32816	144	-15.20796	144	-42.77374	144
	145	-4.225983	145	19.39136	145	50.93998	145	55.16066	145	15.8804	145	6.996742	145	-8.142492	145	-8.498454	145	19.12164	145	29.64489	145	73.99131	145	47.61913	145	51.35309	145	30.03913	145	-7.597952	145	-26.35637	145	-3.214976	145	.6707104	145	18.89475	145	-16.31936	145	28.56965	145	-20.12274	145	-16.2415	145	-42.35183	145
	146	-4.521881	146	20.15315	146	49.47102	146	55.02672	146	14.89328	146	5.367236	146	-8.683745	146	-8.310324	146	17.80598	146	28.70122	146	69.86374	146	44.36654	146	52.4271	146	29.14677	146	-9.805376	146	-28.93728	146	-3.423174	146	-.3858285	146	17.74232	146	-15.62789	146	28.16237	146	-20.9629	146	-15.79266	146	-41.48863	146
	147	-5.647697	147	19.47546	147	46.28354	147	53.16677	147	13.2908	147	4.126594	147	-8.639931	147	-7.974133	147	16.48681	147	26.45477	147	67.51807	147	43.72769	147	50.525	147	28.30935	147	-10.65263	147	-30.54585	147	-2.935475	147	-1.088592	147	16.0808	147	-15.61775	147	26.96082	147	-23.71543	147	-18.1737	147	-43.72825	147
	148	-5.813433	148	18.08151	148	44.84406	148	52.36152	148	12.52974	148	3.681612	148	-10.29267	148	-9.221047	148	15.53376	148	23.01087	148	64.73975	148	41.54684	148	50.3323	148	26.83652	148	-11.89522	148	-32.69601	148	-2.808281	148	-.7356966	148	14.67049	148	-18.0866	148	26.45216	148	-24.06385	148	-17.88394	148	-42.13652	148
	149	-6.488849	149	15.79781	149	41.81687	149	48.40562	149	11.28428	149	2.788678	149	-10.88481	149	-9.209844	149	14.69091	149	22.37379	149	59.96546	149	37.30405	149	49.84166	149	26.18577	149	-15.49753	149	-36.13303	149	-2.702217	149	-.4687567	149	13.91835	149	-20.39674	149	27.86241	149	-24.05616	149	-18.11776	149	-40.68139	149
	150	-7.468669	150	13.77973	150	38.70124	150	46.62735	150	10.38806	150	4.178776	150	-11.84133	150	-10.54981	150	12.52845	150	21.02147	150	57.0708	150	33.69517	150	52.30101	150	28.98407	150	-16.82432	150	-35.02131	150	-2.857037	150	.36285	150	11.43834	150	-22.90026	150	29.34029	150	-23.09347	150	-19.98192	150	-41.88876	150
	151	-8.749804	151	11.67662	151	36.09399	151	46.30145	151	8.407527	151	3.863795	151	-12.91058	151	-12.02974	151	11.35885	151	20.0155	151	53.89153	151	30.50892	151	53.71835	151	30.17259	151	-19.85078	151	-36.60337	151	-3.060811	151	.5235566	151	10.84446	151	-23.7309	151	30.39775	151	-22.55123	151	-21.84481	151	-43.24378	151
	152	-11.01243	152	10.86448	152	34.76538	152	43.63721	152	7.682362	152	1.880263	152	-12.78879	152	-13.12277	152	10.16946	152	19.04476	152	49.84318	152	28.00289	152	54.68859	152	28.30044	152	-21.69842	152	-38.44109	152	-3.485601	152	.4569362	152	9.45188	152	-25.20978	152	30.80783	152	-22.92663	152	-22.74446	152	-44.27773	152
	153	-12.83004	153	10.17464	153	32.84229	153	40.29877	153	6.15582	153	-.4854542	153	-13.93148	153	-13.02612	153	7.911466	153	17.07671	153	46.87639	153	25.99704	153	55.87382	153	31.94508	153	-23.84065	153	-44.7288	153	-2.86008	153	-.7020391	153	7.245475	153	-25.93709	153	31.4794	153	-22.759	153	-23.16471	153	-45.82342	153
	154	-15.19158	154	7.600501	154	31.69628	154	38.9485	154	5.315231	154	-2.342406	154	-14.027	154	-13.53918	154	6.681855	154	15.99342	154	44.67554	154	24.62513	154	57.7181	154	33.49778	154	-26.30597	154	-49.45647	154	-2.226157	154	-.4241415	154	4.482771	154	-27.99241	154	33.4963	154	-21.24702	154	-24.33492	154	-48.68956	154
	155	-18.47095	155	3.829965	155	30.33245	155	37.978	155	3.722974	155	-2.883509	155	-15.18681	155	-14.81452	155	5.45717	155	12.57138	155	41.43178	155	19.58071	155	57.36593	155	32.48471	155	-27.30569	155	-48.97806	155	-2.116503	155	-.4982378	155	2.864968	155	-30.5181	155	35.14129	155	-18.44966	155	-24.62987	155	-48.97514	155
	156	-20.45743	156	1.820065	156	28.15088	156	35.52228	156	1.302687	156	-4.300983	156	-15.20716	156	-14.83442	156	3.782924	156	12.71314	156	40.29989	156	14.62376	156	55.99654	156	31.6277	156	-29.21227	156	-49.03773	156	-2.152568	156	-.5763937	156	1.650009	156	-33.4851	156	35.91496	156	-17.51647	156	-25.48516	156	-51.06762	156
	157	-22.99113	157	-6.707996E-02	157	26.92163	157	34.00574	157	.3331655	157	-4.252931	157	-15.50492	157	-15.81598	157	2.43476	157	9.682168	157	38.97685	157	12.11549	157	58.00841	157	33.77748	157	-28.38527	157	-48.30386	157	-1.850594	157	-1.22702	157	-1.368032	157	-36.15666	157	35.35823	157	-18.52982	157	-26.38998	157	-54.76054	157
	158	-25.20304	158	-1.508844	158	24.88508	158	32.72618	158	-.841713	158	-4.474557	158	-15.20417	158	-13.46947	158	2.204581	158	7.899597	158	37.79951	158	10.91554	158	55.45104	158	33.8007	158	-30.27391	158	-49.2577	158	-1.758357	158	-1.104882	158	-3.193646	158	-37.10704	158	35.02188	158	-18.74053	158	-26.56239	158	-54.27104	158
	159	-27.0146	159	-2.35703	159	23.17831	159	30.87063	159	-.5780172	159	-4.812133	159	-15.51991	159	-15.18014	159	1.209792	159	7.46571	159	35.81342	159	9.42255	159	54.88814	159	33.53808	159	-30.55787	159	-48.26873	159	-2.094584	159	-.8614643	159	-5.940257	159	-41.28634	159	33.88434	159	-19.14905	159	-27.38356	159	-56.26101	159
	160	-27.91969	160	-3.556468	160	21.51753	160	29.18941	160	-.9509146	160	-4.713612	160	-15.00329	160	-14.13801	160	-1.436332	160	6.960608	160	34.36927	160	7.780694	160	53.69664	160	34.17135	160	-33.04207	160	-48.44965	160	-3.100918	160	-1.244957	160	-7.946321	160	-43.07117	160	34.45493	160	-18.23106	160	-26.57779	160	-55.17739	160
	161	-29.042	161	-6.445717	161	19.44866	161	27.27468	161	-.6807208	161	-5.627931	161	-16.83731	161	-15.28262	161	-1.972911	161	5.701543	161	31.64837	161	5.626197	161	52.4051	161	32.92545	161	-34.36861	161	-48.30787	161	-4.290756	161	-1.830666	161	-10.0107	161	-45.10601	161	34.37327	161	-17.25625	161	-27.22285	161	-55.62569	161
	162	-30.54413	162	-10.79431	162	17.29799	162	25.96003	162	-.7181537	162	-6.352973	162	-16.8902	162	-16.11069	162	-2.278754	162	4.905324	162	29.0608	162	2.375012	162	49.46873	162	30.47062	162	-33.70811	162	-49.84463	162	-4.577966	162	-4.018448	162	-11.22665	162	-46.16909	162	32.89762	162	-17.7615	162	-27.25587	162	-52.53137	162
	163	-30.38532	163	-11.30281	163	14.29093	163	23.84108	163	-1.361015	163	-6.30234	163	-17.5549	163	-16.52132	163	-3.795842	163	2.450557	163	26.82149	163	.4902849	163	46.94938	163	29.23413	163	-31.78904	163	-51.64207	163	-3.616351	163	-7.003201	163	-12.9095	163	-47.93422	163	33.12331	163	-17.73285	163	-26.66945	163	-51.17841	163
	164	-32.19064	164	-12.52012	164	12.09169	164	22.9803	164	-1.159087	164	-7.508503	164	-18.29879	164	-17.7163	164	-5.567005	164	-.5528724	164	25.8017	164	2.311229	164	46.03405	164	27.79438	164	-34.21058	164	-51.89381	164	-3.784006	164	-6.909601	164	-13.91971	164	-48.44348	164	32.9111	164	-17.37329	164	-28.34378	164	-49.76551	164
	165	-34.24064	165	-13.77886	165	9.04461	165	21.29303	165	-1.928294	165	-8.779882	165	-18.42135	165	-18.71394	165	-7.014867	165	-2.022353	165	22.0216	165	-.647448	165	43.03786	165	24.45816	165	-37.6638	165	-53.04554	165	-4.110744	165	-6.105101	165	-14.95778	165	-49.53621	165	33.31267	165	-16.0104	165	-28.18728	165	-43.20412	165
	166	-35.57274	166	-14.09515	166	6.748963	166	18.6172	166	-3.158305	166	-8.863262	166	-18.6483	166	-19.09353	166	-8.335877	166	-2.942837	166	18.45543	166	-3.990922	166	42.66898	166	23.86287	166	-38.82308	166	-52.66953	166	-5.128182	166	-6.416678	166	-15.81151	166	-49.45197	166	33.27713	166	-14.61886	166	-29.64115	166	-41.16511	166
	167	-36.69247	167	-14.80353	167	4.475264	167	17.27765	167	-4.49094	167	-8.447597	167	-20.08941	167	-19.32126	167	-8.989344	167	-3.728414	167	15.41966	167	-7.020389	167	41.19248	167	23.37009	167	-41.09916	167	-54.37325	167	-5.504802	167	-8.217413	167	-16.83871	167	-49.5576	167	32.60128	167	-13.12757	167	-30.78846	167	-40.42109	167
	168	-37.36232	168	-17.47322	168	3.060538	168	15.99382	168	-6.150371	168	-10.33362	168	-21.20427	168	-19.13736	168	-10.2499	168	-4.678021	168	12.7115	168	-10.43117	168	40.98258	168	21.16933	168	-40.37226	168	-54.44787	168	-5.472787	168	-9.988268	168	-18.99758	168	-48.55267	168	34.73548	168	-12.87926	168	-30.16051	168	-43.81933	168
	169	-37.79388	169	-20.16538	169	2.139106	169	13.613	169	-7.530183	169	-11.13062	169	-21.65823	169	-20.30521	169	-11.02836	169	-5.05791	169	8.937101	169	-13.38988	169	40.25567	169	16.86448	169	-43.78976	169	-56.20964	169	-6.288831	169	-10.63842	169	-20.53685	169	-48.94946	169	35.79839	169	-11.73945	169	-30.2294	169	-45.15756	169
	170	-38.42513	170	-19.85912	170	1.266089	170	13.2333	170	-9.772173	170	-12.55397	170	-22.65017	170	-20.24613	170	-12.00934	170	-7.141274	170	6.247491	170	-15.36977	170	41.00521	170	16.38712	170	-45.13874	170	-59.74257	170	-6.942809	170	-10.61127	170	-22.04745	170	-50.33557	170	36.84881	170	-9.574568	170	-32.28565	170	-45.21529	170
	171	-40.46629	171	-20.58974	171	.1274162	171	11.86242	171	-11.25648	171	-13.66617	171	-23.51371	171	-21.98379	171	-14.11117	171	-7.58422	171	4.481557	171	-16.68979	171	38.80246	171	17.7519	171	-46.525	171	-61.72956	171	-6.410786	171	-9.863852	171	-22.88219	171	-53.08744	171	36.94078	171	-8.482209	171	-32.88326	171	-45.38549	171
	172	-42.33147	172	-21.02743	172	-.5025145	172	10.1995	172	-12.54424	172	-15.86817	172	-23.86985	172	-22.00235	172	-15.54455	172	-8.688974	172	.5597165	172	-21.66282	172	37.15134	172	18.3871	172	-45.57671	172	-62.35136	172	-6.900311	172	-9.680086	172	-23.70066	172	-54.01079	172	38.6946	172	-8.166956	172	-33.23638	172	-44.46014	172
	173	-42.53216	173	-22.90057	173	-2.20798	173	7.680747	173	-13.54357	173	-17.4581	173	-22.99206	173	-20.62576	173	-16.66344	173	-10.44313	173	-2.01517	173	-23.20544	173	36.5786	173	19.19057	173	-47.18412	173	-63.87619	173	-6.586672	173	-9.729219	173	-24.1006	173	-53.82002	173	37.99953	173	-9.062815	173	-35.05281	173	-46.98467	173
	174	-43.40775	174	-24.505	174	-2.868471	174	7.456274	174	-13.60725	174	-17.05017	174	-22.74825	174	-20.0426	174	-17.3382	174	-12.45044	174	-3.687763	174	-24.85522	174	37.17448	174	19.20108	174	-45.88123	174	-63.09375	174	-6.083257	174	-9.374478	174	-24.73089	174	-52.49473	174	37.53279	174	-9.099505	174	-35.99761	174	-50.14609	174
	175	-44.02294	175	-25.99845	175	-4.272262	175	7.060354	175	-13.80762	175	-17.51518	175	-22.90117	175	-21.19881	175	-19.63172	175	-14.57519	175	-6.442443	175	-27.56592	175	34.58134	175	16.7177	175	-44.7181	175	-64.76392	175	-5.706316	175	-8.833633	175	-25.78042	175	-51.27188	175	36.32006	175	-9.186613	175	-35.978	175	-49.87368	175
	176	-44.72235	176	-26.202	176	-5.562849	176	4.66527	176	-14.18179	176	-17.59627	176	-23.16294	176	-20.77717	176	-20.76889	176	-15.4633	176	-9.257949	176	-29.23739	176	35.94514	176	19.36824	176	-43.88435	176	-64.5596	176	-5.178048	176	-8.316925	176	-27.66754	176	-51.20904	176	35.0223	176	-9.50953	176	-35.01708	176	-50.51954	176
	177	-45.34792	177	-25.80148	177	-7.401299	177	3.388674	177	-14.04747	177	-16.91033	177	-21.84291	177	-20.21429	177	-22.01389	177	-15.95374	177	-12.27188	177	-30.88239	177	36.0956	177	23.01051	177	-44.70467	177	-66.9278	177	-5.642604	177	-8.566549	177	-29.26045	177	-51.23059	177	34.26222	177	-7.744035	177	-34.29588	177	-50.58314	177
	178	-46.41839	178	-27.23712	178	-8.694127	178	2.613014	178	-13.97543	178	-15.73125	178	-21.65371	178	-21.25289	178	-22.08568	178	-16.04587	178	-13.80917	178	-34.17285	178	35.41093	178	21.46557	178	-44.09933	178	-67.24867	178	-5.123115	178	-8.414804	178	-28.1517	178	-50.67004	178	33.77288	178	-6.81449	178	-33.74096	178	-50.46255	178
	179	-47.11678	179	-28.33946	179	-10.12135	179	1.120266	179	-14.2143	179	-15.65416	179	-19.55297	179	-19.87639	179	-22.57874	179	-16.81857	179	-16.45717	179	-38.49142	179	36.3406	179	21.70723	179	-45.04853	179	-66.08112	179	-6.058909	179	-9.633155	179	-27.30095	179	-49.97947	179	32.76207	179	-6.215193	179	-32.81725	179	-49.27077	179
	180	-47.90145	180	-28.06905	180	-12.01421	180	-1.418686	180	-13.88336	180	-16.99383	180	-19.64009	180	-19.73145	180	-23.02288	180	-16.93767	180	-18.59753	180	-37.68957	180	39.82534	180	24.57922	180	-43.6748	180	-66.11233	180	-6.342702	180	-9.800869	180	-27.05404	180	-47.67249	180	31.9663	180	-6.701505	180	-32.20984	180	-50.23603	180
	181	-48.61042	181	-28.23048	181	-13.90953	181	-3.547707	181	-13.23729	181	-16.98626	181	-19.63106	181	-19.38701	181	-23.48055	181	-18.12765	181	-20.37186	181	-36.82064	181	41.17181	181	25.66227	181	-44.97539	181	-66.21773	181	-7.291987	181	-10.39936	181	-26.6268	181	-45.88329	181	32.25528	181	-6.553282	181	-30.72326	181	-50.08513	181
	182	-49.9662	182	-29.36802	182	-15.72066	182	-5.036341	182	-14.45607	182	-17.63738	182	-19.47486	182	-17.26215	182	-23.23163	182	-20.10046	182	-23.27502	182	-40.28716	182	43.4307	182	27.122	182	-46.67916	182	-67.31221	182	-7.571161	182	-10.83261	182	-25.55546	182	-44.1499	182	32.44035	182	-6.799146	182	-30.46062	182	-47.61251	182
	183	-50.80868	183	-30.63015	183	-17.83575	183	-6.462594	183	-15.79181	183	-17.79591	183	-18.58686	183	-17.9136	183	-23.0846	183	-21.59853	183	-24.94543	183	-41.91532	183	45.0636	183	28.65624	183	-48.40913	183	-68.1383	183	-8.444379	183	-12.11257	183	-24.54541	183	-43.87721	183	33.32405	183	-7.13507	183	-31.11383	183	-48.12227	183
	184	-51.37251	184	-31.94606	184	-19.54962	184	-7.164366	184	-16.96829	184	-18.17765	184	-19.01952	184	-18.52035	184	-22.99179	184	-22.59486	184	-26.64253	184	-42.85628	184	47.3469	184	29.70853	184	-48.31563	184	-67.27588	184	-10.31285	184	-13.47031	184	-23.11564	184	-41.81487	184	34.76784	184	-6.923929	184	-31.18731	184	-47.65129	184
	185	-52.39191	185	-33.1399	185	-20.97878	185	-8.194984	185	-18.2445	185	-19.18085	185	-17.71836	185	-21.87534	185	-23.18634	185	-25.17445	185	-28.1546	185	-44.6994	185	48.80465	185	29.96825	185	-49.36028	185	-66.8631	185	-12.12867	185	-14.84234	185	-21.4976	185	-39.69246	185	35.04738	185	-7.867413	185	-32.21777	185	-48.25939	185
	186	-53.11385	186	-34.24405	186	-22.03458	186	-8.801411	186	-19.05308	186	-20.37977	186	-17.89513	186	-22.21447	186	-23.35421	186	-25.58063	186	-29.88896	186	-48.20413	186	51.09937	186	32.02645	186	-49.80835	186	-66.5015	186	-13.7631	186	-16.75706	186	-20.09186	186	-37.17274	186	34.67813	186	-10.5893	186	-32.32278	186	-46.66569	186
	187	-54.0095	187	-34.28861	187	-22.98973	187	-9.798321	187	-20.30223	187	-21.11024	187	-19.75291	187	-19.51118	187	-24.69379	187	-27.17802	187	-31.68961	187	-49.60295	187	52.35821	187	33.94283	187	-50.94725	187	-68.1876	187	-15.06746	187	-18.07925	187	-19.21812	187	-35.53347	187	35.32693	187	-11.07857	187	-33.04415	187	-47.26202	187
	188	-55.93623	188	-36.01269	188	-23.3331	188	-9.75458	188	-21.00532	188	-21.68136	188	-21.64318	188	-21.39414	188	-25.58886	188	-27.22933	188	-33.17457	188	-50.85833	188	52.06969	188	34.44907	188	-50.88377	188	-69.36339	188	-15.45583	188	-19.5799	188	-18.40647	188	-33.95376	188	36.84794	188	-10.29119	188	-33.12182	188	-45.11646	188
	189	-57.36501	189	-36.09713	189	-23.73272	189	-10.08658	189	-21.97076	189	-22.15224	189	-22.30374	189	-20.60317	189	-25.9374	189	-27.72936	189	-36.00203	189	-54.78007	189	51.66577	189	36.23248	189	-51.55383	189	-69.69417	189	-15.71811	189	-21.9874	189	-17.22361	189	-31.91	189	37.5742	189	-9.490799	189	-33.41504	189	-44.08248	189
	190	-57.61273	190	-36.03695	190	-24.04811	190	-12.51439	190	-21.86654	190	-21.39058	190	-21.43509	190	-19.57624	190	-26.64594	190	-27.56188	190	-37.36672	190	-53.90897	190	50.6339	190	35.63493	190	-52.24535	190	-69.42222	190	-16.55473	190	-23.4454	190	-15.59762	190	-28.98769	190	36.80745	190	-9.263945	190	-34.37103	190	-46.18383	190
	191	-57.73168	191	-36.79248	191	-24.84176	191	-12.31908	191	-22.56263	191	-21.28698	191	-21.53074	191	-18.60701	191	-27.72165	191	-29.06975	191	-38.24065	191	-54.33083	191	50.99532	191	36.31559	191	-52.69373	191	-71.97501	191	-16.17328	191	-22.91255	191	-14.61107	191	-26.15047	191	35.77311	191	-10.28779	191	-34.35743	191	-46.23709	191
	192	-57.1379	192	-37.2479	192	-25.54318	192	-12.2538	192	-23.13761	192	-21.85417	192	-20.73097	192	-18.32826	192	-28.93092	192	-30.29223	192	-38.69733	192	-57.07273	192	47.97535	192	33.37539	192	-51.85358	192	-71.84856	192	-16.22587	192	-22.91284	192	-13.43628	192	-24.47948	192	35.06334	192	-9.958723	192	-33.78195	192	-45.8809	192
	193	-57.94392	193	-35.96164	193	-25.72214	193	-15.88271	193	-23.7885	193	-20.42558	193	-21.49616	193	-18.00733	193	-30.22449	193	-29.43808	193	-39.89519	193	-59.21075	193	47.33093	193	32.47787	193	-50.80957	193	-71.80998	193	-16.47735	193	-21.91181	193	-13.60772	193	-24.58924	193	33.81298	193	-8.213412	193	-33.43596	193	-45.27663	193
	194	-58.37785	194	-35.06548	194	-27.9053	194	-17.51859	194	-24.01588	194	-20.01052	194	-21.71525	194	-17.38064	194	-30.25754	194	-28.81721	194	-40.81809	194	-59.64088	194	46.10453	194	31.55702	194	-50.10649	194	-71.1707	194	-16.81777	194	-20.96278	194	-13.6292	194	-23.39249	194	31.88054	194	-5.511353	194	-33.82504	194	-46.0515	194
	195	-59.48148	195	-36.45633	195	-29.56165	195	-18.67136	195	-23.94726	195	-19.29135	195	-20.97655	195	-17.637	195	-31.51455	195	-29.08542	195	-40.99371	195	-60.17188	195	46.24107	195	32.07536	195	-50.45092	195	-69.24577	195	-16.42014	195	-20.28865	195	-13.41179	195	-21.91581	195	30.53091	195	-3.364314	195	-31.71949	195	-46.47201	195
	196	-60.0835	196	-37.94627	196	-30.64383	196	-20.18792	196	-23.55442	196	-21.4913	196	-19.3822	196	-16.56758	196	-32.40347	196	-28.3569	196	-41.83029	196	-61.56592	196	46.16068	196	34.97874	196	-50.14108	196	-67.88226	196	-16.18128	196	-20.6488	196	-13.95457	196	-20.53726	196	33.20969	196	-4.533006	196	-31.29094	196	-47.65432	196
	197	-61.03176	197	-39.01658	197	-32.82405	197	-21.48922	197	-23.37473	197	-22.81987	197	-18.25974	197	-16.50064	197	-34.2373	197	-29.55565	197	-41.30989	197	-58.43784	197	47.65979	197	38.77063	197	-49.30284	197	-71.56761	197	-16.01914	197	-19.85134	197	-12.24071	197	-19.60714	197	33.34239	197	-6.891044	197	-30.54366	197	-48.65152	197
	198	-62.6455	198	-41.13537	198	-34.60649	198	-22.15735	198	-23.60552	198	-22.7799	198	-17.99967	198	-15.83043	198	-33.76212	198	-30.12477	198	-42.41211	198	-57.98622	198	48.79356	198	40.99299	198	-51.73696	198	-74.67665	198	-15.64207	198	-18.3973	198	-11.37159	198	-20.95006	198	32.56121	198	-4.957679	198	-29.71202	198	-47.81745	198
	199	-64.43132	199	-41.6219	199	-36.52067	199	-25.15311	199	-25.27478	199	-23.26737	199	-16.54391	199	-15.65721	199	-33.01844	199	-31.66813	199	-44.12181	199	-59.62454	199	48.60004	199	41.59725	199	-52.86326	199	-74.15514	199	-15.86969	199	-16.74714	199	-10.02773	199	-20.11516	199	31.3364	199	-3.394562	199	-28.50037	199	-46.63869	199
	200	-65.70683	200	-42.24207	200	-38.64446	200	-27.2512	200	-25.99511	200	-23.53517	200	-14.94825	200	-14.99137	200	-31.91266	200	-33.42446	200	-45.72026	200	-59.99532	200	47.89423	200	42.98219	200	-53.86028	200	-71.73187	200	-16.65416	200	-14.97189	200	-8.262728	200	-18.11858	200	32.62578	200	-3.037751	200	-28.01691	200	-47.16989	200
	201	-66.04973	201	-43.40281	201	-39.7994	201	-27.73399	201	-26.18022	201	-24.65329	201	-13.71736	201	-14.89927	201	-32.59076	201	-34.27915	201	-46.8339	201	-61.24746	201	48.02576	201	40.93995	201	-54.09998	201	-70.94509	201	-16.45902	201	-14.8057	201	-6.337678	201	-15.81198	201	34.49031	201	-2.903936	201	-28.21566	201	-45.82314	201
	202	-67.89391	202	-45.1038	202	-41.91875	202	-28.88063	202	-26.44395	202	-25.33917	202	-13.76199	202	-14.9697	202	-31.82755	202	-33.61329	202	-48.20522	202	-63.71368	202	48.8357	202	37.05359	202	-54.38602	202	-68.5922	202	-17.04708	202	-15.03027	202	-4.935235	202	-13.93715	202	35.04605	202	-3.390842	202	-29.25604	202	-44.56903	202
	203	-69.29634	203	-45.79342	203	-42.80981	203	-30.03953	203	-26.97426	203	-25.04642	203	-14.69494	203	-11.32951	203	-31.23824	203	-34.73745	203	-49.6645	203	-63.8821	203	47.31427	203	36.33096	203	-55.60864	203	-68.5966	203	-16.76407	203	-16.51032	203	-3.61848	203	-12.78356	203	35.0005	203	-4.46482	203	-29.25323	203	-42.12341	203
	204	-71.22057	204	-48.57563	204	-44.40144	204	-31.38296	204	-27.19252	204	-24.18427	204	-14.68547	204	-10.17441	204	-30.43249	204	-36.1917	204	-49.51918	204	-62.56009	204	47.38909	204	36.72573	204	-57.05389	204	-70.00483	204	-16.42533	204	-16.58856	204	-3.327665	204	-12.0653	204	34.8579	204	-4.57649	204	-29.42865	204	-38.93019	204
	205	-73.48959	205	-51.02133	205	-44.84303	205	-30.76874	205	-27.54275	205	-22.23029	205	-14.50489	205	-11.75292	205	-29.5277	205	-38.20321	205	-51.299	205	-64.30192	205	47.23231	205	35.24296	205	-58.32162	205	-70.38499	205	-15.85275	205	-15.60047	205	-3.04393	205	-11.76076	205	33.98808	205	-3.781838	205	-27.69178	205	-31.57067	205
	206	-74.3424	206	-51.92205	206	-45.57433	206	-32.21213	206	-28.16628	206	-20.68321	206	-12.24251	206	-14.24469	206	-29.09113	206	-36.49448	206	-52.45686	206	-66.63058	206	46.55029	206	34.45448	206	-58.38573	206	-70.99177	206	-15.88197	206	-15.81566	206	-2.779063	206	-11.00256	206	31.80998	206	-6.055418	206	-28.20528	206	-27.15054	206
	207	-74.72826	207	-52.94349	207	-45.80945	207	-32.68132	207	-27.37382	207	-20.6706	207	-13.84897	207	-15.37702	207	-29.05198	207	-38.08906	207	-51.8999	207	-65.05672	207	46.68434	207	36.0956	207	-58.809	207	-70.94658	207	-15.53691	207	-15.58088	207	-1.926076	207	-10.2438	207	28.8611	207	-8.549417	207	-29.86646	207	-26.2676	207
	208	-75.77838	208	-53.24399	208	-46.1176	208	-32.87257	208	-26.42269	208	-23.61813	208	-15.37795	208	-11.95854	208	-28.75002	208	-40.4241	208	-51.66282	208	-63.82824	208	46.27047	208	36.87565	208	-58.0025	208	-72.27702	208	-15.52351	208	-15.28299	208	-2.834754	208	-10.13897	208	26.93248	208	-9.87553	208	-27.17544	208	-26.87509	208
	209	-75.60694	209	-53.1672	209	-47.41967	209	-33.6557	209	-26.29384	209	-23.9762	209	-16.44571	209	-10.62436	209	-28.42843	209	-41.8143	209	-50.29181	209	-63.56659	209	45.46738	209	36.62484	209	-58.51474	209	-73.83862	209	-15.42706	209	-14.72177	209	-4.192966	209	-10.47508	209	26.18914	209	-10.4814	209	-27.14684	209	-29.33747	209
	210	-75.09344	210	-53.81219	210	-48.30573	210	-34.41852	210	-26.57368	210	-21.24589	210	-15.94117	210	-8.792391	210	-28.71706	210	-41.70172	210	-49.07323	210	-62.39812	210	44.70463	210	35.90359	210	-57.73482	210	-75.2574	210	-16.59464	210	-14.01249	210	-4.225238	210	-11.66896	210	25.55566	210	-9.890251	210	-27.90704	210	-27.48155	210
	211	-75.70943	211	-54.54454	211	-48.79523	211	-34.98792	211	-28.04	211	-20.28931	211	-15.24724	211	-11.31971	211	-28.79984	211	-41.34893	211	-48.194	211	-60.76429	211	42.96989	211	31.43737	211	-55.82427	211	-75.07529	211	-17.19448	211	-14.05231	211	-5.251018	211	-12.05503	211	26.32778	211	-8.79708	211	-29.27816	211	-28.28481	211
	212	-76.55047	212	-55.43653	212	-49.20832	212	-35.57635	212	-28.06242	212	-20.2934	212	-13.66013	212	-14.65656	212	-28.8136	212	-41.57306	212	-47.4049	212	-60.57138	212	40.79584	212	28.28741	212	-53.73954	212	-73.35034	212	-17.51549	212	-15.40568	212	-5.62265	212	-12.57097	212	25.42373	212	-9.752825	212	-28.26257	212	-27.53615	212
	213	-77.1938	213	-54.14078	213	-50.30054	213	-37.41846	213	-27.67218	213	-21.5337	213	-12.95335	213	-11.92885	213	-29.23737	213	-41.1937	213	-46.00241	213	-60.60994	213	39.5239	213	27.87287	213	-53.13444	213	-73.08047	213	-17.9793	213	-17.06314	213	-6.015246	213	-12.00467	213	24.69062	213	-10.15844	213	-27.89434	213	-28.52357	213
	214	-77.80135	214	-54.7607	214	-51.45198	214	-37.41046	214	-27.73092	214	-22.06742	214	-12.13572	214	-10.81221	214	-30.90121	214	-41.50843	214	-43.67301	214	-57.79823	214	38.60086	214	26.39341	214	-54.03064	214	-74.26765	214	-18.05812	214	-16.89478	214	-6.410898	214	-12.08175	214	24.50225	214	-11.8465	214	-28.0102	214	-32.28773	214
	215	-77.94022	215	-55.171	215	-52.85273	215	-37.94781	215	-28.09874	215	-23.1179	215	-11.36383	215	-9.154026	215	-30.89878	215	-41.03989	215	-43.29621	215	-57.66426	215	36.74527	215	23.29813	215	-55.72452	215	-76.90038	215	-19.19709	215	-16.31521	215	-6.910899	215	-12.16482	215	24.47016	215	-12.08211	215	-25.21957	215	-30.90345	215
	216	-77.71352	216	-57.16776	216	-54.19584	216	-38.71079	216	-27.76023	216	-24.34868	216	-11.2245	216	-8.356611	216	-31.1647	216	-40.59046	216	-43.07962	216	-56.72224	216	34.2775	216	20.23888	216	-55.89054	216	-76.58471	216	-20.10655	216	-16.71009	216	-7.435163	216	-12.3901	216	23.87775	216	-11.01856	216	-24.23905	216	-31.59403	216
	217	-77.87997	217	-59.4864	217	-54.89314	217	-39.28413	217	-27.19322	217	-23.67601	217	-11.36846	217	-7.869941	217	-31.61634	217	-39.49845	217	-41.83155	217	-53.85743	217	32.26474	217	18.36421	217	-56.81501	217	-76.1184	217	-19.44487	217	-17.96158	217	-8.519872	217	-12.78683	217	23.14681	217	-11.75406	217	-22.29826	217	-31.94653	217
	218	-78.91304	218	-60.99022	218	-55.00886	218	-39.68081	218	-26.81423	218	-25.26343	218	-8.124013	218	-10.13928	218	-33.09367	218	-39.39031	218	-40.8583	218	-52.71811	218	30.0437	218	15.16072	218	-59.44825	218	-74.44012	218	-19.20661	218	-18.39288	218	-7.729363	218	-11.95289	218	22.78721	218	-12.21772	218	-21.26683	218	-30.78874	218
	219	-80.7154	219	-62.21363	219	-54.90754	219	-40.70874	219	-26.27491	219	-24.73671	219	-6.488245	219	-11.99475	219	-32.92422	219	-39.35927	219	-40.13301	219	-51.27311	219	28.89747	219	13.00984	219	-62.29706	219	-73.74882	219	-18.98886	219	-18.33621	219	-8.158261	219	-11.45802	219	23.54033	219	-14.66874	219	-20.21511	219	-27.99357	219
	220	-81.14165	220	-61.33995	220	-54.76992	220	-40.70271	220	-26.52564	220	-23.645	220	-5.580586	220	-9.744354	220	-33.43916	220	-40.08965	220	-38.60813	220	-48.59774	220	29.13437	220	13.32187	220	-66.21121	220	-75.79208	220	-18.12955	220	-18.10092	220	-9.2199	220	-10.78922	220	24.27467	220	-14.59751	220	-21.06743	220	-24.61714	220
	221	-81.51817	221	-62.97996	221	-54.67004	221	-39.98639	221	-26.21212	221	-21.90411	221	-6.197823	221	-9.661122	221	-33.24829	221	-40.57502	221	-37.5642	221	-45.42356	221	27.35329	221	12.36974	221	-68.82057	221	-78.75232	221	-17.2657	221	-16.7861	221	-9.315685	221	-12.12699	221	23.89309	221	-13.64966	221	-23.08255	221	-22.74407	221
	222	-82.87638	222	-64.03387	222	-55.40092	222	-40.6427	222	-26.24342	222	-21.24098	222	-5.765764	222	-9.751183	222	-33.65442	222	-39.21549	222	-37.45777	222	-46.57036	222	27.32197	222	10.88533	222	-69.15405	222	-83.67408	222	-16.41105	222	-14.66619	222	-9.958464	222	-13.54048	222	23.35034	222	-11.81876	222	-22.21811	222	-20.16476	222
	223	-83.29375	223	-65.07673	223	-55.44128	223	-40.619	223	-26.39487	223	-20.89061	223	-5.786371	223	-8.300074	223	-33.60483	223	-39.16095	223	-35.24857	223	-44.25759	223	26.31053	223	9.778234	223	-69.69652	223	-84.81752	223	-15.85124	223	-12.57666	223	-9.800062	223	-13.47149	223	23.42358	223	-14.17865	223	-23.84597	223	-23.94094	223
	224	-83.38766	224	-65.92909	224	-53.77105	224	-37.99526	224	-26.44228	224	-19.57782	224	-6.258992	224	-8.582826	224	-33.11614	224	-40.48167	224	-33.28439	224	-41.71859	224	27.60623	224	8.939039	224	-71.19477	224	-82.61778	224	-13.88875	224	-11.0454	224	-10.16298	224	-13.72408	224	21.30694	224	-17.27879	224	-26.60591	224	-23.82584	224
	225	-83.13554	225	-66.54823	225	-53.06779	225	-37.69761	225	-26.65375	225	-18.85463	225	-6.174713	225	-7.499577	225	-32.68943	225	-40.89849	225	-32.44059	225	-41.06578	225	27.44811	225	5.624565	225	-71.3431	225	-81.98634	225	-13.74991	225	-10.79352	225	-10.26827	225	-12.92625	225	19.54555	225	-17.65583	225	-26.16491	225	-20.45247	225
	226	-82.93134	226	-66.33109	226	-51.74137	226	-38.57739	226	-26.38336	226	-18.13162	226	-6.373536	226	-6.862787	226	-33.14312	226	-40.51125	226	-30.76258	226	-39.37492	226	26.7389	226	5.695357	226	-70.01254	226	-80.29839	226	-13.94382	226	-9.759811	226	-11.01145	226	-13.02538	226	18.60961	226	-17.85863	226	-27.43675	226	-18.92737	226
	227	-81.69444	227	-65.79111	227	-51.64122	227	-37.54146	227	-26.702	227	-17.83616	227	-6.389768	227	-3.560316	227	-32.66717	227	-39.57503	227	-28.93792	227	-36.72766	227	26.75613	227	7.710802	227	-69.77146	227	-81.54828	227	-12.60915	227	-8.693697	227	-11.40005	227	-12.54711	227	18.05951	227	-16.86955	227	-27.32817	227	-18.63174	227
	228	-81.82619	228	-66.35651	228	-51.58338	228	-36.12355	228	-26.71424	228	-17.43376	228	-7.672729	228	-3.889395	228	-32.98177	228	-39.6271	228	-28.33349	228	-35.39177	228	25.45988	228	6.255617	228	-68.62944	228	-79.87754	228	-12.72398	228	-8.705149	228	-11.85385	228	-12.63826	228	16.99156	228	-16.65057	228	-27.00244	228	-19.14205	228
	229	-81.10219	229	-66.1571	229	-51.4103	229	-36.93287	229	-27.32103	229	-18.14685	229	-5.548144	229	-5.314769	229	-31.38713	229	-39.21821	229	-26.28626	229	-34.59245	229	24.61543	229	4.615982	229	-66.66945	229	-78.13808	229	-12.70722	229	-8.716583	229	-13.27963	229	-13.42263	229	15.76284	229	-17.19576	229	-26.21828	229	-18.01772	229
	230	-81.15839	230	-65.28867	230	-50.60207	230	-39.55941	230	-26.92126	230	-17.97115	230	-3.616934	230	-5.263234	230	-31.01973	230	-39.41088	230	-24.19223	230	-30.2005	230	23.46628	230	4.932574	230	-64.79131	230	-75.98686	230	-12.72504	230	-8.008667	230	-13.22805	230	-13.37111	230	15.3407	230	-18.44475	230	-25.70757	230	-21.21898	230
	231	-81.28539	231	-65.74373	231	-50.72272	231	-39.27747	231	-25.55643	231	-16.78482	231	-3.355926	231	-3.600543	231	-30.66368	231	-40.6719	231	-21.4678	231	-25.63718	231	22.67048	231	4.481425	231	-64.5614	231	-76.82368	231	-13.78208	231	-7.320983	231	-12.8554	231	-15.86942	231	15.35401	231	-19.26303	231	-24.15066	231	-22.37203	231
	232	-80.94347	232	-66.46117	232	-51.75709	232	-38.15108	232	-25.79241	232	-19.10703	232	-2.183957	232	-1.685896	232	-28.80535	232	-40.31518	232	-20.8645	232	-26.12762	232	19.58585	232	1.759789	232	-64.71527	232	-77.07173	232	-13.79768	232	-6.265047	232	-13.02249	232	-16.61727	232	16.78776	232	-18.485	232	-22.32397	232	-22.41634	232
	233	-80.71407	233	-66.71199	233	-51.88347	233	-37.44872	233	-25.09888	233	-18.40101	233	-1.536754	233	-1.213515	233	-27.48339	233	-39.76394	233	-18.84951	233	-24.87723	233	17.28497	233	.5009678	233	-65.35851	233	-75.60643	233	-14.23789	233	-5.940557	233	-12.69852	233	-16.46913	233	18.1828	233	-18.12449	233	-20.34748	233	-23.20783	233
	234	-81.75285	234	-66.84002	234	-52.5039	234	-37.01098	234	-24.11106	234	-17.74339	234	-1.192476	234	-2.784765	234	-26.18441	234	-39.86739	234	-17.50802	234	-24.42807	234	13.19114	234	-1.76083	234	-67.16879	234	-77.63541	234	-14.6247	234	-6.129493	234	-12.9403	234	-17.56701	234	18.54596	234	-17.06671	234	-19.55142	234	-24.09569	234
	235	-82.62334	235	-67.22285	235	-51.69339	235	-36.73955	235	-23.49031	235	-18.34058	235	-.773325	235	-2.88223	235	-25.06147	235	-40.41368	235	-14.99144	235	-22.35233	235	9.695828	235	-3.902494	235	-69.19875	235	-77.7368	235	-14.55614	235	-5.894922	235	-12.15705	235	-16.34074	235	17.20119	235	-18.554	235	-17.87547	235	-26.46784	235
	236	-83.22291	236	-66.1214	236	-51.23005	236	-37.49688	236	-23.3484	236	-18.20962	236	.5578601	236	-.9324002	236	-24.00254	236	-40.18756	236	-14.36042	236	-21.86141	236	8.50842	236	-7.171147	236	-71.95213	236	-79.23327	236	-14.63581	236	-7.05861	236	-12.3906	236	-16.4048	236	15.73764	236	-20.83322	236	-17.43536	236	-25.55238	236
	237	-83.1091	237	-64.59917	237	-50.98598	237	-37.42833	237	-23.32517	237	-17.13637	237	1.966542	237	-.2211678	237	-23.06199	237	-40.18928	237	-14.04832	237	-20.22611	237	6.938849	237	-10.29411	237	-73.8106	237	-82.34661	237	-13.93771	237	-6.712905	237	-13.03997	237	-17.98126	237	15.04972	237	-21.3926	237	-17.69124	237	-26.34308	237
	238	-83.43414	238	-66.01958	238	-50.7653	238	-36.03483	238	-23.42561	238	-15.75209	238	.8168554	238	-2.183002	238	-22.85599	238	-40.52013	238	-13.56269	238	-20.36377	238	4.574117	238	-12.25224	238	-73.77718	238	-83.80269	238	-13.46953	238	-6.342731	238	-13.11952	238	-19.29978	238	15.26109	238	-20.90219	238	-18.60157	238	-24.38966	238
	239	-82.84309	239	-66.60667	239	-49.7497	239	-35.47968	239	-23.19845	239	-15.3188	239	1.114006	239	-2.355466	239	-22.68602	239	-39.44455	239	-13.5818	239	-23.00253	239	1.596751	239	-13.97506	239	-74.59598	239	-84.19872	239	-13.36199	239	-6.399452	239	-13.58149	239	-21.39507	239	14.44311	239	-20.5483	239	-18.23906	239	-20.72109	239
	240	-82.80087	240	-66.19627	240	-49.08034	240	-35.82973	240	-23.39738	240	-13.95262	240	1.572639	240	-3.148198	240	-22.57247	240	-39.81025	240	-12.55942	240	-21.67279	240	1.471313	240	-16.06353	240	-75.60881	240	-84.04678	240	-13.85929	240	-6.60012	240	-13.4115	240	-20.78249	240	13.20049	240	-21.04596	240	-18.13346	240	-20.28637	240
	241	-81.57631	241	-65.717	241	-47.61549	241	-33.28116	241	-23.62409	241	-12.80896	241	.9292531	241	-3.586787	241	-23.21733	241	-40.63486	241	-12.31828	241	-20.17485	241	.3952813	241	-20.02514	241	-74.84399	241	-85.88808	241	-13.96415	241	-7.107491	241	-15.00609	241	-20.59203	241	12.13758	241	-21.60239	241	-18.44554	241	-18.51358	241
	242	-81.29308	242	-65.56664	242	-46.49021	242	-31.83731	242	-24.22316	242	-12.22678	242	.6106782	242	-3.190156	242	-23.26016	242	-42.18874	242	-11.70493	242	-19.9918	242	-1.452932	242	-22.74716	242	-73.34407	242	-88.38062	242	-12.76631	242	-7.875869	242	-15.31647	242	-20.30614	242	11.41706	242	-21.39361	242	-17.1481	242	-14.84736	242
	243	-79.88631	243	-64.32387	243	-46.5261	243	-31.39301	243	-24.1256	243	-10.12754	243	.8132135	243	-2.601891	243	-24.05574	243	-42.48221	243	-10.11342	243	-19.38646	243	-2.484825	243	-21.72496	243	-70.52538	243	-91.62287	243	-12.87555	243	-9.385912	243	-16.38142	243	-21.93564	243	10.62896	243	-20.04282	243	-16.83033	243	-10.91468	243
	244	-79.06499	244	-64.50453	244	-45.58141	244	-30.36051	244	-23.82296	244	-11.41932	244	.7414579	244	-2.966677	244	-24.92591	244	-41.1027	244	-9.803054	244	-18.67631	244	-1.688069	244	-19.51296	244	-71.4948	244	-93.17885	244	-12.90216	244	-9.081071	244	-18.67686	244	-22.92137	244	8.045133	244	-18.73001	244	-15.45239	244	-9.868212	244
	245	-78.6577	245	-65.6258	245	-45.22684	245	-30.54868	245	-23.6918	245	-12.25147	245	.8385777	245	-2.936132	245	-25.24014	245	-40.28637	245	-10.94827	245	-20.13998	245	-2.676961	245	-19.96955	245	-71.68707	245	-90.83385	245	-13.4488	245	-9.024853	245	-19.34017	245	-24.68737	245	8.230764	245	-17.43382	245	-15.67183	245	-9.204504	245
	246	-77.31588	246	-65.81478	246	-43.57763	246	-30.28427	246	-24.37948	246	-11.69754	246	1.01192	246	-1.694607	246	-25.46144	246	-39.72464	246	-10.31561	246	-20.36824	246	-2.659932	246	-19.30676	246	-71.5423	246	-87.8196	246	-13.851	246	-9.787195	246	-19.35722	246	-25.73741	246	7.802344	246	-19.20668	246	-15.07152	246	-7.302686	246
	247	-76.52849	247	-66.34844	247	-43.56578	247	-30.54465	247	-23.98902	247	-10.4151	247	1.15389	247	-.2099621	247	-25.68781	247	-39.12507	247	-9.800849	247	-16.52034	247	-3.301563	247	-19.04999	247	-71.08952	247	-85.81544	247	-13.92678	247	-10.214	247	-20.11911	247	-26.7392	247	6.399982	247	-19.60834	247	-15.38084	247	-5.72298	247
	248	-76.16293	248	-66.49324	248	-43.85857	248	-28.56268	248	-22.96929	248	-9.863279	248	.310539	248	-.5958498	248	-26.30497	248	-39.37734	248	-9.584464	248	-15.61245	248	-2.532851	248	-18.24556	248	-74.28734	248	-85.80791	248	-14.44931	248	-9.689699	248	-19.48306	248	-25.38362	248	4.715551	248	-19.27594	248	-14.68548	248	-3.200365	248
	249	-76.85784	249	-66.02813	249	-44.57413	249	-28.75827	249	-21.89176	249	-12.0133	249	-.1711464	249	-.1635385	249	-26.75677	249	-37.52053	249	-10.38964	249	-16.39804	249	-2.506055	249	-18.70451	249	-73.75526	249	-84.56293	249	-14.77089	249	-10.29833	249	-19.55487	249	-24.89757	249	3.354185	249	-19.21954	249	-15.67388	249	-3.560291	249
	250	-77.16016	250	-66.99624	250	-44.73974	250	-29.42711	250	-20.39781	250	-13.00483	250	.1345825	250	-.6256068	250	-26.72717	250	-37.01792	250	-10.53621	250	-17.63747	250	-1.785971	250	-17.99279	250	-72.49028	250	-81.01283	250	-15.0497	250	-10.59023	250	-18.80645	250	-23.19572	250	3.704482	250	-21.0553	250	-12.85253	250	-7.050592	250
	251	-77.21078	251	-68.24214	251	-44.47031	251	-28.66683	251	-19.6959	251	-12.33739	251	.8945632	251	-4.399061E-02	251	-26.4705	251	-37.76091	251	-10.14322	251	-16.52127	251	-.6464064	251	-18.15821	251	-71.34016	251	-79.03505	251	-15.95698	251	-11.04978	251	-17.60715	251	-20.49665	251	3.509558	251	-22.51287	251	-10.48492	251	-12.20474	251
	252	-77.88206	252	-68.58376	252	-43.83171	252	-28.28311	252	-20.04411	252	-11.52134	252	1.454003	252	-.3837895	252	-26.28905	252	-37.38035	252	-9.818862	252	-15.67856	252	-1.145393	252	-19.43785	252	-69.63207	252	-75.23613	252	-14.92926	252	-9.99223	252	-17.28441	252	-18.65964	252	2.336908	252	-25.24598	252	-9.49362	252	-12.8626	252
	253	-78.82406	253	-68.94298	253	-43.25484	253	-28.51208	253	-19.01539	253	-10.46601	253	2.07276	253	.2512455	253	-25.88886	253	-34.95349	253	-10.35383	253	-16.8896	253	-.7541502	253	-18.25241	253	-68.02314	253	-74.69785	253	-15.46201	253	-9.267928	253	-16.3705	253	-19.2525	253	1.050691	253	-27.32186	253	-8.60188	253	-10.68806	253
	254	-79.27121	254	-68.92561	254	-43.25216	254	-28.42371	254	-19.11279	254	-8.813594	254	2.270194	254	-.4631889	254	-25.36946	254	-35.38575	254	-9.324039	254	-15.93087	254	.7053936	254	-17.59836	254	-66.04946	254	-73.25962	254	-15.54725	254	-7.204202	254	-15.43202	254	-19.38366	254	.930037	254	-26.85011	254	-8.654463	254	-9.261377	254
	255	-79.53757	255	-69.75037	255	-42.15142	255	-26.91663	255	-18.92552	255	-7.422498	255	1.473869	255	-2.312206	255	-26.01504	255	-35.19639	255	-9.330202	255	-16.60269	255	1.999993	255	-19.16716	255	-64.08534	255	-71.25623	255	-16.19481	255	-7.988294	255	-15.29235	255	-20.27984	255	.6058775	255	-26.20541	255	-7.870517	255	-5.232574	255
	256	-79.65193	256	-69.87233	256	-41.25864	256	-27.50394	256	-19.82421	256	-7.835231	256	1.835475	256	-2.80248	256	-24.74179	256	-33.88001	256	-10.54286	256	-17.86304	256	3.495661	256	-19.22109	256	-63.23383	256	-68.50427	256	-15.10795	256	-9.217187	256	-16.14277	256	-21.83683	256	-.4280941	256	-24.83907	256	-9.928422	256	-4.284765	256
	257	-78.61366	257	-70.2349	257	-40.42484	257	-26.73966	257	-19.369	257	-5.552789	257	.4836559	257	-4.405444	257	-24.25154	257	-34.60139	257	-9.88361	257	-16.01658	257	3.346983	257	-18.95842	257	-60.84229	257	-65.54814	257	-15.07087	257	-10.4138	257	-17.04356	257	-23.19988	257	-1.731262	257	-24.48833	257	-8.676511	257	-5.977386	257
	258	-77.64711	258	-69.8634	258	-38.81417	258	-26.40394	258	-19.04121	258	-5.140803	258	-.4183483	258	-4.976819	258	-23.07759	258	-35.37857	258	-8.924184	258	-15.05705	258	2.589376	258	-20.77833	258	-57.93554	258	-66.85686	258	-14.72724	258	-10.065	258	-17.50633	258	-24.78308	258	-3.836628	258	-24.27951	258	-7.86906	258	-5.605512	258
	259	-76.58503	259	-69.40894	259	-38.76636	259	-26.79004	259	-19.75261	259	-5.849191	259	-.1726305	259	-5.390631	259	-23.24669	259	-36.27605	259	-8.77303	259	-16.35208	259	2.534463	259	-21.8497	259	-53.2109	259	-67.83392	259	-14.52407	259	-9.273169	259	-20.23891	259	-26.62185	259	-3.89609	259	-24.97588	259	-8.669313	259	-4.650955	259
	260	-77.05155	260	-68.05476	260	-38.11389	260	-26.10669	260	-19.39246	260	-4.574581	260	-.2897787	260	-4.755962	260	-22.65012	260	-35.79876	260	-9.309237	260	-15.7522	260	2.459791	260	-21.60118	260	-51.66917	260	-69.20834	260	-13.44196	260	-8.141382	260	-22.38364	260	-28.23382	260	-3.320815	260	-25.28151	260	-8.643414	260	1.051718	260
	261	-76.20909	261	-67.35062	261	-37.70459	261	-26.64742	261	-18.55695	261	-3.645436	261	.0492847	261	-4.866481	261	-21.84504	261	-33.48493	261	-8.734576	261	-15.8066	261	1.644963	261	-22.06553	261	-49.37693	261	-65.96793	261	-12.68429	261	-6.493924	261	-23.97746	261	-28.14442	261	-4.020322	261	-24.63879	261	-10.29853	261	2.550092	261
	262	-75.58911	262	-66.84341	262	-37.38601	262	-27.43056	262	-19.70402	262	-4.224339	262	1.607279	262	-5.370648	262	-21.64866	262	-32.39928	262	-10.36072	262	-17.92527	262	1.579093	262	-23.82052	262	-45.65359	262	-58.69143	262	-11.77345	262	-4.934081	262	-25.47309	262	-28.55545	262	-3.362532	262	-23.38458	262	-9.683659	262	4.919188	262
	263	-74.49827	263	-64.60924	263	-38.08459	263	-26.74214	263	-18.22232	263	-4.210318	263	2.212586	263	-4.383615	263	-20.31318	263	-30.61786	263	-9.812455	263	-17.14895	263	.2811819	263	-24.54705	263	-42.54442	263	-53.73837	263	-11.71555	263	-4.137138	263	-25.34316	263	-28.02773	263	-3.772893	263	-23.59864	263	-9.827438	263	4.329245	263
	264	-73.55589	264	-64.01234	264	-38.87834	264	-26.32484	264	-16.54668	264	-2.610947	264	2.573638	264	-3.55832	264	-19.41891	264	-31.34235	264	-10.80296	264	-14.37629	264	-.3712833	264	-25.60232	264	-41.66346	264	-49.69326	264	-10.41818	264	-2.893888	264	-23.78933	264	-27.68016	264	-3.680554	264	-25.05017	264	-10.85465	264	1.85104	264
	265	-72.682	265	-63.54152	265	-38.73167	265	-27.12663	265	-16.34542	265	-2.504394	265	3.491895	265	-2.909942	265	-17.74708	265	-30.89225	265	-11.2682	265	-15.18515	265	-1.379112	265	-27.62609	265	-43.1759	265	-47.81131	265	-10.69334	265	-2.193323	265	-23.32744	265	-29.72189	265	-2.149772	265	-24.61841	265	-10.10792	265	4.196557	265
	266	-71.79194	266	-63.78474	266	-39.01442	266	-29.01985	266	-15.7876	266	-1.167864	266	3.177559	266	-2.715117	266	-16.29209	266	-28.7191	266	-12.08677	266	-17.59524	266	-2.450007	266	-27.94226	266	-43.33035	266	-46.1726	266	-10.06637	266	-1.313123	266	-23.32614	266	-29.78493	266	-.7256025	266	-23.88154	266	-9.515123	266	2.867695	266
	267	-71.87306	267	-63.3239	267	-40.5005	267	-30.04593	267	-15.18725	267	1.215248	267	4.317527	267	-2.481173	267	-14.83422	267	-25.82941	267	-12.73181	267	-19.37292	267	-2.579729	267	-28.28205	267	-44.24868	267	-49.1125	267	-9.939581	267	-1.124619	267	-22.14891	267	-28.74709	267	.3123331	267	-24.14692	267	-6.707054	267	2.229728	267
	268	-72.21219	268	-63.38022	268	-41.69553	268	-28.30493	268	-14.67582	268	.9080264	268	3.568909	268	-2.50667	268	-13.56044	268	-26.02383	268	-12.72228	268	-18.69759	268	-4.892948	268	-31.61512	268	-42.72136	268	-51.34785	268	-9.722048	268	-.8963847	268	-20.66984	268	-28.1789	268	1.671147	268	-23.86028	268	-6.83002	268	-.9974066	268
	269	-72.7607	269	-62.84242	269	-42.23327	269	-28.49267	269	-13.10735	269	-2.010892	269	3.820722	269	-2.376001	269	-11.63164	269	-25.78614	269	-14.59839	269	-19.17871	269	-5.147349	269	-32.96945	269	-44.73242	269	-51.07454	269	-9.392683	269	-.924529	269	-19.92285	269	-26.56523	269	1.645994	269	-25.27891	269	-4.940828	269	-2.757181	269
	270	-72.39388	270	-62.23219	270	-42.7564	270	-29.44927	270	-13.30089	270	-3.492803	270	4.008534	270	-1.084342	270	-11.62187	270	-24.13473	270	-14.71988	270	-17.88906	270	-7.050261	270	-33.04074	270	-47.3729	270	-52.2664	270	-9.38273	270	-1.418837	270	-18.80206	270	-22.8889	270	1.856146	270	-25.3572	270	-2.563912	270	-3.092353	270
	271	-72.42267	271	-63.3615	271	-42.43821	271	-30.24541	271	-13.8139	271	-1.437022	271	3.896978	271	-2.626545	271	-11.22227	271	-24.67739	271	-14.62624	271	-17.13472	271	-8.611177	271	-33.51665	271	-47.3832	271	-52.8002	271	-9.071646	271	-.9403574	271	-18.16307	271	-19.75604	271	1.640893	271	-25.38817	271	-1.425614	271	-5.755715	271
	272	-72.76863	272	-62.94444	272	-42.42245	272	-30.40738	272	-14.65141	272	-.1652277	272	2.749717	272	-3.488085	272	-10.10931	272	-23.74048	272	-15.20967	272	-19.81397	272	-8.059081	272	-32.82772	272	-45.44384	272	-52.18758	272	-9.532159	272	-2.149116	272	-18.26121	272	-17.73763	272	2.720203	272	-23.52943	272	.2603374	272	-4.719836	272
	273	-72.19641	273	-61.97797	273	-42.99897	273	-31.05881	273	-14.68388	273	.437957	273	2.756526	273	-3.308209	273	-10.04018	273	-24.94456	273	-16.40983	273	-20.87806	273	-8.623714	273	-32.39672	273	-42.3248	273	-50.2709	273	-8.845053	273	-3.691639	273	-17.96552	273	-15.90573	273	1.974062	273	-23.30305	273	1.150618	273	-6.010761	273
	274	-72.56868	274	-61.89999	274	-43.28621	274	-30.85642	274	-14.83001	274	2.267365	274	1.423471	274	-4.692082	274	-9.845718	274	-24.27536	274	-14.33263	274	-17.82057	274	-5.975859	274	-30.25552	274	-39.83716	274	-49.60709	274	-8.157917	274	-4.655458	274	-15.7809	274	-14.57993	274	.7838452	274	-24.42492	274	-.3841026	274	-6.750594	274
	275	-71.46396	275	-62.47559	275	-42.58907	275	-30.24151	275	-14.40996	275	2.76884	275	2.231793	275	-4.345815	275	-10.79158	275	-24.08139	275	-14.7923	275	-17.45453	275	-4.55425	275	-30.4755	275	-36.95566	275	-49.70032	275	-8.135017	275	-4.764098	275	-16.4891	275	-13.8782	275	1.216301	275	-23.41753	275	-.5078259	275	-5.939082	275
	276	-70.57899	276	-63.44542	276	-43.32965	276	-31.45177	276	-14.78581	276	4.198552	276	2.558932	276	-4.995496	276	-11.59908	276	-23.82064	276	-14.96001	276	-17.28434	276	-2.598415	276	-30.45739	276	-33.52504	276	-48.17242	276	-8.166766	276	-3.661243	276	-16.86277	276	-15.16025	276	.344103	276	-23.00227	276	-1.010515	276	-5.809535	276
	277	-70.23132	277	-64.06709	277	-43.39064	277	-32.45997	277	-13.85426	277	5.112941	277	3.429348	277	-5.211074	277	-10.89068	277	-22.39536	277	-16.02261	277	-16.55949	277	-4.624784E-02	277	-26.47128	277	-32.13217	277	-47.76807	277	-7.895902	277	-2.995961	277	-16.03903	277	-17.73742	277	-.3950268	277	-22.15208	277	-.3298856	277	-3.376367	277
	278	-69.5797	278	-64.66017	278	-44.01567	278	-33.16706	278	-12.24122	278	5.441	278	3.37064	278	-6.709741	278	-11.26726	278	-22.216	278	-17.06204	278	-16.5172	278	.9866428	278	-24.95508	278	-29.20542	278	-44.90328	278	-8.469603	278	-2.018635	278	-16.77781	278	-19.54775	278	-.8784318	278	-21.12702	278	-.3147465	278	-.1725772	278
	279	-70.00156	279	-64.29071	279	-44.21256	279	-33.78844	279	-10.6934	279	5.525222	279	4.276502	279	-5.647135	279	-10.28142	279	-20.72695	279	-17.74734	279	-19.23565	279	2.974496	279	-22.85994	279	-25.69262	279	-41.49335	279	-10.11493	279	-3.039459	279	-17.00356	279	-20.71784	279	-2.158063	279	-21.22735	279	-4.176632E-02	279	4.81608	279
	280	-69.96684	280	-63.23241	280	-45.31515	280	-35.61718	280	-10.40702	280	5.385062	280	5.412385	280	-4.422047	280	-9.421536	280	-20.74449	280	-17.6234	280	-18.96033	280	5.210217	280	-21.60046	280	-24.62031	280	-38.64108	280	-10.09078	280	-4.456191	280	-17.21172	280	-21.66977	280	-2.813437	280	-22.06854	280	-.320743	280	9.175763	280
	281	-69.5106	281	-63.18988	281	-45.97775	281	-35.33015	281	-9.029713	281	5.399761	281	6.300406	281	-4.535964	281	-9.595534	281	-20.02276	281	-18.25735	281	-18.02719	281	7.28274	281	-20.48839	281	-24.73385	281	-37.7396	281	-8.629185	281	-5.841973	281	-17.17703	281	-22.90055	281	-2.684285	281	-22.1241	281	-1.065959	281	12.49293	281
	282	-69.0927	282	-63.04954	282	-46.4163	282	-35.83006	282	-9.180049	282	5.977452	282	7.028001	282	-3.392475	282	-8.805819	282	-19.27648	282	-19.59544	282	-19.05121	282	7.751104	282	-19.45025	282	-23.28373	282	-35.8563	282	-8.476965	282	-5.659215	282	-17.24517	282	-24.9303	282	-.7333887	282	-20.99667	282	-3.851579	282	15.82082	282
	283	-69.09017	283	-65.27412	283	-47.84638	283	-36.60168	283	-9.158187	283	7.687891	283	7.740884	283	-3.407804	283	-9.17465	283	-17.29763	283	-20.79255	283	-20.9472	283	8.406237	283	-18.43313	283	-22.39755	283	-32.81217	283	-8.016283	283	-4.585087	283	-17.60216	283	-26.22746	283	1.167328	283	-19.13125	283	-3.684636	283	14.16257	283
	284	-67.8293	284	-66.43986	284	-48.26088	284	-36.80919	284	-8.33655	284	8.397888	284	8.368322	284	-2.325944	284	-8.644369	284	-16.67241	284	-20.54586	284	-21.4684	284	8.579068	284	-16.87424	284	-22.63692	284	-31.65288	284	-7.227577	284	-3.457499	284	-17.88886	284	-27.19274	284	2.555237	284	-16.80675	284	-2.54971	284	9.917223	284
	285	-69.13876	285	-66.40199	285	-49.52127	285	-36.19528	285	-8.890818	285	8.654062	285	8.70451	285	-1.831262	285	-8.964197	285	-18.02507	285	-21.7303	285	-21.57316	285	8.480765	285	-18.36926	285	-22.13844	285	-27.62924	285	-6.589119	285	-2.562717	285	-17.61399	285	-26.86327	285	4.186463	285	-14.84367	285	-1.499072	285	7.528163	285
	286	-69.95099	286	-64.82671	286	-49.03522	286	-37.80544	286	-9.159507	286	8.814894	286	8.505079	286	-3.812432E-02	286	-8.240445	286	-19.15075	286	-22.65051	286	-21.46533	286	7.891238	286	-18.11652	286	-21.61672	286	-24.94601	286	-6.701133	286	-3.518766	286	-17.40265	286	-27.23411	286	4.990792	286	-14.67949	286	-.3495359	286	6.954291	286
	287	-69.75485	287	-63.53352	287	-48.97057	287	-39.0863	287	-9.614241	287	8.017942	287	8.762698	287	.6687605	287	-8.846302	287	-17.76908	287	-23.3914	287	-19.99912	287	8.074648	287	-18.12713	287	-21.60937	287	-25.09074	287	-5.430667	287	-3.408927	287	-16.34463	287	-26.22688	287	7.583804	287	-13.06166	287	1.750583	287	4.745356	287
	288	-70.16302	288	-64.9437	288	-48.81297	288	-39.697	288	-10.47131	288	8.018594	288	8.365149	288	-4.067421E-02	288	-8.967526	288	-15.15863	288	-23.90046	288	-20.6945	288	7.234828	288	-18.40542	288	-20.49936	288	-24.36394	288	-4.58015	288	-3.502427	288	-16.13754	288	-25.56319	288	11.10115	288	-10.41106	288	4.320814	288	4.018617	288
	289	-69.01157	289	-65.70467	289	-49.02594	289	-39.80569	289	-10.78261	289	6.91644	289	9.08052	289	.5942249	289	-8.63692	289	-12.96376	289	-26.25544	289	-25.95589	289	5.890075	289	-18.66253	289	-20.20136	289	-24.46202	289	-4.395133	289	-3.072261	289	-15.80122	289	-24.96621	289	11.91348	289	-8.393459	289	5.994953	289	3.985267	289
	290	-68.40746	290	-65.83923	290	-49.98246	290	-40.72089	290	-11.22786	290	7.811058	290	9.398055	290	.4321289	290	-8.941061	290	-11.0423	290	-27.28952	290	-27.51309	290	6.071486	290	-17.98513	290	-17.86213	290	-21.57086	290	-4.473162	290	-2.906054	290	-15.46467	290	-22.24175	290	12.86212	290	-5.909945	290	7.588121	290	.3869441	290
	291	-68.09077	291	-64.96511	291	-50.25137	291	-40.66484	291	-10.25231	291	8.200968	291	9.377119	291	-.1295543	291	-9.554749	291	-10.73193	291	-27.67222	291	-26.49943	291	5.451751	291	-17.6284	291	-15.10017	291	-21.06666	291	-4.464854	291	-1.89498	291	-14.6157	291	-20.65628	291	14.87035	291	-5.250384	291	8.28857	291	-1.549482E-02	291
	292	-68.23073	292	-64.41203	292	-50.4798	292	-40.98154	292	-10.54995	292	8.304935	292	9.845465	292	.3738153	292	-9.131917	292	-12.89324	292	-29.22008	292	-25.8562	292	5.630232	292	-16.81446	292	-13.62786	292	-20.93613	292	-4.712531	292	-.4145075	292	-15.79196	292	-20.28097	292	16.07634	292	-4.985217	292	8.152746	292	.649938	292
	293	-67.41145	293	-62.46346	293	-50.83704	293	-42.3268	293	-9.417259	293	10.96004	293	10.70836	293	1.139261	293	-8.338621	293	-12.67598	293	-29.53548	293	-25.51944	293	5.389266	293	-14.75481	293	-10.93942	293	-20.06696	293	-3.975531	293	.3587411	293	-15.73119	293	-20.61697	293	16.12265	293	-4.676463	293	8.99403	293	2.045704	293
	294	-66.89761	294	-62.14319	294	-52.00234	294	-42.62151	294	-8.613436	294	12.5057	294	11.57555	294	1.63031	294	-7.94214	294	-11.82514	294	-30.74876	294	-25.90385	294	5.14417	294	-13.14372	294	-10.38712	294	-20.46003	294	-3.230029	294	2.01338	294	-14.96149	294	-20.16828	294	16.01739	294	-3.204125	294	8.090247	294	2.054157	294
	295	-66.87856	295	-62.97792	295	-52.41792	295	-42.94095	295	-7.442261	295	12.62839	295	11.77671	295	.198611	295	-7.58917	295	-12.06236	295	-31.2935	295	-26.46376	295	5.977597	295	-13.39155	295	-8.950178	295	-18.23019	295	-2.818454	295	2.306327	295	-15.12145	295	-20.4205	295	15.06606	295	-2.682296	295	7.673831	295	3.699159	295
	296	-66.11124	296	-62.12824	296	-53.68401	296	-43.93087	296	-5.788581	296	11.23916	296	12.41487	296	2.556995	296	-6.517907	296	-10.09899	296	-31.79714	296	-28.51925	296	7.065071	296	-12.9554	296	-8.002192	296	-16.55899	296	-2.366429	296	1.977118	296	-14.90906	296	-19.1346	296	13.84845	296	-3.111457	296	7.201418	296	6.591837	296
	297	-65.46368	297	-61.13669	297	-55.06177	297	-45.38392	297	-5.128814	297	12.09456	297	12.91337	297	4.242871	297	-6.145871	297	-10.65804	297	-31.65738	297	-27.93679	297	7.570827	297	-9.935887	297	-7.470645	297	-15.8555	297	-1.518883	297	2.160338	297	-14.79994	297	-18.30765	297	12.55954	297	-4.125576	297	5.669381	297	6.155886	297
	298	-65.57346	298	-60.98259	298	-55.54098	298	-46.17352	298	-4.71108	298	14.28412	298	12.61018	298	5.880702	298	-5.685875	298	-11.4735	298	-32.63987	298	-29.35423	298	8.019677	298	-7.384474	298	-8.522238	298	-14.87403	298	-.6766626	298	2.685434	298	-14.7644	298	-19.06248	298	12.35221	298	-3.204643	298	5.373808	298	9.432907	298
	299	-66.29675	299	-60.69781	299	-56.63045	299	-47.80738	299	-4.88475	299	14.89089	299	14.17632	299	5.455367	299	-4.411043	299	-10.97899	299	-34.30645	299	-31.15125	299	9.371706	299	-7.035971	299	-9.198795	299	-12.96577	299	-.3358622	299	3.557191	299	-13.40306	299	-19.23355	299	13.62059	299	-1.648993	299	6.007	299	12.30115	299
	300	-66.0312	300	-61.1167	300	-58.95148	300	-49.36286	300	-5.172996	300	16.09809	300	16.54527	300	2.149734	300	-3.824306	300	-9.780127	300	-35.84112	300	-32.15271	300	12.27785	300	-6.815195	300	-11.37957	300	-8.630868	300	.315613	300	4.486998	300	-12.57823	300	-20.30364	300	14.28016	300	-.7934965	300	5.14343	300	11.9734	300
	301	-65.2605	301	-61.99012	301	-60.05612	301	-49.0689	301	-5.576412	301	16.64255	301	17.52148	301	2.281793	301	-3.036552	301	-8.987494	301	-36.76541	301	-32.3064	301	14.49498	301	-7.568546	301	-12.39675	301	-6.934835	301	-3.676519E-02	301	4.486567	301	-11.38877	301	-17.32035	301	16.30848	301	.7149559	301	4.408955	301	12.12032	301
	302	-65.22534	302	-62.42635	302	-61.89711	302	-49.92456	302	-6.162586	302	14.7675	302	16.18974	302	3.55189	302	-3.509961	302	-9.633542	302	-37.25411	302	-32.95881	302	15.90743	302	-7.094322	302	-11.75841	302	-5.550977	302	8.729637E-02	302	4.927627	302	-10.99118	302	-17.89776	302	17.01972	302	-.1648954	302	4.532443	302	11.20703	302
	303	-64.87732	303	-60.73352	303	-62.58025	303	-49.74855	303	-7.585725	303	15.80744	303	16.60438	303	5.608943	303	-2.452826	303	-7.821954	303	-38.09499	303	-35.34372	303	16.88878	303	-3.059905	303	-9.431794	303	-7.807303	303	3.932074E-02	303	5.323606	303	-11.15675	303	-17.84172	303	17.59344	303	-.8329956	303	6.267813	303	11.26676	303
	304	-65.30948	304	-59.73811	304	-64.72061	304	-50.18123	304	-6.789752	304	15.5442	304	17.09538	304	6.994468	304	-2.534767	304	-8.094276	304	-38.55109	304	-36.02351	304	18.50078	304	1.047059	304	-10.18842	304	-8.575452	304	.2815464	304	6.399127	304	-12.80115	304	-18.97732	304	18.43593	304	-.8833131	304	6.373691	304	7.279505	304
	305	-65.61585	305	-60.28042	305	-66.0946	305	-51.15586	305	-8.195658	305	15.10471	305	17.67066	305	5.848745	305	-1.25068	305	-5.805651	305	-39.47059	305	-38.1666	305	19.50117	305	2.138832	305	-8.89052	305	-5.566025	305	.2815117	305	6.044731	305	-14.03387	305	-21.84204	305	21.04702	305	1.281216	305	9.633322	305	8.462649	305
	306	-65.36367	306	-59.42735	306	-68.189	306	-52.5151	306	-8.466265	306	14.70552	306	19.70184	306	8.562696	306	-.5321534	306	-4.808676	306	-40.28391	306	-40.65007	306	20.34806	306	1.226645	306	-6.840755	306	-3.373392	306	-.3020178	306	4.546963	306	-16.06405	306	-25.0993	306	22.4919	306	2.057644	306	11.36367	306	7.911474	306
	307	-64.81372	307	-58.86742	307	-66.79825	307	-52.04234	307	-9.005976	307	14.95656	307	20.49344	307	9.098892	307	-.9300448	307	-4.217344	307	-40.93153	307	-39.65071	307	21.47611	307	.9079636	307	-3.560099	307	.1874834	307	-.5378857	307	3.316655	307	-16.1593	307	-25.07156	307	22.68922	307	2.362269	307	12.69234	307	3.768372	307
	308	-64.03716	308	-58.49948	308	-68.12562	308	-54.32871	308	-8.880685	308	15.47764	308	21.37141	308	10.94048	308	-1.239987	308	-3.214702	308	-42.21852	308	-39.39465	308	21.84566	308	1.128349	308	-1.140195	308	-.2736312	308	-1.158503	308	2.331144	308	-17.28805	308	-26.33236	308	24.00663	308	2.64979	308	14.23116	308	3.118875	308
	309	-63.20272	309	-57.3032	309	-70.02768	309	-56.42783	309	-8.125544	309	15.83286	309	22.59054	309	11.09846	309	-1.353745	309	-3.906679	309	-44.20516	309	-39.59296	309	21.80561	309	.8079499	309	1.952419	309	1.217102	309	-1.233538	309	3.005467	309	-17.60723	309	-27.42785	309	25.38337	309	2.164198	309	15.29473	309	2.314084	309
	310	-62.22418	310	-56.15895	310	-70.52585	310	-57.86628	310	-6.873852	310	18.15023	310	22.74968	310	12.68638	310	-.6116243	310	-5.667756	310	-45.38226	310	-40.92781	310	22.83721	310	2.360809	310	3.784564	310	2.162665	310	-2.156234	310	1.891877	310	-18.63064	310	-28.83549	310	26.95572	310	3.161048	310	15.2296	310	3.14923	310
	311	-62.07723	311	-57.14252	311	-71.55283	311	-58.12963	311	-5.324908	311	20.35452	311	22.86131	311	12.38616	311	-.544871	311	-7.696209	311	-46.02659	311	-42.02461	311	23.53355	311	3.154525	311	5.966201	311	4.390037	311	-1.986417	311	1.584162	311	-19.1456	311	-29.41817	311	27.94623	311	4.850097	311	16.02474	311	2.920811	311
	312	-62.2187	312	-58.15925	312	-71.97544	312	-59.26855	312	-4.26707	312	21.75846	312	22.09855	312	10.96541	312	-.4935573	312	-5.468087	312	-47.67628	312	-45.14141	312	25.44188	312	4.361475	312	7.856793	312	7.74451	312	-2.235771	312	.9220544	312	-18.81712	312	-28.88297	312	27.33149	312	5.135358	312	16.23741	312	3.405056	312
	313	-61.59575	313	-56.35291	313	-72.59331	313	-62.32613	313	-2.008785	313	21.34381	313	22.65743	313	12.38264	313	7.808805E-03	313	-4.969079	313	-49.11789	313	-45.09589	313	27.55392	313	6.250428	313	7.507983	313	10.37435	313	-3.042873	313	.2954293	313	-18.50231	313	-28.9134	313	25.42598	313	5.348733	313	15.44356	313	3.819841	313
	314	-61.51415	314	-56.34895	314	-73.61565	314	-63.31229	314	-1.101143	314	20.97708	314	22.03257	314	12.3891	314	-2.215505E-03	314	-5.30354	314	-50.21227	314	-42.34526	314	29.58011	314	7.585813	314	10.99508	314	13.4657	314	-3.835257	314	-.5809382	314	-17.82579	314	-28.12014	314	22.14808	314	3.82506	314	14.06688	314	2.555597	314
	315	-61.34389	315	-57.5023	315	-74.9249	315	-64.98538	315	-.8635319	315	22.91985	315	22.338	315	12.1189	315	-1.238763E-02	315	-3.716176	315	-51.40961	315	-42.08191	315	31.09348	315	9.062362	315	13.01336	315	15.10907	315	-4.259397	315	-.7785443	315	-17.74589	315	-26.90207	315	22.10864	315	4.173835	315	12.64191	315	4.881644	315
	316	-62.22355	316	-57.94416	316	-76.21297	316	-66.10487	316	-1.635578	316	22.15329	316	23.12867	316	12.50055	316	.3803442	316	-4.796042	316	-52.85674	316	-43.23615	316	31.52495	316	9.799921	316	16.20321	316	17.63195	316	-5.528962	316	-1.051935	316	-18.22702	316	-27.02297	316	23.78169	316	5.926636	316	12.03039	316	5.243189	316
	317	-63.11243	317	-58.75283	317	-76.5391	317	-66.64314	317	-1.790236	317	24.20915	317	23.72131	317	11.91803	317	8.035362E-02	317	-5.712134	317	-53.63573	317	-43.27661	317	31.87787	317	11.09896	317	17.77701	317	20.0696	317	-6.643687	317	-1.63233	317	-17.52915	317	-26.27621	317	20.48384	317	6.357041	317	10.54913	317	4.560428	317
	318	-64.07932	318	-59.89134	318	-76.20348	318	-65.69425	318	-2.633103	318	22.87214	318	24.30101	318	12.50785	318	-.2898297	318	-7.111804	318	-53.28823	318	-42.61813	318	32.1479	318	9.347404	318	17.69976	318	20.70807	318	-6.953328	318	-2.58418	318	-17.28946	318	-26.92983	318	20.03781	318	7.331427	318	10.14746	318	5.038668	318
	319	-64.69549	319	-60.14127	319	-76.18938	319	-66.62096	319	-3.106645	319	23.44698	319	24.51003	319	13.64436	319	1.151547E-02	319	-9.047396	319	-53.19698	319	-42.84697	319	33.17561	319	7.585518	319	20.50815	319	24.72221	319	-6.863473	319	-3.598986	319	-18.12202	319	-27.64875	319	18.69769	319	4.276745	319	8.433871	319	6.006198	319
	320	-65.17543	320	-59.24057	320	-76.80808	320	-67.2424	320	-4.123284	320	23.97544	320	25.44623	320	16.002	320	-1.022339	320	-8.079	320	-52.83873	320	-43.06456	320	34.86781	320	7.052798	320	17.6595	320	21.50617	320	-7.593772	320	-3.870492	320	-18.94189	320	-26.84566	320	17.9522	320	2.90078	320	9.305329	320	6.794463	320
	321	-66.23969	321	-59.73744	321	-76.31213	321	-67.17874	321	-5.288885	321	24.28177	321	25.69525	321	16.93462	321	-1.43918	321	-8.271435	321	-51.8682	321	-42.41363	321	35.7585	321	7.96488	321	20.64364	321	23.83259	321	-6.940768	321	-2.257899	321	-20.12281	321	-26.71579	321	16.10892	321	-.3319876	321	9.929991	321	7.113447	321
	322	-66.67433	322	-60.04497	322	-76.21377	322	-66.23673	322	-6.42018	322	24.02954	322	25.93324	322	16.95282	322	-.8754346	322	-7.13738	322	-51.67649	322	-46.45992	322	37.48056	322	9.75905	322	20.90129	322	25.68602	322	-6.732274	322	-2.465147	322	-21.11792	322	-27.14936	322	14.33926	322	.3572765	322	12.68391	322	11.77162	322
	323	-66.9183	323	-61.57754	323	-76.15087	323	-66.05177	323	-6.20364	323	22.41203	323	26.99614	323	16.83067	323	-1.53481	323	-6.878721	323	-51.47147	323	-49.73158	323	40.59609	323	12.66858	323	20.39001	323	26.28485	323	-6.41702	323	-3.18895	323	-21.74732	323	-26.52316	323	12.87622	323	.6338421	323	13.63602	323	13.85091	323
	324	-66.39585	324	-62.64556	324	-74.96754	324	-64.67701	324	-5.046084	324	21.55547	324	29.52225	324	14.45623	324	-1.74384	324	-8.011842	324	-50.77519	324	-50.49083	324	44.35056	324	16.13394	324	19.29645	324	28.65155	324	-4.898167	324	-4.219689	324	-22.79049	324	-27.92698	324	11.78378	324	-.4814455	324	14.45397	324	13.80761	324
	325	-66.24249	325	-62.05275	325	-74.28976	325	-62.8995	325	-4.686651	325	20.61831	325	31.24069	325	17.0378	325	-2.005174	325	-6.642934	325	-51.21886	325	-51.90168	325	46.61378	325	17.88768	325	17.49745	325	28.21929	325	-4.093833	325	-3.90966	325	-23.16073	325	-28.10634	325	11.24196	325	-1.812089	325	16.45454	325	13.52979	325
	326	-66.45365	326	-61.80684	326	-73.82529	326	-62.77885	326	-4.210257	326	21.93583	326	31.32339	326	19.30695	326	-2.320463	326	-6.967906	326	-51.49076	326	-53.83469	326	49.12986	326	20.26239	326	16.26337	326	27.32575	326	-3.48474	326	-2.419377	326	-24.51888	326	-28.49909	326	10.18199	326	-3.075092	326	20.29772	326	11.09402	326
	327	-65.74689	327	-60.47144	327	-73.55506	327	-62.78779	327	-3.574804	327	24.10896	327	31.43715	327	21.45786	327	-1.842458	327	-5.505634	327	-52.44476	327	-54.15771	327	52.20888	327	23.81081	327	16.16984	327	21.22525	327	-2.774274	327	-1.010799	327	-25.04333	327	-29.4684	327	10.88829	327	-1.844131	327	22.509	327	9.845749	327
	328	-65.64822	328	-60.33414	328	-73.95094	328	-63.42456	328	-3.277362	328	25.33429	328	30.7496	328	23.33395	328	-1.937013	328	-5.025183	328	-53.43338	328	-54.73485	328	53.83587	328	26.12193	328	16.2761	328	20.34988	328	-2.981851	328	.6779763	328	-25.77551	328	-30.85568	328	11.83217	328	-.1480706	328	22.25961	328	10.72371	328
	329	-65.45863	329	-60.54603	329	-73.41	329	-63.26128	329	-2.527042	329	26.09712	329	31.99066	329	25.57769	329	-1.137746	329	-4.063247	329	-55.39849	329	-57.34305	329	54.99718	329	29.44139	329	15.24401	329	23.4787	329	-3.288464	329	.7643415	329	-25.44101	329	-30.31257	329	13.3998	329	-.1274426	329	22.82578	329	13.11639	329
	330	-65.40309	330	-59.07514	330	-74.43562	330	-64.88165	330	-1.516658	330	26.9326	330	33.76927	330	24.8998	330	-.1777244	330	-2.616729	330	-56.49725	330	-55.75136	330	56.73021	330	31.73842	330	15.06732	330	24.26031	330	-1.848996	330	1.357691	330	-25.82238	330	-29.7763	330	14.4641	330	-.3393362	330	21.72196	330	11.17118	330
	331	-65.07588	331	-58.97213	331	-75.27383	331	-65.30547	331	-.5779773	331	28.81646	331	33.75521	331	22.25357	331	.3372824	331	-2.724348	331	-57.22188	331	-53.54804	331	59.36394	331	32.62629	331	15.44833	331	24.87926	331	-1.232772	331	3.343781	331	-25.82149	331	-30.10176	331	15.55788	331	-.8053276	331	21.02933	331	10.87533	331
	332	-64.92413	332	-60.05544	332	-75.52665	332	-66.97945	332	-.9378645	332	28.68776	332	33.73838	332	24.10392	332	1.461483	332	-1.256898	332	-59.39113	332	-54.33131	332	59.03694	332	31.1587	332	11.71008	332	21.29207	332	-1.565978	332	4.886284	332	-24.98569	332	-31.0609	332	15.91255	332	-.3364629	332	20.26207	332	12.2203	332
	333	-65.53318	333	-61.78209	333	-76.88646	333	-69.49452	333	-.3795671	333	29.40003	333	32.25955	333	25.14799	333	2.185444	333	-.6296784	333	-61.46305	333	-54.13499	333	59.41126	333	32.76323	333	14.78049	333	23.82278	333	-1.633848	333	5.09691	333	-24.45531	333	-31.73612	333	17.14546	333	.8902251	333	19.13795	333	12.18405	333
	334	-66.7039	334	-62.07802	334	-77.17345	334	-70.27356	334	-.7306609	334	30.56947	334	32.33358	334	26.56771	334	2.892961	334	-.2259998	334	-61.89668	334	-53.41554	334	59.64336	334	32.97349	334	14.54543	334	22.3258	334	-3.056852	334	3.657166	334	-23.61709	334	-31.41243	334	17.11491	334	2.742207	334	18.18879	334	11.86124	334
	335	-67.76732	335	-63.10096	335	-77.75804	335	-70.50567	335	-1.916128	335	29.45509	335	32.76289	335	27.29723	335	4.736558	335	-.6959432	335	-62.21362	335	-53.41661	335	59.68541	335	31.68525	335	16.49088	335	24.86071	335	-3.307402	335	3.007689	335	-22.32698	335	-29.92521	335	17.60061	335	2.668937	335	16.49687	335	9.204699	335
	336	-68.7863	336	-63.58195	336	-77.80984	336	-71.88004	336	-3.067053	336	29.34617	336	33.33553	336	27.38185	336	4.689819	336	-.5130203	336	-63.12859	336	-53.64203	336	59.71351	336	32.34126	336	16.11362	336	26.04441	336	-3.611471	336	1.197316	336	-22.09225	336	-28.8903	336	17.61673	336	3.17016	336	16.59907	336	11.09566	336
	337	-69.59905	337	-64.10457	337	-77.69751	337	-73.87149	337	-3.8213	337	28.50816	337	34.91848	337	24.50349	337	4.508969	337	-.5986032	337	-63.7351	337	-51.85048	337	59.11044	337	31.66011	337	16.25485	337	24.52456	337	-3.989123	337	.8980964	337	-22.23691	337	-28.56484	337	18.04387	337	3.661376	337	14.51604	337	13.28434	337
	338	-70.34529	338	-65.76635	338	-76.84293	338	-74.17768	338	-4.554702	338	28.17166	338	34.82995	338	23.85341	338	5.269361	338	-.0352779	338	-65.02886	338	-50.62989	338	58.28586	338	31.97242	338	15.613	338	24.41681	338	-4.477931	338	.8662227	338	-23.62142	338	-26.9868	338	18.5561	338	6.185504	338	13.12036	338	15.3433	338
	339	-71.06082	339	-66.23516	339	-76.4773	339	-73.3136	339	-5.037583	339	27.55836	339	35.05842	339	24.40292	339	5.902316	339	1.372214	339	-65.67648	339	-51.1118	339	56.96024	339	32.20683	339	17.73542	339	26.20837	339	-4.537993	339	1.386523	339	-23.58348	339	-27.00919	339	19.99399	339	8.210745	339	12.28397	339	17.79216	339
	340	-71.04352	340	-66.69289	340	-75.58499	340	-72.64586	340	-4.863222	340	26.10361	340	35.9945	340	25.13418	340	5.671324	340	1.074844	340	-65.11881	340	-49.46962	340	57.42836	340	33.56995	340	20.55555	340	29.14043	340	-4.448363	340	1.633213	340	-24.33861	340	-27.50122	340	20.3465	340	7.694293	340	13.65555	340	14.00863	340
	341	-69.949	341	-66.65572	341	-74.97377	341	-70.37584	341	-5.524579	341	27.49944	341	37.56869	341	25.31907	341	6.63344	341	.3760307	341	-64.51045	341	-47.98158	341	57.05999	341	32.24958	341	21.29111	341	29.64556	341	-3.996304	341	2.653024	341	-25.55396	341	-27.41426	341	19.78308	341	7.49494	341	15.10735	341	12.95658	341
	342	-68.61637	342	-65.60658	342	-74.83405	342	-68.56721	342	-5.028678	342	26.66239	342	37.83356	342	25.52939	342	5.287501	342	.4161344	342	-64.35612	342	-48.94823	342	57.31138	342	30.70955	342	22.53839	342	31.35087	342	-4.257689	342	2.644499	342	-27.47366	342	-28.89305	342	20.52803	342	5.988082	342	15.92689	342	13.82039	342
	343	-67.99289	343	-64.75759	343	-74.93552	343	-67.78802	343	-3.85318	343	27.63707	343	37.99686	343	27.79705	343	4.696796	343	.3854534	343	-63.38219	343	-49.0441	343	56.35806	343	32.19773	343	22.81458	343	30.38408	343	-4.439663	343	3.279441	343	-29.01039	343	-32.1295	343	19.84794	343	5.518147	343	18.4412	343	15.96665	343
	344	-67.40031	344	-63.91547	344	-73.88425	344	-67.08143	344	-3.299726	344	27.88422	344	39.14588	344	29.28841	344	5.515544	344	.7699079	344	-62.61355	344	-49.35535	344	56.37594	344	33.20067	344	24.67006	344	31.57937	344	-5.101069	344	3.629246	344	-30.09847	344	-33.90802	344	19.93431	344	7.384473	344	20.22473	344	15.94353	344
	345	-67.66933	345	-64.38792	345	-73.02065	345	-68.22207	345	-2.235148	345	28.7467	345	38.06409	345	30.04592	345	6.073741	345	1.241654	345	-63.16117	345	-51.07561	345	55.88486	345	32.29629	345	24.95562	345	34.61161	345	-5.961251	345	2.574691	345	-32.24976	345	-36.27354	345	19.19148	345	8.354527	345	21.80266	345	15.34063	345
	346	-66.04183	346	-64.46246	346	-73.69372	346	-67.68771	346	-1.928805	346	28.99757	346	39.79276	346	30.69498	346	6.487926	346	2.951583	346	-63.75517	346	-51.69744	346	54.72175	346	32.75416	346	22.43185	346	32.04926	346	-6.399469	346	-.5357888	346	-33.72336	346	-35.89015	346	19.47783	346	8.28758	346	22.9209	346	16.46959	346
	347	-65.87963	347	-64.90636	347	-73.67148	347	-67.20598	347	-1.592165	347	29.68092	347	40.78051	347	29.32703	347	6.37317	347	2.755214	347	-62.49218	347	-49.11421	347	54.10539	347	32.52394	347	27.38839	347	31.74779	347	-6.332697	347	-2.866439	347	-35.17196	347	-36.05025	347	18.9024	347	7.233855	347	22.36163	347	13.53347	347
	348	-66.37504	348	-65.0601	348	-74.32765	348	-66.47726	348	-1.089655	348	30.89774	348	40.79248	348	30.25295	348	7.010527	348	3.627843	348	-61.51305	348	-51.13054	348	54.18754	348	29.76031	348	26.4061	348	25.46669	348	-6.070932	348	-2.923661	348	-35.85765	348	-37.38845	348	20.14391	348	8.441828	348	22.90796	348	13.04999	348
	349	-66.71642	349	-64.42484	349	-74.89218	349	-66.44967	349	-1.238694	349	30.83285	349	40.27267	349	31.35158	349	7.48798	349	4.365769	349	-61.89697	349	-54.38664	349	53.9169	349	27.31128	349	25.68594	349	26.28468	349	-7.514805	349	-3.141699	349	-36.10794	349	-38.25026	349	20.28255	349	9.702538	349	22.16681	349	12.32395	349
	350	-66.71787	350	-64.02822	350	-75.97305	350	-67.43426	350	-1.590336	350	31.11065	350	39.72424	350	30.6699	350	8.420107	350	4.117349	350	-61.69209	350	-54.48638	350	54.73918	350	27.97633	350	24.98299	350	27.75988	350	-7.640498	350	-2.032594	350	-36.49862	350	-38.21222	350	20.69453	350	9.559687	350	21.08924	350	11.33714	350
	351	-67.15732	351	-64.88847	351	-75.38902	351	-66.43867	351	-3.481803	351	30.78485	351	39.38744	351	31.58741	351	8.151725	351	3.721972	351	-61.20019	351	-54.12264	351	55.08894	351	29.32111	351	24.98087	351	29.02094	351	-7.789832	351	-2.296813	351	-36.80782	351	-37.55314	351	23.74952	351	12.40651	351	20.5986	351	11.29645	351
	352	-68.09641	352	-65.5321	352	-74.65477	352	-65.50649	352	-4.194948	352	30.19413	352	39.10711	352	30.8667	352	7.912967	352	3.25282	352	-60.7759	352	-55.51283	352	55.75571	352	30.46242	352	24.18912	352	31.08875	352	-7.500144	352	-2.268854	352	-36.21174	352	-34.76201	352	24.76088	352	12.97979	352	19.04548	352	9.368423	352
	353	-68.27274	353	-64.21771	353	-74.30614	353	-65.08084	353	-4.832166	353	30.30901	353	39.2345	353	32.25381	353	7.881174	353	2.426898	353	-61.17619	353	-55.91953	353	57.40852	353	32.64262	353	24.95725	353	31.94991	353	-7.041944	353	-1.64985	353	-35.02054	353	-33.0992	353	24.56771	353	11.71663	353	19.79054	353	8.886845	353
	354	-67.61755	354	-63.60962	354	-73.37212	354	-65.34123	354	-5.212525	354	30.74314	354	38.69695	354	31.60653	354	7.848197	354	2.215677	354	-60.41143	354	-54.10753	354	58.65652	354	34.03763	354	24.8783	354	32.4347	354	-6.579859	354	-1.019825	354	-33.60163	354	-33.77602	354	24.18018	354	11.90016	354	18.66611	354	8.153208	354
	355	-67.7819	355	-65.71983	355	-71.79743	355	-65.82263	355	-5.94375	355	29.99627	355	38.78606	355	31.5069	355	7.894847	355	3.559221	355	-60.45676	355	-56.1324	355	60.04598	355	34.4857	355	24.81874	355	33.43687	355	-5.353063	355	-.5475039	355	-33.06813	355	-33.48403	355	24.39709	355	12.64228	355	18.36566	355	9.631517	355
	356	-67.92948	356	-66.13524	356	-70.32978	356	-65.34785	356	-6.644489	356	29.60775	356	40.00075	356	32.40477	356	8.017988	356	3.908609	356	-61.57345	356	-58.28156	356	61.49868	356	36.6943	356	27.25463	356	37.0839	356	-4.729342	356	-.465996	356	-32.24564	356	-31.08707	356	24.26162	356	12.62915	356	18.88969	356	11.08707	356
	357	-67.4953	357	-66.06641	357	-68.94039	357	-64.03976	357	-6.058095	357	31.40876	357	40.49723	357	32.40321	357	8.079073	357	5.124413	357	-61.48627	357	-57.33177	357	62.90195	357	37.69246	357	31.05233	357	41.06551	357	-4.349823	357	-2.034111E-02	357	-30.9205	357	-27.83907	357	24.15929	357	11.76666	357	18.01762	357	9.916923	357
	358	-67.62859	358	-65.30246	358	-67.53513	358	-62.08171	358	-6.333315	358	31.68836	358	41.5848	358	32.41548	358	7.854486	358	5.347133	358	-61.84249	358	-56.54693	358	63.9229	358	37.21262	358	33.59162	358	44.16764	358	-4.227785	358	.5844172	358	-29.6311	358	-26.55184	358	23.97482	358	10.84492	358	19.1836	358	11.27415	358
	359	-67.38638	359	-64.23362	359	-66.6313	359	-61.54153	359	-5.260931	359	31.49955	359	41.32113	359	31.6011	359	6.526324	359	5.105674	359	-62.62386	359	-56.90597	359	64.01218	359	35.60931	359	36.685	359	48.1446	359	-3.569886	359	2.044244	359	-28.76227	359	-26.46098	359	23.24415	359	9.204073	359	20.05735	359	12.62267	359
	360	-66.57391	360	-62.65336	360	-65.65691	360	-61.65782	360	-3.066177	360	30.56446	360	42.58381	360	32.46403	360	6.108897	360	5.540154	360	-62.79657	360	-57.68886	360	62.79492	360	34.85876	360	38.33191	360	49.59599	360	-4.019906	360	1.511791	360	-28.13343	360	-26.36037	360	22.81075	360	10.71842	360	21.45707	360	15.60236	360
	361	-66.03307	361	-62.14078	361	-65.19035	361	-61.41455	361	-2.772951	361	29.67868	361	43.20152	361	31.37516	361	6.093989	361	5.375978	361	-63.57735	361	-56.50452	361	61.84254	361	32.19375	361	39.87072	361	53.16338	361	-3.883534	361	1.665245	361	-27.34414	361	-25.90761	361	20.9945	361	11.76657	361	21.36932	361	15.84288	361
	362	-65.31689	362	-62.22476	362	-64.86356	362	-59.65282	362	-2.821517	362	30.5594	362	42.92501	362	30.5062	362	5.810853	362	4.288756	362	-65.5284	362	-56.75602	362	60.95984	362	30.18856	362	42.42319	362	57.3272	362	-3.60672	362	.7005336	362	-26.86091	362	-25.63566	362	19.7826	362	11.58607	362	23.69223	362	16.31967	362
	363	-64.77147	363	-60.87473	363	-65.18668	363	-59.93416	363	-3.67421	363	31.57572	363	43.90405	363	32.65933	363	5.896176	363	4.150024	363	-66.72197	363	-55.47548	363	60.49993	363	29.53698	363	44.92856	363	57.06164	363	-3.613097	363	-.2674476	363	-25.04397	363	-23.48749	363	19.32608	363	9.261298	363	24.76251	363	17.81037	363
	364	-63.88375	364	-62.44465	364	-64.63982	364	-60.14541	364	-4.022139	364	32.69297	364	43.67638	364	34.2162	364	5.196551	364	3.927117	364	-66.60471	364	-53.07356	364	61.40479	364	31.62681	364	46.97388	364	53.94698	364	-3.12742	364	6.959513E-03	364	-24.45947	364	-22.70212	364	17.71568	364	5.953171	364	23.81362	364	17.73006	364
	365	-63.41257	365	-61.76886	365	-64.00237	365	-60.17494	365	-3.130266	365	31.75144	365	44.80127	365	34.44473	365	5.005921	365	4.971227	365	-67.49644	365	-54.81917	365	62.0684	365	32.24033	365	46.95942	365	50.01912	365	-3.081493	365	1.392473	365	-24.09404	365	-22.80798	365	17.15155	365	6.153348	365	24.85062	365	22.02215	365
	366	-63.6153	366	-61.12012	366	-64.25723	366	-60.56002	366	-2.755656	366	29.23041	366	44.14587	366	34.78466	366	4.776883	366	5.844027	366	-68.46381	366	-55.23901	366	62.89866	366	34.79764	366	47.20125	366	51.06199	366	-3.912956	366	1.424601	366	-23.49109	366	-22.71858	366	16.02819	366	6.871809	366	22.85585	366	22.26078	366
	367	-63.76947	367	-61.55358	367	-65.32873	367	-60.50332	367	-2.841063	367	29.94396	367	44.17472	367	35.17795	367	4.920203	367	6.113475	367	-69.15881	367	-54.99162	367	66.5699	367	37.06444	367	47.57673	367	52.08817	367	-4.443837	367	1.563355	367	-21.84896	367	-23.4822	367	16.38464	367	7.940164	367	20.79829	367	19.77927	367
	368	-63.99073	368	-61.96473	368	-65.22373	368	-59.75485	368	-3.928277	368	30.39739	368	44.03793	368	35.57047	368	4.999125	368	5.864944	368	-69.04208	368	-54.17476	368	67.15955	368	36.95255	368	47.02357	368	53.65586	368	-3.803684	368	2.246917	368	-21.7181	368	-22.84238	368	17.11812	368	9.309056	368	21.19264	368	13.86947	368
	369	-64.67186	369	-61.0127	369	-64.9642	369	-59.9768	369	-5.465086	369	30.09459	369	43.51888	369	36.01601	369	5.613294	369	4.185596	369	-68.60231	369	-53.84931	369	68.61729	369	37.59066	369	45.05899	369	55.33639	369	-3.788878	369	2.380974	369	-21.83533	369	-22.10099	369	15.94489	369	7.751306	369	21.25133	369	11.36522	369
	370	-64.04384	370	-59.70011	370	-64.89744	370	-59.23021	370	-7.249626	370	30.01305	370	43.66404	370	37.28561	370	5.600543	370	3.254975	370	-68.2012	370	-52.38129	370	68.89994	370	39.37547	370	42.40333	370	53.73711	370	-3.774148	370	2.351599	370	-23.33993	370	-21.40805	370	15.92976	370	7.630895	370	19.81461	370	12.39269	370
	371	-63.53903	371	-60.54684	371	-64.31561	371	-57.99814	371	-7.066585	371	29.92278	371	43.06976	371	37.3122	371	5.024334	371	3.572487	371	-67.57479	371	-50.60658	371	68.41518	371	38.91702	371	40.67553	371	51.53801	371	-3.834691	371	3.529173	371	-24.04306	371	-22.55828	371	17.19569	371	6.469771	371	17.54671	371	13.4092	371
	372	-63.47059	372	-60.95214	372	-62.95035	372	-57.98115	372	-7.781921	372	28.94178	372	42.82386	372	36.44724	372	5.610469	372	5.108577	372	-68.4507	372	-53.18731	372	67.785	372	38.66168	372	39.29792	372	46.72695	372	-4.375573	372	3.062773	372	-24.98312	372	-21.68507	372	19.23169	372	8.123446	372	17.48556	372	17.5652	372
	373	-62.9062	373	-60.10852	373	-61.16719	373	-59.64452	373	-8.916393	373	27.18296	373	44.71281	373	38.45252	373	5.906964	373	5.654101	373	-68.5699	373	-53.36676	373	66.33852	373	37.59909	373	37.80975	373	45.24006	373	-3.901726	373	2.802739	373	-25.21579	373	-19.49876	373	19.2645	373	9.887119	373	14.1221	373	17.55131	373
	374	-62.53644	374	-60.02734	374	-59.90432	374	-58.57062	374	-7.986724	374	27.12596	374	45.01008	374	37.74618	374	6.33859	374	4.195394	374	-66.78653	374	-50.87295	374	63.84809	374	36.2234	374	37.83707	374	48.08314	374	-4.167112	374	1.882142	374	-26.40771	374	-18.68256	374	18.59701	374	11.4335	374	15.32765	374	13.99146	374
	375	-60.99378	375	-60.35757	375	-59.19269	375	-57.27663	375	-7.675908	375	27.28017	375	46.22761	375	38.57053	375	6.870032	375	3.923355	375	-65.41462	375	-51.81312	375	61.90361	375	34.02487	375	37.91743	375	47.82893	375	-4.878732	375	1.612775	375	-26.35846	375	-18.32233	375	18.39627	375	12.358	375	15.33333	375	11.87806	375
	376	-60.59412	376	-60.31487	376	-58.88609	376	-56.42896	376	-6.902158	376	27.21051	376	46.51004	376	37.63073	376	6.801074	376	4.101692	376	-64.55006	376	-53.26653	376	61.44251	376	33.49801	376	38.03972	376	49.95723	376	-4.925862	376	1.145561	376	-27.70683	376	-19.41134	376	17.83937	376	13.36708	376	14.04429	376	11.6649	376
	377	-59.62236	377	-59.04393	377	-58.58075	377	-55.39164	377	-6.228806	377	27.74159	377	47.40922	377	38.16124	377	6.060899	377	4.903427	377	-63.38374	377	-51.34394	377	59.8936	377	34.48641	377	37.26196	377	48.80885	377	-4.516879	377	-.1795732	377	-30.23825	377	-20.17105	377	16.82299	377	14.62975	377	15.79241	377	15.36009	377
	378	-58.84663	378	-58.62075	378	-57.44223	378	-54.31762	378	-5.681255	378	28.37923	378	48.34637	378	36.62899	378	6.889665	378	5.02374	378	-63.607	378	-52.14221	378	60.91539	378	34.69237	378	37.64463	378	49.69801	378	-4.00738	378	-.4715058	378	-31.94653	378	-21.97754	378	17.16895	378	15.88366	378	14.84224	378	17.57412	378
	379	-57.40264	379	-58.13979	379	-55.4186	379	-54.59141	379	-5.329115	379	27.77037	379	49.33302	379	36.293	379	6.974698	379	4.771294	379	-63.06893	379	-53.54662	379	60.35535	379	36.17337	379	37.75197	379	50.19009	379	-4.338513	379	-1.048378	379	-31.8042	379	-21.7304	379	16.577	379	14.02197	379	15.1993	379	19.21058	379
	380	-56.15781	380	-57.65404	380	-53.29205	380	-56.75877	380	-4.640613	380	28.4049	380	49.62645	380	38.60149	380	7.497086	380	5.251412	380	-62.49406	380	-52.77118	380	59.6217	380	36.92697	380	36.68673	380	48.54266	380	-4.315175	380	-.6899875	380	-31.69208	380	-22.07027	380	17.13617	380	13.40807	380	16.13838	380	18.92598	380
	381	-55.53619	381	-56.81392	381	-52.2647	381	-54.94428	381	-4.58794	381	30.2042	381	49.52934	381	38.9642	381	6.347684	381	3.654742	381	-61.61961	381	-51.45874	381	59.72032	381	39.52158	381	35.90316	381	47.12056	381	-4.569323	381	-.4053125	381	-31.53807	381	-21.95201	381	17.38202	381	14.34381	381	16.05331	381	18.94226	381
	382	-55.21784	382	-55.48026	382	-52.16688	382	-52.47826	382	-5.055171	382	29.81895	382	49.39626	382	39.88725	382	6.799428	382	4.322172	382	-61.31157	382	-52.75801	382	59.35534	382	39.03561	382	34.99864	382	45.68643	382	-3.784135	382	-.1561281	382	-30.72862	382	-19.84727	382	18.05742	382	17.03227	382	17.62842	382	22.15527	382
	383	-55.38904	383	-54.39153	383	-51.9801	383	-52.02328	383	-5.128425	383	29.19613	383	48.51477	383	39.54126	383	6.207047	383	3.317426	383	-61.43227	383	-53.26372	383	59.71107	383	37.39875	383	34.41405	383	45.93989	383	-3.912164	383	.3175244	383	-29.87992	383	-19.02839	383	18.63491	383	18.08883	383	17.60941	383	20.76616	383
	384	-54.6543	384	-53.82357	384	-51.27037	384	-50.89031	384	-4.240346	384	29.2274	384	48.35745	384	39.40116	384	6.704587	384	2.884237	384	-60.79091	384	-53.06149	384	61.11089	384	38.48174	384	33.7894	384	44.11133	384	-3.366527	384	.7403716	384	-28.23396	384	-16.70797	384	19.73292	384	19.30237	384	17.8562	384	19.91792	384
	385	-54.69301	385	-54.48098	385	-50.75606	385	-49.18302	385	-5.094156	385	28.44987	385	47.61806	385	39.16864	385	5.794482	385	2.600298	385	-60.25978	385	-52.76746	385	58.67086	385	37.84643	385	33.00954	385	43.73471	385	-1.727231	385	2.195487	385	-26.11428	385	-15.11144	385	19.84591	385	17.59702	385	18.34168	385	17.58646	385
	386	-53.81809	386	-54.91129	386	-50.22273	386	-48.23024	386	-5.045014	386	27.51535	386	46.94652	386	40.5311	386	6.003886	386	2.008241	386	-60.11592	386	-52.24793	386	60.49559	386	37.8101	386	33.29618	386	42.57709	386	-1.190644	386	2.793149	386	-25.37288	386	-14.76753	386	19.19501	386	14.27395	386	17.95386	386	16.47686	386
	387	-53.77068	387	-53.85391	387	-49.31643	387	-46.85479	387	-5.575278	387	26.31591	387	47.02411	387	42.8329	387	6.154874	387	1.654578	387	-60.22105	387	-48.77252	387	60.87477	387	38.29163	387	31.66874	387	39.40893	387	-8.166209E-02	387	4.77962	387	-24.24524	387	-13.34464	387	18.52853	387	12.23419	387	17.61342	387	14.50265	387
	388	-54.14915	388	-53.84904	388	-47.11729	388	-46.66002	388	-5.345279	388	28.18603	388	47.00328	388	41.92312	388	5.720171	388	2.292622	388	-60.89677	388	-48.86326	388	60.21811	388	38.85238	388	30.95226	388	38.31403	388	1.089755	388	6.697648	388	-23.80712	388	-13.25935	388	17.93986	388	10.46377	388	17.53295	388	12.9057	388
	389	-53.19133	389	-52.1259	389	-47.17229	389	-47.09374	389	-5.730279	389	28.31898	389	47.9573	389	42.19106	389	5.545214	389	1.603943	389	-61.19491	389	-52.46537	389	60.21406	389	39.15238	389	30.60542	389	38.29808	389	1.648943	389	7.181188	389	-23.23205	389	-13.80921	389	18.93744	389	10.17889	389	18.85814	389	13.33154	389
	390	-53.55049	390	-52.25971	390	-47.31984	390	-46.93583	390	-5.959325	390	28.7637	390	47.7797	390	43.33446	390	5.062122	390	2.169517	390	-61.07861	390	-53.09813	390	59.67012	390	39.81228	390	31.56914	390	40.05143	390	1.532021	390	6.867461	390	-22.4536	390	-14.83666	390	18.52011	390	9.689962	390	17.82498	390	11.21468	390
	391	-52.1008	391	-52.84105	391	-48.09322	391	-46.93673	391	-5.132402	391	30.77724	391	47.83952	391	43.1945	391	4.911599	391	2.426477	391	-61.3297	391	-52.87372	391	58.33861	391	39.10641	391	30.99671	391	39.65607	391	2.112994	391	6.117355	391	-22.49786	391	-13.64288	391	18.57783	391	9.302291	391	17.61058	391	11.6041	391
	392	-51.05446	392	-53.56092	392	-49.01814	392	-46.50114	392	-4.629689	392	30.8266	392	49.54391	392	43.27817	392	5.057907	392	1.526478	392	-60.52027	392	-53.05909	392	58.19835	392	39.57021	392	30.43627	392	40.60104	392	3.55509	392	5.456861	392	-23.19506	392	-12.20149	392	18.4369	392	8.736022	392	17.85443	392	12.09689	392
	393	-50.628	393	-51.90139	393	-49.55799	393	-47.89744	393	-3.582106	393	32.96061	393	49.72841	393	43.50618	393	3.85704	393	1.573108	393	-61.4472	393	-53.1347	393	59.84332	393	41.5261	393	29.67882	393	40.66005	393	3.651753	393	5.678849	393	-24.41635	393	-11.93906	393	18.18931	393	8.243866	393	18.23647	393	12.33039	393
	394	-50.1259	394	-50.76713	394	-50.01237	394	-48.38779	394	-2.00371	394	33.06605	394	50.75792	394	41.99564	394	2.131052	394	2.363376	394	-61.50755	394	-51.48536	394	59.28732	394	42.16785	394	29.53573	394	39.78168	394	4.505069	394	7.697943	394	-25.47974	394	-12.3562	394	18.18462	394	9.480509	394	18.64495	394	14.38384	394
	395	-50.09837	395	-50.71786	395	-51.02771	395	-49.32299	395	.1375896	395	32.33095	395	50.28461	395	40.10839	395	2.342417	395	2.677095	395	-62.53654	395	-51.42918	395	60.63155	395	42.30369	395	28.75846	395	41.44993	395	3.993188	395	9.246413	395	-25.53186	395	-12.35226	395	16.16092	395	8.57049	395	17.54338	395	17.57217	395
	396	-49.39756	396	-48.39426	396	-52.64421	396	-50.89722	396	1.460623	396	30.89603	396	52.08699	396	40.29309	396	2.397743	396	1.295099	396	-63.10155	396	-50.79515	396	60.62145	396	43.52048	396	27.07017	396	41.13455	396	3.212653	396	8.832534	396	-24.22922	396	-13.50734	396	14.22092	396	8.036405	396	17.10946	396	22.78271	396
	397	-49.01069	397	-47.77303	397	-53.10386	397	-52.21497	397	2.082808	397	32.57648	397	52.5428	397	41.10295	397	2.148881	397	-.764948	397	-63.23824	397	-47.62615	397	59.94783	397	46.07342	397	25.73165	397	40.7736	397	3.379558	397	7.834736	397	-23.53738	397	-14.45575	397	13.40999	397	6.834399	397	13.69978	397	21.42808	397
	398	-48.94071	398	-47.1534	398	-53.33635	398	-52.0805	398	2.732444	398	34.33255	398	52.48643	398	40.20518	398	1.315725	398	-2.13169	398	-63.59042	398	-46.38834	398	60.41334	398	47.1159	398	24.60562	398	38.62571	398	3.957528	398	7.237672	398	-24.41101	398	-16.21207	398	12.65545	398	5.76309	398	15.23484	398	23.4274	398
	399	-48.6556	399	-47.76914	399	-54.41975	399	-53.76954	399	2.781135	399	32.76809	399	52.36774	399	40.82145	399	1.04822	399	.4108616	399	-64.25571	399	-48.86926	399	61.56317	399	46.55096	399	23.00973	399	35.79077	399	4.178533	399	7.806141	399	-24.10903	399	-16.7414	399	12.60257	399	5.457888	399	16.05107	399	22.93799	399
	400	-48.44147	400	-49.04808	400	-56.03947	400	-55.15031	400	2.879142	400	34.03188	400	52.03704	400	39.8687	400	.380618	400	.9232578	400	-64.45347	400	-49.21	400	60.16172	400	43.40168	400	21.49147	400	34.47668	400	3.818876	400	8.748322	400	-24.72106	400	-17.02975	400	12.13471	400	4.932192	400	14.55593	400	21.48363	400
	401	-48.85388	401	-50.62693	401	-56.65926	401	-54.94494	401	3.05517	401	34.90219	401	51.33979	401	41.11176	401	-6.607272E-02	401	1.374644	401	-63.57845	401	-47.83544	401	59.83305	401	42.016	401	20.94568	401	34.26984	401	3.217808	401	9.32269	401	-24.69437	401	-17.38569	401	13.58418	401	5.030046	401	14.49746	401	22.97344	401
	402	-49.60196	402	-50.81376	402	-56.23569	402	-55.83372	402	3.316799	402	34.15501	402	51.14777	402	41.54309	402	.3362519	402	-.9561833	402	-64.08514	402	-46.67746	402	59.42123	402	42.1446	402	22.09624	402	36.6535	402	2.171661	402	9.127748	402	-23.71017	402	-17.44209	402	13.62936	402	4.189524	402	14.93988	402	23.2358	402
	403	-50.60842	403	-50.27731	403	-55.3043	403	-57.20554	403	3.340228	403	35.05703	403	50.28277	403	43.87943	403	.3987055	403	-2.616327	403	-63.27871	403	-45.14253	403	60.11094	403	43.69064	403	22.92888	403	35.74856	403	1.675677	403	8.06209	403	-23.0701	403	-17.91772	403	13.22474	403	3.49064	403	14.93035	403	21.53929	403
	404	-51.51	404	-49.05196	404	-53.94409	404	-56.4178	404	3.988437	404	35.0254	404	49.99204	404	45.23844	404	-.4936933	404	-3.366903	404	-61.77387	404	-41.90839	404	59.14301	404	43.81612	404	22.90381	404	34.41227	404	1.87334	404	9.320589	404	-23.2392	404	-18.39652	404	13.70015	404	4.938231	404	15.00316	404	19.78642	404
	405	-52.23922	405	-49.70546	405	-53.62576	405	-54.50685	405	4.147799	405	35.6287	405	49.71227	405	45.66998	405	-.7268312	405	-2.901366	405	-61.4557	405	-42.02495	405	60.70936	405	46.05577	405	22.30843	405	35.79874	405	2.460988	405	10.29557	405	-24.50711	405	-20.33036	405	13.96962	405	7.309465	405	16.83611	405	20.92049	405
	406	-52.83469	406	-49.14029	406	-51.58077	406	-53.95749	406	4.405321	406	35.67626	406	49.60974	406	46.82119	406	-1.466002	406	-2.765713	406	-60.27208	406	-43.03311	406	62.34595	406	48.29013	406	24.15797	406	38.7795	406	2.833289	406	10.45358	406	-25.13523	406	-20.1519	406	13.79829	406	6.801425	406	17.10187	406	19.68778	406
	407	-52.5384	407	-49.27254	407	-50.11368	407	-54.07941	407	5.112576	407	37.03389	407	49.13525	407	46.4229	407	-1.56987	407	-3.370875	407	-58.41969	407	-42.81536	407	64.14199	407	49.46944	407	25.54272	407	37.65601	407	3.364026	407	10.90291	407	-25.97873	407	-19.43015	407	14.12953	407	4.958602	407	17.50392	407	16.95732	407
	408	-52.44414	408	-50.20945	408	-48.78965	408	-53.53712	408	6.346589	408	37.71011	408	49.60917	408	46.91521	408	-2.175032	408	-3.874726	408	-57.26062	408	-42.61157	408	64.89255	408	49.30418	408	27.47989	408	33.32648	408	5.081413	408	11.31241	408	-26.72998	408	-19.71455	408	15.21806	408	4.771108	408	17.50708	408	15.9599	408
	409	-53.0347	409	-49.13027	409	-47.74624	409	-51.85439	409	8.08341	409	36.36474	409	50.3408	409	47.06422	409	-2.05856	409	-4.448959	409	-56.49184	409	-42.14203	409	65.48633	409	49.18464	409	26.95896	409	32.90591	409	5.975605	409	12.07913	409	-28.27468	409	-18.9685	409	15.97827	409	5.580076	409	17.3342	409	15.75445	409
	410	-52.94736	410	-48.30471	410	-47.33894	410	-51.57312	410	10.25553	410	36.43049	410	50.90093	410	47.18984	410	-2.288421	410	-5.603972	410	-55.12861	410	-40.78436	410	65.10835	410	50.21646	410	26.17756	410	33.20959	410	6.120064	410	11.9311	410	-30.0181	410	-20.15874	410	16.02166	410	8.024944	410	18.03329	410	15.88755	410
	411	-52.96663	411	-48.96645	411	-46.32329	411	-50.31573	411	11.03081	411	37.41582	411	50.83599	411	45.26724	411	-2.617209	411	-5.078208	411	-54.45807	411	-41.42446	411	66.18192	411	50.02909	411	26.9038	411	34.46544	411	7.392088	411	12.56018	411	-31.44692	411	-18.22986	411	15.63964	411	9.546949	411	19.04548	411	16.61803	411
	412	-53.5122	412	-50.35271	412	-45.21403	412	-47.61788	412	11.77177	412	38.5862	412	51.90873	412	43.14658	412	-2.287301	412	-5.644364	412	-53.24846	412	-41.53714	412	65.29047	412	48.48843	412	26.59997	412	34.95591	412	7.669147	412	11.25788	412	-31.33676	412	-17.78434	412	13.89654	412	8.477837	412	18.67334	412	17.28677	412
	413	-53.38458	413	-49.51457	413	-44.17074	413	-45.95166	413	12.22913	413	39.35009	413	52.45743	413	43.54873	413	-1.55699	413	-4.587161	413	-54.18206	413	-43.03742	413	64.66225	413	48.95328	413	26.06845	413	34.8379	413	7.689698	413	10.64195	413	-31.29609	413	-17.41085	413	13.22665	413	5.456131	413	19.78155	413	18.07111	413
	414	-54.15756	414	-50.12341	414	-42.25257	414	-43.22097	414	13.52056	414	40.76908	414	52.87308	414	44.08591	414	-1.873732	414	-4.880713	414	-50.79467	414	-40.28145	414	64.93755	414	50.45993	414	25.43798	414	33.56368	414	7.815595	414	10.62983	414	-31.78388	414	-16.49467	414	11.85161	414	1.88386	414	19.72228	414	17.62854	414
	415	-54.3731	415	-49.41288	415	-40.56081	415	-42.22809	415	13.82845	415	41.1849	415	52.45968	415	43.59848	415	-2.391911	415	-5.31176	415	-51.16859	415	-43.54549	415	65.09392	415	50.68703	415	24.04725	415	30.05308	415	7.553758	415	10.41937	415	-30.84039	415	-15.7632	415	11.32954	415	1.574978	415	21.37156	415	19.05124	415
	416	-54.31123	416	-49.83629	416	-40.5028	416	-41.96053	416	14.6126	416	40.82857	416	53.08848	416	44.4273	416	-1.600911	416	-4.300774	416	-51.69316	416	-44.44007	416	66.02068	416	51.16545	416	22.28001	416	27.87279	416	7.382121	416	10.28954	416	-31.05356	416	-14.65516	416	9.97681	416	1.447318	416	21.94953	416	18.89561	416
	417	-55.08933	417	-49.76839	417	-40.18819	417	-40.54755	417	15.82625	417	42.21864	417	53.26413	417	43.96539	417	-1.238081	417	-3.873526	417	-52.11182	417	-43.88789	417	66.43762	417	51.42526	417	19.85853	417	25.96669	417	7.165874	417	10.12149	417	-30.93197	417	-12.13483	417	10.24978	417	2.515442	417	22.21055	417	17.84512	417
	418	-56.50332	418	-50.51709	418	-40.88945	418	-39.46424	418	15.98514	418	41.88	418	54.27244	418	41.38467	418	-1.084401	418	-3.758509	418	-51.44478	418	-42.86733	418	66.47216	418	50.4146	418	18.22254	418	24.54751	418	7.009937	418	9.039556	418	-30.53437	418	-10.24534	418	9.749972	418	2.913888	418	22.07318	418	17.27766	418
	419	-56.86353	419	-51.10404	419	-40.89687	419	-39.58632	419	16.70503	419	42.10007	419	55.05037	419	40.26334	419	-.8077582	419	-3.922699	419	-52.28204	419	-42.99641	419	66.7263	419	50.10988	419	17.91702	419	24.93939	419	6.970399	419	8.536836	419	-27.93402	419	-10.40316	419	10.27575	419	1.911663	419	23.18134	419	17.46304	419
	420	-57.72303	420	-51.12342	420	-41.10252	420	-40.08199	420	16.43809	420	42.36539	420	54.94985	420	43.39185	420	-.6910188	420	-2.61342	420	-51.69446	420	-42.11136	420	67.19682	420	51.19379	420	17.00334	420	23.19563	420	6.616322	420	8.684365	420	-27.22311	420	-10.59567	420	9.592817	420	.4327548	420	24.12991	420	17.53551	420
	421	-59.51474	421	-52.38038	421	-41.23508	421	-39.94545	421	16.98469	421	43.5502	421	54.05318	421	44.59029	421	-1.035959	421	-3.944957	421	-52.00403	421	-41.72281	421	67.06568	421	49.19924	421	15.90243	421	21.45211	421	6.996367	421	9.492382	421	-26.2437	421	-10.13632	421	10.16985	421	2.045413	421	24.78631	421	17.03182	421
	422	-61.38282	422	-52.3491	422	-41.59335	422	-39.55093	422	17.25181	422	43.53072	422	53.76602	422	44.90559	422	-1.142118	422	-4.810706	422	-53.24707	422	-46.29374	422	66.44983	422	47.37	422	17.03161	422	21.16591	422	6.550375	422	10.00281	422	-25.68276	422	-10.72679	422	12.30264	422	5.084596	422	25.75874	422	18.82192	422
	423	-62.05445	423	-52.54089	423	-42.08363	423	-41.14072	423	17.30645	423	42.90902	423	54.42633	423	48.32547	423	-1.552262	423	-6.083997	423	-53.55471	423	-45.70535	423	66.59097	423	46.98463	423	18.7169	423	24.0442	423	5.756948	423	9.169962	423	-24.99435	423	-11.4978	423	10.62663	423	3.500124	423	24.73595	423	18.33684	423
	424	-61.98888	424	-53.53979	424	-41.53194	424	-40.9713	424	18.82722	424	44.91177	424	53.94865	424	48.88486	424	-.9234756	424	-5.124447	424	-53.10105	424	-43.93608	424	67.9499	424	48.16337	424	20.75761	424	25.79005	424	6.035831	424	9.368841	424	-25.24658	424	-12.38989	424	10.72073	424	4.006713	424	25.58537	424	18.09165	424
	425	-62.25925	425	-54.36403	425	-41.27834	425	-42.2159	425	19.07315	425	44.19371	425	53.93801	425	50.32253	425	-3.000906	425	-5.120556	425	-53.24045	425	-43.72496	425	66.89591	425	48.61409	425	22.63621	425	25.75331	425	6.958574	425	8.673685	425	-25.66112	425	-12.25357	425	10.83467	425	3.946484	425	27.64736	425	16.93305	425
	426	-61.88839	426	-55.12357	426	-41.86669	426	-43.85521	426	18.95098	426	45.28272	426	55.02361	426	50.25305	426	-3.892201	426	-4.815738	426	-53.8178	426	-42.8709	426	66.60548	426	50.23215	426	24.18393	426	27.21682	426	7.298068	426	7.767253	426	-26.54544	426	-14.00786	426	10.13046	426	3.060871	426	27.29797	426	17.92747	426
	427	-62.40191	427	-54.84158	427	-43.09468	427	-44.10325	427	20.0843	427	47.26142	427	53.84514	427	50.44824	427	-3.2155	427	-4.779881	427	-53.6838	427	-41.80762	427	66.91293	427	52.44129	427	25.29626	427	26.09752	427	6.69246	427	7.328166	427	-27.4841	427	-15.64507	427	10.56526	427	3.781527	427	28.28383	427	18.85037	427
	428	-62.63827	428	-55.65902	428	-44.26001	428	-44.88999	428	21.63424	428	48.33049	428	53.53963	428	48.60765	428	-3.399726	428	-6.853056	428	-53.55166	428	-40.81401	428	67.13416	428	51.8095	428	27.43786	428	30.6925	428	6.493444	428	7.993531	428	-28.76579	428	-17.44623	428	9.514132	428	4.363482	428	28.62367	428	18.50459	428
	429	-62.85003	429	-55.97296	429	-45.46645	429	-44.76462	429	22.12046	429	47.37904	429	54.05625	429	47.03474	429	-3.063605	429	-8.643704	429	-54.13424	429	-41.16912	429	68.65598	429	50.37679	429	27.73902	429	34.58233	429	6.535603	429	7.334846	429	-29.96685	429	-18.35958	429	8.313379	429	4.816388	429	28.2715	429	19.01143	429
	430	-63.00521	430	-54.73885	430	-46.58241	430	-46.46711	430	23.16579	430	47.12918	430	54.2687	430	46.20922	430	-3.850444	430	-8.712004	430	-55.15949	430	-39.19503	430	68.70387	430	51.27937	430	27.57677	430	37.50698	430	6.737936	430	7.195112	430	-30.93239	430	-18.80673	430	7.371465	430	3.263329	430	29.14758	430	19.06241	430
	431	-63.26204	431	-55.18832	431	-46.5291	431	-47.78687	431	23.63915	431	48.12264	431	53.9244	431	44.13145	431	-4.291127	431	-9.691678	431	-53.66182	431	-36.42976	431	70.04407	431	54.0577	431	28.44703	431	39.23043	431	6.702786	431	7.104331	431	-32.17781	431	-21.88525	431	5.568596	431	1.889061	431	28.76599	431	19.12858	431
	432	-63.65538	432	-56.05837	432	-47.37493	432	-48.49337	432	23.54045	432	48.50393	432	54.37505	432	43.91174	432	-4.504958	432	-9.430882	432	-54.45844	432	-37.36886	432	70.64616	432	55.98511	432	29.03882	432	36.28509	432	7.162074	432	7.415165	432	-33.41798	432	-23.00933	432	3.747945	432	2.61543	432	29.05294	432	21.2824	432
	433	-64.82325	433	-56.32429	433	-48.59709	433	-49.89628	433	23.06456	433	48.88176	433	54.24675	433	41.96755	433	-3.994876	433	-7.981256	433	-54.0729	433	-38.29046	433	71.68163	433	59.09417	433	30.86883	433	34.52546	433	7.951033	433	8.086033	433	-34.1739	433	-24.84176	433	2.825758	433	2.781301	433	28.53799	433	20.92942	433
	434	-65.45595	434	-57.0456	434	-49.01324	434	-50.31713	434	23.52589	434	50.21387	434	54.60233	434	41.35177	434	-3.945142	434	-9.011137	434	-54.50573	434	-36.90882	434	71.44972	434	61.37256	434	29.69886	434	33.54947	434	8.428658	434	8.900375	434	-34.8128	434	-27.34863	434	1.908747	434	3.513078	434	28.85913	434	20.05499	434
	435	-66.72694	435	-58.33734	435	-48.83813	435	-50.20107	435	22.47495	435	50.65586	435	54.7418	435	40.89015	435	-4.037814	435	-9.1761	435	-54.55716	435	-36.03481	435	71.72315	435	60.44462	435	29.22324	435	35.94734	435	9.017518	435	9.473154	435	-34.73246	435	-26.5104	435	3.959167	435	3.937276	435	28.80532	435	19.17085	435
	436	-68.17166	436	-58.12111	436	-48.80523	436	-50.43658	436	23.44343	436	49.6007	436	55.15902	436	41.76163	436	-3.68676	436	-8.850924	436	-54.21961	436	-34.64888	436	73.10133	436	60.52672	436	28.71153	436	35.8032	436	9.474718	436	9.512477	436	-35.48729	436	-26.11623	436	4.115527	436	3.813311	436	29.59529	436	19.18243	436
	437	-68.91747	437	-57.7221	437	-48.53188	437	-50.79462	437	24.27491	437	49.06215	437	55.70461	437	44.68547	437	-3.296841	437	-8.955287	437	-53.62108	437	-33.18324	437	73.22265	437	59.23473	437	28.76224	437	34.77601	437	9.352363	437	10.19726	437	-35.88509	437	-25.27672	437	4.701235	437	7.77139	437	30.28448	437	18.62491	437
	438	-69.57333	438	-59.4722	438	-48.02884	438	-50.68255	438	25.16438	438	49.49539	438	55.78754	438	46.73252	438	-3.043977	438	-9.533072	438	-52.32126	438	-32.13583	438	71.84126	438	58.03884	438	28.89247	438	34.79897	438	9.274438	438	11.42592	438	-37.07194	438	-26.31276	438	4.672285	438	12.0884	438	32.81704	438	20.76312	438
	439	-70.45893	439	-59.24703	439	-47.01694	439	-51.23827	439	24.9604	439	51.49212	439	56.97173	439	48.8056	439	-3.043365	439	-8.71464	439	-52.15475	439	-34.14268	439	71.01289	439	56.85647	439	29.80864	439	34.54642	439	9.423977	439	12.88201	439	-38.61016	439	-27.39439	439	4.840082	439	14.36798	439	33.67758	439	25.23825	439
	440	-69.78004	440	-60.86115	440	-46.64054	440	-51.31421	440	24.94193	440	51.62097	440	57.72082	440	50.89014	440	-2.750564	440	-7.589516	440	-50.87661	440	-33.36101	440	70.55027	440	56.82345	440	31.50428	440	35.41066	440	9.050147	440	12.53501	440	-38.4822	440	-28.15084	440	6.77461	440	12.93916	440	34.57661	440	28.60236	440
	441	-70.66935	441	-61.60527	441	-45.77717	441	-49.94683	441	26.11057	441	50.93979	441	58.70832	441	48.72873	441	-2.465479	441	-7.325555	441	-50.016	441	-31.62418	441	70.21049	441	56.90261	441	33.29592	441	35.35096	441	9.892051	441	12.4339	441	-38.43087	441	-28.21588	441	7.222612	441	11.00686	441	33.47867	441	30.95776	441
	442	-70.90883	442	-60.54067	442	-44.53508	442	-48.65479	442	26.58997	442	49.6348	442	59.70081	442	48.9662	442	-3.130034	442	-6.909824	442	-48.85869	442	-30.47755	442	68.8503	442	55.61665	442	35.26977	442	36.04959	442	9.671088	442	12.39293	442	-39.19392	442	-26.87788	442	7.513584	442	11.45194	442	34.07607	442	33.02978	442
	443	-71.27567	443	-60.44762	443	-44.04203	443	-47.93531	443	26.99566	443	50.66669	443	59.86427	443	50.89211	443	-3.070691	443	-6.44175	443	-47.31719	443	-29.47955	443	67.65372	443	55.64033	443	36.9772	443	36.95405	443	10.0897	443	12.14379	443	-38.4166	443	-25.75317	443	6.203233	443	12.78015	443	38.15033	443	32.20338	443
	444	-71.29683	444	-59.37734	444	-43.1108	444	-46.48478	444	27.41288	444	51.66759	444	59.37296	444	52.19453	444	-3.203549	444	-7.185513	444	-47.45926	444	-29.4952	444	66.21705	444	55.0001	444	37.20226	444	37.67227	444	10.87978	444	11.96271	444	-38.01227	444	-24.72455	444	5.448973	444	13.0962	444	39.03956	444	32.77795	444
	445	-71.18458	445	-59.47924	445	-42.04592	445	-44.58179	445	27.62336	445	50.68407	445	57.69421	445	51.2337	445	-2.551894	445	-6.339685	445	-46.10827	445	-32.32578	445	64.8437	445	52.41442	445	38.6484	445	40.70577	445	11.39114	445	12.58876	445	-37.44153	445	-23.21536	445	5.903171	445	13.48712	445	39.33506	445	33.45466	445
	446	-70.89359	446	-58.41224	446	-41.83157	446	-43.47719	446	28.0691	446	50.89098	446	57.1928	446	52.70635	446	-2.056498	446	-6.94636	446	-45.49239	446	-35.24657	446	64.5326	446	49.95277	446	38.56524	446	44.17551	446	10.84735	446	12.56309	446	-36.48979	446	-22.60272	446	5.578059	446	13.37082	446	38.55335	446	34.12551	446
	447	-70.24204	447	-57.97292	447	-41.8049	447	-42.28309	447	28.27454	447	51.33186	447	56.91784	447	54.36132	447	-3.412249	447	-7.4836	447	-44.49914	447	-33.25225	447	63.60616	447	49.29628	447	38.79369	447	47.14775	447	10.06225	447	12.58367	447	-35.36465	447	-21.19054	447	4.088265	447	11.38323	447	37.62778	447	32.86266	447
	448	-70.17297	448	-58.98885	448	-41.20378	448	-40.19442	448	28.5496	448	51.77706	448	56.96409	448	49.89344	448	-3.974679	448	-7.894849	448	-43.17016	448	-32.50506	448	62.27525	448	49.16611	448	38.24491	448	48.24044	448	10.34938	448	13.24014	448	-33.55572	448	-20.25603	448	4.829015	448	11.00823	448	36.22853	448	31.97018	448
	449	-70.58753	449	-59.94794	449	-41.77799	449	-39.8871	449	29.14753	449	51.12851	449	58.61758	449	46.03356	449	-2.981909	449	-8.711294	449	-44.05591	449	-34.24105	449	60.63433	449	48.71721	449	37.36709	449	50.77311	449	9.72067	449	12.89329	449	-32.14797	449	-20.80257	449	5.838027	449	11.35546	449	36.76218	449	32.98684	449
	450	-72.34299	450	-60.95134	450	-41.51733	450	-39.22729	450	29.41326	450	52.49159	450	57.48071	450	45.55016	450	-2.621385	450	-7.593854	450	-44.40769	450	-34.13615	450	59.84551	450	49.34973	450	36.89271	450	52.98643	450	8.491671	450	13.69937	450	-31.15268	450	-20.20619	450	5.624454	450	10.52467	450	35.07762	450	31.3894	450
	451	-72.61079	451	-60.70959	451	-41.09566	451	-38.01403	451	29.16037	451	52.50181	451	56.79723	451	46.26812	451	-2.207822	451	-7.708701	451	-44.73981	451	-33.29078	451	59.56211	451	48.93842	451	36.08002	451	50.81682	451	8.089106	451	15.59984	451	-30.03198	451	-20.27274	451	6.695981	451	11.14902	451	35.77334	451	30.4061	451
	452	-73.73275	452	-62.41912	452	-40.90211	452	-37.43248	452	29.49617	452	52.61582	452	55.98546	452	46.97732	452	-2.287772	452	-8.658559	452	-45.84153	452	-34.22973	452	58.53017	452	47.1137	452	36.87164	452	49.29196	452	7.358111	452	15.52295	452	-29.03143	452	-18.76722	452	5.598773	452	8.17881	452	35.31088	452	28.95264	452
	453	-74.38403	453	-61.6993	453	-41.52197	453	-37.3004	453	30.30962	453	53.17443	453	56.04099	453	49.09259	453	-2.200481	453	-8.018699	453	-44.44892	453	-35.75893	453	57.98219	453	48.36373	453	35.63815	453	45.29847	453	7.065813	453	14.03619	453	-28.73717	453	-18.72147	453	5.998786	453	6.483113	453	36.5076	453	31.24227	453
	454	-74.86041	454	-61.62947	454	-41.41761	454	-37.4777	454	30.45019	454	54.85646	454	56.63492	454	46.9927	454	-2.482897	454	-8.397264	454	-43.95765	454	-35.23056	454	57.38665	454	48.59704	454	34.07291	454	44.39085	454	8.594472	454	12.60315	454	-28.16549	454	-18.0095	454	5.611549	454	5.994783	454	36.75375	454	32.52366	454
	455	-76.05077	455	-63.39457	455	-41.09171	455	-37.881	455	31.62785	455	55.01663	455	56.95753	455	44.06709	455	-2.030923	455	-7.675733	455	-46.01698	455	-36.04933	455	55.43967	455	46.6916	455	34.14148	455	43.09617	455	9.438068	455	11.20352	455	-27.94023	455	-17.89707	455	7.109454	455	8.346812	455	35.13615	455	33.90147	455
	456	-76.34722	456	-63.83165	456	-40.38321	456	-40.3623	456	31.77179	456	55.07439	456	57.76545	456	46.74859	456	-2.156223	456	-5.945327	456	-46.40023	456	-36.49914	456	54.23226	456	43.37891	456	33.66535	456	42.32142	456	9.641126	456	11.09416	456	-28.56514	456	-16.62749	456	7.216327	456	11.68052	456	34.18659	456	33.3324	456
	457	-76.37428	457	-64.08722	457	-40.20803	457	-40.40601	457	32.53748	457	56.36615	457	57.8543	457	47.71654	457	-3.192568	457	-5.995774	457	-46.71146	457	-36.04464	457	54.00234	457	40.42268	457	35.58912	457	41.92506	457	10.28461	457	11.86372	457	-28.78327	457	-15.28773	457	7.884322	457	14.80392	457	35.565	457	28.08821	457
	458	-76.08278	458	-63.9438	458	-39.9466	458	-39.85755	458	34.28636	458	56.88824	458	59.49623	458	49.76395	458	-3.249445	458	-6.245269	458	-47.35503	458	-36.15003	458	52.42509	458	38.68107	458	37.53364	458	40.98245	458	11.57249	458	13.61512	458	-30.50361	458	-14.66975	458	6.624446	458	14.76005	458	38.13081	458	28.38596	458
	459	-75.7597	459	-62.63305	459	-40.82292	459	-39.6923	459	34.60175	459	56.96367	459	59.36556	459	50.97334	459	-2.457035	459	-6.761615	459	-47.77641	459	-35.02106	459	51.87781	459	38.14721	459	40.5108	459	43.10989	459	13.22347	459	16.18905	459	-31.9887	459	-16.44621	459	7.696987	459	12.70251	459	39.61045	459	30.19244	459
	460	-74.37612	460	-60.5528	460	-41.35133	460	-40.43104	460	35.3451	460	57.49003	460	59.20338	460	54.23411	460	-2.653683	460	-7.006613	460	-48.66616	460	-34.06297	460	51.53639	460	39.23411	460	42.27643	460	42.77769	460	13.28268	460	18.31116	460	-33.95117	460	-18.01831	460	10.31534	460	11.21014	460	41.8718	460	34.69575	460
	461	-73.40911	461	-61.55571	461	-41.91544	461	-40.64197	461	35.72083	461	57.87719	461	60.14967	461	55.4613	461	-3.35882	461	-6.447941	461	-48.38326	461	-33.8357	461	51.53156	461	38.07756	461	44.88616	461	43.79948	461	12.51765	461	21.0071	461	-36.12048	461	-18.88523	461	10.50837	461	13.34816	461	42.76567	461	34.97021	461
	462	-72.85353	462	-63.03221	462	-42.24461	462	-41.96063	462	36.60291	462	57.93877	462	59.80553	462	54.54935	462	-3.456338	462	-4.622861	462	-49.48423	462	-34.54592	462	50.86756	462	36.7454	462	47.64931	462	47.75907	462	11.44655	462	21.66953	462	-37.83226	462	-21.54368	462	10.35437	462	14.91785	462	45.67057	462	37.73123	462
	463	-71.95644	463	-61.51078	463	-42.92853	463	-43.50724	463	36.54444	463	57.54329	463	62.44538	463	52.4616	463	-2.898258	463	-3.950333	463	-49.77613	463	-34.20305	463	51.19975	463	36.6966	463	49.31259	463	51.19601	463	10.19036	463	20.45157	463	-39.35485	463	-24.76071	463	12.17505	463	16.63326	463	47.17157	463	41.3605	463
	464	-71.45405	464	-61.21019	464	-43.43781	464	-44.7318	464	37.29261	464	57.93865	464	62.46221	464	51.39733	464	-2.625552	464	-5.417747	464	-49.1078	464	-30.97404	464	49.17358	464	35.27453	464	50.45273	464	53.82969	464	11.26722	464	17.82601	464	-39.48452	464	-26.97894	464	13.76901	464	16.9482	464	47.9727	464	40.10276	464
	465	-70.57211	465	-59.478	465	-43.61984	465	-45.84603	465	37.20107	465	58.19703	465	61.60452	465	52.38988	465	-2.859703	465	-6.068605	465	-49.65597	465	-30.48708	465	47.57227	465	33.35979	465	48.68353	465	54.14794	465	11.30904	465	16.2809	465	-41.23731	465	-27.77291	465	14.31776	465	17.53451	465	49.55713	465	42.09687	465
	466	-70.05013	466	-59.7043	466	-45.38189	466	-46.21327	466	36.85671	466	57.78668	466	61.23187	466	51.74949	466	-2.587926	466	-5.828277	466	-50.72132	466	-31.01167	466	46.09756	466	31.26439	466	46.83758	466	56.8681	466	10.70916	466	15.39191	466	-41.22646	466	-28.69473	466	16.06639	466	18.84288	466	50.61757	466	42.80196	466
	467	-70.29444	467	-60.48063	467	-46.74552	467	-46.2753	467	37.5514	467	58.66024	467	60.29861	467	50.82371	467	-2.030085	467	-4.758715	467	-51.15679	467	-30.09089	467	45.36725	467	31.28037	467	45.04821	467	58.11745	467	9.359568	467	15.62082	467	-41.70282	467	-29.50082	467	16.78212	467	20.12461	467	51.18792	467	42.16597	467
	468	-70.70232	468	-60.83826	468	-46.91986	468	-45.63286	468	37.87765	468	58.51304	468	58.85111	468	49.59801	468	-1.319434	468	-3.938477	468	-50.783	468	-29.22303	468	44.67076	468	29.40955	468	44.01239	468	56.63359	468	8.178495	468	15.0026	468	-42.02754	468	-28.75614	468	17.67168	468	20.18384	468	51.33992	468	40.94869	468
	469	-70.57576	469	-60.427	469	-47.66451	469	-46.0432	469	37.79529	469	58.55328	469	58.56237	469	48.02044	469	-1.506179	469	-4.132574	469	-49.92823	469	-30.81027	469	43.55901	469	27.36396	469	43.9572	469	53.5575	469	7.776225	469	14.79539	469	-41.04205	469	-26.65568	469	18.04165	469	17.81399	469	51.36797	469	38.92162	469
	470	-69.62727	470	-59.08963	470	-47.73935	470	-46.47252	470	37.80461	470	58.84048	470	58.47064	470	48.61748	470	-2.146297	470	-2.685817	470	-50.75968	470	-30.5054	470	43.08644	470	27.52761	470	42.07703	470	51.34025	470	6.919276	470	13.91198	470	-40.69197	470	-25.86909	470	18.79711	470	17.67706	470	52.06035	470	37.80969	470
	471	-68.90059	471	-60.25785	471	-46.80878	471	-45.9301	471	38.18987	471	59.86924	471	57.30489	471	47.19998	471	-1.970383	471	-4.560443	471	-49.98608	471	-27.67133	471	42.25694	471	27.32813	471	41.49334	471	51.78848	471	6.600247	471	13.68268	471	-39.30706	471	-24.40294	471	19.36065	471	17.98338	471	50.10311	471	36.02444	471
	472	-68.52493	472	-60.4525	472	-46.49374	472	-45.16994	472	38.61736	472	59.77623	472	57.01626	472	45.80001	472	-1.777794	472	-4.553672	472	-50.95039	472	-29.53258	472	42.02578	472	26.28981	472	39.29345	472	51.15257	472	5.289462	472	12.41796	472	-38.59676	472	-22.93359	472	21.02302	472	20.32524	472	51.61082	472	39.29221	472
	473	-67.90746	473	-60.51548	473	-44.91895	473	-46.2979	473	39.77235	473	59.21242	473	57.19794	473	47.33019	473	-3.211531	473	-5.451981	473	-50.11829	473	-29.75358	473	41.30721	473	26.34048	473	38.12759	473	51.94728	473	4.453384	473	10.74892	473	-37.08588	473	-19.57952	473	21.9749	473	20.39317	473	52.29791	473	39.04139	473
	474	-67.56189	474	-59.80878	474	-43.34329	474	-46.39479	474	40.65128	474	60.57816	474	57.76825	474	46.5741	474	-3.37629	474	-5.127173	474	-49.04409	474	-28.56833	474	42.10589	474	27.70113	474	35.97828	474	50.35227	474	3.270053	474	9.489362	474	-36.63758	474	-17.02742	474	21.24387	474	19.55508	474	54.3075	474	39.47157	474
	475	-66.92441	475	-58.30667	475	-42.71669	475	-43.6837	475	41.75156	475	61.31234	475	58.8811	475	48.30604	475	-3.738001	475	-5.850855	475	-48.82296	475	-30.34731	475	41.78307	475	27.36259	475	34.9804	475	46.20197	475	2.521576	475	8.214987	475	-36.35092	475	-16.3262	475	21.6834	475	18.16712	475	55.59454	475	42.02636	475
	476	-65.97552	476	-57.21338	476	-41.898	476	-43.52966	476	41.92142	476	61.32941	476	59.32318	476	49.01736	476	-3.699413	476	-6.328973	476	-48.93744	476	-31.36961	476	41.81368	476	27.51645	476	36.3479	476	40.08213	476	2.682303	476	8.037603	476	-35.28082	476	-17.21054	476	21.7364	476	16.676	476	56.80112	476	44.04716	476
	477	-65.0331	477	-56.38445	477	-41.05706	477	-42.60939	477	43.49494	477	63.48468	477	59.48829	477	50.23963	477	-4.558732	477	-4.575091	477	-48.72306	477	-31.52024	477	41.85294	477	28.47551	477	36.78276	477	33.01798	477	2.198425	477	7.477405	477	-35.3808	477	-17.92553	477	22.01261	477	16.6837	477	57.62565	477	44.69304	477
	478	-64.12479	478	-55.92229	478	-40.11733	478	-41.45082	478	43.87858	478	63.88326	478	60.17274	478	49.37283	478	-4.831716	478	-4.278662	478	-49.23445	478	-32.31575	478	41.81084	478	27.40743	478	37.21958	478	33.57603	478	1.715091	478	7.465538	478	-35.52143	478	-17.87538	478	21.60819	478	16.52258	478	58.88232	478	45.8552	478
	479	-63.5111	479	-55.3708	479	-39.30721	479	-40.03623	479	44.71895	479	62.52083	479	60.07606	479	50.80086	479	-4.950067	479	-4.715615	479	-49.06711	479	-34.9052	479	40.6723	479	26.75796	479	38.21405	479	36.21972	479	.8777984	479	6.033849	479	-36.0695	479	-17.81656	479	20.91721	479	15.96693	479	61.3274	479	48.15092	479
	480	-61.64	480	-53.67537	480	-38.42643	480	-38.94541	480	45.3824	480	63.4286	480	61.20638	480	52.81104	480	-4.527525	480	-5.290772	480	-48.01875	480	-34.02147	480	42.36944	480	28.64981	480	40.38078	480	38.43015	480	-.7700459	480	4.318482	480	-35.71483	480	-17.18952	480	19.49725	480	14.43752	480	62.18462	480	49.8155	480
	481	-61.21029	481	-53.69009	481	-38.51501	481	-36.84703	481	45.33561	481	65.39685	481	61.73894	481	54.44833	481	-3.726238	481	-6.864455	481	-47.71714	481	-32.77367	481	42.81176	481	28.27359	481	42.12945	481	38.92221	481	-1.129889	481	2.26198	481	-35.57207	481	-17.98094	481	17.09983	481	13.44592	481	63.93	481	54.13737	481
	482	-61.37691	482	-54.23	482	-38.03259	482	-35.83738	482	45.39705	482	64.83015	482	62.34301	482	54.24888	482	-4.588681	482	-6.913016	482	-48.79131	482	-34.9199	482	42.72823	482	26.62841	482	42.61864	482	40.63429	482	-1.972457	482	1.030593	482	-35.23237	482	-18.55549	482	15.73224	482	12.50029	482	65.56284	482	61.59425	482
	483	-61.37784	483	-53.85481	483	-37.80101	483	-36.85066	483	46.47523	483	62.82413	483	60.97244	483	53.31276	483	-5.083621	483	-6.448592	483	-48.60017	483	-36.208	483	42.31303	483	27.18728	483	42.83805	483	45.34877	483	-3.051328	483	.6942329	483	-34.3365	483	-19.13532	483	14.53589	483	10.53521	483	64.81398	483	63.32154	483
	484	-60.95553	484	-53.0583	484	-37.6661	484	-36.09309	484	46.30552	484	63.25373	484	60.39576	484	51.3272	484	-4.187553	484	-5.705739	484	-49.15342	484	-38.61686	484	42.38538	484	28.00358	484	43.34707	484	46.03547	484	-3.86003	484	.1760323	484	-32.40355	484	-17.92402	484	14.41112	484	9.716647	484	62.36769	484	62.62424	484
	485	-60.72795	485	-54.05025	485	-37.31984	485	-34.36518	485	45.75102	485	63.33194	485	59.77203	485	50.52258	485	-3.903716	485	-6.337682	485	-49.72359	485	-41.60096	485	42.38223	485	26.91777	485	43.97935	485	49.30494	485	-4.414012	485	3.066257E-02	485	-31.0021	485	-16.41647	485	13.7747	485	8.068121	485	63.21164	485	59.56435	485
	486	-60.72899	486	-52.78255	486	-36.90706	486	-33.09803	486	45.12141	486	62.94282	486	59.07109	486	49.57613	486	-4.332995	486	-7.291665	486	-50.11417	486	-42.42769	486	43.34723	486	28.50772	486	43.11747	486	51.76934	486	-4.502481	486	-1.288688	486	-30.58387	486	-15.19421	486	13.87176	486	8.189095	486	62.68415	486	57.95719	486
	487	-60.07533	487	-51.37886	487	-36.38684	487	-31.9053	487	45.24318	487	62.81364	487	58.48411	487	50.41511	487	-4.682035	487	-7.277842	487	-50.78053	487	-41.72544	487	43.78797	487	31.11669	487	43.63834	487	52.56737	487	-4.124381	487	-1.429625	487	-31.08887	487	-14.3953	487	14.38162	487	9.697336	487	60.87989	487	57.81203	487
	488	-59.24406	488	-51.78891	488	-35.47307	488	-30.73362	488	45.85789	488	63.99804	488	58.5021	488	49.19135	488	-5.198627	488	-7.792363	488	-50.98142	488	-41.40874	488	45.63891	488	32.85493	488	44.96433	488	53.92373	488	-3.450628	488	-.5811213	488	-30.75736	488	-15.44379	488	14.70786	488	12.51214	488	57.13613	488	57.78529	488
	489	-58.33898	489	-51.98435	489	-34.45024	489	-30.13357	489	45.10637	489	63.73521	489	56.40622	489	47.69118	489	-4.606596	489	-6.363654	489	-52.26976	489	-44.32492	489	48.3185	489	34.26543	489	46.53521	489	54.81511	489	-3.197834	489	-6.960884E-02	489	-30.65387	489	-17.09851	489	14.10044	489	14.04034	489	54.31122	489	58.16851	489
	490	-57.57613	490	-51.07141	490	-33.6554	490	-29.55897	490	45.75806	490	63.26125	490	56.41191	490	47.35847	490	-4.84117	490	-6.657135	490	-52.05299	490	-43.81941	490	48.17219	490	34.05851	490	47.96911	490	56.07412	490	-2.83805	490	-.4600987	490	-31.68583	490	-18.01514	490	14.29327	490	14.44648	490	53.00331	490	53.18283	490
	491	-56.20024	491	-49.60087	491	-33.03994	491	-28.34153	491	46.51635	491	64.09234	491	56.84789	491	46.75251	491	-5.159361	491	-7.666938	491	-52.67513	491	-42.71209	491	49.11056	491	35.35531	491	49.99521	491	56.67616	491	-3.591106	491	-.6951166	491	-33.33354	491	-17.79183	491	14.35829	491	12.29814	491	54.30915	491	48.6838	491
[truncated: 48 more columns]
