# Supplementary material for: A single Musashi gene allele is sufficient to maintain mouse photoreceptor cells
Source: PLoS One. 2026 May 14;21(5):e0338576. doi: 10.1371/journal.pone.0338576 (PMC13175383; doi:10.1371/journal.pone.0338576)
Supplement: S3 File — (ZIP) [file pone.0338576.s012.zip › Supplementary_data_1_RawERG_data_and_R-code/2nd batch/D84_Msi TKO_CONE_041025.CSV]

Information	Record_No	4325	Record_No	4326	Record_No	4335	Record_No	4336	Record_No	4345	Record_No	4346	Record_No	4355	Record_No	4356	Record_No	4365	Record_No	4366	Record_No	4375	Record_No	4376
	Animal ID	1044	Animal ID	1044	Animal ID	1054	Animal ID	1054	Animal ID	1043	Animal ID	1043	Animal ID	1057	Animal ID	1057	Animal ID	1060	Animal ID	1060	Animal ID	1052	Animal ID	1052
	Session		Session		Session		Session		Session		Session		Session		Session		Session		Session		Session		Session
	Species/Breed		Species/Breed		Species/Breed		Species/Breed		Species/Breed		Species/Breed		Species/Breed		Species/Breed		Species/Breed		Species/Breed		Species/Breed		Species/Breed
	Study protocol #		Study protocol #		Study protocol #		Study protocol #		Study protocol #		Study protocol #		Study protocol #		Study protocol #		Study protocol #		Study protocol #		Study protocol #		Study protocol #
	Birthdate	Dec/30/1899	Birthdate	Dec/30/1899	Birthdate	Dec/30/1899	Birthdate	Dec/30/1899	Birthdate	Dec/30/1899	Birthdate	Dec/30/1899	Birthdate	Dec/30/1899	Birthdate	Dec/30/1899	Birthdate	Dec/30/1899	Birthdate	Dec/30/1899	Birthdate	Dec/30/1899	Birthdate	Dec/30/1899
	TestDate	Apr/10/2025	TestDate	Apr/10/2025	TestDate	Apr/10/2025	TestDate	Apr/10/2025	TestDate	Apr/10/2025	TestDate	Apr/10/2025	TestDate	Apr/10/2025	TestDate	Apr/10/2025	TestDate	Apr/10/2025	TestDate	Apr/10/2025	TestDate	Apr/10/2025	TestDate	Apr/10/2025
	TestTime	14:10:00	TestTime	14:10:00	TestTime	14:32:10	TestTime	14:32:10	TestTime	14:54:04	TestTime	14:54:04	TestTime	17:15:21	TestTime	17:15:21	TestTime	17:42:36	TestTime	17:42:36	TestTime	18:06:42	TestTime	18:06:42
	Protocol	SARO PHOTOPIC CONE	Protocol	SARO PHOTOPIC CONE	Protocol	SARO PHOTOPIC CONE	Protocol	SARO PHOTOPIC CONE	Protocol	SARO PHOTOPIC CONE	Protocol	SARO PHOTOPIC CONE	Protocol	SARO PHOTOPIC CONE	Protocol	SARO PHOTOPIC CONE	Protocol	SARO PHOTOPIC CONE	Protocol	SARO PHOTOPIC CONE	Protocol	SARO PHOTOPIC CONE	Protocol	SARO PHOTOPIC CONE
	Step_No	2	Step_No	2	Step_No	2	Step_No	2	Step_No	2	Step_No	2	Step_No	2	Step_No	2	Step_No	2	Step_No	2	Step_No	2	Step_No	2
	Label	R	Label	L	Label	R	Label	L	Label	R	Label	L	Label	R	Label	L	Label	R	Label	L	Label	R	Label	L
	Stimulus	WHT Phot WHT 3dB Flash	Stimulus	WHT Phot WHT 3dB Flash	Stimulus	WHT Phot WHT 3dB Flash	Stimulus	WHT Phot WHT 3dB Flash	Stimulus	WHT Phot WHT 3dB Flash	Stimulus	WHT Phot WHT 3dB Flash	Stimulus	WHT Phot WHT 3dB Flash	Stimulus	WHT Phot WHT 3dB Flash	Stimulus	WHT Phot WHT 3dB Flash	Stimulus	WHT Phot WHT 3dB Flash	Stimulus	WHT Phot WHT 3dB Flash	Stimulus	WHT Phot WHT 3dB Flash
	Low cut (Hz)	0.3	Low cut (Hz)	0.3	Low cut (Hz)	0.3	Low cut (Hz)	0.3	Low cut (Hz)	0.3	Low cut (Hz)	0.3	Low cut (Hz)	0.3	Low cut (Hz)	0.3	Low cut (Hz)	0.3	Low cut (Hz)	0.3	Low cut (Hz)	0.3	Low cut (Hz)	0.3
	High cut (Hz)	500	High cut (Hz)	500	High cut (Hz)	500	High cut (Hz)	500	High cut (Hz)	500	High cut (Hz)	500	High cut (Hz)	500	High cut (Hz)	500	High cut (Hz)	500	High cut (Hz)	500	High cut (Hz)	500	High cut (Hz)	500
	Notch	OFF	Notch	OFF	Notch	OFF	Notch	OFF	Notch	OFF	Notch	OFF	Notch	OFF	Notch	OFF	Notch	OFF	Notch	OFF	Notch	OFF	Notch	OFF
Cursor #	4325 Time	4325 Amp	4326 Time	4326 Amp	4335 Time	4335 Amp	4336 Time	4336 Amp	4345 Time	4345 Amp	4346 Time	4346 Amp	4355 Time	4355 Amp	4356 Time	4356 Amp	4365 Time	4365 Amp	4366 Time	4366 Amp	4375 Time	4375 Amp	4376 Time	4376 Amp
1
2
3
4
5
6
7
8
9
10
Wave Data	4325 Time	4325 Amp	4326 Time	4326 Amp	4335 Time	4335 Amp	4336 Time	4336 Amp	4345 Time	4345 Amp	4346 Time	4346 Amp	4355 Time	4355 Amp	4356 Time	4356 Amp	4365 Time	4365 Amp	4366 Time	4366 Amp	4375 Time	4375 Amp	4376 Time	4376 Amp
	-20	2.65051	-20	4.080829	-20	.3375756	-20	2.398644	-20	-.532362	-20	4.264268	-20	.9883066	-20	4.107045	-20	-1.414501	-20	.3772588	-20	-.4896353	-20	-1.105405
	-19	2.820616	-19	4.190097	-19	.3754097	-19	2.516603	-19	-.6788117	-19	4.339827	-19	1.010374	-19	4.280572	-19	-1.493993	-19	.2362811	-19	-.6439708	-19	-.9563186
	-18	2.973703	-18	4.514628	-18	.4387198	-18	2.59528	-18	-.7167214	-18	4.064141	-18	1.151969	-18	4.48418	-18	-1.53973	-18	.4266967	-18	-.6821846	-18	-.8309517
	-17	2.977998	-17	4.69075	-17	.3590354	-17	2.493823	-17	-.734868	-17	4.004567	-17	1.389799	-17	4.981419	-17	-1.599119	-17	.5422123	-17	-.6002808	-17	-.5041364
	-16	3.081655	-16	4.74127	-16	.2392786	-16	2.35052	-16	-.6330591	-16	3.920801	-16	1.552521	-16	5.208337	-16	-1.710392	-16	.6650137	-16	-.5562114	-16	-.2289845
	-15	3.097369	-15	4.748023	-15	.1694618	-15	2.1846	-15	-.4432731	-15	3.887175	-15	1.528985	-15	5.157865	-15	-1.732776	-15	.7836668	-15	-.5490091	-15	8.749685E-02
	-14	2.706025	-14	3.853374	-14	8.352418E-02	-14	1.766896	-14	-1.017272	-14	3.158088	-14	1.687053	-14	5.025053	-14	-1.615717	-14	-.3977132	-14	-.4023927	-14	-.1566078
	-13	2.589345	-13	3.465394	-13	.6078403	-13	2.70436	-13	-1.076265	-13	3.499078	-13	.6621973	-13	3.238191	-13	-1.491585	-13	-.1410376	-13	-1.121502	-13	-.3403406
	-12	3.431327	-12	5.211275	-12	.4359578	-12	2.415263	-12	-.5185822	-12	4.407018	-12	1.52353	-12	4.908766	-12	-1.726226	-12	1.689628	-12	-.6932971	-12	.1199938
	-11	3.389815	-11	5.823106	-11	-3.677884E-02	-11	2.746868	-11	-3.679119E-02	-11	5.455785	-11	1.903217	-11	7.233065	-11	-1.467163	-11	1.400984	-11	-.296059	-11	-.247757
	-10	3.711174	-10	5.408781	-10	-.248536	-10	1.576414	-10	.1051366	-10	3.602727	-10	1.583845	-10	5.699891	-10	-2.180455	-10	1.356694	-10	-.1842067	-10	.5120733
	-9	2.756524	-9	4.726207	-9	.1747633	-9	1.897795	-9	-.1158644	-9	3.200356	-9	1.814068	-9	4.842224	-9	-1.915507	-9	.7934448	-9	-.5965967	-9	.6376194
	-8	2.516792	-8	4.233259	-8	.8211493	-8	2.404849	-8	.1924696	-8	4.200159	-8	1.704427	-8	4.084162	-8	-1.607629	-8	-6.993373E-02	-8	-.2330878	-8	-1.248121
	-7	3.845026	-7	4.734944	-7	.5306966	-7	3.06133	-7	.5681837	-7	4.935224	-7	2.133669	-7	4.582407	-7	-2.044935	-7	-.9693965	-7	-.3724753	-7	-.6665609
	-6	4.506479	-6	5.258464	-6	.1946694	-6	2.69458	-6	.5357242	-6	5.455328	-6	1.938052	-6	5.131611	-6	-1.64146	-6	-.6216821	-6	-.5524257	-6	-.8258484
	-5	3.880247	-5	6.794114	-5	-.2781232	-5	.8913427	-5	.2338487	-5	4.834216	-5	1.859901	-5	6.785225	-5	-1.285397	-5	-.1918862	-5	-.2619801	-5	.4414114
	-4	4.829295	-4	7.091523	-4	-7.297252E-02	-4	.9098061	-4	-1.289685E-02	-4	3.008616	-4	2.682706	-4	8.433307	-4	-2.098319	-4	-.608134	-4	-.5521544	-4	.335206
	-3	4.484251	-3	6.797837	-3	.1396867	-3	2.274854	-3	-.6885895	-3	2.374983	-3	2.223374	-3	5.50617	-3	-1.331028	-3	-.4279307	-3	-4.989972E-02	-3	5.670528E-02
	-2	3.531002	-2	5.587709	-2	.2894603	-2	1.624287	-2	.5433673	-2	4.087853	-2	2.189778	-2	5.690064	-2	-1.489092	-2	.2850829	-2	-.2515913	-2	2.164292
	-1	3.492455	-1	5.047501	-1	.2871387	-1	1.760301	-1	.670059	-1	5.858272	-1	2.343844	-1	6.695449	-1	-2.00214	-1	-9.884286E-02	-1	-.4095176	-1	.6792223
	0	3.216183	0	5.40933	0	.6061962	0	2.970123	0	.4550091	0	6.896447	0	1.749248	0	6.594961	0	-2.324323	0	-.5993873	0	.4008406	0	.2328564
	1	-4.991955E-02	1	4.347967	1	-1.991759	1	2.76811	1	-2.107193	1	6.152023	1	-.5924642	1	5.442198	1	-3.727854	1	-.5083185	1	-2.942923	1	1.458144
	2	2.96226	2	2.525028	2	1.436902	2	1.142797	2	.9130018	2	4.002464	2	2.430297	2	4.195183	2	-1.803084	2	-1.970581	2	1.066903	2	-1.077934
	3	3.040061	3	2.531799	3	1.341629	3	1.077857	3	1.24758	3	4.303203	3	2.43964	3	3.564389	3	-1.126351	3	-2.122479	3	1.540039	3	-.2752911
	4	1.931943	4	3.626281	4	.8545341	4	2.296408	4	.8687677	4	4.474708	4	1.623804	4	2.075885	4	-1.765976	4	-.7225275	4	.269851	4	4.195647E-02
	5	2.60308	5	4.636151	5	.9487032	5	2.813845	5	.8533617	5	6.46379	5	1.445142	5	4.430625	5	-2.309908	5	.9615183	5	-.1479175	5	.336695
	6	2.206685	6	4.793973	6	.2908069	6	2.246338	6	.4252688	6	6.230483	6	1.532478	6	5.496017	6	-3.611177	6	-.8128706	6	-.7951717	6	-.2327007
	7	1.244223	7	3.042533	7	-1.017694	7	.2665348	7	-1.195218	7	2.797484	7	.6833352	7	3.893076	7	-4.261756	7	-1.564919	7	-.8002666	7	-1.908834
	8	.5079275	8	1.091515	8	-1.727021	8	-1.062712	8	-1.358994	8	1.387972	8	-.1187421	8	3.195569	8	-4.136741	8	-2.89902	8	-1.700048	8	-1.200384
	9	-.7191557	9	-.1810375	9	-3.886974	9	-2.983412	9	-2.949168	9	.9660874	9	-1.507824	9	2.024547	9	-5.307076	9	-4.473439	9	-2.981718	9	-4.626564
	10	-.9154873	10	-1.012339	10	-5.202699	10	-2.934845	10	-4.210677	10	.5218465	10	-2.786439	10	.2233424	10	-6.377574	10	-6.537697	10	-4.614831	10	-4.846242
	11	-1.884533	11	-1.712176	11	-7.574675	11	-4.700048	11	-6.006057	11	-1.333405	11	-4.346057	11	-1.427676	11	-8.33949	11	-7.469432	11	-5.629989	11	-7.4642
	12	-3.334668	12	-2.315355	12	-11.52197	12	-9.229979	12	-8.086581	12	-2.895573	12	-6.025153	12	-.7124673	12	-9.880945	12	-9.807569	12	-6.284141	12	-8.672985
	13	-5.084505	13	-5.282982	13	-14.68916	13	-12.20346	13	-9.392931	13	-4.271271	13	-8.14163	13	-3.036298	13	-12.18721	13	-12.33421	13	-7.714796	13	-11.53237
	14	-6.491844	14	-6.614761	14	-17.30296	14	-14.67745	14	-11.4557	14	-8.090854	14	-10.15664	14	-6.76708	14	-13.63323	14	-14.34882	14	-7.842581	14	-11.00995
	15	-7.602433	15	-7.178419	15	-18.17323	15	-15.53969	15	-11.62288	15	-6.034094	15	-10.72406	15	-6.629522	15	-14.30143	15	-15.21484	15	-7.44726	15	-14.29174
	16	-8.527664	16	-7.639061	16	-18.72648	16	-15.22839	16	-11.74679	16	-5.147308	16	-11.19596	16	-7.563018	16	-14.09412	16	-15.29231	16	-7.859171	16	-14.97481
	17	-8.584822	17	-7.148462	17	-18.35532	17	-14.92999	17	-11.49378	17	-5.885445	17	-11.57954	17	-6.729697	17	-14.30622	17	-14.31499	17	-8.35763	17	-13.65993
	18	-8.363231	18	-7.200232	18	-18.30982	18	-14.89479	18	-10.89843	18	-6.259153	18	-11.52263	18	-6.291227	18	-14.29038	18	-13.13598	18	-7.704458	18	-10.96783
	19	-7.571632	19	-7.526117	19	-17.56632	19	-14.43474	19	-10.01867	19	-5.68321	19	-11.25036	19	-5.675853	19	-13.87272	19	-12.47773	19	-7.249669	19	-13.01812
	20	-7.374627	20	-6.370206	20	-16.18875	20	-13.60069	20	-9.256396	20	-3.672077	20	-11.17831	20	-6.475454	20	-12.12202	20	-11.85185	20	-6.33916	20	-11.78864
	21	-5.374694	21	-5.027231	21	-13.93939	21	-10.67592	21	-8.345973	21	-2.635299	21	-11.64856	21	-7.223129	21	-9.990873	21	-8.763529	21	-4.624955	21	-9.551538
	22	-4.532115	22	-3.640488	22	-11.08864	22	-8.388654	22	-6.295445	22	1.831277	22	-10.26435	22	-3.231792	22	-7.439595	22	-4.855749	22	-1.537682	22	-4.570342
	23	-2.618878	23	-2.488854	23	-4.367591	23	-1.349833	23	-1.053801	23	5.270303	23	-9.472655	23	-3.0909	23	-1.583112	23	1.490033	23	5.501327	23	5.180804
	24	-.5169992	24	.6336783	24	7.407283	24	9.436179	24	7.80279	24	12.6957	24	-8.859919	24	-3.855119	24	7.314644	24	10.82735	24	14.55381	24	20.05338
	25	6.115466	25	6.598032	25	24.32674	25	26.11775	25	21.24269	25	26.96373	25	-7.822968	25	-3.531265	25	18.36964	25	21.81006	25	24.16557	25	36.76185
	26	17.97199	26	21.00215	26	41.49187	26	42.88176	26	35.80034	26	43.86135	26	-5.095536	26	-2.777938	26	28.90539	26	34.00994	26	32.26983	26	48.77776
	27	32.10363	27	36.08712	27	56.20923	27	56.26862	27	48.72107	27	58.61184	27	-1.395758E-02	27	.4264444	27	38.79236	27	45.94641	27	38.32091	27	61.46688
	28	46.06103	28	51.7066	28	68.96053	28	65.88969	28	60.8346	28	71.10385	28	7.347366	28	5.862859	28	46.62892	28	56.80045	28	42.34488	28	69.75011
	29	60.42694	29	66.43974	29	77.88862	29	69.96695	29	70.03807	29	78.90089	29	18.34429	29	14.68241	29	52.08805	29	64.90232	29	46.22198	29	72.89363
	30	71.99625	30	77.80637	30	80.5333	30	71.74741	30	75.44411	30	82.77821	30	29.01799	30	20.51905	30	54.58341	30	68.59245	30	46.6628	30	72.47295
	31	79.00077	31	84.19822	31	78.2035	31	69.43404	31	76.903	31	83.43822	31	38.48811	31	27.50253	31	54.67529	31	68.20342	31	45.19708	31	69.55212
	32	80.58311	32	85.65551	32	71.7858	32	62.45506	32	75.33804	32	84.13728	32	45.32002	32	35.21712	32	52.81941	32	64.76895	32	41.55066	32	65.42472
	33	78.31341	33	83.42432	33	63.67289	33	56.24786	33	71.6531	33	80.31431	33	49.42103	33	38.99541	33	48.83734	33	59.88049	33	36.87727	33	57.62164
	34	74.18297	34	79.3039	34	56.12578	34	48.70221	34	66.75166	34	73.99435	34	53.03564	34	42.64946	34	42.97738	34	53.79661	34	33.02095	34	49.9322
	35	70.08956	35	73.07358	35	47.64872	35	40.59374	35	61.96705	35	66.32069	35	54.80676	35	44.46316	35	37.76804	35	46.75529	35	29.00153	35	42.27325
	36	64.9545	36	68.94866	36	38.67589	36	31.45817	36	56.25048	36	59.03509	36	52.73848	36	43.00793	36	32.87001	36	39.47016	36	24.97532	36	34.70145
	37	59.38475	37	62.75368	37	30.59609	37	25.54055	37	49.85667	37	52.63472	37	48.38054	37	37.93177	37	31.06268	37	36.07595	37	22.7218	37	28.35177
	38	51.688	38	55.24048	38	25.90943	38	23.64779	38	43.39504	38	46.92165	38	45.33125	38	35.85839	38	34.3434	38	38.40625	38	22.58041	38	28.41071
	39	43.31811	39	46.77959	39	25.71774	39	25.35976	39	39.592	39	45.31328	39	40.75261	39	34.1856	39	41.83749	39	46.19661	39	26.85685	39	34.16338
	40	36.93638	40	40.65865	40	33.18753	40	35.54539	40	42.11544	40	49.96793	40	37.87035	40	31.53169	40	52.88794	40	58.01784	40	35.62486	40	48.18484
	41	33.91029	41	39.15813	41	46.69179	41	49.41747	41	51.89941	41	63.78819	41	34.0436	41	28.02343	41	63.10295	41	68.32207	41	47.49164	41	66.6224
	42	40.0742	42	45.64204	42	64.64619	42	63.88161	42	68.666	42	83.95936	42	29.98739	42	25.3986	42	71.33166	42	76.481	42	56.8293	42	85.76767
	43	49.57931	43	55.34224	43	81.3569	43	75.42612	43	86.75723	43	102.8022	43	24.70712	43	20.81585	43	76.16055	43	81.83082	43	63.51643	43	97.47685
	44	61.33988	44	66.66487	44	95.40743	44	84.52082	44	101.5732	44	116.9189	44	20.22521	44	16.42129	44	77.63042	44	85.66594	44	66.24004	44	103.8258
	45	73.72316	45	79.06441	45	104.7212	45	89.3623	45	112.4591	45	123.7878	45	16.13358	45	14.46945	45	77.553	45	87.75188	45	67.94785	45	106.8397
	46	82.8024	46	88.81878	46	107.877	46	89.45166	46	117.12	46	125.9342	46	13.07551	46	11.82154	46	76.79847	46	87.13778	46	66.48055	46	104.7035
	47	89.06336	47	94.5882	47	106.7297	47	86.62284	47	116.8021	47	122.0519	47	14.51605	47	8.64475	47	74.67752	47	85.64027	47	61.86825	47	98.2292
	48	92.65477	48	98.03321	48	102.053	48	80.73764	48	112.6488	48	115.5111	48	19.03899	48	10.85377	48	72.07137	48	83.09287	48	57.07188	48	87.92007
	49	93.62366	49	98.83262	49	93.83443	49	74.49296	49	104.8321	49	109.231	49	26.2073	49	15.64604	49	68.09883	49	80.04167	49	51.11055	49	77.03023
	50	91.45219	50	96.15462	50	83.7362	50	65.38394	50	93.66552	50	95.88872	50	36.51937	50	22.15373	50	63.95386	50	74.20949	50	45.37099	50	64.33639
	51	88.06324	51	91.15469	51	72.1382	51	55.86506	51	81.54986	51	80.87049	51	46.66602	51	29.46235	51	57.6991	51	67.7811	51	38.84053	51	51.6579
	52	82.53361	52	84.68968	52	60.28539	52	46.0967	52	68.48321	52	67.05328	52	53.57279	52	36.16698	52	51.07548	52	59.57131	52	33.09217	52	40.3372
	53	75.23097	53	76.86543	53	48.22345	53	37.09365	53	55.90396	53	55.65059	53	60.03758	53	43.07721	53	42.50992	53	49.4235	53	25.85806	53	29.32963
	54	67.44969	54	68.48009	54	37.62398	54	29.73165	54	43.81882	54	43.69698	54	63.29767	54	46.8975	54	34.64965	54	41.80532	54	19.34123	54	17.57624
	55	58.62019	55	59.89002	55	27.8816	55	22.87943	55	32.83718	55	34.56657	55	62.88637	55	50.13144	55	27.85499	55	33.83518	55	14.31213	55	9.803727
	56	49.95455	56	51.84013	56	17.97877	56	15.64598	56	23.5838	56	25.60992	56	62.13224	56	52.98692	56	21.47533	56	26.63876	56	9.850046	56	3.312852
	57	40.4289	57	42.33117	57	10.42597	57	9.733706	57	15.87712	57	15.81729	57	60.09122	57	51.08604	57	16.3183	57	20.84353	57	5.662039	57	.59609
	58	32.41516	58	34.7663	58	3.904705	58	3.96358	58	10.64838	58	10.69048	58	56.68642	58	47.91212	58	11.37979	58	15.46081	58	3.591618	58	-3.988418
	59	25.90793	59	28.37455	59	-.4338013	59	1.57447	59	6.650232	59	8.999584	59	51.79554	59	44.6887	59	8.369853	59	11.59069	59	.6723795	59	-5.869222
	60	19.29696	60	23.80225	60	-3.662733	60	-.404276	60	3.667988	60	8.075776	60	47.95854	60	40.86359	60	6.109573	60	9.11959	60	-.7387543	60	-6.158549
	61	14.92982	61	19.28492	61	-5.942255	61	-2.217148	61	1.445159	61	6.003143	61	43.30701	61	37.44808	61	4.55252	61	6.673181	61	-1.036096	61	-5.661041
	62	10.4475	62	15.99817	62	-6.090511	62	-3.886289	62	.8341394	62	7.202813	62	39.73429	62	36.91595	62	3.207842	62	5.555748	62	.1623592	62	-3.480768
	63	7.95195	63	13.62035	63	-6.058796	63	-4.105402	63	.6745077	63	5.941082	63	34.23243	63	31.92077	63	2.218328	63	4.175901	63	.5000228	63	-3.341341
	64	4.92735	64	10.56076	64	-4.892864	64	-3.441782	64	1.230147	64	5.069735	64	28.39687	64	25.06634	64	1.325623	64	3.892868	64	2.239148E-03	64	-1.633204
	65	3.719876	65	8.826964	65	-4.366094	65	-3.206554	65	2.412507	65	8.595264	65	24.04849	65	22.82962	65	.7147021	65	2.963648	65	.6579462	65	-.2656449
	66	3.462625	66	8.563915	66	-3.480806	66	-1.913254	66	3.333082	66	11.36391	66	19.86925	66	20.31321	66	-5.886491E-02	66	1.777535	66	6.442197E-02	66	.693353
	67	3.495875	67	8.739817	67	-3.787122	67	-1.83	67	4.575132	67	10.71412	67	15.68409	67	16.56045	67	-1.360757	67	.555904	67	.974224	67	.6540709
	68	3.201385	68	8.378673	68	-3.082634	68	-3.048398	68	4.652809	68	9.980442	68	14.56447	68	15.63207	68	-1.292318	68	-.2628973	68	.8106017	68	-.4017797
	69	4.182453	69	8.15556	69	-3.154054	69	-3.630077	69	4.990568	69	9.792532	69	11.58159	69	12.42481	69	-1.833017	69	-.6814898	69	.1272382	69	-1.552954
	70	3.412986	70	7.638657	70	-3.232702	70	-2.958765	70	5.576096	70	10.24957	70	10.0262	70	10.16389	70	-2.397094	70	-1.36645	70	.3374057	70	-2.016408
	71	3.389806	71	6.6429	71	-3.556013	71	-2.732717	71	5.361018	71	10.02555	71	8.131825	71	8.149281	71	-2.341328	71	-2.153865	71	-.2176569	71	-3.658975
	72	3.870529	72	7.968864	72	-4.091751	72	-2.403116	72	5.851964	72	11.11183	72	7.222338	72	9.502149	72	-2.510969	72	-2.877639	72	-.4801541	72	-3.759338
	73	3.410193	73	8.43648	73	-5.432651	73	-3.404601	73	5.646358	73	10.63692	73	8.079327	73	10.20946	73	-3.237929	73	-3.514979	73	-1.087779	73	-5.430901
	74	4.603828	74	7.706169	74	-5.579865	74	-4.219431	74	4.806153	74	7.785988	74	7.80246	74	8.821542	74	-3.592056	74	-3.738699	74	-.6515515	74	-5.426275
	75	3.287463	75	6.898621	75	-5.851223	75	-5.660665	75	4.089054	75	7.650405	75	7.927075	75	9.508937	75	-3.95771	75	-4.224313	75	-1.812418	75	-7.386223
	76	3.394426	76	7.918927	76	-5.615779	76	-4.608912	76	4.087542	76	9.124998	76	7.660654	76	9.020529	76	-4.448102	76	-5.219429	76	-2.231434	76	-7.084355
	77	3.822944	77	7.715248	77	-5.635417	77	-3.95083	77	3.625894	77	9.359924	77	7.580306	77	9.047158	77	-5.327663	77	-5.205093	77	-3.119132	77	-7.62175
	78	2.703717	78	5.727209	78	-6.075412	78	-4.805542	78	3.570399	78	8.040449	78	7.84139	78	9.218225	78	-5.578562	78	-5.229172	78	-2.666251	78	-8.311393
	79	2.553342	79	5.707034	79	-6.623229	79	-5.416915	79	3.155683	79	7.586944	79	7.915035	79	10.49539	79	-6.612863	79	-5.951211	79	-3.512532	79	-7.95434
	80	2.797205	80	4.846113	80	-7.669316	80	-6.736485	80	2.629857	80	5.617358	80	7.606264	80	8.299856	80	-6.596481	80	-7.204314	80	-3.644265	80	-7.228468
	81	2.719018	81	4.05949	81	-8.811955	81	-8.131343	81	2.038248	81	4.641989	81	7.539123	81	7.47117	81	-7.110372	81	-7.412851	81	-3.297253	81	-8.07267
	82	2.499947	82	3.922546	82	-9.726873	82	-8.500358	82	2.427442	82	7.421557	82	7.548149	82	8.689932	82	-7.407531	82	-8.201509	82	-3.37955	82	-8.239833
	83	1.853373	83	4.020422	83	-10.81899	83	-8.043599	83	1.865711	83	6.826797	83	7.116434	83	8.588605	83	-7.890335	83	-8.541028	83	-3.615336	83	-10.55021
	84	1.074286	84	2.967901	84	-12.58592	84	-9.637606	84	1.549654	84	5.759053	84	7.77702	84	9.159148	84	-7.298612	84	-9.033053	84	-3.0218	84	-9.947941
	85	.2488054	85	1.658602	85	-14.39707	85	-12.58171	85	1.347035	85	5.086205	85	7.098198	85	9.0255	85	-7.656662	85	-9.146215	85	-3.455842	85	-11.35266
	86	-.8464292	86	.5022617	86	-14.39347	86	-12.34398	86	1.697752	86	4.438762	86	6.796298	86	9.423376	86	-7.696145	86	-9.444911	86	-3.530083	86	-10.24717
	87	-.8207338	87	-1.410956	87	-14.60671	87	-11.49309	87	1.29742	87	4.185061	87	6.332301	87	8.055136	87	-8.259039	87	-10.57864	87	-2.813882	87	-10.19044
	88	-2.520753	88	-1.399555	88	-15.04903	88	-12.20941	88	1.113722	88	5.222113	88	5.15504	88	8.20931	88	-8.121158	88	-9.810841	88	-2.772355	88	-8.401156
	89	-2.139175	89	-1.537792	89	-14.68091	89	-11.60195	89	1.702375	89	7.274842	89	5.229575	89	10.05302	89	-8.859365	89	-10.63596	89	-2.404098	89	-9.728262
	90	-2.622521	90	-1.966003	90	-14.4194	90	-11.31982	90	1.737584	90	3.639244	90	4.832403	90	8.199874	90	-8.729059	90	-10.54377	90	-2.027753	90	-9.363402
	91	-3.074828	91	-2.81815	91	-14.58403	91	-11.55237	91	1.140841	91	2.311329	91	4.601979	91	6.97994	91	-8.49776	91	-11.02421	91	-3.416988	91	-9.014135
	92	-1.795094	92	-1.135973	92	-13.90731	92	-11.80729	92	1.039865	92	4.121933	92	3.71579	92	6.469895	92	-9.220401	92	-11.52864	92	-3.534772	92	-9.023704
	93	-.9160471	93	-.6238501	93	-13.78206	93	-11.68979	93	.9745767	93	3.734982	93	2.512397	93	5.968124	93	-8.818954	93	-11.57623	93	-4.111783	93	-7.893197
	94	-.3303219	94	3.466209E-03	94	-13.96059	94	-12.31084	94	.8648983	94	4.423446	94	1.851844	94	5.514866	94	-8.580445	94	-12.22285	94	-4.305986	94	-9.658195
	95	-7.422205E-02	95	.3841276	95	-14.05672	95	-11.53764	95	-7.377148E-03	95	2.693444	95	1.259674	95	5.932207	95	-8.483328	95	-11.40948	95	-4.593271	95	-8.24083
	96	.4045502	96	.4748198	96	-13.93194	96	-12.43411	96	-.1281404	96	2.269974	96	1.431202	96	5.844633	96	-9.113417	96	-11.6641	96	-5.35963	96	-10.07757
	97	.2733642	97	.7687625	97	-14.14627	97	-13.19561	97	-.8570489	97	8.264148E-02	97	.7214276	97	2.214656	97	-9.551934	97	-11.81608	97	-5.192207	97	-10.9445
	98	.6593726	98	1.285818	98	-14.97368	98	-14.26225	98	-1.992613	98	.7960313	98	-4.290938E-02	98	1.803015	98	-9.144773	98	-12.07526	98	-5.285255	98	-11.48047
	99	-.2398054	99	.6416334	99	-14.97992	99	-12.99943	99	-2.769696	99	2.199165	99	.6353057	99	3.706053	99	-10.05835	99	-13.25866	99	-5.905698	99	-11.98826
	100	-1.268608	100	-.3541543	100	-16.24229	100	-13.62074	100	-3.728903	100	.6015043	100	-9.415372E-02	100	4.20628	100	-10.88195	100	-13.49951	100	-6.11982	100	-12.04513
	101	-2.069715	101	-1.808935	101	-16.24029	101	-13.43403	101	-3.688864	101	-1.04718	101	-2.946719E-02	101	4.40629	101	-10.92689	101	-13.52439	101	-6.332809	101	-12.70061
	102	-3.258793	102	-2.699311	102	-16.27553	102	-15.23476	102	-4.012153	102	-1.922377	102	-.4020371	102	4.959177	102	-10.83512	102	-13.99205	102	-5.572316	102	-12.80435
	103	-3.486696	103	-3.273275	103	-16.14813	103	-13.81582	103	-3.952975	103	-1.296248	103	1.373704E-02	103	4.923694	103	-10.86101	103	-14.62941	103	-5.925873	103	-12.71311
	104	-4.438765	104	-2.741036	104	-16.07655	104	-14.1143	104	-4.111786	104	-.8552125	104	-1.028553	104	3.014738	104	-10.97093	104	-14.64183	104	-4.79907	104	-13.77349
	105	-5.461114	105	-3.309378	105	-16.26873	105	-14.86792	105	-3.810921	105	.4026448	105	-1.636744	105	3.76642	105	-11.02685	105	-13.79019	105	-5.565259	105	-12.22239
	106	-6.287066	106	-3.119668	106	-16.77119	106	-13.8849	106	-4.280542	106	1.581848	106	.1939384	106	5.924063	106	-11.3192	106	-14.05073	106	-4.521401	106	-10.1166
	107	-7.166249	107	-4.311654	107	-16.48395	107	-14.94197	107	-5.063047	107	-2.239904	107	-1.02477	107	3.124197	107	-11.80572	107	-14.11087	107	-3.963438	107	-11.02093
	108	-6.662812	108	-4.516983	108	-15.95974	108	-13.93526	108	-5.003324	108	-2.49737	108	-.7790643	108	2.698997	108	-11.42877	108	-13.90478	108	-4.585192	108	-10.9196
	109	-7.046247	109	-3.873228	109	-16.23619	109	-13.67319	109	-4.970786	109	-.8338977	109	-.6722698	109	2.141541	109	-11.61978	109	-14.96164	109	-3.702911	109	-10.76527
	110	-6.675019	110	-2.86895	110	-16.67182	110	-13.15123	110	-5.052765	110	-1.230522	110	-.9733898	110	2.346642	110	-11.68393	110	-14.95049	110	-3.687588	110	-10.75363
	111	-6.526065	111	-2.655687	111	-16.27198	111	-13.53517	111	-4.701207	111	-.7551256	111	-1.332673	111	1.248733	111	-11.553	111	-15.1267	111	-3.846331	111	-10.15151
	112	-6.497756	112	-2.581994	112	-15.94085	112	-13.27143	112	-5.233416	112	-2.549909	112	-.5596974	112	4.096013	112	-11.40423	112	-15.06557	112	-3.784325	112	-8.552052
	113	-7.286932	113	-4.48485	113	-15.51362	113	-13.82193	113	-4.600884	113	-3.394498	113	-.2103712	113	4.147362	113	-11.34342	113	-15.38314	113	-3.165439	113	-7.430631
	114	-7.751883	114	-4.693824	114	-14.68642	114	-11.06771	114	-5.283484	114	-4.511254	114	-.87566	114	1.540686	114	-11.50265	114	-14.7849	114	-3.266292	114	-7.837671
	115	-6.901702	115	-3.239335	115	-14.59682	115	-10.78029	115	-5.232238	115	-1.949085	115	-.7634199	115	2.49668	115	-11.88568	115	-14.15819	115	-3.161999	115	-7.816719
	116	-6.475774	116	-2.749578	116	-14.63164	116	-9.829986	116	-4.970504	116	-.4810034	116	-1.497513	116	1.848336	116	-11.22974	116	-13.55003	116	-3.095082	116	-9.179482
	117	-6.70801	117	-4.248809	117	-15.20153	117	-9.963801	117	-5.104844	117	-.4474417	117	-1.140701	117	2.728599	117	-11.34151	117	-13.03115	117	-2.856698	117	-9.526355
	118	-6.775942	118	-4.324454	118	-14.97105	118	-10.32446	118	-5.26423	118	-2.457824	118	-.8193436	118	3.383002	118	-11.04769	118	-12.17663	118	-2.985677	118	-7.845706
	119	-6.497569	119	-4.223943	119	-14.95138	119	-11.04541	119	-4.89574	119	-3.484124	119	-1.703901	119	4.211703	119	-11.05886	119	-12.5128	119	-2.54157	119	-7.338277
	120	-6.224748	120	-4.132723	120	-15.08811	120	-10.44941	120	-5.545901	120	-3.403949	120	-1.309307	120	3.193105	120	-10.80619	120	-12.40828	120	-2.113841	120	-7.447639
	121	-5.893498	121	-3.903889	121	-14.20493	121	-9.863936	121	-4.891097	121	-2.545797	121	-.9305315	121	2.081071	121	-10.15992	121	-11.66357	121	-2.082156	121	-8.359739
	122	-6.101349	122	-3.870889	122	-14.32765	122	-10.36288	122	-4.784183	122	-.8284277	122	-.6478404	122	3.987451	122	-10.10201	122	-10.5415	122	-1.677518	122	-9.414701
	123	-6.05485	123	-3.956329	123	-13.66007	123	-8.755408	123	-4.801947	123	-1.65603	123	-1.235694	123	3.846977	123	-10.21603	123	-10.57763	123	-2.561858	123	-6.398751
	124	-5.516951	124	-3.827919	124	-13.6563	124	-10.10943	124	-5.385888	124	-4.797354	124	-.846999	124	3.709577	124	-10.27014	124	-11.52727	124	-2.675945	124	-6.937032
	125	-5.73564	125	-4.622919	125	-13.91576	125	-10.91309	125	-5.399768	125	-4.629764	125	-.7991536	125	3.905143	125	-10.02146	125	-12.1501	125	-1.079412	125	-8.88562
	126	-5.785945	126	-4.291512	126	-14.42755	126	-12.11501	126	-5.449059	126	-3.480263	126	-1.244228	126	2.673752	126	-10.13831	126	-13.097	126	-1.935346	126	-9.042827
	127	-5.511129	127	-3.551415	127	-14.52928	127	-11.66308	127	-5.717209	127	-3.915439	127	-1.055679	127	2.307154	127	-9.160714	127	-12.66083	127	-2.093733	127	-8.770452
	128	-5.952211	128	-3.042808	128	-14.08922	128	-11.23539	128	-5.858696	128	-4.811944	128	-.1635232	128	3.842667	128	-8.344926	128	-11.82937	128	-2.265133	128	-9.373457
	129	-6.306506	129	-3.700883	129	-15.167	129	-13.62069	129	-6.302915	129	-5.414167	129	-2.81922E-03	129	5.188941	129	-9.057328	129	-11.64361	129	-2.3088	129	-8.258039
	130	-5.890017	130	-4.593633	130	-15.38587	130	-13.4623	130	-6.777143	130	-6.74478	130	-.883969	130	2.752115	130	-9.293473	130	-11.67028	130	-2.992899	130	-10.2011
	131	-6.957726	131	-4.924062	131	-16.04559	131	-13.1248	131	-7.729607	131	-8.71011	131	-1.267249	131	1.604833	131	-9.694005	131	-11.53229	131	-2.624759	131	-11.06083
	132	-7.38096	132	-5.05202	132	-16.88936	132	-13.63943	132	-7.678236	132	-5.32675	132	-1.902064	132	1.954331	132	-10.03833	132	-12.36794	132	-3.257919	132	-10.27497
	133	-8.275941	133	-5.521963	133	-16.91817	133	-13.79869	133	-7.931821	133	-5.630529	133	-.7294322	133	3.181636	133	-9.354705	133	-11.87677	133	-3.206149	133	-10.14047
	134	-9.228833	134	-7.048608	134	-16.7512	134	-13.24629	134	-8.277806	134	-6.306621	134	-1.690228	134	2.178561	134	-9.227646	134	-12.27899	134	-3.52065	134	-9.328289
	135	-8.977968	135	-7.079074	135	-17.05579	135	-13.04126	135	-9.241395	135	-7.624277	135	-1.312351	135	2.891399	135	-9.86447	135	-11.85013	135	-3.083573	135	-10.49863
	136	-8.720614	136	-7.338483	136	-16.71472	136	-13.43979	136	-10.16137	136	-7.395182	136	-1.650979	136	3.343633	136	-10.4542	136	-11.69203	136	-2.289889	136	-8.86691
	137	-8.888403	137	-6.588226	137	-16.64506	137	-12.30893	137	-10.28229	137	-8.136046	137	-2.023524	137	1.221471	137	-10.59079	137	-12.32395	137	-3.196897	137	-9.377123
	138	-9.406821	138	-6.262418	138	-16.72029	138	-11.54944	138	-9.832641	138	-7.664963	138	-2.518697	138	1.843946	138	-10.25668	138	-11.44779	138	-2.627275	138	-10.40199
	139	-8.580469	139	-5.968934	139	-16.73151	139	-12.49274	139	-9.327441	139	-6.644247	139	-1.51882	139	5.070651	139	-10.71073	139	-11.72196	139	-2.576686	139	-10.25515
	140	-9.152633	140	-7.475926	140	-16.83454	140	-12.26073	140	-9.182385	140	-7.595932	140	-1.781782	140	5.023614	140	-10.93423	140	-11.29129	140	-3.389527	140	-9.614688
	141	-9.097532	141	-7.081284	141	-16.72643	141	-12.52676	141	-9.432675	141	-8.301766	141	-2.184754	141	3.987087	141	-11.11698	141	-12.13474	141	-2.702966	141	-7.456277
	142	-8.521488	142	-6.766623	142	-16.57249	142	-12.87451	142	-9.556153	142	-8.321395	142	-2.481578	142	3.304328	142	-11.12453	142	-12.58448	142	-2.143142	142	-8.027472
	143	-8.230812	143	-6.551684	143	-16.35175	143	-11.91604	143	-9.122231	143	-6.001605	143	-1.373768	143	4.100616	143	-10.60815	143	-12.81679	143	-2.369124	143	-8.466284
	144	-8.356683	144	-6.906498	144	-16.06737	144	-10.84466	144	-9.628783	144	-6.572307	144	-2.722663	144	2.303578	144	-10.56048	144	-12.01583	144	-2.083838	144	-7.123397
	145	-8.150957	145	-5.942097	145	-16.64748	145	-12.43897	145	-9.591311	145	-6.462911	145	-1.513858	145	4.335602	145	-10.10319	145	-10.68592	145	-1.812039	145	-7.819748
	146	-8.154549	146	-7.418181	146	-17.26111	146	-12.12197	146	-9.508997	146	-6.871266	146	-1.774528	146	4.740232	146	-10.48635	146	-11.02518	146	-1.50407	146	-6.901999
	147	-8.554757	147	-7.861527	147	-17.50396	147	-13.10056	147	-9.333302	147	-8.631636	147	-2.368246	147	2.041899	147	-10.12598	147	-11.15439	147	-1.481817	147	-8.630453
	148	-8.2938	148	-7.183294	148	-17.4949	148	-13.26459	148	-9.112195	148	-7.619725	148	-2.235872	148	1.289365	148	-10.21332	148	-11.34255	148	-.7001191	148	-7.919633
	149	-8.092422	149	-6.07777	149	-17.59349	149	-12.73951	149	-8.952649	149	-5.134941	149	-1.934897	149	2.05679	149	-9.766755	149	-11.4917	149	-2.058704	149	-6.546605
	150	-8.42015	150	-6.083024	150	-16.87213	150	-12.87954	150	-9.228512	150	-5.051535	150	-1.396445	150	2.465618	150	-9.305965	150	-11.20941	150	-.8390552	150	-7.309103
	151	-8.384257	151	-5.589885	151	-17.19332	151	-12.11933	151	-9.572709	151	-6.716904	151	-1.830281	151	2.894154	151	-8.696271	151	-10.51337	151	-.8866623	151	-6.775477
	152	-8.187525	152	-6.200853	152	-17.27823	152	-12.59474	152	-9.380525	152	-7.269104	152	-1.742374	152	3.80021	152	-8.147943	152	-9.880676	152	-1.324284	152	-6.449721
	153	-8.161313	153	-6.57898	153	-16.7372	153	-12.6633	153	-8.599422	153	-7.217528	153	-1.066491	153	4.080276	153	-8.106935	153	-9.137124	153	.111507	153	-5.221285
	154	-9.073342	154	-6.555269	154	-16.28704	154	-12.40513	154	-9.097027	154	-6.931814	154	-1.685585	154	1.848635	154	-7.581296	154	-8.674648	154	-4.948108E-02	154	-5.974534
	155	-7.919984	155	-5.595708	155	-15.82329	155	-12.8886	155	-9.280337	155	-6.341057	155	-1.846533	155	2.956885	155	-7.852366	155	-8.469905	155	-.2120391	155	-6.247274
	156	-8.421415	156	-5.715582	156	-16.04191	156	-12.40909	156	-9.020988	156	-6.042268	156	-.7210741	156	4.278695	156	-7.553888	156	-8.155585	156	-.3799619	156	-5.293932
	157	-8.627674	157	-5.923102	157	-15.69956	157	-12.33397	157	-9.709668	157	-9.260682	157	-1.520355	157	3.421613	157	-7.325109	157	-6.817561	157	-.2249877	157	-5.880882
	158	-9.134703	158	-7.780083	158	-15.23083	158	-12.08145	158	-9.530729	158	-9.927255	158	-1.278221	158	3.215159	158	-7.189895	158	-7.147527	158	-.508724	158	-4.636159
	159	-9.388839	159	-6.766429	159	-15.87283	159	-13.12273	159	-8.916698	159	-8.955029	159	-1.846406	159	2.513707	159	-6.780533	159	-6.888731	159	-.6114652	159	-6.100997
	160	-9.668929	160	-7.133242	160	-15.20283	160	-12.26708	160	-8.638464	160	-7.736864	160	-.7018963	160	3.607245	160	-6.078764	160	-6.917586	160	-1.472762	160	-5.613829
	161	-9.562324	161	-7.536661	161	-15.14613	161	-12.77889	161	-8.934398	161	-7.778144	161	-1.26233	161	2.958538	161	-6.12527	161	-6.283942	161	-.3735711	161	-6.650867
	162	-10.18962	162	-7.381333	162	-14.85351	162	-12.64145	162	-8.972872	162	-8.076154	162	-.9508454	162	4.796546	162	-5.925804	162	-5.377548	162	-.2293378	162	-7.890271
	163	-10.2038	163	-8.094666	163	-14.99403	163	-12.19497	163	-9.398011	163	-7.988022	163	-1.40592	163	3.504495	163	-6.419553	163	-5.699531	163	-1.683453	163	-4.946116
	164	-10.42616	164	-8.110238	164	-14.9877	164	-12.0305	164	-9.440833	164	-9.46038	164	-2.227839	164	.1424639	164	-6.890575	164	-6.294281	164	-1.009379	164	-5.381134
	165	-10.4657	165	-9.030111	165	-14.7852	165	-11.15075	165	-8.971432	165	-6.898368	165	-1.28414	165	1.853742	165	-6.36854	165	-5.366674	165	-.9397866	165	-5.16941
	166	-10.96272	166	-8.389607	166	-14.54766	166	-10.70413	166	-8.818907	166	-4.943636	166	-1.317257	166	2.275977	166	-6.609827	166	-6.762024	166	-.8276055	166	-5.666176
	167	-11.0552	167	-9.697668	167	-14.87655	167	-11.11473	167	-9.137795	167	-5.446198	167	-.5874046	167	3.713047	167	-6.152237	167	-6.305651	167	-.7043049	167	-4.98833
	168	-10.93127	168	-9.382513	168	-15.05764	168	-11.54674	168	-9.192991	168	-6.919718	168	-1.386321	168	3.817613	168	-5.553108	168	-6.043634	168	-1.041176	168	-5.030367
	169	-10.44119	169	-9.647127	169	-15.88424	169	-11.42972	169	-9.613366	169	-7.073489	169	-.3580534	169	5.627988	169	-4.941039	169	-5.449347	169	4.849178E-02	169	-3.856364
	170	-11.36932	170	-10.17373	170	-14.98606	170	-11.12425	170	-9.13512	170	-6.947587	170	-1.088651	170	3.690828	170	-4.452456	170	-5.83695	170	9.916178E-02	170	-3.334516
	171	-11.58222	171	-10.04741	171	-14.75752	171	-10.18022	171	-9.428265	171	-7.566447	171	-2.28209	171	1.37089	171	-4.543304	171	-5.107889	171	.7301889	171	-4.931098
	172	-11.8606	172	-9.65366	172	-15.08556	172	-10.62311	172	-8.955721	172	-5.439396	172	-.0718054	172	4.990315	172	-3.911822	172	-4.356175	172	1.210048	172	-5.227909
	173	-11.35608	173	-9.523014	173	-15.03383	173	-11.57084	173	-8.634489	173	-5.997166	173	-.7560108	173	4.515689	173	-3.824593	173	-4.62473	173	1.600777	173	-5.137547
	174	-10.32335	174	-9.511538	174	-15.37126	174	-11.2532	174	-8.63693	174	-8.130396	174	-1.508247	174	3.691638	174	-3.411331	174	-4.159537	174	1.426344	174	-3.512025
	175	-10.36773	175	-9.717299	175	-15.90714	175	-10.74864	175	-8.591813	175	-7.581113	175	-1.860153	175	2.769902	175	-2.824477	175	-3.751647	175	1.241132	175	-2.982689
	176	-11.03636	176	-10.46536	176	-15.03354	176	-10.11214	176	-8.681767	176	-6.719624	176	-1.553562	176	2.967653	176	-2.546546	176	-3.685273	176	1.284018	176	-5.170864
	177	-9.963231	177	-9.2498	177	-15.31343	177	-9.485902	177	-8.984448	177	-6.395941	177	-2.012097	177	2.597906	177	-2.041954	177	-2.727717	177	.5654539	177	-5.18519
	178	-9.425637	178	-9.43233	178	-15.16703	178	-8.635509	178	-8.697094	178	-7.140691	178	-.6355713	178	4.423759	178	-1.801487	178	-2.475465	178	.5191279	178	-5.852731
	179	-9.575233	179	-9.242213	179	-14.50418	179	-9.482866	179	-8.631866	179	-6.387262	179	-1.260673	179	5.689768	179	-1.273942	179	-2.142736	179	.1812028	179	-4.734487
	180	-10.12021	180	-10.82745	180	-14.77657	180	-9.452374	180	-9.003202	180	-8.445466	180	-2.847663	180	1.764118	180	-1.413243	180	-2.318834	180	-.3962457	180	-4.770119
	181	-9.836338	181	-11.14326	181	-14.64462	181	-8.09185	181	-8.882564	181	-8.567663	181	-1.861358	181	1.904657	181	-1.555484	181	-1.361799	181	.1857746	181	-4.258132
	182	-10.01057	182	-9.791124	182	-14.33811	182	-7.980189	182	-8.3588	182	-6.438764	182	-1.403332	182	4.233387	182	-1.017929	182	-2.376155	182	-.2175206	182	-5.00666
	183	-9.540101	183	-9.240685	183	-13.37438	183	-7.96759	183	-8.185075	183	-4.704748	183	-.282479	183	5.341544	183	-.9113296	183	-2.070803	183	.7946771	183	-5.452804
	184	-9.594756	184	-9.54371	184	-12.76881	184	-7.083791	184	-8.835355	184	-6.013071	184	-.8612278	184	4.638422	184	-1.409776	184	-1.677064	184	.5920403	184	-4.338298
	185	-8.910076	185	-9.945418	185	-12.53401	185	-7.58318	185	-8.979282	185	-6.812072	185	-1.376201	185	4.158965	185	-1.277764	185	-1.849062	185	.9934388	185	-3.765657
	186	-9.734196	186	-9.598257	186	-12.84232	186	-8.047557	186	-8.556837	186	-6.944746	186	-.9228889	186	5.409775	186	-1.969608	186	-2.444448	186	1.110944	186	-3.452624
	187	-8.95763	187	-9.587594	187	-11.71641	187	-6.990698	187	-8.416036	187	-6.187745	187	-1.199135	187	3.915344	187	-1.588579	187	-2.954658	187	1.916777	187	-4.608732
	188	-8.262448	188	-8.186201	188	-11.70249	188	-6.353559	188	-8.102193	188	-5.622551	188	-1.53426	188	4.046672	188	-2.149007	188	-2.488929	188	1.753595	188	-4.326499
	189	-8.281789	189	-8.007429	189	-12.14981	189	-5.481585	189	-7.519656	189	-3.581997	189	-.3325424	189	6.302589	189	-2.274607	189	-2.446282	189	.7197322	189	-1.757123
	190	-7.158448	190	-8.069752	190	-12.88651	190	-6.648918	190	-7.966765	190	-6.209262	190	-.7702959	190	5.315471	190	-2.849325	190	-2.087209	190	1.919909	190	-2.537144
	191	-7.575066	191	-8.552459	191	-13.16165	191	-7.786323	191	-8.097459	191	-8.279187	191	-2.494929	191	3.136086	191	-2.135187	191	-2.542979	191	1.598491	191	-3.244049
	192	-7.854937	192	-9.045238	192	-13.02901	192	-8.672378	192	-7.473598	192	-6.956408	192	-.527651	192	5.636648	192	-3.058057	192	-3.327224	192	1.342656	192	-4.211169
	193	-7.505196	193	-9.018559	193	-13.29596	193	-7.857168	193	-7.039007	193	-5.668162	193	-.9104787	193	5.692578	193	-3.325874	193	-3.900181	193	.7227775	193	-3.900458
	194	-7.509702	194	-8.862023	194	-13.67716	194	-7.933857	194	-7.285876	194	-4.980857	194	-1.808938	194	5.369555	194	-3.134407	194	-4.158177	194	1.321449	194	-4.246528
	195	-6.710291	195	-8.475223	195	-13.71525	195	-8.612955	195	-7.62543	195	-6.384706	195	-1.345397	195	6.89396	195	-2.581531	195	-4.38475	195	.6405664	195	-5.395183
	196	-6.370036	196	-7.862458	196	-13.79858	196	-8.688492	196	-7.873912	196	-6.027171	196	-.3292002	196	7.870088	196	-3.423536	196	-5.142801	196	.3487555	196	-2.611012
	197	-5.229183	197	-7.89178	197	-13.16864	197	-8.190704	197	-8.505652	197	-7.501251	197	-.2610854	197	4.897934	197	-3.677794	197	-4.361163	197	1.025064	197	-5.43872
	198	-5.654765	198	-7.629855	198	-12.53103	198	-7.469207	198	-7.750582	198	-7.518569	198	-.3823945	198	5.245071	198	-3.708632	198	-3.355787	198	1.079032	198	-3.094021
	199	-4.990441	199	-7.044461	199	-12.63245	199	-7.308673	199	-8.008697	199	-5.207069	199	-.2255462	199	7.891928	199	-3.488406	199	-3.659544	199	.2528161	199	-2.578494
	200	-5.123923	200	-6.682999	200	-12.74484	200	-7.762695	200	-8.522161	200	-6.072392	200	-2.192532	200	7.167258	200	-3.265282	200	-3.09204	200	.3380518	200	-3.91072
	201	-5.166051	201	-7.184222	201	-12.55403	201	-8.019378	201	-8.9623	201	-6.840253	201	-.9103132	201	8.148731	201	-3.55565	201	-2.974198	201	.7733991	201	-2.624918
	202	-5.142706	202	-7.986411	202	-12.16845	202	-7.597706	202	-9.481235	202	-7.776744	202	-1.741237	202	6.302575	202	-3.294175	202	-3.480464	202	1.385078	202	-3.416346
	203	-5.174971	203	-8.651022	203	-12.36977	203	-7.583686	203	-9.859315	203	-8.236338	203	-.3266409	203	7.404482	203	-3.226038	203	-3.705016	203	1.107739	203	-4.238683
	204	-4.807093	204	-8.23945	204	-11.59598	204	-6.20673	204	-9.980731	204	-8.277259	204	-1.485347	204	4.89817	204	-3.761851	204	-3.556353	204	.2891388	204	-3.366321
	205	-5.012853	205	-7.803573	205	-12.02153	205	-6.724056	205	-9.950746	205	-6.67275	205	-1.391029	205	6.293437	205	-3.878047	205	-2.975728	205	.7336292	205	-2.340643
	206	-4.628956	206	-6.786067	206	-12.00175	206	-6.607	206	-9.864455	206	-6.59626	206	-1.242384	206	8.329252	206	-4.598363	206	-2.951328	206	.5153549	206	-3.389935
	207	-5.082778	207	-8.102616	207	-11.6321	207	-6.747315	207	-10.78649	207	-9.39007	207	-.3233876	207	8.651458	207	-5.195155	207	-3.701194	207	.2960083	207	-3.082153
	208	-4.576522	208	-8.070403	208	-10.767	208	-7.875916	208	-10.36102	208	-9.377643	208	-2.170557	208	7.168093	208	-5.280399	208	-4.462066	208	.8823006	208	-2.098422
	209	-4.605193	209	-7.59258	209	-10.09354	209	-5.137227	209	-10.22568	209	-9.449967	209	-1.561767	209	8.45078	209	-5.598142	209	-5.344946	209	.4067813	209	-1.247776
	210	-4.287929	210	-7.287606	210	-10.09741	210	-4.209292	210	-9.651105	210	-7.997449	210	-2.379598	210	7.088312	210	-5.715292	210	-5.534339	210	-3.401248E-02	210	-2.399028
	211	-4.438868	211	-6.993197	211	-10.04754	211	-5.202608	211	-9.684023	211	-7.492451	211	-.2724398	211	9.023515	211	-6.046948	211	-6.861085	211	-.3061391	211	-1.396639
	212	-4.113364	212	-6.002271	212	-9.399755	212	-5.219724	212	-9.662671	212	-7.963004	212	-1.192227	212	9.827437	212	-6.185557	212	-6.478949	212	-.6045164	212	-2.183966
	213	-4.481529	213	-5.876042	213	-9.425473	213	-5.237487	213	-10.05449	213	-8.878628	213	-.7536247	213	8.56795	213	-6.414386	213	-6.839392	213	-.8713244	213	-1.997572
	214	-3.704832	214	-6.479215	214	-8.644792	214	-3.994684	214	-10.5308	214	-9.502209	214	-1.012095	214	5.202155	214	-6.073939	214	-6.34096	214	-.8492617	214	-1.846909
	215	-3.399175	215	-5.98761	215	-8.953548	215	-2.810895	215	-10.79068	215	-8.523686	215	-1.776398	215	5.68439	215	-5.882028	215	-5.920874	215	.0919743	215	-1.95239
	216	-2.649506	216	-5.264446	216	-8.454142	216	-2.284919	216	-10.39224	216	-6.643204	216	-1.664207	216	6.469177	216	-6.110155	216	-5.407722	216	-1.355414	216	-.9245676
	217	-1.645771	217	-4.58921	217	-8.86506	217	-3.557901	217	-10.746	217	-7.289882	217	-1.537516	217	6.512671	217	-5.678549	217	-5.437297	217	-.7520458	217	-.2749972
	218	-2.544881	218	-4.745523	218	-8.490737	218	-3.861109	218	-11.02842	218	-8.12321	218	-1.341556	218	7.344404	218	-5.771109	218	-5.250619	218	-2.120928E-02	218	-.2166607
	219	-1.961186	219	-4.401461	219	-7.980855	219	-4.131382	219	-10.49381	219	-9.238276	219	-1.654735	219	7.529201	219	-5.702022	219	-5.153915	219	.741213	219	-.6481867
	220	-.9722707	220	-4.036761	220	-7.44745	220	-3.230093	220	-10.20662	220	-8.165233	220	-1.66731	220	6.76184	220	-5.353951	220	-5.915924	220	-.4187857	220	-.4825725
	221	-.632551	221	-3.584658	221	-7.810897	221	-3.232646	221	-10.22748	221	-7.812491	221	-1.762763	221	5.606639	221	-4.634232	221	-4.438677	221	.5935579	221	-.0464252
	222	-1.024947	222	-3.010826	222	-7.547442	222	-2.87309	222	-9.871018	222	-5.054492	222	-.2871526	222	8.102855	222	-4.095693	222	-3.301346	222	.6975243	222	1.194028
	223	-.2140512	223	-1.987062	223	-7.789252	223	-3.513844	223	-9.253302	223	-6.179571	223	-.8238456	223	8.165314	223	-3.996045	223	-3.640018	223	1.247928	223	1.757808
	224	-.3702307	224	-2.154848	224	-7.630895	224	-4.143175	224	-9.925559	224	-8.897397	224	-.7178507	224	7.818348	224	-4.104205	224	-2.715075	224	1.700774	224	.7416327
	225	.5203042	225	-1.455083	225	-7.787352	225	-3.140995	225	-10.07437	225	-8.693714	225	1.487096E-03	225	9.055197	225	-4.411149	225	-3.802693	225	1.304188	225	2.468596
	226	.5732422	226	-.78445	226	-8.004497	226	-3.040309	226	-10.41484	226	-7.701697	226	.3006977	226	8.67169	226	-4.385923	226	-3.635998	226	.4462658	226	1.691273
	227	-.6197514	227	-1.475257	227	-7.897679	227	-3.108982	227	-10.35715	227	-7.406081	227	.1675685	227	6.782756	227	-4.063714	227	-4.522581	227	1.334969	227	1.131996
	228	-.6329795	228	-2.770191	228	-7.422913	228	-1.921591	228	-10.28787	228	-7.332639	228	.7953323	228	8.152426	228	-3.916632	228	-4.108145	228	.7653826	228	.6220478
	229	-.3518532	229	-2.35231	229	-7.639366	229	-2.500169	229	-9.892063	229	-7.305126	229	.3463542	229	9.112535	229	-3.701207	229	-4.035244	229	1.425284	229	2.411566
	230	-.2937698	230	-2.558681	230	-7.278784	230	-2.198092	230	-9.969181	230	-8.331576	230	1.600387	230	7.65108	230	-3.478115	230	-3.403304	230	7.616818E-02	230	.5028818
	231	-.1348231	231	-2.942863	231	-6.657516	231	-1.356834	231	-9.868465	231	-8.775473	231	.4841312	231	5.324466	231	-3.341068	231	-3.504099	231	.3713484	231	.9693679
	232	-.3431735	232	-2.4637	232	-6.255847	232	-1.808012	232	-9.745526	232	-5.587695	232	-.3908904	232	5.888337	232	-3.323613	232	-3.04541	232	-.6807479	232	.6760164
	233	.4557381	233	-1.716141	233	-5.55261	233	-.5398859	233	-9.692602	233	-5.494956	233	-.9560506	233	5.805895	233	-3.84701	233	-2.521901	233	-.6409972	233	-.8248981
	234	1.004688	234	-1.744377	234	-5.154464	234	-1.237939	234	-10.04216	234	-7.192168	234	.2929977	234	7.313365	234	-3.464451	234	-2.20653	234	.5358942	234	-.1217056
	235	1.069594	235	-1.620999	235	-4.514559	235	-.9308562	235	-10.12171	235	-8.450338	235	-1.039066	235	6.214681	235	-3.821531	235	-2.794957	235	-.4290595	235	.2531204
	236	.222719	236	-2.429826	236	-4.537154	236	.4358083	236	-9.996276	236	-8.266724	236	-1.509071	236	6.214711	236	-2.793063	236	-3.548763	236	-.1211637	236	.1917505
	237	.3962129	237	-3.449275	237	-4.265337	237	1.478239E-02	237	-10.21835	237	-8.23367	237	-1.617466	237	4.019083	237	-2.408294	237	-2.635412	237	.1505827	237	-2.608654
	238	-.3845304	238	-3.465733	238	-4.181145	238	.2723126	238	-9.984149	238	-7.616226	238	-1.923135	238	3.63137	238	-2.337063	238	-1.190235	238	-6.502652E-02	238	-2.014896
	239	.252575	239	-3.167684	239	-3.812256	239	.3043694	239	-10.09523	239	-5.781217	239	-1.318511	239	5.488894	239	-2.445423	239	-1.180591	239	.380291	239	-.9102409
	240	.2707874	240	-3.609317	240	-3.322368	240	1.174421	240	-10.23166	240	-7.296788	240	-1.601148	240	3.968063	240	-3.300392	240	-1.450594	240	-.1948903	240	-1.48704
	241	5.746352E-02	241	-4.234153	241	-3.5195	241	1.322215	241	-10.41865	241	-9.534339	241	-1.805162	241	2.857828	241	-3.151045	241	-2.109329	241	-6.195366E-02	241	-1.567126
	242	.0752399	242	-2.903193	242	-4.23707	242	1.714214	242	-10.05674	242	-8.655622	242	-2.151435	242	2.656312	242	-3.813486	242	-3.136147	242	-.5247129	242	-.1055954
	243	.735732	243	-2.998212	243	-4.726519	243	1.122608	243	-9.659941	243	-7.81692	243	-2.085698	243	2.72865	243	-3.319952	243	-3.140036	243	-.2812814	243	-2.097688
	244	.7039427	244	-2.336596	244	-3.894964	244	.9815952	244	-9.584338	244	-6.770634	244	-2.540611	244	2.210074	244	-3.193313	244	-3.751278	244	-.6312486	244	-1.429704
	245	.8410123	245	-1.242746	245	-3.377861	245	2.229024	245	-9.941119	245	-6.897324	245	-2.151816	245	3.157292	245	-3.055267	245	-2.856519	245	-.8517069	245	-2.138209
	246	1.255277	246	-1.696386	246	-2.937702	246	2.619935	246	-10.16333	246	-7.479478	246	-1.911935	246	4.412227	246	-2.876467	246	-3.314187	246	-1.606203	246	-1.734356
	247	1.35222	247	-2.181453	247	-3.16149	247	2.283365	247	-10.36328	247	-7.758428	247	-2.661749	247	1.460338	247	-2.209703	247	-3.331973	247	-1.419068	247	-2.901156
	248	.8138509	248	-2.741881	248	-3.043869	248	2.168212	248	-9.430541	248	-7.048683	248	-2.288455	248	1.0207	248	-2.478572	248	-1.332714	248	-1.851958	248	-4.356016
	249	1.018832	249	-1.771756	249	-2.5672	249	2.436388	249	-8.496675	249	-3.974535	249	-2.186732	249	1.229201	249	-3.026111	249	-2.082906	249	-1.592699	249	-2.856026
	250	1.561199	250	-1.535299	250	-2.285867	250	1.71946	250	-9.493379	250	-3.648042	250	-2.614709	250	1.280901	250	-3.467279	250	-1.907853	250	-2.076721	250	-3.204394
	251	1.043899	251	-1.298272	251	-1.947528	251	2.599854	251	-9.227446	251	-4.420761	251	-2.836239	251	1.552931	251	-3.58659	251	-3.605448	251	-1.646151	251	-3.675315
	252	1.25841	252	-.7602691	252	-2.234427	252	2.216141	252	-9.717149	252	-6.238093	252	-2.624853	252	2.232049	252	-4.131136	252	-3.843011	252	-1.766507	252	-2.871441
	253	1.437051	253	-1.505256	253	-2.443076	253	2.528206	253	-9.453791	253	-5.860792	253	-3.469941	253	.8472317	253	-4.842857	253	-5.124866	253	-1.271089	253	-3.351808
	254	.8912367	254	-1.838767	254	-2.3989	254	3.077366	254	-9.246878	254	-5.343012	254	-3.836864	254	-2.018361	254	-5.205979	254	-3.575681	254	-1.048733	254	-3.770314
	255	.9540157	255	-1.304731	255	-2.636191	255	2.812815	255	-8.488092	255	-4.37792	255	-3.848567	255	-.6213176	255	-5.45136	255	-3.433105	255	-1.201951	255	-1.806102
	256	2.418351	256	-.6840845	256	-3.168377	256	1.219849	256	-7.815801	256	-2.898003	256	-3.304589	256	1.560503	256	-5.641856	256	-4.635335	256	-.9204655	256	-2.419239
	257	1.395293	257	-1.296478	257	-2.698176	257	1.643165	257	-8.050741	257	-5.488267	257	-3.50905	257	-.1470814	257	-5.444758	257	-3.317231	257	-1.481416	257	-2.404387
	258	2.319084	258	-1.113876	258	-3.02704	258	.9246941	258	-7.590024	258	-5.55545	258	-3.500783	258	.2201773	258	-5.113152	258	-4.336155	258	-1.374323	258	-1.14026
	259	1.925376	259	-.4616551	259	-2.999108	259	-.2538531	259	-7.278762	259	-4.979128	259	-3.522606	259	.1735709	259	-5.571883	259	-3.915798	259	-1.4172	259	-2.54614
	260	1.243372	260	-.6497479	260	-3.126347	260	1.828682	260	-7.011643	260	-3.617283	260	-4.290035	260	-1.208757	260	-5.287007	260	-3.979282	260	-1.884318	260	-2.554587
	261	1.050494	261	-1.164477	261	-2.554375	261	1.181492	261	-6.953126	261	-3.468229	261	-4.199765	261	-2.090284	261	-4.143064	261	-3.453727	261	-2.701912	261	-3.648018
	262	1.48332	262	-.8361652	262	-1.901035	262	1.293245	262	-7.133935	262	-3.586738	262	-2.873996	262	-1.254663	262	-3.797877	262	-2.711664	262	-3.149167	262	-5.01032
	263	1.431402	263	-.9582925	263	-2.333621	263	1.305649	263	-7.076212	263	-4.00062	263	-3.80875	263	-2.388566	263	-4.162238	263	-2.50664	263	-3.64017	263	-4.166254
	264	2.21831	264	-.74576	264	-1.894246	264	2.064497	264	-7.456191	264	-5.016961	264	-2.840176	264	-2.958706	264	-4.580768	264	-2.850808	264	-4.209616	264	-4.624021
	265	2.152152	265	-.7619202	265	-2.065806	265	1.07048	265	-7.304733	265	-2.923674	265	-4.068159	265	-2.691985	265	-4.759813	265	-3.98749	265	-4.543062	265	-4.701735
	266	2.8723	266	4.573357E-02	266	-1.329621	266	2.794311	266	-7.157084	266	-1.095857	266	-3.093631	266	-1.607523	266	-4.364954	266	-3.325953	266	-5.00617	266	-3.500762
	267	2.583632	267	-.2257767	267	-1.395723	267	2.709847	267	-7.172635	267	-2.019748	267	-3.139463	267	-1.334538	267	-4.601845	267	-3.554713	267	-4.874408	267	-4.82903
	268	2.038671	268	-.194159	268	-.5290328	268	3.016218	268	-6.994694	268	-1.952549	268	-4.179006	268	-2.1118	268	-5.028818	268	-2.354484	268	-5.216636	268	-5.584013
	269	2.858022	269	-.4817296	269	-.571474	269	2.997418	269	-6.892966	269	-3.004266	269	-4.350809	269	-2.173478	269	-5.321108	269	-3.296547	269	-4.957616	269	-6.537916
	270	3.351069	270	-.4758396	270	-.4320164	270	2.952947	270	-6.546652	270	-2.723487	270	-3.881564	270	-3.110967	270	-5.178525	270	-3.816169	270	-5.411318	270	-8.077508
	271	3.432765	271	-.2606104	271	.5857323	271	3.959317	271	-6.216956	271	-2.092639	271	-5.468222	271	-5.074892	271	-5.276254	271	-3.68417	271	-5.44626	271	-7.38768
	272	3.228205	272	5.391563E-02	272	.9017906	272	4.455029	272	-5.540602	272	-.4281964	272	-4.352421	272	-2.571553	272	-5.117863	272	-2.652145	272	-5.655681	272	-7.489687
	273	2.67962	273	-1.045473	273	.5812377	273	4.061894	273	-5.109657	273	-.5820845	273	-4.543037	273	-1.864286	273	-4.690683	273	-3.925271	273	-5.715145	273	-6.82976
	274	2.818168	274	-1.30329	274	1.326533	274	5.168574	274	-6.124216	274	-3.249159	274	-4.988456	274	-2.978198	274	-5.05273	274	-3.067161	274	-5.813543	274	-7.237002
	275	3.002372	275	-1.645915	275	1.283277	275	4.13772	275	-6.574744	275	-3.092808	275	-4.45858	275	-2.745988	275	-5.12763	275	-2.734771	275	-5.346961	275	-8.180174
	276	3.05652	276	-.4911364	276	1.617347	276	5.251694	276	-5.941606	276	-2.448183	276	-4.58072	276	-3.452173	276	-5.885272	276	-3.896253	276	-6.565964	276	-7.342067
	277	3.49146	277	-.2648586	277	2.107656	277	6.291288	277	-6.407251	277	-1.400349	277	-4.308329	277	-3.77706	277	-6.402221	277	-4.74576	277	-6.565246	277	-7.487607
	278	3.511884	278	-.1080937	278	2.370404	278	6.54406	278	-6.583994	278	-2.321181	278	-4.992252	278	-3.793924	278	-5.431682	278	-4.626378	278	-6.797152	278	-7.443095
	279	2.986839	279	-.8068115	279	2.28448	279	5.395624	279	-6.752175	279	-2.834602	279	-4.471566	279	-1.306786	279	-5.565032	279	-5.462098	279	-7.647103	279	-6.531548
	280	1.770661	280	-1.970842	280	2.439245	280	5.816383	280	-6.36413	280	-3.480022	280	-5.393118	280	-3.912935	280	-5.767085	280	-5.710273	280	-7.239901	280	-7.637777
	281	2.656285	281	-1.915865	281	2.654505	281	5.973424	281	-6.563047	281	-4.763943	281	-4.852258	281	-4.799946	281	-5.532988	281	-5.632279	281	-7.636919	281	-10.52089
	282	1.426212	282	-2.534566	282	2.946148	282	6.342883	282	-6.347092	282	-2.075989	282	-5.314598	282	-3.798538	282	-5.736888	282	-5.8216	282	-7.609995	282	-8.388288
	283	1.672386	283	-2.419906	283	2.519635	283	5.370359	283	-6.710853	283	-1.562096	283	-6.312721	283	-4.62117	283	-6.257411	283	-5.483546	283	-7.196617	283	-9.146699
	284	1.880453	284	-2.763499	284	2.517373	284	4.933749	284	-6.987026	284	-2.636822	284	-4.662179	284	-3.882149	284	-6.41606	284	-5.61349	284	-6.403823	284	-7.458577
	285	1.819895	285	-2.355462	285	2.562535	285	4.805707	285	-7.560302	285	-4.194461	285	-4.311419	285	-3.003542	285	-6.093572	285	-5.932876	285	-6.057117	285	-7.675009
	286	1.610608	286	-1.794652	286	2.557595	286	4.821578	286	-7.705243	286	-4.252998	286	-4.344466	286	-2.466278	286	-6.530111	286	-6.301878	286	-6.236091	286	-6.443584
	287	1.442348	287	-1.610977	287	2.278321	287	5.081928	287	-6.957196	287	-3.526138	287	-5.2412	287	-3.907557	287	-6.639127	287	-6.527945	287	-6.149368	287	-6.830755
	288	1.456138	288	-1.428311	288	2.843393	288	5.996109	288	-6.583542	288	-2.844754	288	-4.227602	288	-2.338234	288	-6.363914	288	-5.983353	288	-5.589989	288	-7.489553
	289	1.408166	289	-.9281566	289	2.596359	289	5.097914	289	-6.022109	289	-.4231461	289	-3.636581	289	-.4654	289	-6.729167	289	-6.267142	289	-6.249392	289	-6.662043
	290	1.89649	290	-.9875478	290	2.518539	290	5.211946	290	-5.52287	290	-1.857342	290	-3.961349	290	-1.440122	290	-6.501274	290	-5.522489	290	-5.496478	290	-6.422795
	291	2.380729	291	-1.472259	291	1.60137	291	3.129045	291	-5.58368	291	-3.097398	291	-3.91348	291	-2.658022	291	-6.620244	291	-6.08814	291	-4.190467	291	-5.979888
	292	3.246346	292	-.8525491	292	2.076571	292	4.043756	292	-4.737085	292	-1.770808	292	-4.561837	292	-3.686296	292	-6.498144	292	-5.863792	292	-4.244421	292	-3.438758
	293	3.721089	293	.5187192	293	2.154676	293	4.126821	293	-4.639888	293	-.3736607	293	-5.350385	293	-4.205492	293	-6.524679	293	-6.034477	293	-5.2657	293	-5.2823
	294	3.07738	294	-.2581106	294	2.301438	294	4.283746	294	-4.589118	294	-.2271932	294	-4.354612	294	-3.42907	294	-6.5895	294	-5.702417	294	-4.738698	294	-6.612081
	295	3.335868	295	-5.471917E-02	295	2.932664	295	4.408826	295	-4.036865	295	-.2628202	295	-4.63343	295	-2.937898	295	-6.581497	295	-5.508492	295	-5.151712	295	-5.452891
	296	3.747802	296	-6.499139E-02	296	2.751934	296	4.911571	296	-3.543941	296	.133234	296	-3.144243	296	-.9151727	296	-7.157129	296	-5.525073	296	-5.691977	296	-6.151444
	297	3.784707	297	.544279	297	2.723727	297	4.919188	297	-3.477818	297	-.7391011	297	-4.339737	297	-4.339428	297	-6.966287	297	-5.476432	297	-5.100878	297	-6.288375
	298	4.158743	298	.7486813	298	2.996001	298	5.407949	298	-3.141679	298	5.374394E-02	298	-4.435744	298	-3.995921	298	-6.97201	298	-5.868761	298	-5.125079	298	-6.416005
	299	4.68754	299	1.749542	299	2.997518	299	4.832316	299	-2.51453	299	2.142	299	-4.163551	299	-2.13522	299	-6.082504	299	-6.436214	299	-5.394148	299	-6.162
	300	4.562218	300	2.797189	300	3.814815	300	5.380711	300	-2.332173	300	2.400615	300	-4.636118	300	-1.271536	300	-6.143074	300	-6.019014	300	-4.668221	300	-6.933324
	301	4.084915	301	2.844844	301	4.128822	301	5.880784	301	-2.207995	301	1.32564	301	-4.212509	301	-1.1469	301	-5.854294	301	-6.147136	301	-4.802821	301	-6.448402
	302	5.146653	302	2.149745	302	3.903642	302	4.671328	302	-2.303774	302	.7638324	302	-4.125807	302	-1.425083	302	-5.983897	302	-5.890029	302	-5.210066	302	-7.781291
	303	4.765341	303	1.978245	303	4.175461	303	5.605459	303	-2.42624	303	.9608852	303	-3.508934	303	-1.4246	303	-6.333224	303	-6.681947	303	-4.896162	303	-6.63414
	304	5.128036	304	1.129632	304	4.045744	304	6.111638	304	-2.363132	304	.2641566	304	-4.035975	304	-2.497428	304	-6.405657	304	-6.299903	304	-4.516884	304	-6.862267
	305	5.74705	305	2.141333	305	4.77852	305	5.610713	305	-2.557326	305	1.531785	305	-3.843499	305	.5349947	305	-6.553015	305	-5.173833	305	-4.177836	305	-6.982489
	306	5.250382	306	2.282607	306	4.832103	306	5.52122	306	-2.541507	306	1.936213	306	-3.840084	306	2.241612	306	-6.410659	306	-5.273996	306	-4.343479	306	-8.324869
	307	5.012833	307	1.524015	307	4.663687	307	5.69243	307	-2.82666	307	-.9103196	307	-3.949897	307	-.1214995	307	-6.830582	307	-5.331475	307	-4.81815	307	-6.425716
	308	4.847941	308	-.2110279	308	5.228045	308	6.330732	308	-3.338183	308	-1.859268	308	-4.764223	308	-3.183038	308	-7.199786	308	-6.453128	308	-4.533663	308	-7.136792
	309	4.092933	309	-.313882	309	5.447459	309	7.238373	309	-3.010227	309	-.9843025	309	-4.095429	309	-3.583399	309	-7.053886	309	-7.051917	309	-4.927598	309	-8.727367
	310	5.542196	310	.6736739	310	5.198029	310	7.560554	310	-2.546252	310	-.5365021	310	-4.335456	310	-3.901474	310	-7.026619	310	-6.646845	310	-5.488115	310	-9.412904
	311	5.38125	311	-4.288324E-02	311	4.84335	311	6.855759	311	-2.96803	311	-1.290404	311	-3.470165	311	-2.864007	311	-6.923497	311	-6.922684	311	-5.298904	311	-9.451842
	312	5.544538	312	.1595902	312	4.981369	312	6.144821	312	-3.109837	312	-1.90239	312	-3.866189	312	-1.533468	312	-6.758231	312	-6.202945	312	-5.04634	312	-8.693858
	313	4.608734	313	-1.071659	313	5.041766	313	6.488754	313	-3.903255	313	-2.803427	313	-3.521765	313	-1.125541	313	-6.294117	313	-6.091695	313	-5.039056	313	-7.159612
	314	3.865476	314	-1.342631	314	4.502798	314	7.100403	314	-4.571414	314	-4.998818	314	-4.601348	314	-3.610869	314	-6.376267	314	-6.086927	314	-4.774893	314	-8.665407
	315	3.682064	315	-1.35826	315	4.156492	315	6.42874	315	-4.557335	315	-2.061932	315	-5.189248	315	-3.254832	315	-6.307277	315	-5.700887	315	-5.192205	315	-8.450593
	316	2.869807	316	-1.467041	316	3.696682	316	6.117111	316	-4.792495	316	-1.372583	316	-4.812898	316	-3.236917	316	-4.901512	316	-5.778116	316	-4.845728	316	-8.616572
	317	2.67408	317	-2.042155	317	3.059611	317	4.585863	317	-5.013751	317	-1.906944	317	-4.390415	317	-3.335308	317	-4.454213	317	-5.4051	317	-4.93694	317	-8.069209
	318	2.24117	318	-3.132686	318	3.211478	318	4.727596	318	-5.543939	318	-2.974006	318	-4.659812	318	-3.44931	318	-4.12771	318	-4.532269	318	-4.06142	318	-7.728491
	319	1.475295	319	-3.684003	319	3.140921	319	5.396187	319	-5.720719	319	-3.520284	319	-4.56992	319	-2.841864	319	-4.280103	319	-4.416936	319	-4.140559	319	-7.482803
	320	1.595067	320	-3.598205	320	3.74221	320	5.999766	320	-4.877296	320	-3.338237	320	-5.098542	320	-4.279998	320	-3.965072	320	-5.13763	320	-4.321461	320	-6.401762
	321	1.4111	321	-3.089668	321	3.887184	321	5.666092	321	-4.935151	321	-3.330667	321	-4.564722	321	-5.540483	321	-4.001312	321	-4.651887	321	-3.443686	321	-5.69132
	322	1.785087	322	-2.122405	322	3.985182	322	6.712436	322	-4.455749	322	-1.994791	322	-3.68087	322	-2.813132	322	-3.822249	322	-5.252316	322	-4.367921	322	-6.383448
	323	1.945778	323	-2.028906	323	3.457478	323	5.048234	323	-3.956799	323	-1.260231	323	-4.384666	323	-3.022274	323	-4.265229	323	-5.676165	323	-3.995488	323	-7.644922
	324	2.280083	324	-1.420263	324	3.215208	324	4.536764	324	-4.53797	324	-4.505502	324	-3.937685	324	-2.731659	324	-4.289679	324	-4.723567	324	-3.57248	324	-7.167524
	325	3.128412	325	-1.461669	325	3.215667	325	4.255675	325	-3.695551	325	-3.841622	325	-5.167585	325	-3.980084	325	-4.29925	325	-5.291456	325	-3.919952	325	-6.848447
	326	3.492173	326	-.3171469	326	2.610054	326	3.658321	326	-3.3327	326	-1.536217	326	-4.082884	326	-3.360695	326	-4.035102	326	-5.560384	326	-3.420766	326	-7.534568
	327	3.731403	327	1.099559	327	2.965898	327	3.755099	327	-3.053699	327	-.5057118	327	-3.037991	327	-2.770107	327	-3.46495	327	-6.496751	327	-3.340319	327	-7.18969
	328	4.288819	328	2.014115	328	3.154679	328	3.772993	328	-3.340878	328	-.7270927	328	-4.057097	328	-4.002122	328	-3.029557	328	-5.901009	328	-3.569559	328	-4.642579
	329	3.688751	329	2.432916	329	3.222676	329	4.146133	329	-3.479555	329	-1.110645	329	-3.333771	329	-1.485486	329	-3.406509	329	-4.602289	329	-3.942811	329	-4.992883
	330	3.252981	330	1.298678	330	3.206733	330	4.262302	330	-3.417525	330	-2.528404	330	-3.749334	330	-2.84093	330	-2.718752	330	-5.004301	330	-4.090417	330	-5.489305
	331	2.902896	331	1.437054	331	2.874869	331	4.41636	331	-3.970068	331	-4.412719	331	-3.237587	331	-3.646046	331	-2.672713	331	-4.035465	331	-3.660775	331	-5.11783
	332	3.325854	332	1.193463	332	3.379818	332	5.162465	332	-3.818839	332	-1.013927	332	-3.792919	332	-3.396132	332	-2.562806	332	-4.259837	332	-3.024875	332	-6.258381
	333	3.228308	333	1.585349	333	2.963354	333	4.645025	333	-3.390752	333	-.5902576	333	-3.163506	333	-2.472239	333	-3.109596	333	-4.138429	333	-3.705059	333	-5.400505
	334	3.037825	334	2.30033	334	2.399515	334	5.453463	334	-3.114768	334	-.9447097	334	-3.293905	334	-3.017712	334	-2.359093	334	-4.008556	334	-3.605057	334	-5.807147
	335	3.14642	335	1.117484	335	2.866119	335	4.993998	335	-2.916093	335	-1.540587	335	-3.100658	335	-2.913007	335	-2.766594	335	-3.853036	335	-2.645072	335	-5.297407
	336	3.411034	336	1.35198	336	2.209807	336	4.153499	336	-2.764531	336	-1.748403	336	-3.203102	336	-3.655221	336	-2.840963	336	-4.248127	336	-2.313114	336	-4.896929
	337	2.867969	337	.7955135	337	2.442182	337	4.765085	337	-2.234961	337	-.5468124	337	-3.646865	337	-5.350389	337	-3.129599	337	-4.486683	337	-2.368952	337	-3.480373
	338	2.337948	338	.6222431	338	2.828144	338	4.705407	338	-1.427068	338	-.2168247	338	-4.358714	338	-5.635072	338	-3.146363	338	-4.196581	338	-2.225174	338	-3.025651
	339	2.530633	339	1.526581	339	2.887125	339	5.927058	339	-2.115587	339	.8329887	339	-3.793947	339	-3.149357	339	-3.001457	339	-3.335765	339	-.531518	339	-4.48431
	340	2.730437	340	1.108402	340	2.606879	340	5.702831	340	-2.409765	340	-1.037999	340	-3.363721	340	-4.083595	340	-3.411796	340	-3.611969	340	-.7887106	340	-4.45377
	341	2.116524	341	1.092354	341	2.391676	341	4.64874	341	-2.339255	341	-3.011976	341	-4.070937	341	-4.88254	341	-2.600281	341	-3.921973	341	-.2497217	341	-2.26274
	342	2.248088	342	1.236834	342	3.128591	342	5.35691	342	-2.010115	342	-1.956718	342	-3.57799	342	-3.816699	342	-2.853141	342	-3.944605	342	.2159149	342	-1.647261
	343	2.229276	343	.6643256	343	3.685335	343	6.021219	343	-2.126321	343	-2.073987	343	-3.738601	343	-4.362794	343	-3.501911	343	-3.821129	343	1.122548	343	-2.32929
	344	1.386282	344	.4086896	344	3.936677	344	5.803802	344	-2.473437	344	-.7213884	344	-3.64145	344	-5.567299	344	-3.384646	344	-4.430429	344	.8307943	344	-1.848988
	345	1.270863	345	.1617301	345	4.147672	345	5.385811	345	-2.394127	345	-.9062452	345	-2.739901	345	-4.716549	345	-3.832844	345	-4.668558	345	1.491904	345	-2.788181
	346	1.065686	346	.5932304	346	3.457518	346	4.352899	346	-2.988139	346	-1.844665	346	-2.248796	346	-4.348778	346	-4.469159	346	-5.608057	346	.9164105	346	-2.168422
	347	1.677822	347	-.7400379	347	2.768359	347	4.279752	347	-2.921823	347	-3.327649	347	-2.921796	347	-6.800804	347	-4.599263	347	-5.567479	347	2.292951	347	-1.496495
	348	.4659699	348	-1.321155	348	2.968572	348	3.94382	348	-3.037616	348	-4.189834	348	-2.789198	348	-7.06999	348	-4.108598	348	-5.347388	348	1.528237	348	-1.102967
	349	1.303934	349	-8.908661E-02	349	2.343803	349	2.905987	349	-3.4068	349	-1.469159	349	-2.238125	349	-4.813019	349	-4.009874	349	-5.18628	349	2.014361	349	-2.020662
	350	.5154905	350	-.9917711	350	2.048421	350	3.723462	350	-3.706332	350	-1.360138	350	-2.640861	350	-4.646408	350	-3.660624	350	-4.549556	350	2.667753	350	-1.739481
	351	-.4683557	351	-2.2149	351	1.581816	351	4.012362	351	-4.338396	351	-4.166656	351	-2.399539	351	-3.536452	351	-3.228118	351	-3.182026	351	2.376094	351	-1.305693
	352	-.6652287	352	-3.09064	352	1.278696	352	3.338284	352	-4.755347	352	-4.361007	352	-2.440194	352	-2.768358	352	-3.151083	352	-2.762137	352	2.946645	352	.1935356
	353	-1.853	353	-3.13162	353	.7899554	353	2.961368	353	-5.263493	353	-4.364135	353	-2.605449	353	-3.076934	353	-2.269211	353	-2.815203	353	2.652947	353	-1.35603
	354	-1.353247	354	-3.097672	354	.4676016	354	3.765526	354	-4.888518	354	-4.376807	354	-1.655964	354	-4.951646	354	-1.654846	354	-2.583983	354	2.612678	354	-.2310426
	355	-1.170152	355	-2.431254	355	.2585091	355	3.09285	355	-4.571153	355	-3.288858	355	-1.962146	355	-3.975571	355	-1.157666	355	-1.751358	355	3.605494	355	.9504699
	356	-2.276075	356	-3.342319	356	-.7374433	356	1.727781	356	-5.002273	356	-2.663902	356	-1.318033	356	-1.727077	356	-1.078803	356	-.9306629	356	4.05176	356	-.1257066
	357	-2.062877	357	-3.148846	357	-.8070021	357	.6554025	357	-5.083223	357	-5.753829	357	-1.420135	357	-1.971887	357	-1.285104	357	-.6040663	357	4.530925	357	.4347318
	358	-1.899457	358	-3.560036	358	-.9289397	358	.7036132	358	-5.252374	358	-6.214088	358	-1.803613	358	-3.262372	358	-.9996933	358	-1.241711	358	4.040949	358	-.1056062
	359	-2.194629	359	-4.07585	359	-1.296858	359	-5.880062E-02	359	-4.065837	359	-5.051098	359	-1.879446	359	-3.976425	359	-.1224834	359	-2.697043	359	4.664681	359	2.078042
	360	-1.693839	360	-2.772862	360	-1.111985	360	.4824024	360	-3.623397	360	-3.927426	360	-2.12111	360	-4.385543	360	-.3131682	360	-3.386373	360	4.267822	360	4.447202E-02
	361	-1.497868	361	-2.07755	361	-1.847658	361	.7455915	361	-3.725559	361	-3.793334	361	-2.012722	361	-4.892016	361	-.5849813	361	-1.918159	361	4.086814	361	.8937014
	362	-2.094972	362	-2.506179	362	-1.603524	362	.6406765	362	-3.569511	362	-3.500123	362	-1.325531	362	-3.471745	362	-.9673705	362	-2.366946	362	3.836193	362	1.04737
	363	-2.025669	363	-3.725772	363	-2.228027	363	-.6393043	363	-3.631186	363	-3.631093	363	-1.397692	363	-3.475305	363	-1.312443	363	-3.279976	363	3.87733	363	2.393728
	364	-1.86765	364	-3.80746	364	-2.636106	364	-.971734	364	-3.837351	364	-4.844553	364	-2.66076	364	-6.456493	364	-1.330027	364	-3.434005	364	4.242278	364	1.69272
	365	-2.03302	365	-2.7892	365	-2.601559	365	-1.616571	365	-3.293498	365	-2.899305	365	-1.273835	365	-4.002043	365	-.6612171	365	-1.707754	365	4.35887	365	1.823194
	366	-2.173309	366	-2.450206	366	-2.919991	366	-1.221767	366	-2.920301	366	-.4424479	366	-1.772371	366	-3.547159	366	-1.884833	366	-1.838919	366	4.321896	366	2.612576
	367	-1.853861	367	-1.378686	367	-2.799502	367	-1.695794	367	-3.46432	367	-1.709428	367	-.8414432	367	-3.217123	367	-1.656176	367	-2.302166	367	4.602433	367	.9806069
	368	-2.970711	368	-3.264524	368	-3.550406	368	-2.505281	368	-4.378806	368	-2.819046	368	-1.045981	368	-3.222623	368	-1.31311	368	-1.370264	368	4.525702	368	1.204117
	369	-2.72224	369	-2.092461	369	-2.96217	369	-1.508971	369	-4.184958	369	-2.95231	369	-.5227499	369	-2.922254	369	-1.527955	369	-1.94731	369	4.821349	369	1.802929
	370	-2.416889	370	-1.440095	370	-3.3406	370	-2.153897	370	-4.298407	370	-3.058268	370	-1.006128	370	-3.843238	370	-1.879882	370	-2.618581	370	4.350889	370	1.92369
	371	-1.611137	371	-1.097596	371	-3.761215	371	-2.240348	371	-4.244406	371	-2.702162	371	-1.342613	371	-5.343344	371	-1.743196	371	-1.850247	371	4.962279	371	.6095219
	372	-1.573216	372	-.3696275	372	-3.356587	372	-1.484525	372	-4.417707	372	-.5873958	372	-1.141507	372	-2.821917	372	-1.431553	372	-2.097047	372	5.87429	372	1.856765
	373	-1.858217	373	-.1691109	373	-3.220823	373	-1.954822	373	-4.931959	373	-.7339546	373	-.4171462	373	-1.595569	373	-1.90983	373	-2.773612	373	6.208664	373	1.828872
	374	-1.933564	374	-.3876653	374	-3.321605	374	-.8750211	374	-5.195051	374	-4.399766	374	-.4421784	374	-2.313959	374	-1.764521	374	-2.024263	374	6.951396	374	3.787675
	375	-1.066589	375	-.8844008	375	-2.45969	375	-1.708566	375	-5.052318	375	-3.685859	375	-.9532003	375	-3.587292	375	-2.02492	375	-2.784958	375	7.527739	375	5.195563
	376	-.9845474	376	-.9849649	376	-2.486927	376	-1.010942	376	-5.034146	376	-3.491549	376	-1.163166	376	-4.372035	376	-2.045709	376	-2.407419	376	8.431498	376	3.276356
	377	-1.115875	377	-.5864444	377	-2.148146	377	-.6754306	377	-5.078104	377	-2.345231	377	-1.613613	377	-6.005708	377	-2.165011	377	-2.537936	377	9.233398	377	5.263
	378	-.9294401	378	-.988816	378	-1.883728	378	-.7661227	378	-5.418015	378	-2.663128	378	-1.433588	378	-5.245882	378	-2.115185	378	-2.445971	378	8.835587	378	5.749653
	379	8.300932E-02	379	-.2711993	379	-2.13408	379	-.6278624	379	-5.394287	379	-2.406888	379	-.8483518	379	-3.077498	379	-2.539523	379	-2.758648	379	9.660295	379	6.047831
	380	.5181538	380	-.1904361	380	-2.381757	380	-2.604165	380	-5.835677	380	-4.318175	380	-.6951002	380	-3.73983	380	-2.503899	380	-3.666709	380	10.2422	380	6.313942
	381	.7544636	381	-.1163394	381	-2.008347	381	-1.32144	381	-5.797985	381	-4.979987	381	-.8282948	381	-5.356295	381	-2.753582	381	-3.957466	381	10.92754	381	7.364532
	382	.7170203	382	.4799289	382	-2.834927	382	-2.208394	382	-5.603584	382	-2.383128	382	.1832794	382	-3.923514	382	-2.290231	382	-4.647957	382	11.27614	382	7.468468
	383	1.00859	383	1.803628	383	-3.041898	383	-2.67571	383	-5.640851	383	-1.655975	383	-1.350759	383	-5.3452	383	-2.472489	383	-4.576173	383	11.56672	383	6.832656
	384	1.455901	384	1.917066	384	-3.030717	384	-2.827195	384	-6.370976	384	-2.3297	384	.8286104	384	-2.359568	384	-2.01385	384	-4.064765	384	11.14455	384	6.616221
	385	.3875962	385	3.429453E-02	385	-2.882444	385	-4.078745	385	-6.785094	385	-3.754605	385	-6.142012E-02	385	-3.174316	385	-2.43798	385	-3.537898	385	11.5232	385	8.798399
	386	.4233716	386	-7.241964E-03	386	-2.395104	386	-2.563844	386	-6.411654	386	-3.660374	386	1.371354	386	-.999171	386	-2.065436	386	-4.115688	386	12.2756	386	8.697808
	387	-.1208897	387	-.9213171	387	-2.456283	387	-2.357363	387	-5.702588	387	-2.997528	387	-.9774485	387	-4.236215	387	-1.711626	387	-4.368447	387	11.95609	387	7.066758
	388	.604686	388	.2463942	388	-3.721893	388	-2.866187	388	-5.847418	388	-1.927839	388	-.9738728	388	-5.081256	388	-1.815077	388	-3.178924	388	12.33153	388	8.19304
	389	.2281137	389	.2832549	389	-3.243658	389	-2.399871	389	-5.211242	389	-.3278772	389	.7856151	389	-1.886806	389	-1.467902	389	-3.700615	389	12.85415	389	9.295201
	390	.7113278	390	.239778	390	-3.6884	390	-3.038769	390	-5.28913	390	-2.25284	390	.1154474	390	-2.917862	390	-1.258619	390	-3.921441	390	12.27927	390	7.662913
	391	6.702773E-02	391	2.171445E-02	391	-3.492244	391	-3.001854	391	-5.502054	391	-3.68338	391	1.172635	391	-2.380187	391	-1.610218	391	-3.377883	391	12.77594	391	6.667277
	392	-.1364478	392	-.1530128	392	-3.853936	392	-2.438598	392	-5.068287	392	-3.352813	392	1.265877	392	-2.201487	392	-1.625395	392	-3.382074	392	11.60782	392	9.846195
	393	-.2025939	393	.6887684	393	-3.91311	393	-2.183027	393	-4.825337	393	-1.588037	393	.9958936	393	-2.312216	393	-2.207406	393	-4.079543	393	11.30493	393	8.589482
	394	.332831	394	.2623138	394	-3.859863	394	-2.581679	394	-4.377114	394	-1.517526	394	.776729	394	-2.473653	394	-1.984235	394	-4.509881	394	11.78446	394	8.229932
	395	-.1372546	395	.7997054	395	-3.803446	395	-3.176164	395	-4.433187	395	-.9317198	395	.8775328	395	-1.714185	395	-2.221029	395	-3.825661	395	11.32917	395	8.687418
	396	.1707434	396	1.36031	396	-3.535745	396	-2.8028	396	-4.1152	396	-.1089651	396	3.141382	396	1.19523	396	-2.733505	396	-4.394722	396	11.39743	396	8.624783
	397	.3212934	397	.2255918	397	-2.811471	397	-2.564299	397	-3.459315	397	-1.873834	397	1.560489	397	-2.745653	397	-2.11237	397	-3.634134	397	10.73427	397	8.215122
	398	1.197909	398	1.82731	398	-3.020619	398	-2.10089	398	-3.715769	398	-1.457433	398	2.349301	398	-2.411457	398	-2.037288	398	-4.277301	398	10.56592	398	8.339269
	399	1.264109	399	2.152242	399	-2.755926	399	-1.957018	399	-3.383958	399	1.439738	399	2.609087	399	-1.987191	399	-2.130562	399	-4.164105	399	9.032457	399	9.61305
	400	1.538214	400	2.887524	400	-3.467934	400	-2.927488	400	-3.789939	400	1.992697	400	2.027136	400	-1.364317	400	-2.6221	400	-3.883251	400	10.40059	400	8.946969
	401	1.518875	401	2.761302	401	-3.588144	401	-4.08536	401	-3.323886	401	3.557872E-02	401	2.989689	401	.2817551	401	-2.092965	401	-3.369853	401	10.41026	401	9.187489
	402	1.727964	402	2.576672	402	-3.373624	402	-4.60721	402	-2.962683	402	.1364351	402	3.426667	402	1.205703	402	-2.193877	402	-4.462321	402	10.99066	402	8.09609
	403	1.690948	403	3.08868	403	-3.53942	403	-3.743337	403	-3.131265	403	.7219692	403	4.087123	403	1.747661	403	-2.417448	403	-5.273461	403	10.296	403	8.500411
	404	1.77287	404	3.010049	404	-4.485518	404	-3.574	404	-2.676497	404	.3181929	404	2.913935	404	-.2138131	404	-2.561415	404	-4.241966	404	10.17629	404	8.070421
	405	2.217551	405	4.628177	405	-4.444447	405	-3.23956	405	-2.48034	405	2.25701	405	3.199263	405	1.801137	405	-2.799486	405	-4.020473	405	10.46848	405	7.245891
	406	3.143128	406	4.512519	406	-4.187113	406	-4.044652	406	-1.657448	406	2.912656	406	4.754109	406	6.495991	406	-2.575221	406	-4.220188	406	10.78125	406	8.139495
	407	3.075326	407	4.655703	407	-4.250174	407	-3.562082	407	-2.07194	407	.5418065	407	3.225577	407	4.17101	407	-2.806933	407	-3.543777	407	9.902082	407	8.612497
	408	2.926961	408	4.505219	408	-4.111439	408	-4.468837	408	-1.945884	408	-.2453182	408	5.333792	408	4.920718	408	-2.881771	408	-3.73205	408	10.44578	408	7.885106
	409	2.631322	409	3.93747	409	-3.113034	409	-3.630322	409	-1.867391	409	1.208054	409	4.376943	409	3.809797	409	-3.256203	409	-4.039966	409	9.851059	409	6.763206
	410	2.835483	410	3.924108	410	-3.638482	410	-3.734169	410	-1.551458	410	2.051409	410	4.165155	410	3.972395	410	-2.700363	410	-4.34224	410	9.355151	410	6.682546
	411	3.038363	411	3.633292	411	-3.578104	411	-3.645168	411	-1.346977	411	1.970774	411	3.208515	411	3.261895	411	-2.208381	411	-4.243484	411	9.751816	411	6.124481
	412	3.649045	412	4.280416	412	-3.814095	412	-4.445323	412	-1.804035	412	1.390568	412	5.319435	412	6.506284	412	-2.000365	412	-3.489286	412	9.834023	412	6.821172
	413	4.153346	413	5.082217	413	-3.718305	413	-4.855376	413	-1.294133	413	1.683277	413	4.68548	413	3.935617	413	-1.808293	413	-3.835444	413	10.17859	413	7.399682
	414	3.397651	414	4.367719	414	-3.455458	414	-4.241834	414	-2.172172	414	-.6942466	414	4.712603	414	2.562405	414	-.9490318	414	-3.96666	414	9.032073	414	6.895599
	415	2.990894	415	4.382897	415	-3.331858	415	-4.697309	415	-2.057586	415	.7614671	415	4.724427	415	3.105531	415	-.9741461	415	-3.817287	415	10.10554	415	7.319841
	416	2.524529	416	2.751993	416	-3.45849	416	-4.284631	416	-1.396775	416	3.460853	416	4.658136	416	4.121143	416	-.6458176	416	-3.790021	416	10.36558	416	6.010482
	417	2.785927	417	2.871949	417	-3.429287	417	-4.410833	417	-1.803675	417	2.557762	417	4.546885	417	4.57047	417	-.5931085	417	-3.618495	417	10.58442	417	6.207155
	418	3.405237	418	3.385085	418	-3.759675	418	-3.771415	418	-1.854985	418	1.069143	418	4.780645	418	4.683745	418	-.2384276	418	-3.135175	418	9.955908	418	6.114883
	419	2.82812	419	3.452283	419	-3.387504	419	-3.567449	419	-2.430247	419	.427947	419	5.375597	419	5.983165	419	.1135527	419	-2.54212	419	10.02901	419	7.042054
	420	4.111761	420	3.925582	420	-2.970464	420	-2.187425	420	-2.547616	420	.9393259	420	4.498033	420	4.903295	420	-6.322106E-02	420	-2.748221	420	10.71364	420	6.678583
	421	3.689835	421	3.77829	421	-2.592502	421	-1.76674	421	-2.156304	421	.2971406	421	4.833446	421	4.917303	421	.0168709	421	-2.228445	421	11.39576	421	7.508886
	422	3.208524	422	2.99644	422	-2.999947	422	-2.510714	422	-1.228988	422	2.361469	422	5.096395	422	7.324938	422	.1381182	422	-2.060529	422	11.02841	422	6.322009
	423	3.642125	423	3.264881	423	-2.483773	423	-2.613922	423	-1.323297	423	1.890254	423	5.154082	423	7.906883	423	1.087931	423	-1.767039	423	10.85398	423	8.189467
	424	4.063375	424	2.579194	424	-3.140914	424	-2.748314	424	-1.867546	424	-1.571615	424	4.39856	424	6.04457	424	1.456727	424	-1.427365	424	11.22583	424	7.133651
	425	4.50157	425	2.745326	425	-3.664105	425	-3.841426	425	-1.470161	425	-.9611768	425	4.341733	425	5.293887	425	1.0564	425	-.5642243	425	11.13583	425	6.706489
	426	4.891872	426	2.465064	426	-3.724757	426	-4.44451	426	-1.382913	426	.6304634	426	5.119719	426	5.103563	426	1.166102	426	-1.23642	426	11.80211	426	6.851079
	427	4.474695	427	2.948217	427	-3.827667	427	-4.456514	427	-1.419704	427	1.071746	427	4.423669	427	4.059652	427	.9455916	427	-2.719102	427	11.3348	427	6.516644
	428	4.203878	428	3.413225	428	-3.216604	428	-3.7317	428	-1.131206	428	.2867455	428	4.4493	428	4.247066	428	1.00385	428	-1.877594	428	11.30774	428	7.160555
	429	4.390632	429	3.641459	429	-3.939624	429	-4.063774	429	-1.783106	429	-.4532938	429	6.253799	429	7.189067	429	1.315917	429	-1.725895	429	11.92691	429	9.512705
	430	4.040584	430	2.643512	430	-4.150407	430	-4.344131	430	-1.788941	430	-.4414195	430	4.771631	430	5.115472	430	1.516375	430	-1.807238	430	11.30558	430	8.852407
	431	4.256083	431	2.576557	431	-3.69149	431	-4.156112	431	-1.734282	431	-2.564701	431	4.242911	431	3.54888	431	1.359616	431	-2.059608	431	11.94241	431	9.60636
	432	4.41968	432	2.846886	432	-3.72852	432	-4.414913	432	-1.805325	432	.4836875	432	3.582345	432	3.231087	432	.7515126	432	-1.666489	432	12.41324	432	9.362283
	433	4.308898	433	4.429229	433	-3.504986	433	-3.926193	433	-1.627193	433	1.366692	433	5.244743	433	5.242677	433	1.034111	433	-1.365507	433	12.07538	433	6.389463
	434	4.43512	434	4.749909	434	-3.708851	434	-3.8554	434	-2.235084	434	-.2948715	434	5.342443	434	4.757383	434	1.084179	434	-.9612894	434	12.00483	434	8.286684
	435	4.29861	435	4.509706	435	-3.483089	435	-4.060783	435	-2.299831	435	-.5920074	435	5.249182	435	5.196917	435	.9006709	435	-.8579009	435	12.19789	435	9.19927
	436	4.825313	436	3.760401	436	-2.972493	436	-4.05436	436	-2.588542	436	-1.639104	436	5.496632	436	5.746166	436	.9301605	436	-.5531477	436	11.73161	436	8.15537
	437	4.834076	437	3.247519	437	-2.935322	437	-2.922498	437	-2.704783	437	-1.594395	437	4.846326	437	4.163662	437	1.318006	437	-.2427862	437	11.61564	437	8.566369
	438	3.516239	438	3.952635	438	-2.547095	438	-2.184528	438	-2.410159	438	-1.11026	438	4.996844	438	3.967257	438	1.223197	438	6.008069E-03	438	11.31535	438	8.138233
	439	4.39818	439	4.205907	439	-3.041302	439	-2.32634	439	-2.047071	439	1.031521	439	4.390406	439	5.330907	439	1.25972	439	-.0943931	439	11.0837	439	8.144596
	440	4.450278	440	4.171752	440	-3.07222	440	-3.263104	440	-2.423711	440	-1.056362	440	4.598445	440	5.137697	440	1.613088	440	.1510003	440	10.61655	440	8.443524
	441	3.88528	441	3.977091	441	-2.319638	441	-2.882688	441	-2.081116	441	-2.381423	441	2.557385	441	1.701051	441	1.418548	441	3.029831E-02	441	11.2782	441	6.976514
	442	4.29926	442	4.361908	442	-1.635248	442	-2.014479	442	-1.829203	442	-2.814751	442	4.358522	442	2.873163	442	2.01005	442	.416831	442	11.1115	442	7.198343
	443	3.659892	443	4.694176	443	-1.597962	443	-1.487321	443	-1.624727	443	-.7613111	443	4.232139	443	2.006139	443	2.444782	443	-.1262589	443	9.530474	443	7.564836
	444	3.855678	444	3.57263	444	-1.461361	444	-.798268	444	-2.293385	444	-.4629011	444	3.605825	444	1.309152	444	1.789717	444	.4151431	444	9.278724	444	8.517423
	445	3.570353	445	3.689526	445	-.7399561	445	-.8782393	445	-2.322745	445	-1.33655	445	3.763227	445	2.235866	445	1.663698	445	.8638375	445	9.675653	445	6.294831
	446	3.072986	446	2.987911	446	-.5615898	446	-1.294821	446	-2.238605	446	-1.795286	446	3.114744	446	2.4032	446	1.76891	446	.6137448	446	9.901951	446	6.36891
	447	3.049123	447	3.166453	447	-.3586321	447	-.9387835	447	-2.596771	447	-3.300885	447	2.877217	447	1.193231	447	2.495796	447	-.6591073	447	8.60734	447	6.079228
	448	3.463134	448	4.173722	448	-.7416773	448	-1.972036	448	-2.527268	448	-3.438516	448	2.759337	448	.8382308	448	2.671707	448	-.6366203	448	9.935274	448	6.063431
	449	3.589279	449	4.929972	449	-1.458979	449	-.905865	449	-2.007075	449	-.2530763	449	.9731082	449	.5180016	449	2.167272	449	-1.10429	449	9.269995	449	6.74452
	450	3.404677	450	4.955195	450	-1.505334	450	-1.703305	450	-1.767703	450	.5446787	450	1.760295	450	.883034	450	2.158167	450	-1.212817	450	9.4303	450	4.868757
	451	4.545644	451	4.195884	451	-1.63693	451	-2.736893	451	-2.239819	451	-1.008695	451	1.727065	451	-.8389034	451	2.211289	451	-.5299891	451	8.925701	451	5.227472
	452	3.714866	452	4.837688	452	-.9891837	452	-1.612478	452	-1.854448	452	-2.469198	452	1.093286	452	-1.39604	452	2.211757	452	-.8278111	452	8.86896	452	5.48555
	453	4.297801	453	5.307273	453	-.8324788	453	-1.33386	453	-1.349939	453	-1.476139	453	1.042455	453	-.9016466	453	2.228201	453	-1.930794	453	9.509545	453	6.839345
	454	4.141768	454	5.899948	454	-1.365725	454	-.2039487	454	-1.750298	454	-1.870518	454	.7017561	454	-2.430644	454	2.074064	454	-1.275255	454	9.142517	454	4.601058
	455	4.814001	455	7.058686	455	-1.068423	455	.1461537	455	-1.825747	455	-1.640904	455	.9165058	455	-.9887255	455	2.28947	455	-1.161586	455	9.952117	455	5.396932
	456	6.227727	456	7.823229	456	-.7580674	456	-1.273453	456	-1.651859	456	-.5887357	456	.5692065	456	1.296652	456	2.362916	456	-1.143263	456	10.66893	456	5.890658
	457	5.317315	457	7.415827	457	-.7615126	457	-1.015699	457	-2.038986	457	-3.289831	457	.4937744	457	.5327243	457	2.838498	457	-1.104373	457	10.51227	457	4.379753
	458	5.203485	458	5.919033	458	-6.736553E-02	458	-.2379303	458	-1.35487	458	-4.377997	458	-.1794695	458	-.4067483	458	2.215784	458	-1.055398	458	10.54286	458	6.410728
	459	4.832777	459	6.383311	459	-.1519939	459	9.647021E-02	459	-1.137408	459	-2.531867	459	.6049914	459	-.8926446	459	2.067992	459	-.962019	459	9.72261	459	7.303101
	460	4.991156	460	5.69718	460	-.1030088	460	-.938441	460	-1.049366	460	-1.671202	460	-.146889	460	-2.388397	460	2.597078	460	-1.354412	460	10.40917	460	7.137321
	461	4.2245	461	5.458349	461	.6261253	461	.2903565	461	-1.339733	461	-1.830625	461	-.3128025	461	-2.447771	461	2.87323	461	-1.417983	461	10.48055	461	6.34935
	462	4.849981	462	6.300572	462	.4343796	462	-.6861249	462	-1.658057	462	-1.658558	462	.910044	462	-.3442511	462	2.993052	462	-1.163673	462	11.21492	462	6.475524
	463	4.437592	463	5.513105	463	.1040289	463	-.2797463	463	-1.854097	463	-2.806252	463	.2964623	463	-1.22774	463	2.828008	463	-1.089294	463	10.80016	463	4.911202
	464	3.976561	464	4.786974	464	9.925541E-02	464	-1.075467	464	-2.018997	464	-4.432734	464	.1911348	464	-3.388549	464	2.149915	464	-.6254659	464	10.06172	464	5.053117
	465	3.365324	465	4.914368	465	.5250166	465	-.2680034	465	-1.523876	465	-3.102576	465	.1076122	465	-2.322738	465	2.318482	465	-1.267367	465	9.976571	465	7.13133
	466	3.41857	466	4.652189	466	.4353635	466	-.7093157	466	-1.538625	466	-.1545473	466	-.5093405	466	-2.290502	466	2.315919	466	-1.692191	466	10.31862	466	4.990361
	467	2.118672	467	4.098098	467	1.06583	467	.2390884	467	-1.790542	467	-.8683393	467	-.6365057	467	-2.935539	467	2.23767	467	-1.141969	467	10.01319	467	6.624969
	468	2.801564	468	3.967231	468	.6844148	468	-.5598394	468	-1.923599	468	-1.958084	468	-.7447603	468	-3.3835	468	1.939052	468	-.6960268	468	10.20405	468	8.442353
	469	2.665779	469	3.82664	469	.8571223	469	.4915851	469	-1.583933	469	-1.754155	469	-.2531527	469	-2.39858	469	1.589106	469	-.1080461	469	10.59826	469	7.829058
	470	2.639762	470	2.774261	470	.9653616	470	.917537	470	-1.397689	470	-1.505609	470	-9.418599E-02	470	-2.203423	470	2.275081	470	-.6730539	470	10.64641	470	8.379472
	471	2.113836	471	2.834674	471	1.03173	471	.228525	471	-1.340884	471	-.5258377	471	-.5570021	471	-3.582759	471	1.855334	471	-.7203262	471	11.60249	471	6.119523
	472	2.381595	472	3.660798	472	.9745586	472	.908739	472	-.8314444	472	.2174219	472	.1415696	472	-1.497489	472	2.355383	472	-.3015251	472	11.36194	472	7.052539
	473	3.036812	473	3.657451	473	1.360601	473	1.429599	473	-.6506004	473	-.1349311	473	.3700452	473	-.4413947	473	1.824026	473	.4698721	473	10.70053	473	7.427042
	474	2.399272	474	2.803866	474	1.058229	474	.4751303	474	-1.191329	474	-2.670215	474	.3866651	474	-1.238828	474	1.266155	474	.4295251	474	10.41823	474	7.478973
	475	2.779207	475	2.912292	475	2.054825	475	1.268423	475	-.7098631	475	-3.011588	475	-.2956298	475	-2.541175	475	.8663342	475	-1.535173	475	9.975637	475	7.733856
	476	3.314632	476	3.435492	476	2.362823	476	1.792438	476	-.5981263	476	-2.176446	476	-.4375389	476	-2.974923	476	.4255376	476	-2.507777	476	9.664545	476	4.589293
	477	2.902172	477	3.225827	477	3.498402	477	3.65469	477	-.1919563	477	-.9698059	477	.343973	477	-2.727496	477	-2.693057E-02	477	-2.861016	477	8.578843	477	6.051656
	478	2.317618	478	1.499547	478	3.920577	478	2.802158	478	-.4616024	478	-.9217778	478	.4148878	478	-2.648099	478	-.3794304	478	-2.682251	478	8.547518	478	5.365849
	479	2.32264	479	2.170427	479	3.968517	479	2.967247	479	-.6751289	479	-1.255985	479	.2542556	479	-.9995277	479	-.8136179	479	-3.490029	479	8.35312	479	4.269022
	480	2.077991	480	1.14194	480	4.095964	480	2.546771	480	-.6092586	480	-2.030835	480	.6198757	480	-1.078264	480	-1.124494	480	-3.978919	480	8.269445	480	2.51314
	481	1.725601	481	1.05076	481	5.158331	481	2.754651	481	-1.438922	481	-3.607949	481	.2441291	481	-3.129897	481	-1.762918	481	-4.066377	481	8.431095	481	1.977819
	482	1.860536	482	1.162297	482	5.756514	482	3.836875	482	-1.286019	482	-1.241538	482	-.0386858	482	-2.29144	482	-1.965545	482	-4.55791	482	8.163774	482	3.31157
	483	1.809742	483	1.854448	483	6.023845	483	5.430445	483	-1.527901	483	-.9457967	483	-.0326817	483	-3.068753	483	-2.623423	483	-4.355291	483	7.762074	483	3.690394
	484	.9352068	484	.8534025	484	6.57503	484	5.894554	484	-1.613975	484	-2.427815	484	.4976979	484	-1.946145	484	-3.777083	484	-5.725102	484	7.725412	484	3.713412
	485	.9275277	485	1.22989	485	6.400534	485	4.976583	485	-2.058513	485	-3.61689	485	-5.885124E-03	485	-2.033399	485	-3.7507	485	-6.530105	485	8.067189	485	3.102009
	486	1.286676	486	1.10013	486	6.749869	486	4.592822	486	-1.983266	486	-4.263753	486	-.1260819	486	-1.023397	486	-3.70962	486	-6.06412	486	7.750701	486	5.368121
	487	1.63478	487	.7031041	487	7.246212	487	6.533999	487	-1.582463	487	-3.678508	487	.1041811	487	-1.363526	487	-4.323241	487	-6.404495	487	8.436964	487	4.086195
	488	2.319461	488	1.439861	488	6.894846	488	6.314688	488	-2.114765	488	-3.331797	488	.5086044	488	-1.921578	488	-4.785088	488	-6.360095	488	8.296444	488	5.03355
	489	2.457201	489	1.96201	489	6.91808	489	6.677477	489	-2.090649	489	-1.812567	489	6.782755E-02	489	-.7033656	489	-5.337298	489	-6.847066	489	8.535571	489	5.084787
	490	2.275535	490	1.793582	490	6.988303	490	6.32431	490	-2.563214	490	-4.989676	490	.5692312	490	-.2245363	490	-5.877947	490	-7.160667	490	9.498248	490	5.00489
	491	1.847038	491	1.14202	491	6.086771	491	4.393809	491	-2.862402	491	-7.682885	491	-1.339996	491	-2.49825	491	-5.306523	491	-7.007256	491	8.913136	491	4.987884
