# Supplementary material for: A single Musashi gene allele is sufficient to maintain mouse photoreceptor cells
Source: PLoS One. 2026 May 14;21(5):e0338576. doi: 10.1371/journal.pone.0338576 (PMC13175383; doi:10.1371/journal.pone.0338576)
Supplement: S3 File — (ZIP) [file pone.0338576.s012.zip › Supplementary_data_1_RawERG_data_and_R-code/2nd batch/D84_Msi TKO_ROD_041025.CSV]

Information	Record_No	4317	Record_No	4318	Record_No	4319	Record_No	4320	Record_No	4321	Record_No	4322	Record_No	4323	Record_No	4324	Record_No	4327	Record_No	4328	Record_No	4329	Record_No	4330	Record_No	4331	Record_No	4332	Record_No	4333	Record_No	4334	Record_No	4337	Record_No	4338	Record_No	4339	Record_No	4340	Record_No	4341	Record_No	4342	Record_No	4343	Record_No	4344	Record_No
	Animal ID	1044	Animal ID	1044	Animal ID	1044	Animal ID	1044	Animal ID	1044	Animal ID	1044	Animal ID	1044	Animal ID	1044	Animal ID	1054	Animal ID	1054	Animal ID	1054	Animal ID	1054	Animal ID	1054	Animal ID	1054	Animal ID	1054	Animal ID	1054	Animal ID	1043	Animal ID	1043	Animal ID	1043	Animal ID	1043	Animal ID	1043	Animal ID	1043	Animal ID	1043	Animal ID	1043	Animal ID
	Session		Session		Session		Session		Session		Session		Session		Session		Session		Session		Session		Session		Session		Session		Session		Session		Session		Session		Session		Session		Session		Session		Session		Session		Session
	Species/Breed		Species/Breed		Species/Breed		Species/Breed		Species/Breed		Species/Breed		Species/Breed		Species/Breed		Species/Breed		Species/Breed		Species/Breed		Species/Breed		Species/Breed		Species/Breed		Species/Breed		Species/Breed		Species/Breed		Species/Breed		Species/Breed		Species/Breed		Species/Breed		Species/Breed		Species/Breed		Species/Breed		Species/Breed
	Study protocol #		Study protocol #		Study protocol #		Study protocol #		Study protocol #		Study protocol #		Study protocol #		Study protocol #		Study protocol #		Study protocol #		Study protocol #		Study protocol #		Study protocol #		Study protocol #		Study protocol #		Study protocol #		Study protocol #		Study protocol #		Study protocol #		Study protocol #		Study protocol #		Study protocol #		Study protocol #		Study protocol #		Study protocol #
	Birthdate	Dec/30/1899	Birthdate	Dec/30/1899	Birthdate	Dec/30/1899	Birthdate	Dec/30/1899	Birthdate	Dec/30/1899	Birthdate	Dec/30/1899	Birthdate	Dec/30/1899	Birthdate	Dec/30/1899	Birthdate	Dec/30/1899	Birthdate	Dec/30/1899	Birthdate	Dec/30/1899	Birthdate	Dec/30/1899	Birthdate	Dec/30/1899	Birthdate	Dec/30/1899	Birthdate	Dec/30/1899	Birthdate	Dec/30/1899	Birthdate	Dec/30/1899	Birthdate	Dec/30/1899	Birthdate	Dec/30/1899	Birthdate	Dec/30/1899	Birthdate	Dec/30/1899	Birthdate	Dec/30/1899	Birthdate	Dec/30/1899	Birthdate	Dec/30/1899	Birthdate
	TestDate	Apr/10/2025	TestDate	Apr/10/2025	TestDate	Apr/10/2025	TestDate	Apr/10/2025	TestDate	Apr/10/2025	TestDate	Apr/10/2025	TestDate	Apr/10/2025	TestDate	Apr/10/2025	TestDate	Apr/10/2025	TestDate	Apr/10/2025	TestDate	Apr/10/2025	TestDate	Apr/10/2025	TestDate	Apr/10/2025	TestDate	Apr/10/2025	TestDate	Apr/10/2025	TestDate	Apr/10/2025	TestDate	Apr/10/2025	TestDate	Apr/10/2025	TestDate	Apr/10/2025	TestDate	Apr/10/2025	TestDate	Apr/10/2025	TestDate	Apr/10/2025	TestDate	Apr/10/2025	TestDate	Apr/10/2025	TestDate
	TestTime	13:56:13	TestTime	13:56:13	TestTime	13:58:00	TestTime	13:58:00	TestTime	14:00:50	TestTime	14:00:50	TestTime	14:01:33	TestTime	14:01:33	TestTime	14:19:21	TestTime	14:19:21	TestTime	14:20:48	TestTime	14:20:48	TestTime	14:23:32	TestTime	14:23:32	TestTime	14:24:15	TestTime	14:24:15	TestTime	14:41:19	TestTime	14:41:19	TestTime	14:42:51	TestTime	14:42:51	TestTime	14:45:37	TestTime	14:45:37	TestTime	14:46:19	TestTime	14:46:19	TestTime
	Protocol	ABI ROD	Protocol	ABI ROD	Protocol	ABI ROD	Protocol	ABI ROD	Protocol	ABI ROD	Protocol	ABI ROD	Protocol	ABI ROD	Protocol	ABI ROD	Protocol	ABI ROD	Protocol	ABI ROD	Protocol	ABI ROD	Protocol	ABI ROD	Protocol	ABI ROD	Protocol	ABI ROD	Protocol	ABI ROD	Protocol	ABI ROD	Protocol	ABI ROD	Protocol	ABI ROD	Protocol	ABI ROD	Protocol	ABI ROD	Protocol	ABI ROD	Protocol	ABI ROD	Protocol	ABI ROD	Protocol	ABI ROD	Protocol
	Step_No	1	Step_No	1	Step_No	3	Step_No	3	Step_No	6	Step_No	6	Step_No	8	Step_No	8	Step_No	1	Step_No	1	Step_No	3	Step_No	3	Step_No	6	Step_No	6	Step_No	8	Step_No	8	Step_No	1	Step_No	1	Step_No	3	Step_No	3	Step_No	6	Step_No	6	Step_No	8	Step_No	8	Step_No
	Label	R	Label	L	Label	R	Label	L	Label	R	Label	L	Label	R	Label	L	Label	R	Label	L	Label	R	Label	L	Label	R	Label	L	Label	R	Label	L	Label	R	Label	L	Label	R	Label	L	Label	R	Label	L	Label	R	Label	L	Label
	Stimulus	Scotopic WHT -40dB Flash	Stimulus	Scotopic WHT -40dB Flash	Stimulus	Scotopic WHT -24dB Flash	Stimulus	Scotopic WHT -24dB Flash	Stimulus	Scotopic WHT -12dB Flash	Stimulus	Scotopic WHT -12dB Flash	Stimulus	Scotopic WHT -4dB Flash	Stimulus	Scotopic WHT -4dB Flash	Stimulus	Scotopic WHT -40dB Flash	Stimulus	Scotopic WHT -40dB Flash	Stimulus	Scotopic WHT -24dB Flash	Stimulus	Scotopic WHT -24dB Flash	Stimulus	Scotopic WHT -12dB Flash	Stimulus	Scotopic WHT -12dB Flash	Stimulus	Scotopic WHT -4dB Flash	Stimulus	Scotopic WHT -4dB Flash	Stimulus	Scotopic WHT -40dB Flash	Stimulus	Scotopic WHT -40dB Flash	Stimulus	Scotopic WHT -24dB Flash	Stimulus	Scotopic WHT -24dB Flash	Stimulus	Scotopic WHT -12dB Flash	Stimulus	Scotopic WHT -12dB Flash	Stimulus	Scotopic WHT -4dB Flash	Stimulus	Scotopic WHT -4dB Flash	Stimulus
	Low cut (Hz)	0.3	Low cut (Hz)	0.3	Low cut (Hz)	0.3	Low cut (Hz)	0.3	Low cut (Hz)	0.3	Low cut (Hz)	0.3	Low cut (Hz)	0.3	Low cut (Hz)	0.3	Low cut (Hz)	0.3	Low cut (Hz)	0.3	Low cut (Hz)	0.3	Low cut (Hz)	0.3	Low cut (Hz)	0.3	Low cut (Hz)	0.3	Low cut (Hz)	0.3	Low cut (Hz)	0.3	Low cut (Hz)	0.3	Low cut (Hz)	0.3	Low cut (Hz)	0.3	Low cut (Hz)	0.3	Low cut (Hz)	0.3	Low cut (Hz)	0.3	Low cut (Hz)	0.3	Low cut (Hz)	0.3	Low cut (Hz)
	High cut (Hz)	500	High cut (Hz)	500	High cut (Hz)	500	High cut (Hz)	500	High cut (Hz)	500	High cut (Hz)	500	High cut (Hz)	500	High cut (Hz)	500	High cut (Hz)	500	High cut (Hz)	500	High cut (Hz)	500	High cut (Hz)	500	High cut (Hz)	500	High cut (Hz)	500	High cut (Hz)	500	High cut (Hz)	500	High cut (Hz)	500	High cut (Hz)	500	High cut (Hz)	500	High cut (Hz)	500	High cut (Hz)	500	High cut (Hz)	500	High cut (Hz)	500	High cut (Hz)	500	High cut (Hz)
	Notch	OFF	Notch	OFF	Notch	OFF	Notch	OFF	Notch	OFF	Notch	OFF	Notch	OFF	Notch	OFF	Notch	OFF	Notch	OFF	Notch	OFF	Notch	OFF	Notch	OFF	Notch	OFF	Notch	OFF	Notch	OFF	Notch	OFF	Notch	OFF	Notch	OFF	Notch	OFF	Notch	OFF	Notch	OFF	Notch	OFF	Notch	OFF	Notch
Cursor #	4317 Time	4317 Amp	4318 Time	4318 Amp	4319 Time	4319 Amp	4320 Time	4320 Amp	4321 Time	4321 Amp	4322 Time	4322 Amp	4323 Time	4323 Amp	4324 Time	4324 Amp	4327 Time	4327 Amp	4328 Time	4328 Amp	4329 Time	4329 Amp	4330 Time	4330 Amp	4331 Time	4331 Amp	4332 Time	4332 Amp	4333 Time	4333 Amp	4334 Time	4334 Amp	4337 Time	4337 Amp	4338 Time	4338 Amp	4339 Time	4339 Amp	4340 Time	4340 Amp	4341 Time	4341 Amp	4342 Time	4342 Amp	4343 Time	4343 Amp	4344 Time	4344 Amp	4347 Time
1
2
3
4
5
6
7
8
9
10
Wave Data	4317 Time	4317 Amp	4318 Time	4318 Amp	4319 Time	4319 Amp	4320 Time	4320 Amp	4321 Time	4321 Amp	4322 Time	4322 Amp	4323 Time	4323 Amp	4324 Time	4324 Amp	4327 Time	4327 Amp	4328 Time	4328 Amp	4329 Time	4329 Amp	4330 Time	4330 Amp	4331 Time	4331 Amp	4332 Time	4332 Amp	4333 Time	4333 Amp	4334 Time	4334 Amp	4337 Time	4337 Amp	4338 Time	4338 Amp	4339 Time	4339 Amp	4340 Time	4340 Amp	4341 Time	4341 Amp	4342 Time	4342 Amp	4343 Time	4343 Amp	4344 Time	4344 Amp	4347 Time
	-20	6.014455	-20	-3.390514	-20	2.627897	-20	1.784505	-20	-4.940216	-20	.4664618	-20	-11.74125	-20	-6.391924	-20	-.2397436	-20	.787254	-20	-2.845273	-20	-1.319453	-20	-1.23818	-20	7.033254	-20	2.403186	-20	-2.80676	-20	-1.598157	-20	-8.204167	-20	-1.674425	-20	-.7153355	-20	.4010309	-20	2.698188	-20	-9.385755	-20	-6.253164	-20
	-19	6.280597	-19	-3.65271	-19	3.043124	-19	2.980307	-19	-4.979414	-19	.1938446	-19	-13.48461	-19	-8.288661	-19	-.2050062	-19	.8112249	-19	-2.606891	-19	-1.523911	-19	-1.458122	-19	6.410626	-19	2.945905	-19	-2.811924	-19	-1.829206	-19	-8.830404	-19	-1.824118	-19	2.033552E-02	-19	.6290033	-19	2.854909	-19	-9.960041	-19	-6.708987	-19
	-18	6.711854	-18	-3.414029	-18	3.104793	-18	3.090091	-18	-4.83234	-18	.3106849	-18	-14.32931	-18	-9.540812	-18	-.2743427	-18	.9767154	-18	-2.252457	-18	-1.316696	-18	-1.527249	-18	6.598679	-18	3.046899	-18	-2.759772	-18	-2.161523	-18	-9.203196	-18	-2.117013	-18	-1.479065E-02	-18	1.039433	-18	3.006901	-18	-10.73576	-18	-7.6726	-18
	-17	7.317328	-17	-3.045145	-17	2.807024	-17	3.145441	-17	-4.875434	-17	.2137623	-17	-14.81326	-17	-11.09672	-17	-6.092047E-02	-17	1.121789	-17	-1.79001	-17	-.7119342	-17	-1.546519	-17	6.976298	-17	2.113863	-17	-1.170488	-17	-2.555978	-17	-9.650066	-17	-2.281402	-17	-.0288207	-17	1.389283	-17	3.425725	-17	-11.72936	-17	-8.951391	-17
	-16	8.123439	-16	-1.732557	-16	2.573442	-16	2.84305	-16	-4.772335	-16	-.1431156	-16	-16.73357	-16	-13.2603	-16	-9.632655E-03	-16	.6716377	-16	-1.24008	-16	-.3040974	-16	-1.495736	-16	7.710065	-16	2.540913	-16	-.5473424	-16	-2.788567	-16	-10.08378	-16	-2.337105	-16	-.1420307	-16	1.70036	-16	3.606832	-16	-13.06405	-16	-10.85975	-16
	-15	9.048357	-15	-1.112136	-15	1.979727	-15	2.066705	-15	-4.432557	-15	.1977956	-15	-18.57736	-15	-12.68047	-15	4.245768E-02	-15	.1855624	-15	-.747289	-15	-6.110621E-03	-15	-1.166457	-15	7.786874	-15	2.717939	-15	-.7051604	-15	-2.957457	-15	-10.32587	-15	-2.246128	-15	-.1600733	-15	1.968391	-15	4.101175	-15	-14.46892	-15	-12.51114	-15
	-14	7.233577	-14	-2.635214	-14	4.348684	-14	4.321342	-14	-4.88133	-14	.9413465	-14	-16.69629	-14	-11.09312	-14	.472224	-14	.3235525	-14	-1.991683	-14	-.8722036	-14	-3.20841	-14	8.078416	-14	.8604674	-14	-2.191691	-14	-2.884562	-14	-9.649645	-14	-2.178083	-14	.1518003	-14	.394715	-14	1.555292	-14	-10.711	-14	-7.379598	-14
	-13	7.791514	-13	-.9643857	-13	3.55165	-13	5.322795	-13	-4.391149	-13	9.08833E-03	-13	-18.3286	-13	-16.03803	-13	-.0513421	-13	.1504312	-13	-1.59694	-13	-2.410849E-02	-13	-.8613549	-13	3.736534	-13	4.62453	-13	-1.596038	-13	-2.921361	-13	-10.16794	-13	-2.458295	-13	2.052933	-13	1.963131	-13	4.296729	-13	-11.89727	-13	-10.12034	-13
	-12	8.216726	-12	-2.101798	-12	1.550865	-12	4.212014	-12	-4.611429	-12	1.367932	-12	-18.54338	-12	-13.31412	-12	-.357827	-12	.8268139	-12	-2.339448	-12	-8.085917E-02	-12	-1.806121	-12	8.855001	-12	2.232787	-12	-1.299643	-12	-3.033809	-12	-10.50639	-12	-2.917109	-12	-.9429429	-12	2.696612	-12	4.25157	-12	-13.54082	-12	-11.92929	-12
	-11	9.98544	-11	-2.63799	-11	.2403741	-11	.1382937	-11	-4.824911	-11	-1.0496	-11	-14.33977	-11	-15.69322	-11	.3440858	-11	.5726515	-11	-.3065881	-11	.8705699	-11	-1.322729	-11	8.767565	-11	.3686576	-11	3.140006	-11	-3.315578	-11	-11.18541	-11	-2.34631	-11	-6.431381E-02	-11	2.368159	-11	4.731347	-11	-15.29686	-11	-13.9807	-11
	-10	10.26632	-10	1.86581	-10	.8884917	-10	-2.0913	-10	-4.982869	-10	-2.194626	-10	-21.15562	-10	-17.66142	-10	9.211525E-02	-10	-.2034471	-10	2.058849	-10	.7172778	-10	.2582826	-10	8.869633	-10	3.395832	-10	.9765426	-10	-2.267153	-10	-10.26015	-10	-1.878661	-10	-1.823038	-10	2.468231	-10	4.472745	-10	-17.12594	-10	-15.75642	-10
	-9	10.79657	-9	-.1992371	-9	1.298295	-9	.4970887	-9	-2.903651	-9	2.112632	-9	-22.40051	-9	-2.282924	-9	-.2445099	-9	-.5566279	-9	-.3079238	-9	-.6473401	-9	-5.840749E-02	-9	8.414092	-9	4.825362	-9	-3.260138	-9	-3.322278	-9	-10.18566	-9	-1.698312	-9	-.3348786	-9	1.919496	-9	5.299366	-9	-18.24166	-9	-15.90049	-9
	-8	11.06293	-8	1.942588	-8	.6081645	-8	.5166224	-8	-3.74386	-8	.9579192	-8	-24.94133	-8	-7.09677	-8	1.429304	-8	-1.781329	-8	.3937926	-8	-.7970371	-8	1.072414	-8	10.02502	-8	3.458913	-8	1.322673	-8	-4.409875	-8	-10.03753	-8	-1.838302	-8	-2.542538	-8	1.977642	-8	4.506338	-8	-18.78071	-8	-17.73726	-8
	-7	9.04807	-7	-.8217553	-7	-.2910703	-7	-1.578987	-7	-4.642674	-7	1.683075	-7	-20.34155	-7	-11.34292	-7	1.018077	-7	-1.496523	-7	1.716578	-7	1.807322	-7	.9161764	-7	12.31363	-7	4.614509	-7	-.2568006	-7	-4.463947	-7	-10.47478	-7	-1.846377	-7	-1.234739	-7	2.341259	-7	4.14495	-7	-19.49863	-7	-19.15251	-7
	-6	11.82429	-6	.6626171	-6	-.7946461	-6	-2.132901	-6	-1.59367	-6	3.871691	-6	-24.26448	-6	-12.46667	-6	2.280398	-6	-1.439972	-6	.6503665	-6	.8774253	-6	-1.2919	-6	9.766524	-6	6.218575	-6	.650436	-6	-3.592511	-6	-10.66344	-6	-2.613075	-6	-1.806398	-6	2.4375	-6	6.709347	-6	-20.71843	-6	-19.06552	-6
	-5	9.711055	-5	-.2634614	-5	.1332857	-5	-2.125985	-5	-1.534295	-5	4.944506	-5	-19.51132	-5	-18.65411	-5	2.243508	-5	5.808301E-02	-5	4.54849	-5	1.33913	-5	-2.449885	-5	11.23829	-5	7.108575	-5	.7326292	-5	-3.969533	-5	-13.93345	-5	-1.591692	-5	-.540849	-5	2.605234	-5	6.348629	-5	-21.85796	-5	-19.73214	-5
	-4	14.84056	-4	1.539162	-4	.2254673	-4	-.2187091	-4	-1.770242	-4	4.486804	-4	-20.64599	-4	-15.00125	-4	1.275048	-4	.7837282	-4	1.908256	-4	1.128645	-4	-4.778661	-4	8.700419	-4	5.775451	-4	1.940669	-4	-3.178552	-4	-10.41293	-4	-1.497674	-4	.744355	-4	3.250656	-4	6.128715	-4	-21.79371	-4	-18.16692	-4
	-3	14.11008	-3	2.057923	-3	2.503798	-3	-.1333542	-3	-1.710438	-3	1.732028	-3	-19.42792	-3	-7.899336	-3	.6431111	-3	-1.040338	-3	-.7723768	-3	1.691939	-3	-5.156874	-3	4.257161	-3	3.910796	-3	.3499863	-3	-2.867609	-3	-10.13931	-3	-1.83157	-3	.9942973	-3	3.749578	-3	6.701013	-3	-22.33426	-3	-19.28783	-3
	-2	14.3015	-2	3.88179	-2	2.595136	-2	2.499513	-2	.9329042	-2	7.658415	-2	-16.8699	-2	-15.21523	-2	.7550374	-2	-1.085984	-2	3.240253	-2	3.370944	-2	-5.304633	-2	4.990632	-2	.4667117	-2	-3.670086	-2	-3.19554	-2	-11.21481	-2	-1.603176	-2	-.880237	-2	4.778194	-2	7.86942	-2	-21.93072	-2	-17.46147	-2
	-1	14.20479	-1	2.415659	-1	2.916587	-1	5.35082	-1	.3883015	-1	5.524746	-1	-18.31755	-1	-4.328163	-1	-.4373775	-1	-2.768695	-1	-1.977585	-1	1.688188	-1	-2.26987	-1	5.595572	-1	3.156537	-1	-4.078374	-1	-3.837505	-1	-13.61421	-1	-1.707143	-1	-.3632882	-1	4.827622	-1	8.79236	-1	-20.92346	-1	-15.42936	-1
	0	15.62843	0	2.417215	0	4.040297	0	2.116883	0	.548618	0	4.865614	0	-15.61309	0	-8.117843	0	-.4699797	0	-2.679899	0	-.7524941	0	.7986009	0	-4.389558	0	5.307806	0	3.304867	0	-5.416049	0	-3.485652	0	-12.48815	0	-1.070611	0	1.737616	0	4.534126	0	9.805616	0	-19.7604	0	-15.24913	0
	1	14.70642	1	3.642904	1	3.295994	1	2.91112	1	3.720805	1	7.043771	1	-21.09364	1	-9.472269	1	-.7148529	1	-2.536185	1	1.017877	1	1.207968	1	-6.081029	1	4.944556	1	3.605971	1	-2.932249	1	-3.335261	1	-14.50659	1	-1.634688	1	6.431749E-02	1	4.219952	1	11.04699	1	-20.69841	1	-12.98149	1
	2	16.42291	2	3.654626	2	4.404096	2	5.536331	2	.7629118	2	.7090923	2	-16.37058	2	-23.18131	2	-1.276836	2	-2.438923	2	-1.480683	2	-.179804	2	-7.086751	2	5.794815	2	3.262096	2	2.135407	2	-3.555258	2	-16.64807	2	-2.216978	2	.9779661	2	2.88201	2	8.273349	2	-18.36333	2	-14.92999	2
	3	15.47454	3	-.1327155	3	4.007713	3	9.783109	3	-.5305212	3	3.345123	3	-19.67904	3	-6.535696	3	-1.028912	3	-3.504696	3	-.8518867	3	.6499986	3	-7.204369	3	1.335718	3	4.0488	3	-2.181489	3	-3.666471	3	-16.62576	3	-1.532675	3	1.093425	3	1.134029	3	7.799326	3	-18.70342	3	-14.36838	3
	4	17.09918	4	4.86284	4	3.506719	4	3.349052	4	.5839363	4	5.142962	4	-16.58304	4	-4.998519	4	-.7230344	4	-2.627028	4	-.5055095	4	2.454381	4	-10.03779	4	-.4532195	4	3.336514	4	-8.862333	4	-3.615738	4	-15.28665	4	-1.32417	4	-.5059176	4	1.485318	4	8.417384	4	-21.34996	4	-18.20682	4
	5	17.05956	5	3.620014	5	4.883866	5	2.195655	5	2.592519	5	4.177178	5	-18.69209	5	-10.8676	5	.5214317	5	-1.000783	5	-1.304839	5	1.395352	5	-10.0444	5	-1.924294	5	-5.376091	5	-9.16367	5	-3.994404	5	-15.94226	5	-.9360756	5	-1.031319	5	2.167239	5	7.257358	5	-28.81277	5	-23.33563	5
	6	18.98601	6	4.011617	6	4.034018	6	3.887749	6	.4161409	6	4.316812	6	-26.15719	6	-21.15389	6	-1.155213E-03	6	-1.899527	6	-1.137578	6	1.359688	6	-10.40246	6	-1.995479	6	-18.87693	6	-26.91148	6	-4.477866	6	-16.50042	6	-1.143502	6	-.5133751	6	.9894456	6	7.273917	6	-45.21882	6	-40.83064	6
	7	16.67194	7	1.723857	7	4.663696	7	6.391901	7	-.5697438	7	2.873178	7	-33.00424	7	-32.09974	7	1.520593	7	.1970746	7	-1.523719	7	-2.078688	7	-11.77118	7	-5.279422	7	-44.74799	7	-49.5716	7	-4.200618	7	-15.29156	7	-1.210699	7	-.6184967	7	-2.017143	7	5.465787	7	-71.29256	7	-68.98119	7
	8	19.48721	8	2.324943	8	5.173257	8	6.178092	8	-2.867637	8	.7510191	8	-58.04565	8	-69.74099	8	-.3070567	8	-.2219605	8	-.6966592	8	-.749155	8	-17.24816	8	-6.72083	8	-77.60083	8	-83.01966	8	-5.346204	8	-17.3203	8	-.7947356	8	-2.971976	8	-6.082263	8	1.723725	8	-106.4097	8	-104.9884	8
	9	17.40475	9	5.621737	9	6.270831	9	9.231134	9	-5.248849	9	-3.720701	9	-76.08711	9	-98.75659	9	-.2127316	9	-.5887722	9	-1.681842	9	-.3873326	9	-21.40705	9	-10.98627	9	-118.3117	9	-121.3141	9	-5.305209	9	-18.42539	9	-1.056125	9	-1.141319	9	-10.77248	9	-5.787347	9	-147.5578	9	-149.4428	9
	10	15.99259	10	-.124423	10	6.94284	10	9.819262	10	-8.843382	10	-6.394196	10	-107.5323	10	-115.8785	10	-.9005547	10	-1.315673	10	-3.32035	10	-.1859272	10	-29.861	10	-18.92939	10	-163.5229	10	-158.6272	10	-5.315476	10	-15.76841	10	-.6529332	10	-2.609392	10	-17.65072	10	-12.93513	10	-188.8741	10	-191.4026	10
	11	17.07142	11	-1.293374	11	4.541118	11	10.7134	11	-14.78982	11	-14.24646	11	-124.611	11	-141.7529	11	1.288378	11	.2849497	11	-3.496656	11	-.6244372	11	-39.29148	11	-29.01364	11	-201.9587	11	-194.0191	11	-5.163313	11	-15.85367	11	-1.970529	11	-3.984856	11	-25.90843	11	-19.59916	11	-225.8368	11	-228.945	11
	12	18.56561	12	.865139	12	3.232341	12	6.561205	12	-22.52729	12	-21.76878	12	-151.603	12	-163.9477	12	2.102263	12	.5195472	12	-3.919212	12	-3.102248	12	-48.75924	12	-37.46566	12	-237.4533	12	-220.4304	12	-5.160882	12	-17.13597	12	-2.297965	12	-3.04297	12	-36.13209	12	-32.33731	12	-254.9935	12	-258.2824	12
	13	17.31502	13	3.503489	13	3.229538	13	4.289424	13	-28.84069	13	-27.30145	13	-167.1161	13	-183.5804	13	1.165187	13	-4.804267E-02	13	-4.863274	13	-4.467796	13	-60.49413	13	-51.54171	13	-264.0086	13	-238.4089	13	-4.899768	13	-16.12137	13	-2.680526	13	-5.016005	13	-47.00356	13	-44.75228	13	-272.2617	13	-275.9388	13
	14	16.62403	14	.1846033	14	2.675913	14	1.122881	14	-36.90344	14	-37.4329	14	-184.1189	14	-196.3366	14	-4.364669E-02	14	-.1198222	14	-4.508739	14	-3.685724	14	-71.8846	14	-61.83224	14	-275.9682	14	-246.4948	14	-4.731586	14	-16.005	14	-3.445752	14	-6.369012	14	-58.08671	14	-57.05031	14	-277.4459	14	-282.1721	14
	15	17.34386	15	-.1350892	15	3.405221	15	4.304878	15	-49.01332	15	-47.12944	15	-188.8247	15	-194.773	15	.9033476	15	-1.415352	15	-5.676107	15	-5.883307	15	-85.94669	15	-74.58092	15	-276.238	15	-244.2703	15	-4.995317	15	-15.6909	15	-4.046068	15	-5.774959	15	-70.73238	15	-71.32161	15	-272.9007	15	-278.6103	15
	16	17.18411	16	-.5392751	16	.3841783	16	2.717587	16	-57.94744	16	-59.71757	16	-189.4023	16	-202.5368	16	1.551747	16	-2.035049	16	-6.700674	16	-4.47212	16	-97.99801	16	-89.38203	16	-268.577	16	-237.4163	16	-5.406556	16	-16.29139	16	-4.977762	16	-8.122725	16	-83.31526	16	-84.45852	16	-262.603	16	-267.5081	16
	17	16.22227	17	-1.938634	17	-.6186317	17	-2.520351	17	-68.57451	17	-70.21744	17	-187.5396	17	-197.1062	17	1.400506	17	-.8680042	17	-6.331419	17	-6.923566	17	-112.6415	17	-101.6729	17	-265.0773	17	-229.1297	17	-4.448437	17	-15.64837	17	-5.834538	17	-6.308799	17	-95.92809	17	-97.22504	17	-254.5321	17	-253.3221	17
	18	17.00134	18	.8014059	18	-.1103692	18	-.6719297	18	-78.38705	18	-78.79395	18	-185.7741	18	-197.818	18	1.851037	18	-.4476151	18	-6.582943	18	-5.205397	18	-129.1925	18	-116.7318	18	-256.0221	18	-221.1393	18	-4.538732	18	-16.48633	18	-6.882573	18	-8.458058	18	-108.4523	18	-110.955	18	-246.5951	18	-244.3082	18
	19	16.83786	19	1.290185	19	-4.046106	19	2.245507	19	-91.94919	19	-93.37895	19	-176.3542	19	-188.0506	19	-.9797385	19	-.4454489	19	-4.076892	19	-5.731002	19	-142.5737	19	-128.9312	19	-260.3422	19	-225.5845	19	-4.155257	19	-16.75435	19	-8.211164	19	-9.969968	19	-120.5039	19	-126.373	19	-236.9953	19	-238.3047	19
	20	17.44287	20	-8.003019E-02	20	-3.33796	20	2.112356	20	-101.1656	20	-104.7378	20	-163.3504	20	-171.2215	20	-2.354957	20	-4.359634	20	-6.070336	20	-4.813112	20	-158.1015	20	-144.571	20	-251.6815	20	-202.9044	20	-3.602898	20	-16.28125	20	-7.634454	20	-8.856689	20	-131.5367	20	-136.7228	20	-201.9657	20	-204.5702	20
	21	16.27526	21	1.300947	21	-5.514558	21	-2.659859	21	-112.9504	21	-114.609	21	-123.7679	21	-107.8996	21	-.7335749	21	-3.809987	21	-8.073719	21	-5.605422	21	-175.0272	21	-160.1075	21	-164.9601	21	-114.5594	21	-3.572346	21	-14.88082	21	-8.2442	21	-10.34842	21	-141.7009	21	-146.4731	21	-113.9584	21	-117.5595	21
	22	17.21494	22	-.859588	22	-6.652346	22	-3.585103	22	-120.5145	22	-120.743	22	-70.01741	22	-20.19108	22	-2.150402	22	-5.443271	22	-8.507847	22	-5.6985	22	-195.2352	22	-176.2346	22	.1179022	22	29.20975	22	-3.454286	22	-15.49568	22	-8.807901	22	-12.24053	22	-153.2103	22	-157.6757	22	3.400877	22	-1.072177	22
	23	19.68539	23	1.912002	23	-6.633555	23	-2.682422	23	-130.942	23	-135.6579	23	-18.78334	23	62.66921	23	-.8894238	23	-4.172953	23	-7.165739	23	-9.120748	23	-218.0688	23	-200.8377	23	138.0543	23	132.2352	23	-3.186164	23	-15.32689	23	-8.89693	23	-13.45336	23	-167.1569	23	-171.3672	23	88.77641	23	83.93229	23
	24	20.30015	24	-3.437312	24	-8.443034	24	-5.614717	24	-140.2888	24	-150.353	24	19.30106	24	98.43979	24	7.929992E-02	24	-2.131761	24	-11.09081	24	-9.6794	24	-226.3785	24	-212.3079	24	185.9174	24	152.033	24	-2.829327	24	-13.07659	24	-8.04273	24	-12.78749	24	-179.9924	24	-187.9964	24	117.6046	24	120.5142	24
	25	16.89571	25	-1.12436	25	-9.246661	25	-5.904441	25	-155.2987	25	-172.6452	25	39.80285	25	83.26093	25	-.8932966	25	-.9171475	25	-11.51435	25	-12.84653	25	-188.4046	25	-180.2504	25	159.3553	25	125.8048	25	-2.957028	25	-14.88777	25	-8.41987	25	-14.44473	25	-179.3618	25	-196.623	25	104.8949	25	115.2009	25
	26	18.92354	26	-.2131319	26	-10.18767	26	-8.985526	26	-168.759	26	-175.9202	26	38.41259	26	57.18591	26	2.573651E-02	26	-6.041398	26	-13.69787	26	-17.70816	26	-103.2656	26	-95.76125	26	87.77635	26	52.88571	26	-2.80928	26	-14.31323	26	-9.645751	26	-14.10836	26	-146.5065	26	-177.836	26	50.65776	26	68.43189	26
	27	18.42418	27	1.233608	27	-12.76399	27	-11.88782	27	-167.0723	27	-140.259	27	20.80118	27	3.857113	27	-1.094086	27	-2.220483	27	-18.89955	27	-22.07806	27	7.955559	27	13.82199	27	-18.32784	27	-38.77347	27	-1.516311	27	-12.52283	27	-12.94482	27	-17.41966	27	-77.50989	27	-113.7179	27	-26.20893	27	-7.184495	27
	28	19.15162	28	1.938902	28	-14.6301	28	-15.60163	28	-132.3378	28	-67.45898	28	15.3813	28	-38.44987	28	-1.495606	28	-1.503741	28	-29.44278	28	-31.26889	28	86.70529	28	93.19814	28	-13.46654	28	-4.096098	28	-1.644251	28	-12.93532	28	-17.94856	28	-28.455	28	11.92618	28	-13.30711	28	-31.9157	28	-22.34173	28
	29	18.14584	29	-3.92906	29	-19.89755	29	-19.40075	29	-62.21545	29	15.77397	29	49.92616	29	41.60364	29	-1.962358	29	-.9440961	29	-31.61054	29	-32.01392	29	106.2094	29	120.2673	29	211.9052	29	206.1206	29	-2.117548	29	-12.67615	29	-24.25416	29	-36.37532	29	89.86513	29	88.36771	29	119.4457	29	110.5749	29
	30	20.61332	30	-2.323682	30	-25.49969	30	-26.11787	30	24.16423	30	86.06228	30	115.2255	30	199.0871	30	-.728549	30	-2.594413	30	-11.9294	30	-7.628488	30	74.9742	30	97.51885	30	420.2126	30	370.1308	30	-2.309914	30	-10.9498	30	-25.0385	30	-35.56399	30	130.1226	30	152.6817	30	307.7375	30	288.8545	30
	31	18.09229	31	.2926743	31	-27.21452	31	-17.68139	31	94.71963	31	127.6795	31	190.0466	31	322.7224	31	.8693727	31	-1.147863	31	42.74887	31	51.78874	31	24.04659	31	47.69267	31	498.4669	31	422.4983	31	-2.27557	31	-10.93648	31	-10.41774	31	-15.24896	31	127.4474	31	164.0405	31	411.0684	31	402.9494	31
	32	19.19461	32	3.452948	32	-18.05843	32	18.28481	32	131.4163	32	128.6095	32	243.4849	32	363.1014	32	-.1085602	32	-1.48488	32	114.8319	32	124.4781	32	68.09932	32	65.82791	32	484.0397	32	402.935	32	-2.10482	32	-12.04098	32	32.31849	32	37.744	32	97.65744	32	128.6895	32	431.7049	32	441.3079	32
	33	21.29908	33	2.367696	33	8.106553	33	60.85249	33	137.7922	33	102.1257	33	263.2714	33	355.5839	33	.7633649	33	-1.457854	33	171.9154	33	174.6802	33	249.9932	33	211.9851	33	415.1068	33	336.5501	33	-2.003385	33	-11.12099	33	94.56795	33	109.7599	33	105.4286	33	87.27003	33	396.5399	33	416.9731	33
	34	20.54407	34	-2.702078	34	44.03552	34	97.95704	34	121.7835	34	99.65111	34	254.0603	34	313.7162	34	.2781412	34	1.997	34	189.5677	34	186.1112	34	416.1412	34	381.8837	34	313.2202	34	241.0924	34	-1.527452	34	-11.19772	34	150.1041	34	168.945	34	198.7338	34	125.6651	34	327.5588	34	353.9815	34
	35	19.22446	35	4.121416	35	86.49529	35	120.6407	35	106.4699	35	152.7878	35	226.742	35	235.3308	35	-1.634804	35	.41575	35	163.6252	35	156.3988	35	479.0428	35	459.4257	35	208.819	35	147.2204	35	-1.80643	35	-12.27464	35	177.1304	35	191.1711	35	332.9795	35	268.497	35	234.3354	35	260.1934	35
	36	19.66138	36	3.847073	36	123.7158	36	126.2099	36	143.4988	36	252.6303	36	187.9325	36	169.1757	36	.6580173	36	-3.134223	36	125.1004	36	120.4495	36	459.1234	36	454.2634	36	138.3582	36	93.68587	36	-2.671587	36	-14.45327	36	166.2355	36	177.7374	36	421.4622	36	421.8569	36	145.8932	36	164.3032	36
	37	18.87383	37	3.005552	37	138.4527	37	112.5062	37	254.844	37	370.4103	37	134.8804	37	105.7983	37	.3508659	37	-1.140787	37	152.8376	37	155.654	37	389.6036	37	399.0363	37	125.4492	37	92.18075	37	-1.863135	37	-11.73853	37	140.8069	37	145.9019	37	439.7684	37	489.9417	37	98.7805	37	105.4219	37
	38	17.26115	38	2.514981	38	138.8537	38	101.9865	38	376.7256	38	444.6639	38	106.9622	38	78.73617	38	.2319802	38	1.38903	38	276.821	38	279.6123	38	298.5541	38	315.2245	38	169.0821	38	132.6889	38	-1.65344	38	-12.69051	38	157.345	38	157.332	38	402.3025	38	473.4693	38	114.7534	38	108.8167	38
	39	19.01295	39	-.0742507	39	131.0569	39	145.397	39	438.3254	39	449.6614	39	89.12888	39	86.77199	39	3.010206	39	1.520811	39	409.7357	39	399.4369	39	222.5369	39	234.7877	39	216.4215	39	175.5086	39	-1.297832	39	-12.22923	39	244.125	39	245.2771	39	332.0877	39	406.2488	39	169.4931	39	165.2383	39
	40	18.55688	40	.1886207	40	138.5069	40	227.6019	40	433.3101	40	399.9476	40	96.53148	40	125.5141	40	1.485974	40	2.673384	40	466.858	40	450.8334	40	201.5317	40	187.6025	40	247.0006	40	198.1113	40	-.9372016	40	-11.10705	40	347.8519	40	368.1986	40	259.9409	40	315.1964	40	218.2879	40	220.7523	40
	41	18.43986	41	1.844412	41	171.5965	41	296.4414	41	388.6787	41	325.485	41	108.6756	41	156.4706	41	1.476739	41	4.041296	41	445.9489	41	432.7494	41	233.5345	41	200.1931	41	262.1225	41	205.9206	41	-1.646301	41	-11.55303	41	409.1632	41	447.769	41	219.8923	41	234.1707	41	242.7368	41	251.8197	41
	42	17.69695	42	1.801696	42	232.0803	42	331.6109	42	323.8417	42	250.703	42	126.7652	42	176.5614	42	1.810233	42	3.142096	42	379.0209	42	372.8005	42	280.4484	42	247.3811	42	256.5251	42	202.7162	42	-1.646429	42	-13.19844	42	413.7881	42	455.5391	42	227.2049	42	198.5883	42	243.9814	42	255.8269	42
	43	18.5441	43	1.706966	43	299.3043	43	336.4335	43	256.7435	43	197.1066	43	133.2619	43	175.0148	43	2.899894	43	3.265182	43	296.2285	43	294.6145	43	303.9718	43	278.8654	43	243.9993	43	187.2782	43	-.8630684	43	-13.02513	43	370.8676	43	410.91	43	264.9416	43	225.0676	43	234.5324	43	246.9604	43
	44	17.90687	44	-1.08284	44	344.2647	44	321.4299	44	204.519	44	181.2585	44	129.1653	44	171.7664	44	3.657189	44	5.493005	44	236.478	44	233.3843	44	302.368	44	285.9907	44	230.3235	44	172.9195	44	6.763894E-02	44	-10.14315	44	305.1855	44	337.631	44	298.2435	44	282.166	44	221.8228	44	233.4887	44
	45	21.72562	45	-3.044944	45	350.0291	45	287.2231	45	186.3288	45	198.071	45	120.7672	45	160.6856	45	3.165381	45	7.9431	45	236.5561	45	224.1129	45	288.8018	45	284.4573	45	226.9313	45	169.1762	45	.4067499	45	-10.51219	45	251.6297	45	271.0139	45	310.7115	45	324.3427	45	211.4137	45	220.9438	45
	46	19.28825	46	-2.433638	46	328.6222	46	249.0717	46	207.6187	46	231.0167	46	116.8347	46	146.3198	46	3.931471	46	5.911216	46	283.5926	46	263.5406	46	273.5784	46	269.9409	46	227.4547	46	174.0514	46	1.406198	46	-9.35111	46	241.1733	46	244.993	46	304.4402	46	339.2073	46	210.8361	46	216.7608	46
	47	19.77479	47	2.527239	47	285.8183	47	219.8926	47	246.2272	47	260.4445	47	105.5199	47	142.7045	47	5.426215	47	6.293386	47	334.9627	47	314.6239	47	260.3523	47	258.2964	47	229.8195	47	181.9972	47	3.757185	47	-7.86927	47	273.5115	47	273.0041	47	289.7739	47	331.2276	47	218.1241	47	219.3589	47
	48	19.74921	48	4.493792	48	238.5467	48	217.4197	48	281.9188	48	276.9109	48	102.429	48	143.164	48	5.539296	48	7.105123	48	360.874	48	344.7279	48	257.7557	48	249.0462	48	231.8574	48	182.8148	48	4.749995	48	-5.617697	48	316.0627	48	318.5508	48	275.1565	48	310.9319	48	228.6339	48	230.0013	48
	49	22.57214	49	3.732813	49	206.7405	49	232.8999	49	293.7061	49	277.1642	49	104.7693	49	136.6083	49	8.00887	49	7.295447	49	355.6332	49	344.2085	49	263.7865	49	244.7585	49	236.3902	49	189.4429	49	6.822076	49	-4.728233	49	341.2203	49	361.4115	49	268.0895	49	291.2962	49	235.3726	49	239.9839	49
	50	23.04231	50	3.182822	50	197.8415	50	247.8777	50	287.611	50	264.2363	50	103.0362	50	142.0092	50	11.33986	50	12.04442	50	339.5097	50	332.619	50	269.2332	50	246.4277	50	234.5783	50	189.7086	50	8.251479	50	-.8312458	50	343.7495	50	380.1193	50	269.6798	50	279.5437	50	237.6898	50	243.7936	50
	51	23.59276	51	3.126249	51	215.4618	51	261.1366	51	271.955	51	248.2223	51	106.6596	51	155.0617	51	11.04195	51	15.29637	51	327.071	51	316.5928	51	271.3149	51	249.1451	51	231.004	51	189.851	51	9.834997	51	2.869074	51	330.2393	51	372.2898	51	277.1611	51	280.1961	51	234.9754	51	244.5069	51
	52	28.17735	52	8.905169	52	245.578	52	264.2174	52	255.1913	52	237.3586	52	110.6598	52	154.2297	52	10.38972	52	15.98023	52	317.4847	52	304.0297	52	269.0628	52	250.3903	52	231.415	52	190.0179	52	11.06575	52	3.14245	52	312.8333	52	352.3345	52	283.281	52	283.9518	52	227.5636	52	236.4023	52
	53	30.56495	53	11.09451	53	269.5526	53	259.2932	53	242.7093	53	233.9472	53	107.5575	53	152.5424	53	12.3626	53	15.81041	53	315.2436	53	300.7146	53	263.3339	53	247.698	53	228.7655	53	192.4128	53	12.96086	53	3.317235	53	300.9066	53	333.4543	53	284.0886	53	290.5897	53	221.083	53	227.9641	53
	54	32.79734	54	13.56548	54	280.6254	54	253.2171	54	241.0307	54	237.3481	54	102.1273	54	140.1079	54	11.66973	54	15.94986	54	318.4966	54	304.6775	54	257.4278	54	241.8882	54	229.2584	54	183.8685	54	16.00254	54	8.433542	54	298.5378	54	323.4312	54	280.196	54	293.3842	54	214.1062	54	218.7683	54
	55	35.29678	55	15.36352	55	277.435	55	246.9201	55	244.9499	55	237.1916	55	97.39649	55	139.7292	55	14.35401	55	19.56642	55	320.8438	55	310.1771	55	256.4925	55	238.5277	55	227.9508	55	180.7864	55	16.95808	55	8.72195	55	305.1813	55	321.1657	55	274.1851	55	288.8758	55	210.7782	55	215.4493	55
	56	36.8084	56	16.66195	56	264.8402	56	247.0068	56	252.7498	56	240.4362	56	92.72517	56	138.327	56	16.69244	56	21.81803	56	324.4212	56	312.2906	56	257.6001	56	237.4586	56	223.2474	56	181.1952	56	20.23751	56	13.89931	56	314.8385	56	330.8415	56	267.372	56	281.7554	56	210.5676	56	214.9829	56
	57	35.86346	57	17.03681	57	251.5038	57	246.6631	57	257.7517	57	239.0436	57	85.72614	57	133.3974	57	21.19179	57	26.94169	57	321.8877	57	312.8525	57	258.04	57	237.2564	57	225.3711	57	176.013	57	23.83943	57	20.33337	57	321.7243	57	341.2933	57	261.808	57	276.4026	57	213.2743	57	216.3389	57
	58	39.88552	58	20.61828	58	240.8297	58	250.5926	58	259.014	58	239.8704	58	83.69606	58	138.974	58	25.33467	58	32.30527	58	318.1361	58	310.6927	58	262.954	58	237.1736	58	223.2695	58	177.2685	58	28.03937	58	24.71477	58	324.1002	58	345.8029	58	258.0149	58	272.1276	58	215.1184	58	220.4896	58
	59	43.49149	59	25.81162	59	237.3634	59	251.2424	59	254.3864	59	236.0327	59	81.51003	59	138.5314	59	30.80508	59	34.04617	59	311.9269	59	303.5058	59	261.9918	59	236.4967	59	220.2303	59	177.9073	59	32.55887	59	29.02745	59	322.8979	59	346.6923	59	256.3225	59	267.744	59	217.3898	59	220.2486	59
	60	46.26262	60	30.09192	60	241.3257	60	251.7661	60	249.2207	60	230.0089	60	83.87594	60	139.8094	60	33.65104	60	37.78757	60	305.3377	60	299.2969	60	259.5313	60	232.1938	60	220.8184	60	173.3438	60	37.79719	60	35.91399	60	318.8149	60	342.3789	60	255.8781	60	265.5342	60	219.92	60	220.4496	60
	61	49.30134	61	30.47129	61	252.328	61	255.5659	61	244.8559	61	228.8741	61	88.59265	61	135.9564	61	36.37615	61	41.33364	61	304.8951	61	297.8249	61	258.2463	61	227.3596	61	217.8127	61	170.4118	61	42.60015	61	41.36593	61	311.9473	61	332.6455	61	254.9794	61	264.6229	61	221.5845	61	221.7503	61
	62	51.74586	62	32.30408	62	261.2663	62	254.8607	62	241.1226	62	227.3785	62	85.12798	62	137.9945	62	38.90712	62	42.26742	62	303.026	62	295.7367	62	254.5752	62	223.6631	62	217.4904	62	175.632	62	44.52683	62	42.61907	62	306.5364	62	328.546	62	253.2622	62	261.022	62	222.4934	62	222.0475	62
	63	53.33608	63	36.89613	63	266.0643	63	253.9882	63	235.8054	63	222.9239	63	87.32176	63	133.34	63	39.47634	63	43.11054	63	305.955	63	297.3434	63	249.3503	63	219.8145	63	221.8291	63	178.9655	63	46.11671	63	44.74649	63	303.1597	63	324.1069	63	250.4438	63	259.1032	63	221.8018	63	221.0214	63
	64	55.98818	64	41.03082	64	267.5496	64	249.0637	64	236.3748	64	222.1405	64	91.19144	64	138.9909	64	39.80622	64	42.47623	64	309.3113	64	298.2791	64	246.8285	64	216.3682	64	224.2005	64	183.2593	64	47.28043	64	45.67671	64	301.5682	64	320.1789	64	247.358	64	256.838	64	219.5332	64	218.3635	64
	65	56.85521	65	43.8194	65	266.0889	65	243.9811	65	233.4602	65	219.5214	65	91.90893	65	145.6591	65	40.0404	65	45.64038	65	312.7509	65	297.0048	65	243.9067	65	214.4487	65	224.6364	65	184.4195	65	47.33014	65	47.62805	65	302.1344	65	320.94	65	242.8807	65	253.2605	65	215.6402	65	215.2505	65
	66	59.1414	66	41.27847	66	259.0534	66	239.0554	66	230.6183	66	214.2878	66	87.31113	66	140.8083	66	41.06951	66	42.32787	66	311.2021	66	295.1133	66	242.3488	66	214.2063	66	224.5602	66	175.8936	66	48.21366	66	49.30864	66	301.9825	66	324.3033	66	238.8514	66	248.3808	66	211.2011	66	211.459	66
	67	60.17576	67	36.64108	67	254.0099	67	234.4326	67	231.9629	67	212.6181	67	91.22845	67	134.2671	67	42.31572	67	48.86872	67	310.7915	67	291.0745	67	240.5566	67	211.4064	67	219.9727	67	172.8686	67	50.17011	67	53.04133	67	301.2686	67	323.141	67	235.0984	67	244.8889	67	205.5617	67	209.7793	67
	68	61.03604	68	40.57562	68	247.7466	68	237.4389	68	227.0346	68	209.2159	68	88.62724	68	127.999	68	43.16556	68	50.03989	68	311.6161	68	286.7045	68	238.9309	68	209.2723	68	216.4719	68	174.6786	68	53.52017	68	57.36098	68	300.7682	68	320.0265	68	231.0664	68	241.6091	68	199.0376	68	205.3518	68
	69	63.70388	69	43.9413	69	243.3363	69	238.5357	69	225.1767	69	206.2514	69	87.80136	69	118.6264	69	47.48679	69	50.81203	69	307.6958	69	281.8669	69	232.9709	69	208.8428	69	209.1463	69	171.8893	69	57.46614	69	61.60947	69	299.9838	69	317.2406	69	226.4605	69	236.1582	69	191.7222	69	199.7898	69
	70	65.48918	70	49.46947	70	243.1049	70	238.9269	70	221.4654	70	202.6176	70	90.82855	70	130.0708	70	51.25101	70	53.3988	70	305.333	70	280.7899	70	224.1897	70	203.4509	70	200.7931	70	164.8874	70	60.79279	70	64.25189	70	297.9367	70	316.3033	70	222.0489	70	233.8402	70	185.5753	70	194.6714	70
	71	65.61476	71	50.23316	71	240.6251	71	238.0047	71	219.5367	71	201.2045	71	82.73802	71	125.4969	71	52.49025	71	54.4172	71	306.6766	71	281.0695	71	216.9469	71	194.7238	71	199.0879	71	158.1559	71	62.5083	71	66.93706	71	296.0316	71	310.3214	71	217.2233	71	229.0804	71	178.9656	71	187.993	71
	72	67.79131	72	51.57237	72	243.6503	72	238.9978	72	215.4826	72	204.3785	72	86.08073	72	118.8782	72	52.93137	72	54.80051	72	310.9603	72	283.6653	72	208.2778	72	186.8952	72	193.4129	72	156.0713	72	62.13576	72	67.70958	72	295.0699	72	309.9432	72	211.3029	72	222.9328	72	171.9558	72	183.5636	72
	73	71.52847	73	52.59649	73	245.8996	73	245.289	73	211.5578	73	193.4105	73	77.39868	73	119.9599	73	52.00273	73	54.59079	73	316.2173	73	283.9296	73	202.872	73	181.5354	73	186.5534	73	150.9823	73	60.92397	73	66.13317	73	294.5648	73	310.5128	73	205.0714	73	216.5235	73	166.0056	73	176.8447	73
	74	74.74443	74	57.45918	74	247.0477	74	242.8886	74	208.0466	74	189.9461	74	76.22148	74	114.9099	74	54.27709	74	56.92508	74	319.1956	74	287.5099	74	195.9955	74	173.3686	74	185.5441	74	149.8648	74	61.05522	74	66.78571	74	294.1855	74	308.9597	74	198.4288	74	210.3023	74	158.7332	74	169.607	74
	75	75.05861	75	57.71645	75	248.6716	75	245.1788	75	205.0373	75	183.3826	75	74.96117	75	98.68324	75	56.20018	75	59.55002	75	319.7197	75	284.9001	75	191.5076	75	170.7994	75	177.8582	75	149.2791	75	59.44991	75	67.18436	75	293.5264	75	307.4414	75	192.4837	75	203.6228	75	153.6028	75	163.4072	75
	76	76.36715	76	61.84358	76	248.7614	76	243.688	76	201.2363	76	178.3274	76	72.29623	76	101.3801	76	56.8775	76	60.07957	76	319.9876	76	286.2097	76	186.1212	76	165.1339	76	181.9912	76	155.4769	76	58.7332	76	67.78753	76	292.3916	76	307.2794	76	186.5865	76	196.0807	76	147.2488	76	156.4344	76
	77	77.89166	77	57.84048	77	248.6524	77	239.8771	77	196.5889	77	175.8978	77	60.32117	77	102.4593	77	58.72535	77	59.2156	77	316.8164	77	283.3386	77	179.4973	77	161.1239	77	182.4743	77	149.6658	77	59.08871	77	71.11621	77	291.4004	77	308.0838	77	181.5474	77	191.0509	77	144.416	77	151.6827	77
	78	78.15692	78	53.17524	78	246.3463	78	238.2729	78	192.5695	78	171.9257	78	61.35059	78	99.25517	78	58.61131	78	62.47333	78	315.1037	78	280.7325	78	173.5511	78	156.1235	78	178.4224	78	154.6376	78	61.23717	78	73.32572	78	289.3081	78	303.2025	78	175.4145	78	184.5658	78	143.2833	78	147.0914	78
	79	81.64464	79	56.06902	79	245.6516	79	237.9639	79	188.2749	79	170.9069	79	56.38284	79	91.60419	79	56.72994	79	61.08467	79	311.2835	79	272.471	79	170.7663	79	157.0842	79	184.228	79	147.7332	79	62.48251	79	70.09085	79	286.8905	79	300.5721	79	170.8964	79	177.3562	79	143.4358	79	146.3347	79
	80	83.50569	80	60.09473	80	241.5152	80	237.4675	80	183.6742	80	164.7129	80	51.71322	80	93.3186	80	55.24442	80	57.07668	80	307.2056	80	267.6469	80	167.449	80	151.0411	80	182.1747	80	145.8777	80	63.12309	80	73.84058	80	282.9051	80	295.3994	80	166.799	80	171.9319	80	144.5544	80	146.1696	80
	81	83.21075	81	60.09998	81	238.783	81	229.1963	81	178.2243	81	160.1501	81	52.18241	81	102.8784	81	52.06273	81	55.38796	81	303.2635	81	264.3848	81	164.5509	81	149.0342	81	179.3987	81	146.8056	81	61.65459	81	71.24747	81	277.9194	81	290.7413	81	164.5066	81	168.016	81	147.0295	81	147.893	81
	82	80.52043	82	59.03072	82	236.0311	82	225.5542	82	173.2818	82	155.9418	82	53.5202	82	95.13192	82	49.79712	82	52.42391	82	300.5669	82	259.9087	82	162.2059	82	147.695	82	178.7879	82	145.938	82	58.81255	82	67.45168	82	272.4382	82	287.6869	82	161.7378	82	165.0793	82	149.5407	82	151.1534	82
	83	80.56111	83	55.35373	83	231.7439	83	225.7387	83	168.4844	83	150.4987	83	51.82649	83	89.10545	83	49.65229	83	54.3588	83	296.8436	83	255.5835	83	158.6956	83	141.6202	83	175.83	83	139.5935	83	55.98835	83	65.56841	83	268.0813	83	283.2325	83	158.3015	83	163.0771	83	150.7797	83	152.3473	83
	84	79.71478	84	53.41387	84	231.7987	84	225.1957	84	163.0687	84	149.3534	84	52.8944	84	90.03969	84	50.73466	84	57.77296	84	291.6172	84	252.1865	84	155.7802	84	140.6218	84	172.8473	84	135.1602	84	54.15577	84	63.66601	84	263.3124	84	275.5128	84	155.2049	84	161.9048	84	148.6148	84	156.4429	84
	85	77.86504	85	54.5473	85	229.4585	85	224.4128	85	160.1303	85	148.6073	85	54.61412	85	89.71867	85	52.63997	85	60.23787	85	292.2739	85	250.4398	85	153.0122	85	138.6879	85	172.6708	85	130.6104	85	52.52912	85	62.9066	85	259.0371	85	274.4673	85	153.4197	85	157.078	85	144.236	85	153.6625	85
	86	76.89272	86	53.89297	86	227.4823	86	222.5216	86	157.0063	86	145.73	86	44.68813	86	85.04818	86	54.39695	86	62.28959	86	288.2582	86	245.8652	86	150.8751	86	136.3384	86	170.6706	86	127.1909	86	53.57856	86	65.94893	86	255.6888	86	270.1761	86	150.6226	86	151.8214	86	140.9207	86	149.4054	86
	87	76.45607	87	50.44475	87	227.41	87	223.6255	87	151.5618	87	137.6378	87	43.16993	87	81.63409	87	57.12697	87	62.39809	87	283.5365	87	242.3134	87	151.6211	87	131.0053	87	166.6968	87	123.7944	87	56.39153	87	68.95138	87	253.1775	87	268.182	87	147.9353	87	150.0494	87	138.5435	87	142.3932	87
	88	77.64379	88	51.84922	88	226.1676	88	218.2776	88	150.1712	88	136.335	88	42.38886	88	83.32661	88	59.6593	88	57.72923	88	276.3791	88	238.4516	88	148.7599	88	131.6461	88	163.8624	88	123.3161	88	59.91893	88	73.63832	88	250.7944	88	265.2365	88	145.4629	88	146.5813	88	133.4599	88	136.8764	88
	89	77.55827	89	51.31332	89	223.8396	89	215.5847	89	148.7984	89	136.2375	89	40.86753	89	84.25642	89	60.7447	89	62.7916	89	271.5938	89	232.7517	89	145.0107	89	127.4937	89	162.2827	89	120.5167	89	63.11489	89	76.03909	89	249.2585	89	263.9581	89	142.8691	89	143.6029	89	128.4461	89	133.4801	89
	90	78.16966	90	53.99792	90	221.2756	90	214.1744	90	146.1905	90	131.4728	90	38.5358	90	77.00803	90	60.19325	90	59.60618	90	265.9302	90	224.2801	90	143.0631	90	125.4014	90	157.8049	90	119.6543	90	65.59686	90	77.2097	90	247.2462	90	261.1491	90	140.3219	90	140.6064	90	122.8118	90	128.9168	90
	91	79.24672	91	56.98019	91	218.8036	91	213.0292	91	144.383	91	131.1314	91	36.01435	91	76.04787	91	59.3117	91	57.44846	91	257.7262	91	217.4312	91	142.8695	91	121.2278	91	156.8123	91	118.3821	91	65.81838	91	75.95306	91	245.9981	91	258.8327	91	138.2393	91	136.9255	91	118.6655	91	124.3134	91
	92	81.17159	92	64.15028	92	217.8186	92	211.9784	92	145.4223	92	128.2452	92	30.27546	92	67.3239	92	57.88935	92	54.14816	92	252.3494	92	211.764	92	141.2995	92	125.1386	92	154.2871	92	118.4429	92	63.94962	92	71.72014	92	243.4253	92	255.4745	92	134.4079	92	132.7361	92	112.0957	92	116.8885	92
	93	80.86198	93	64.77431	93	214.5087	93	207.5098	93	142.4317	93	127.1391	93	31.11222	93	64.28165	93	55.89119	93	52.10067	93	246.6075	93	205.8349	93	139.125	93	127.1381	93	149.8596	93	108.6362	93	60.42007	93	68.52168	93	240.4897	93	250.1425	93	130.9829	93	128.6613	93	106.0084	93	110.1754	93
	94	83.11391	94	65.29966	94	210.3552	94	204.5399	94	140.1612	94	124.294	94	26.72647	94	55.87011	94	56.2467	94	54.45428	94	242.8897	94	202.6686	94	135.5523	94	122.4977	94	145.8612	94	107.4491	94	56.81805	94	64.44036	94	236.56	94	245.4353	94	128.9329	94	127.1446	94	101.6956	94	104.5737	94
	95	86.97891	95	65.8481	95	208.2012	95	200.373	95	134.9892	95	121.2851	95	24.4796	95	60.52386	95	56.94965	95	59.6455	95	241.1111	95	197.8824	95	133.9577	95	122.2662	95	139.7055	95	105.8428	95	53.68904	95	61.99857	95	230.9282	95	240.9138	95	126.1446	95	122.0622	95	97.50781	95	99.86891	95
	96	86.71958	96	64.49046	96	206.1756	96	199.869	96	131.8911	96	117.368	96	20.06696	96	57.47343	96	58.54778	96	59.25518	96	235.8363	96	195.6268	96	133.6255	96	120.1999	96	138.6203	96	104.5824	96	52.85235	96	62.4806	96	225.2903	96	235.8867	96	123.39	96	118.5837	96	94.12254	96	96.29271	96
	97	90.24184	97	67.35752	97	202.8176	97	197.1808	97	131.6111	97	115.7671	97	16.12244	97	51.93337	97	59.3984	97	61.50781	97	233.139	97	193.4345	97	132.4528	97	117.1143	97	132.8845	97	99.76884	97	52.48843	97	65.71164	97	221.0328	97	228.1932	97	119.5941	97	116.8011	97	89.72866	97	90.48174	97
	98	91.91881	98	68.38361	98	199.6806	98	195.4636	98	129.4513	98	115.6711	98	12.31926	98	51.42365	98	57.89137	98	63.48643	98	230.6866	98	192.154	98	129.7497	98	115.5204	98	127.9296	98	99.73924	98	53.20317	98	67.93404	98	217.2133	98	224.0398	98	117.2268	98	114.6279	98	87.04068	98	87.28107	98
	99	91.77709	99	64.79008	99	198.0859	99	194.291	99	126.7682	99	113.012	99	12.0604	99	47.60253	99	57.38188	99	58.12177	99	225.7215	99	188.0252	99	126.0661	99	116.0345	99	124.8115	99	94.44656	99	54.6129	99	68.70377	99	212.555	99	217.349	99	114.3145	99	111.013	99	83.96053	99	85.19155	99
	100	91.42314	100	61.96207	100	197.0606	100	191.4127	100	122.8415	100	113.3771	100	6.49088	100	45.88688	100	54.21512	100	57.30054	100	221.7168	100	184.6351	100	125.5737	100	108.5975	100	118.6723	100	87.87138	100	54.76509	100	69.05771	100	209.1321	100	216.0574	100	110.0854	100	108.5145	100	81.22678	100	81.78543	100
	101	89.91032	101	65.82006	101	192.7381	101	188.057	101	120.6002	101	111.4763	101	9.710025	101	45.96705	101	51.69556	101	55.64551	101	218.8809	101	179.557	101	119.1758	101	104.5292	101	116.2426	101	87.16255	101	53.21595	101	66.83524	101	205.3444	101	210.7984	101	105.9335	101	105.6786	101	79.78423	101	82.37647	101
	102	90.5161	102	67.24418	102	190.7732	102	191.1399	102	117.3516	102	105.6746	102	6.652828	102	43.0036	102	49.04395	102	51.89779	102	215.8882	102	178.0666	102	112.9419	102	104.409	102	113.2604	102	84.58539	102	49.57006	102	62.36809	102	201.5867	102	209.7867	102	103.4258	102	99.93546	102	78.94496	102	81.36568	102
	103	92.51795	103	68.42789	103	188.3982	103	190.8933	103	116.8922	103	105.0873	103	10.39968	103	38.90322	103	44.71432	103	48.49531	103	211.8861	103	173.6338	103	111.7565	103	99.2805	103	109.7157	103	80.49991	103	45.82874	103	56.77387	103	198.883	103	206.9538	103	99.91463	103	95.47626	103	77.00511	103	80.93833	103
	104	87.01438	104	70.72232	104	183.4333	104	181.0661	104	113.6131	104	100.197	104	6.942174	104	27.13181	104	42.87512	104	41.75991	104	207.0861	104	168.7504	104	108.3232	104	95.15324	104	107.9111	104	81.04116	104	41.33745	104	52.84089	104	194.4846	104	201.6906	104	96.72258	104	93.60704	104	75.85613	104	78.11206	104
	105	83.56944	105	66.0742	105	179.4695	105	177.1738	105	111.6589	105	100.3488	105	8.433099	105	28.96087	105	41.6284	105	48.35437	105	202.5628	105	166.1839	105	105.6086	105	93.39394	105	104.0213	105	77.10918	105	37.56067	105	48.07021	105	190.7253	105	198.4824	105	92.49754	105	88.89336	105	73.75629	105	77.50899	105
	106	78.62664	106	62.88121	106	176.8237	106	176.1035	106	109.5246	106	95.07549	106	8.432215	106	35.22585	106	41.89671	106	45.66591	106	199.105	106	161.5232	106	103.3042	106	89.85645	106	99.62216	106	76.62279	106	35.50042	106	45.07681	106	187.8906	106	195.8066	106	89.39846	106	85.35199	106	71.70379	106	76.31058	106
	107	75.29509	107	58.43746	107	172.9091	107	176.2158	107	109.098	107	98.41102	107	3.055117	107	36.6504	107	42.38941	107	51.57173	107	195.0526	107	156.6699	107	100.1541	107	87.36316	107	98.33739	107	68.84496	107	34.23436	107	41.53999	107	185.2323	107	193.0057	107	86.19923	107	80.94151	107	69.05017	107	73.25582	107
	108	70.15696	108	57.52628	108	173.1013	108	175.7399	108	107.5001	108	92.82498	108	2.59182	108	25.17334	108	43.29246	108	53.34064	108	188.7605	108	150.9305	108	99.58392	108	84.41467	108	92.83226	108	65.35448	108	34.888	108	44.94795	108	181.6288	108	188.6399	108	82.60815	108	77.29788	108	67.33052	108	72.14658	108
	109	69.00798	109	53.63001	109	168.3553	109	172.5749	109	104.4598	109	86.8978	109	2.485981	109	21.7393	109	43.19657	109	52.45658	109	186.7899	109	148.4525	109	96.83829	109	83.8998	109	87.02465	109	60.69623	109	35.31208	109	44.65288	109	176.7801	109	185.3638	109	79.47304	109	72.06521	109	64.20673	109	66.6524	109
	110	66.29993	110	48.75703	110	166.4762	110	170.6208	110	102.2491	110	84.96243	110	-.1459545	110	24.89705	110	43.62775	110	51.66953	110	182.3839	110	145.8048	110	94.58432	110	80.535	110	87.82084	110	55.39485	110	35.02854	110	46.2823	110	171.6374	110	181.3711	110	76.6998	110	69.28178	110	62.2357	110	61.26015	110
	111	63.68831	111	45.57621	111	163.5222	111	164.689	111	99.71249	111	82.58366	111	-5.175154	111	13.57784	111	41.18373	111	53.00959	111	180.3667	111	142.4479	111	93.00876	111	78.30567	111	88.04402	111	56.56736	111	34.43736	111	45.13469	111	168.162	111	175.1037	111	73.5591	111	67.91734	111	58.55692	111	58.37693	111
	112	65.9654	112	47.20145	112	162.3886	112	159.9667	112	96.99324	112	78.07814	112	-6.579259	112	13.00744	112	39.43834	112	45.23111	112	180.6775	112	140.7995	112	93.24806	112	78.31377	112	84.81047	112	53.97178	112	34.05338	112	42.28545	112	165.0201	112	169.5263	112	70.60808	112	63.13208	112	56.14656	112	55.79736	112
	113	63.28204	113	47.03757	113	158.9084	113	159.2215	113	94.66322	113	74.73261	113	-10.40343	113	19.26877	113	40.54369	113	43.98965	113	177.1145	113	138.2285	113	89.47666	113	74.97442	113	81.26795	113	55.51863	113	32.93012	113	39.23944	113	160.26	113	168.2524	113	68.57887	113	60.738	113	53.59892	113	53.69717	113
	114	63.32548	114	46.01791	114	158.3088	114	154.242	114	94.31047	114	74.18079	114	-13.5507	114	12.22791	114	38.36377	114	41.47274	114	174.4586	114	136.8472	114	85.59268	114	70.14026	114	80.55256	114	48.32204	114	30.22812	114	36.04111	114	155.487	114	159.9809	114	65.22194	114	59.72501	114	50.01348	114	48.70988	114
	115	64.53622	115	51.95045	115	154.1892	115	154.3655	115	90.8269	115	72.96802	115	-14.13663	115	12.34879	115	34.98917	115	37.84588	115	171.2901	115	135.8928	115	81.51457	115	69.13806	115	76.58398	115	48.76132	115	26.45709	115	32.56643	115	150.3626	115	157.9249	115	63.19543	115	58.06741	115	46.67292	115	45.90061	115
	116	63.14215	116	48.81324	116	151.9341	116	151.5863	116	88.37538	116	71.39387	116	-15.03924	116	11.85253	116	33.04467	116	35.38799	116	168.2505	116	134.5162	116	77.02527	116	65.02103	116	72.49992	116	44.094	116	22.70995	116	29.36014	116	146.5234	116	152.375	116	61.61901	116	57.43113	116	43.54272	116	43.16219	116
	117	59.68983	117	46.85586	117	149.7658	117	146.0194	117	86.25943	117	71.41431	117	-14.09183	117	6.430484	117	31.30558	117	36.4705	117	166.3192	117	131.2193	117	73.21622	117	61.38209	117	68.67288	117	38.1687	117	21.16706	117	26.7799	117	142.0048	117	148.9772	117	60.33762	117	56.41701	117	41.61826	117	42.23197	117
	118	58.73323	118	49.0009	118	147.887	118	144.5314	118	82.26171	118	67.28729	118	-13.7887	118	10.98292	118	30.61367	118	39.05	118	162.4718	118	127.1958	118	69.2301	118	55.70551	118	65.82899	118	38.87869	118	19.26094	118	23.88034	118	137.3305	118	144.0796	118	57.20748	118	53.85228	118	38.92776	118	40.57226	118
	119	55.76363	119	44.22834	119	144.9532	119	143.6617	119	79.81844	119	63.49023	119	-19.80377	119	9.116744	119	28.96277	119	36.28526	119	159.4825	119	123.7035	119	65.99318	119	58.26033	119	61.73049	119	37.30431	119	18.87516	119	21.80087	119	132.6031	119	139.2496	119	53.48172	119	49.55624	119	35.35023	119	35.78431	119
	120	57.26171	120	44.12524	120	142.5567	120	144.2147	120	77.13365	120	58.88154	120	-17.16672	120	11.17452	120	28.27586	120	35.0872	120	158.8339	120	122.6767	120	61.08903	120	53.56982	120	60.83273	120	36.83817	120	18.38999	120	23.03408	120	128.722	120	136.1192	120	49.7167	120	47.29261	120	31.73899	120	32.90879	120
	121	55.82343	121	39.2165	121	140.89	121	141.8159	121	73.35683	121	57.96141	121	-17.86277	121	-1.336886	121	27.8818	121	36.12745	121	153.6888	121	121.3695	121	58.53351	121	50.07704	121	58.65815	121	31.54947	121	18.5875	121	22.97888	121	123.9163	121	131.5796	121	47.17619	121	43.19193	121	29.11302	121	29.31115	121
	122	52.34321	122	36.49637	122	137.7029	122	138.7016	122	72.13931	122	55.38306	122	-17.33907	122	-5.534623	122	26.47607	122	35.27731	122	148.4776	122	115.9109	122	55.2141	122	50.99657	122	54.71039	122	31.1863	122	17.8041	122	22.25948	122	119.0516	122	124.982	122	45.02375	122	37.85046	122	27.35968	122	28.19371	122
	123	51.59251	123	32.51094	123	133.1541	123	140.3702	123	69.21445	123	51.74621	123	-22.71112	123	-2.368729	123	23.29607	123	28.65084	123	143.966	123	112.4522	123	51.17801	123	45.00926	123	51.87037	123	29.52525	123	17.25597	123	21.00172	123	114.0012	123	121.8618	123	42.73542	123	34.34955	123	25.3551	123	26.43137	123
	124	49.98779	124	29.0746	124	129.2202	124	135.9859	124	65.32619	124	49.52569	124	-18.58733	124	-1.64625	124	22.72819	124	32.18487	124	140.4982	124	108.8524	124	47.13018	124	40.39112	124	49.47642	124	23.14716	124	15.94624	124	20.91772	124	109.9361	124	117.4886	124	39.66866	124	31.42143	124	23.31527	124	23.72991	124
	125	50.51451	125	30.58268	125	127.4318	125	132.7626	125	63.7548	125	48.01048	125	-25.40693	125	2.406201	125	18.88843	125	26.40493	125	140.5222	125	107.7941	125	43.76121	125	41.02487	125	45.56275	125	24.53058	125	14.81915	125	15.69687	125	106.3372	125	112.7261	125	37.31857	125	27.88875	125	21.24474	125	22.34764	125
	126	49.95773	126	32.72618	126	124.4459	126	127.0928	126	61.2468	126	47.80326	126	-24.77411	126	-5.647393	126	16.11283	126	22.79642	126	136.7107	126	106.077	126	42.97631	126	38.57325	126	46.0014	126	21.57617	126	13.51247	126	13.82862	126	102.5733	126	108.763	126	34.96872	126	24.23814	126	18.59852	126	19.03049	126
	127	47.34324	127	30.26996	127	119.6498	127	122.753	127	58.53149	127	42.76457	127	-24.60162	127	-1.633117	127	14.54427	127	21.61145	127	132.0972	127	102.6323	127	41.02999	127	33.97678	127	42.82449	127	16.36734	127	11.78431	127	14.77421	127	99.08588	127	103.7921	127	32.83978	127	23.3159	127	16.00071	127	17.44048	127
	128	45.60635	128	26.41975	128	117.1331	128	119.7824	128	56.49243	128	41.12585	128	-27.28188	128	-13.84799	128	13.34791	128	22.84999	128	129.1824	128	102.1621	128	38.41904	128	32.46257	128	41.0837	128	16.87423	128	9.835989	128	10.90046	128	94.83405	128	100.7841	128	29.68581	128	21.14858	128	13.30872	128	13.44563	128
	129	41.95575	129	27.47519	129	117.1239	129	119.7447	129	54.46323	129	38.50048	129	-24.88611	129	-10.22081	129	11.4635	129	19.59715	129	127.5506	129	97.49738	129	36.7439	129	29.90055	129	37.43496	129	17.42657	129	8.940111	129	7.677437	129	90.96833	129	96.02293	129	25.97861	129	18.57888	129	10.41101	129	12.60437	129
	130	42.12916	130	26.65542	130	114.8966	130	120.3611	130	52.6868	130	34.93398	130	-28.69882	130	-5.942491	130	9.555586	130	21.24616	130	120.7512	130	96.4052	130	33.86013	130	28.12161	130	36.72723	130	16.59543	130	6.645817	130	6.758826	130	88.02945	130	91.61846	130	24.09816	130	15.86344	130	6.740114	130	9.035371	130
	131	37.03885	131	27.48628	131	111.6637	131	115.7824	131	51.01617	131	36.75252	131	-31.1276	131	-7.676421	131	7.83109	131	20.84655	131	120.9294	131	94.40678	131	31.23552	131	23.56735	131	33.9869	131	11.69995	131	6.386767	131	6.138455	131	85.46769	131	89.28053	131	21.69384	131	13.3728	131	3.524816	131	5.210393	131
	132	34.11384	132	27.33275	132	111.3058	132	118.3631	132	47.08272	132	30.9411	132	-28.23017	132	-10.17749	132	7.038755	132	18.3539	132	117.4714	132	93.73673	132	29.34211	132	21.53015	132	29.59545	132	10.18269	132	4.759774	132	.1442245	132	82.1218	132	83.68307	132	18.25274	132	12.21215	132	.1723575	132	.9673559	132
	133	33.53335	133	16.14081	133	109.2477	133	114.3389	133	42.66636	133	29.15021	133	-33.83236	133	-3.201425	133	6.356984	133	18.97062	133	114.5858	133	91.09864	133	28.38965	133	22.06767	133	29.11742	133	9.898661	133	4.951399	133	1.649289	133	79.22665	133	81.34312	133	16.61769	133	10.90811	133	-3.339919	133	-1.969107	133
	134	30.84752	134	13.2258	134	105.5408	134	108.1634	134	40.59155	134	27.47415	134	-34.99197	134	-25.94929	134	6.140239	134	18.77472	134	110.0043	134	89.58324	134	24.57724	134	18.92221	134	28.2289	134	11.62141	134	4.666112	134	2.425468	134	75.36552	134	77.77035	134	15.78042	134	9.572138	134	-7.642555	134	-2.384733	134
	135	26.72653	135	16.84447	135	103.0441	135	107.4739	135	38.21772	135	25.21701	135	-38.75578	135	-28.41694	135	3.621529	135	15.69472	135	111.5098	135	86.52364	135	24.17187	135	17.46294	135	26.59109	135	8.959791	135	3.618116	135	.1794833	135	71.10885	135	74.13473	135	15.46136	135	5.76671	135	-10.88765	135	-6.004825	135
	136	27.90984	136	15.176	136	100.2447	136	106.9124	136	37.15961	136	23.07449	136	-39.37238	136	-7.491266	136	2.808655	136	16.6039	136	105.2865	136	83.89489	136	24.3376	136	19.38509	136	24.26504	136	6.191809	136	3.150016	136	-1.78947	136	67.9418	136	72.35365	136	13.44071	136	2.748358	136	-12.71925	136	-8.789955	136
	137	26.76322	137	15.09966	137	98.40527	137	99.90977	137	33.88581	137	17.62886	137	-44.64932	137	-13.5298	137	2.054274E-02	137	13.27512	137	102.2521	137	81.95727	137	21.23375	137	12.53626	137	22.00316	137	8.842772	137	1.676535	137	-2.479392	137	63.8202	137	67.96966	137	11.31373	137	4.101543	137	-15.06297	137	-13.37436	137
	138	24.56952	138	13.59804	138	96.38403	138	96.48582	138	32.31493	138	15.81609	138	-40.78078	138	-10.81624	138	1.19923	138	11.66459	138	101.3671	138	80.95763	138	18.91162	138	15.00052	138	17.75912	138	7.162435	138	.8695779	138	-4.841891	138	60.30318	138	62.27702	138	9.197081	138	3.053176	138	-16.98425	138	-15.00356	138
	139	21.18882	139	7.812978	139	94.95583	139	95.78345	139	29.78563	139	12.40802	139	-41.24603	139	-15.25519	139	-.4378164	139	10.5476	139	98.60384	139	75.90669	139	15.87991	139	14.65552	139	12.78024	139	3.70509	139	.2540469	139	-8.092234	139	57.03312	139	60.47104	139	7.65969	139	.3553711	139	-18.54096	139	-16.13528	139
	140	19.80503	140	6.016778	140	94.18761	140	95.77332	140	26.2547	140	8.206692	140	-38.73242	140	-31.31544	140	-3.132764	140	7.694539	140	93.00849	140	74.7672	140	11.85465	140	7.036542	140	17.45354	140	-2.585609	140	-.2754975	140	-6.882359	140	54.16609	140	55.58211	140	7.04048	140	-2.387779	140	-20.20199	140	-19.47828	140
	141	17.98931	141	8.461786	141	92.09393	141	92.65724	141	26.8314	141	11.22017	141	-36.62954	141	-26.50198	141	-3.849502	141	7.153456	141	90.63753	141	69.83418	141	12.4469	141	9.944619	141	10.29185	141	1.443545	141	-1.210679	141	-8.655899	141	51.38033	141	54.57034	141	5.895597	141	-4.905077	141	-21.30879	141	-20.42396	141
	142	18.29766	142	9.81755	142	88.9579	142	91.83228	142	24.6434	142	8.388731	142	-38.69741	142	-16.94168	142	-4.297944	142	5.432253	142	86.26025	142	66.09003	142	9.610949	142	7.021739	142	13.30797	142	4.892505	142	-1.380579	142	-9.466688	142	48.48671	142	50.04171	142	4.923632	142	-6.516811	142	-23.83442	142	-24.74931	142
	143	14.36224	143	6.487535	143	84.96569	143	87.28072	143	23.87778	143	7.555026	143	-41.94012	143	-19.00121	143	-6.864997	143	4.012903	143	84.31377	143	64.49586	143	9.845295	143	6.50779	143	8.960158	143	1.682574	143	-2.448002	143	-9.59537	143	46.53908	143	49.58941	143	3.763373	143	-7.342983	143	-25.92078	143	-27.31322	143
	144	11.9989	144	2.807433	144	81.73605	144	83.75533	144	22.77835	144	6.00146	144	-39.36671	144	-24.99612	144	-8.335308	144	-1.516056	144	77.58096	144	60.91068	144	8.437635	144	3.543581	144	-.4678549	144	-4.981328	144	-2.309045	144	-9.561218	144	43.74238	144	43.61789	144	3.103938	144	-7.580405	144	-27.13631	144	-27.86402	144
	145	6.932265	145	-1.552031	145	78.62966	145	80.89399	145	17.91288	145	6.433762	145	-41.29934	145	-21.26243	145	-8.871107	145	2.185106	145	76.04963	145	59.63057	145	7.325089	145	3.460375	145	-1.43389	145	-8.123987	145	-3.35357	145	-11.06071	145	40.35692	145	41.60989	145	1.148838	145	-9.759613	145	-28.62115	145	-29.72855	145
	146	7.631992	146	-1.210261	146	77.18742	146	79.49483	146	17.79719	146	5.27229	146	-38.10597	146	-20.63435	146	-10.89721	146	1.725713	146	72.4876	146	56.17006	146	5.771213	146	5.302829	146	-2.627535	146	-10.95097	146	-4.265999	146	-14.55894	146	37.97291	146	38.70546	146	8.910149E-03	146	-10.39148	146	-30.56483	146	-29.67078	146
	147	2.542899	147	-2.872871	147	72.35583	147	79.6513	147	15.27093	147	3.172488	147	-41.90864	147	-23.6932	147	-12.90623	147	-1.490318	147	71.72077	147	54.37025	147	1.479315	147	.8082644	147	-4.179033	147	-15.31479	147	-4.267144	147	-11.73269	147	35.10552	147	35.92681	147	-1.22268	147	-10.64779	147	-34.22961	147	-32.87688	147
	148	1.475812	148	-5.139998	148	70.56939	148	74.49906	148	14.00278	148	3.787859	148	-42.23604	148	-29.83649	148	-13.14569	148	1.236629	148	67.42458	148	54.53783	148	1.810315	148	-3.301511	148	-3.654454	148	-16.32344	148	-5.603778	148	-13.34692	148	32.75431	148	34.76052	148	-1.795296	148	-11.27612	148	-38.06581	148	-35.78376	148
	149	2.460934	149	-2.201366	149	67.80583	149	71.1338	149	13.36052	149	4.438666	149	-38.76398	149	-23.24335	149	-15.61564	149	.5826792	149	67.1658	149	52.05103	149	-.6344867	149	-4.964629	149	-3.736198	149	-17.43428	149	-6.082891	149	-16.48365	149	30.18137	149	31.21811	149	-3.350236	149	-12.27212	149	-39.69714	149	-38.9839	149
	150	.8713987	150	-9.407203	150	63.39481	150	68.271	150	11.30216	150	.5977162	150	-45.95291	150	-22.85626	150	-16.23994	150	1.190477	150	64.98299	150	51.83595	150	-.9392298	150	-5.922723	150	-6.347878	150	-16.96954	150	-6.795738	150	-15.76067	150	28.39626	150	29.46303	150	-4.485964	150	-13.63156	150	-39.14962	150	-40.43966	150
	151	.4949781	151	-8.348289	151	62.70504	151	66.82866	151	7.897521	151	-2.182626	151	-45.184	151	-28.34813	151	-16.41249	151	1.406959	151	62.84527	151	50.09282	151	-4.313546	151	-5.988895	151	-10.46175	151	-20.3521	151	-7.044641	151	-17.39375	151	25.42383	151	27.5674	151	-5.382011	151	-13.28417	151	-40.77111	151	-39.18594	151
	152	-3.138112	152	-9.01139	152	60.56896	152	66.75699	152	9.849067	152	.3682679	152	-44.22057	152	-29.09305	152	-17.48691	152	7.934421E-02	152	61.59351	152	48.00036	152	-6.005407	152	-7.28845	152	-7.015067	152	-22.72653	152	-7.35607	152	-19.59192	152	21.53907	152	23.75196	152	-6.711761	152	-15.14681	152	-41.44122	152	-38.18607	152
	153	-.4909563	153	-9.061094	153	59.58633	153	61.83315	153	7.037196	153	-4.061325	153	-46.78934	153	-28.84034	153	-18.90676	153	-5.171439	153	58.8286	153	45.85078	153	-8.63598	153	-9.887793	153	-12.7038	153	-24.87553	153	-7.739802	153	-19.66937	153	18.04953	153	19.22319	153	-7.799769	153	-16.66896	153	-42.0279	153	-38.32708	153
	154	-2.732277E-03	154	-9.027142	154	56.74071	154	57.89101	154	8.429695	154	-3.634066	154	-53.55151	154	-25.66135	154	-20.47326	154	-2.258225	154	53.3417	154	44.67508	154	-14.59528	154	-15.4991	154	-12.86719	154	-27.46455	154	-7.95207	154	-20.33899	154	15.18277	154	14.52966	154	-8.839068	154	-17.20162	154	-44.20613	154	-40.62837	154
	155	-3.761096	155	-9.110359	155	55.73336	155	52.9369	155	9.240468	155	-3.791015	155	-50.17776	155	-32.69075	155	-21.5471	155	-2.147	155	51.30507	155	40.67446	155	-13.76316	155	-17.47895	155	-16.53031	155	-22.28856	155	-9.566562	155	-21.6664	155	11.92135	155	11.36206	155	-10.62947	155	-18.87506	155	-48.24409	155	-41.41862	155
	156	-3.351598	156	-10.60976	156	53.65252	156	53.90965	156	7.614584	156	-2.369936	156	-51.27677	156	-29.52335	156	-23.64609	156	-2.722784	156	50.53765	156	38.19792	156	-16.33757	156	-17.72096	156	-16.19432	156	-23.5773	156	-11.22931	156	-22.901	156	9.788053	156	9.597158	156	-11.41412	156	-21.82208	156	-50.69662	156	-42.88607	156
	157	-4.015437	157	-11.33339	157	52.97094	157	47.98573	157	5.548991	157	-3.018686	157	-50.31208	157	-30.86843	157	-25.44537	157	-5.045873	157	49.09083	157	35.8223	157	-15.08103	157	-20.39853	157	-17.05301	157	-27.76537	157	-11.38637	157	-22.38362	157	7.157598	157	4.193124	157	-11.64927	157	-23.05972	157	-52.01633	157	-45.27156	157
	158	-4.867459	158	-12.58358	158	51.07119	158	48.47528	158	6.746929	158	-2.96576	158	-47.34649	158	-31.24429	158	-24.54032	158	-8.133626	158	45.97614	158	35.1435	158	-15.0304	158	-18.25925	158	-20.80917	158	-25.46528	158	-11.56647	158	-23.80263	158	5.264963	158	2.121225	158	-11.96362	158	-23.43147	158	-52.40903	158	-47.52731	158
	159	-5.066903	159	-7.294181	159	50.2743	159	46.11824	159	2.697538	159	-6.464631	159	-49.95727	159	-34.82355	159	-25.37541	159	-7.024795	159	40.09409	159	33.06675	159	-15.51484	159	-19.21113	159	-22.23807	159	-24.52973	159	-12.15816	159	-25.16841	159	3.314327	159	.1081501	159	-12.31387	159	-24.50098	159	-53.21522	159	-49.16284	159
	160	-6.634784	160	-10.77257	160	48.04575	160	39.43667	160	.309542	160	-9.995723	160	-47.03691	160	-29.7673	160	-26.19131	160	-5.563958	160	37.08298	160	29.97729	160	-17.33077	160	-19.81081	160	-22.36962	160	-22.75011	160	-11.74156	160	-24.14605	160	2.060906	160	-2.021352	160	-11.63783	160	-22.34444	160	-52.76781	160	-49.97469	160
	161	-8.472034	161	-14.7145	161	45.00291	161	38.51951	161	1.427855	161	-10.63011	161	-50.50896	161	-24.66371	161	-26.33662	161	-5.069599	161	36.2954	161	29.07987	161	-18.43353	161	-22.08381	161	-22.34761	161	-24.24156	161	-12.67896	161	-23.50463	161	.6794102	161	-4.737258	161	-11.08159	161	-20.69321	161	-52.00628	161	-49.21733	161
	162	-10.09806	162	-19.98582	162	42.91549	162	35.74872	162	1.057285	162	-9.620906	162	-48.67504	162	-24.80019	162	-25.07128	162	-4.570029	162	35.11753	162	28.01016	162	-18.21205	162	-19.04497	162	-24.37624	162	-22.33236	162	-13.58555	162	-24.5481	162	-.9787897	162	-6.223834	162	-12.27741	162	-22.88037	162	-50.62413	162	-47.4515	162
	163	-11.46022	163	-17.62303	163	40.79443	163	34.07136	163	-.9045708	163	-9.774546	163	-55.5381	163	-34.87495	163	-25.72395	163	-6.428413	163	31.41765	163	24.06672	163	-18.62745	163	-23.29363	163	-22.27984	163	-20.40157	163	-14.36495	163	-24.4078	163	-2.963145	163	-6.814564	163	-12.37492	163	-22.90064	163	-49.43872	163	-47.50873	163
	164	-9.966086	164	-15.35965	164	37.84015	164	33.27899	164	-2.652937	164	-11.22353	164	-53.8754	164	-31.5611	164	-27.53956	164	-6.712182	164	28.92693	164	23.85175	164	-18.54064	164	-24.08348	164	-24.57533	164	-24.27214	164	-14.03354	164	-23.85309	164	-5.548004	164	-9.945021	164	-12.40393	164	-22.00805	164	-50.03432	164	-49.63967	164
	165	-11.24759	165	-15.06462	165	36.59613	165	31.67629	165	-5.307101	165	-11.32242	165	-56.80245	165	-33.22025	165	-26.80581	165	-7.028471	165	27.72814	165	23.0658	165	-20.11855	165	-24.52209	165	-28.35929	165	-20.37552	165	-15.02803	165	-27.55054	165	-6.973102	165	-12.21333	165	-13.25951	165	-21.47872	165	-50.14133	165	-47.75838	165
	166	-14.03853	166	-13.16449	166	32.64771	166	28.95542	166	-6.196097	166	-14.8969	166	-56.06717	166	-35.89464	166	-28.73902	166	-13.97065	166	23.00836	166	20.9732	166	-21.12903	166	-23.69283	166	-30.73751	166	-25.83789	166	-15.6144	166	-23.75416	166	-9.345399	166	-15.75666	166	-13.5256	166	-22.70315	166	-51.36132	166	-46.62669	166
	167	-13.54469	167	-13.91321	167	29.00213	167	24.9236	167	-7.451127	167	-16.98411	167	-57.42654	167	-39.58117	167	-29.60437	167	-9.542058	167	25.0549	167	18.42721	167	-22.37116	167	-25.2367	167	-28.57712	167	-30.76795	167	-15.48129	167	-23.12979	167	-11.77481	167	-17.28679	167	-13.94815	167	-22.3355	167	-52.95405	167	-46.68346	167
	168	-18.06655	168	-16.83951	168	27.12576	168	26.32982	168	-9.77446	168	-19.23539	168	-59.08274	168	-38.31903	168	-29.96684	168	-11.24958	168	21.49046	168	15.1572	168	-23.92747	168	-28.12932	168	-27.73407	168	-25.50036	168	-14.71203	168	-23.15679	168	-14.88075	168	-20.05636	168	-14.37685	168	-22.77161	168	-53.3894	168	-47.62045	168
	169	-15.79271	169	-12.37069	169	22.55588	169	24.98695	169	-11.99851	169	-19.88487	169	-58.63448	169	-30.54059	169	-30.34233	169	-12.45694	169	15.27086	169	14.02968	169	-24.16451	169	-26.90998	169	-28.0883	169	-25.82711	169	-14.3952	169	-22.41261	169	-17.1643	169	-21.67313	169	-14.63362	169	-24.95528	169	-56.56669	169	-50.35504	169
	170	-15.83033	170	-11.1466	170	19.50946	170	24.16712	170	-14.5244	170	-22.69047	170	-60.21028	170	-36.61245	170	-30.49055	170	-14.11528	170	15.05708	170	10.75894	170	-21.84318	170	-27.74734	170	-26.99574	170	-26.74185	170	-14.72313	170	-22.18185	170	-19.62843	170	-24.41952	170	-14.35625	170	-24.22065	170	-57.85192	170	-50.75366	170
	171	-18.74471	171	-13.86887	171	18.45599	171	19.46087	171	-13.18865	171	-22.77787	171	-62.36187	171	-43.29812	171	-31.3553	171	-14.36707	171	12.24716	171	9.298213	171	-22.90343	171	-25.2734	171	-32.26233	171	-30.58905	171	-15.86369	171	-20.94211	171	-21.53685	171	-29.67546	171	-14.92511	171	-23.88198	171	-59.12393	171	-53.79631	171
	172	-16.1053	172	-12.58994	172	15.97851	172	16.73186	172	-14.76745	172	-23.23561	172	-62.72443	172	-37.57779	172	-31.42892	172	-14.9933	172	12.25846	172	6.814981	172	-24.88705	172	-24.84907	172	-30.98264	172	-28.59284	172	-16.15472	172	-22.37654	172	-22.71035	172	-30.94552	172	-14.3825	172	-24.27908	172	-60.54493	172	-53.00242	172
	173	-17.86011	173	-12.82319	173	12.87042	173	17.51548	173	-17.28216	173	-28.53004	173	-61.98142	173	-44.16288	173	-30.76626	173	-16.20309	173	10.87003	173	2.63803	173	-24.59389	173	-28.24899	173	-34.42768	173	-31.77855	173	-16.06332	173	-23.15203	173	-22.98909	173	-30.53219	173	-14.54509	173	-24.8201	173	-61.32273	173	-53.26543	173
	174	-17.74437	174	-15.80102	174	11.06998	174	13.52041	174	-16.2038	174	-24.56682	174	-62.35331	174	-42.43821	174	-32.88219	174	-15.12304	174	9.436313	174	2.781852	174	-26.64672	174	-29.46894	174	-32.59713	174	-33.34805	174	-15.76696	174	-21.12156	174	-23.22613	174	-31.38134	174	-14.57652	174	-25.51562	174	-63.11778	174	-53.87935	174
	175	-17.90164	175	-15.10539	175	10.07756	175	7.870939	175	-17.78099	175	-25.01013	175	-61.43285	175	-53.29961	175	-32.03828	175	-15.995	175	7.949297	175	1.729299	175	-29.49381	175	-30.68365	175	-39.75974	175	-32.74263	175	-15.93684	175	-21.07254	175	-23.20751	175	-31.81522	175	-15.03733	175	-26.3006	175	-64.09281	175	-54.27015	175
	176	-18.14047	176	-15.43769	176	8.352831	176	4.718985	176	-19.28578	176	-27.60418	176	-61.97985	176	-40.98051	176	-33.02473	176	-16.92919	176	7.76272	176	-.9726749	176	-29.29801	176	-30.54829	176	-40.41662	176	-34.52946	176	-15.1243	176	-21.94213	176	-23.10543	176	-33.97142	176	-14.27337	176	-26.96856	176	-65.14469	176	-57.66165	176
	177	-17.54166	177	-19.04965	177	7.406362	177	.7456825	177	-22.22098	177	-29.37183	177	-65.50233	177	-39.38897	177	-32.56705	177	-15.37787	177	1.229553	177	-9.310623E-02	177	-30.97218	177	-32.83287	177	-41.98569	177	-30.15402	177	-14.57932	177	-19.66227	177	-22.76538	177	-32.48969	177	-12.96869	177	-23.62203	177	-64.3398	177	-58.65227	177
	178	-17.6406	178	-15.46017	178	4.779087	178	-.6134341	178	-22.19087	178	-30.99987	178	-58.8301	178	-39.41985	178	-32.91063	178	-12.07876	178	1.764005	178	.9688622	178	-31.10416	178	-33.56521	178	-43.76854	178	-28.44098	178	-14.71598	178	-19.8609	178	-23.54419	178	-32.78243	178	-12.43433	178	-22.74806	178	-64.93052	178	-59.54926	178
	179	-17.34456	179	-19.30428	179	4.047338	179	-3.80879	179	-22.93385	179	-31.23746	179	-56.25339	179	-46.66761	179	-32.46177	179	-13.3648	179	-.4230922	179	-1.437419	179	-33.07569	179	-33.52863	179	-43.72009	179	-27.715	179	-15.09937	179	-22.78497	179	-22.15423	179	-32.54917	179	-13.17144	179	-23.11689	179	-64.43781	179	-58.59358	179
	180	-18.932	180	-21.44616	180	3.867391	180	-6.420087	180	-23.81842	180	-33.87441	180	-57.52044	180	-35.91184	180	-33.76943	180	-13.62648	180	-2.384292	180	-2.954445	180	-33.94463	180	-37.05463	180	-40.27789	180	-29.36109	180	-15.43991	180	-21.77801	180	-22.13851	180	-32.49199	180	-14.61692	180	-22.12481	180	-64.16916	180	-60.24305	180
	181	-16.04482	181	-17.0928	181	1.974732	181	-10.29341	181	-25.24195	181	-32.43728	181	-58.23121	181	-44.56792	181	-33.14154	181	-12.8373	181	-5.271366	181	-4.450085	181	-34.87716	181	-38.59472	181	-43.37414	181	-31.36754	181	-15.02233	181	-22.19119	181	-21.62323	181	-31.67106	181	-14.01658	181	-21.84539	181	-63.29292	181	-61.21795	181
	182	-17.28462	182	-14.83159	182	2.108326	182	-8.95217	182	-26.82314	182	-33.43653	182	-56.42215	182	-40.36895	182	-32.86123	182	-13.14464	182	-7.673471	182	-6.620854	182	-35.20249	182	-38.55499	182	-41.91594	182	-26.02224	182	-14.95054	182	-23.53061	182	-22.62912	182	-31.55282	182	-12.18806	182	-21.29674	182	-62.47582	182	-61.30238	182
	183	-16.40172	183	-17.93634	183	.9423448	183	-9.022237	183	-27.49883	183	-37.16323	183	-56.94563	183	-40.4578	183	-32.2649	183	-12.81803	183	-8.419187	183	-6.190078	183	-36.77771	183	-37.67473	183	-41.64889	183	-31.46169	183	-14.58661	183	-21.37922	183	-22.66282	183	-34.1371	183	-11.58324	183	-20.39102	183	-61.92051	183	-61.02342	183
	184	-20.2418	184	-20.61226	184	-1.202955	184	-10.61001	184	-27.82883	184	-32.48171	184	-55.25469	184	-41.79654	184	-31.11498	184	-11.2188	184	-10.00804	184	-10.01366	184	-35.77039	184	-38.16908	184	-41.20855	184	-33.30435	184	-13.95974	184	-21.61955	184	-22.58506	184	-32.70802	184	-11.34572	184	-19.156	184	-62.00787	184	-58.35844	184
	185	-21.84675	185	-21.06331	185	-3.171956	185	-10.07802	185	-27.78148	185	-33.82071	185	-56.52547	185	-43.12019	185	-30.98728	185	-12.17672	185	-9.122799	185	-11.87194	185	-35.33155	185	-38.66438	185	-40.92823	185	-32.4771	185	-13.33957	185	-23.11181	185	-22.31265	185	-33.55077	185	-11.64077	185	-19.70085	185	-61.41619	185	-56.86138	185
	186	-21.57515	186	-21.78967	186	-3.050277	186	-9.876711	186	-27.42628	186	-35.3651	186	-57.12947	186	-42.17119	186	-30.97085	186	-11.86907	186	-10.58183	186	-15.81078	186	-37.59498	186	-37.49425	186	-41.02869	186	-32.54336	186	-13.37411	186	-23.0638	186	-20.96171	186	-31.01094	186	-10.85228	186	-19.42942	186	-61.42455	186	-58.25241	186
	187	-20.0631	187	-15.57499	187	-6.992013	187	-12.62806	187	-29.87115	187	-38.18183	187	-58.81494	187	-43.65291	187	-31.08162	187	-13.45958	187	-11.62654	187	-16.58215	187	-39.2997	187	-36.88169	187	-42.75396	187	-33.43228	187	-13.71849	187	-22.2067	187	-20.04037	187	-29.11618	187	-9.292242	187	-16.12162	187	-61.99589	187	-58.52246	187
	188	-23.05776	188	-23.07907	188	-8.676051	188	-14.40216	188	-26.40305	188	-34.1806	188	-57.9343	188	-46.40848	188	-29.18826	188	-15.23673	188	-11.03508	188	-16.14869	188	-43.17047	188	-39.50794	188	-38.73614	188	-30.06375	188	-14.40281	188	-24.2725	188	-19.42473	188	-29.88871	188	-8.530793	188	-15.74799	188	-63.86049	188	-58.36973	188
	189	-22.18912	189	-17.06052	189	-11.16576	189	-13.84612	189	-29.62813	189	-39.60012	189	-59.8781	189	-48.98989	189	-28.26293	189	-11.8247	189	-11.42398	189	-17.62927	189	-47.66481	189	-46.74986	189	-45.90141	189	-29.47523	189	-14.65113	189	-26.07702	189	-18.18812	189	-26.22231	189	-7.052344	189	-15.60516	189	-64.85271	189	-57.89354	189
	190	-21.87024	190	-18.5643	190	-12.06998	190	-15.00411	190	-31.06755	190	-41.15648	190	-59.26356	190	-42.25554	190	-26.7955	190	-12.30786	190	-7.890624	190	-19.22494	190	-45.12844	190	-47.17876	190	-42.71291	190	-35.10899	190	-14.65533	190	-25.92918	190	-17.77782	190	-26.91187	190	-6.622234	190	-14.77238	190	-64.73589	190	-58.4134	190
	191	-24.5128	191	-20.28115	191	-14.64091	191	-16.86631	191	-31.31675	191	-41.23088	191	-63.98515	191	-44.99178	191	-27.16224	191	-10.89582	191	-9.954043	191	-22.68716	191	-47.71251	191	-44.88221	191	-48.44883	191	-35.69086	191	-15.31485	191	-27.43784	191	-16.04934	191	-23.86769	191	-5.872592	191	-14.48817	191	-65.1505	191	-58.16607	191
	192	-24.4996	192	-17.01446	192	-16.54442	192	-16.45383	192	-34.31869	192	-41.87416	192	-67.27573	192	-37.80051	192	-26.80084	192	-13.38855	192	-12.52404	192	-21.6821	192	-45.92721	192	-43.72349	192	-48.53017	192	-32.74979	192	-15.77245	192	-27.78869	192	-13.67548	192	-20.8204	192	-5.328547	192	-14.49134	192	-66.21936	192	-59.98266	192
	193	-20.93031	193	-16.20651	193	-19.92624	193	-18.66673	193	-34.41157	193	-40.02896	193	-67.05861	193	-46.19595	193	-26.42041	193	-15.1046	193	-12.85499	193	-21.89635	193	-48.41406	193	-42.15273	193	-51.25027	193	-35.38454	193	-16.87829	193	-27.3097	193	-11.20286	193	-20.14683	193	-5.60939	193	-14.65919	193	-65.70022	193	-60.82094	193
	194	-22.74294	194	-17.76908	194	-21.35236	194	-22.53573	194	-35.37426	194	-40.01451	194	-67.66803	194	-46.91625	194	-26.59101	194	-14.81678	194	-14.79719	194	-20.35602	194	-47.86529	194	-46.59605	194	-53.34877	194	-38.28957	194	-17.43565	194	-29.80405	194	-9.421526	194	-14.85225	194	-4.591058	194	-12.63866	194	-65.66737	194	-60.07589	194
	195	-26.24501	195	-20.83307	195	-22.76253	195	-23.88782	195	-38.04592	195	-38.43184	195	-66.29208	195	-47.02317	195	-25.65442	195	-14.70388	195	-15.79984	195	-20.27692	195	-48.38081	195	-46.37105	195	-55.75033	195	-37.90703	195	-17.3191	195	-30.67506	195	-6.809608	195	-14.9385	195	-4.341963	195	-13.40834	195	-65.79027	195	-60.88034	195
	196	-25.88375	196	-24.48018	196	-25.05009	196	-26.71543	196	-39.10612	196	-41.52122	196	-65.48199	196	-51.22128	196	-26.75993	196	-14.09792	196	-17.31913	196	-21.70448	196	-50.01991	196	-45.71458	196	-55.65513	196	-38.36816	196	-17.25223	196	-29.59081	196	-4.534299	196	-10.5818	196	-4.273856	196	-13.15252	196	-64.89931	196	-60.61348	196
	197	-22.88749	197	-16.32949	197	-25.08356	197	-28.50898	197	-39.99456	197	-43.80296	197	-67.77796	197	-49.3828	197	-25.41568	197	-14.79164	197	-17.89028	197	-18.70485	197	-49.37843	197	-46.21466	197	-57.62736	197	-36.00534	197	-18.18645	197	-29.17897	197	-1.95375	197	-7.297633	197	-4.526879	197	-11.35429	197	-64.81297	197	-63.36272	197
	198	-26.58004	198	-18.62472	198	-27.1973	198	-31.85784	198	-41.467	198	-42.92881	198	-70.02654	198	-41.31584	198	-24.597	198	-14.18044	198	-18.40504	198	-17.05694	198	-48.78131	198	-45.87901	198	-60.24389	198	-37.69964	198	-18.44901	198	-29.05606	198	-8.923784E-03	198	-5.522839	198	-3.655849	198	-9.943988	198	-63.90333	198	-63.64174	198
	199	-26.45735	199	-23.17756	199	-27.25038	199	-32.37572	199	-42.70633	199	-44.77343	199	-69.62276	199	-52.02508	199	-24.80018	199	-15.46591	199	-18.84682	199	-19.53667	199	-50.39724	199	-46.91496	199	-63.06663	199	-34.86472	199	-18.36574	199	-30.95813	199	.7528694	199	-3.472762	199	-2.914201	199	-8.966317	199	-62.7887	199	-62.58476	199
	200	-26.78569	200	-27.73514	200	-27.71716	200	-33.66885	200	-43.62936	200	-46.80524	200	-69.72312	200	-51.79913	200	-26.48966	200	-14.73416	200	-20.22447	200	-17.01297	200	-49.40341	200	-47.12878	200	-62.73262	200	-33.02711	200	-18.02616	200	-29.91515	200	2.195833	200	-1.051995	200	-2.263687	200	-8.245163	200	-60.71405	200	-62.47089	200
	201	-25.39257	201	-25.91877	201	-28.45876	201	-34.95583	201	-43.8653	201	-45.04858	201	-64.70567	201	-50.89116	201	-24.44042	201	-12.29582	201	-20.14481	201	-15.7068	201	-48.92136	201	-48.48179	201	-62.39866	201	-33.92612	201	-17.52199	201	-28.29801	201	2.030431	201	-1.292081	201	-1.631106	201	-7.326481	201	-58.42133	201	-58.81534	201
	202	-25.48259	202	-24.19287	202	-28.09134	202	-33.74331	202	-43.16068	202	-45.22126	202	-72.79799	202	-54.83314	202	-24.1126	202	-12.9382	202	-19.03122	202	-16.26454	202	-48.06327	202	-46.74707	202	-64.61659	202	-27.40017	202	-18.37352	202	-27.95958	202	1.464126	202	-.7681786	202	-1.535275	202	-8.792868	202	-56.63976	202	-58.15219	202
	203	-24.12225	203	-24.14038	203	-28.20336	203	-29.98217	203	-43.31087	203	-47.10542	203	-73.07416	203	-43.95252	203	-23.83165	203	-16.15691	203	-19.44736	203	-14.53906	203	-47.17599	203	-48.66482	203	-59.40428	203	-34.18721	203	-17.76306	203	-27.07191	203	1.918341	203	2.4169	203	-.2625026	203	-8.384989	203	-55.99741	203	-57.10712	203
	204	-27.48651	204	-24.8624	204	-27.15406	204	-30.41815	204	-44.71413	204	-50.40722	204	-74.7908	204	-48.49982	204	-23.7082	204	-11.39031	204	-20.55208	204	-14.8006	204	-49.00595	204	-48.05265	204	-58.77264	204	-32.19597	204	-17.88269	204	-27.03321	204	2.334236	204	-.4101452	204	1.720296	204	-6.120008	204	-56.06598	204	-57.66121	204
	205	-24.43236	205	-23.13802	205	-27.13387	205	-31.9319	205	-44.85955	205	-49.20621	205	-71.80504	205	-54.62362	205	-22.81694	205	-10.17291	205	-20.56376	205	-17.98777	205	-49.00407	205	-48.0606	205	-59.02078	205	-33.86034	205	-18.16692	205	-27.5606	205	2.036851	205	.8685684	205	2.94854	205	-4.974569	205	-55.54451	205	-54.96234	205
	206	-26.44642	206	-28.09968	206	-27.11789	206	-28.58049	206	-43.12127	206	-52.20999	206	-73.3795	206	-66.03404	206	-23.60566	206	-9.29423	206	-20.59618	206	-21.99307	206	-50.84208	206	-48.46117	206	-58.60523	206	-39.19597	206	-18.14321	206	-26.82911	206	.8153349	206	-.5399996	206	3.897501	206	-5.043983	206	-55.63864	206	-53.09193	206
	207	-27.75056	207	-29.71218	207	-26.73105	207	-29.42202	207	-43.71717	207	-51.32733	207	-76.96825	207	-59.96049	207	-22.50517	207	-8.643206	207	-19.45407	207	-22.87682	207	-50.39367	207	-46.53524	207	-57.89192	207	-38.66669	207	-17.05819	207	-24.25742	207	.855876	207	-2.223504	207	4.672898	207	-4.730772	207	-56.73534	207	-52.9227	207
	208	-28.09609	208	-30.04065	208	-29.35159	208	-28.80053	208	-44.03607	208	-50.50451	208	-77.06004	208	-55.5857	208	-22.19354	208	-7.247423	208	-16.71581	208	-24.48133	208	-50.57158	208	-46.77711	208	-60.9638	208	-36.98997	208	-17.04177	208	-24.68123	208	.9696948	208	-.9505516	208	4.517756	208	-4.799354	208	-57.63854	208	-52.83973	208
	209	-29.08211	209	-26.30029	209	-29.09862	209	-24.85852	209	-45.77839	209	-52.2279	209	-77.5634	209	-46.08423	209	-23.12029	209	-7.61728	209	-15.38897	209	-22.31591	209	-50.83138	209	-45.92633	209	-61.26141	209	-40.67159	209	-16.32062	209	-24.74552	209	.9360471	209	-3.290769	209	3.627483	209	-4.463258	209	-59.19917	209	-54.76106	209
	210	-31.2002	210	-30.47793	210	-30.65168	210	-26.11854	210	-46.71105	210	-51.28075	210	-77.32702	210	-48.29213	210	-23.83434	210	-7.212174	210	-13.50495	210	-22.13231	210	-50.99504	210	-45.3896	210	-66.90398	210	-45.06889	210	-16.43375	210	-22.83426	210	1.300754	210	-1.839232	210	3.632642	210	-2.696584	210	-59.05384	210	-53.76914	210
	211	-28.72359	211	-28.14577	211	-32.40107	211	-26.65211	211	-47.558	211	-51.78561	211	-77.61367	211	-60.39199	211	-24.26367	211	-6.613795	211	-11.62708	211	-19.94361	211	-50.6313	211	-45.57583	211	-70.57126	211	-42.90253	211	-15.60068	211	-22.85787	211	.3830929	211	-3.697659	211	5.04564	211	-1.069829	211	-58.93587	211	-53.44584	211
	212	-30.40904	212	-33.82696	212	-32.22661	212	-25.31944	212	-47.06673	212	-50.29299	212	-77.78791	212	-64.28741	212	-21.88151	212	-4.588143	212	-9.978236	212	-20.43174	212	-48.8414	212	-43.58273	212	-72.28458	212	-44.37186	212	-15.86254	212	-22.97913	212	.5425775	212	-2.904812	212	5.042653	212	-3.929824	212	-60.0342	212	-53.46333	212
	213	-34.16367	213	-28.19383	213	-34.7644	213	-21.74613	213	-47.68934	213	-50.75773	213	-77.79129	213	-68.67877	213	-22.18673	213	-5.196273	213	-10.67642	213	-19.11148	213	-47.5607	213	-44.39567	213	-75.99239	213	-45.75317	213	-16.1103	213	-22.08326	213	.170306	213	-3.418913	213	5.139989	213	-3.388106	213	-61.79358	213	-54.37198	213
	214	-30.93654	214	-30.6278	214	-32.56155	214	-23.06087	214	-49.28259	214	-50.8895	214	-79.71539	214	-61.1058	214	-22.0092	214	-4.131412	214	-10.8103	214	-18.30564	214	-47.59504	214	-44.84245	214	-77.02721	214	-50.77015	214	-16.11159	214	-21.58617	214	-.3447768	214	-2.475341	214	4.935343	214	-2.084698	214	-64.02274	214	-57.7195	214
	215	-31.62275	215	-29.34747	215	-32.87032	215	-23.00941	215	-49.11437	215	-47.80114	215	-80.95152	215	-47.16781	215	-22.11555	215	-3.72965	215	-11.57501	215	-16.44094	215	-48.58744	215	-44.58334	215	-78.14756	215	-47.58202	215	-15.51845	215	-23.2599	215	-1.068588	215	-6.728103	215	4.93118	215	-1.970755	215	-65.73564	215	-59.73093	215
	216	-30.8436	216	-32.1084	216	-33.23466	216	-21.69625	216	-51.29406	216	-49.26475	216	-75.82543	216	-64.6731	216	-20.85233	216	-4.972832	216	-13.10267	216	-16.3837	216	-47.85168	216	-46.22499	216	-79.35006	216	-50.13413	216	-14.866	216	-22.76076	216	-2.353539	216	-8.259143	216	3.769773	216	-3.218388	216	-65.36304	216	-62.14622	216
	217	-33.22738	217	-32.19763	217	-31.64292	217	-22.5015	217	-53.0735	217	-49.44877	217	-78.49759	217	-52.32602	217	-19.01321	217	-3.787428	217	-14.00917	217	-19.1616	217	-47.15279	217	-45.40221	217	-82.69312	217	-48.93682	217	-15.11885	217	-23.50742	217	-2.551926	217	-6.742059	217	3.445384	217	-2.595266	217	-64.13605	217	-62.87377	217
	218	-33.66101	218	-28.77136	218	-33.22035	218	-21.96978	218	-51.84983	218	-52.70631	218	-76.39567	218	-64.05939	218	-19.7165	218	-3.328869	218	-11.92488	218	-17.82223	218	-49.82771	218	-46.33365	218	-84.16465	218	-44.03901	218	-14.64465	218	-21.10698	218	-3.999204	218	-7.383616	218	3.086258	218	-2.076353	218	-62.89036	218	-62.31257	218
	219	-33.49617	219	-30.11872	219	-32.76626	219	-20.08285	219	-51.78677	219	-51.51567	219	-73.65672	219	-58.99862	219	-18.86897	219	-5.153613	219	-13.71359	219	-18.56022	219	-48.78548	219	-44.36874	219	-87.82607	219	-48.30525	219	-15.72512	219	-21.62812	219	-4.755116	219	-7.133187	219	3.223562	219	-2.778203	219	-61.90026	219	-62.68585	219
	220	-30.05511	220	-27.04866	220	-32.10978	220	-15.77447	220	-51.64608	220	-57.29289	220	-76.30704	220	-59.18002	220	-19.38233	220	-7.269334	220	-14.23973	220	-16.67718	220	-50.86967	220	-46.76908	220	-88.48826	220	-51.0886	220	-16.47806	220	-22.71173	220	-5.121536	220	-7.415606	220	4.766325	220	-.2318901	220	-59.81713	220	-62.12177	220
	221	-31.41321	221	-26.8661	221	-33.01109	221	-17.35311	221	-50.47753	221	-55.75774	221	-72.9901	221	-62.67478	221	-18.20804	221	-8.236902	221	-12.8475	221	-15.71509	221	-50.66294	221	-45.38536	221	-87.12361	221	-55.98321	221	-16.28893	221	-25.46549	221	-5.848106	221	-9.959676	221	6.280272	221	.3770936	221	-59.7109	221	-62.00506	221
	222	-31.06017	222	-30.28666	222	-31.50373	222	-17.00237	222	-48.91636	222	-50.63622	222	-72.42817	222	-56.14385	222	-18.68103	222	-8.912442	222	-14.38198	222	-17.55575	222	-51.58721	222	-44.73131	222	-83.69064	222	-48.06315	222	-16.00269	222	-24.47525	222	-5.364835	222	-9.407452	222	8.731261	222	1.630815	222	-57.63555	222	-59.59016	222
	223	-29.40528	223	-30.48895	223	-31.30931	223	-13.1302	223	-49.76625	223	-55.40702	223	-72.16095	223	-59.69845	223	-19.6256	223	-11.00539	223	-16.78168	223	-19.03226	223	-51.73988	223	-44.62596	223	-84.3936	223	-51.205	223	-15.75487	223	-24.51982	223	-4.473815	223	-9.12451	223	11.05338	223	3.463809	223	-57.11213	223	-58.47108	223
	224	-29.21784	224	-29.1532	224	-29.74594	224	-15.30265	224	-49.36903	224	-52.04549	224	-73.37796	224	-63.22912	224	-19.6237	224	-9.167022	224	-18.85126	224	-19.87852	224	-52.40964	224	-45.30039	224	-84.82167	224	-50.74523	224	-15.9085	224	-23.86606	224	-5.237308	224	-12.15812	224	14.56394	224	7.947979	224	-57.34877	224	-56.93232	224
	225	-26.96804	225	-23.73839	225	-28.2512	225	-10.31993	225	-50.80329	225	-50.99166	225	-67.83741	225	-59.10434	225	-20.50474	225	-10.5977	225	-19.00089	225	-20.31326	225	-49.93234	225	-42.37591	225	-83.63039	225	-52.46427	225	-16.20767	225	-25.81339	225	-6.185624	225	-13.30871	225	17.63844	225	10.97431	225	-57.21449	225	-56.14261	225
	226	-29.90761	226	-26.95644	226	-28.66562	226	-6.906748	226	-51.30119	226	-54.06767	226	-69.05937	226	-54.19451	226	-20.69361	226	-11.47935	226	-18.3819	226	-22.3748	226	-51.26926	226	-41.57977	226	-84.2243	226	-57.94334	226	-15.14781	226	-24.58064	226	-7.079726	226	-10.48714	226	18.69898	226	11.7906	226	-56.82525	226	-57.0198	226
	227	-29.19389	227	-27.99253	227	-28.05418	227	-11.5715	227	-52.00864	227	-55.21307	227	-68.04364	227	-57.18231	227	-22.19155	227	-10.36989	227	-16.87525	227	-22.72642	227	-51.30635	227	-41.22263	227	-89.08656	227	-58.55219	227	-14.80015	227	-25.28124	227	-8.224627	227	-13.61763	227	19.4594	227	15.87045	227	-57.3665	227	-54.52782	227
	228	-29.88382	228	-28.92539	228	-26.87089	228	-11.09946	228	-54.4116	228	-55.48905	228	-64.41911	228	-56.59634	228	-22.12155	228	-7.518519	228	-19.26352	228	-19.76148	228	-48.65277	228	-37.66702	228	-89.37083	228	-61.7799	228	-14.41586	228	-24.04712	228	-10.07365	228	-16.29036	228	19.97083	228	15.7011	228	-58.60159	228	-54.66865	228
	229	-29.99582	229	-30.02938	229	-23.10229	229	-11.17595	229	-53.54439	229	-54.21621	229	-66.94811	229	-53.9383	229	-21.17345	229	-7.705878	229	-21.24719	229	-21.63121	229	-49.14904	229	-37.33255	229	-90.53959	229	-60.60084	229	-13.94468	229	-24.40799	229	-11.75861	229	-17.63385	229	21.31826	229	13.00541	229	-58.64501	229	-52.68251	229
	230	-31.77215	230	-32.53317	230	-24.79251	230	-8.490224	230	-55.98817	230	-54.36653	230	-66.96557	230	-57.5573	230	-21.51315	230	-7.111468	230	-20.76886	230	-21.1879	230	-46.7439	230	-37.59045	230	-93.93272	230	-64.48248	230	-13.92945	230	-22.86739	230	-13.66912	230	-16.98768	230	21.0859	230	13.12342	230	-59.79604	230	-53.37716	230
	231	-31.78	231	-32.66032	231	-22.24191	231	-11.34628	231	-57.96702	231	-50.89594	231	-65.04225	231	-60.15378	231	-23.40753	231	-7.599496	231	-22.87324	231	-20.44279	231	-53.02995	231	-38.86807	231	-95.73576	231	-66.61928	231	-14.20936	231	-21.72632	231	-15.46639	231	-20.47544	231	22.55439	231	16.06582	231	-59.58965	231	-54.06353	231
	232	-29.46347	232	-29.82306	232	-19.62147	232	-8.084896	232	-58.37541	232	-56.77059	232	-69.05891	232	-56.60139	232	-23.58505	232	-9.162772	232	-20.84034	232	-21.85017	232	-50.99242	232	-39.91518	232	-96.7328	232	-62.37092	232	-14.09846	232	-22.70044	232	-17.81077	232	-19.94419	232	23.68842	232	17.33852	232	-61.25727	232	-54.56353	232
	233	-30.36573	233	-30.48024	233	-16.87337	233	-10.45119	233	-60.5804	233	-57.86899	233	-69.94305	233	-62.33352	233	-24.71033	233	-9.986896	233	-21.69363	233	-22.76309	233	-52.28367	233	-43.85962	233	-96.53477	233	-65.24352	233	-14.36292	233	-22.64337	233	-19.23135	233	-23.86249	233	24.76401	233	19.43811	233	-62.51356	233	-56.49368	233
	234	-31.65104	234	-30.00511	234	-15.91231	234	-9.680667	234	-60.33484	234	-56.70156	234	-71.29663	234	-59.05077	234	-24.6605	234	-9.911664	234	-25.26743	234	-24.70658	234	-51.89981	234	-42.86214	234	-100.1861	234	-66.7438	234	-13.93322	234	-20.93082	234	-20.43235	234	-24.30835	234	24.50545	234	21.95876	234	-63.59845	234	-54.91414	234
	235	-32.59401	235	-30.58392	235	-13.84387	235	-7.239857	235	-58.34485	235	-53.9721	235	-70.92662	235	-53.19648	235	-23.20748	235	-8.446106	235	-22.53327	235	-24.45087	235	-52.49586	235	-40.52304	235	-97.97168	235	-60.55112	235	-14.91348	235	-20.97199	235	-21.60469	235	-28.01669	235	24.2149	235	20.46419	235	-63.27678	235	-56.31155	235
	236	-29.69092	236	-26.68541	236	-14.56661	236	-9.084215	236	-58.01796	236	-57.79002	236	-66.00016	236	-55.15354	236	-22.75401	236	-9.638778	236	-23.87682	236	-25.95534	236	-52.55455	236	-42.80982	236	-98.80139	236	-57.78897	236	-15.33094	236	-19.75093	236	-23.08899	236	-27.14264	236	23.20775	236	19.17944	236	-62.25444	236	-57.35014	236
	237	-31.56843	237	-31.22253	237	-14.51803	237	-10.79949	237	-56.0129	237	-57.70788	237	-65.7635	237	-69.41139	237	-25.27028	237	-10.51908	237	-25.12366	237	-23.74599	237	-53.68668	237	-40.56908	237	-99.05572	237	-57.95173	237	-15.14965	237	-18.90178	237	-23.94331	237	-29.12612	237	22.68454	237	20.02831	237	-61.53224	237	-58.75505	237
	238	-31.27382	238	-29.5263	238	-14.31781	238	-11.04746	238	-53.17582	238	-54.80167	238	-67.20098	238	-56.15488	238	-24.51704	238	-11.74743	238	-27.07499	238	-24.92799	238	-54.52443	238	-41.44016	238	-96.94653	238	-56.84141	238	-14.96897	238	-17.76568	238	-25.17042	238	-30.58172	238	22.51891	238	20.52489	238	-60.1778	238	-58.85004	238
	239	-31.25035	239	-33.05187	239	-12.13211	239	-11.47721	239	-51.88591	239	-53.01879	239	-68.51912	239	-50.70585	239	-25.30626	239	-11.96324	239	-29.19794	239	-26.68206	239	-53.92087	239	-40.81454	239	-95.90294	239	-58.56749	239	-14.35094	239	-19.78021	239	-25.20347	239	-29.8225	239	21.98303	239	19.45363	239	-58.90526	239	-57.66271	239
	240	-33.08711	240	-34.01368	240	-12.14203	240	-10.29912	240	-51.29921	240	-52.45321	240	-75.15395	240	-61.95797	240	-24.20747	240	-11.94526	240	-26.66838	240	-29.89747	240	-51.83309	240	-38.72004	240	-99.63971	240	-57.15009	240	-15.21046	240	-14.57544	240	-25.24436	240	-31.17489	240	22.67407	240	19.21486	240	-57.19993	240	-57.60236	240
	241	-32.9858	241	-30.69768	241	-11.67301	241	-10.90745	241	-46.77477	241	-53.36161	241	-67.75234	241	-47.44811	241	-24.13555	241	-9.286402	241	-25.90823	241	-28.62239	241	-54.36713	241	-39.33764	241	-94.10236	241	-60.27036	241	-15.02914	241	-14.71577	241	-26.09818	241	-31.48688	241	23.63265	241	19.9466	241	-56.14161	241	-54.68834	241
	242	-31.44126	242	-29.06481	242	-10.82444	242	-10.66606	242	-48.60956	242	-49.76113	242	-65.50063	242	-53.31501	242	-24.95409	242	-9.885667	242	-27.89149	242	-29.74104	242	-51.17776	242	-35.58366	242	-94.7502	242	-57.99581	242	-14.87342	242	-14.35504	242	-26.7522	242	-30.79787	242	24.48373	242	19.15417	242	-55.15635	242	-52.76549	242
	243	-31.87478	243	-30.91645	243	-10.24801	243	-10.02464	243	-47.19863	243	-50.36341	243	-64.17736	243	-58.76226	243	-23.95219	243	-9.469368	243	-30.93473	243	-29.70353	243	-50.85674	243	-34.29095	243	-94.15819	243	-61.07755	243	-14.83796	243	-13.69378	243	-27.38382	243	-33.98761	243	25.17935	243	20.24663	243	-54.68888	243	-52.01991	243
	244	-32.90565	244	-30.3529	244	-10.91138	244	-11.2419	244	-45.30689	244	-48.95245	244	-62.60688	244	-56.97332	244	-23.54345	244	-8.106463	244	-32.17956	244	-32.5584	244	-50.65366	244	-34.55046	244	-94.73372	244	-58.16503	244	-14.70011	244	-12.65915	244	-28.88462	244	-36.00468	244	25.92942	244	22.94573	244	-53.7329	244	-49.64955	244
	245	-32.10469	245	-31.08748	245	-10.66661	245	-12.82681	245	-46.48054	245	-49.43651	245	-68.18498	245	-58.01238	245	-21.90463	245	-4.66811	245	-32.8047	245	-34.49839	245	-48.99834	245	-32.26397	245	-92.88815	245	-61.44909	245	-14.79523	245	-14.08569	245	-30.11188	245	-36.14711	245	26.82182	245	22.91606	245	-53.35158	245	-47.97	245
	246	-33.55786	246	-34.9661	246	-10.75594	246	-10.81171	246	-47.02649	246	-46.46371	246	-66.81084	246	-58.92754	246	-21.39829	246	-4.142179	246	-33.39144	246	-33.81524	246	-50.0798	246	-33.21427	246	-94.31864	246	-56.90594	246	-14.31191	246	-14.71326	246	-31.17261	246	-36.37633	246	27.55576	246	24.81237	246	-52.26452	246	-45.30588	246
	247	-34.93143	247	-32.11416	247	-8.133706	247	-10.5449	247	-47.10815	247	-47.7507	247	-68.28662	247	-59.95715	247	-19.17252	247	-3.091513	247	-31.6573	247	-35.47459	247	-50.31176	247	-32.60895	247	-99.4802	247	-55.91708	247	-13.6822	247	-13.62726	247	-32.94982	247	-40.30062	247	29.1871	247	26.04959	247	-52.33599	247	-45.14924	247
	248	-34.18779	248	-30.54275	248	-9.871079	248	-11.31144	248	-47.69738	248	-43.97753	248	-67.95452	248	-60.76716	248	-18.11175	248	-1.545949	248	-30.42288	248	-34.42031	248	-49.40352	248	-32.16389	248	-99.83446	248	-62.83113	248	-13.2926	248	-13.66999	248	-33.90296	248	-42.0249	248	29.454	248	27.44262	248	-52.5675	248	-44.26991	248
	249	-34.61396	249	-34.32334	249	-10.07172	249	-10.94402	249	-47.96663	249	-45.08424	249	-64.58424	249	-59.87075	249	-16.16566	249	-1.574649	249	-30.76462	249	-34.4216	249	-48.55286	249	-33.0594	249	-105.1314	249	-65.50493	249	-13.21648	249	-15.45335	249	-34.53218	249	-42.1672	249	29.66266	249	27.68284	249	-53.21595	249	-43.91822	249
	250	-34.27308	250	-34.27932	250	-11.78142	250	-16.20855	250	-47.48215	250	-44.79351	250	-66.57996	250	-61.6427	250	-15.35621	250	-1.133749	250	-30.04371	250	-33.14024	250	-48.47721	250	-34.05232	250	-105.311	250	-68.16621	250	-12.74067	250	-13.26404	250	-34.98706	250	-41.11205	250	29.96343	250	27.7362	250	-52.77388	250	-42.20906	250
	251	-32.7093	251	-34.01235	251	-8.72218	251	-14.27631	251	-48.84771	251	-45.53823	251	-63.85511	251	-56.99144	251	-15.20173	251	-1.531832	251	-30.80876	251	-33.22422	251	-46.63485	251	-35.11618	251	-107.3267	251	-69.06309	251	-12.86281	251	-14.11793	251	-36.07839	251	-46.7039	251	30.70193	251	29.69996	251	-52.33912	251	-38.81884	251
	252	-36.76087	252	-37.59092	252	-7.209746	252	-15.04278	252	-45.70383	252	-43.32716	252	-65.08134	252	-58.0966	252	-15.24106	252	-2.549198	252	-31.63543	252	-35.73369	252	-46.52258	252	-30.49162	252	-109.9163	252	-65.52041	252	-12.76885	252	-15.69372	252	-36.88483	252	-44.66783	252	30.82137	252	28.67931	252	-51.80107	252	-39.86475	252
	253	-35.90389	253	-35.98965	253	-7.853329	253	-13.8415	253	-47.05315	253	-45.81139	253	-69.73277	253	-68.50822	253	-14.79408	253	-4.168028	253	-32.63618	253	-36.12334	253	-47.85298	253	-34.29427	253	-112.6684	253	-68.23744	253	-13.273	253	-14.67626	253	-37.7922	253	-46.1354	253	32.03311	253	29.84536	253	-53.26061	253	-40.39671	253
	254	-33.26223	254	-32.5198	254	-5.715681	254	-13.31668	254	-46.21013	254	-44.23696	254	-69.82513	254	-69.91924	254	-14.15076	254	-2.701268	254	-33.40485	254	-35.15338	254	-48.1717	254	-33.47989	254	-121.7919	254	-69.78381	254	-13.26506	254	-14.33898	254	-38.29608	254	-45.9749	254	33.07611	254	32.04497	254	-54.45132	254	-42.66029	254
	255	-36.74605	255	-40.12188	255	-5.675806	255	-11.08967	255	-45.15437	255	-43.41825	255	-69.26741	255	-61.27079	255	-14.92187	255	-3.946094	255	-32.94379	255	-36.02175	255	-47.04699	255	-30.59718	255	-118.5958	255	-73.9251	255	-13.08895	255	-16.97428	255	-37.92862	255	-45.84365	255	32.68948	255	32.37358	255	-54.67528	255	-40.9612	255
	256	-35.9782	256	-34.47596	256	-6.348807	256	-10.8597	256	-42.99513	256	-44.59592	256	-71.66463	256	-67.10304	256	-13.79083	256	-3.782442	256	-36.704	256	-35.89303	256	-46.11703	256	-29.2583	256	-120.984	256	-73.56387	256	-13.78093	256	-18.39441	256	-38.36835	256	-45.5585	256	31.67077	256	31.62984	256	-53.12554	256	-39.91309	256
	257	-37.42739	257	-34.31841	257	-6.006687	257	-13.92169	257	-41.75252	257	-45.94004	257	-69.0818	257	-56.5096	257	-12.73361	257	-3.156455	257	-39.60962	257	-37.0401	257	-46.43896	257	-28.95019	257	-126.8602	257	-73.54679	257	-12.94743	257	-16.98174	257	-39.01056	257	-45.12045	257	29.41233	257	31.01852	257	-52.15727	257	-40.88885	257
	258	-38.63571	258	-38.6659	258	-4.83779	258	-11.95078	258	-41.15748	258	-42.88057	258	-74.11751	258	-60.40794	258	-12.76183	258	-1.718385	258	-38.92848	258	-39.53161	258	-45.48171	258	-27.78472	258	-120.3764	258	-72.25651	258	-13.80642	258	-19.75072	258	-39.60207	258	-46.55782	258	28.4506	258	29.5575	258	-51.46078	258	-40.90533	258
	259	-37.38861	259	-35.32224	259	-4.243207	259	-7.381416	259	-41.56093	259	-45.12409	259	-71.97514	259	-60.26246	259	-12.60891	259	-2.492696	259	-39.58343	259	-39.95996	259	-48.16993	259	-26.79848	259	-119.2495	259	-69.92775	259	-14.06989	259	-19.89713	259	-40.31846	259	-45.37745	259	28.95465	259	28.27505	259	-49.95348	259	-41.11875	259
	260	-36.2841	260	-35.58266	260	-5.468458	260	-13.83708	260	-42.95316	260	-43.74566	260	-72.84675	260	-56.08617	260	-12.52863	260	-2.709759	260	-38.72287	260	-39.40734	260	-49.92805	260	-27.65415	260	-115.6224	260	-71.31995	260	-13.45202	260	-20.06992	260	-41.36868	260	-45.42117	260	27.79887	260	28.74587	260	-47.585	260	-39.64241	260
	261	-38.90044	261	-35.3598	261	-5.1258	261	-14.13162	261	-42.28736	261	-42.87098	261	-72.18543	261	-57.90489	261	-14.19997	261	-2.487144	261	-45.50891	261	-40.56627	261	-48.87307	261	-29.99304	261	-112.5242	261	-71.98529	261	-13.22479	261	-19.07537	261	-42.99102	261	-47.27803	261	28.26011	261	29.66537	261	-46.5885	261	-36.57157	261
	262	-37.59756	262	-37.30648	262	-6.943447	262	-15.74435	262	-42.86704	262	-41.05721	262	-68.52464	262	-57.6492	262	-14.35671	262	-4.187248	262	-44.76263	262	-45.74962	262	-45.46494	262	-27.78264	262	-110.9867	262	-70.85767	262	-12.80614	262	-21.0202	262	-43.48866	262	-48.7322	262	28.52842	262	27.1521	262	-43.40285	262	-33.0826	262
	263	-38.80307	263	-35.48341	263	-5.616102	263	-12.73845	263	-45.89717	263	-45.5987	263	-69.72261	263	-55.37447	263	-15.33926	263	-4.852204	263	-42.52617	263	-45.02624	263	-46.77176	263	-26.90083	263	-109.7991	263	-70.9323	263	-12.64102	263	-20.09438	263	-44.17103	263	-48.05525	263	27.5835	263	27.27398	263	-42.75874	263	-32.05132	263
	264	-39.40768	264	-36.35213	264	-6.386825	264	-14.73515	264	-45.20667	264	-41.13062	264	-67.81227	264	-58.61714	264	-15.14201	264	-5.601274	264	-46.15577	264	-45.07891	264	-47.12545	264	-28.85967	264	-110.3391	264	-73.19185	264	-11.62571	264	-20.13986	264	-44.92738	264	-50.85816	264	27.58457	264	27.3418	264	-42.32486	264	-31.23275	264
	265	-38.68545	265	-35.61498	265	-5.667814	265	-13.16701	265	-46.84361	265	-37.91266	265	-69.99194	265	-55.61774	265	-15.20883	265	-5.956313	265	-44.91863	265	-46.85371	265	-48.99094	265	-26.37678	265	-112.7771	265	-69.07256	265	-12.06172	265	-20.26252	265	-45.31883	265	-51.56832	265	28.9908	265	26.83792	265	-43.2855	265	-31.794	265
	266	-35.57559	266	-34.93751	266	-6.484258	266	-12.35931	266	-45.07986	266	-37.7057	266	-69.11927	266	-42.92229	266	-16.60489	266	-7.946594	266	-43.93196	266	-46.21975	266	-49.184	266	-27.68702	266	-114.1724	266	-75.54704	266	-11.38739	266	-20.01939	266	-45.27797	266	-51.86483	266	28.85617	266	26.6545	266	-44.35408	266	-32.21183	266
	267	-39.4837	267	-37.33384	267	-7.72372	267	-14.43405	267	-45.20943	267	-41.13892	267	-68.9612	267	-45.7436	267	-17.0324	267	-9.025976	267	-43.86052	267	-47.93266	267	-49.28124	267	-32.05383	267	-114.632	267	-80.17445	267	-11.20225	267	-18.61689	267	-46.67702	267	-55.75813	267	27.64171	267	27.37537	267	-44.87106	267	-31.26236	267
	268	-36.99506	268	-29.02974	268	-8.506277	268	-15.73444	268	-47.32928	268	-38.10247	268	-67.90171	268	-60.60542	268	-19.69652	268	-8.788309	268	-46.80432	268	-48.49689	268	-49.68727	268	-27.61518	268	-119.7163	268	-73.86681	268	-11.52046	268	-18.18899	268	-47.56854	268	-55.7804	268	27.9876	268	27.21482	268	-45.90068	268	-30.63281	268
	269	-38.57091	269	-34.46702	269	-8.983763	269	-15.81837	269	-45.7392	269	-38.1642	269	-68.39526	269	-59.97097	269	-20.24807	269	-10.59158	269	-46.88885	269	-49.16814	269	-50.75884	269	-26.78458	269	-118.6819	269	-80.06199	269	-10.76506	269	-19.07117	269	-48.3444	269	-58.34682	269	27.19884	269	23.54152	269	-47.30576	269	-31.23031	269
	270	-38.37478	270	-34.41336	270	-9.670659	270	-16.3538	270	-45.1354	270	-40.0862	270	-68.99782	270	-58.07816	270	-21.92553	270	-13.58375	270	-45.86142	270	-48.29087	270	-50.82525	270	-30.83333	270	-124.7297	270	-78.30051	270	-10.43531	270	-17.93541	270	-49.32574	270	-59.29285	270	26.74678	270	24.2635	270	-48.1074	270	-31.11136	270
	271	-37.3689	271	-35.88291	271	-13.16346	271	-21.34292	271	-42.37824	271	-38.45756	271	-73.86487	271	-53.4775	271	-21.87915	271	-14.45264	271	-45.85592	271	-50.23607	271	-50.45119	271	-27.68821	271	-125.0336	271	-81.75081	271	-10.05617	271	-16.19289	271	-50.19711	271	-59.08332	271	26.98633	271	24.10351	271	-48.81569	271	-32.6802	271
	272	-38.57538	272	-32.06511	272	-12.4432	272	-23.3322	272	-41.86797	272	-38.73943	272	-70.6077	272	-51.56297	272	-23.23428	272	-14.81474	272	-49.21396	272	-48.63507	272	-49.99285	272	-25.84269	272	-124.1633	272	-76.09497	272	-9.838232	272	-15.863	272	-50.15182	272	-59.76236	272	27.29001	272	23.5431	272	-49.41274	272	-31.39987	272
	273	-39.0859	273	-36.51564	273	-14.24406	273	-21.08474	273	-40.92928	273	-39.89092	273	-72.92873	273	-54.14263	273	-21.80182	273	-14.12452	273	-49.88446	273	-51.26335	273	-49.16418	273	-29.5774	273	-122.3445	273	-77.02116	273	-9.630331	273	-15.27735	273	-50.35268	273	-61.22724	273	27.8004	273	22.23661	273	-50.09733	273	-31.90614	273
	274	-39.7419	274	-36.3065	274	-14.4346	274	-23.77001	274	-40.23782	274	-36.05677	274	-79.46896	274	-49.55311	274	-22.74905	274	-12.44745	274	-52.93565	274	-53.56941	274	-49.86582	274	-27.83797	274	-124.3054	274	-74.42033	274	-9.754739	274	-13.99171	274	-51.04335	274	-60.87444	274	28.47516	274	21.5201	274	-49.9687	274	-32.02062	274
	275	-37.52771	275	-31.01032	275	-13.37042	275	-22.99431	275	-38.74689	275	-34.73671	275	-76.40629	275	-48.63793	275	-23.18626	275	-12.01655	275	-50.68753	275	-52.7126	275	-48.14582	275	-28.16464	275	-121.5734	275	-70.58143	275	-10.89694	275	-15.62847	275	-52.08547	275	-59.0132	275	29.15334	275	22.1228	275	-49.81428	275	-32.31346	275
	276	-37.76823	276	-30.26574	276	-14.73152	276	-28.37002	276	-37.31893	276	-34.25951	276	-78.82319	276	-55.02404	276	-23.37685	276	-12.65444	276	-52.33181	276	-51.70317	276	-47.96244	276	-24.01355	276	-122.5814	276	-71.65184	276	-10.78073	276	-15.92937	276	-51.19126	276	-60.76675	276	30.65953	276	23.03562	276	-50.57893	276	-33.67089	276
	277	-38.10525	277	-30.2407	277	-17.62123	277	-31.07764	277	-38.03467	277	-33.47855	277	-80.38161	277	-69.00612	277	-22.12108	277	-10.71003	277	-51.93645	277	-52.02877	277	-46.16861	277	-24.69804	277	-123.3974	277	-75.09087	277	-10.41875	277	-15.29274	277	-50.95784	277	-60.67829	277	32.69192	277	27.15719	277	-49.33538	277	-32.97881	277
	278	-39.05605	278	-33.57259	278	-17.14861	278	-29.86944	278	-35.89318	278	-33.21431	278	-83.42077	278	-57.20833	278	-22.43803	278	-7.861836	278	-56.73776	278	-51.69108	278	-43.49443	278	-23.19348	278	-121.0558	278	-74.17719	278	-9.678222	278	-15.70267	278	-50.61136	278	-57.97023	278	33.64254	278	28.61847	278	-45.90435	278	-33.42212	278
	279	-39.03392	279	-32.94764	279	-17.49692	279	-29.26631	279	-38.45797	279	-36.09748	279	-79.82786	279	-37.553	279	-20.49449	279	-8.171126	279	-57.50924	279	-52.82502	279	-43.469	279	-21.5948	279	-116.7379	279	-67.81993	279	-10.55292	279	-16.52115	279	-49.49739	279	-56.17133	279	34.18005	279	28.13446	279	-43.5457	279	-31.54803	279
	280	-38.70995	280	-31.98977	280	-19.9796	280	-30.82525	280	-39.42256	280	-36.53114	280	-81.98138	280	-45.00071	280	-19.74637	280	-8.223436	280	-60.99593	280	-56.44771	280	-45.07525	280	-23.27673	280	-114.4754	280	-72.14094	280	-10.33275	280	-15.86135	280	-47.70453	280	-51.40894	280	35.8231	280	30.73727	280	-43.48595	280	-29.93213	280
	281	-35.9275	281	-30.32918	281	-20.82626	281	-34.69929	281	-37.70322	281	-34.01313	281	-74.19086	281	-48.47139	281	-19.57478	281	-6.319039	281	-62.06054	281	-55.96331	281	-44.82064	281	-23.28317	281	-114.9213	281	-66.56901	281	-10.40036	281	-15.15718	281	-45.89956	281	-50.5515	281	38.64982	281	34.09208	281	-43.8156	281	-27.85145	281
	282	-34.58407	282	-26.3944	282	-19.43956	282	-31.75464	282	-39.03983	282	-33.85081	282	-73.12893	282	-42.2004	282	-18.82655	282	-8.407476	282	-63.62417	282	-57.13292	282	-44.20259	282	-23.76957	282	-110.3422	282	-63.65558	282	-10.80625	282	-17.43009	282	-45.27814	282	-48.21314	282	38.94799	282	36.04733	282	-44.10052	282	-27.90568	282
	283	-33.98531	283	-26.33126	283	-20.44499	283	-31.63394	283	-40.2275	283	-35.68795	283	-71.45308	283	-43.11086	283	-18.61905	283	-8.758986	283	-65.23687	283	-58.55015	283	-45.56467	283	-23.45737	283	-109.1769	283	-68.87279	283	-11.39665	283	-18.83561	283	-44.3451	283	-47.03463	283	39.6487	283	36.45786	283	-41.24293	283	-29.75616	283
	284	-35.04372	284	-29.94498	284	-21.39458	284	-33.44676	284	-39.79326	284	-32.39165	284	-74.81318	284	-49.25467	284	-17.65469	284	-9.517287	284	-65.62428	284	-61.15855	284	-44.68084	284	-27.51321	284	-107.2698	284	-69.97449	284	-11.03927	284	-18.7317	284	-44.11287	284	-45.88575	284	38.37494	284	37.72314	284	-41.1441	284	-28.63771	284
	285	-35.81627	285	-30.42596	285	-20.48965	285	-34.42058	285	-40.71347	285	-34.95527	285	-73.96084	285	-49.63009	285	-18.55598	285	-10.76174	285	-72.52937	285	-63.33198	285	-45.55109	285	-23.36263	285	-106.2394	285	-70.49271	285	-12.07812	285	-21.04745	285	-44.79943	285	-46.49972	285	38.26804	285	35.60337	285	-41.75645	285	-27.82458	285
	286	-34.12339	286	-30.09279	286	-20.16227	286	-33.57273	286	-41.29437	286	-36.65323	286	-74.24527	286	-49.19218	286	-17.00067	286	-10.42338	286	-71.22987	286	-64.16473	286	-47.02483	286	-22.41166	286	-106.9038	286	-66.40073	286	-12.22052	286	-21.85427	286	-44.27882	286	-46.20803	286	39.90673	286	33.4483	286	-41.54598	286	-25.69813	286
	287	-33.15209	287	-27.93499	287	-19.21485	287	-35.02929	287	-39.80376	287	-36.14961	287	-73.64267	287	-51.16201	287	-16.14388	287	-11.34575	287	-71.57887	287	-64.84583	287	-49.95281	287	-26.17756	287	-108.7287	287	-67.2735	287	-11.87418	287	-20.3638	287	-44.70452	287	-47.2667	287	39.79818	287	34.73074	287	-41.36842	287	-22.12073	287
	288	-34.64512	288	-27.35861	288	-21.42269	288	-35.54265	288	-37.67399	288	-31.66957	288	-71.03329	288	-47.08265	288	-15.91355	288	-11.6263	288	-72.4788	288	-63.17574	288	-49.71848	288	-28.31125	288	-111.7874	288	-71.23421	288	-13.66627	288	-22.24149	288	-46.91098	288	-50.36511	288	40.01221	288	34.18401	288	-38.73904	288	-19.18416	288
	289	-35.07097	289	-22.2409	289	-21.11936	289	-32.63523	289	-38.2552	289	-31.68666	289	-70.007	289	-53.05183	289	-15.7092	289	-12.21173	289	-73.69118	289	-66.88425	289	-49.97716	289	-27.61411	289	-108.8315	289	-66.07547	289	-13.99698	289	-23.23594	289	-47.92944	289	-51.43809	289	39.99424	289	34.57298	289	-37.57873	289	-16.06391	289
	290	-33.14067	290	-32.07387	290	-20.99357	290	-31.48261	290	-37.78471	290	-35.30517	290	-71.83163	290	-50.42815	290	-17.04322	290	-13.63079	290	-70.30579	290	-67.78677	290	-47.90533	290	-25.80843	290	-110.2759	290	-67.15771	290	-14.6432	290	-23.59277	290	-48.72517	290	-51.40039	290	41.25977	290	35.85645	290	-36.64876	290	-13.86746	290
	291	-34.08295	291	-31.12978	291	-21.11657	291	-30.20343	291	-37.22904	291	-35.19682	291	-70.06538	291	-53.88653	291	-16.13736	291	-13.68211	291	-71.19438	291	-70.00124	291	-46.64017	291	-24.77874	291	-111.0589	291	-62.33099	291	-14.58342	291	-26.54709	291	-50.50173	291	-54.81314	291	43.11833	291	37.75324	291	-35.11574	291	-12.95314	291
	292	-31.27136	292	-25.35305	292	-21.43552	292	-33.00994	292	-36.66047	292	-34.66536	292	-76.45423	292	-53.39883	292	-15.39624	292	-15.76244	292	-69.50784	292	-70.17605	292	-46.18409	292	-23.00654	292	-111.3706	292	-64.57427	292	-15.8653	292	-27.97304	292	-52.43287	292	-58.41171	292	44.03723	292	38.48162	292	-35.34226	292	-13.79046	292
	293	-32.17678	293	-27.43354	293	-22.99038	293	-33.3622	293	-35.85273	293	-35.81778	293	-73.95411	293	-68.23038	293	-15.26739	293	-16.00704	293	-73.64446	293	-69.26273	293	-45.75259	293	-24.41461	293	-110.0034	293	-66.94417	293	-16.42494	293	-29.48992	293	-53.64886	293	-58.20759	293	44.47558	293	38.33422	293	-33.73548	293	-13.62465	293
	294	-30.77088	294	-24.05238	294	-25.86115	294	-34.75653	294	-34.71601	294	-32.12164	294	-74.5523	294	-55.4367	294	-13.98707	294	-14.19997	294	-73.79843	294	-70.84766	294	-45.85789	294	-27.17827	294	-111.5712	294	-65.3791	294	-16.69201	294	-29.17106	294	-53.87059	294	-59.81078	294	44.75465	294	41.03102	294	-31.8775	294	-10.9886	294
	295	-30.74589	295	-27.95322	295	-25.18219	295	-34.75077	295	-32.37121	295	-29.57346	295	-77.46634	295	-57.07369	295	-15.35759	295	-14.34479	295	-73.3009	295	-73.30228	295	-44.39155	295	-23.54583	295	-111.5167	295	-61.72925	295	-16.47127	295	-28.77506	295	-53.63317	295	-64.04675	295	44.39065	295	41.11614	295	-30.4116	295	-10.00733	295
	296	-31.6618	296	-28.7703	296	-24.64591	296	-36.6516	296	-33.27873	296	-28.92321	296	-78.53094	296	-54.38097	296	-15.15572	296	-12.31855	296	-74.47927	296	-71.8651	296	-43.90144	296	-27.58916	296	-106.3357	296	-66.00743	296	-16.4035	296	-30.78216	296	-53.79143	296	-60.98506	296	43.53632	296	39.46071	296	-29.65171	296	-6.191019	296
	297	-29.52804	297	-24.98909	297	-24.8864	297	-34.87844	297	-32.86457	297	-30.14157	297	-74.05717	297	-50.57527	297	-15.05791	297	-13.11345	297	-74.35769	297	-72.7485	297	-44.61469	297	-25.33444	297	-104.8356	297	-66.97416	297	-16.41465	297	-30.15433	297	-55.06064	297	-64.57256	297	43.54691	297	38.93869	297	-31.61774	297	-7.437205	297
	298	-28.22842	298	-23.6331	298	-25.83528	298	-38.53082	298	-32.98671	298	-28.98424	298	-79.96746	298	-50.96286	298	-16.37265	298	-12.25029	298	-74.56784	298	-68.80704	298	-43.37563	298	-24.41511	298	-103.4735	298	-64.46944	298	-17.31665	298	-31.3376	298	-55.78428	298	-65.35933	298	42.76331	298	38.35995	298	-30.32891	298	-7.8451	298
	299	-33.03435	299	-24.09627	299	-27.43264	299	-37.5457	299	-33.54936	299	-28.05345	299	-83.53716	299	-55.86779	299	-16.74648	299	-14.46702	299	-75.84532	299	-68.79594	299	-41.95071	299	-22.14566	299	-101.6987	299	-61.5287	299	-17.48169	299	-30.56547	299	-56.53818	299	-64.44433	299	41.60776	299	37.53246	299	-26.89489	299	-9.233183	299
	300	-27.70072	300	-28.11382	300	-27.83543	300	-41.82325	300	-34.18415	300	-28.70646	300	-81.12309	300	-53.19011	300	-17.35794	300	-14.60118	300	-78.08829	300	-66.83286	300	-41.6503	300	-23.0392	300	-97.32066	300	-62.28946	300	-17.6725	300	-30.53961	300	-56.90583	300	-61.54807	300	39.68955	300	36.76879	300	-23.38349	300	-7.734368	300
	301	-31.60938	301	-24.9483	301	-28.2355	301	-43.19447	301	-34.92768	301	-27.02813	301	-83.03207	301	-42.9935	301	-18.31005	301	-14.4111	301	-77.27686	301	-66.02811	301	-42.49755	301	-22.59011	301	-99.22577	301	-60.84629	301	-16.78255	301	-30.11748	301	-56.91714	301	-63.15642	301	38.51363	301	36.82102	301	-20.56539	301	-3.363364	301
	302	-32.6079	302	-23.95871	302	-27.42043	302	-40.58955	302	-32.82418	302	-28.42037	302	-80.12966	302	-45.62396	302	-18.84617	302	-14.88415	302	-76.42798	302	-65.45103	302	-41.10672	302	-18.64115	302	-97.0332	302	-63.64085	302	-16.7067	302	-31.35327	302	-57.0995	302	-63.65363	302	36.79662	302	34.67379	302	-19.07178	302	-1.691409	302
	303	-32.886	303	-27.54997	303	-27.66196	303	-42.81414	303	-33.55672	303	-28.113	303	-79.97536	303	-43.3026	303	-20.83305	303	-17.22918	303	-78.3848	303	-65.33951	303	-43.14616	303	-19.93126	303	-95.44384	303	-59.9835	303	-16.88721	303	-30.99613	303	-56.24056	303	-59.72329	303	37.12163	303	34.64541	303	-17.53525	303	-1.468695	303
	304	-34.68182	304	-25.56536	304	-28.95318	304	-43.20505	304	-34.38824	304	-28.89143	304	-84.1812	304	-50.86801	304	-20.18859	304	-17.54356	304	-81.27612	304	-63.52955	304	-44.99173	304	-23.97697	304	-100.2522	304	-62.83317	304	-16.93669	304	-30.10124	304	-56.13534	304	-58.81213	304	37.55647	304	37.81437	304	-18.61324	304	-2.165606	304
	305	-28.35096	305	-23.91099	305	-27.93821	305	-45.84039	305	-33.27845	305	-27.20331	305	-70.08109	305	-48.33555	305	-21.62502	305	-19.16883	305	-82.15405	305	-64.6731	305	-42.58443	305	-23.82806	305	-99.66508	305	-60.72472	305	-16.81376	305	-30.19149	305	-54.76113	305	-58.65157	305	38.35185	305	38.29077	305	-18.76233	305	-1.090217	305
	306	-33.4614	306	-26.24774	306	-27.52249	306	-41.51245	306	-32.73589	306	-29.64506	306	-72.02032	306	-49.12634	306	-22.14722	306	-19.40772	306	-81.94435	306	-67.87682	306	-40.76886	306	-21.90079	306	-103.4211	306	-58.37982	306	-16.85476	306	-30.01362	306	-53.61956	306	-55.89612	306	39.52968	306	38.49625	306	-18.84437	306	.6193751	306
	307	-30.94721	307	-25.09907	307	-27.04802	307	-44.2977	307	-31.37476	307	-28.58866	307	-72.54039	307	-46.94495	307	-21.51553	307	-18.02411	307	-83.39187	307	-68.06078	307	-40.73002	307	-17.99786	307	-100.536	307	-62.39518	307	-15.91198	307	-27.31013	307	-51.97512	307	-55.86517	307	39.62248	307	38.46201	307	-19.67797	307	1.678055	307
	308	-29.61071	308	-22.28447	308	-27.27903	308	-43.02985	308	-30.65353	308	-29.2894	308	-67.21943	308	-40.62301	308	-21.23021	308	-17.60947	308	-83.64893	308	-70.77146	308	-40.71726	308	-16.32995	308	-105.3311	308	-62.11192	308	-15.15504	308	-27.05142	308	-50.47657	308	-53.18154	308	39.07271	308	37.92281	308	-19.90607	308	1.90186	308
	309	-31.04186	309	-21.12677	309	-26.84467	309	-39.159	309	-28.79133	309	-27.10581	309	-69.14402	309	-42.1656	309	-23.34647	309	-17.9104	309	-83.72038	309	-71.55519	309	-40.7636	309	-14.83755	309	-100.2478	309	-59.52068	309	-14.85101	309	-26.29883	309	-48.93011	309	-50.61361	309	37.32765	309	35.4873	309	-20.09889	309	.4750567	309
	310	-29.87404	310	-23.11966	310	-28.50894	310	-40.30824	310	-26.93254	310	-23.11202	310	-67.28416	310	-49.50021	310	-23.12703	310	-17.99444	310	-84.51348	310	-71.15945	310	-39.83819	310	-19.14997	310	-102.0106	310	-59.19072	310	-14.44097	310	-24.97818	310	-46.68967	310	-50.44702	310	34.34528	310	32.80148	310	-19.70147	310	1.558703	310
	311	-31.33312	311	-26.2811	311	-27.95111	311	-41.0187	311	-24.36797	311	-24.7384	311	-71.40994	311	-55.17097	311	-23.98062	311	-15.34429	311	-83.05534	311	-73.08587	311	-38.41017	311	-19.54355	311	-101.117	311	-58.25008	311	-13.81645	311	-27.35607	311	-46.00472	311	-51.69511	311	32.1787	311	30.48867	311	-19.69068	311	2.373321	311
	312	-27.66022	312	-20.45979	312	-30.31394	312	-40.70697	312	-26.46119	312	-24.54424	312	-65.0537	312	-47.85854	312	-21.92173	312	-15.76473	312	-86.3665	312	-75.46963	312	-36.88147	312	-15.45156	312	-102.7342	312	-54.13472	312	-12.86676	312	-23.32259	312	-44.65226	312	-48.94476	312	31.49442	312	25.95773	312	-20.22917	312	2.694714	312
	313	-28.51341	313	-19.83228	313	-31.76459	313	-38.59644	313	-26.77365	313	-25.54559	313	-66.15741	313	-51.43887	313	-21.35726	313	-15.31252	313	-85.58984	313	-75.73756	313	-36.52629	313	-18.72275	313	-99.03976	313	-56.94314	313	-11.88166	313	-23.86927	313	-42.75053	313	-48.03442	313	30.13752	313	24.78542	313	-19.70356	313	4.865817	313
	314	-25.30345	314	-16.13642	314	-31.13564	314	-38.70765	314	-24.5072	314	-22.64518	314	-71.83973	314	-50.66009	314	-21.4644	314	-15.05571	314	-84.55507	314	-75.66106	314	-34.51456	314	-18.6015	314	-100.2891	314	-54.11047	314	-12.4867	314	-22.75038	314	-41.47091	314	-45.81031	314	29.15854	314	24.68893	314	-18.55671	314	4.95979	314
	315	-24.79279	315	-13.10451	315	-31.9391	315	-39.26042	315	-25.58372	315	-21.11522	315	-69.10535	315	-50.22039	315	-21.40022	315	-17.97053	315	-84.71806	315	-76.51317	315	-33.6951	315	-14.69176	315	-99.56765	315	-52.13637	315	-12.13317	315	-23.98425	315	-40.97426	315	-47.45659	315	29.24182	315	24.11008	315	-15.95178	315	6.463132	315
	316	-25.43087	316	-13.39532	316	-31.54265	316	-39.78099	316	-24.28702	316	-21.07721	316	-65.88667	316	-52.21265	316	-21.63948	316	-16.40547	316	-84.84312	316	-75.6204	316	-37.38521	316	-16.07223	316	-96.50908	316	-52.89262	316	-11.83966	316	-24.43974	316	-41.25484	316	-49.35754	316	29.88187	316	23.85274	316	-14.29824	316	7.096456	316
	317	-24.99288	317	-19.01518	317	-34.78798	317	-41.12507	317	-25.50646	317	-19.48055	317	-66.04779	317	-46.11883	317	-19.35014	317	-16.5391	317	-84.5311	317	-76.45053	317	-35.46105	317	-17.30153	317	-95.64192	317	-48.86683	317	-12.68164	317	-25.78204	317	-41.84347	317	-48.96288	317	29.98713	317	24.14016	317	-12.38876	317	8.757642	317
	318	-25.13774	318	-18.55994	318	-32.59772	318	-45.16928	318	-26.80727	318	-23.12718	318	-68.18251	318	-49.79124	318	-17.28625	318	-13.97067	318	-83.42856	318	-78.99321	318	-34.47212	318	-15.68712	318	-91.49184	318	-47.28209	318	-13.81483	318	-24.64195	318	-41.41744	318	-48.63538	318	30.50438	318	22.68708	318	-11.32747	318	11.50511	318
	319	-24.15636	319	-15.36513	319	-35.69535	319	-43.98321	319	-30.26304	319	-23.98758	319	-66.1271	319	-43.78634	319	-16.67537	319	-13.78242	319	-85.96249	319	-78.60609	319	-33.39803	319	-12.7049	319	-86.10926	319	-45.63131	319	-14.10285	319	-26.60289	319	-41.71138	319	-52.38377	319	30.82592	319	19.78416	319	-8.870573	319	13.0449	319
	320	-25.07258	320	-16.58229	320	-35.83795	320	-42.15788	320	-31.15744	320	-24.00842	320	-69.03705	320	-38.41317	320	-16.94929	320	-17.65121	320	-88.91712	320	-79.21832	320	-32.38119	320	-15.40076	320	-88.61553	320	-45.48183	320	-13.85079	320	-25.57762	320	-42.42454	320	-50.54104	320	31.55175	320	19.74944	320	-6.977172	320	15.67721	320
	321	-24.55037	321	-17.09972	321	-35.89071	321	-44.87761	321	-31.61897	321	-24.82776	321	-66.14137	321	-37.20034	321	-15.60414	321	-15.95904	321	-85.71908	321	-80.52806	321	-31.58649	321	-14.26913	321	-85.42042	321	-47.40357	321	-14.17484	321	-26.03132	321	-43.93282	321	-54.90034	321	31.78565	321	21.16894	321	-3.373003	321	16.06329	321
	322	-25.48933	322	-15.07834	322	-38.00299	322	-48.57502	322	-31.57418	322	-23.5198	322	-66.67741	322	-36.78378	322	-14.53249	322	-16.22202	322	-86.20179	322	-77.60056	322	-30.8817	322	-13.00727	322	-85.51823	322	-46.23882	322	-14.97967	322	-27.57845	322	-44.19878	322	-52.89193	322	32.21735	322	21.82241	322	.900873	322	21.20841	322
	323	-24.95891	323	-21.81412	323	-39.31801	323	-45.18747	323	-34.78815	323	-27.45584	323	-68.09566	323	-38.01305	323	-13.2969	323	-16.15072	323	-89.84021	323	-80.71957	323	-30.0981	323	-13.02564	323	-88.65886	323	-48.2851	323	-14.41401	323	-28.50875	323	-43.82667	323	-54.95355	323	33.58956	323	23.6861	323	4.7445	323	24.75855	323
	324	-26.21926	324	-21.4237	324	-38.04945	324	-47.06698	324	-33.47326	324	-24.17152	324	-64.62601	324	-40.42937	324	-12.17124	324	-19.60695	324	-89.90273	324	-82.46516	324	-27.53299	324	-12.10107	324	-82.63991	324	-45.42123	324	-13.94309	324	-26.34732	324	-43.61061	324	-54.01387	324	34.44596	324	25.20303	324	7.246757	324	26.37642	324
	325	-23.77125	325	-16.50068	325	-39.4066	325	-43.34627	325	-33.67512	325	-27.93218	325	-65.74068	325	-39.80415	325	-12.69241	325	-17.50171	325	-89.84432	325	-79.49564	325	-26.78856	325	-11.21822	325	-87.11433	325	-43.54316	325	-13.81613	325	-26.58133	325	-44.04638	325	-54.94004	325	34.84641	325	26.85294	325	7.013883	325	26.0462	325
	326	-22.54894	326	-17.00974	326	-41.57101	326	-46.8139	326	-32.7328	326	-27.63735	326	-63.1911	326	-38.77954	326	-13.65407	326	-21.71351	326	-89.24707	326	-77.04501	326	-26.07054	326	-8.34413	326	-83.71877	326	-46.74535	326	-13.68284	326	-26.57829	326	-44.58363	326	-55.01896	326	35.94033	326	28.26607	326	6.92977	326	24.19388	326
	327	-28.15876	327	-21.86502	327	-42.53285	327	-53.18567	327	-33.91679	327	-28.27602	327	-58.12302	327	-43.30042	327	-13.46818	327	-18.95034	327	-87.04403	327	-76.61264	327	-26.30544	327	-9.739203	327	-88.34093	327	-47.81966	327	-13.36779	327	-25.71637	327	-45.38367	327	-55.46837	327	36.80964	327	31.17925	327	8.325067	327	27.47278	327
	328	-23.42239	328	-21.02057	328	-43.32467	328	-49.83193	328	-35.55845	328	-28.67577	328	-57.95638	328	-45.00375	328	-13.40472	328	-19.84567	328	-86.96022	328	-73.23921	328	-24.40569	328	-6.235091	328	-88.93223	328	-39.99427	328	-14.30004	328	-27.37117	328	-45.56961	328	-55.4974	328	36.4072	328	32.14793	328	7.882796	328	28.70598	328
	329	-24.37245	329	-20.78961	329	-44.65354	329	-52.38483	329	-36.76235	329	-32.21151	329	-58.85405	329	-21.81051	329	-13.36895	329	-20.16755	329	-88.1374	329	-71.65946	329	-23.46063	329	-5.900348	329	-91.67236	329	-41.65854	329	-12.97586	329	-27.61134	329	-43.44858	329	-52.07605	329	35.3262	329	30.23828	329	7.464797	329	29.54091	329
	330	-25.9878	330	-18.01487	330	-42.77073	330	-48.18902	330	-36.42158	330	-29.80846	330	-53.73276	330	-27.14177	330	-14.49238	330	-20.19505	330	-87.94394	330	-70.02661	330	-22.01978	330	-7.714306	330	-92.9827	330	-43.84168	330	-12.29094	330	-26.12831	330	-42.5754	330	-50.35614	330	35.46523	330	30.28554	330	5.49742	330	27.39292	330
	331	-22.92746	331	-20.64384	331	-42.90329	331	-50.4244	331	-36.40819	331	-26.79197	331	-55.35234	331	-28.98533	331	-15.41899	331	-22.91717	331	-88.33628	331	-70.21255	331	-22.28784	331	-8.69335	331	-91.5295	331	-45.90044	331	-12.09214	331	-26.37922	331	-41.84218	331	-48.51611	331	34.22519	331	30.79749	331	3.724349	331	25.84562	331
	332	-23.82375	332	-17.6668	332	-43.64363	332	-49.00017	332	-35.71355	332	-28.49174	332	-54.01156	332	-35.84946	332	-15.76903	332	-23.17163	332	-90.48164	332	-69.26482	332	-21.31838	332	-6.986791	332	-91.56974	332	-47.68605	332	-11.44753	332	-25.89307	332	-41.48385	332	-48.50579	332	33.85178	332	29.67609	332	2.757529	332	25.34607	332
	333	-24.10058	333	-20.28008	333	-45.19305	333	-51.20546	333	-36.97636	333	-33.08238	333	-52.46814	333	-36.34905	333	-15.22913	333	-22.00294	333	-88.25121	333	-69.76305	333	-22.5237	333	-7.731398	333	-89.48576	333	-41.44878	333	-11.44419	333	-25.66804	333	-41.29282	333	-46.12777	333	33.73706	333	28.08651	333	.6287062	333	24.42057	333
	334	-23.5816	334	-19.25882	334	-44.81038	334	-54.24541	334	-38.50645	334	-32.02115	334	-51.92974	334	-38.16637	334	-16.40203	334	-21.46601	334	-91.54536	334	-68.18583	334	-22.09238	334	-9.170193	334	-90.50034	334	-40.7403	334	-11.28863	334	-25.28974	334	-40.8932	334	-45.77304	334	33.75388	334	28.24276	334	-7.198811E-02	334	24.2238	334
	335	-23.61908	335	-17.3402	335	-45.36334	335	-52.491	335	-39.1483	335	-32.37705	335	-51.89504	335	-28.78995	335	-14.85119	335	-22.17584	335	-89.52413	335	-69.64703	335	-22.13392	335	-10.31609	335	-84.66805	335	-38.44708	335	-10.86989	335	-26.68521	335	-40.83879	335	-47.89697	335	33.2299	335	24.7518	335	.4708761	335	25.54108	335
	336	-25.13604	336	-19.73279	336	-46.93428	336	-51.12376	336	-38.13716	336	-31.8314	336	-49.46737	336	-29.76676	336	-18.19282	336	-24.26151	336	-90.89439	336	-69.63558	336	-21.23549	336	-9.105217	336	-81.60036	336	-41.03355	336	-10.73482	336	-25.53299	336	-40.64714	336	-45.31281	336	32.91702	336	21.45819	336	2.857511	336	27.81527	336
	337	-25.20681	337	-21.17328	337	-45.15487	337	-49.8209	337	-38.50063	337	-29.58924	337	-54.46771	337	-28.86772	337	-16.21021	337	-22.82724	337	-89.73862	337	-69.76418	337	-19.35724	337	-10.06185	337	-75.57307	337	-39.34703	337	-10.15044	337	-24.42036	337	-40.99347	337	-45.62164	337	33.23416	337	22.42988	337	4.989797	337	28.07599	337
	338	-25.50862	338	-17.67484	338	-46.34784	338	-53.09829	338	-37.87226	338	-30.10798	338	-51.5568	338	-40.61674	338	-16.71518	338	-22.27399	338	-89.01575	338	-72.85519	338	-19.18931	338	-7.195093	338	-76.18501	338	-37.65646	338	-9.171373	338	-22.81557	338	-40.75135	338	-45.34578	338	33.4674	338	21.95536	338	5.270032	338	27.64525	338
	339	-24.04922	339	-19.74529	339	-46.72272	339	-53.51705	339	-36.32461	339	-27.30769	339	-49.07106	339	-33.49562	339	-16.12796	339	-22.17908	339	-89.14448	339	-74.03149	339	-18.01984	339	-6.550749	339	-72.55972	339	-35.08179	339	-9.473792	339	-23.20507	339	-39.65396	339	-42.8513	339	32.89865	339	21.3908	339	6.185454	339	28.46298	339
	340	-25.2794	340	-23.92358	340	-48.95232	340	-51.942	340	-37.34026	340	-29.77107	340	-51.19528	340	-21.98456	340	-16.11411	340	-22.09637	340	-91.5367	340	-75.78292	340	-17.90374	340	-9.138902	340	-71.56626	340	-37.5647	340	-9.885859	340	-21.60892	340	-39.0346	340	-44.16154	340	32.09691	340	20.22915	340	9.480585	340	29.59797	340
	341	-20.43203	341	-21.92713	341	-50.33185	341	-53.30443	341	-36.15432	341	-28.4308	341	-47.72681	341	-24.93147	341	-16.80935	341	-21.25071	341	-92.32441	341	-78.51619	341	-17.49285	341	-7.898549	341	-72.29875	341	-37.25477	341	-10.90325	341	-21.55056	341	-39.02783	341	-45.2263	341	33.00123	341	20.27101	341	13.20543	341	34.47458	341
	342	-21.99844	342	-18.42995	342	-50.29657	342	-53.50484	342	-36.2171	342	-25.40937	342	-51.92442	342	-26.81823	342	-16.55843	342	-24.35546	342	-90.79162	342	-81.26304	342	-16.71329	342	-4.521466	342	-71.85165	342	-38.00484	342	-9.937165	342	-22.66186	342	-40.01577	342	-45.43732	342	32.31965	342	20.18592	342	16.67677	342	36.81922	342
	343	-22.6296	343	-21.94086	343	-49.46249	343	-55.74758	343	-34.40479	343	-26.52887	343	-50.28082	343	-32.98203	343	-16.005	343	-24.22447	343	-89.6776	343	-79.70864	343	-14.97968	343	-3.330013	343	-75.99891	343	-32.00323	343	-10.04087	343	-22.21593	343	-41.79745	343	-43.91822	343	31.40764	343	21.255	343	19.9935	343	38.92523	343
	344	-23.54196	344	-19.30348	344	-51.11039	344	-55.85575	344	-32.57417	344	-23.25613	344	-47.53175	344	-29.12174	344	-15.42762	344	-19.50509	344	-89.24553	344	-77.94487	344	-14.62188	344	-2.837808	344	-74.6201	344	-34.99297	344	-10.70937	344	-20.70588	344	-41.27575	344	-48.87256	344	31.26357	344	24.7583	344	22.91442	344	42.23015	344
	345	-21.66355	345	-20.95408	345	-52.54865	345	-56.37719	345	-30.86516	345	-22.0365	345	-47.4415	345	-29.08723	345	-15.39456	345	-19.77437	345	-90.17867	345	-78.38465	345	-15.39441	345	-2.34053	345	-74.64374	345	-31.49658	345	-11.24017	345	-20.62973	345	-40.4283	345	-48.97725	345	29.98806	345	25.56842	345	26.05285	345	44.59875	345
	346	-20.42442	346	-20.09329	346	-53.84604	346	-53.27058	346	-32.80178	346	-21.68427	346	-46.98592	346	-20.64365	346	-14.29829	346	-20.17063	346	-88.31003	346	-78.18916	346	-14.89703	346	-2.438473	346	-74.98044	346	-29.35734	346	-10.21133	346	-21.57319	346	-39.75222	346	-46.92356	346	29.31261	346	25.28098	346	30.82407	346	48.0473	346
	347	-20.3621	347	-18.39193	347	-52.3868	347	-55.5307	347	-31.82345	347	-16.67565	347	-46.60366	347	-24.96335	347	-13.72515	347	-18.94228	347	-87.46545	347	-76.45461	347	-14.83654	347	-4.266774	347	-72.10707	347	-34.16375	347	-10.4246	347	-18.94019	347	-38.79554	347	-47.31067	347	28.83274	347	25.65303	347	33.13191	347	49.32526	347
	348	-17.373	348	-15.2154	348	-51.72595	348	-56.40511	348	-29.47424	348	-13.84406	348	-44.46205	348	-11.94094	348	-13.06212	348	-16.11567	348	-87.11081	348	-76.76556	348	-16.51098	348	-2.19523	348	-72.83009	348	-32.75541	348	-11.24967	348	-20.17077	348	-37.65864	348	-47.42542	348	28.8156	348	25.80654	348	34.57582	348	52.09475	348
	349	-16.53134	349	-12.58385	349	-51.84448	349	-53.3181	349	-29.71603	349	-18.10556	349	-44.58567	349	-20.29996	349	-14.26628	349	-16.36048	349	-88.30122	349	-75.65379	349	-13.17517	349	-1.033076	349	-75.39684	349	-27.60968	349	-11.36669	349	-19.09859	349	-36.7315	349	-45.58046	349	28.60047	349	26.56299	349	35.24812	349	55.38181	349
	350	-18.37263	350	-18.72119	350	-52.10122	350	-56.38175	350	-30.36807	350	-20.023	350	-43.72686	350	-17.73143	350	-16.31356	350	-20.82972	350	-87.31284	350	-76.93356	350	-11.67327	350	-1.801746	350	-74.45238	350	-33.40907	350	-10.29358	350	-20.29051	350	-36.04395	350	-45.60138	350	27.04659	350	26.696	350	36.52896	350	58.12808	350
	351	-17.06397	351	-18.55496	351	-51.173	351	-55.60049	351	-31.39074	351	-20.73437	351	-39.90314	351	-26.72391	351	-14.59062	351	-17.51832	351	-87.325	351	-76.81166	351	-12.60037	351	-.6961693	351	-71.97447	351	-27.28855	351	-11.00388	351	-19.63145	351	-36.09392	351	-45.00724	351	25.01881	351	26.73583	351	36.39487	351	60.29686	351
	352	-17.35313	352	-16.19205	352	-49.94184	352	-51.54226	352	-29.9802	352	-19.07542	352	-39.8157	352	-28.87334	352	-15.40563	352	-20.36835	352	-84.97522	352	-76.97177	352	-11.69536	352	2.583233	352	-74.06908	352	-28.72779	352	-11.60419	352	-20.25467	352	-34.40889	352	-43.75342	352	23.78804	352	25.17067	352	35.0309	352	58.22787	352
	353	-14.56372	353	-14.57458	353	-49.55031	353	-49.13026	353	-29.14807	353	-16.35569	353	-38.96021	353	-15.35234	353	-15.60378	353	-20.55387	353	-86.5387	353	-76.36307	353	-11.07907	353	1.875701	353	-70.86054	353	-28.97985	353	-11.96134	353	-21.1787	353	-31.73646	353	-41.68803	353	25.22078	353	25.28015	353	32.7941	353	55.54124	353
	354	-15.08552	354	-11.73738	354	-49.31857	354	-51.6025	354	-27.17419	354	-15.55382	354	-39.20196	354	-23.61668	354	-16.46167	354	-24.39148	354	-85.29072	354	-74.60773	354	-9.999079	354	-1.043083	354	-67.69009	354	-24.27442	354	-10.98746	354	-21.38028	354	-31.02503	354	-42.98528	354	25.21198	354	25.42265	354	30.39985	354	52.9932	354
	355	-13.90482	355	-15.28583	355	-51.32483	355	-53.84774	355	-26.69662	355	-13.38952	355	-36.78714	355	-17.47077	355	-16.55635	355	-20.24918	355	-83.71044	355	-74.32055	355	-9.988305	355	1.376879	355	-65.49702	355	-26.07403	355	-10.76554	355	-22.6419	355	-31.19254	355	-39.88983	355	24.45206	355	25.78083	355	28.45309	355	51.45294	355
	356	-12.08221	356	-12.00043	356	-51.02732	356	-52.69669	356	-24.35715	356	-11.53595	356	-35.57732	356	-15.43429	356	-16.60783	356	-21.01234	356	-83.99621	356	-73.17217	356	-11.59233	356	.2764849	356	-61.61872	356	-24.03466	356	-11.0611	356	-21.85381	356	-30.57754	356	-40.58459	356	22.85263	356	24.21985	356	26.62207	356	47.52718	356
	357	-12.70775	357	-12.59908	357	-50.63771	357	-52.74778	357	-24.45621	357	-9.6206	357	-36.87761	357	-16.92386	357	-17.51797	357	-20.7267	357	-83.1312	357	-73.39516	357	-9.218304	357	.9949406	357	-59.02914	357	-24.60212	357	-10.98485	357	-19.71019	357	-29.95973	357	-43.12208	357	22.54044	357	22.93015	357	26.35146	357	45.2374	357
	358	-13.57007	358	-13.58766	358	-48.05445	358	-51.52651	358	-20.65477	358	-8.95212	358	-35.01525	358	-21.87545	358	-17.71694	358	-21.33945	358	-83.10971	358	-70.37882	358	-11.16493	358	1.543744	358	-54.41396	358	-18.33949	358	-10.9467	358	-20.74958	358	-31.3613	358	-45.09425	358	22.55715	358	19.514	358	26.12884	358	44.86471	358
	359	-9.039489	359	-9.379708	359	-51.28466	359	-50.05742	359	-19.28995	359	-8.874637	359	-36.99865	359	-21.51423	359	-19.61011	359	-22.27651	359	-81.64397	359	-69.7902	359	-12.1288	359	-1.750014	359	-53.66552	359	-17.878	359	-11.39165	359	-21.52298	359	-32.06707	359	-45.71922	359	20.7968	359	16.01973	359	26.98243	359	42.05252	359
	360	-8.548124	360	-12.24325	360	-52.7009	360	-53.05432	360	-18.11022	360	-6.22414	360	-35.0382	360	-17.74725	360	-19.41264	360	-22.48908	360	-84.2116	360	-68.06207	360	-12.42304	360	-2.029989	360	-55.92515	360	-22.53053	360	-11.412	360	-21.02801	360	-33.07236	360	-42.55623	360	19.36731	360	15.0678	360	26.68135	360	41.33494	360
	361	-10.17673	361	-14.68373	361	-51.401	361	-52.74074	361	-16.94243	361	-7.016896	361	-33.41413	361	-24.98777	361	-18.63489	361	-24.93352	361	-84.07775	361	-67.5816	361	-12.59421	361	-2.096585	361	-52.44976	361	-24.14017	361	-11.87586	361	-21.32601	361	-34.0425	361	-47.47093	361	18.89591	361	14.75368	361	27.95088	361	40.54996	361
	362	-11.69725	362	-16.34742	362	-51.13699	362	-52.16351	362	-15.73151	362	-6.643182	362	-34.8079	362	-15.49571	362	-17.91323	362	-20.59159	362	-81.94466	362	-68.03684	362	-9.816373	362	2.006282	362	-51.94895	362	-23.3794	362	-12.24579	362	-24.02313	362	-35.35553	362	-48.20662	362	18.16754	362	11.52736	362	27.79222	362	42.17631	362
	363	-11.642	363	-14.1649	363	-51.11573	363	-49.29832	363	-15.6599	363	-8.602121	363	-34.34899	363	-14.57312	363	-18.1642	363	-24.6385	363	-78.76722	363	-65.50139	363	-9.981079	363	.8632358	363	-51.56689	363	-17.49841	363	-12.01175	363	-20.31664	363	-35.23792	363	-44.19177	363	16.89739	363	10.88781	363	29.02413	363	44.12513	363
	364	-9.744238	364	-12.21538	364	-53.18058	364	-53.23468	364	-13.83822	364	-8.480776	364	-32.34581	364	-27.91223	364	-17.79205	364	-21.65766	364	-79.12132	364	-63.27156	364	-9.670266	364	-1.149725	364	-49.16154	364	-19.40994	364	-11.98112	364	-19.39198	364	-36.35936	364	-45.21268	364	16.05848	364	11.27211	364	29.44121	364	42.48243	364
	365	-8.799562	365	-13.05192	365	-53.26781	365	-53.17583	365	-13.54556	365	-4.322837	365	-34.16509	365	-12.26603	365	-17.99232	365	-20.21974	365	-77.80285	365	-62.30997	365	-10.91212	365	.6834317	365	-55.96523	365	-17.71922	365	-12.52012	365	-22.67753	365	-36.98659	365	-45.4713	365	15.25921	365	10.85754	365	29.59742	365	41.78251	365
	366	-10.77804	366	-15.88283	366	-54.94916	366	-52.55505	366	-13.61819	366	-6.61954	366	-28.81614	366	-14.72037	366	-17.08483	366	-20.28705	366	-76.63744	366	-59.09391	366	-10.07778	366	-.1983876	366	-58.2161	366	-19.19233	366	-12.07692	366	-21.06879	366	-38.53249	366	-44.20361	366	14.61568	366	11.26933	366	29.46579	366	40.80249	366
	367	-12.20205	367	-18.99477	367	-54.81408	367	-55.55994	367	-15.22735	367	-5.847325	367	-30.46389	367	-19.32116	367	-17.0731	367	-18.4966	367	-78.39869	367	-62.4999	367	-9.778262	367	-2.483327	367	-56.8276	367	-22.1669	367	-12.65166	367	-19.75281	367	-40.02349	367	-45.64437	367	13.08975	367	12.05094	367	28.88106	367	41.62583	367
	368	-10.94176	368	-18.10162	368	-53.76478	368	-56.40227	368	-13.67841	368	-6.118874	368	-28.37499	368	-18.8648	368	-16.99932	368	-17.37209	368	-77.77414	368	-61.45534	368	-8.693374	368	-1.068973	368	-57.55	368	-16.09233	368	-13.0641	368	-20.4738	368	-41.84647	368	-49.303	368	10.82696	368	10.88301	368	28.77358	368	43.5496	368
	369	-10.37638	369	-17.96115	369	-54.55634	369	-57.15581	369	-15.03478	369	-6.165131	369	-22.4135	369	-17.79598	369	-16.43474	369	-16.22382	369	-75.54453	369	-61.41017	369	-7.285163	369	1.773898	369	-60.37612	369	-21.02725	369	-12.73511	369	-19.74797	369	-42.90404	369	-48.72174	369	9.738827	369	7.107481	369	27.14126	369	43.00543	369
	370	-9.594705	370	-16.00469	370	-56.26741	370	-59.32515	370	-13.26642	370	-6.744669	370	-19.52771	370	-13.75647	370	-16.35408	370	-21.93814	370	-79.84525	370	-62.90515	370	-7.289291	370	1.398351	370	-57.25078	370	-22.57638	370	-12.60251	370	-19.57966	370	-43.5625	370	-48.14227	370	9.804777	370	8.685121	370	26.01122	370	42.24132	370
	371	-9.7405	371	-17.28307	371	-58.36944	371	-57.42754	371	-12.57932	371	-3.737482	371	-19.32026	371	-.1817828	371	-17.88115	371	-19.74269	371	-78.84162	371	-62.97254	371	-6.560026	371	3.925889	371	-56.52538	371	-19.05908	371	-12.66673	371	-19.03502	371	-43.03447	371	-49.427	371	8.788404	371	9.678461	371	25.17128	371	40.29787	371
	372	-8.634317	372	-13.75114	372	-59.08579	372	-59.03377	372	-12.10191	372	-3.82829	372	-20.60361	372	-3.534803	372	-19.02104	372	-20.22712	372	-77.87572	372	-63.00172	372	-7.557641	372	5.902896	372	-57.82184	372	-17.01162	372	-12.70796	372	-18.54907	372	-42.60795	372	-48.47374	372	7.933012	372	8.945204	372	24.38665	372	42.1778	372
	373	-10.21457	373	-17.45887	373	-57.63706	373	-59.88911	373	-10.15806	373	-2.76302	373	-17.29224	373	-13.03592	373	-19.44213	373	-19.94954	373	-76.94473	373	-65.05829	373	-7.956819	373	2.588014	373	-57.47176	373	-12.40813	373	-12.30347	373	-18.87547	373	-41.0924	373	-48.13202	373	7.263494	373	8.047354	373	23.23604	373	41.83694	373
	374	-8.833297	374	-18.81596	374	-58.00826	374	-59.48652	374	-10.33539	374	-3.30261	374	-15.50128	374	-12.7531	374	-18.99109	374	-19.25795	374	-80.3868	374	-66.20607	374	-7.449213	374	1.280749	374	-54.14369	374	-17.24987	374	-12.42072	374	-18.63644	374	-39.28447	374	-45.06598	374	6.056108	374	6.969651	374	23.09066	374	41.28799	374
	375	-10.19171	375	-20.8018	375	-58.62347	375	-59.71696	375	-10.10382	375	.5565858	375	-17.11161	375	-7.077916	375	-20.44177	375	-20.80297	375	-81.56834	375	-69.55096	375	-5.500201	375	3.487275	375	-53.91218	375	-16.61349	375	-12.25543	375	-22.43508	375	-37.7561	375	-45.33826	375	6.745855	375	5.286916	375	23.92817	375	40.52146	375
	376	-8.886007	376	-19.46221	376	-58.41789	376	-60.15232	376	-9.918756	376	-3.879277	376	-17.20209	376	-2.888927	376	-19.5091	376	-22.03171	376	-80.63231	376	-72.22041	376	-3.255254	376	4.489895	376	-52.40267	376	-15.42371	376	-12.63362	376	-16.89051	376	-36.80129	376	-48.07077	376	6.729426	376	4.658917	376	23.92075	376	37.83007	376
	377	-7.351683	377	-20.70864	377	-57.29224	377	-59.82426	377	-6.710596	377	1.557178	377	-19.48198	377	-5.819152	377	-20.10912	377	-22.28189	377	-78.28654	377	-73.3382	377	-3.006036	377	3.158131	377	-48.31511	377	-14.25381	377	-13.96296	377	-19.2925	377	-36.20534	377	-43.87683	377	6.654469	377	7.070173	377	26.74094	377	38.52171	377
	378	-6.02828	378	-16.16533	378	-59.80697	378	-61.24419	378	-6.208727	378	4.246727	378	-19.18216	378	-11.44658	378	-20.35409	378	-28.23915	378	-76.44444	378	-69.85619	378	-1.075547	378	3.902848	378	-45.92324	378	-10.81753	378	-13.83569	378	-18.13207	378	-36.28163	378	-48.98216	378	6.952338	378	7.876437	378	28.39687	378	40.27586	378
	379	-7.235806	379	-17.03839	379	-56.99361	379	-58.42506	379	-5.969453	379	4.113221	379	-18.39875	379	-9.262361E-02	379	-20.90342	379	-18.73712	379	-76.13597	379	-72.82422	379	-3.963177	379	5.895283	379	-42.39239	379	-8.887178	379	-13.77902	379	-20.00834	379	-35.65358	379	-48.02271	379	6.857316	379	7.000993	379	29.54565	379	43.08273	379
	380	-8.701795	380	-17.11064	380	-58.19378	380	-57.37492	380	-4.869154	380	2.156991	380	-18.53788	380	-5.134782	380	-20.73202	380	-21.39534	380	-75.686	380	-72.57544	380	-1.235627	380	5.229133	380	-40.73415	380	-10.18411	380	-13.28019	380	-18.81216	380	-35.41213	380	-47.59386	380	7.501195	380	8.516461	380	30.63912	380	42.11691	380
	381	-7.169096	381	-15.91556	381	-55.68286	381	-59.06761	381	-4.75435	381	5.96959	381	-20.83115	381	-8.784493	381	-21.00828	381	-19.83853	381	-75.19455	381	-70.80582	381	-.6480998	381	4.9749	381	-43.85504	381	-9.278738	381	-12.53322	381	-18.78006	381	-35.4034	381	-50.10577	381	9.039366	381	10.58465	381	31.55848	381	43.23656	381
	382	-6.292837	382	-15.51513	382	-57.20284	382	-56.04181	382	-3.858959	382	6.947003	382	-17.98505	382	4.476355	382	-20.78515	382	-18.49222	382	-75.51637	382	-70.97461	382	.5919456	382	6.986431	382	-41.66544	382	-10.32304	382	-12.02102	382	-18.7563	382	-36.09446	382	-52.48235	382	11.67148	382	12.97523	382	32.78684	382	44.89521	382
	383	-6.049429	383	-14.71635	383	-57.95233	383	-56.84277	383	-1.946784	383	6.374665	383	-17.87021	383	-3.835281	383	-20.32388	383	-18.06517	383	-75.34584	383	-69.7582	383	-.3510368	383	4.014016	383	-42.32605	383	-11.92864	383	-11.2905	383	-17.75554	383	-36.06765	383	-52.21471	383	12.72885	383	14.59746	383	33.196	383	43.72793	383
	384	-8.229798	384	-15.68998	384	-57.30854	384	-56.76517	384	-2.28699	384	7.918914	384	-22.52848	384	-5.871697	384	-21.92528	384	-16.74024	384	-75.16032	384	-70.68509	384	2.743359	384	7.055457	384	-43.46254	384	-12.60468	384	-11.23949	384	-16.63475	384	-37.18101	384	-54.02466	384	12.63802	384	16.46337	384	34.5126	384	46.22828	384
	385	-6.537333	385	-15.26415	385	-54.69623	385	-57.49382	385	-.7322067	385	7.776938	385	-15.39054	385	-4.592195	385	-21.53415	385	-17.67898	385	-72.94606	385	-68.5697	385	1.889389	385	6.653844	385	-44.70687	385	-6.864393	385	-12.25427	385	-19.01806	385	-37.87001	385	-57.01685	385	12.53795	385	17.24564	385	35.84263	385	47.01352	385
	386	-7.662421	386	-16.79133	386	-54.5055	386	-56.86393	386	1.152122	386	8.594803	386	-14.21852	386	5.182281	386	-20.33406	386	-18.16798	386	-73.63023	386	-69.24048	386	3.616432	386	11.69162	386	-45.61132	386	-8.866552	386	-12.35009	386	-17.37365	386	-38.46633	386	-54.98	386	14.90626	386	15.58435	386	36.38401	386	47.57212	386
	387	-8.460724	387	-15.42055	387	-54.35979	387	-52.4852	387	-.6523083	387	6.406651	387	-20.64776	387	-6.00111	387	-18.94259	387	-20.41036	387	-73.41062	387	-64.82338	387	4.521338	387	10.88616	387	-47.89905	387	-16.12263	387	-12.67761	387	-18.40737	387	-38.38047	387	-56.41104	387	18.16776	387	16.39314	387	37.24817	387	46.75977	387
	388	-8.334039	388	-17.22829	388	-53.42953	388	-56.26022	388	-.53487	388	8.349098	388	-18.90408	388	-.4421585	388	-17.38169	388	-16.05569	388	-77.28247	388	-66.00928	388	5.059401	388	12.59967	388	-47.55463	388	-17.18039	388	-12.27193	388	-18.85503	388	-37.84657	388	-55.93345	388	18.48715	388	17.62953	388	37.39132	388	45.81272	388
	389	-5.755387	389	-17.60436	389	-54.34315	389	-55.96654	389	.6410262	389	8.865843	389	-15.6659	389	5.044378	389	-16.73299	389	-15.22519	389	-74.32951	389	-67.27774	389	1.921201	389	14.9924	389	-47.71978	389	-11.4039	389	-12.49132	389	-20.49724	389	-36.26917	389	-52.98945	389	17.71606	389	19.10283	389	36.46181	389	48.1251	389
	390	-9.023188	390	-18.90544	390	-53.92317	390	-52.6867	390	1.853637	390	11.32139	390	-15.47455	390	4.370448	390	-16.06926	390	-14.40596	390	-76.22079	390	-65.07743	390	3.929628	390	14.70545	390	-47.83354	390	-9.889238	390	-12.83279	390	-17.72971	390	-34.89361	390	-50.49375	390	17.47497	390	19.49451	390	36.25829	390	49.39824	390
	391	-9.873002	391	-17.19965	391	-53.82191	391	-54.61778	391	1.680436	391	13.52612	391	-10.6222	391	4.054977	391	-14.33411	391	-11.6079	391	-76.34956	391	-64.96071	391	3.199582	391	12.0552	391	-45.52015	391	-9.991095	391	-13.23305	391	-19.28405	391	-34.31202	391	-52.13594	391	18.24292	391	18.2262	391	35.68167	391	49.32289	391
	392	-7.821036	392	-18.30045	392	-56.44734	392	-52.01432	392	2.485844	392	12.7286	392	-15.16417	392	-.1299157	392	-15.08141	392	-12.69786	392	-75.13152	392	-65.66602	392	3.34145	392	12.21598	392	-46.78848	392	-6.774536	392	-13.525	392	-19.72199	392	-34.28047	392	-49.48385	392	18.43115	392	17.02405	392	34.68012	392	48.09951	392
	393	-11.40213	393	-18.47471	393	-57.51862	393	-55.80091	393	3.877361	393	15.33153	393	-10.17783	393	-4.832431	393	-13.73989	393	-13.25537	393	-74.19048	393	-62.98878	393	6.376458	393	15.42005	393	-44.41719	393	-9.665136	393	-13.52291	393	-17.47281	393	-34.02928	393	-48.95893	393	17.55569	393	16.85369	393	34.56179	393	47.24997	393
	394	-6.175507	394	-13.96458	394	-57.1198	394	-57.05299	394	3.240539	394	15.44248	394	-11.18193	394	.216077	394	-13.92826	394	-12.51202	394	-73.47919	394	-60.04436	394	6.518965	394	11.97728	394	-42.20266	394	-14.24427	394	-12.7244	394	-17.35211	394	-35.91114	394	-50.51375	394	17.45954	394	19.6068	394	34.81153	394	48.61797	394
	395	-5.328193	395	-14.99487	395	-57.71272	395	-56.87861	395	4.142636	395	17.14235	395	-13.37255	395	2.814128	395	-13.23949	395	-11.19508	395	-72.44965	395	-61.86757	395	5.953788	395	13.67878	395	-43.04953	395	-5.142171	395	-13.2047	395	-18.70283	395	-37.91804	395	-52.85193	395	16.07534	395	18.00326	395	34.28751	395	49.3496	395
	396	-5.139903	396	-15.62191	396	-56.47828	396	-55.70909	396	5.772548	396	19.14506	396	-10.3346	396	7.152828	396	-12.12626	396	-11.54292	396	-72.4598	396	-60.11813	396	6.382383	396	13.49093	396	-38.85378	396	-4.544673	396	-13.31929	396	-17.77983	396	-40.22127	396	-53.61456	396	14.13519	396	16.06735	396	34.94579	396	50.1885	396
	397	-7.151288	397	-18.20582	397	-58.5702	397	-55.68782	397	6.075459	397	18.30593	397	-12.35682	397	.8652506	397	-11.78903	397	-11.01508	397	-71.30125	397	-59.28606	397	6.417912	397	12.12603	397	-39.93193	397	-7.522229	397	-13.37675	397	-17.05917	397	-42.17587	397	-54.89943	397	13.08158	397	15.65571	397	33.87161	397	46.0135	397
	398	-4.457153	398	-14.20833	398	-57.90185	398	-57.53278	398	6.703544	398	21.87869	398	-11.87627	398	-2.954985	398	-12.01341	398	-10.91804	398	-70.65395	398	-60.12728	398	6.992639	398	13.23831	398	-35.24023	398	-12.63926	398	-13.58801	398	-18.16318	398	-44.94855	398	-54.91912	398	12.06461	398	14.36992	398	31.87707	398	41.63943	398
	399	-6.807363	399	-11.1081	399	-60.63813	399	-57.5201	399	6.780594	399	24.02284	399	-14.99837	399	2.576442	399	-12.19602	399	-11.22185	399	-72.79265	399	-59.76336	399	5.163511	399	10.93977	399	-35.4313	399	-4.138312	399	-13.91339	399	-19.33508	399	-46.79126	399	-55.6969	399	12.91777	399	14.48251	399	31.03936	399	39.82877	399
	400	-6.67817	400	-14.86217	400	-60.40792	400	-57.5442	400	10.29127	400	25.93765	400	-11.28554	400	.360295	400	-13.3515	400	-12.74687	400	-72.14787	400	-58.842	400	6.751037	400	9.708803	400	-30.48156	400	-7.215751	400	-14.18978	400	-17.66875	400	-49.71351	400	-57.01115	400	13.26502	400	14.87993	400	31.32704	400	39.48915	400
	401	-6.592996	401	-16.61071	401	-61.01715	401	-61.19788	401	8.73707	401	22.43015	401	-14.72445	401	-3.18583	401	-13.22833	401	-11.06733	401	-72.43119	401	-59.71327	401	4.411466	401	10.58442	401	-30.5653	401	-7.671644	401	-14.07226	401	-17.99135	401	-50.74683	401	-58.91957	401	13.52392	401	15.41535	401	31.61074	401	41.27648	401
	402	-6.443339	402	-13.66319	402	-61.96159	402	-60.08694	402	7.808	402	23.6511	402	-12.99491	402	-1.60791	402	-13.20896	402	-10.94567	402	-73.74411	402	-61.0778	402	6.748915	402	10.66812	402	-28.99051	402	-1.554141	402	-15.16575	402	-20.11726	402	-51.14301	402	-58.97044	402	13.51202	402	14.62717	402	31.83916	402	41.56823	402
	403	-1.942422	403	-12.25642	403	-63.55021	403	-62.99577	403	8.630831	403	20.95869	403	-15.16954	403	-5.802982	403	-14.73988	403	-15.90849	403	-73.64196	403	-62.30995	403	6.146924	403	11.01146	403	-31.01633	403	-7.844762	403	-15.62783	403	-19.78369	403	-51.29903	403	-61.53844	403	13.35054	403	14.48428	403	32.63404	403	41.50513	403
	404	-4.012048	404	-10.22882	404	-64.6502	404	-63.63907	404	8.712006	404	20.73313	404	-14.63294	404	-8.584443	404	-14.36051	404	-13.79806	404	-70.29257	404	-60.89434	404	5.226327	404	9.308599	404	-31.20942	404	-9.161333	404	-15.40584	404	-19.99244	404	-52.66045	404	-61.86724	404	13.19567	404	16.4472	404	33.50672	404	40.84045	404
	405	-3.498044	405	-11.93173	405	-64.35563	405	-66.8774	405	8.016819	405	20.92202	405	-13.0023	405	5.472775	405	-13.26395	405	-12.39841	405	-71.65779	405	-62.1979	405	5.094823	405	10.7751	405	-27.66584	405	-6.040027	405	-15.87934	405	-20.59302	405	-52.59904	405	-62.48737	405	12.98325	405	17.07024	405	34.02266	405	43.4558	405
	406	-2.988592	406	-14.19355	406	-65.25473	406	-64.37215	406	8.275252	406	21.16924	406	-19.50118	406	5.964406	406	-12.54859	406	-11.84946	406	-68.75258	406	-63.79609	406	6.567328	406	8.950601	406	-32.90387	406	-8.622804	406	-15.72203	406	-20.47689	406	-52.36104	406	-61.61898	406	12.4569	406	16.59425	406	34.04207	406	43.98312	406
	407	-6.320531	407	-14.92292	407	-64.62887	407	-67.49747	407	9.323515	407	23.47925	407	-15.52035	407	4.80524	407	-11.30449	407	-11.50347	407	-68.89641	407	-63.71328	407	6.513518	407	11.5361	407	-30.60689	407	-7.8952	407	-15.4449	407	-19.03674	407	-52.30567	407	-61.02868	407	12.53846	407	17.78825	407	32.02533	407	44.07914	407
	408	-4.128326	408	-11.41739	408	-66.61998	408	-66.71337	408	7.113116	408	23.13728	408	-12.03826	408	-4.999402	408	-11.9051	408	-10.35166	408	-68.94756	408	-63.70422	408	8.644624	408	13.36643	408	-30.64318	408	-7.090286	408	-15.83904	408	-19.54687	408	-51.88945	408	-60.1627	408	12.83245	408	17.95168	408	29.67762	408	43.86515	408
	409	-3.155056	409	-11.46436	409	-67.98776	409	-64.12354	409	6.442744	409	23.69825	409	-13.69759	409	-8.499086	409	-12.37236	409	-10.57737	409	-67.12647	409	-63.91616	409	9.165696	409	14.96659	409	-33.01177	409	-5.405886	409	-16.49913	409	-21.29333	409	-51.5513	409	-62.12111	409	14.44668	409	19.25997	409	27.84952	409	40.22792	409
	410	-2.954895	410	-15.55638	410	-64.33723	410	-67.99846	410	6.67302	410	25.08493	410	-13.22211	410	-1.423608	410	-12.33662	410	-11.24591	410	-65.79813	410	-64.30077	410	10.87123	410	15.29119	410	-29.96679	410	-5.42004	410	-16.58167	410	-20.33326	410	-50.6803	410	-59.85296	410	15.78569	410	21.58651	410	28.72118	410	37.94591	410
	411	-3.662918	411	-13.60728	411	-65.49401	411	-66.76997	411	6.812165	411	23.15888	411	-12.61091	411	-5.670643	411	-11.30378	411	-9.606912	411	-66.42043	411	-63.00262	411	9.579866	411	15.49437	411	-32.15348	411	-2.826703	411	-17.55079	411	-21.52705	411	-49.36632	411	-60.85497	411	18.77449	411	25.53827	411	25.91425	411	38.40847	411
	412	-3.755824	412	-11.39804	412	-64.61841	412	-63.07522	412	6.168008	412	21.06713	412	-12.94039	412	-.563843	412	-10.60319	412	-8.285631	412	-63.18526	412	-65.49333	412	11.21383	412	18.04111	412	-28.02651	412	-5.163625	412	-18.09623	412	-25.27701	412	-48.02398	412	-63.23408	412	22.38823	412	25.025	412	22.62947	412	38.62591	412
	413	-.4920541	413	-9.653189	413	-63.2509	413	-60.99879	413	5.407043	413	24.93739	413	-10.00795	413	.7279257	413	-10.76649	413	-8.032629	413	-64.48749	413	-65.55465	413	11.57935	413	17.46381	413	-29.94681	413	-3.768473	413	-18.05455	413	-21.59637	413	-45.30616	413	-59.25928	413	26.47961	413	28.69418	413	23.29443	413	37.66491	413
	414	-3.535678	414	-14.09118	414	-63.42226	414	-64.65781	414	6.767927	414	25.80796	414	-8.355573	414	-7.877514E-02	414	-10.13169	414	-12.33088	414	-63.69282	414	-64.78915	414	13.36878	414	17.62164	414	-25.63311	414	-1.654301	414	-17.37736	414	-21.99823	414	-44.03009	414	-55.88997	414	29.57151	414	32.40954	414	24.95055	414	36.31246	414
	415	-4.11635	415	-12.47214	415	-61.70274	415	-66.30415	415	5.560133	415	19.21343	415	-7.915485	415	-8.505466	415	-9.816993	415	-7.369942	415	-63.63751	415	-62.50498	415	11.87065	415	20.88804	415	-24.62481	415	.2651709	415	-17.52545	415	-23.09565	415	-42.17477	415	-55.88848	415	31.88565	415	36.15247	415	25.2955	415	37.51494	415
	416	-2.134002	416	-11.98979	416	-61.78971	416	-63.14046	416	6.830527	416	20.04422	416	-3.324153	416	-7.529128	416	-10.71438	416	-9.017885	416	-64.86958	416	-64.1496	416	11.82273	416	19.9536	416	-21.49899	416	-2.130553	416	-16.84984	416	-24.4359	416	-41.62025	416	-55.46068	416	33.94162	416	39.47276	416	24.13714	416	37.33984	416
	417	-1.789363	417	-11.49467	417	-60.23254	417	-65.84468	417	8.86712	417	23.16677	417	-7.639772	417	-5.609044	417	-10.1472	417	-7.026953	417	-65.84926	417	-62.18912	417	10.4014	417	17.00481	417	-22.28717	417	2.140907	417	-17.28357	417	-20.63908	417	-41.93286	417	-53.04032	417	37.06261	417	42.95065	417	22.60162	417	37.58942	417
	418	-2.37561	418	-8.459295	418	-59.77395	418	-61.96851	418	10.09096	418	26.20124	418	-8.952641	418	-2.708803	418	-8.226961	418	-6.164312	418	-67.23891	418	-61.91014	418	7.976247	418	13.24456	418	-19.34173	418	.8091843	418	-17.54856	418	-21.73651	418	-44.16143	418	-58.25937	418	39.37592	418	45.74818	418	22.14626	418	37.1473	418
	419	-1.358588	419	-6.667117	419	-57.86435	419	-60.1371	419	10.61647	419	27.68891	419	-10.67966	419	-9.812065	419	-9.752207	419	-5.581094	419	-67.18285	419	-62.53148	419	9.000757	419	15.23251	419	-16.81472	419	2.648491	419	-18.13048	419	-20.69717	419	-44.3409	419	-59.31728	419	40.25446	419	45.86605	419	21.84433	419	33.75992	419
	420	-2.317519	420	-5.691882	420	-58.19271	420	-62.62337	420	11.0295	420	27.32324	420	-11.18698	420	-15.38268	420	-8.153892	420	-6.570343	420	-67.5451	420	-57.88856	420	9.984982	420	13.20719	420	-12.78541	420	1.432839	420	-18.13903	420	-20.26527	420	-44.43767	420	-58.51963	420	40.0484	420	46.9684	420	21.82731	420	31.49227	420
	421	-2.00528	421	-5.914346	421	-56.14571	421	-63.6507	421	11.87304	421	25.98119	421	-9.413407	421	-1.733865	421	-8.463278	421	-5.252396	421	-69.07368	421	-57.49313	421	12.11029	421	14.61353	421	-15.68202	421	-1.027972	421	-18.01052	421	-20.50148	421	-45.27438	421	-60.48038	421	39.69872	421	48.4505	421	21.70297	421	28.88577	421
	422	-.5869737	422	-7.177758	422	-53.72313	422	-62.27317	422	12.72459	422	26.23026	422	-12.31308	422	-16.41389	422	-8.459719	422	-5.296652	422	-68.59451	422	-56.94933	422	13.28781	422	16.15809	422	-13.95967	422	5.182712	422	-17.89563	422	-19.71808	422	-44.92626	422	-60.14133	422	38.48614	422	48.52435	422	22.67121	422	31.38319	422
	423	-1.165082	423	-8.156528	423	-55.38599	423	-60.63256	423	13.32615	423	24.9628	423	-11.76716	423	-5.000069	423	-7.442509	423	-4.719796	423	-68.96066	423	-55.98574	423	13.81072	423	14.1108	423	-12.72488	423	.8545817	423	-16.71988	423	-21.12485	423	-44.57923	423	-58.94081	423	37.17322	423	47.36545	423	23.23936	423	32.25058	423
	424	-2.408138	424	-11.12873	424	-52.82692	424	-58.60218	424	13.43235	424	27.32459	424	-14.05389	424	-1.69598	424	-7.052235	424	-3.365101	424	-69.07186	424	-54.76859	424	14.51193	424	16.51561	424	-15.1559	424	-.7851177	424	-15.79316	424	-17.81976	424	-44.56219	424	-57.37824	424	36.26488	424	47.64722	424	23.86149	424	32.30553	424
	425	-4.4476	425	-9.115703	425	-53.1059	425	-59.02161	425	16.73432	425	29.91712	425	-15.26164	425	-6.050479	425	-7.262374	425	-2.712668	425	-70.44141	425	-53.38247	425	14.07193	425	16.44741	425	-16.31924	425	-5.293369E-02	425	-16.36464	425	-18.64561	425	-44.68919	425	-57.76124	425	35.32922	425	47.64095	425	24.70561	425	34.26329	425
	426	-.7653152	426	-8.259064	426	-53.84073	426	-60.00062	426	14.92923	426	29.33764	426	-14.75072	426	-5.416875	426	-5.565085	426	-3.2515	426	-69.42277	426	-53.44605	426	14.86307	426	18.57272	426	-15.42902	426	2.791331	426	-15.90353	426	-22.04086	426	-44.75801	426	-57.79934	426	34.60075	426	46.63998	426	24.74517	426	32.52857	426
	427	-.6042041	427	-6.057193	427	-53.81952	427	-59.76702	427	17.26402	427	28.39304	427	-10.75509	427	-3.793016	427	-4.565854	427	-2.269241	427	-70.95242	427	-52.1208	427	16.22219	427	14.73182	427	-16.25896	427	1.289257	427	-15.44205	427	-17.32399	427	-45.5817	427	-55.88538	427	34.24767	427	47.112	427	26.08135	427	33.46761	427
	428	-1.59612	428	-7.643266	428	-55.42404	428	-63.41718	428	18.28101	428	32.16261	428	-13.84078	428	-6.640607	428	-4.193711	428	-2.015479	428	-71.49773	428	-52.12851	428	14.3858	428	15.90404	428	-13.19316	428	.4868197	428	-15.76219	428	-18.20067	428	-47.25723	428	-61.73765	428	33.83258	428	47.30776	428	24.42007	428	33.96141	428
	429	-1.777161	429	-7.291594	429	-55.77952	429	-61.01612	429	21.32937	429	31.14039	429	-18.01271	429	4.47318	429	-4.091973	429	-1.41959	429	-69.41227	429	-51.65587	429	12.5332	429	16.29591	429	-14.88578	429	.927822	429	-15.68759	429	-18.49406	429	-47.95552	429	-55.20881	429	33.47269	429	44.75146	429	19.81469	429	34.3151	429
	430	-2.772969	430	-4.691526	430	-55.56274	430	-57.88502	430	20.54899	430	29.93124	430	-15.23828	430	-.1442948	430	-5.379947	430	-2.759846	430	-69.17708	430	-50.17428	430	11.16087	430	16.25025	430	-14.11046	430	4.131344	430	-14.9965	430	-16.62607	430	-47.72163	430	-56.80939	430	33.42641	430	44.70612	430	21.35079	430	30.57582	430
	431	-1.119205	431	-6.502921	431	-57.18884	431	-58.43349	431	22.28927	431	36.33459	431	-11.19712	431	3.265287	431	-5.522604	431	-2.503757	431	-68.16661	431	-50.27036	431	12.59589	431	16.43217	431	-10.53716	431	3.467431	431	-15.11977	431	-17.08565	431	-48.26456	431	-58.22717	431	33.28647	431	44.75927	431	23.87294	431	28.01885	431
	432	1.178001	432	-3.697927	432	-56.417	432	-55.75382	432	26.64009	432	34.78059	432	-15.78508	432	6.034294	432	-6.64361	432	-5.107957	432	-68.7626	432	-50.45282	432	15.06072	432	17.98366	432	-12.83263	432	4.824761	432	-15.75631	432	-17.11654	432	-49.41611	432	-55.30499	432	33.05698	432	43.92377	432	25.85298	432	31.92855	432
	433	-.6402334	433	-1.527584	433	-55.3554	433	-59.08918	433	25.72065	433	37.40129	433	-11.75615	433	-5.360005	433	-4.855546	433	-6.913825	433	-68.28432	433	-49.18283	433	14.81126	433	19.84619	433	-13.59908	433	8.67188	433	-14.882	433	-15.48901	433	-50.65134	433	-54.6117	433	31.90957	433	43.03678	433	28.2693	433	33.29026	433
	434	-2.009939	434	-.917095	434	-55.21343	434	-56.10746	434	25.7137	434	41.18707	434	-11.02995	434	-10.13458	434	-4.785719	434	-5.230611	434	-70.30025	434	-52.31293	434	14.54269	434	18.80805	434	-13.34436	434	4.970316	434	-15.16666	434	-16.57638	434	-50.90455	434	-57.48913	434	31.53219	434	43.78607	434	30.31079	434	38.25875	434
	435	.5145965	435	-.46206	435	-54.1986	435	-51.2366	435	28.90341	435	42.13952	435	-9.111356	435	-2.460879	435	-4.096712	435	-3.641388	435	-69.85782	435	-52.19703	435	12.98075	435	20.08706	435	-15.38186	435	6.648193	435	-15.1416	435	-17.02237	435	-50.57779	435	-57.3243	435	30.94822	435	42.60124	435	32.3511	435	40.93946	435
	436	-1.37264	436	-.8220413	436	-53.9198	436	-53.68773	436	29.60437	436	42.9902	436	-6.70529	436	-2.344321	436	-5.253004	436	-4.985274	436	-68.92356	436	-53.10799	436	14.78405	436	21.97779	436	-8.652088	436	9.545679	436	-15.51011	436	-17.69104	436	-50.44267	436	-53.96096	436	30.75593	436	40.26276	436	32.41288	436	41.5307	436
	437	-2.090706	437	-1.990143	437	-54.21878	437	-51.19745	437	31.30584	437	42.75671	437	-5.275376	437	-.6781554	437	-4.622182	437	-7.926642	437	-69.42891	437	-51.60203	437	14.86672	437	19.56725	437	-12.02877	437	8.598021	437	-15.26943	437	-16.20212	437	-49.47428	437	-57.41343	437	30.10172	437	40.17361	437	33.82673	437	41.08785	437
	438	-1.275363	438	-2.133162	438	-54.90281	438	-52.99789	438	32.54649	438	41.61919	438	-8.176327	438	9.996058	438	-4.754315	438	-6.726892	438	-69.80358	438	-52.3123	438	15.54644	438	21.20873	438	-8.956776	438	10.18335	438	-15.74694	438	-15.88725	438	-48.36055	438	-55.65903	438	28.12735	438	38.80214	438	33.62592	438	40.29464	438
	439	-4.231753	439	-3.82674	439	-54.57621	439	-52.20017	439	34.34871	439	46.07757	439	-5.0349	439	-6.474861	439	-5.060074	439	-6.637784	439	-70.8868	439	-54.10179	439	18.11868	439	22.00541	439	-6.341147	439	11.67177	439	-15.73913	439	-15.92506	439	-46.27842	439	-55.17691	439	26.3228	439	37.43647	439	34.54871	439	41.92667	439
	440	-2.950659	440	-6.049207	440	-53.46209	440	-50.22828	440	33.26861	440	46.51381	440	-6.692154	440	-4.884105	440	-3.049407	440	-6.523313	440	-71.64689	440	-57.53455	440	18.36103	440	22.08895	440	-5.084943	440	16.16485	440	-15.34254	440	-15.88262	440	-45.6785	440	-53.60265	440	24.44445	440	35.74089	440	35.7062	440	41.98475	440
	441	-3.655968	441	-3.940336	441	-52.65033	441	-50.76426	441	33.47028	441	45.10777	441	-8.205766	441	4.865275	441	-2.59918	441	-6.583169	441	-71.12484	441	-58.48156	441	18.88095	441	22.19162	441	-11.70324	441	13.78985	441	-15.0669	441	-12.67232	441	-46.03397	441	-55.34232	441	24.41179	441	33.70583	441	35.31391	441	42.17511	441
	442	-4.143845	442	.4099198	442	-52.77385	442	-51.09396	442	35.39212	442	46.21099	442	-6.600673	442	2.122437	442	-3.197911	442	-5.860694	442	-67.07932	442	-59.05681	442	18.01599	442	23.771	442	-5.614054	442	9.88551	442	-14.97753	442	-14.2766	442	-46.12183	442	-54.75724	442	24.03058	442	30.58102	442	34.48537	442	39.228	442
	443	-1.204829	443	-1.446841	443	-54.01141	443	-48.9286	443	37.45987	443	47.39437	443	-7.337848	443	2.216031	443	-3.12092	443	-7.309898	443	-65.90706	443	-58.06765	443	18.37513	443	24.56469	443	-3.686012	443	8.539393	443	-14.22022	443	-12.23549	443	-44.35335	443	-58.71597	443	21.61533	443	28.99777	443	33.4968	443	37.33143	443
	444	-5.896556	444	-3.409905	444	-53.57232	444	-51.02552	444	37.46627	444	48.7004	444	-5.339239	444	-4.264768	444	-3.991765	444	-8.878739	444	-67.55586	444	-56.01493	444	17.33143	444	22.39168	444	-6.058949	444	12.39414	444	-13.35548	444	-13.34739	444	-42.97873	444	-55.58667	444	20.91524	444	31.05531	444	33.14765	444	38.04879	444
	445	-5.262265	445	-5.476434	445	-52.64027	445	-48.84371	445	39.44692	445	47.80145	445	-5.975181	445	7.002519	445	-4.376646	445	-7.410081	445	-66.4065	445	-56.21766	445	18.68865	445	22.64548	445	-2.152904	445	12.916	445	-13.36211	445	-11.59986	445	-43.1198	445	-59.39896	445	20.12546	445	30.06521	445	32.82587	445	38.81674	445
	446	-4.215431	446	-5.328953	446	-52.49419	446	-48.11798	446	39.81725	446	47.52087	446	-3.777807	446	4.590425	446	-5.033133	446	-9.063814	446	-66.42039	446	-57.30351	446	19.95859	446	22.33069	446	-4.159848	446	15.42212	446	-13.80081	446	-11.12058	446	-42.61293	446	-56.64064	446	19.40419	446	28.69721	446	31.59674	446	38.81499	446
	447	-5.136897	447	-3.384212	447	-51.79093	447	-47.74506	447	41.61552	447	50.19414	447	-3.668839	447	5.248296	447	-5.850929	447	-9.659627	447	-67.18357	447	-57.08822	447	19.8348	447	22.88684	447	-5.287244	447	12.57554	447	-13.45292	447	-10.46456	447	-42.3442	447	-58.29199	447	18.84776	447	28.46716	447	30.8623	447	37.67673	447
	448	-4.410114	448	-2.616868	448	-52.40588	448	-49.78255	448	43.51067	448	50.24406	448	-5.972821	448	2.664904	448	-6.277443	448	-11.86157	448	-69.22142	448	-55.81847	448	20.41223	448	23.32239	448	-4.743397	448	9.285314	448	-12.90902	448	-12.36662	448	-41.8543	448	-57.64992	448	18.23855	448	28.39388	448	31.12106	448	37.51458	448
	449	-3.665968	449	.1818296	449	-52.57867	449	-49.53165	449	42.58421	449	48.21603	449	-8.172287	449	5.620133	449	-7.210263	449	-14.27617	449	-69.08923	449	-58.21901	449	19.25782	449	23.4472	449	-4.547665	449	13.01037	449	-13.12328	449	-12.74625	449	-41.2711	449	-59.13156	449	17.80809	449	28.03115	449	30.7849	449	37.33988	449
	450	-5.920644	450	-6.615683	450	-52.34242	450	-53.74003	450	43.88273	450	52.2271	450	-4.201752	450	9.01654	450	-5.59526	450	-13.92652	450	-68.23118	450	-54.90506	450	19.42441	450	22.97364	450	-6.159463	450	12.73094	450	-13.37985	450	-10.45974	450	-41.37255	450	-57.10273	450	16.60083	450	27.32132	450	31.62546	450	37.35579	450
	451	-4.983719	451	-3.238543	451	-51.90928	451	-52.16824	451	44.71595	451	52.84246	451	-3.884447	451	10.52706	451	-5.92932	451	-13.56981	451	-66.85283	451	-54.51965	451	18.20597	451	22.43957	451	-6.481509	451	11.55807	451	-13.88099	451	-11.24315	451	-41.44552	451	-58.68022	451	16.19962	451	26.95397	451	31.47023	451	38.60117	451
	452	-4.28506	452	-5.404592	452	-51.6464	452	-49.60108	452	46.70665	452	54.61183	452	-1.393112	452	13.40596	452	-6.607589	452	-12.87044	452	-67.57454	452	-54.04231	452	20.29691	452	24.16459	452	-5.176674	452	13.152	452	-13.57174	452	-11.902	452	-40.8289	452	-60.27596	452	15.73611	452	25.00035	452	31.48404	452	36.67727	452
	453	-5.022534	453	-7.955402	453	-46.97993	453	-52.26735	453	47.94209	453	54.41602	453	.7853153	453	12.17406	453	-5.506602	453	-14.34438	453	-66.38507	453	-52.54799	453	18.954	453	20.64673	453	-4.771951	453	10.84182	453	-13.38157	453	-13.04202	453	-38.76036	453	-59.3105	453	15.78536	453	23.72923	453	31.69462	453	38.36326	453
	454	-5.602067	454	-5.595428	454	-47.73745	454	-49.99918	454	46.55834	454	52.85474	454	2.531601	454	12.55806	454	-3.887592	454	-13.68813	454	-67.88039	454	-50.78043	454	19.27533	454	20.99885	454	-4.298148	454	7.5584	454	-13.97977	454	-12.5266	454	-38.85613	454	-58.12646	454	16.66544	454	25.72341	454	32.15847	454	37.94875	454
	455	-5.2459	455	-8.913683	455	-46.613	455	-53.80348	455	49.37426	455	56.51065	455	2.230683	455	7.059633	455	-3.256916	455	-12.96499	455	-69.16647	455	-49.46957	455	16.78033	455	20.47515	455	-4.757124	455	14.08303	455	-14.34448	455	-13.32924	455	-38.72854	455	-60.22158	455	17.01555	455	26.00711	455	32.5705	455	39.88408	455
	456	-7.226083	456	-5.582041	456	-45.03795	456	-51.11539	456	52.06356	456	55.78814	456	6.300689	456	9.848919	456	-1.652448	456	-12.43212	456	-69.60078	456	-47.27644	456	17.42205	456	19.43302	456	-1.334161	456	9.563012	456	-13.96963	456	-13.39944	456	-38.13348	456	-58.31668	456	17.72908	456	26.77009	456	32.64635	456	40.07368	456
	457	-7.726182	457	-8.157331	457	-42.95135	457	-51.36007	457	50.6942	457	55.00866	457	6.26566	457	12.02305	457	.8934878	457	-10.23365	457	-68.17641	457	-47.98967	457	18.32733	457	17.65921	457	-1.795794	457	10.91118	457	-13.61086	457	-11.26994	457	-36.94008	457	-58.55678	457	18.03514	457	27.88621	457	32.56684	457	39.94272	457
	458	-9.550499	458	-10.72827	458	-40.97471	458	-50.64209	458	52.30428	458	57.92375	458	6.935719	458	11.91214	458	1.227936	458	-9.931051	458	-68.77507	458	-50.58177	458	20.02311	458	19.693	458	-.4199338	458	10.69266	458	-13.10952	458	-10.68679	458	-36.55845	458	-56.6302	458	18.27084	458	28.60996	458	33.15815	458	40.54359	458
	459	-9.781	459	-7.986647	459	-40.74242	459	-45.86204	459	53.47094	459	54.12197	459	5.137103	459	17.73042	459	.4758944	459	-10.82729	459	-68.95346	459	-49.1035	459	20.50142	459	21.05216	459	4.407699	459	15.43303	459	-13.77259	459	-11.27223	459	-36.58672	459	-55.82551	459	18.11308	459	28.40814	459	32.18011	459	37.54147	459
	460	-8.85075	460	-8.816746	460	-38.999	460	-44.23474	460	52.95046	460	55.21331	460	9.07821	460	16.1175	460	2.308601	460	-10.07653	460	-67.42281	460	-46.46458	460	19.45081	460	24.71756	460	4.136015	460	11.96929	460	-13.79104	460	-10.66725	460	-37.30997	460	-55.20583	460	17.99513	460	28.55338	460	30.64325	460	36.19424	460
	461	-7.569186	461	-6.786124	461	-39.56401	461	-46.78761	461	56.3954	461	60.03307	461	8.730339	461	10.09105	461	3.309714	461	-7.154109	461	-68.97128	461	-46.25675	461	20.19934	461	21.49744	461	3.569694	461	15.59581	461	-12.9327	461	-12.19209	461	-37.2417	461	-55.38402	461	18.31066	461	30.51227	461	27.62767	461	34.88548	461
	462	-8.094625	462	-9.105072	462	-39.00788	462	-45.71141	462	53.23178	462	60.01474	462	5.411649	462	13.44338	462	2.727208	462	-8.211448	462	-69.13213	462	-46.43382	462	18.58353	462	23.72361	462	8.028296	462	17.58977	462	-12.17417	462	-11.31361	462	-37.36845	462	-56.88883	462	18.53484	462	28.97677	462	26.95278	462	35.03401	462
	463	-7.814884	463	-10.08881	463	-38.79441	463	-42.44898	463	54.70787	463	58.62363	463	6.870105	463	3.434923	463	3.109983	463	-9.744095	463	-67.12462	463	-46.00523	463	17.87698	463	20.63702	463	10.47038	463	14.3081	463	-11.68587	463	-9.373472	463	-38.13391	463	-52.5004	463	18.56956	463	27.83492	463	25.86917	463	34.81979	463
	464	-6.249133	464	-7.410944	464	-42.05553	464	-43.05481	464	56.12441	464	56.91122	464	5.383166	464	14.33695	464	3.94575	464	-9.231239	464	-64.70899	464	-44.63982	464	17.65273	464	18.82153	464	11.77393	464	13.81942	464	-10.5374	464	-6.673152	464	-37.99502	464	-56.00116	464	19.06404	464	28.49547	464	26.47531	464	33.11791	464
	465	-7.750597	465	-8.211329	465	-42.15718	465	-46.01292	465	54.46319	465	55.37911	465	2.983569	465	10.35869	465	4.21612	465	-8.302654	465	-66.02426	465	-44.32761	465	17.38955	465	20.48551	465	7.73378	465	20.32638	465	-11.25891	465	-7.983666	465	-38.20237	465	-50.85945	465	20.8379	465	29.76767	465	28.37949	465	33.68526	465
	466	-6.543706	466	-4.473569	466	-42.34562	466	-43.22976	466	54.81504	466	55.00092	466	3.082023	466	21.75042	466	4.403715	466	-8.543563	466	-64.99136	466	-42.28743	466	18.66803	466	21.78794	466	13.16187	466	19.2396	466	-11.12531	466	-7.07723	466	-38.68755	466	-54.47686	466	21.68936	466	31.06214	466	30.62207	466	34.25214	466
	467	-8.452379	467	-8.154944	467	-42.29481	467	-43.18848	467	54.87437	467	56.19294	467	5.865557	467	15.52223	467	3.271965	467	-7.711296	467	-66.1466	467	-43.36315	467	20.38701	467	20.68778	467	11.78889	467	21.20479	467	-10.60839	467	-6.70828	467	-40.27771	467	-53.89466	467	22.42316	467	31.85289	467	33.9894	467	38.02052	467
	468	-8.486904	468	-6.230124	468	-42.85178	468	-42.45324	468	54.09945	468	56.77393	468	6.289454	468	15.37145	468	4.552443	468	-7.897306	468	-65.92147	468	-44.88338	468	21.28838	468	20.25822	468	14.72149	468	21.51129	468	-9.665574	468	-7.82031	468	-41.47218	468	-55.34943	468	22.57066	468	32.95511	468	37.99225	468	40.83854	468
	469	-5.655996	469	-2.610658	469	-44.72717	469	-43.60095	469	56.0666	469	58.78195	469	7.263227	469	17.58241	469	4.598502	469	-7.376795	469	-64.62872	469	-45.19036	469	20.6048	469	22.52237	469	11.07106	469	23.77741	469	-9.829561	469	-8.057199	469	-41.65783	469	-55.74845	469	22.13565	469	31.17977	469	39.62469	469	41.61295	469
	470	-6.946122	470	-3.660667	470	-43.21092	470	-41.91067	470	57.01844	470	59.93974	470	3.356818	470	17.79193	470	5.419596	470	-7.611418	470	-65.08833	470	-45.9733	470	19.75099	470	21.08009	470	12.39997	470	25.20578	470	-10.0092	470	-7.52249	470	-41.29009	470	-56.547	470	23.48088	470	32.20286	470	39.15841	470	42.84151	470
	471	-7.609799	471	-3.377698	471	-44.80184	471	-40.84972	471	57.28666	471	59.27998	471	6.70152	471	8.527296	471	5.445527	471	-7.615632	471	-64.23444	471	-46.26614	471	20.24957	471	18.76301	471	9.923167	471	19.66951	471	-9.801252	471	-6.770655	471	-40.70219	471	-55.90411	471	24.9301	471	33.27265	471	41.03249	471	41.30242	471
	472	-8.337415	472	-2.652123	472	-42.72956	472	-43.54539	472	57.66505	472	60.91729	472	11.23113	472	18.9542	472	4.684258	472	-6.694452	472	-61.75358	472	-46.72459	472	19.09805	472	19.84114	472	12.183	472	22.18129	472	-9.550508	472	-6.804212	472	-39.30022	472	-55.34465	472	25.48741	472	33.50892	472	43.21179	472	41.73407	472
	473	-6.864924	473	-5.344123	473	-42.79021	473	-41.22626	473	60.08954	473	64.61787	473	6.068938	473	32.28771	473	4.706122	473	-7.667137	473	-62.17863	473	-50.98922	473	20.10462	473	19.26107	473	14.34302	473	26.97737	473	-9.744572	473	-7.067944	473	-38.99151	473	-57.07478	473	26.32859	473	34.33908	473	42.15652	473	41.46053	473
	474	-7.687123	474	-3.711675	474	-42.66197	474	-41.21946	474	60.80419	474	63.51673	474	7.76924	474	31.12113	474	4.250199	474	-7.169829	474	-60.28377	474	-47.74129	474	18.31523	474	19.27838	474	14.43154	474	20.05393	474	-10.1873	474	-6.960568	474	-39.14216	474	-56.58106	474	26.63761	474	34.40243	474	41.79577	474	42.01032	474
	475	-6.284092	475	-3.215672	475	-42.84299	475	-38.18078	475	61.62976	475	62.68539	475	13.42678	475	21.41358	475	6.001229	475	-8.579076	475	-59.66099	475	-48.49931	475	17.17826	475	18.47268	475	16.03064	475	24.8143	475	-10.80345	475	-7.911594	475	-40.43314	475	-57.10249	475	27.40876	475	35.05251	475	40.75464	475	41.33566	475
	476	-8.326591	476	-2.439243	476	-42.18819	476	-36.66047	476	62.4983	476	62.76595	476	10.85567	476	21.68784	476	6.779099	476	-10.17024	476	-57.8558	476	-48.22715	476	19.67703	476	19.22299	476	13.28064	476	23.04442	476	-9.635725	476	-7.670501	476	-40.14684	476	-58.46843	476	27.12404	476	34.8278	476	38.62852	476	37.69396	476
	477	-8.046236	477	-1.203275	477	-42.76682	477	-37.49712	477	61.81882	477	65.47731	477	16.6191	477	21.52362	477	7.251555	477	-10.28536	477	-59.00102	477	-50.35386	477	18.88659	477	16.29188	477	10.71933	477	21.46792	477	-9.145296	477	-7.46635	477	-39.04737	477	-60.06752	477	27.48843	477	36.22758	477	37.54386	477	35.6432	477
	478	-6.030395	478	-5.451958	478	-43.61208	478	-39.78771	478	61.04557	478	63.8875	478	14.94969	478	24.35217	478	7.734442	478	-7.740848	478	-57.66157	478	-51.52305	478	17.3373	478	18.92454	478	13.13312	478	21.79804	478	-9.672647	478	-6.974631	478	-39.69508	478	-61.05101	478	26.41366	478	36.76255	478	37.42489	478	33.90231	478
	479	-6.516059	479	-3.234255	479	-44.60922	479	-41.51666	479	61.48956	479	61.70844	479	18.20569	479	25.27486	479	8.984491	479	-7.995318	479	-57.19853	479	-51.85252	479	15.03128	479	15.63132	479	12.19596	479	22.13254	479	-9.25979	479	-7.191248	479	-39.59316	479	-60.29213	479	24.16919	479	34.69767	479	37.86593	479	32.86149	479
	480	-8.153257	480	1.318748	480	-42.74017	480	-37.64882	480	59.62692	480	61.27323	480	19.45305	480	28.65931	480	9.610891	480	-7.602052	480	-56.03752	480	-50.95093	480	15.84357	480	15.42346	480	10.40015	480	23.52195	480	-9.366774	480	-6.073814	480	-38.51426	480	-60.47134	480	22.33387	480	33.61445	480	36.75587	480	30.87337	480
	481	-9.146902	481	-6.599452	481	-43.3042	481	-41.60971	481	60.31249	481	63.53944	481	16.05173	481	23.06714	481	9.135863	481	-8.090723	481	-57.65812	481	-49.85149	481	15.09917	481	13.51386	481	15.57365	481	16.8309	481	-10.3356	481	-5.893971	481	-38.35589	481	-62.49858	481	23.15529	481	31.76402	481	35.49798	481	29.41409	481
	482	-10.59196	482	-5.13396	482	-43.6925	482	-38.50858	482	57.58324	482	63.91014	482	17.67033	482	28.49577	482	9.822239	482	-9.238957	482	-58.20782	482	-50.59942	482	14.92834	482	15.77576	482	15.75331	482	20.3195	482	-10.23679	482	-6.73098	482	-37.6303	482	-60.14664	482	22.59485	482	31.43084	482	35.16272	482	28.9447	482
	483	-9.036863	483	-6.015319	483	-43.75085	483	-44.46043	483	55.76867	483	61.54982	483	19.33165	483	20.88053	483	9.920141	483	-11.53425	483	-58.88197	483	-49.06764	483	14.73523	483	16.64545	483	18.76492	483	24.86817	483	-10.41018	483	-6.823834	483	-36.91803	483	-59.38417	483	21.58913	483	31.65484	483	33.91816	483	26.99546	483
	484	-6.797501	484	-3.541489	484	-44.34343	484	-45.26125	484	55.02821	484	60.67151	484	18.56098	484	20.77482	484	9.584906	484	-8.916283	484	-58.44035	484	-48.50193	484	15.80688	484	16.74586	484	16.79752	484	19.66727	484	-10.167	484	-6.258558	484	-36.43121	484	-61.25411	484	21.39212	484	32.62781	484	33.44569	484	27.98807	484
	485	-5.292842	485	-1.526636	485	-44.79228	485	-43.74486	485	53.38596	485	59.60181	485	18.24086	485	26.57081	485	9.848526	485	-7.622584	485	-59.49857	485	-47.99625	485	16.14452	485	16.98692	485	17.07782	485	24.65428	485	-9.275377	485	-5.611732	485	-35.64481	485	-57.94814	485	20.96021	485	30.35438	485	32.34204	485	27.20171	485
	486	-4.422907	486	-.5864304	486	-45.62964	486	-45.07231	486	53.23554	486	55.75038	486	15.47202	486	32.07148	486	9.785612	486	-7.913109	486	-58.23432	486	-47.95454	486	14.56497	486	14.67904	486	17.70668	486	29.14098	486	-8.729396	486	-5.827073	486	-33.75564	486	-55.21051	486	21.31266	486	26.4881	486	32.01211	486	24.80239	486
	487	-5.948652	487	-.5180248	487	-46.24981	487	-46.18977	487	53.41783	487	54.09179	487	14.60237	487	32.19773	487	9.594142	487	-8.208051	487	-57.0807	487	-44.75792	487	16.11309	487	12.35976	487	15.45282	487	27.41474	487	-8.634536	487	-7.084592	487	-33.26936	487	-52.87175	487	21.66839	487	26.97889	487	31.68903	487	22.17561	487
	488	-5.984391	488	-.2965759	488	-46.99886	488	-47.37984	488	52.40835	488	56.91667	488	19.56632	488	20.20583	488	8.284334	488	-7.563982	488	-62.00824	488	-42.16336	488	16.44036	488	13.90363	488	19.32015	488	24.53294	488	-9.284914	488	-7.935248	488	-33.33888	488	-55.38633	488	21.71915	488	27.48131	488	30.03166	488	21.39529	488
	489	-8.084917	489	-4.831227	489	-43.61025	489	-48.5821	489	51.33324	489	52.8321	489	19.54605	489	22.04135	489	7.634796	489	-7.031123	489	-59.41369	489	-42.4366	489	17.19491	489	15.20686	489	16.83522	489	28.21625	489	-8.56467	489	-6.620252	489	-33.87046	489	-52.43486	489	20.62525	489	26.93402	489	30.9097	489	25.53436	489
	490	-4.701568	490	-7.386556	490	-44.44414	490	-49.77562	490	50.5744	490	52.73988	490	17.00093	490	30.34822	490	8.034395	490	-5.828086	490	-60.8856	490	-42.32937	490	18.10978	490	13.71344	490	15.8616	490	30.37112	490	-7.906045	490	-5.025467	490	-32.88035	490	-51.26397	490	20.19732	490	26.10511	490	31.63771	490	27.72858	490
	491	-4.821593	491	-9.543974	491	-42.09509	491	-49.8867	491	50.94931	491	51.31493	491	17.13853	491	40.22322	491	6.945709	491	-5.675368	491	-60.05228	491	-40.50065	491	17.87601	491	14.39491	491	19.04595	491	24.07759	491	-7.380409	491	-4.656487	491	-32.04129	491	-50.24066	491	19.3914	491	25.35647	491	32.07484	491	29.91764	491
[truncated: 48 more columns]
