# Supplementary material for: A single Musashi gene allele is sufficient to maintain mouse photoreceptor cells
Source: PLoS One. 2026 May 14;21(5):e0338576. doi: 10.1371/journal.pone.0338576 (PMC13175383; doi:10.1371/journal.pone.0338576)
Supplement: S3 File — (ZIP) [file pone.0338576.s012.zip › Supplementary_data_1_RawERG_data_and_R-code/3rd batch/D0_Msi TKO_CONE_022325.CSV]

Information	Record_No	4001	Record_No	4002	Record_No	4011	Record_No	4012	Record_No	4021	Record_No	4022	Record_No	4031	Record_No	4032
	Animal ID	1087	Animal ID	1087	Animal ID	1080	Animal ID	1080	Animal ID	1081	Animal ID	1081	Animal ID	1084	Animal ID	1084
	Session		Session		Session		Session		Session		Session		Session		Session
	Species/Breed		Species/Breed		Species/Breed		Species/Breed		Species/Breed		Species/Breed		Species/Breed		Species/Breed
	Study protocol #		Study protocol #		Study protocol #		Study protocol #		Study protocol #		Study protocol #		Study protocol #		Study protocol #
	Birthdate	Dec/30/1899	Birthdate	Dec/30/1899	Birthdate	Dec/30/1899	Birthdate	Dec/30/1899	Birthdate	Dec/30/1899	Birthdate	Dec/30/1899	Birthdate	Dec/30/1899	Birthdate	Dec/30/1899
	TestDate	Feb/23/2025	TestDate	Feb/23/2025	TestDate	Feb/23/2025	TestDate	Feb/23/2025	TestDate	Feb/23/2025	TestDate	Feb/23/2025	TestDate	Feb/23/2025	TestDate	Feb/23/2025
	TestTime	17:27:32	TestTime	17:27:32	TestTime	17:50:04	TestTime	17:50:04	TestTime	18:13:50	TestTime	18:13:50	TestTime	18:41:17	TestTime	18:41:17
	Protocol	SARO PHOTOPIC CONE	Protocol	SARO PHOTOPIC CONE	Protocol	SARO PHOTOPIC CONE	Protocol	SARO PHOTOPIC CONE	Protocol	SARO PHOTOPIC CONE	Protocol	SARO PHOTOPIC CONE	Protocol	SARO PHOTOPIC CONE	Protocol	SARO PHOTOPIC CONE
	Step_No	2	Step_No	2	Step_No	2	Step_No	2	Step_No	2	Step_No	2	Step_No	2	Step_No	2
	Label	R	Label	L	Label	R	Label	L	Label	R	Label	L	Label	R	Label	L
	Stimulus	WHT Phot WHT 3dB Flash	Stimulus	WHT Phot WHT 3dB Flash	Stimulus	WHT Phot WHT 3dB Flash	Stimulus	WHT Phot WHT 3dB Flash	Stimulus	WHT Phot WHT 3dB Flash	Stimulus	WHT Phot WHT 3dB Flash	Stimulus	WHT Phot WHT 3dB Flash	Stimulus	WHT Phot WHT 3dB Flash
	Low cut (Hz)	0.3	Low cut (Hz)	0.3	Low cut (Hz)	0.3	Low cut (Hz)	0.3	Low cut (Hz)	0.3	Low cut (Hz)	0.3	Low cut (Hz)	0.3	Low cut (Hz)	0.3
	High cut (Hz)	500	High cut (Hz)	500	High cut (Hz)	500	High cut (Hz)	500	High cut (Hz)	500	High cut (Hz)	500	High cut (Hz)	500	High cut (Hz)	500
	Notch	OFF	Notch	OFF	Notch	OFF	Notch	OFF	Notch	OFF	Notch	OFF	Notch	OFF	Notch	OFF
Cursor #	4001 Time	4001 Amp	4002 Time	4002 Amp	4011 Time	4011 Amp	4012 Time	4012 Amp	4021 Time	4021 Amp	4022 Time	4022 Amp	4031 Time	4031 Amp	4032 Time	4032 Amp
1
2
3
4
5
6
7
8
9
10
Wave Data	4001 Time	4001 Amp	4002 Time	4002 Amp	4011 Time	4011 Amp	4012 Time	4012 Amp	4021 Time	4021 Amp	4022 Time	4022 Amp	4031 Time	4031 Amp	4032 Time	4032 Amp
	-20	2.278457	-20	4.889997	-20	1.139995	-20	.753453	-20	1.584654	-20	1.666036	-20	-1.048596	-20	-.5187859
	-19	2.464252	-19	5.176648	-19	1.166057	-19	.7455893	-19	1.68533	-19	1.848407	-19	-1.01769	-19	-.7291071
	-18	2.731745	-18	5.519575	-18	1.206687	-18	.859681	-18	1.892575	-18	2.299142	-18	-1.00074	-18	-1.004087
	-17	3.032454	-17	5.903782	-17	1.181119	-17	1.019354	-17	2.046849	-17	2.751837	-17	-1.065662	-17	-1.417885
	-16	3.209547	-16	6.336218	-16	1.196843	-16	1.10658	-16	2.205034	-16	3.02647	-16	-1.290704	-16	-1.700874
	-15	3.358163	-15	6.913827	-15	1.249529	-15	1.1648	-15	2.35232	-15	3.071701	-15	-1.47678	-15	-1.816699
	-14	3.161323	-14	5.439398	-14	1.182112	-14	.9626961	-14	2.252263	-14	2.260638	-14	-.8416859	-14	-1.409057
	-13	3.244752	-13	5.871839	-13	1.119083	-13	.8147807	-13	2.310704	-13	3.108375	-13	-.9431041	-13	-1.648116
	-12	3.352128	-12	6.761012	-12	1.120148	-12	1.137881	-12	2.330713	-12	3.935537	-12	-1.149828	-12	-1.724815
	-11	3.560628	-11	7.220531	-11	1.224608	-11	1.60147	-11	2.538677	-11	4.224548	-11	-1.630178	-11	-1.988855
	-10	3.382983	-10	7.679846	-10	1.265948	-10	1.346015	-10	2.349459	-10	3.027521	-10	-2.171319	-10	-2.097923
	-9	3.44716	-9	8.510336	-9	1.585274	-9	1.125957	-9	2.332105	-9	1.87359	-9	-2.124564	-9	-2.03143
	-8	3.282641	-8	9.065116	-8	.8738735	-8	.4971679	-8	2.241726	-8	1.665451	-8	-2.077385	-8	-2.028884
	-7	3.770804	-7	9.395557	-7	.9753362	-7	.8112321	-7	2.601126	-7	2.711504	-7	-2.285495	-7	-2.247155
	-6	4.263079	-6	9.015062	-6	.2886436	-6	.6368204	-6	2.248318	-6	3.278819	-6	-2.703758	-6	-2.686294
	-5	4.638155	-5	8.890977	-5	.6256254	-5	1.066699	-5	3.06782	-5	3.890454	-5	-3.121754	-5	-2.448711
	-4	4.611634	-4	8.714361	-4	.9385284	-4	1.83384	-4	2.956473	-4	3.454159	-4	-2.822853	-4	-2.587438
	-3	4.32621	-3	8.654619	-3	.7699894	-3	1.937834	-3	3.048312	-3	2.810859	-3	-2.773122	-3	-3.303604
	-2	4.201652	-2	8.858508	-2	1.12782	-2	1.341783	-2	2.987152	-2	3.106015	-2	-2.826014	-2	-3.469265
	-1	3.953141	-1	8.487945	-1	1.149601	-1	1.159813	-1	2.912101	-1	3.286465	-1	-3.193156	-1	-3.438815
	0	4.233345	0	8.197897	0	1.080296	0	.7620055	0	2.618705	0	2.641957	0	-3.812189	0	-2.979442
	1	4.059199E-02	1	6.173224	1	-3.481389	1	.7654772	1	-2.197688	1	1.351681	1	-7.92419	1	-3.471027
	2	5.614462	2	7.161737	2	1.539387	2	.3835155	2	3.507366	2	2.103725	2	-3.55383	2	-3.543694
	3	5.881345	3	7.174968	3	2.659977	3	.8509224	3	4.285299	3	2.304157	3	-2.497184	3	-4.14319
	4	4.657327	4	7.127403	4	1.459822	4	1.05695	4	3.173538	4	3.17134	4	-3.484279	4	-4.719961
	5	4.501776	5	6.993467	5	1.294164	5	.8759635	5	2.693	5	2.856005	5	-3.895749	5	-4.957399
	6	3.85494	6	6.111066	6	.8745912	6	.1647695	6	2.427011	6	2.620229	6	-4.419461	6	-5.14131
	7	3.040993	7	5.555407	7	.4824639	7	-.3691927	7	1.907126	7	2.154625	7	-5.10329	7	-5.608012
	8	2.088865	8	4.460488	8	-1.096333	8	-1.551747	8	.8970671	8	1.111868	8	-6.039533	8	-6.785431
	9	-2.911278E-02	9	2.650536	9	-3.349865	9	-3.506001	9	-.1993606	9	-.1504046	9	-7.119211	9	-8.16982
	10	-1.690211	10	.50657	10	-5.836868	10	-5.792068	10	-1.413967	10	-.9014669	10	-8.562139	10	-9.963809
	11	-4.148607	11	-2.615548	11	-8.414928	11	-7.721983	11	-3.468682	11	-3.272307	11	-10.54614	11	-12.35726
	12	-7.003069	12	-5.890291	12	-11.80949	12	-10.57367	12	-5.512914	12	-5.909724	12	-12.75953	12	-14.33189
	13	-10.63366	13	-8.853792	13	-15.48543	13	-13.60225	13	-8.177711	13	-8.709005	13	-14.53409	13	-16.61078
	14	-14.01218	14	-12.03934	14	-18.62943	14	-16.33326	14	-11.05676	14	-11.76315	14	-17.12736	14	-19.55476
	15	-16.63956	15	-14.44346	15	-20.50407	15	-18.1509	15	-13.23728	15	-14.00354	15	-19.22094	15	-21.33953
	16	-18.87837	16	-16.41494	16	-21.80673	16	-18.7685	16	-15.26739	16	-15.7564	16	-20.77567	16	-22.9569
	17	-20.21111	17	-17.88528	17	-22.12909	17	-18.44913	17	-16.69071	17	-16.27638	17	-21.93106	17	-24.77146
	18	-20.6517	18	-18.53782	18	-21.31543	18	-17.64214	18	-17.30128	18	-15.73485	18	-22.4484	18	-25.80742
	19	-20.56095	19	-18.26458	19	-20.90879	19	-17.09384	19	-17.14441	19	-15.16738	19	-22.80887	19	-26.54634
	20	-19.69745	20	-16.88785	20	-19.00743	20	-15.61705	20	-16.04123	20	-14.03797	20	-22.547	20	-26.62976
	21	-18.65518	21	-16.09737	21	-17.33405	21	-14.08613	21	-15.04117	21	-12.55856	21	-22.27916	21	-25.90602
	22	-16.95467	22	-15.03188	22	-15.1402	22	-12.46902	22	-13.65643	22	-10.1069	22	-21.79302	22	-24.99522
	23	-15.50914	23	-13.47955	23	-12.26328	23	-10.06607	23	-11.3516	23	-7.880434	23	-21.29915	23	-23.89908
	24	-14.17719	24	-11.48912	24	-7.126595	24	-6.297505	24	-9.728731	24	-6.794885	24	-20.57646	24	-22.98627
	25	-12.00674	25	-8.849565	25	2.846738	25	.2127762	25	-7.630026	25	-5.628102	25	-19.12314	25	-22.04945
	26	-9.464456	26	-5.189121	26	18.3824	26	10.50682	26	-4.715529	26	-1.608349	26	-18.42224	26	-21.08281
	27	-4.503722	27	.2960706	27	38.88386	27	26.35561	27	.5615323	27	6.846853	27	-17.46243	27	-19.80176
	28	4.355363	28	8.445393	28	59.30483	28	43.46566	28	9.806372	28	18.82275	28	-16.45727	28	-17.20478
	29	17.56088	29	18.55648	29	76.43544	29	59.16888	29	21.4517	29	31.62523	29	-15.55508	29	-14.3435
	30	34.28757	30	30.77627	30	89.98414	30	73.20523	30	35.51569	30	44.60919	30	-14.4047	30	-9.911413
	31	52.08735	31	43.766	31	98.401	31	83.34901	31	48.39656	31	56.96069	31	-11.81427	31	-4.033331
	32	68.59165	32	55.79107	32	102.383	32	88.06776	32	62.18068	32	69.37908	32	-8.022242	32	2.453873
	33	82.54514	33	66.00962	33	101.1464	33	87.9061	33	73.30018	33	77.61763	33	-2.743573	33	9.503119
	34	92.26659	34	73.6325	34	96.44823	34	84.47404	34	79.93827	34	81.09941	34	4.284928	34	16.77763
	35	97.02218	35	77.64914	35	90.53391	35	79.75951	35	82.70073	35	80.83878	35	12.07003	35	23.6202
	36	97.48071	36	78.01871	36	83.61236	36	74.09636	36	81.9937	36	78.2721	36	19.59436	36	29.33747
	37	95.01477	37	76.26382	37	76.02989	37	68.05033	37	79.34245	37	75.36064	37	27.55255	37	33.91996
	38	90.40418	38	72.69479	38	67.57085	38	62.00432	38	76.36446	38	71.90939	38	33.69622	38	36.95085
	39	84.72279	39	68.2537	39	58.96664	39	55.30332	39	73.35294	39	68.59451	39	37.54664	39	38.40802
	40	79.28085	40	63.44147	40	51.11424	40	47.34237	40	70.01563	40	65.14895	40	40.05548	40	38.6652
	41	73.31355	41	58.75642	41	47.73618	41	39.68016	41	65.52476	41	60.75462	41	40.63421	41	37.79119
	42	66.48859	42	54.33035	42	51.75494	42	36.22783	42	59.4584	42	54.6303	42	40.6485	42	36.54755
	43	58.86808	43	49.68385	43	63.5295	43	38.61766	43	52.17505	43	47.68768	43	39.96685	43	34.34629
	44	50.70349	44	44.74223	44	82.10135	44	47.96867	44	46.7932	44	42.7359	44	38.50799	44	31.9847
	45	44.23743	45	40.79033	45	103.7467	45	64.1536	45	43.98677	45	41.34165	45	36.72768	45	29.54165
	46	41.70173	46	38.73989	46	123.4419	46	83.88979	46	44.63861	46	45.1949	46	34.14949	46	26.58546
	47	45.27057	47	39.66739	47	138.6786	47	103.1377	47	51.66021	47	55.82273	47	31.80011	47	24.39161
	48	55.18455	48	43.96262	48	146.9378	48	117.9118	48	61.79066	48	68.73869	48	29.12176	48	21.17713
	49	70.91048	49	51.73948	49	149.1043	49	126.9135	49	74.15443	49	82.13618	49	26.12319	49	18.46513
	50	90.2153	50	63.40771	50	145.3757	50	128.9614	50	86.4559	50	93.29329	50	23.08675	50	16.54225
	51	108.3786	51	76.1467	51	137.7739	51	125.7485	51	96.9648	51	101.7298	51	20.20359	51	14.9776
	52	122.3641	52	89.08894	52	127.5089	52	118.7428	52	104.5725	52	106.1296	52	17.80798	52	14.84009
	53	129.3432	53	99.34794	53	115.0536	53	109.5148	53	108.3878	53	105.5294	53	15.38059	53	15.94842
	54	130.2034	54	105.5164	54	102.0296	54	98.30861	54	108.6564	54	102.3472	54	14.32532	54	18.96917
	55	126.1425	55	106.8851	55	88.58143	55	87.10648	55	105.5655	55	96.81834	55	14.16198	55	23.7449
	56	118.2314	56	103.5145	56	75.72668	56	75.64793	56	100.2887	56	90.20051	56	14.84967	56	30.15426
	57	108.0162	57	97.08582	57	63.68343	57	64.67212	57	94.09173	57	83.57693	57	17.20242	57	37.26104
	58	96.06087	58	88.98447	58	52.47435	58	53.9836	58	86.09103	58	76.0605	58	20.60676	58	44.02122
	59	83.24349	59	80.05057	59	42.67855	59	44.75154	59	78.35033	59	68.34279	59	25.5289	59	49.52185
	60	70.69302	60	70.15514	60	34.70704	60	37.18825	60	70.18906	60	60.77134	60	30.71437	60	52.62691
	61	58.99476	61	60.16503	61	28.47054	61	30.81589	61	61.59795	61	54.09283	61	35.26229	61	53.9917
	62	48.54106	62	51.27694	62	24.04444	62	25.58396	62	54.52372	62	48.51537	62	39.69551	62	54.30836
	63	38.96143	63	42.50167	63	20.5409	63	21.22746	63	47.06929	63	42.7147	63	43.16396	63	52.84229
	64	30.9877	64	35.14981	64	18.64435	64	18.02335	64	41.41022	64	37.72575	64	45.75822	64	50.83915
	65	24.6995	65	28.89758	65	16.9759	65	15.61774	65	35.57585	65	32.69471	65	47.26748	65	48.14453
	66	19.49442	66	23.29722	66	16.3259	66	15.18836	66	30.88377	66	29.43404	66	47.25161	66	44.77943
	67	16.07835	67	18.83889	67	16.24217	67	14.87682	67	27.38622	67	26.91929	67	46.74787	67	41.05001
	68	13.54407	68	14.94908	68	16.15606	68	14.50411	68	24.47896	68	25.78075	68	44.91232	68	37.23491
	69	12.0304	69	12.57436	69	16.28951	69	14.24898	69	23.11645	69	24.91073	69	43.10667	69	33.70385
	70	11.73288	70	11.1326	70	15.90012	70	13.58992	70	22.19216	70	24.70022	70	40.95062	70	30.06015
	71	11.97277	71	10.86389	71	15.06424	71	13.5232	71	21.21386	71	24.11332	71	38.25246	71	26.36644
	72	12.75496	72	10.8323	72	14.11176	72	13.55503	72	21.55235	72	24.08522	72	35.48937	72	23.13907
	73	13.3315	73	10.96075	73	12.83859	73	12.94694	73	21.24849	73	23.19736	73	32.20953	73	20.21777
	74	14.87021	74	11.40287	74	11.77037	74	11.79251	74	21.84146	74	23.37588	74	29.35505	74	17.33267
	75	16.111	75	11.63887	75	10.30292	75	10.77158	75	21.42436	75	22.07376	75	26.19443	75	15.1481
	76	17.04221	76	12.27698	76	9.240904	76	9.654345	76	21.86513	76	21.73262	76	23.5306	76	13.85836
	77	17.52679	77	13.16064	77	8.639515	77	8.580686	77	21.63853	77	20.49704	77	21.25038	77	12.5962
	78	17.01738	78	13.44413	78	7.156987	78	6.863312	78	20.64733	78	18.25862	78	18.70516	78	11.84861
	79	16.81125	79	13.18101	79	6.611601	79	5.648047	79	19.61295	79	15.9457	79	17.22794	79	12.36941
	80	16.19403	80	12.68708	80	5.71153	80	4.701484	80	18.50647	80	14.82553	80	15.45077	80	12.71353
	81	15.39523	81	12.81236	81	5.190056	81	4.263918	81	18.26227	81	14.4218	81	14.63056	81	13.77823
	82	14.44628	82	12.55552	82	5.378146	82	4.1339	82	17.49745	82	14.37584	82	13.95576	82	15.44843
	83	12.99782	83	12.01476	83	4.850302	83	3.963039	83	16.83758	83	14.17273	83	13.54057	83	17.22178
	84	12.02614	84	11.36915	84	4.674062	84	4.039546	84	15.63933	84	13.38786	84	13.61042	84	19.16513
	85	10.84557	85	10.17639	85	4.465745	85	3.520363	85	14.7243	85	12.27059	85	14.08515	85	21.5841
	86	9.919421	86	9.336376	86	4.150557	86	3.248751	86	13.66252	86	10.77949	86	14.92652	86	23.86331
	87	9.3801	87	8.319947	87	3.179036	87	2.699269	87	12.81245	87	10.29724	87	16.34041	87	26.05732
	88	8.474444	88	7.155653	88	2.306852	88	2.127845	88	11.85705	88	9.930533	88	17.75237	88	27.76184
	89	7.796526	89	6.253632	89	1.052505	89	1.435241	89	11.55603	89	10.09276	89	19.02365	89	29.13062
	90	6.455915	90	5.431752	90	2.926254E-02	90	.4350939	90	11.20663	90	9.576948	90	20.30996	90	29.7783
	91	5.660318	91	5.082463	91	-.5537785	91	5.806651E-02	91	11.2285	91	9.617865	91	21.46895	91	30.05002
	92	4.508772	92	3.864442	92	-1.376319	92	-.188519	92	11.37197	92	9.925963	92	22.05285	92	29.31022
	93	3.317749	93	2.736131	93	-2.47065	93	-.9614211	93	10.73724	93	9.196097	93	22.1118	93	27.78693
	94	2.055035	94	1.361943	94	-2.764659	94	-1.142867	94	10.64151	94	8.405569	94	22.85149	94	26.11799
	95	.6397211	95	-2.59461E-03	95	-3.345927	95	-1.158596	95	9.834349	95	6.155158	95	22.68386	95	22.92139
	96	-3.452393E-02	96	-1.034029	96	-3.467529	96	-1.095382	96	9.303315	96	4.773635	96	22.66008	96	19.91884
	97	-1.058508	97	-2.081301	97	-3.222608	97	-1.28164	97	8.530773	97	4.214526	97	21.46132	97	16.58767
	98	-1.74215	98	-3.126065	98	-3.277532	98	-1.850515	98	8.360062	98	4.67131	98	20.76065	98	14.27365
	99	-2.463325	99	-3.533688	99	-3.993766	99	-2.236701	99	8.149885	99	4.958388	99	19.54234	99	12.01683
	100	-3.241279	100	-4.035361	100	-4.873778	100	-3.247678	100	7.405556	100	4.888179	100	17.47345	100	9.404021
	101	-3.506348	101	-4.08661	101	-5.37814	101	-3.736965	101	7.719293	101	4.795276	101	15.77736	101	7.530746
	102	-3.567533	102	-4.277219	102	-5.498454	102	-4.002833	102	7.812869	102	4.605589	102	13.63114	102	6.37769
	103	-3.327264	103	-4.472147	103	-6.150258	103	-4.378192	103	8.531173	103	5.31091	103	12.38033	103	4.778677
	104	-3.000239	104	-4.724615	104	-6.525554	104	-4.503006	104	8.44355	104	5.584494	104	10.36116	104	2.911941
	105	-2.894562	105	-4.437539	105	-7.099322	105	-4.764296	105	8.279869	105	6.304795	105	8.224088	105	1.273752
	106	-2.435293	106	-3.677119	106	-7.410231	106	-5.810315	106	8.827769	106	6.417495	106	6.669683	106	.5510302
	107	-2.466596	107	-3.459057	107	-7.895473	107	-7.068686	107	8.330622	107	4.77825	107	5.396498	107	-.2126358
	108	-2.004369	108	-2.975088	108	-8.405813	108	-8.074131	108	7.921349	108	3.666547	108	4.710316	108	-.7850726
	109	-1.204156	109	-2.926247	109	-9.062464	109	-8.802173	109	8.081448	109	2.928899	109	4.091619	109	-.8708508
	110	-.7559153	110	-3.154652	110	-9.890077	110	-9.37389	110	8.133036	110	3.455824	110	2.799903	110	-1.474922
	111	-.2403661	111	-2.931427	111	-9.858209	111	-9.663194	111	7.971786	111	3.957879	111	1.685434	111	-1.628822
	112	-.4243303	112	-3.088048	112	-10.27383	112	-10.09095	112	8.140843	112	4.272444	112	.2885056	112	-1.786237
	113	-.5493245	113	-3.292488	113	-10.11527	113	-10.50072	113	8.617279	113	3.855268	113	.3759104	113	-1.880475
	114	-1.248486	114	-3.273474	114	-9.780895	114	-10.4852	114	8.841905	114	3.110072	114	.5515077	114	-2.490505
	115	-2.28174	115	-3.743576	115	-9.182531	115	-10.25794	115	8.091983	115	1.804146	115	-.1184462	115	-3.32457
	116	-2.60107	116	-3.511139	116	-8.46608	116	-10.17584	116	8.3066	116	1.882542	116	-.8454781	116	-3.448555
	117	-3.309594	117	-3.596108	117	-8.510344	117	-10.02816	117	7.544526	117	1.533493	117	-1.547856	117	-3.507725
	118	-3.531966	118	-4.274189	118	-8.421254	118	-9.341727	118	7.47087	118	1.351868	118	-2.029095	118	-3.505833
	119	-3.702138	119	-5.030057	119	-8.326214	119	-8.52913	119	7.113587	119	.9024496	119	-2.280332	119	-4.07549
	120	-4.273896	120	-5.587202	120	-8.634978	120	-8.282972	120	6.977633	120	.6080569	120	-2.436465	120	-4.901841
	121	-4.489255	121	-5.83106	121	-8.878469	121	-8.187586	121	6.742145	121	.4782559	121	-2.289179	121	-5.418
	122	-4.804564	122	-6.340513	122	-9.69227	122	-8.567251	122	5.950038	122	.2488268	122	-2.501774	122	-5.988335
	123	-5.385505	123	-6.813837	123	-10.21474	123	-8.581484	123	5.843734	123	.601869	123	-2.525864	123	-6.143946
	124	-5.727841	124	-7.412033	124	-11.0051	124	-9.009265	124	5.701087	124	-.4955218	124	-2.478484	124	-6.051414
	125	-6.18529	125	-7.528926	125	-11.78227	125	-9.476841	125	5.051703	125	-1.700237	125	-2.735679	125	-6.027111
	126	-6.573252	126	-7.800226	126	-12.64441	126	-9.753735	126	5.18081	126	-1.754532	126	-2.844571	126	-5.679451
	127	-6.97855	127	-8.058132	127	-13.71078	127	-10.36605	127	5.26534	127	-2.371661E-02	127	-2.911391	127	-5.297099
	128	-7.141101	128	-8.829447	128	-14.40141	128	-11.1239	128	5.5924	128	1.047039	128	-2.631792	128	-5.310625
	129	-7.278727	129	-9.651248	129	-15.05692	129	-12.33441	129	5.543492	129	1.431089	129	-2.291578	129	-5.733789
	130	-7.615381	130	-10.10784	130	-16.07746	130	-13.53611	130	5.884897	130	1.304382	130	-1.252	130	-5.251546
	131	-7.883743	131	-10.01781	131	-16.36955	131	-13.93112	131	5.911848	131	-.7154418	131	-.5458841	131	-4.464919
	132	-8.382628	132	-10.59677	132	-16.93228	132	-14.49616	132	4.922815	132	-2.620361	132	4.563027E-02	132	-3.542069
	133	-8.683125	133	-10.56259	133	-16.51631	133	-14.51534	133	4.681557	133	-2.707885	133	.7108319	133	-2.905914
	134	-8.659173	134	-10.13438	134	-16.68946	134	-15.25258	134	3.812332	134	-2.253352	134	.7424133	134	-2.779893
	135	-8.540448	135	-10.42171	135	-16.58598	135	-15.40939	135	3.942611	135	-1.469258	135	.6505305	135	-2.966691
	136	-7.903911	136	-10.3584	136	-16.23772	136	-15.24916	136	4.477208	136	-1.256152	136	.7465938	136	-3.748346
	137	-7.724456	137	-10.17268	137	-16.10604	137	-15.35244	137	3.782212	137	-1.820904	137	.4817098	137	-4.765161
	138	-7.737371	138	-9.343912	138	-15.46793	138	-15.0433	138	3.663368	138	-1.626076	138	.4411807	138	-5.30158
	139	-8.016194	139	-9.469249	139	-15.04036	139	-14.56793	139	3.520194	139	-1.178663	139	-6.631162E-02	139	-6.097875
	140	-7.920286	140	-9.813638	140	-14.60163	140	-14.37442	140	3.377843	140	-1.354647	140	-.8310833	140	-6.784676
	141	-7.252731	141	-10.44517	141	-13.87552	141	-14.42102	141	3.362817	141	-1.498627	141	-1.434856	141	-7.584891
	142	-6.694597	142	-10.89216	142	-13.50181	142	-14.20324	142	3.065613	142	-2.710479	142	-1.809425	142	-8.446261
	143	-6.505077	143	-9.93903	143	-12.59289	143	-13.88522	143	3.5498	143	-2.489332	143	-1.869117	143	-9.441649
	144	-6.550645	144	-9.713375	144	-13.25114	144	-14.08206	144	3.088771	144	-1.885214	144	-2.343708	144	-9.700414
	145	-6.868448	145	-9.241458	145	-12.88906	145	-13.91986	145	3.299679	145	-2.066361	145	-2.777658	145	-10.33789
	146	-6.629836	146	-9.146328	146	-12.91987	146	-13.48046	146	3.258634	146	-2.066436	146	-3.090999	146	-10.41729
	147	-6.689634	147	-9.568057	147	-12.23225	147	-12.53341	147	3.253778	147	-2.905787	147	-3.467595	147	-10.91091
	148	-6.49533	148	-9.30419	148	-12.1156	148	-12.12874	148	2.920309	148	-3.661046	148	-3.271869	148	-11.03952
	149	-6.500554	149	-9.768309	149	-12.39756	149	-11.49455	149	2.480415	149	-4.425082	149	-3.397933	149	-10.95568
	150	-6.757145	150	-9.981887	150	-12.33693	150	-10.81587	150	2.223864	150	-5.44525	150	-3.775233	150	-11.02978
	151	-7.05661	151	-10.1353	151	-12.18785	151	-10.15258	151	1.625099	151	-6.718683	151	-4.239671	151	-10.81674
	152	-7.537636	152	-10.72473	152	-12.18227	152	-9.521877	152	1.103888	152	-6.973751	152	-4.495873	152	-10.6188
	153	-7.338407	153	-10.82231	153	-12.64956	153	-9.668629	153	1.06775	153	-6.84381	153	-4.531987	153	-10.65207
	154	-7.649615	154	-10.7402	154	-12.98363	154	-9.360043	154	1.487408	154	-5.774994	154	-4.373658	154	-10.79894
	155	-7.54477	155	-10.44747	155	-13.19058	155	-9.15411	155	1.750378	155	-4.930156	155	-4.07839	155	-10.8386
	156	-7.762452	156	-10.50442	156	-13.7362	156	-9.761023	156	1.721322	156	-4.662996	156	-4.376494	156	-11.17684
	157	-8.09972	157	-10.65917	157	-13.97525	157	-9.545167	157	2.244266	157	-3.919804	157	-4.699751	157	-11.14738
	158	-8.144917	158	-10.39377	158	-13.9461	158	-9.88773	158	2.701518	158	-3.186681	158	-4.788275	158	-10.72895
	159	-8.389454	159	-10.76413	159	-14.36401	159	-10.42083	159	3.289401	159	-2.647393	159	-4.898841	159	-10.80193
	160	-8.436671	160	-11.41959	160	-14.2335	160	-11.00581	160	3.659623	160	-2.189789	160	-4.575015	160	-10.96819
	161	-8.62724	161	-12.47021	161	-14.8767	161	-11.88718	161	3.696557	161	-1.936795	161	-4.424845	161	-10.52904
	162	-9.187057	162	-13.16788	162	-15.54932	162	-12.30013	162	3.910397	162	-2.821306	162	-4.40707	162	-10.37082
	163	-9.623272	163	-13.29619	163	-15.7908	163	-12.87867	163	3.807595	163	-3.570582	163	-4.29275	163	-10.09984
	164	-10.23574	164	-13.54677	164	-16.17657	164	-13.89175	164	3.829325	164	-3.175066	164	-4.273062	164	-10.0556
	165	-10.2548	165	-13.52633	165	-16.1348	165	-14.39731	165	4.053246	165	-3.10556	165	-3.767681	165	-9.864706
	166	-10.69972	166	-13.67961	166	-16.19202	166	-14.60658	166	4.000022	166	-3.578514	166	-3.842124	166	-10.24831
	167	-11.04889	167	-13.77108	167	-16.06508	167	-14.65273	167	3.991074	167	-3.887123	167	-3.451796	167	-10.83161
	168	-10.9708	168	-13.68141	168	-15.53239	168	-14.70776	168	3.827237	168	-3.877412	168	-3.567444	168	-11.2267
	169	-11.38555	169	-13.29455	169	-15.58685	169	-14.83522	169	3.948912	169	-3.663271	169	-3.889234	169	-11.91981
	170	-11.66303	170	-13.02311	170	-15.18868	170	-14.54831	170	4.236071	170	-3.452454	170	-4.108618	170	-11.89668
	171	-11.67825	171	-12.82692	171	-15.01176	171	-14.77228	171	3.760642	171	-3.666676	171	-4.591757	171	-13.17845
	172	-11.09981	172	-12.97365	172	-14.68999	172	-14.63533	172	4.11993	172	-3.430214	172	-5.123254	172	-13.83599
	173	-10.55703	173	-12.86376	173	-14.71139	173	-14.35295	173	4.467764	173	-2.883405	173	-5.944293	173	-14.31083
	174	-10.43989	174	-12.58616	174	-14.8102	174	-14.1689	174	4.366469	174	-2.420297	174	-6.543559	174	-14.3747
	175	-10.08525	175	-12.50099	175	-14.16651	175	-13.82469	175	4.571928	175	-2.300863	175	-6.641597	175	-14.29783
	176	-10.01831	176	-12.57443	176	-14.18397	176	-14.42386	176	4.941665	176	-2.616202	176	-7.028888	176	-14.67089
	177	-9.909707	177	-12.36182	177	-14.23139	177	-14.62947	177	5.056828	177	-2.760106	177	-7.22905	177	-14.62129
	178	-9.928097	178	-11.91621	178	-14.37314	178	-14.15211	178	4.615551	178	-3.320711	178	-7.457875	178	-14.59276
	179	-10.03997	179	-11.74115	179	-14.47121	179	-13.91762	179	4.354121	179	-4.165693	179	-7.55343	179	-14.44917
	180	-10.09622	180	-11.44969	180	-14.25663	180	-13.63002	180	4.540467	180	-4.702435	180	-7.91303	180	-13.89653
	181	-10.27149	181	-11.66699	181	-14.39578	181	-13.19002	181	4.284614	181	-5.376036	181	-7.659098	181	-13.86806
	182	-9.767745	182	-12.47744	182	-14.3231	182	-12.53035	182	4.040364	182	-6.284938	182	-7.362549	182	-13.64888
	183	-9.548087	183	-12.73941	183	-14.31959	183	-11.94195	183	3.436681	183	-7.307485	183	-7.351564	183	-13.30518
	184	-9.932247	184	-13.00083	184	-14.54973	184	-11.65303	184	2.60987	184	-7.359663	184	-7.149872	184	-13.12044
	185	-9.826537	185	-12.97889	185	-14.3766	185	-11.00098	185	2.711547	185	-6.766414	185	-7.304716	185	-12.9135
	186	-10.21107	186	-13.13439	186	-14.57262	186	-11.25963	186	2.735367	186	-7.002893	186	-7.511713	186	-12.9012
	187	-10.1119	187	-12.45305	187	-14.85952	187	-11.40175	187	2.776132	187	-6.783125	187	-7.246144	187	-13.01713
	188	-9.994936	188	-12.13405	188	-14.85715	188	-11.78562	188	2.621521	188	-6.424783	188	-7.344095	188	-13.39259
	189	-10.23502	189	-12.20908	189	-15.0081	189	-11.4923	189	2.913987	189	-6.130623	189	-6.95847	189	-13.19457
	190	-10.00184	190	-12.03329	190	-15.07759	190	-11.18163	190	2.95462	190	-5.893725	190	-7.017226	190	-13.18305
	191	-10.25597	191	-12.18209	191	-15.41426	191	-11.11427	191	3.370442	191	-5.960445	191	-7.234223	191	-13.19367
	192	-9.876408	192	-11.78891	192	-15.64039	192	-11.43201	192	3.95568	192	-5.626539	192	-7.081768	192	-12.89298
	193	-9.669836	193	-11.89372	193	-15.50105	193	-11.34745	193	3.814837	193	-6.064166	193	-7.061625	193	-12.75367
	194	-9.55256	194	-12.10174	194	-15.1144	194	-11.41749	194	3.916491	194	-5.574874	194	-6.867427	194	-12.42249
	195	-9.527677	195	-11.89713	195	-15.35877	195	-11.90216	195	3.696875	195	-6.172844	195	-6.665736	195	-12.28139
	196	-9.891888	196	-12.06956	196	-15.23806	196	-11.79739	196	3.545507	196	-7.16967	196	-6.458094	196	-12.49251
	197	-9.8425	197	-11.39623	197	-14.45378	197	-11.72261	197	3.821712	197	-7.564657	197	-6.157629	197	-12.66652
	198	-9.962477	198	-11.39066	198	-14.30783	198	-11.75445	198	3.530281	198	-7.617571	198	-6.355958	198	-12.96944
	199	-9.873449	199	-11.73531	199	-14.41929	199	-11.36692	199	4.023773	199	-6.693998	199	-6.155826	199	-13.01161
	200	-9.789185	200	-11.96398	200	-14.19012	200	-11.13705	200	4.347589	200	-6.373282	200	-6.676462	200	-12.89832
	201	-9.714068	201	-12.87775	201	-13.99919	201	-10.66024	201	3.949547	201	-6.170352	201	-7.056912	201	-12.72942
	202	-9.200997	202	-12.91728	202	-13.89982	202	-10.15686	202	4.162565	202	-7.030052	202	-7.563838	202	-12.44313
	203	-9.085033	203	-12.84834	203	-13.87729	203	-9.899725	203	3.870857	203	-8.279713	203	-7.914475	203	-11.81281
	204	-9.091708	204	-12.54525	204	-13.3159	204	-9.652919	204	4.217434	204	-7.808907	204	-8.673184	204	-12.04823
	205	-8.642972	205	-12.57535	205	-13.29501	205	-9.863047	205	3.340446	205	-7.709992	205	-8.993206	205	-11.99494
	206	-8.713406	206	-12.52156	206	-13.50126	206	-9.71002	206	3.457508	206	-7.347345	206	-9.213637	206	-12.46608
	207	-8.587137	207	-12.43836	207	-13.16848	207	-9.681993	207	4.028305	207	-7.246264	207	-9.005157	207	-12.93734
	208	-8.434504	208	-12.52996	208	-12.67282	208	-9.873153	208	3.996511	208	-7.126853	208	-9.198823	208	-13.32493
	209	-8.439088	209	-12.52434	209	-12.63864	209	-10.14549	209	4.673411	209	-6.600423	209	-9.056774	209	-13.28265
	210	-8.783914	210	-12.50827	210	-12.67932	210	-10.17959	210	4.501867	210	-6.720238	210	-9.322079	210	-13.32659
	211	-9.024825	211	-12.37858	211	-12.74006	211	-10.27263	211	4.359098	211	-6.085513	211	-9.945666	211	-12.8995
	212	-9.010606	212	-12.69572	212	-12.50375	212	-9.745123	212	4.890253	212	-6.348902	212	-10.53293	212	-12.57009
	213	-9.348516	213	-13.05577	213	-11.98629	213	-9.201483	213	4.49719	213	-7.432434	213	-10.69517	213	-12.09634
	214	-9.691089	214	-12.85396	214	-11.62529	214	-8.923208	214	4.557856	214	-8.113536	214	-10.20167	214	-11.86062
	215	-10.04567	215	-13.31994	215	-11.72567	215	-8.956331	215	3.987728	215	-8.846127	215	-10.39186	215	-12.11416
	216	-10.44517	216	-13.47314	216	-11.45562	216	-8.829923	216	3.558226	216	-8.888157	216	-10.75395	216	-12.00485
	217	-10.8958	217	-13.06501	217	-11.22308	217	-8.382617	217	3.62224	217	-8.438787	217	-10.72225	217	-11.88697
	218	-11.34656	218	-13.45876	218	-11.43607	218	-8.220546	218	3.737445	218	-8.498431	218	-10.79683	218	-11.79847
	219	-11.49556	219	-13.49233	219	-11.49229	219	-8.153388	219	4.38735	219	-8.191628	219	-10.50403	219	-11.74756
	220	-11.82983	220	-13.62691	220	-12.02243	220	-8.148074	220	4.180767	220	-8.310583	220	-10.74863	220	-12.18828
	221	-11.89382	221	-13.27829	221	-11.80255	221	-8.096267	221	4.095406	221	-7.79093	221	-11.24533	221	-12.43267
	222	-11.54612	222	-13.1823	222	-11.16979	222	-7.771128	222	4.351169	222	-6.758636	222	-11.80728	222	-12.05285
	223	-11.59004	223	-13.13976	223	-11.23374	223	-7.927678	223	3.928482	223	-7.382786	223	-11.84931	223	-11.47543
	224	-11.39292	224	-12.41893	224	-10.67819	224	-7.989633	224	4.124254	224	-7.71626	224	-11.05807	224	-11.41029
	225	-11.64857	225	-12.50787	225	-10.40102	225	-7.715426	225	3.482202	225	-8.36466	225	-10.47483	225	-11.90822
	226	-11.57953	226	-12.42596	226	-9.640916	226	-7.338494	226	3.683586	226	-8.499162	226	-10.4448	226	-12.45993
	227	-11.04219	227	-12.47693	227	-9.832242	227	-7.146194	227	3.49727	227	-8.269474	227	-10.73599	227	-12.45033
	228	-11.02264	228	-12.75014	228	-9.460193	228	-7.297869	228	3.229295	228	-7.857454	228	-10.95447	228	-12.2808
	229	-10.68257	229	-12.31799	229	-8.868036	229	-6.837232	229	3.672648	229	-7.537985	229	-11.08177	229	-12.09781
	230	-11.03443	230	-12.67621	230	-8.701168	230	-6.013393	230	3.548526	230	-7.640203	230	-10.88112	230	-12.08709
	231	-10.99805	231	-12.43495	231	-8.336277	231	-5.725236	231	4.046687	231	-7.651528	231	-10.41829	231	-12.02864
	232	-11.17684	232	-12.67737	232	-8.339517	232	-5.306672	232	3.87968	232	-7.901138	232	-10.26604	232	-12.46116
	233	-10.80227	233	-12.88607	233	-8.571016	233	-5.208512	233	3.778607	233	-8.103464	233	-10.82926	233	-12.91623
	234	-10.07688	234	-13.12727	234	-8.180455	234	-5.182846	234	3.943454	234	-7.936205	234	-10.91832	234	-12.56234
	235	-9.993656	235	-13.92326	235	-8.263579	235	-5.658392	235	3.558267	235	-8.263988	235	-11.14434	235	-12.8159
	236	-9.481976	236	-13.7239	236	-8.708413	236	-5.842903	236	4.232481	236	-8.026317	236	-11.20021	236	-12.98791
	237	-9.458925	237	-13.26424	237	-8.900548	237	-6.162687	237	4.546596	237	-7.605369	237	-11.48087	237	-13.10041
	238	-9.450965	238	-13.28063	238	-8.672647	238	-6.484159	238	4.125575	238	-7.942028	238	-11.65657	238	-13.25741
	239	-9.001353	239	-12.92676	239	-8.203341	239	-6.299271	239	4.19489	239	-7.569672	239	-11.54221	239	-13.12432
	240	-9.355573	240	-13.44338	240	-8.559538	240	-7.005166	240	3.418646	240	-7.644812	240	-11.51001	240	-13.43302
	241	-9.326401	241	-12.8733	241	-8.80157	241	-7.060811	241	4.277365	241	-6.661491	241	-11.44254	241	-13.89573
	242	-9.388043	242	-12.73296	242	-8.563999	242	-7.287088	242	4.122333	242	-7.366632	242	-11.78531	242	-13.77538
	243	-9.265402	243	-12.95681	243	-8.70374	243	-7.270658	243	3.911556	243	-8.064935	243	-11.35475	243	-13.61052
	244	-8.843381	244	-13.04203	244	-7.931603	244	-6.656475	244	3.876099	244	-7.307002	244	-11.43912	244	-13.19287
	245	-8.720553	245	-13.53134	245	-8.241332	245	-6.636297	245	3.876374	245	-7.459037	245	-11.59659	245	-12.85089
	246	-8.541468	246	-13.74785	246	-8.266492	246	-6.526838	246	3.9912	246	-7.600195	246	-11.43424	246	-12.3088
	247	-8.510153	247	-13.76111	247	-7.674373	247	-5.421266	247	3.339775	247	-7.934685	247	-10.99548	247	-12.54939
	248	-8.530628	248	-13.6636	248	-7.29304	248	-4.818411	248	3.129086	248	-8.19428	248	-10.93653	248	-12.74197
	249	-8.683252	249	-13.28465	249	-6.304574	249	-4.176766	249	3.471146	249	-8.145224	249	-10.6918	249	-12.81094
	250	-9.246891	250	-12.93392	250	-6.270597	250	-4.208305	250	2.863123	250	-9.210913	250	-10.64203	250	-12.69892
	251	-9.54396	251	-12.66848	251	-6.390945	251	-4.563182	251	2.088548	251	-9.711808	251	-10.77386	251	-12.58861
	252	-9.526495	252	-12.65558	252	-6.617463	252	-4.801878	252	2.436803	252	-9.501471	252	-11.00649	252	-12.25102
	253	-9.669491	253	-13.22879	253	-6.552289	253	-4.37695	253	2.506262	253	-9.580024	253	-10.97806	253	-12.17276
	254	-8.863883	254	-12.94911	254	-6.409149	254	-3.953923	254	2.662168	254	-9.216901	254	-10.76106	254	-12.11531
	255	-8.836475	255	-13.07139	255	-6.561393	255	-3.81313	255	2.572248	255	-8.459826	255	-11.23451	255	-12.22969
	256	-8.850638	256	-12.70519	256	-6.295447	256	-3.660748	256	2.864831	256	-8.486349	256	-11.18801	256	-12.08742
	257	-9.103054	257	-12.22757	257	-5.936302	257	-3.152419	257	2.672709	257	-8.740475	257	-11.27945	257	-12.05649
	258	-8.963271	258	-11.56045	258	-5.788483	258	-3.393975	258	3.133598	258	-8.694304	258	-10.74643	258	-12.42192
	259	-8.453114	259	-11.50158	259	-5.180812	259	-3.446739	259	3.594026	259	-8.953561	259	-10.72114	259	-12.73566
	260	-8.004459	260	-11.85322	260	-5.488591	260	-3.345218	260	3.190661	260	-8.835323	260	-10.90281	260	-12.85275
	261	-7.437062	261	-12.01529	261	-5.437477	261	-3.253532	261	3.600488	261	-8.12946	261	-10.75075	261	-12.7337
	262	-6.815212	262	-11.61253	262	-5.340887	262	-2.909504	262	3.760872	262	-8.183377	262	-11.1958	262	-12.67467
	263	-6.622641	263	-11.10034	263	-5.343047	263	-2.438279	263	4.515515	263	-8.161867	263	-11.22755	263	-12.13651
	264	-6.617793	264	-10.53441	264	-4.981368	264	-1.987924	264	4.037715	264	-8.43806	264	-10.37234	264	-11.78276
	265	-6.45742	265	-10.46525	265	-4.555564	265	-1.761996	265	4.231389	265	-7.901296	265	-9.987682	265	-11.65539
	266	-6.121684	266	-10.89019	266	-4.166703	266	-1.285614	266	4.388497	266	-8.539927	266	-9.616424	266	-11.46451
	267	-5.56776	267	-11.53261	267	-3.576603	267	-1.031434	267	3.734462	267	-10.87636	267	-9.416327	267	-11.51868
	268	-4.795471	268	-11.87967	268	-3.398866	268	-.9455385	268	3.040064	268	-11.70612	268	-9.537746	268	-11.24364
	269	-4.71603	269	-11.71889	269	-2.909521	269	-.4510136	269	3.064005	269	-11.82441	269	-9.226807	269	-10.62444
	270	-4.72521	270	-11.66223	270	-2.780461	270	-.7045457	270	2.960495	270	-11.16152	270	-8.987653	270	-10.74232
	271	-4.356641	271	-11.1734	271	-2.43851	271	-.8371078	271	3.455706	271	-10.31154	271	-8.751466	271	-10.73686
	272	-4.221643	272	-11.20183	272	-2.216289	272	-.4500006	272	3.09829	272	-9.902028	272	-8.828571	272	-10.86196
	273	-3.861227	273	-11.18786	273	-1.668386	273	8.419354E-03	273	3.559636	273	-9.72415	273	-8.888433	273	-10.78802
	274	-3.736467	274	-11.25817	274	-1.607407	274	-.4796028	274	3.713157	274	-9.673779	274	-8.691052	274	-10.63673
	275	-3.585047	275	-11.16201	275	-1.716506	275	-.4988566	275	3.982332	275	-9.075578	275	-8.714522	275	-10.00526
	276	-3.355487	276	-10.93447	276	-1.329174	276	-.2724767	276	4.583264	276	-8.899579	276	-8.335547	276	-9.669303
	277	-3.34125	277	-11.4333	277	-.7313449	277	.3197257	277	4.417773	277	-9.322918	277	-8.544206	277	-9.620256
	278	-3.092758	278	-10.98258	278	-.2450814	278	.7895196	278	4.632929	278	-9.422811	278	-8.329707	278	-9.888341
	279	-3.229695	279	-10.92102	279	.2543284	279	.6666172	279	4.734347	279	-10.10861	279	-8.461269	279	-10.13274
	280	-3.369567	280	-10.89536	280	.6233674	280	1.109013	280	4.850775	280	-10.23777	280	-8.530745	280	-9.931833
	281	-3.363143	281	-10.9271	281	.5431566	281	1.548785	281	4.633223	281	-10.29646	281	-8.516141	281	-9.886663
	282	-3.289593	282	-10.9548	282	.561408	282	1.554876	282	4.32517	282	-10.61449	282	-8.313173	282	-10.4641
	283	-3.209144	283	-10.51284	283	.7715288	283	1.659523	283	4.850196	283	-10.56608	283	-8.659066	283	-10.30221
	284	-3.035858	284	-10.13471	284	.6019314	284	1.432863	284	4.647721	284	-10.87692	284	-8.484817	284	-9.950488
	285	-2.731487	285	-9.626412	285	.2671331	285	1.235217	285	5.126583	285	-10.01724	285	-8.442045	285	-10.13088
	286	-2.675583	286	-8.982387	286	-.1192986	286	1.164398	286	5.272753	286	-9.618306	286	-8.130835	286	-9.905408
	287	-2.684322	287	-8.583232	287	-.6249924	287	1.183458	287	4.901082	287	-9.462103	287	-8.163152	287	-9.844746
	288	-2.25814	288	-7.603679	288	-.7664703	288	1.012064	288	5.401193	288	-9.120638	288	-8.088913	288	-9.126212
	289	-2.25836	289	-7.353483	289	-.9417683	289	.712612	289	5.576276	289	-9.028758	289	-8.180811	289	-8.88545
	290	-1.887728	290	-6.640967	290	-1.336702	290	-.1570454	290	5.775364	290	-8.635624	290	-8.063111	290	-8.745061
	291	-1.832532	291	-6.202296	291	-1.738786	291	-.7433608	291	5.57444	291	-8.166697	291	-8.04571	291	-8.624996
	292	-1.857692	292	-5.88024	292	-1.911698	292	-1.233559	292	5.642407	292	-8.609827	292	-8.087946	292	-8.478769
	293	-1.827035	293	-5.705762	293	-1.796215	293	-1.283556	293	6.18157	293	-9.45332	293	-7.533662	293	-8.060249
	294	-1.576077	294	-5.48277	294	-1.873381	294	-1.277054	294	6.399266	294	-9.92089	294	-7.76793	294	-7.93247
	295	-1.4309	295	-5.22321	295	-1.776993	295	-.9234027	295	5.953603	295	-9.8262	295	-7.571683	295	-7.390304
	296	-.9141744	296	-5.707242	296	-1.581113	296	-.8743654	296	5.875426	296	-9.39634	296	-7.346675	296	-7.100019
	297	-.7317333	297	-5.960413	297	-1.912899	297	-.3358347	297	6.111853	297	-9.024527	297	-7.312129	297	-6.780889
	298	-.4787887	298	-5.966963	298	-.9627936	298	.4042764	298	6.307908	298	-9.82204	298	-7.020796	298	-6.580571
	299	-.66173	299	-6.071853	299	-.8544248	299	.7092894	299	5.896327	299	-11.33128	299	-6.877353	299	-6.382561
	300	-.7944921	300	-6.078609	300	-.3390938	300	.6439312	300	5.659266	300	-11.70651	300	-6.431111	300	-5.976319
	301	-1.03619	301	-6.039405	301	-.2466676	301	.2485747	301	5.133086	301	-11.74044	301	-6.198768	301	-6.071173
	302	-1.662284	302	-6.172264	302	-.9141703	302	-.3383648	302	5.127732	302	-11.49328	302	-6.101878	302	-5.657859
	303	-1.507372	303	-5.811075	303	-.589604	303	2.448765E-02	303	5.360354	303	-10.97371	303	-6.151677	303	-5.555544
	304	-1.68574	304	-6.763148	304	-.9085579	304	4.278342E-03	304	5.217355	304	-10.86231	304	-5.842489	304	-5.067619
	305	-1.529127	305	-6.81132	305	-.6799351	305	-.5326689	305	5.419986	305	-10.43637	305	-5.610397	305	-4.898626
	306	-1.404811	306	-7.015923	306	-1.184048	306	-.5731614	306	5.526141	306	-10.50217	306	-5.426939	306	-4.596594
	307	-1.47779	307	-7.536349	307	-1.502013	307	-.6408561	307	5.502541	307	-10.53645	307	-5.110166	307	-4.507744
	308	-1.17861	308	-7.803151	308	-1.869643	308	-.4723105	308	5.421479	308	-10.54417	308	-4.918216	308	-4.539697
	309	-1.361332	309	-8.520828	309	-2.313903	309	-.6247619	309	5.796514	309	-10.20985	309	-5.018229	309	-4.911192
	310	-1.137527	310	-8.772696	310	-2.329881	310	-.7648052	310	6.177205	310	-10.05555	310	-4.840626	310	-4.471529
	311	-1.554863	311	-9.58386	311	-2.706187	311	-1.502307	311	5.869287	311	-10.3659	311	-4.85868	311	-3.996601
	312	-2.375037	312	-9.846648	312	-2.961803	312	-1.827114	312	6.135152	312	-10.48312	312	-5.106946	312	-3.572875
	313	-2.6125	313	-9.658095	313	-3.355862	313	-1.798264	313	6.153804	313	-11.06527	313	-5.273131	313	-2.867621
	314	-3.116329	314	-10.0401	314	-3.764747	314	-2.324006	314	6.026967	314	-11.83382	314	-5.530083	314	-2.302021
	315	-3.089772	315	-10.10755	315	-3.91656	315	-2.638604	315	6.183171	315	-11.37756	315	-4.94413	315	-1.75609
	316	-3.75057	316	-10.2965	316	-4.408143	316	-2.803023	316	5.92743	316	-10.7272	316	-5.252582	316	-1.859928
	317	-4.385177	317	-10.04092	317	-4.411509	317	-2.691139	317	6.275717	317	-10.22747	317	-5.311297	317	-1.570351
	318	-4.806898	318	-9.934015	318	-4.294799	318	-2.439207	318	6.244081	318	-10.69968	318	-4.889875	318	-2.381281
	319	-5.260676	319	-10.18311	319	-4.614082	319	-3.159985	319	5.677826	319	-12.21205	319	-5.130271	319	-3.09997
	320	-5.059728	320	-9.760827	320	-4.306767	320	-2.945909	320	5.814057	320	-11.65926	320	-4.751665	320	-3.162686
	321	-4.987631	321	-9.93501	321	-4.388144	321	-2.914063	321	5.562415	321	-10.9136	321	-5.312811	321	-3.395102
	322	-5.03567	322	-10.00541	322	-3.876173	322	-2.29831	322	5.694483	322	-10.83147	322	-5.970683	322	-3.35441
	323	-5.080525	323	-10.33131	323	-3.430224	323	-3.13613	323	6.086377	323	-10.61311	323	-6.403886	323	-3.139716
	324	-5.528077	324	-10.21136	324	-3.750728	324	-4.155455	324	5.996388	324	-10.431	324	-6.501541	324	-3.28214
	325	-5.519948	325	-10.14176	325	-3.653941	325	-3.788606	325	6.322908	325	-9.46792	325	-5.696426	325	-3.357535
	326	-5.786848	326	-11.04281	326	-4.134265	326	-3.443061	326	6.67132	326	-9.565325	326	-6.438407	326	-3.784627
	327	-5.795799	327	-11.22418	327	-4.015655	327	-3.024962	327	7.182723	327	-9.516714	327	-6.25675	327	-3.593226
	328	-5.883698	328	-11.11725	328	-4.254553	328	-3.257791	328	6.964618	328	-9.575858	328	-6.630552	328	-3.906991
	329	-6.196777	329	-11.54312	329	-4.074952	329	-2.964777	329	6.73717	329	-9.705769	329	-6.933757	329	-3.883572
	330	-5.865545	330	-11.42955	330	-3.939958	330	-2.960117	330	7.65686	330	-9.103489	330	-6.647222	330	-3.920604
	331	-5.935518	331	-11.07969	331	-3.98965	331	-2.972216	331	7.023045	331	-9.570377	331	-6.624769	331	-4.577183
	332	-5.982478	332	-10.84506	332	-3.914205	332	-3.124453	332	7.132467	332	-9.533567	332	-6.933095	332	-4.698192
	333	-5.974153	333	-10.55388	333	-3.978523	333	-3.142323	333	7.056387	333	-10.27487	333	-6.879395	333	-4.251453
	334	-5.862565	334	-10.83335	334	-3.883186	334	-3.299358	334	6.852304	334	-10.52396	334	-6.887887	334	-4.823896
	335	-5.642311	335	-11.10885	335	-4.24726	335	-4.009837	335	7.474076	335	-10.01229	335	-6.785849	335	-4.4965
	336	-5.694727	336	-10.93584	336	-4.355153	336	-4.286387	336	7.50747	336	-9.546645	336	-6.732702	336	-5.009027
	337	-5.943626	337	-10.48403	337	-4.50636	337	-4.539854	337	7.878146	337	-8.84428	337	-6.538157	337	-5.49723
	338	-5.8941	338	-10.46443	338	-4.69945	338	-5.087232	338	7.67898	338	-9.077877	338	-6.714185	338	-5.119368
	339	-5.73529	339	-10.43799	339	-5.411103	339	-6.024163	339	7.69239	339	-9.264307	339	-7.089012	339	-4.810393
	340	-5.502557	340	-10.39266	340	-5.302641	340	-6.248796	340	7.173288	340	-9.621096	340	-7.264353	340	-4.906939
	341	-5.669877	341	-10.61338	341	-5.582757	341	-6.186524	341	7.604728	341	-9.477655	341	-7.57585	341	-4.873915
	342	-5.740947	342	-10.6808	342	-5.711337	342	-6.305658	342	7.842725	342	-9.712028	342	-7.161471	342	-4.787013
	343	-5.894899	343	-10.7248	343	-5.849002	343	-6.08883	343	7.227509	343	-10.20091	343	-7.163157	343	-5.036138
	344	-6.127177	344	-11.19409	344	-5.567872	344	-5.949796	344	7.77018	344	-9.171302	344	-7.224182	344	-4.528672
	345	-5.461659	345	-12.17589	345	-5.540219	345	-5.619587	345	8.444523	345	-7.99084	345	-7.287583	345	-4.050586
	346	-5.550589	346	-13.33886	346	-5.793907	346	-5.687575	346	8.531462	346	-8.372731	346	-7.150573	346	-4.100154
	347	-5.511064	347	-13.30224	347	-5.359736	347	-5.271352	347	8.780655	347	-8.206716	347	-6.476274	347	-4.026942
	348	-6.134734	348	-13.61486	348	-5.453921	348	-5.226626	348	8.682454	348	-8.445881	348	-6.221085	348	-3.902084
	349	-6.505785	349	-13.72953	349	-5.371418	349	-5.09645	349	8.9643	349	-8.76934	349	-5.929995	349	-3.798931
	350	-6.605665	350	-14.3411	350	-5.443935	350	-4.884023	350	9.097963	350	-8.772623	350	-5.691294	350	-3.906286
	351	-6.610123	351	-14.86277	351	-5.059239	351	-4.32751	351	8.796775	351	-9.378092	351	-5.739355	351	-4.276782
	352	-6.894959	352	-15.03171	352	-4.672292	352	-3.846044	352	8.488272	352	-9.334803	352	-5.4971	352	-4.42794
	353	-7.307752	353	-15.09368	353	-4.802407	353	-4.20061	353	8.501391	353	-9.625973	353	-5.548285	353	-4.653939
	354	-7.379646	354	-14.73987	354	-4.863447	354	-4.967991	354	8.709808	354	-9.837017	354	-5.781388	354	-4.773705
	355	-7.532646	355	-14.14909	355	-4.940629	355	-5.099283	355	8.460298	355	-9.675733	355	-6.001289	355	-5.074676
	356	-7.310442	356	-14.30011	356	-4.767113	356	-5.008852	356	8.788199	356	-8.8768	356	-6.7428	356	-5.336733
	357	-7.118115	357	-14.46137	357	-4.6595	357	-5.085515	357	8.477503	357	-8.210629	357	-6.98021	357	-5.979946
	358	-6.845144	358	-14.68569	358	-4.280939	358	-5.207106	358	8.960888	358	-7.479834	358	-7.22828	358	-6.616098
	359	-6.497438	359	-14.89441	359	-4.151345	359	-5.802398	359	9.451422	359	-7.378822	359	-7.081555	359	-6.621318
	360	-6.339218	360	-14.63789	360	-4.166709	360	-6.034101	360	9.334665	360	-8.460422	360	-7.070773	360	-7.117991
	361	-6.579849	361	-14.76314	361	-4.105025	361	-5.862936	361	9.186825	361	-8.556644	361	-7.068778	361	-6.857223
	362	-6.582822	362	-14.86244	362	-3.991292	362	-5.279745	362	8.881585	362	-9.580252	362	-7.010352	362	-6.943162
	363	-7.098306	363	-15.00228	363	-4.416861	363	-5.385949	363	8.93799	363	-9.735652	363	-7.079514	363	-6.819954
	364	-7.502617	364	-14.57315	364	-4.128067	364	-4.924495	364	9.138462	364	-9.224839	364	-6.909276	364	-6.461493
	365	-7.732401	365	-14.32	365	-4.034805	365	-4.478446	365	9.135921	365	-8.992207	365	-6.691012	365	-6.367343
	366	-7.601385	366	-14.61592	366	-3.544089	366	-4.521543	366	8.992552	366	-8.728343	366	-6.357718	366	-6.103724
	367	-7.668468	367	-14.84683	367	-3.263152	367	-4.89574	367	8.583868	367	-9.046724	367	-6.564127	367	-5.927999
	368	-8.071231	368	-14.7628	368	-3.176315	368	-5.149353	368	7.530539	368	-10.86823	368	-6.695867	368	-6.413907
	369	-7.651955	369	-14.38959	369	-3.1129	369	-4.769297	369	7.625922	369	-11.05407	369	-6.45693	369	-6.003972
	370	-7.678858	370	-14.24964	370	-3.447066	370	-5.042411	370	7.672078	370	-10.83739	370	-5.945104	370	-5.999001
	371	-7.720331	371	-14.04496	371	-3.455974	371	-4.915541	371	7.927073	371	-9.884208	371	-6.10486	371	-6.154215
	372	-7.396223	372	-13.65844	372	-3.813763	372	-5.224177	372	7.714361	372	-9.140966	372	-6.163249	372	-6.36512
	373	-7.53424	373	-13.24358	373	-4.039955	373	-5.181535	373	7.454898	373	-8.231777	373	-6.38395	373	-6.122741
	374	-7.280256	374	-12.65452	374	-3.625852	374	-4.747271	374	7.802958	374	-7.879342	374	-6.306419	374	-5.96025
	375	-7.225756	375	-12.3956	375	-4.137877	375	-4.63637	375	8.356725	375	-7.969902	375	-6.141243	375	-6.092361
	376	-7.28952	376	-12.34021	376	-3.757675	376	-4.35179	376	8.320917	376	-8.60927	376	-6.064425	376	-5.998672
	377	-6.796555	377	-12.52771	377	-3.671207	377	-4.188988	377	8.198004	377	-8.730659	377	-6.012629	377	-5.918366
	378	-6.872687	378	-13.10852	378	-3.914449	378	-4.319622	378	8.140914	378	-7.836449	378	-6.239036	378	-5.974045
	379	-6.390553	379	-13.11625	379	-3.328392	379	-3.815646	379	8.50689	379	-7.313951	379	-6.378012	379	-5.500422
	380	-6.05912	380	-13.0558	380	-3.462525	380	-3.478937	380	8.543213	380	-7.409027	380	-6.249588	380	-5.118773
	381	-5.835974	381	-13.0336	381	-3.417187	381	-2.562228	381	8.557677	381	-7.788106	381	-6.346524	381	-4.92732
	382	-6.149524	382	-13.46992	382	-3.131543	382	-2.659546	382	8.757526	382	-8.199918	382	-6.237905	382	-4.991973
	383	-6.141878	383	-13.68843	383	-2.555173	383	-2.186846	383	8.153587	383	-9.949766	383	-6.180995	383	-4.88302
	384	-5.9918	384	-13.52931	384	-1.972244	384	-1.678423	384	7.345532	384	-10.81266	384	-5.858839	384	-4.700512
	385	-5.949388	385	-13.89421	385	-1.747867	385	-.8257511	385	6.745598	385	-10.69288	385	-6.127595	385	-4.552537
	386	-5.512603	386	-14.14078	386	-1.143097	386	9.675797E-02	386	6.914624	386	-10.33298	386	-6.450531	386	-3.940345
	387	-5.42468	387	-14.16641	387	-1.005308	387	.5136877	387	6.954748	387	-9.669465	387	-6.384696	387	-4.014374
	388	-5.544003	388	-13.67612	388	-.6719538	388	.6784905	388	6.729424	388	-9.511454	388	-6.625612	388	-3.738328
	389	-5.481479	389	-13.55301	389	-.4291908	389	1.189634	389	7.008929	389	-8.937101	389	-6.451525	389	-3.995164
	390	-6.091252	390	-13.19	390	-.4351059	390	1.412976	390	7.000371	390	-8.28483	390	-6.692875	390	-4.358491
	391	-5.810987	391	-13.04794	391	-.5831106	391	.6781844	391	7.671752	391	-7.534363	391	-6.603442	391	-4.809874
	392	-5.668991	392	-13.67065	392	-.8732044	392	1.175802	392	7.866788	392	-6.891988	392	-6.371115	392	-4.602364
	393	-5.55676	393	-14.23546	393	-1.111928	393	1.190216	393	8.155499	393	-7.112883	393	-6.335546	393	-5.242577
	394	-5.396322	394	-14.39706	394	-1.012697	394	1.597071	394	8.546244	394	-7.023605	394	-6.500205	394	-5.450114
	395	-5.606886	395	-14.43882	395	-.8638718	395	1.398405	395	7.647494	395	-7.700106	395	-6.580828	395	-5.602861
	396	-5.930608	396	-14.13498	396	-.5096724	396	1.316323	396	8.788766	396	-6.981448	396	-6.523349	396	-5.527516
	397	-6.806613	397	-14.22974	397	-.6304798	397	1.162895	397	8.180393	397	-8.081037	397	-6.596067	397	-5.633698
	398	-6.999002	398	-14.00763	398	-.7474769	398	1.279315	398	8.034937	398	-7.948358	398	-6.682357	398	-5.824544
	399	-7.050049	399	-13.94945	399	-.7712744	399	1.294479	399	8.409784	399	-8.292673	399	-6.726671	399	-5.527579
	400	-7.423773	400	-14.17325	400	-1.553449	400	1.331716	400	8.611895	400	-8.00997	400	-6.918769	400	-5.575679
	401	-7.304038	401	-13.94914	401	-.8398916	401	1.817569	401	8.316502	401	-7.554896	401	-6.731948	401	-5.388606
	402	-7.377344	402	-13.65016	402	-.5544293	402	2.280757	402	7.990339	402	-7.449057	402	-6.882052	402	-5.726577
	403	-7.454359	403	-13.03511	403	-.3745147	403	2.318143	403	8.467216	403	-6.90297	403	-6.649674	403	-5.862602
	404	-6.834984	404	-12.30777	404	-.123307	404	2.460468	404	8.969511	404	-6.635859	404	-6.509043	404	-6.108308
	405	-6.727208	405	-11.87618	405	.2912029	405	2.779498	405	8.66633	405	-6.818737	405	-6.544671	405	-6.166047
	406	-6.03714	406	-11.3765	406	.5650367	406	2.791409	406	9.106497	406	-5.920916	406	-6.222038	406	-6.082286
	407	-6.381249	407	-11.24225	407	.3973716	407	2.796678	407	8.71324	407	-6.284933	407	-6.397212	407	-5.904763
	408	-6.364558	408	-10.72727	408	.1156571	408	2.743248	408	8.702099	408	-6.587006	408	-6.180687	408	-5.605306
	409	-6.127752	409	-10.00942	409	-.1017457	409	2.356879	409	9.091279	409	-7.271443	409	-5.932136	409	-5.387935
	410	-6.117414	410	-10.06591	410	-.8523389	410	2.115929	410	9.295941	410	-7.543651	410	-5.445398	410	-5.34023
	411	-5.584172	411	-9.866205	411	-.3101029	411	2.233105	411	9.552316	411	-7.018594	411	-5.118588	411	-4.523594
	412	-5.848109	412	-9.847654	412	-.8493201	412	1.736588	412	9.365706	412	-6.445902	412	-4.959762	412	-4.329803
	413	-5.858923	413	-9.798043	413	-.8071204	413	1.738918	413	9.618552	413	-6.14879	413	-5.001711	413	-3.888425
	414	-5.880273	414	-9.782873	414	-1.083701	414	1.413161	414	9.501833	414	-6.995769	414	-4.791542	414	-3.783099
	415	-6.157837	415	-9.641486	415	-1.327534	415	1.35147	415	9.277292	415	-8.250215	415	-4.572972	415	-3.160904
	416	-6.289468	416	-8.971172	416	-.8101256	416	1.298861	416	9.14778	416	-8.811381	416	-4.45085	416	-2.953981
	417	-6.958731	417	-9.250381	417	-1.00993	417	1.480032	417	8.519572	417	-9.021623	417	-4.391974	417	-2.692782
	418	-7.265458	418	-9.385734	418	-.9724963	418	1.688123	418	8.347104	418	-8.403062	418	-4.089937	418	-2.08961
	419	-7.569994	419	-9.292253	419	-.9506543	419	1.514402	419	8.40343	419	-8.133348	419	-3.653636	419	-2.295287
	420	-7.10143	420	-9.426779	420	-.4744444	420	1.372757	420	8.15099	420	-8.065772	420	-3.65892	420	-2.329216
	421	-6.336289	421	-9.536747	421	-.6477509	421	1.724281	421	8.654568	421	-7.743073	421	-3.719669	421	-2.434448
	422	-6.168077	422	-9.756428	422	-.5511957	422	2.115409	422	8.598024	422	-7.381289	422	-4.027453	422	-2.286823
	423	-6.01916	423	-9.727543	423	-.6609331	423	1.689473	423	8.6366	423	-7.67375	423	-3.951461	423	-1.861574
	424	-6.190409	424	-9.278078	424	-.7975211	424	1.758391	424	8.350995	424	-7.195028	424	-4.465742	424	-1.820032
	425	-6.448977	425	-8.930367	425	-.6868851	425	1.292413	425	8.51053	425	-6.93869	425	-4.786229	425	-.9144245
	426	-6.284889	426	-8.703299	426	-.3719999	426	.9454269	426	9.077849	426	-6.690292	426	-4.676812	426	-.433477
	427	-6.699809	427	-9.099466	427	-1.049737	427	1.071682	427	8.858256	427	-6.795707	427	-4.771909	427	-.4018193
	428	-6.52538	428	-9.440857	428	-1.21103	428	1.247754	428	8.615199	428	-6.368287	428	-4.733878	428	-.3259034
	429	-6.57653	429	-9.808238	429	-1.153	429	1.298825	429	8.727036	429	-6.312316	429	-4.422377	429	-.8900792
	430	-6.60642	430	-9.999278	430	-.824129	430	1.119092	430	8.528833	430	-6.674065	430	-4.232455	430	-1.275815
	431	-7.029824	431	-9.530988	431	-.689517	431	.7521838	431	8.319448	431	-7.263296	431	-3.582002	431	-1.639429
	432	-7.490608	432	-9.446232	432	-1.598446	432	5.184905E-02	432	8.118582	432	-7.680822	432	-3.587277	432	-1.926693
	433	-7.44274	433	-9.752623	433	-1.403311	433	.3304156	433	7.97875	433	-7.635559	433	-3.996913	433	-1.540659
	434	-7.515218	434	-10.28236	434	-2.390683	434	.1059586	434	7.048604	434	-8.477647	434	-4.633978	434	-1.059203
	435	-7.58674	435	-10.282	435	-2.159427	435	.3708931	435	6.901408	435	-8.255188	435	-4.396263	435	-.8008458
	436	-7.066566	436	-10.22652	436	-2.094206	436	2.036293E-02	436	7.080864	436	-8.265962	436	-4.332021	436	-.9802945
	437	-7.16631	437	-10.48042	437	-2.423566	437	-.198725	437	6.905283	437	-7.639923	437	-4.314723	437	-1.23882
	438	-7.550569	438	-10.37353	438	-1.873864	438	-8.922807E-02	438	7.16701	438	-6.655599	438	-4.686707	438	-1.2234
	439	-7.75798	439	-10.04372	439	-2.119734	439	-.6872877	439	6.427735	439	-6.901912	439	-4.691374	439	-1.081684
	440	-7.846548	440	-9.812621	440	-1.999036	440	-1.216997	440	6.812254	440	-6.216715	440	-4.774973	440	-1.220822
	441	-7.575177	441	-9.865146	441	-2.426964	441	-1.526024	441	6.771966	441	-5.829992	441	-4.704366	441	-1.114754
	442	-7.877905	442	-9.752089	442	-2.333546	442	-1.40471	442	7.271354	442	-4.904276	442	-4.956391	442	-1.383495
	443	-8.003475	443	-9.642318	443	-2.755305	443	-1.717191	443	7.538281	443	-5.201365	443	-4.899775	443	-1.32756
	444	-8.294731	444	-9.740355	444	-2.97994	444	-1.312858	444	6.978185	444	-5.999974	444	-5.494984	444	-2.063369
	445	-8.422441	445	-9.372753	445	-2.78984	445	-.6177992	445	7.301604	445	-5.428294	445	-5.420388	445	-2.31207
	446	-8.737661	446	-9.554232	446	-2.676585	446	-.6766814	446	7.654917	446	-5.042805	446	-5.839394	446	-2.527726
	447	-8.938662	447	-9.658074	447	-2.401467	447	-1.32566	447	8.093839	447	-4.245412	447	-5.86219	447	-2.939155
	448	-8.850953	448	-9.424323	448	-2.649189	448	-1.347017	448	7.735683	448	-4.627702	448	-5.744367	448	-3.291372
	449	-9.08534	449	-9.935705	449	-2.958764	449	-1.351814	449	7.424358	449	-4.845927	449	-6.286722	449	-3.727023
	450	-9.288535	450	-9.805449	450	-2.904729	450	-.239611	450	7.450084	450	-5.369406	450	-6.526973	450	-3.623488
	451	-9.214564	451	-9.80272	451	-2.985542	451	-.5292699	451	7.294082	451	-5.114439	451	-6.827341	451	-3.622726
	452	-9.585851	452	-9.472162	452	-3.421136	452	-1.039867	452	6.854173	452	-4.921066	452	-6.660177	452	-3.488049
	453	-10.05681	453	-8.961383	453	-3.583415	453	-1.43067	453	7.007042	453	-4.702397	453	-6.240869	453	-3.826172
	454	-10.60837	454	-8.593042	454	-4.040682	454	-1.855473	454	7.235758	454	-4.146287	454	-6.378331	454	-4.391956
	455	-10.20433	455	-8.158626	455	-3.942555	455	-2.129318	455	7.281672	455	-4.327169	455	-6.375476	455	-4.188478
	456	-9.847966	456	-8.529393	456	-4.541643	456	-2.394503	456	6.7415	456	-3.917075	456	-6.538598	456	-4.268778
	457	-9.601608	457	-8.74974	457	-4.322451	457	-2.348313	457	6.314301	457	-4.228246	457	-6.399698	457	-4.163806
	458	-9.425649	458	-8.611867	458	-4.304191	458	-2.58504	458	6.114207	458	-4.533971	458	-6.339362	458	-4.214532
	459	-9.462787	459	-8.638497	459	-4.269167	459	-2.631564	459	6.405222	459	-4.183101	459	-6.289769	459	-4.323202
	460	-8.990981	460	-8.730304	460	-4.007668	460	-2.349212	460	6.566678	460	-3.464905	460	-6.080181	460	-4.065451
	461	-8.819111	461	-9.353559	461	-5.276832	461	-2.524374	461	5.968267	461	-3.179857	461	-6.064754	461	-3.745881
	462	-8.621312	462	-9.727564	462	-3.77086	462	-1.064836	462	6.657168	462	-2.585583	462	-5.606082	462	-3.565243
	463	-8.342731	463	-10.04237	463	-3.196891	463	-.5878721	463	6.744667	463	-3.111722	463	-5.601377	463	-3.498547
	464	-8.532605	464	-10.02206	464	-3.057964	464	-1.309596	464	6.180364	464	-2.736193	464	-5.714294	464	-3.525331
	465	-8.359143	465	-10.05842	465	-2.9095	465	-2.078672	465	6.516327	465	-1.948641	465	-5.430321	465	-3.081503
	466	-8.27001	466	-9.757923	466	-3.289201	466	-2.331052	466	6.213746	466	-1.908482	466	-5.982198	466	-2.997971
	467	-8.083673	467	-9.448359	467	-3.795491	467	-2.661175	467	5.356565	467	-3.436677	467	-5.802155	467	-2.681182
	468	-7.690981	468	-9.908894	468	-3.982949	468	-3.023791	468	4.934654	468	-4.031388	468	-5.805936	468	-2.624792
	469	-7.454653	469	-10.00507	469	-4.665849	469	-3.820229	469	4.89869	469	-4.363555	469	-5.982905	469	-2.742891
	470	-7.014947	470	-9.38785	470	-4.750162	470	-3.926631	470	3.941097	470	-5.156038	470	-5.512083	470	-2.558828
	471	-7.000603	471	-8.936179	471	-4.868239	471	-3.567441	471	3.525077	471	-4.361176	471	-5.473251	471	-2.866735
	472	-7.020213	472	-8.356688	472	-4.78683	472	-3.621154	472	3.848684	472	-3.264546	472	-5.545477	472	-2.800843
	473	-6.79616	473	-8.250184	473	-5.27065	473	-4.412431	473	4.219625	473	-1.966303	473	-5.803259	473	-2.726944
	474	-6.530512	474	-7.918381	474	-5.666974	474	-5.109179	474	4.645446	474	-.8142478	474	-5.870874	474	-2.741231
	475	-6.325226	475	-7.353416	475	-6.166809	475	-5.531641	475	4.322785	475	-8.423634E-02	475	-5.836776	475	-2.247204
	476	-6.248487	476	-7.508413	476	-6.184502	476	-5.088434	476	4.768106	476	.1863813	476	-5.864411	476	-2.453741
	477	-5.935478	477	-7.120094	477	-5.798276	477	-4.433371	477	4.130508	477	-1.288458	477	-5.596518	477	-1.97195
	478	-5.87613	478	-6.996874	478	-6.103918	478	-4.385083	478	4.158568	478	-2.238113	478	-5.300105	478	-1.998286
	479	-6.155639	479	-7.220016	479	-5.989608	479	-4.071838	479	3.805779	479	-2.492414	479	-5.232843	479	-1.979865
	480	-6.002251	480	-7.327566	480	-5.922674	480	-4.146099	480	3.560804	480	-1.641151	480	-4.869974	480	-1.662977
	481	-6.423151	481	-7.492304	481	-6.34155	481	-3.915959	481	3.965633	481	2.235097E-02	481	-4.485884	481	-1.644871
	482	-6.205846	482	-7.007333	482	-5.947123	482	-3.542817	482	3.975295	482	.6032683	482	-4.227045	482	-1.319778
	483	-6.396686	483	-7.173514	483	-6.252799	483	-3.656559	483	3.781628	483	-.2763861	483	-4.385738	483	-1.282579
	484	-6.255386	484	-7.542321	484	-6.519542	484	-3.779137	484	2.947543	484	-1.043116	484	-4.502225	484	-1.013656
	485	-5.844397	485	-7.529825	485	-6.137314	485	-3.95271	485	2.502119	485	-1.684653	485	-4.308015	485	-1.191101
	486	-5.96383	486	-7.405326	486	-6.720404	486	-3.907152	486	1.751924	486	-2.340428	486	-4.517684	486	-1.80448
	487	-5.997513	487	-6.724823	487	-6.017527	487	-3.905664	487	2.15215	487	-1.058172	487	-4.579135	487	-1.884205
	488	-5.917784	488	-6.745305	488	-6.761117	488	-4.602371	488	2.460138	488	.0981016	488	-4.504747	488	-2.009865
	489	-5.790273	489	-6.51473	489	-6.901911	489	-5.239746	489	2.068527	489	.9042567	489	-4.391447	489	-1.830922
	490	-5.42444	490	-5.988015	490	-7.152875	490	-5.557927	490	2.220945	490	1.269542	490	-4.383397	490	-1.486899
	491	-5.286918	491	-5.464417	491	-7.349655	491	-5.392187	491	2.503208	491	1.803792	491	-4.510664	491	-1.381936
