# Supplementary material for: A single Musashi gene allele is sufficient to maintain mouse photoreceptor cells
Source: PLoS One. 2026 May 14;21(5):e0338576. doi: 10.1371/journal.pone.0338576 (PMC13175383; doi:10.1371/journal.pone.0338576)
Supplement: S3 File — (ZIP) [file pone.0338576.s012.zip › Supplementary_data_1_RawERG_data_and_R-code/3rd batch/D0_Msi TKO_ROD_022325.CSV]

Information	Record_No	3993	Record_No	3994	Record_No	3995	Record_No	3996	Record_No	3997	Record_No	3998	Record_No	3999	Record_No	4000	Record_No	4003	Record_No	4004	Record_No	4005	Record_No	4006	Record_No	4007	Record_No	4008	Record_No	4009	Record_No	4010	Record_No	4013	Record_No	4014	Record_No	4015	Record_No	4016	Record_No	4017	Record_No	4018	Record_No	4019	Record_No	4020	Record_No
	Animal ID	1087	Animal ID	1087	Animal ID	1087	Animal ID	1087	Animal ID	1087	Animal ID	1087	Animal ID	1087	Animal ID	1087	Animal ID	1080	Animal ID	1080	Animal ID	1080	Animal ID	1080	Animal ID	1080	Animal ID	1080	Animal ID	1080	Animal ID	1080	Animal ID	1081	Animal ID	1081	Animal ID	1081	Animal ID	1081	Animal ID	1081	Animal ID	1081	Animal ID	1081	Animal ID	1081	Animal ID
	Session		Session		Session		Session		Session		Session		Session		Session		Session		Session		Session		Session		Session		Session		Session		Session		Session		Session		Session		Session		Session		Session		Session		Session		Session
	Species/Breed		Species/Breed		Species/Breed		Species/Breed		Species/Breed		Species/Breed		Species/Breed		Species/Breed		Species/Breed		Species/Breed		Species/Breed		Species/Breed		Species/Breed		Species/Breed		Species/Breed		Species/Breed		Species/Breed		Species/Breed		Species/Breed		Species/Breed		Species/Breed		Species/Breed		Species/Breed		Species/Breed		Species/Breed
	Study protocol #		Study protocol #		Study protocol #		Study protocol #		Study protocol #		Study protocol #		Study protocol #		Study protocol #		Study protocol #		Study protocol #		Study protocol #		Study protocol #		Study protocol #		Study protocol #		Study protocol #		Study protocol #		Study protocol #		Study protocol #		Study protocol #		Study protocol #		Study protocol #		Study protocol #		Study protocol #		Study protocol #		Study protocol #
	Birthdate	Dec/30/1899	Birthdate	Dec/30/1899	Birthdate	Dec/30/1899	Birthdate	Dec/30/1899	Birthdate	Dec/30/1899	Birthdate	Dec/30/1899	Birthdate	Dec/30/1899	Birthdate	Dec/30/1899	Birthdate	Dec/30/1899	Birthdate	Dec/30/1899	Birthdate	Dec/30/1899	Birthdate	Dec/30/1899	Birthdate	Dec/30/1899	Birthdate	Dec/30/1899	Birthdate	Dec/30/1899	Birthdate	Dec/30/1899	Birthdate	Dec/30/1899	Birthdate	Dec/30/1899	Birthdate	Dec/30/1899	Birthdate	Dec/30/1899	Birthdate	Dec/30/1899	Birthdate	Dec/30/1899	Birthdate	Dec/30/1899	Birthdate	Dec/30/1899	Birthdate
	TestDate	Feb/23/2025	TestDate	Feb/23/2025	TestDate	Feb/23/2025	TestDate	Feb/23/2025	TestDate	Feb/23/2025	TestDate	Feb/23/2025	TestDate	Feb/23/2025	TestDate	Feb/23/2025	TestDate	Feb/23/2025	TestDate	Feb/23/2025	TestDate	Feb/23/2025	TestDate	Feb/23/2025	TestDate	Feb/23/2025	TestDate	Feb/23/2025	TestDate	Feb/23/2025	TestDate	Feb/23/2025	TestDate	Feb/23/2025	TestDate	Feb/23/2025	TestDate	Feb/23/2025	TestDate	Feb/23/2025	TestDate	Feb/23/2025	TestDate	Feb/23/2025	TestDate	Feb/23/2025	TestDate	Feb/23/2025	TestDate
	TestTime	17:15:09	TestTime	17:15:09	TestTime	17:16:37	TestTime	17:16:37	TestTime	17:19:21	TestTime	17:19:21	TestTime	17:20:04	TestTime	17:20:04	TestTime	17:37:34	TestTime	17:37:34	TestTime	17:39:00	TestTime	17:39:00	TestTime	17:41:50	TestTime	17:41:50	TestTime	17:42:32	TestTime	17:42:32	TestTime	18:00:58	TestTime	18:00:58	TestTime	18:02:26	TestTime	18:02:26	TestTime	18:05:11	TestTime	18:05:11	TestTime	18:06:11	TestTime	18:06:11	TestTime
	Protocol	ABI ROD	Protocol	ABI ROD	Protocol	ABI ROD	Protocol	ABI ROD	Protocol	ABI ROD	Protocol	ABI ROD	Protocol	ABI ROD	Protocol	ABI ROD	Protocol	ABI ROD	Protocol	ABI ROD	Protocol	ABI ROD	Protocol	ABI ROD	Protocol	ABI ROD	Protocol	ABI ROD	Protocol	ABI ROD	Protocol	ABI ROD	Protocol	ABI ROD	Protocol	ABI ROD	Protocol	ABI ROD	Protocol	ABI ROD	Protocol	ABI ROD	Protocol	ABI ROD	Protocol	ABI ROD	Protocol	ABI ROD	Protocol
	Step_No	1	Step_No	1	Step_No	3	Step_No	3	Step_No	6	Step_No	6	Step_No	8	Step_No	8	Step_No	1	Step_No	1	Step_No	3	Step_No	3	Step_No	6	Step_No	6	Step_No	8	Step_No	8	Step_No	1	Step_No	1	Step_No	3	Step_No	3	Step_No	6	Step_No	6	Step_No	8	Step_No	8	Step_No
	Label	R	Label	L	Label	R	Label	L	Label	R	Label	L	Label	R	Label	L	Label	R	Label	L	Label	R	Label	L	Label	R	Label	L	Label	R	Label	L	Label	R	Label	L	Label	R	Label	L	Label	R	Label	L	Label	R	Label	L	Label
	Stimulus	Scotopic WHT -40dB Flash	Stimulus	Scotopic WHT -40dB Flash	Stimulus	Scotopic WHT -24dB Flash	Stimulus	Scotopic WHT -24dB Flash	Stimulus	Scotopic WHT -12dB Flash	Stimulus	Scotopic WHT -12dB Flash	Stimulus	Scotopic WHT -4dB Flash	Stimulus	Scotopic WHT -4dB Flash	Stimulus	Scotopic WHT -40dB Flash	Stimulus	Scotopic WHT -40dB Flash	Stimulus	Scotopic WHT -24dB Flash	Stimulus	Scotopic WHT -24dB Flash	Stimulus	Scotopic WHT -12dB Flash	Stimulus	Scotopic WHT -12dB Flash	Stimulus	Scotopic WHT -4dB Flash	Stimulus	Scotopic WHT -4dB Flash	Stimulus	Scotopic WHT -40dB Flash	Stimulus	Scotopic WHT -40dB Flash	Stimulus	Scotopic WHT -24dB Flash	Stimulus	Scotopic WHT -24dB Flash	Stimulus	Scotopic WHT -12dB Flash	Stimulus	Scotopic WHT -12dB Flash	Stimulus	Scotopic WHT -4dB Flash	Stimulus	Scotopic WHT -4dB Flash	Stimulus
	Low cut (Hz)	0.3	Low cut (Hz)	0.3	Low cut (Hz)	0.3	Low cut (Hz)	0.3	Low cut (Hz)	0.3	Low cut (Hz)	0.3	Low cut (Hz)	0.3	Low cut (Hz)	0.3	Low cut (Hz)	0.3	Low cut (Hz)	0.3	Low cut (Hz)	0.3	Low cut (Hz)	0.3	Low cut (Hz)	0.3	Low cut (Hz)	0.3	Low cut (Hz)	0.3	Low cut (Hz)	0.3	Low cut (Hz)	0.3	Low cut (Hz)	0.3	Low cut (Hz)	0.3	Low cut (Hz)	0.3	Low cut (Hz)	0.3	Low cut (Hz)	0.3	Low cut (Hz)	0.3	Low cut (Hz)	0.3	Low cut (Hz)
	High cut (Hz)	500	High cut (Hz)	500	High cut (Hz)	500	High cut (Hz)	500	High cut (Hz)	500	High cut (Hz)	500	High cut (Hz)	500	High cut (Hz)	500	High cut (Hz)	500	High cut (Hz)	500	High cut (Hz)	500	High cut (Hz)	500	High cut (Hz)	500	High cut (Hz)	500	High cut (Hz)	500	High cut (Hz)	500	High cut (Hz)	500	High cut (Hz)	500	High cut (Hz)	500	High cut (Hz)	500	High cut (Hz)	500	High cut (Hz)	500	High cut (Hz)	500	High cut (Hz)	500	High cut (Hz)
	Notch	OFF	Notch	OFF	Notch	OFF	Notch	OFF	Notch	OFF	Notch	OFF	Notch	OFF	Notch	OFF	Notch	OFF	Notch	OFF	Notch	OFF	Notch	OFF	Notch	OFF	Notch	OFF	Notch	OFF	Notch	OFF	Notch	OFF	Notch	OFF	Notch	OFF	Notch	OFF	Notch	OFF	Notch	OFF	Notch	OFF	Notch	OFF	Notch
Cursor #	3993 Time	3993 Amp	3994 Time	3994 Amp	3995 Time	3995 Amp	3996 Time	3996 Amp	3997 Time	3997 Amp	3998 Time	3998 Amp	3999 Time	3999 Amp	4000 Time	4000 Amp	4003 Time	4003 Amp	4004 Time	4004 Amp	4005 Time	4005 Amp	4006 Time	4006 Amp	4007 Time	4007 Amp	4008 Time	4008 Amp	4009 Time	4009 Amp	4010 Time	4010 Amp	4013 Time	4013 Amp	4014 Time	4014 Amp	4015 Time	4015 Amp	4016 Time	4016 Amp	4017 Time	4017 Amp	4018 Time	4018 Amp	4019 Time	4019 Amp	4020 Time	4020 Amp	4023 Time
1
2
3
4
5
6
7
8
9
10
Wave Data	3993 Time	3993 Amp	3994 Time	3994 Amp	3995 Time	3995 Amp	3996 Time	3996 Amp	3997 Time	3997 Amp	3998 Time	3998 Amp	3999 Time	3999 Amp	4000 Time	4000 Amp	4003 Time	4003 Amp	4004 Time	4004 Amp	4005 Time	4005 Amp	4006 Time	4006 Amp	4007 Time	4007 Amp	4008 Time	4008 Amp	4009 Time	4009 Amp	4010 Time	4010 Amp	4013 Time	4013 Amp	4014 Time	4014 Amp	4015 Time	4015 Amp	4016 Time	4016 Amp	4017 Time	4017 Amp	4018 Time	4018 Amp	4019 Time	4019 Amp	4020 Time	4020 Amp	4023 Time
	-20	2.29354	-20	-.2192015	-20	-6.645313E-02	-20	3.511823	-20	-1.556857	-20	-1.669057	-20	1.675847	-20	-3.063016	-20	.7913024	-20	-4.37952	-20	.989798	-20	.6359438	-20	.7337592	-20	2.281069	-20	-1.938136	-20	-8.39023	-20	2.845152	-20	-.9165479	-20	-3.827237	-20	-2.836149	-20	7.466544	-20	-.9052458	-20	.3004102	-20	7.953116	-20
	-19	2.787329	-19	-.4019942	-19	-.192729	-19	3.818928	-19	-1.447597	-19	-1.937958	-19	1.804311	-19	-3.716882	-19	.745967	-19	-4.540729	-19	1.001453	-19	.4708498	-19	.8990297	-19	2.488702	-19	-2.605408	-19	-9.507418	-19	2.908523	-19	-.9182755	-19	-4.255757	-19	-2.9765	-19	8.037019	-19	-1.153678	-19	.4540113	-19	8.625845	-19
	-18	3.384636	-18	-.6756101	-18	-.2594452	-18	4.317259	-18	-1.436657	-18	-2.323578	-18	2.105452	-18	-4.259016	-18	.7635243	-18	-4.519787	-18	1.067808	-18	.2958016	-18	.9951394	-18	2.829416	-18	-3.248112	-18	-10.47956	-18	2.847972	-18	-.8869967	-18	-4.418122	-18	-2.964232	-18	8.456957	-18	-1.213791	-18	.486393	-18	8.723352	-18
	-17	3.81051	-17	-1.070118	-17	-.4112276	-17	4.695117	-17	-1.54597	-17	-2.696759	-17	2.401757	-17	-4.482741	-17	.8399383	-17	-4.45685	-17	1.1669	-17	6.115978E-02	-17	1.269593	-17	3.380482	-17	-3.539922	-17	-10.99951	-17	2.853779	-17	-.9540585	-17	-4.498805	-17	-2.830289	-17	8.861585	-17	-.6866103	-17	.3595822	-17	8.717266	-17
	-16	4.237501	-16	-1.463206	-16	-.5101562	-16	5.084455	-16	-1.70653	-16	-2.842548	-16	2.731037	-16	-4.316678	-16	.9447354	-16	-4.358308	-16	1.075138	-16	-.1608276	-16	1.554564	-16	3.759126	-16	-3.56956	-16	-10.64053	-16	2.798954	-16	-1.141204	-16	-4.369827	-16	-2.190646	-16	9.258346	-16	-.1338981	-16	.4038202	-16	8.689607	-16
	-15	4.569169	-15	-1.438427	-15	-.5634885	-15	5.395549	-15	-2.058938	-15	-2.960167	-15	3.199008	-15	-3.618019	-15	1.092541	-15	-4.23228	-15	1.074348	-15	-9.395437E-02	-15	1.90915	-15	4.119019	-15	-3.265646	-15	-10.10166	-15	2.838833	-15	-1.038718	-15	-4.174193	-15	-1.438826	-15	9.501294	-15	.1945426	-15	.4166075	-15	8.707365	-15
	-14	3.814219	-14	-1.678278	-14	-.970127	-14	4.306546	-14	-1.150953	-14	-2.629827	-14	2.054948	-14	-5.496184	-14	.8880457	-14	-4.442401	-14	.8522469	-14	-.1650345	-14	1.115253	-14	2.850612	-14	-4.71532	-14	-12.21866	-14	2.71407	-14	-.9099144	-14	-4.704272	-14	-3.968097	-14	8.332478	-14	-.4425695	-14	.6288639	-14	8.605078	-14
	-13	4.778051	-13	-1.655728	-13	-.5516319	-13	4.900922	-13	-1.061579	-13	-3.336009	-13	2.560993	-13	-5.42197	-13	1.101585	-13	-4.752139	-13	.7927264	-13	-.178839	-13	1.532935	-13	2.724862	-13	-5.081103	-13	-11.15554	-13	2.286371	-13	-1.180402	-13	-4.816757	-13	-2.154663	-13	9.424574	-13	-2.013344E-02	-13	.4474878	-13	9.034365	-13
	-12	4.979146	-12	-1.535662	-12	-.3772678	-12	5.998433	-12	-2.03427	-12	-2.65258	-12	3.247376	-12	-4.590368	-12	1.044254	-12	-4.38133	-12	1.130218	-12	.2152491	-12	1.233446	-12	3.971271	-12	-4.325964	-12	-10.4956	-12	2.497271	-12	-1.85853	-12	-3.850041	-12	-1.589113	-12	9.53609	-12	.1660761	-12	-.131017	-12	8.331038	-12
	-11	4.400458	-11	-1.496496	-11	-.5037153	-11	5.468358	-11	-2.77225	-11	-2.602175	-11	3.279364	-11	-3.255564	-11	.7260485	-11	-3.916226	-11	1.227099	-11	-.3656693	-11	2.33541	-11	5.544502	-11	-2.363484	-11	-10.09915	-11	2.990534	-11	-1.639173	-11	-3.939675	-11	-1.081169	-11	10.11573	-11	.830514	-11	-.3329337	-11	8.814517	-11
	-10	4.488956	-10	-1.401687	-10	-.4507881	-10	5.669655	-10	-2.472044	-10	-2.833015	-10	3.718218	-10	-2.21641	-10	1.545448	-10	-4.107433	-10	.9279789	-10	-.5008356	-10	2.720152	-10	5.240845	-10	-1.74695	-10	-8.302778	-10	3.299687	-10	-.8511612	-10	-4.425573	-10	-.5346988	-10	10.10444	-10	.564186	-10	.7292974	-10	8.706698	-10
	-9	4.95418	-9	-.8627115	-9	-.5274009	-9	6.029384	-9	-2.86253	-9	-3.707399	-9	4.333153	-9	-.7276143	-9	1.249868	-9	-3.794147	-9	1.515821	-9	.4314031	-9	2.517704	-9	4.382018	-9	-1.361058	-9	-8.338249	-9	3.245064	-9	.2068742	-9	-3.308843	-9	.694787	-9	9.494444	-9	.0691827	-9	1.157946	-9	8.752488	-9
	-8	5.962296	-8	-.2700767	-8	-.7146847	-8	5.672264	-8	-2.839297	-8	-4.070049	-8	4.219909	-8	-3.880799E-02	-8	.7619835	-8	-2.696777	-8	1.44177	-8	.7663828	-8	3.522792	-8	4.993135	-8	-2.197933	-8	-9.235219	-8	4.13288	-8	1.441889	-8	-2.914563	-8	1.782265	-8	9.152601	-8	-6.315712E-02	-8	.6250784	-8	8.378254	-8
	-7	7.398982	-7	.595432	-7	-.8239511	-7	5.419551	-7	-3.254833	-7	-4.697469	-7	4.554591	-7	1.913206	-7	.8534533	-7	-2.621984	-7	.8127701	-7	1.572087	-7	3.999454	-7	7.291506	-7	-2.533346	-7	-10.84255	-7	3.636253	-7	1.014548	-7	-2.889085	-7	3.299895	-7	9.683079	-7	.589702	-7	1.556039	-7	8.165516	-7
	-6	8.947175	-6	.8656149	-6	-1.142887	-6	5.371531	-6	-4.15912	-6	-5.792444	-6	5.345551	-6	3.143397	-6	1.027922	-6	-3.288997	-6	.8370591	-6	1.782616	-6	3.834316	-6	7.342638	-6	-2.069612	-6	-11.48192	-6	4.461933	-6	1.977722	-6	-2.574775	-6	3.277675	-6	9.828489	-6	.0803256	-6	1.326502	-6	7.630463	-6
	-5	9.136741	-5	.9580402	-5	-.7041823	-5	5.382357	-5	-3.826272	-5	-7.02487	-5	5.909055	-5	4.487868	-5	1.485902	-5	-3.613164	-5	.7555524	-5	2.552097	-5	4.197365	-5	8.843081	-5	-3.201753	-5	-13.86348	-5	5.113982	-5	3.118202	-5	-1.845304	-5	5.111118	-5	9.708799	-5	.8856958	-5	2.164871	-5	8.642792	-5
	-4	9.185337	-4	1.604567	-4	-.3250546	-4	4.990222	-4	-4.138289	-4	-7.678274	-4	6.351652	-4	4.59208	-4	.8700898	-4	-4.226407	-4	1.346263	-4	3.295768	-4	5.162966	-4	9.864708	-4	-3.790219	-4	-15.7746	-4	6.438821	-4	4.466269	-4	-2.279588	-4	3.278422	-4	9.56183	-4	.5434591	-4	1.753871	-4	9.223265	-4
	-3	9.025879	-3	2.486926	-3	-.3614362	-3	4.957364	-3	-4.688219	-3	-7.423053	-3	6.076605	-3	3.925722	-3	3.927313E-02	-3	-3.257528	-3	1.925251	-3	3.896098	-3	5.478417	-3	8.461039	-3	-4.356391	-3	-17.70452	-3	6.245413	-3	4.055464	-3	-3.207992	-3	1.055418	-3	10.1573	-3	.496832	-3	1.022443	-3	9.119055	-3
	-2	10.5759	-2	3.276002	-2	-.4137078	-2	4.554251	-2	-4.870849	-2	-7.098075	-2	6.865653	-2	3.831013	-2	-.3667005	-2	-3.386862	-2	2.126207	-2	4.910731	-2	6.000552	-2	8.262848	-2	-5.047155	-2	-18.72926	-2	7.325102	-2	5.121171	-2	-3.281944	-2	.2301617	-2	10.90877	-2	.6494546	-2	.8510214	-2	9.811408	-2
	-1	10.29249	-1	2.969598	-1	-.4487455	-1	4.746856	-1	-5.229648	-1	-7.631013	-1	7.458468	-1	3.729505	-1	-.6302987	-1	-3.064488	-1	3.118982	-1	5.569446	-1	5.970446	-1	9.171343	-1	-5.839149	-1	-20.39861	-1	8.153859	-1	5.833273	-1	-5.367963	-1	-.5934342	-1	11.07794	-1	1.550629	-1	.7435107	-1	9.328092	-1
	0	9.984598	0	2.220124	0	-7.407807E-02	0	5.365552	0	-6.035054	0	-8.115791	0	8.226918	0	4.246963	0	.2104532	0	-2.913737	0	3.442211	0	5.34821	0	6.95812	0	10.79909	0	-7.375258	0	-21.7417	0	8.111231	0	4.940705	0	-5.651576	0	.3025163	0	11.7764	0	2.343699	0	1.204565	0	10.0835	0
	1	10.40401	1	-.4095921	1	-.3500308	1	5.424769	1	-6.15208	1	-8.185436	1	7.8861	1	4.254364	1	-9.355921E-02	1	-1.950645	1	3.569094	1	5.345029	1	6.568874	1	10.63265	1	-8.564676	1	-21.91583	1	8.439667	1	4.600617	1	-6.477156	1	.3241318	1	12.60564	1	2.702639	1	-5.258083E-02	1	10.66453	1
	2	10.59197	2	-.5759019	2	-.1190638	2	5.237784	2	-5.887039	2	-8.119467	2	7.885406	2	3.765388	2	1.089935	2	-2.40803	2	4.524245	2	6.157911	2	5.91784	2	8.712831	2	-8.4875	2	-21.54463	2	9.448098	2	5.647416	2	-6.450271	2	1.219093	2	12.8774	2	3.81318	2	2.563188	2	10.97888	2
	3	11.19895	3	-.5405501	3	-.2488075	3	5.283781	3	-5.962603	3	-7.722405	3	8.048735	3	4.880164	3	-8.842219E-03	3	-2.019516	3	3.760174	3	5.688502	3	5.734561	3	8.668051	3	-8.769304	3	-20.46753	3	9.545307	3	5.987864	3	-6.227549	3	.9552047	3	13.61992	3	4.458953	3	3.51525	3	11.31952	3
	4	10.80873	4	-.5610834	4	-.6574879	4	5.079607	4	-5.537733	4	-6.794378	4	7.166409	4	3.942032	4	-.1479384	4	-2.449757	4	3.14068	4	4.437976	4	6.461028	4	10.28511	4	-8.451242	4	-18.6485	4	9.361979	4	6.571513	4	-6.278644	4	1.884318	4	14.67589	4	4.419772	4	3.852813	4	10.13458	4
	5	10.35865	5	-7.134646E-02	5	-.5470911	5	4.566946	5	-5.431318	5	-7.337499	5	4.038689	5	.1499636	5	.3193414	5	-1.689722	5	2.747178	5	4.636688	5	6.153784	5	11.05126	5	-12.83917	5	-22.29242	5	9.099249	5	7.234116	5	-5.941566	5	2.662041	5	14.43245	5	4.7862	5	.2719441	5	5.208288	5
	6	10.19331	6	.5085169	6	-.6073654	6	4.710572	6	-5.417462	6	-7.784063	6	-4.838627	6	-9.648953	6	.2919835	6	-.5004191	6	2.346912	6	6.103319	6	5.803083	6	9.708294	6	-24.96983	6	-33.85848	6	8.884995	6	7.42868	6	-4.967178	6	3.450583	6	14.27275	6	3.776862	6	-8.758954	6	-11.68823	6
	7	9.80904	7	-.2998705	7	-.7566956	7	4.166924	7	-6.876754	7	-9.023554	7	-22.27023	7	-30.48083	7	.8499845	7	-.4527577	7	1.729564	7	5.754044	7	3.121227	7	6.43241	7	-48.25248	7	-55.05286	7	9.423055	7	9.308523	7	-4.398661	7	3.942955	7	13.67367	7	2.169776	7	-25.50483	7	-36.81297	7
	8	10.11682	8	-.5539218	8	-.336543	8	4.96108	8	-8.849263	8	-11.69992	8	-50.05384	8	-63.05231	8	1.932853	8	.6750059	8	1.133076	8	3.601043	8	-.4190925	8	3.777667	8	-82.11636	8	-87.86993	8	10.5499	8	9.104357	8	-4.021485	8	4.614869	8	12.15048	8	-.8230193	8	-49.81171	8	-73.24638	8
	9	9.694746	9	-.9011408	9	-.8953832	9	4.519678	9	-13.33691	9	-15.92616	9	-85.01956	9	-101.9744	9	1.616713	9	.5147079	9	1.194486	9	2.731113	9	-6.115594	9	-1.948129	9	-122.3197	9	-126.7455	9	9.903894	9	6.473157	9	-3.126525	9	5.772154	9	8.471013	9	-5.420688	9	-77.77112	9	-115.8603	9
	10	9.741729	10	-1.57421	10	-1.063337	10	4.755121	10	-18.64589	10	-22.96355	10	-125.1826	10	-146.1393	10	2.3153	10	.8681925	10	.2261263	10	2.672869	10	-12.86413	10	-9.030416	10	-168.3823	10	-170.4398	10	10.66812	10	6.306436	10	-2.861818	10	7.079196	10	4.89099	10	-11.74808	10	-109.8063	10	-161.0909	10
	11	9.779911	11	-1.723235	11	-2.365858	11	5.130059	11	-25.00859	11	-32.61451	11	-167.0425	11	-192.1672	11	2.345274	11	1.489711	11	.1415242	11	2.606832	11	-21.88421	11	-16.99917	11	-214.6364	11	-213.0441	11	10.41569	11	6.569014	11	-2.160981	11	4.768431	11	-1.207913	11	-21.56328	11	-142.9162	11	-205.6393	11
	12	9.684422	12	-2.047421	12	-3.342448	12	3.660888	12	-32.50722	12	-43.82227	12	-209.1576	12	-235.9857	12	3.308588	12	2.964028	12	-.7641844	12	.533994	12	-32.74921	12	-25.99262	12	-258.0647	12	-251.9442	12	11.16863	12	8.160639	12	-3.25873	12	3.711615	12	-8.032541	12	-34.63108	12	-173.649	12	-243.5929	12
	13	9.973533	13	-2.517167	13	-3.194504	13	1.060992	13	-42.71429	13	-54.87394	13	-247.2286	13	-273.2768	13	2.962161	13	2.340091	13	-2.489035	13	-2.30028	13	-43.7152	13	-37.54878	13	-292.592	13	-282.5961	13	10.8522	13	8.015867	13	-3.943708	13	4.239368	13	-16.01753	13	-46.56776	13	-201.2296	13	-272.9334	13
	14	9.416268	14	-2.779809	14	-2.879827	14	-.7859799	14	-53.54392	14	-66.18887	14	-278.2939	14	-301.5633	14	3.675941	14	-.2918217	14	-3.485331	14	-3.51769	14	-55.58824	14	-50.92439	14	-316.498	14	-303.1253	14	11.17494	14	8.558007	14	-4.401128	14	3.153399	14	-24.23158	14	-57.99403	14	-221.6215	14	-290.5906	14
	15	9.612494	15	-2.69836	15	-3.60762	15	-1.949695	15	-64.78922	15	-78.18835	15	-301.3386	15	-318.8854	15	3.018677	15	-1.932076	15	-4.278727	15	-4.255704	15	-69.29059	15	-65.1486	15	-329.3332	15	-312.3998	15	12.5175	15	10.18628	15	-5.515413	15	.4420355	15	-33.95868	15	-71.47392	15	-234.535	15	-296.6951	15
	16	9.308676	16	-3.067333	16	-4.262521	16	-2.673066	16	-77.21059	16	-91.77087	16	-313.938	16	-324.8212	16	3.049531	16	-2.633103	16	-5.654289	16	-5.535627	16	-83.29289	16	-78.44368	16	-331.2317	16	-311.3594	16	13.20291	16	10.32292	16	-7.815707	16	-2.233632	16	-43.70084	16	-85.78288	16	-238.801	16	-291.1357	16
	17	9.294379	17	-4.326024	17	-5.560663	17	-3.237531	17	-88.80375	17	-106.0111	17	-316.8985	17	-321.5722	17	2.006418	17	-3.980591	17	-6.648653	17	-7.125428	17	-98.23273	17	-92.09417	17	-326.7939	17	-305.0337	17	13.62956	17	8.842014	17	-8.175676	17	-1.92156	17	-53.12899	17	-101.1124	17	-237.8927	17	-281.9735	17
	18	8.997435	18	-4.507946	18	-7.394919	18	-5.010929	18	-101.5703	18	-120.2139	18	-312.4654	18	-312.5102	18	1.605569	18	-5.098152	18	-8.143723	18	-8.472428	18	-113.3356	18	-106.3333	18	-320.9361	18	-295.3166	18	14.45103	18	8.288876	18	-11.02121	18	-4.718976	18	-63.41209	18	-115.8126	18	-233.0027	18	-272.0964	18
	19	9.264027	19	-3.823223	19	-8.317727	19	-5.918299	19	-113.8168	19	-134.5168	19	-304.1479	19	-298.784	19	.6192003	19	-5.178586	19	-8.908594	19	-9.36022	19	-128.8342	19	-120.6754	19	-317.0534	19	-290.2662	19	14.7052	19	8.05308	19	-12.10118	19	-5.138959	19	-74.24015	19	-132.0106	19	-229.6052	19	-266.9246	19
	20	9.52352	20	-3.89531	20	-9.412001	20	-7.272253	20	-125.8394	20	-148.5025	20	-295.5968	20	-290.2582	20	-.4092245	20	-5.190701	20	-9.955412	20	-9.946293	20	-144.7997	20	-135.0705	20	-308.0036	20	-285.8501	20	14.27034	20	8.497694	20	-13.44579	20	-7.131743	20	-84.92232	20	-148.7307	20	-228.7861	20	-258.0541	20
	21	9.765839	21	-3.38448	21	-10.20141	21	-8.565145	21	-138.128	21	-161.7608	21	-294.0122	21	-290.2133	21	-1.396672	21	-5.399628	21	-11.0016	21	-12.10743	21	-158.8276	21	-148.3528	21	-257.1841	21	-255.9936	21	13.87459	21	7.904055	21	-14.01088	21	-8.925642	21	-96.06638	21	-164.2089	21	-222.7668	21	-214.7325	21
	22	9.176023	22	-2.828413	22	-11.28827	22	-9.739175	22	-149.9207	22	-173.8732	22	-301.0198	22	-286.0881	22	-.7563044	22	-5.671615	22	-12.96595	22	-14.15232	22	-172.9477	22	-160.0512	22	-147.1509	22	-169.2919	22	14.38775	22	8.541643	22	-14.94286	22	-9.960832	22	-106.7255	22	-178.8015	22	-193.3815	22	-113.9352	22
	23	9.809584	23	-3.191279	23	-11.54996	23	-10.59	23	-161.3273	23	-184.3409	23	-285.4141	23	-236.1264	23	-1.550211	23	-5.597413	23	-14.51988	23	-15.80455	23	-188.6005	23	-173.5805	23	-3.817409	23	-36.09053	23	13.25356	23	7.097368	23	-15.78685	23	-10.58687	23	-117.2087	23	-193.1313	23	-129.0739	23	27.96209	23
	24	10.05989	24	-2.495063	24	-12.83088	24	-12.38711	24	-172.0475	24	-195.6295	24	-211.8894	24	-127.5642	24	-.6566538	24	-4.533097	24	-16.15985	24	-15.57397	24	-202.1704	24	-189.8615	24	118.5423	24	92.98187	24	12.89441	24	6.340885	24	-15.6568	24	-10.5588	24	-128.4847	24	-204.23	24	-38.15047	24	149.02	24
	25	9.738268	25	-1.948801	25	-13.48404	25	-13.31971	25	-180.6329	25	-209.3762	25	-81.57137	25	19.3411	25	-.7603721	25	-3.992316	25	-17.65992	25	-16.52842	25	-206.4762	25	-200.8555	25	188.7271	25	173.0385	25	12.56907	25	6.330301	25	-16.5365	25	-11.22965	25	-137.584	25	-204.9138	25	53.28826	25	216.9916	25
	26	9.64911	26	-2.990812	26	-14.94319	26	-14.34577	26	-193.8481	26	-226.6707	26	64.36827	26	143.8212	26	-.5696873	26	-3.958127	26	-19.18364	26	-19.11049	26	-190.0716	26	-193.0225	26	208.5803	26	201.1501	26	12.64293	26	6.354356	26	-17.41541	26	-11.75992	26	-140.9366	26	-190.8566	26	122.6065	26	233.5614	26
	27	10.42825	27	-3.142218	27	-16.02374	27	-14.53797	27	-212.2119	27	-246.8781	27	173.2903	27	208.8498	27	-.2426569	27	-4.172511	27	-20.69323	27	-21.84302	27	-144.9073	27	-154.3451	27	176.5376	27	182.8228	27	12.46394	27	6.617117	27	-18.12503	27	-13.39674	27	-131.6351	27	-152.2745	27	162.9441	27	205.9991	27
	28	10.55126	28	-3.168754	28	-16.59723	28	-14.85897	28	-230.1588	28	-255.6049	28	226.4539	28	222.3335	28	-.2527811	28	-4.20625	28	-22.35828	28	-24.68794	28	-69.95619	28	-86.66405	28	106.4759	28	121.1152	28	13.63357	28	7.307253	28	-19.99875	28	-16.87779	28	-107.6748	28	-88.53636	28	171.7366	28	136.531	28
	29	11.42451	29	-3.218029	29	-16.29278	29	-17.24348	29	-233.9039	29	-232.3725	29	229.6803	29	196.7979	29	.7581338	29	-4.821996	29	-21.82065	29	-27.51515	29	20.30092	29	3.709687	29	83.42659	29	53.57064	29	12.75649	29	4.278607	29	-21.88048	29	-20.67504	29	-70.47297	29	-4.528167	29	148.7626	29	77.34675	29
	30	11.47666	30	-2.961009	30	-16.56548	30	-19.16138	30	-209.2125	30	-177.448	30	192.4666	30	136.534	30	.3411028	30	-5.037943	30	-18.49949	30	-28.2777	30	101.519	30	89.8817	30	196.1505	30	78.3477	30	12.87852	30	4.51113	30	-24.82574	30	-25.77863	30	-20.48824	30	76.37502	30	114.0309	30	124.7788	30
	31	11.30112	31	-2.985987	31	-17.40165	31	-22.53875	31	-146.4095	31	-83.7796	31	130.0262	31	66.22449	31	-.7206866	31	-5.500128	31	-7.479011	31	-21.57272	31	147.1674	31	145.3841	31	382.433	31	221.6981	31	14.11263	31	6.574247	31	-27.12662	31	-29.17584	31	34.7345	31	131.0459	31	113.3863	31	285.1567	31
	32	11.15446	32	-2.800778	32	-19.59012	32	-29.23537	32	-57.3951	32	21.72309	32	84.51509	32	61.07885	32	-1.2609	32	-6.186051	32	12.76666	32	-4.143319	32	157.8626	32	160.9373	32	526.6271	32	385.3191	32	14.53531	32	7.335937	32	-29.23227	32	-23.7703	32	82.32441	32	154.1721	32	183.7284	32	452.2164	32
	33	11.21336	33	-2.689705	33	-21.44499	33	-34.40236	33	46.56561	33	97.31741	33	126.498	33	172.8912	33	-2.097299	33	-7.999154	33	42.78763	33	27.38767	33	161.6411	33	152.6515	33	594.1603	33	488.9371	33	15.13245	33	8.334467	33	-27.4255	33	-3.271433	33	114.1106	33	162.8468	33	302.3699	33	555.4582	33
	34	12.28148	34	-2.682826	34	-24.53977	34	-35.04244	34	130.621	34	134.6342	34	272.2488	34	333.4382	34	-1.907875	34	-8.526191	34	80.57418	34	70.78638	34	200.8908	34	162.944	34	598.4739	34	525.0193	34	15.99935	34	8.534885	34	-18.48328	34	38.57053	34	134.2964	34	192.2455	34	409.9825	34	588.6573	34
	35	11.3141	35	-3.124117	35	-24.49199	35	-26.06672	35	173.5526	35	141.5433	35	441.2813	35	452.5789	35	-2.913765	35	-9.032022	35	119.4033	35	116.532	35	297.8119	35	232.7787	35	552.6627	35	508.2315	35	16.20624	35	7.705939	35	-.4300232	35	101.7913	35	155.2069	35	273.4758	35	475.6476	35	566.0668	35
	36	11.98955	36	-2.150484	36	-17.60414	36	-2.526792	36	184.9578	36	137.3463	36	551.8703	36	508.2758	36	-3.757189	36	-9.373534	36	149.4007	36	153.5392	36	422.2205	36	347.1154	36	465.6225	36	447.0741	36	16.56422	36	7.577334	36	26.71895	36	167.3088	36	194.4503	36	389.8484	36	495.0212	36	493.409	36
	37	12.06817	37	-1.437984	37	-1.222491	37	35.43712	37	188.2999	37	161.2011	37	589.098	37	512.827	37	-4.524677	37	-8.45091	37	166.0099	37	171.4584	37	511.2603	37	442.7864	37	358.8106	37	351.3716	37	16.49662	37	8.448553	37	62.40133	37	216.0369	37	260.1643	37	485.7939	37	470.73	37	388.3775	37
	38	12.27606	38	-.4861623	38	26.19145	38	84.66743	38	210.8613	38	243.8589	38	571.6067	38	480.5304	38	-3.761045	38	-8.537691	38	176.0686	38	175.4287	38	540.7538	38	487.7704	38	281.1228	38	251.8817	38	16.93218	38	8.444616	38	99.23569	38	232.7088	38	338.4525	38	529.4486	38	414.6607	38	293.0039	38
	39	12.85892	39	.5582355	39	63.11478	39	133.8696	39	273.4514	39	363.5194	39	515.6195	39	416.7474	39	-3.959697	39	-8.494928	39	198.7693	39	187.1926	39	517.995	39	482.5006	39	262.8052	39	192.0334	39	17.31301	39	8.507095	39	129.2171	39	229.9903	39	405.0926	39	523.6605	39	341.2752	39	245.8574	39
	40	12.96593	40	1.016455	40	103.1267	40	170.3759	40	374.3142	40	458.0607	40	433.6978	40	335.3654	40	-3.991311	40	-8.214772	40	244.9156	40	228.857	40	464.8469	40	442.1377	40	290.1278	40	190.2869	40	16.74526	40	8.257505	40	149.6807	40	243.1662	40	440.5747	40	483.6568	40	274.9079	40	250.7497	40
	41	13.41923	41	1.667656	41	141.3434	41	188.5925	41	484.8149	41	499.9464	41	345.1828	41	259.492	41	-3.341261	41	-6.761027	41	305.6749	41	295.7716	41	409.2209	41	385.6272	41	333.5952	41	226.2195	41	17.26109	41	9.629366	41	166.3138	41	303.6304	41	440.0789	41	433.7614	41	239.318	41	287.582	41
	42	14.03548	42	2.791578	42	173.8786	42	196.6408	42	555.6699	42	498.0142	42	271.8095	42	212.1268	42	-1.126627	42	-5.171676	42	367.3895	42	363.7641	42	377.2501	42	339.8001	42	368.6772	42	274.7804	42	18.36594	42	11.29799	42	185.6955	42	399.6738	42	415.1089	42	398.1383	42	237.5508	42	328.4261	42
	43	14.25006	43	4.662401	43	199.8004	43	211.1838	43	570.3194	43	463.5078	43	237.9275	43	202.5185	43	.633477	43	-4.620144	43	411.4502	43	407.8366	43	380.451	43	324.9936	43	384.021	43	311.9895	43	18.35063	43	9.721157	43	217.068	43	488.8842	43	381.17	43	391.9423	43	255.7265	43	353.6154	43
	44	14.27647	44	6.200851	44	222.3428	44	248.5192	44	542.473	44	410.8349	44	245.5805	44	222.567	44	2.93422	44	-3.197844	44	421.125	44	417.2923	44	410.5271	44	342.7101	44	375.0327	44	322.0022	44	19.13556	44	10.16263	44	260.7809	44	535.1585	44	356.1345	44	407.9244	44	281.3267	44	359.5184	44
	45	15.11624	45	6.82074	45	250.0228	45	311.3726	45	487.7406	45	357.998	45	278.9616	45	257.976	45	4.914809	45	-2.376333	45	401.481	45	396.9994	45	443.139	45	374.3389	45	354.8303	45	309.5389	45	19.8334	45	13.88286	45	305.3934	45	528.3965	45	349.1738	45	430.3164	45	299.804	45	349.9185	45
	46	16.61705	46	7.403179	46	286.6877	46	382.1699	46	427.7266	46	329.392	46	323.168	46	293.0926	46	7.751862	46	-5.297594E-02	46	377.8783	46	363.2865	46	455.5815	46	397.0839	46	332.48	46	287.3941	46	20.57234	46	15.31862	46	339.6953	46	487.2891	46	358.6751	46	443.062	46	306.6445	46	331.5772	46
	47	18.35358	47	7.680886	47	328.265	47	434.4626	47	380.7914	47	332.175	47	360.4312	47	314.8365	47	11.28283	47	1.503795	47	369.0681	47	339.1988	47	444.8194	47	398.9347	47	316.9937	47	263.7316	47	21.47535	47	16.41777	47	353.8062	47	439.3345	47	375.5621	47	439.3065	47	304.7565	47	317.164	47
	48	19.5801	48	7.982806	48	368.8841	48	450.0673	48	365.1999	48	359.3004	48	379.0486	48	320.7368	48	13.15776	48	2.650987	48	378.6811	48	341.3266	48	418.0915	48	382.2555	48	311.8182	48	245.4821	48	22.62338	48	16.36677	48	349.7627	48	416.3969	48	388.1207	48	422.4485	48	294.8777	48	308.0467	48
	49	19.88584	49	7.585979	49	406.3749	49	432.6835	49	379.8393	49	390.3071	49	377.6452	49	314.2781	49	16.07721	49	5.597045	49	403.0368	49	367.7975	49	388.1513	49	354.8452	49	316.195	49	239.7216	49	22.26472	49	14.78245	49	332.7652	49	427.4189	49	391.5464	49	401.5025	49	283.4286	49	302.1014	49
	50	20.29098	50	8.547934	50	430.574	50	398.2785	50	411.4915	50	408.1352	50	365.0049	50	301.3835	50	16.7001	50	7.609894	50	432.816	50	404.6791	50	367.2236	50	329.9529	50	324.3846	50	244.2925	50	23.56631	50	16.59436	50	317.1083	50	461.6851	50	384.3742	50	385.0823	50	272.9409	50	303.4127	50
	51	20.6353	51	8.874203	51	433.2778	51	366.9294	51	444.1511	51	408.9246	51	347.4084	51	287.2379	51	18.26863	51	8.451156	51	453.5972	51	431.4706	51	359.8758	51	313.3976	51	331.4063	51	255.453	51	24.18799	51	18.03325	51	310.3793	51	495.6162	51	371.4549	51	377.1497	51	267.7254	51	307.1237	51
	52	20.73378	52	9.566515	52	417.0962	52	354.3806	52	461.4516	52	396.4713	52	330.3749	52	274.8199	52	18.08299	52	10.62434	52	453.28	52	435.3515	52	363.0812	52	309.1273	52	335.1926	52	265.8734	52	24.98995	52	20.05174	52	315.8497	52	512.7314	52	357.1096	52	377.6333	52	267.3707	52	311.8871	52
	53	21.39164	53	11.12011	53	396.7943	53	366.4301	53	461.6718	53	376.4084	53	319.4783	53	268.4509	53	18.4255	53	11.09159	53	437.0279	53	418.5719	53	369.6848	53	313.4623	53	335.8767	53	274.8703	53	25.87579	53	21.93956	53	331.189	53	509.121	53	347.2344	53	382.1337	53	269.2114	53	318.5541	53
	54	22.19294	54	12.80098	54	383.5009	54	396.3935	54	446.5605	54	355.8303	54	314.5521	54	265.0139	54	18.75884	54	12.06913	54	416.987	54	393.4568	54	376.8517	54	320.9236	54	333.288	54	279.7517	54	26.89086	54	23.69069	54	347.9069	54	490.1345	54	344.0697	54	386.1302	54	274.9312	54	326.1331	54
	55	22.92839	55	15.45226	55	380.3242	55	429.4992	55	425.1749	55	339.7531	55	314.4562	55	266.6086	55	19.59271	55	13.67187	55	401.5133	55	370.022	55	378.7988	55	326.9439	55	328.9977	55	281.0204	55	26.98745	55	23.55434	55	356.3387	55	463.2946	55	345.0722	55	387.9091	55	278.9849	55	330.249	55
	56	23.8827	56	17.82291	56	389.0345	56	450.5704	56	406.3582	56	330.9806	56	317.2054	56	270.1849	56	21.76343	56	16.83855	56	397.313	56	358.6846	56	377.5333	56	329.2398	56	321.5217	56	276.8574	56	28.12529	56	25.90622	56	356.9623	56	443.0003	56	348.196	56	387.0054	56	279.5495	56	328.7639	56
	57	24.92736	57	19.1969	57	408.3627	57	452.0527	57	392.4769	57	332.6581	57	322.414	57	275.691	57	25.21013	57	20.39209	57	401.8433	57	360.658	57	373.5274	57	330.7532	57	315.1754	57	270.1344	57	29.05634	57	28.96357	57	351.318	57	435.3859	57	349.6446	57	385.2546	57	284.2191	57	328.8661	57
	58	26.23152	58	20.30134	58	432.2471	58	439.227	58	385.5173	58	333.9176	58	327.0658	58	282.2655	58	30.45835	58	23.91417	58	412.3354	58	371.3782	58	368.3906	58	328.5151	58	309.6895	58	262.8918	58	30.72449	58	32.38116	58	344.389	58	442.3768	58	350.0765	58	385.0854	58	285.5101	58	321.8736	58
	59	27.34574	59	21.10061	59	451.0084	59	419.698	59	385.316	59	337.9424	59	330.8099	59	286.6722	59	35.88163	59	28.94138	59	421.5573	59	382.9131	59	364.165	59	323.7578	59	305.7402	59	257.2922	59	31.00115	59	34.46796	59	336.5009	59	450.5089	59	348.6557	59	382.7556	59	282.8273	59	311.1892	59
	60	28.65651	60	22.95923	60	456.6679	60	402.688	60	386.9304	60	340.918	60	331.3401	60	286.3444	60	41.5822	60	34.39264	60	425.7923	60	389.2534	60	360.5988	60	317.6202	60	303.5439	60	251.683	60	32.57706	60	36.23795	60	333.2216	60	457.5343	60	345.8507	60	378.5081	60	280.2278	60	307.3568	60
	61	29.60093	61	24.07079	61	449.9577	61	392.4068	61	389.7869	61	342.5255	61	331.3549	61	281.0322	61	47.36221	61	40.22076	61	425.7325	61	389.3398	61	356.3878	61	312.1488	61	301.7194	61	249.0289	61	34.31497	61	40.01657	61	332.9344	61	460.085	61	343.7497	61	374.5962	61	278.614	61	307.0047	61
	62	30.56974	62	26.11617	62	437.4891	62	390.9413	62	392.5515	62	339.3742	62	328.7785	62	276.0947	62	52.64452	62	44.8048	62	421.2929	62	385.8896	62	353.3333	62	308.8757	62	303.8923	62	248.3617	62	35.82737	62	42.76824	62	335.7338	62	457.3511	62	341.2584	62	372.6082	62	276.756	62	307.6456	62
	63	31.58584	63	27.8696	63	425.4789	63	395.4314	63	393.0363	63	334.2617	63	324.6768	63	271.5689	63	55.09952	63	46.96033	63	415.9855	63	380.7594	63	350.7221	63	306.7978	63	307.2005	63	249.4189	63	38.10647	63	46.36575	63	338.4173	63	453.1528	63	339.3358	63	370.6309	63	274.0515	63	302.1271	63
	64	32.23264	64	30.13128	64	416.1902	64	401.9848	64	390.8691	64	329.2784	64	319.7024	64	267.3407	64	57.61735	64	48.12595	64	411.7657	64	374.3779	64	346.6597	64	304.2647	64	311.0961	64	251.1614	64	40.70858	64	49.86404	64	340.6011	64	449.0915	64	338.3847	64	368.2766	64	269.1503	64	296.1146	64
	65	33.88294	65	32.67553	65	412.5258	65	406.3918	65	386.077	65	324.1534	65	314.5791	65	264.4445	65	58.40948	65	50.54713	65	410.2116	65	370.4449	65	343.4909	65	301.1642	65	313.5875	65	253.3581	65	43.77482	65	54.41723	65	341.1247	65	445.6236	65	336.7938	65	365.8366	65	262.838	65	291.5208	65
	66	36.04168	66	35.10058	66	414.2282	66	407.4084	66	378.9375	66	319.5544	66	308.7674	66	260.3295	66	59.27356	66	52.18279	66	411.1618	66	368.8541	66	342.0026	66	299.8688	66	314.1846	66	255.072	66	45.80709	66	58.11134	66	339.1967	66	442.0872	66	334.1939	66	363.0167	66	259.3738	66	295.6522	66
	67	38.78481	67	37.50651	67	419.0513	67	405.1134	67	371.4576	67	314.2761	67	306.2048	67	258.2415	67	60.84385	67	54.32368	67	412.8686	67	369.2353	67	340.5186	67	298.8038	67	311.7001	67	255.1419	67	48.33321	67	62.22795	67	338.6533	67	439.845	67	332.2465	67	362.2375	67	256.4131	67	298.9132	67
	68	41.76595	68	41.33988	68	424.7982	68	402.643	68	363.2301	68	309.2963	68	303.655	68	257.062	68	63.60798	68	56.43922	68	414.4042	68	368.959	68	339.981	68	300.0934	68	308.0816	68	254.1376	68	50.05419	68	66.61232	68	337.8379	68	436.0758	68	329.1188	68	359.5267	68	256.4381	68	303.1861	68
	69	45.0635	69	46.03975	69	428.6264	69	400.4693	69	356.9297	69	305.1966	69	303.9457	69	259.7447	69	68.0724	69	60.89513	69	414.5294	69	368.1227	69	339.9938	69	301.466	69	303.3098	69	252.678	69	52.52525	69	69.28036	69	336.9083	69	431.6913	69	324.7179	69	354.0786	69	254.542	69	301.7708	69
	70	49.0136	70	50.31704	70	429.437	70	398.9254	70	351.1785	70	301.3784	70	305.3352	70	264.2899	70	73.13239	70	65.66351	70	414.1761	70	368.1888	70	339.0106	70	299.8425	70	295.764	70	249.5993	70	54.64583	70	72.52892	70	334.3415	70	428.037	70	320.4632	70	351.9835	70	256.6774	70	302.9187	70
	71	52.28534	71	54.02111	71	427.8738	71	397.5918	71	346.3255	71	299.0622	71	305.4951	71	268.0388	71	78.56516	71	70.66026	71	414.6638	71	367.6917	71	337.5783	71	297.1169	71	288.6739	71	244.7536	71	57.63497	71	75.519	71	332.9121	71	425.155	71	318.2203	71	352.4927	71	257.5863	71	301.2635	71
	72	56.39052	72	58.20206	72	424.8466	72	394.2468	72	341.9292	72	297.9991	72	306.66	72	269.0077	72	83.8665	72	75.0968	72	413.6734	72	368.6745	72	334.1998	72	295.0213	72	281.4958	72	239.467	72	59.22291	72	77.68769	72	331.9437	72	421.6196	72	316.3708	72	353.658	72	256.6448	72	298.1888	72
	73	59.61079	73	61.23737	73	421.1884	73	390.6714	73	339.0015	73	295.8648	73	307.6871	73	268.0652	73	88.23891	73	79.11948	73	412.208	73	369.815	73	330.5884	73	293.1281	73	274.2891	73	233.4593	73	61.56606	73	80.65581	73	329.1057	73	413.6187	73	316.4636	73	353.7589	73	254.4118	73	293.4677	73
	74	62.67019	74	64.35934	74	418.2196	74	387.1901	74	335.5259	74	293.0847	74	307.434	74	263.4326	74	90.03429	74	82.3978	74	411.3247	74	371.0228	74	324.9865	74	288.8052	74	268.2328	74	228.0705	74	63.38668	74	83.86159	74	327.1847	74	410.8662	74	316.3884	74	352.4439	74	253.3973	74	290.0728	74
	75	65.66624	75	67.49211	75	415.4718	75	384.0463	75	332.6574	75	288.8687	75	307.2289	75	258.3393	75	91.63911	75	85.69302	75	410.9343	75	371.5285	75	319.8644	75	285.8833	75	263.4903	75	223.2845	75	64.85201	75	87.41908	75	324.4315	75	411.4123	75	316.1197	75	349.3618	75	250.8929	75	285.3535	75
	76	68.47286	76	70.90876	76	413.2059	76	379.4508	76	328.9621	76	284.3091	76	304.1205	76	254.2083	76	92.34734	76	88.10713	76	410.6574	76	371.3766	76	313.2155	76	280.4089	76	260.9288	76	219.5896	76	66.43028	76	91.04668	76	321.8854	76	411.2501	76	314.2193	76	345.4246	76	249.6143	76	283.0056	76
	77	71.37241	77	74.26408	77	410.666	77	375.5455	77	324.6033	77	280.0248	77	298.5155	77	250.4223	77	93.59024	77	89.39757	77	409.5451	77	368.514	77	308.7126	77	275.9485	77	261.1987	77	217.3185	77	68.56593	77	95.29612	77	319.7902	77	410.7776	77	311.425	77	340.8575	77	245.0998	77	280.6051	77
	78	73.69518	78	77.52943	78	408.1533	78	372.5018	78	320.1897	78	276.8552	78	292.9904	78	246.7902	78	95.3578	78	90.41557	78	407.9134	78	365.3184	78	304.9326	78	271.8715	78	260.9665	78	217.9106	78	69.79901	78	99.50435	78	319.7619	78	409.7297	78	308.3995	78	336.433	78	240.415	78	277.836	78
	79	76.18475	79	80.99254	79	405.683	79	371.0258	79	316.0212	79	273.0265	79	286.0036	79	243.5973	79	97.10683	79	92.11195	79	406.014	79	361.5024	79	299.8963	79	268.5909	79	261.0682	79	218.5643	79	71.21956	79	101.8514	79	318.8308	79	406.8998	79	304.734	79	333.1553	79	238.6561	79	279.0914	79
	80	78.83192	80	83.43797	80	403.5218	80	369.1544	80	311.3336	80	269.3968	80	280.4632	80	240.1918	80	97.70638	80	92.66721	80	402.9984	80	355.984	80	295.879	80	265.9107	80	259.7262	80	220.469	80	73.40395	80	103.499	80	317.5981	80	404.1208	80	302.0757	80	330.5958	80	235.1224	80	277.4584	80
	81	80.88197	81	85.9032	81	401.2446	81	368.133	81	305.8346	81	266.9431	81	276.7292	81	239.2917	81	98.79116	81	92.59215	81	399.8292	81	350.7833	81	290.0262	81	261.0717	81	259.3669	81	222.7387	81	74.9789	81	105.1261	81	315.7401	81	398.385	81	298.3476	81	327.1201	81	234.4385	81	276.7984	81
	82	82.31542	82	88.14169	82	399.4357	82	367.282	82	300.6188	82	265.688	82	273.8583	82	238.8582	82	99.37801	82	93.758	82	395.3789	82	345.3692	82	284.4676	82	256.1784	82	258.0288	82	222.5241	82	76.47637	82	104.3967	82	313.0882	82	393.5734	82	293.974	82	323.5626	82	234.5292	82	277.1431	82
	83	84.85326	83	90.52867	83	397.3342	83	365.6271	83	295.627	83	264.777	83	270.4986	83	239.2455	83	99.10063	83	92.63348	83	391.4249	83	341.3936	83	277.4388	83	250.8642	83	254.8535	83	217.646	83	77.87348	83	104.1627	83	311.0561	83	389.6193	83	289.591	83	318.3256	83	234.5673	83	275.7286	83
	84	86.46965	84	93.11069	84	395.4057	84	364.2951	84	291.446	84	262.354	84	269.6566	84	237.7627	84	97.43142	84	92.45092	84	387.3751	84	339.0353	84	271.0588	84	244.9033	84	251.1993	84	213.6412	84	79.35815	84	102.6929	84	308.0984	84	383.8066	84	285.8328	84	312.2688	84	234.7982	84	275.5581	84
	85	87.82895	85	95.15742	85	393.4177	85	362.065	85	288.4237	85	256.4131	85	269.0654	85	235.3885	85	97.21281	85	92.3028	85	385.5384	85	337.7267	85	264.1488	85	238.3839	85	245.8355	85	211.361	85	80.87434	85	102.9866	85	306.4315	85	381.1144	85	282.9471	85	306.3695	85	234.203	85	269.9942	85
	86	89.28822	86	96.53774	86	391.9154	86	359.6004	86	284.3015	86	251.0034	86	268.3942	86	234.1895	86	97.98086	86	93.72552	86	382.9918	86	336.0425	86	256.3076	86	231.8294	86	241.1304	86	209.9744	86	82.00471	86	103.4132	86	303.2971	86	377.5385	86	278.9747	86	300.5161	86	230.4455	86	261.3465	86
	87	89.68791	87	97.8485	87	390.6012	87	355.7041	87	278.6919	87	244.5191	87	266.7322	87	232.9574	87	100.1543	87	96.57478	87	380.6529	87	334.3341	87	249.3777	87	225.2202	87	237.2995	87	208.0242	87	82.76403	87	103.8235	87	298.4049	87	371.3579	87	274.4694	87	292.9109	87	225.4792	87	256.7476	87
	88	89.74837	88	99.15241	88	388.6074	88	351.3613	88	271.8033	88	237.5316	88	264.4749	88	232.4722	88	104.4534	88	101.2434	88	377.7056	88	332.7729	88	242.3374	88	219.7261	88	234.8497	88	204.5724	88	83.67058	88	104.9403	88	296.7283	88	369.8887	88	269.6064	88	285.8473	88	222.1798	88	254.17	88
	89	90.38573	89	100.4973	89	386.0497	89	348.0777	89	265.1611	89	228.2513	89	260.0284	89	231.3427	89	109.3221	89	106.0751	89	375.7226	89	330.6154	89	236.6608	89	214.4614	89	231.0788	89	199.8154	89	83.82352	89	105.9745	89	293.7501	89	366.4671	89	264.3903	89	279.265	89	218.0445	89	252.2458	89
	90	91.22166	90	101.5284	90	383.6356	90	345.7774	90	256.2878	90	219.6118	90	255.3787	90	228.1744	90	112.9532	90	110.1481	90	371.4938	90	327.662	90	233.2347	90	210.3788	90	227.4659	90	195.9084	90	84.73225	90	107.1647	90	291.9268	90	363.5797	90	257.4821	90	272.4767	90	215.5379	90	249.4583	90
	91	91.96508	91	102.987	91	380.3555	91	344.024	91	248.1522	91	210.9716	91	252.7987	91	225.9164	91	115.2096	91	111.9504	91	367.3033	91	323.8562	91	229.3279	91	206.7414	91	223.1638	91	195.0726	91	85.40393	91	107.0891	91	289.8126	91	358.2715	91	250.9118	91	268.1977	91	210.8337	91	246.0422	91
	92	93.01115	92	104.1869	92	377.0186	92	342.4341	92	240.2184	92	203.7672	92	249.8214	92	222.7073	92	114.858	92	111.8565	92	362.4959	92	319.8146	92	226.9345	92	205.5836	92	217.7774	92	191.2848	92	85.32832	92	105.9607	92	288.9292	92	355.3415	92	243.6154	92	263.0349	92	208.9917	92	247.8252	92
	93	94.49137	93	105.9747	93	374.0106	93	340.2402	93	231.2665	93	197.9258	93	247.3278	93	218.1737	93	112.2355	93	111.7192	93	357.0065	93	316.1489	93	223.409	93	203.6358	93	212.0114	93	184.6903	93	85.50655	93	106.9863	93	284.192	93	349.3116	93	236.2753	93	256.4545	93	203.8402	93	243.6803	93
	94	95.46619	94	107.3823	94	371.4992	94	336.7674	94	224.0342	94	193.3927	94	245.106	94	214.6303	94	108.115	94	108.715	94	351.7682	94	312.174	94	221.0258	94	202.486	94	206.6213	94	182.021	94	85.63191	94	107.2361	94	281.3735	94	344.9993	94	229.7917	94	248.887	94	202.4621	94	243.492	94
	95	96.20399	95	107.6394	95	367.8687	95	331.5658	95	217.1555	95	189.3156	95	242.6177	95	210.3284	95	105.1732	95	104.9937	95	346.5555	95	307.9916	95	216.763	95	199.966	95	201.2534	95	181.5019	95	86.79248	95	109.4905	95	279.1763	95	341.1102	95	223.3833	95	245.1429	95	203.1359	95	243.6676	95
	96	96.97535	96	107.0455	96	364.4012	96	326.7286	96	212.6015	96	186.0123	96	240.4832	96	207.1068	96	102.9191	96	101.2517	96	342.3317	96	304.5319	96	213.8111	96	198.3592	96	195.9574	96	178.6355	96	87.0186	96	110.3642	96	274.1377	96	334.5482	96	217.8067	96	242.2681	96	196.7019	96	238.6982	96
	97	98.35663	97	107.4599	97	361.0645	97	321.9745	97	208.7417	97	183.9498	97	236.8393	97	202.6346	97	101.2189	97	98.04401	97	338.4938	97	301.8167	97	210.1513	97	195.5226	97	190.0743	97	176.7054	97	87.93988	97	112.9883	97	270.1769	97	329.5522	97	214.0423	97	239.42	97	193.9848	97	234.3054	97
	98	99.19671	98	108.0134	98	357.3091	98	317.0053	98	207.237	98	181.3942	98	233.541	98	199.2874	98	102.484	98	97.52748	98	335.4158	98	298.3718	98	204.9155	98	191.3601	98	186.0628	98	174.0974	98	87.80484	98	114.1529	98	265.9183	98	326.4873	98	210.9612	98	236.177	98	191.0412	98	230.8922	98
	99	98.97078	99	108.2384	99	353.8416	99	312.5211	99	205.2235	99	178.3821	99	228.5779	99	194.2317	99	102.744	99	97.19405	99	331.6227	99	293.7101	99	200.9578	99	187.2161	99	180.3661	99	167.645	99	88.18569	99	114.18	99	261.0515	99	321.4298	99	207.8729	99	229.3214	99	186.5938	99	219.8804	99
	100	99.78977	100	108.5805	100	349.1062	100	307.7621	100	202.0061	100	174.4352	100	223.1717	100	188.9584	100	103.5309	100	96.51286	100	326.6185	100	288.508	100	195.4273	100	182.3746	100	176.1853	100	159.3476	100	88.04556	100	112.3313	100	256.8886	100	316.5251	100	203.8461	100	221.8427	100	180.1422	100	211.5695	100
	101	99.57966	101	107.7634	101	344.9502	101	304.3862	101	198.0051	101	170.4074	101	217.8227	101	185.3336	101	102.5389	101	96.65591	101	322.4013	101	283.327	101	190.8139	101	179.0301	101	171.1849	101	153.7877	101	87.77965	101	110.7568	101	252.4987	101	312.2376	101	200.1031	101	216.4969	101	175.1764	101	208.1987	101
	102	99.26862	102	108.0423	102	340.3232	102	301.236	102	193.9813	102	165.017	102	211.727	102	180.2781	102	100.7214	102	96.80013	102	318.0865	102	276.8217	102	185.3269	102	174.543	102	166.7105	102	150.3822	102	88.65592	102	109.4547	102	249.131	102	306.6471	102	196.625	102	213.6143	102	170.7537	102	204.6962	102
	103	99.4879	103	108.3623	103	336.2755	103	299.3395	103	189.4477	103	160.5688	103	205.79	103	176.8741	103	97.80497	103	95.84971	103	312.5399	103	270.2413	103	180.1071	103	170.6709	103	163.1256	103	146.7941	103	88.33076	103	106.0824	103	245.7108	103	299.8171	103	192.3004	103	209.2014	103	165.6913	103	199.7796	103
	104	99.03146	104	108.4754	104	332.6862	104	296.9937	104	184.4611	104	155.7446	104	201.1771	104	172.7646	104	94.25293	104	93.30487	104	306.7161	104	263.9573	104	176.0995	104	167.4486	104	160.6113	104	143.9998	104	88.68367	104	103.2383	104	242.8809	104	292.1727	104	190.0715	104	206.4341	104	160.4844	104	194.578	104
	105	98.49611	105	108.7175	105	329.3535	105	294.9926	105	179.9071	105	151.3352	105	196.8711	105	170.4937	105	89.54395	105	90.68519	105	301.7381	105	258.1852	105	173.4934	105	165.1082	105	156.8336	105	140.0444	105	88.71458	105	101.8066	105	239.4869	105	285.2594	105	185.3559	105	202.3555	105	158.0715	105	192.8425	105
	106	97.84418	106	109.7033	106	326.0012	106	292.7268	106	175.4266	106	148.0409	106	192.8645	106	169.2009	106	88.79568	106	89.645	106	295.2852	106	251.8271	106	170.2492	106	161.941	106	153.0324	106	137.6319	106	87.69963	106	100.0111	106	236.9687	106	281.1532	106	182.4022	106	200.5049	106	154.7608	106	189.7857	106
	107	97.25035	107	111.2703	107	323.5922	107	289.396	107	170.5088	107	145.2176	107	188.8794	107	166.6573	107	90.87457	107	89.0202	107	289.5412	107	247.1329	107	166.9841	107	159.6401	107	149.8255	107	135.3607	107	87.52614	107	100.1525	107	232.7562	107	275.0235	107	179.1466	107	196.8865	107	150.2822	107	184.646	107
	108	97.24352	108	111.1897	108	320.6584	108	284.2016	108	166.0413	108	142.8001	108	185.4216	108	165.6167	108	94.5233	108	89.20367	108	284.1818	108	243.3548	108	163.709	108	158.2698	108	145.0312	108	132.0854	108	87.78117	108	100.5151	108	228.9797	108	269.9283	108	175.5138	108	194.0405	108	146.0765	108	178.8275	108
	109	97.40189	109	110.4124	109	317.5037	109	279.6216	109	160.9443	109	140.5735	109	182.5678	109	163.6276	109	96.81613	109	90.75738	109	279.9743	109	241.6119	109	159.4123	109	155.0517	109	140.4277	109	129.6892	109	85.756	109	99.03398	109	226.4476	109	265.8945	109	171.3934	109	190.7802	109	143.0402	109	174.7688	109
	110	97.84267	110	109.5728	110	314.3377	110	273.7875	110	156.7285	110	137.5543	110	178.5421	110	160.9209	110	99.83716	110	92.94878	110	275.9834	110	241.628	110	155.8241	110	152.7403	110	134.3219	110	125.8153	110	84.83555	110	97.99239	110	221.0632	110	262.1853	110	167.1095	110	186.4886	110	141.3075	110	169.7916	110
	111	97.56765	111	109.2413	111	310.8585	111	267.9102	111	153.7499	111	133.0123	111	176.1356	111	157.6825	111	101.7233	111	95.90927	111	271.8672	111	241.8394	111	151.4864	111	149.7128	111	127.5494	111	121.9081	111	83.70245	111	96.64656	111	216.1065	111	256.682	111	163.9352	111	181.8262	111	138.9195	111	164.8807	111
	112	97.10863	112	107.9222	112	306.5895	112	262.0378	112	150.2805	112	129.5869	112	172.7986	112	153.2563	112	100.419	112	97.99647	112	268.0204	112	240.5984	112	146.5008	112	145.4632	112	120.5938	112	116.2204	112	82.83159	112	98.00499	112	209.8904	112	251.5806	112	159.9536	112	174.6111	112	136.0412	112	161.1311	112
	113	97.65919	113	107.1301	113	300.6747	113	256.6132	113	145.9095	113	125.6971	113	171.3707	113	149.9155	113	97.06599	113	97.54131	113	263.8976	113	235.1967	113	141.2138	113	141.1586	113	114.0778	113	111.2744	113	82.7654	113	96.74313	113	204.3298	113	246.2382	113	155.5529	113	166.7326	113	131.1536	113	156.074	113
	114	97.28756	114	105.3455	114	295.9738	114	252.8642	114	141.7593	114	123.1273	114	169.064	114	146.0711	114	93.9295	114	96.13766	114	259.958	114	229.377	114	135.9302	114	136.6346	114	108.9643	114	106.5252	114	82.06699	114	93.22162	114	198.3911	114	240.2369	114	151.5305	114	161.6311	114	128.3033	114	152.4596	114
	115	97.0546	115	103.0365	115	290.1933	115	249.0811	115	137.3389	115	118.943	115	166.7161	115	142.6163	115	88.45306	115	93.34922	115	254.5343	115	225.0304	115	132.0801	115	133.3668	115	103.3129	115	101.6653	115	81.34352	115	89.9795	115	193.1989	115	234.5721	115	147.7331	115	157.5881	115	125.597	115	149.7656	115
	116	96.34798	116	101.1031	116	284.8201	116	245.702	116	133.1265	116	113.5623	116	162.586	116	137.925	116	84.48317	116	90.01132	116	249.1915	116	221.0203	116	128.1214	116	129.1851	116	97.95207	116	96.56813	116	80.1237	116	89.30262	116	186.6293	116	226.9012	116	144.374	116	154.4464	116	121.1445	116	144.9563	116
	117	94.87601	117	98.5351	117	278.7845	117	241.6268	117	129.099	117	108.991	117	157.6245	117	132.2483	117	81.97464	117	85.96327	117	243.4476	117	216.4481	117	125.5693	117	125.2497	117	92.75038	117	91.01198	117	78.93074	117	88.7739	117	181.141	117	220.7029	117	139.6709	117	149.1613	117	116.3999	117	142.1472	117
	118	92.63696	118	95.74732	118	273.4442	118	238.9735	118	124.8611	118	105.1883	118	151.4392	118	124.9962	118	80.91343	118	82.44933	118	237.9689	118	211.1928	118	122.7115	118	121.2163	118	90.06636	118	87.74651	118	78.89042	118	89.18922	118	176.4713	118	215.4502	118	135.3017	118	145.0964	118	113.5947	118	139.6826	118
	119	90.45226	119	93.40585	119	268.4133	119	235.7456	119	120.8022	119	102.422	119	145.9524	119	118.9773	119	80.35008	119	78.69749	119	232.4107	119	205.2664	119	119.8702	119	120.7046	119	86.98415	119	85.2899	119	78.10757	119	89.19779	119	171.649	119	209.5277	119	131.8543	119	143.1702	119	110.167	119	138.8475	119
	120	88.82701	120	92.50098	120	263.7973	120	232.5989	120	115.8352	120	100.6279	120	141.5717	120	114.8792	120	79.68067	120	76.08035	120	227.1392	120	199.3742	120	117.0476	120	118.0978	120	84.21657	120	82.77782	120	77.63278	120	88.03328	120	167.3808	120	203.6521	120	127.8316	120	139.7457	120	107.6123	120	136.5515	120
	121	86.70195	121	91.97811	121	259.847	121	228.3416	121	111.2848	121	99.51946	121	137.2623	121	110.1721	121	78.7274	121	72.31702	121	221.8311	121	193.3242	121	114.3888	121	115.2045	121	83.34378	121	80.29565	121	76.46741	121	87.43902	121	163.857	121	198.9224	121	123.8823	121	135.7261	121	103.7726	121	133.4056	121
	122	83.93599	122	91.34287	122	256.5032	122	224.5843	122	107.7136	122	98.35704	122	134.3079	122	107.9039	122	76.70274	122	70.11359	122	215.5135	122	187.8685	122	111.9685	122	113.2804	122	81.16645	122	77.98601	122	75.08379	122	86.33134	122	159.9658	122	195.0387	122	120.7492	122	133.0058	122	100.5078	122	133.3929	122
	123	81.29152	123	90.31715	123	252.8143	123	220.0072	123	105.6085	123	96.6502	123	130.6636	123	105.1477	123	73.49212	123	67.97885	123	210.6652	123	182.7514	123	108.354	123	111.1346	123	80.24694	123	76.82512	123	73.86283	123	84.84902	123	154.8871	123	189.8509	123	117.4199	123	129.9253	123	97.01973	123	129.0849	123
	124	79.28465	124	90.09354	124	249.6289	124	215.7897	124	103.8384	124	94.01737	124	127.9342	124	102.8457	124	69.96846	124	65.69299	124	205.7907	124	178.267	124	104.9258	124	108.9979	124	77.794	124	74.87622	124	72.30322	124	81.64208	124	151.0629	124	186.9909	124	114.6774	124	126.9204	124	94.42307	124	126.9223	124
	125	78.18404	125	89.58166	125	245.7647	125	211.881	125	101.9222	125	91.19327	125	124.61	125	101.3373	125	67.31633	125	64.9578	125	201.3493	125	174.7658	125	102.0895	125	107.1558	125	74.28934	125	73.83278	125	70.59856	125	79.4949	125	147.3192	125	184.6317	125	111.3639	125	124.0403	125	91.54976	125	123.4453	125
	126	77.13842	126	89.72036	126	241.4367	126	206.8176	126	99.59277	126	88.31533	126	122.8876	126	100.1395	126	63.3365	126	64.65778	126	197.2358	126	172.5677	126	98.60641	126	105.1298	126	70.33553	126	72.59608	126	68.75095	126	77.19427	126	142.9167	126	180.6631	126	108.326	126	120.1676	126	89.55807	126	120.4622	126
	127	76.62779	127	89.34348	127	237.0134	127	202.5367	127	97.20539	127	84.0211	127	121.0106	127	99.13534	127	61.10941	127	64.43227	127	193.4496	127	170.3366	127	95.50766	127	103.1555	127	67.24621	127	70.80177	127	67.20552	127	75.04912	127	138.3168	127	175.5181	127	106.1221	127	116.3979	127	88.47834	127	115.6149	127
	128	75.99681	128	89.42466	128	233.1176	128	199.2558	128	94.73709	128	80.29836	128	118.8996	128	96.71129	128	58.97744	128	64.89835	128	189.6946	128	167.0139	128	92.41132	128	101.8842	128	63.56623	128	68.58546	128	66.60162	128	72.52238	128	133.9636	128	169.6267	128	104.4667	128	112.2439	128	88.19501	128	113.1813	128
	129	75.73627	129	86.98988	129	228.9685	129	196.2086	129	90.86629	129	75.74561	129	116.2526	129	96.0602	129	60.15707	129	64.89478	129	185.8183	129	163.2566	129	88.37616	129	97.49122	129	59.16422	129	65.66813	129	64.87123	129	67.9904	129	129.9585	129	165.4311	129	100.708	129	107.5276	129	86.1098	129	109.1912	129
	130	76.45903	130	84.0397	130	223.4063	130	192.852	130	87.4782	130	72.02238	130	113.1545	130	92.29231	130	60.88357	130	63.49111	130	182.2953	130	160.8525	130	84.83758	130	91.71552	130	54.51576	130	61.97491	130	63.74474	130	65.79035	130	125.82	130	160.3181	130	98.50304	130	103.532	130	85.44689	130	107.2666	130
	131	77.1498	131	82.36681	131	218.7924	131	189.2787	131	84.29191	131	68.09346	131	109.9865	131	88.82478	131	61.22773	131	62.09676	131	178.6603	131	158.1726	131	80.00188	131	87.34102	131	50.62388	131	58.18479	131	63.05096	131	64.90734	131	121.3116	131	154.4915	131	95.246	131	99.56596	131	83.29451	131	103.4771	131
	132	76.94424	132	81.19789	132	213.9114	132	185.8569	132	80.96339	132	64.28736	132	106.3593	132	86.05344	132	61.92334	132	60.93868	132	174.2297	132	152.6437	132	75.61226	132	83.9112	132	45.80547	132	54.08865	132	61.15332	132	64.5956	132	116.8211	132	148.8507	132	91.28441	132	96.35693	132	84.78387	132	103.1937	132
	133	75.88744	133	80.29612	133	209.0968	133	181.7473	133	76.60748	133	62.25496	133	103.2356	133	82.30976	133	60.6472	133	58.52567	133	169.9743	133	148.0601	133	72.75206	133	81.57436	133	41.46911	133	48.66574	133	60.53215	133	63.22986	133	112.636	133	142.852	133	87.58284	133	92.89423	133	83.24931	133	100.7063	133
	134	74.20305	134	78.89896	134	204.4123	134	177.5476	134	72.97673	134	61.2469	134	99.19524	134	78.21365	134	58.82035	134	55.33815	134	165.0923	134	144.4448	134	69.27599	134	78.76724	134	37.20793	134	45.46042	134	60.09914	134	62.6902	134	108.1295	134	136.2775	134	83.1272	134	89.44707	134	81.09196	134	98.20067	134
	135	72.02601	135	77.64735	135	200.3592	135	174.2387	135	69.29903	135	60.82192	135	96.20224	135	74.52035	135	56.42725	135	52.5022	135	161.2975	135	141.3311	135	66.34612	135	76.50694	135	33.76959	135	43.70169	135	58.29686	135	60.78353	135	104.2437	135	130.3235	135	79.92391	135	87.28249	135	81.6869	135	98.33696	135
	136	69.82557	136	75.97057	136	195.9122	136	169.9611	136	66.95135	136	61.13524	136	91.70135	136	70.59125	136	54.45472	136	51.07348	136	156.7153	136	138.2395	136	64.35974	136	75.75385	136	30.95257	136	42.30837	136	57.23213	136	57.83369	136	100.0787	136	126.2258	136	75.94115	136	83.61447	136	79.38298	136	97.4276	136
	137	67.36662	137	74.57249	137	192.0596	137	165.5633	137	64.7877	137	60.25004	137	88.6089	137	66.13371	137	50.57738	137	47.97596	137	152.3427	137	134.247	137	63.01927	137	74.03644	137	28.24251	137	40.80396	137	55.40715	137	56.07485	137	96.8763	137	122.7818	137	72.24072	137	80.68337	137	79.36546	137	97.31786	137
	138	64.72958	138	72.66856	138	187.9182	138	160.9549	138	62.94186	138	58.65649	138	84.5448	138	62.48451	138	46.75062	138	44.64701	138	148.2762	138	129.6834	138	60.2244	138	71.15911	138	27.31067	138	38.40913	138	53.89577	138	55.09053	138	93.09366	138	120.4039	138	69.36181	138	78.74171	138	76.40962	138	93.95574	138
	139	62.14276	139	69.90514	139	184.3162	139	157.1232	139	61.31094	139	57.32618	139	82.03108	139	58.75151	139	43.15985	139	42.81195	139	144.4496	139	126.8631	139	57.92343	139	68.55269	139	26.14244	139	36.56144	139	51.88162	139	51.32136	139	89.65336	139	118.1407	139	66.24767	139	77.07639	139	74.34653	139	93.59132	139
	140	59.32241	140	67.60786	140	181.4626	140	154.3832	140	59.94349	140	55.86051	140	79.44018	140	55.51195	140	42.19723	140	42.12773	140	140.2697	140	125.7986	140	55.23158	140	67.30685	140	25.68335	140	35.75329	140	49.24493	140	48.9146	140	86.49753	140	113.8907	140	63.39622	140	73.23341	140	73.23027	140	93.09788	140
	141	57.69689	141	64.82595	141	176.8953	141	151.585	141	58.48862	141	54.28666	141	76.14197	141	52.9188	141	40.90618	141	41.40736	141	136.3282	141	123.3981	141	52.74335	141	65.27007	141	24.64009	141	34.80235	141	47.67678	141	48.27033	141	83.75108	141	112.1401	141	61.43338	141	68.5644	141	70.61374	141	90.66503	141
	142	56.76699	142	62.05036	142	173.7622	142	148.9345	142	56.65777	142	51.84264	142	73.40849	142	52.0365	142	40.81838	142	40.53827	142	131.8797	142	119.5952	142	49.44249	142	62.41362	142	23.6684	142	32.87325	142	45.00141	142	46.54372	142	81.14946	142	111.3887	142	59.02585	142	64.47948	142	68.62428	142	88.52348	142
	143	55.80779	143	59.38546	143	169.1572	143	146.2979	143	54.63248	143	50.2612	143	71.13225	143	50.8433	143	40.31545	143	39.87437	143	127.981	143	115.5368	143	46.54348	143	59.12865	143	21.7097	143	30.81317	143	44.04505	143	46.11851	143	77.7532	143	107.1676	143	57.01566	143	62.93846	143	65.22968	143	85.77698	143
	144	55.48433	144	57.64425	144	165.2138	144	144.1675	144	52.59113	144	47.0115	144	67.59125	144	48.56253	144	39.77131	144	38.45922	144	122.7588	144	111.8412	144	43.66702	144	56.56871	144	20.06714	144	29.16039	144	43.21989	144	46.60952	144	74.26591	144	103.059	144	55.23188	144	59.54268	144	62.74085	144	83.37215	144
	145	54.06112	145	55.03676	145	161.0474	145	141.7164	145	49.31368	145	44.2577	145	65.57418	145	46.53652	145	38.55366	145	36.53121	145	118.9782	145	109.2721	145	41.06984	145	54.84298	145	17.2454	145	26.96777	145	42.35044	145	43.97653	145	71.63597	145	99.86858	145	53.77917	145	57.26561	145	59.39762	145	79.98893	145
	146	53.92989	146	54.60015	146	156.8354	146	139.251	146	46.03486	146	41.67236	146	63.67283	146	44.56587	146	35.49703	146	33.97861	146	115.0811	146	106.6742	146	39.01669	146	53.57787	146	14.27664	146	24.40376	146	40.36498	146	39.79046	146	67.61282	146	95.66564	146	51.15974	146	54.60949	146	57.46293	146	75.90831	146
	147	52.50289	147	53.00683	147	153.1736	147	137.0526	147	41.75794	147	40.69256	147	60.855	147	42.13761	147	32.51994	147	31.86465	147	111.0878	147	102.2829	147	37.46453	147	51.90958	147	10.89697	147	21.43715	147	39.91011	147	39.03495	147	64.35332	147	91.89403	147	48.72679	147	53.10239	147	53.45415	147	72.50444	147
	148	50.34267	148	51.24117	148	149.6224	148	133.7279	148	38.65921	148	39.49585	148	59.48937	148	39.98949	148	29.38507	148	28.72995	148	107.2344	148	96.8	148	35.81834	148	50.31097	148	7.305485	148	18.53232	148	38.2503	148	38.26995	148	60.73759	148	86.85249	148	46.78269	148	51.76915	148	50.30993	148	68.52388	148
	149	48.05579	149	49.5489	149	145.6838	149	130.7166	149	37.14237	149	37.16211	149	58.00159	149	38.18146	149	25.97263	149	25.59945	149	103.1166	149	91.71403	149	35.24603	149	48.89631	149	4.1806	149	16.63463	149	36.35104	149	37.10926	149	56.04862	149	82.29576	149	44.84844	149	50.17173	149	48.12582	149	66.0688	149
	150	46.32919	150	48.14421	150	142.0487	150	128.8696	150	35.95518	150	36.79517	150	55.70635	150	34.54069	150	22.77735	150	23.86533	150	98.14617	150	88.15043	150	34.03597	150	47.26508	150	1.004989	150	14.21953	150	35.22033	150	35.63284	150	52.0966	150	76.77277	150	42.53421	150	48.95135	150	44.31402	150	62.15749	150
	151	44.05197	151	45.70795	151	137.9386	151	126.5675	151	35.29168	151	35.78857	151	53.82571	151	31.1305	151	19.9187	151	21.80974	151	94.38943	151	84.45811	151	32.51255	151	45.69564	151	-1.988101	151	10.80922	151	33.32567	151	32.6581	151	48.35386	151	72.60503	151	40.75057	151	48.71164	151	40.12159	151	58.87346	151
	152	41.81765	152	43.95353	152	135.2567	152	123.6966	152	34.3405	152	33.985	152	50.65709	152	28.71345	152	19.45105	152	20.67517	152	90.66899	152	80.67757	152	31.61324	152	45.05463	152	-4.270079	152	9.128848	152	31.38997	152	30.95934	152	44.99317	152	68.82145	152	39.30907	152	49.56351	152	40.1925	152	58.79507	152
	153	40.33302	153	42.19774	153	132.6924	153	118.4369	153	33.04316	153	32.59142	153	48.71406	153	26.73007	153	18.01136	153	18.58976	153	87.40195	153	77.67007	153	29.93356	153	42.84014	153	-6.701837	153	6.613636	153	29.44249	153	29.41312	153	41.06401	153	64.97589	153	37.215	153	49.20254	153	36.30505	153	55.91807	153
	154	38.7442	154	40.08503	154	130.392	154	114.6304	154	32.10179	154	31.86798	154	45.96956	154	23.93136	154	17.32194	154	16.78604	154	84.4788	154	75.18725	154	28.49321	154	41.19004	154	-8.894006	154	4.159738	154	27.38906	154	27.73423	154	38.00241	154	62.38423	154	36.6229	154	47.62387	154	32.9632	154	50.815	154
	155	36.41683	155	38.02599	155	128.5049	155	111.7693	155	30.36617	155	30.00275	155	43.9223	155	22.0501	155	15.86524	155	15.84456	155	80.89005	155	72.69186	155	26.30716	155	40.00738	155	-11.00927	155	1.471023	155	26.91613	155	26.13759	155	34.78014	155	59.76756	155	34.21503	155	45.77573	155	31.19808	155	47.65878	155
	156	33.90005	156	35.64871	156	125.2912	156	109.8284	156	29.82353	156	28.38147	156	41.42513	156	19.90174	156	14.22096	156	14.66078	156	77.93606	156	69.1823	156	24.83586	156	39.42071	156	-12.43742	156	-.4562786	156	24.7426	156	22.81242	156	31.05913	156	57.24105	156	32.56267	156	40.47689	156	30.30511	156	45.83728	156
	157	31.83944	157	33.5031	157	121.6404	157	107.6326	157	28.01233	157	27.59568	157	39.65306	157	18.21581	157	12.95372	157	13.7087	157	74.18955	157	65.88084	157	22.88125	157	38.06341	157	-12.36451	157	-.8601588	157	22.77934	157	21.04801	157	28.35427	157	55.37501	157	31.80618	157	39.01954	157	30.18315	157	45.35846	157
	158	30.18806	158	31.66171	158	117.4528	158	105.6181	158	27.50227	158	26.60995	158	37.53405	158	16.36837	158	11.51099	158	11.77206	158	70.9238	158	63.886	158	20.27678	158	36.95113	158	-12.65048	158	-1.300254	158	20.97741	158	19.45322	158	26.44386	158	53.74437	158	32.81571	158	39.56026	158	31.75157	158	48.16397	158
	159	29.14428	159	29.14558	159	113.7856	159	103.4379	159	26.3996	159	25.72116	159	36.19844	159	15.63633	159	10.30646	159	10.69023	159	67.42892	159	62.05983	159	17.54987	159	35.91677	159	-12.89226	159	-1.037875	159	18.65349	159	17.77879	159	24.60214	159	51.6921	159	31.76029	159	38.9186	159	28.95847	159	48.86639	159
	160	28.09512	160	27.40214	160	110.1111	160	100.7805	160	26.24172	160	25.28924	160	34.32165	160	15.29677	160	8.002206	160	8.901593	160	64.03116	160	61.29903	160	16.04029	160	33.28475	160	-13.73356	160	-2.079007	160	17.84801	160	17.49199	160	22.05033	160	48.70013	160	31.7013	160	37.94917	160	26.01138	160	46.18911	160
	161	26.21035	161	25.55726	161	106.7749	161	97.94859	161	26.23466	161	25.32635	161	33.65983	161	14.54914	161	7.269027	161	7.53	161	61.1899	161	59.00002	161	14.4549	161	29.83017	161	-13.49181	161	-1.557605	161	16.69818	161	16.5685	161	19.00587	161	44.86433	161	31.05851	161	36.37287	161	24.61824	161	45.86931	161
	162	24.053	162	24.42145	162	103.7148	162	95.68093	162	24.51098	162	26.27768	162	32.90377	162	14.06992	162	6.257149	162	5.634882	162	57.77981	162	57.08983	162	11.78821	162	27.95293	162	-13.50706	162	-3.591414	162	14.89378	162	15.26253	162	16.63748	162	40.97274	162	30.05524	162	31.98554	162	22.9681	162	39.85617	162
	163	21.83509	163	22.5738	163	99.29581	163	92.65254	163	22.78698	163	27.71602	163	31.00753	163	12.99488	163	4.21739	163	4.560785	163	55.49332	163	54.74529	163	11.3006	163	26.57089	163	-15.93095	163	-6.673864	163	13.0915	163	12.54515	163	13.72025	163	37.23333	163	26.97581	163	28.63077	163	21.87743	163	35.09885	163
	164	19.76206	164	19.28151	164	96.00249	164	89.85625	164	21.1976	164	28.36229	164	29.25215	164	11.29454	164	2.94059	164	3.247604	164	53.50037	164	51.90599	164	10.73818	164	25.27176	164	-17.92085	164	-7.350942	164	12.03242	164	11.07664	164	11.57608	164	33.29991	164	25.38584	164	28.5122	164	20.28388	164	32.25117	164
	165	18.64281	165	15.66126	165	91.85862	165	87.4847	165	20.21333	165	28.72494	165	27.69806	165	10.07725	165	2.491768	165	1.682092	165	50.49398	165	49.14571	165	11.14192	165	26.03383	165	-20.55534	165	-8.019526	165	11.38846	165	9.962399	165	8.436429	165	29.76523	165	23.94997	165	29.84542	165	16.10678	165	28.73591	165
	166	16.4473	166	13.50815	166	88.07134	166	85.57487	166	20.31765	166	28.43305	166	25.52298	166	8.910247	166	-.1319724	166	.5618213	166	47.44167	166	46.36334	166	11.26486	166	25.25445	166	-22.23706	166	-8.237387	166	9.983151	166	7.912204	166	5.211569	166	26.74579	166	22.44976	166	31.40618	166	14.33749	166	29.37242	166
	167	14.47445	167	10.31771	167	84.97794	167	81.04031	167	20.16677	167	27.59752	167	24.03473	167	5.788523	167	-1.098145	167	-.4655525	167	44.51977	167	42.97357	167	10.49544	167	25.67899	167	-23.91213	167	-8.744928	167	8.394823	167	6.157094	167	3.287524	167	24.27768	167	21.51527	167	31.36961	167	10.69716	167	23.71175	167
	168	12.76953	168	7.400719	168	82.54229	168	77.15181	168	19.7443	168	26.77328	168	21.25503	168	3.803826	168	-2.849916	168	-2.017919	168	42.32815	168	40.25029	168	11.02896	168	26.7108	168	-25.78497	168	-8.684477	168	8.138203	168	6.267604	168	-.1487609	168	17.11712	168	19.78954	168	29.43691	168	8.946885	168	22.53533	168
	169	11.57405	169	5.500998	169	80.28843	169	74.21062	169	19.83117	169	26.87344	169	19.2927	169	.5382049	169	-3.136376	169	-4.228337	169	39.8649	169	37.81519	169	10.32589	169	27.75367	169	-26.49279	169	-8.875311	169	6.47728	169	4.233332	169	-2.611045	169	12.38975	169	18.23018	169	26.1931	169	7.448195	169	21.33933	169
	170	10.12555	170	4.328388	170	77.03985	170	72.11366	170	19.77137	170	26.26293	170	16.18414	170	-1.187574	170	-5.344259	170	-7.544324	170	36.72833	170	35.47088	170	10.41958	170	26.41802	170	-28.80655	170	-9.617107	170	4.723135	170	1.707418	170	-4.556869	170	9.948874	170	15.77831	170	23.53601	170	4.038884	170	18.47143	170
	171	8.774794	171	2.669064	171	73.87454	171	71.2029	171	18.661	171	25.05716	171	14.02929	171	-2.710016	171	-6.875811	171	-9.521391	171	33.92854	171	32.51902	171	9.302792	171	24.65167	171	-30.42972	171	-10.42768	171	3.352722	171	-5.168908E-02	171	-6.980182	171	7.103952	171	13.44755	171	22.11337	171	3.121181	171	16.69037	171
	172	7.619994	172	1.032728	172	70.57805	172	69.65923	172	18.14628	172	23.12112	172	12.26628	172	-5.432041	172	-8.380048	172	-11.25807	172	30.71196	172	30.36654	172	8.050868	172	24.6178	172	-30.37917	172	-11.16045	172	2.496408	172	.3819208	172	-9.395858	172	5.065131	172	13.77435	172	22.42596	172	2.643754	172	15.16867	172
	173	5.673158	173	-.8151558	173	68.00323	173	67.86723	173	16.3266	173	21.52124	173	10.72894	173	-7.773825	173	-10.00193	173	-11.09083	173	28.06828	173	29.20709	173	7.163218	173	25.05372	173	-30.95932	173	-11.43709	173	.3124014	173	-.5767282	173	-10.84098	173	4.667974	173	13.87778	173	21.34189	173	3.277489	173	16.46988	173
	174	4.891585	174	-2.124755	174	66.63088	174	65.7428	174	13.63871	174	18.06721	174	9.211303	174	-9.088778	174	-11.06192	174	-12.43865	174	25.81089	174	27.23235	174	6.229514	174	25.4063	174	-30.73976	174	-11.86938	174	.1680487	174	.5530357	174	-12.16392	174	3.315447	174	13.18805	174	18.9648	174	3.811186	174	17.98721	174
	175	3.781699	175	-3.044434	175	64.88212	175	62.98173	175	10.76223	175	15.88348	175	8.364224	175	-9.847258	175	-12.17838	175	-14.64479	175	22.88135	175	23.29207	175	5.813413	175	24.40642	175	-32.39547	175	-13.49813	175	-8.073837E-02	175	.103927	175	-13.46102	175	1.963533	175	11.94535	175	16.73468	175	3.992414	175	18.16875	175
	176	2.201766	176	-4.412287	176	62.51377	176	60.43438	176	8.367354	176	14.53206	176	8.184369	176	-9.999258	176	-13.02438	176	-15.15357	176	20.03385	176	20.74889	176	4.543466	176	23.29543	176	-32.21897	176	-14.66719	176	-.8854877	176	-3.33911	176	-14.65631	176	-.2856412	176	12.25991	176	15.58064	176	6.396346	176	20.60959	176
	177	1.789408	177	-5.915749	177	59.6814	177	59.14586	177	6.727316	177	13.82405	177	8.331407	177	-9.3407	177	-14.64607	177	-16.06332	177	16.73215	177	17.45587	177	4.663323	177	22.61898	177	-33.77194	177	-15.95825	177	-1.470358	177	-4.54403	177	-16.68287	177	-3.270381	177	11.64364	177	14.07833	177	7.188964	177	22.57161	177
	178	.8737448	178	-6.455981	178	57.01188	178	58.06506	178	5.978462	178	12.6456	178	8.624483	178	-8.461279	178	-14.94846	178	-17.14555	178	13.45405	178	14.48176	178	5.400077	178	21.47503	178	-34.5271	178	-17.66083	178	-2.206612	178	-4.022816	178	-18.77421	178	-6.438182	178	12.21958	178	14.57187	178	6.350943	178	25.1468	178
	179	.7718535	179	-7.123102	179	54.93924	179	56.77068	179	6.578709	179	13.2437	179	7.075691	179	-8.643811	179	-16.44678	179	-17.12214	179	10.97566	179	12.4811	179	5.630479	179	20.92489	179	-35.71438	179	-20.69892	179	-3.009979	179	-4.614388	179	-20.11983	179	-8.811178	179	12.98282	179	15.88468	179	6.949194	179	26.5602	179
	180	.3854817	180	-8.187028	180	52.44958	180	55.20815	180	6.62795	180	13.51582	180	6.736146	180	-9.372331	180	-17.02991	180	-17.61734	180	8.506289	180	10.20853	180	6.755589	180	21.12146	180	-37.3268	180	-22.89581	180	-4.103578	180	-5.268273	180	-22.40013	180	-12.30359	180	12.84948	180	16.71945	180	5.838452	180	24.57887	180
	181	-.1106	181	-8.47895	181	49.79876	181	53.16761	181	6.718438	181	14.14493	181	6.159973	181	-8.893423	181	-17.61938	181	-18.80498	181	5.690958	181	8.478175	181	8.205398	181	23.21616	181	-38.34423	181	-24.02071	181	-4.821904	181	-5.337054	181	-24.57866	181	-15.2849	181	13.10214	181	18.66022	181	4.82514	181	17.34811	181
	182	-1.14169	182	-10.2222	182	47.54836	182	51.32904	182	8.94787	182	14.66337	182	4.584805	182	-9.666783	182	-18.78265	182	-20.80285	182	3.142246	182	6.255116	182	9.595652	182	24.69136	182	-38.70206	182	-24.10607	182	-4.842649	182	-5.806217	182	-26.77304	182	-18.51073	182	14.51229	182	21.22851	182	2.561718	182	12.76615	182
	183	-2.627733	183	-11.75636	183	44.73501	183	49.06312	183	9.754931	183	16.16653	183	3.119605	183	-11.26575	183	-19.4133	183	-21.79917	183	.8285133	183	4.458361	183	10.50441	183	24.80432	183	-40.57047	183	-25.42538	183	-5.79132	183	-7.650714	183	-30.14173	183	-21.99039	183	14.02691	183	22.81078	183	2.575	183	11.68407	183
	184	-3.829481	184	-12.9021	184	42.76853	184	47.96039	184	11.11811	184	17.34679	184	1.158238	184	-13.20113	184	-20.50449	184	-23.09571	184	-1.680943	184	2.184808	184	11.48504	184	23.85626	184	-41.76522	184	-25.65364	184	-6.166024	184	-8.220929	184	-32.42364	184	-23.78998	184	13.97241	184	25.30092	184	2.298125	184	12.25143	184
	185	-4.616164	185	-14.03724	185	40.49692	185	46.09459	185	11.88227	185	19.0737	185	-.1079684	185	-14.37747	185	-21.19964	185	-23.99767	185	-2.899462	185	1.103974	185	11.64597	185	23.78291	185	-42.46555	185	-24.96889	185	-6.660122	185	-8.291628	185	-34.50679	185	-26.05519	185	13.1806	185	23.36953	185	1.813436	185	13.78895	185
	186	-5.683625	186	-14.89088	186	38.80663	186	44.93169	186	12.11247	186	21.15289	186	-2.08924	186	-15.63374	186	-22.45496	186	-24.15651	186	-4.805703	186	-.217102	186	10.55105	186	23.45334	186	-43.57738	186	-24.58532	186	-7.786564	186	-10.94033	186	-36.60842	186	-30.10702	186	12.3507	186	20.57315	186	.9544182	186	13.69783	186
	187	-7.371104	187	-17.20341	187	36.48913	187	43.82033	187	12.23908	187	21.84612	187	-3.005929	187	-17.53066	187	-23.0151	187	-25.49284	187	-6.958267	187	-1.899252	187	9.16759	187	21.84848	187	-44.03109	187	-23.21044	187	-8.685089	187	-12.49548	187	-38.26348	187	-32.58178	187	12.55308	187	19.98249	187	1.102028	187	16.40366	187
	188	-8.607345	188	-16.56619	188	34.52985	188	42.86335	188	12.52579	188	18.57927	188	-3.672127	188	-18.41159	188	-24.99727	188	-26.23526	188	-9.013728	188	-3.744265	188	6.917221	188	20.29345	188	-45.04587	188	-24.77761	188	-9.924731	188	-13.47931	188	-40.60596	188	-35.10674	188	12.38362	188	18.70395	188	1.359125	188	18.28857	188
	189	-9.653153	189	-16.93807	189	32.03828	189	42.91879	189	12.70151	189	15.80194	189	-5.956424	189	-19.81378	189	-26.50527	189	-26.50401	189	-10.53349	189	-6.188138	189	4.77774	189	19.23572	189	-46.05598	189	-25.70389	189	-11.39972	189	-14.45362	189	-42.70428	189	-35.79124	189	13.47119	189	19.27118	189	1.445872	189	16.61358	189
	190	-10.20053	190	-17.15694	190	30.32023	190	39.6599	190	11.56079	190	15.89952	190	-7.812541	190	-20.06052	190	-27.7102	190	-26.36083	190	-11.55688	190	-8.048751	190	2.246346	190	18.06815	190	-47.33252	190	-26.30495	190	-12.65815	190	-15.65187	190	-44.07291	190	-36.77897	190	15.7273	190	19.73911	190	-.2568173	190	11.12433	190
	191	-10.15343	191	-17.96299	191	29.59425	191	37.44465	191	10.18515	191	16.19699	191	-8.436425	191	-18.84206	191	-28.74676	191	-26.09584	191	-12.87919	191	-10.16336	191	1.587126	191	18.11504	191	-47.64851	191	-26.41659	191	-13.23629	191	-16.27092	191	-44.89771	191	-36.75003	191	17.86937	191	20.80245	191	-3.056106	191	7.321822	191
	192	-9.677038	192	-21.83386	192	28.34798	192	35.66664	192	8.948463	192	15.27571	192	-9.47984	192	-18.52101	192	-29.19741	192	-26.20893	192	-15.30968	192	-11.79583	192	1.855562	192	17.00398	192	-47.69335	192	-27.68501	192	-14.72587	192	-17.09674	192	-46.20803	192	-37.73194	192	18.93109	192	20.60517	192	-6.046135	192	6.359491	192
	193	-9.692163	193	-23.92643	193	25.39504	193	33.64462	193	7.842652	193	15.52637	193	-8.574178	193	-21.77083	193	-30.0979	193	-27.66636	193	-17.48246	193	-13.8167	193	2.531893	193	17.47898	193	-48.6552	193	-29.76684	193	-15.84155	193	-18.83999	193	-46.65123	193	-38.08385	193	19.22142	193	21.75148	193	-7.968236	193	6.148706	193
	194	-9.307859	194	-24.21976	194	23.48633	194	32.31123	194	7.287459	194	14.93133	194	-6.961421	194	-23.08899	194	-30.9208	194	-28.35352	194	-19.38882	194	-14.88179	194	3.601268	194	17.13334	194	-47.99928	194	-31.46218	194	-15.90623	194	-19.0692	194	-47.16964	194	-38.76578	194	19.12055	194	22.7329	194	-9.645826	194	7.089129	194
	195	-9.876088	195	-24.09789	195	20.97108	195	30.94416	195	8.150652	195	13.29523	195	-6.207611	195	-23.30483	195	-31.17168	195	-28.94776	195	-20.10609	195	-15.7085	195	4.029422	195	17.16462	195	-47.96439	195	-32.15026	195	-17.02982	195	-20.18924	195	-48.02874	195	-37.59284	195	19.00012	195	25.12051	195	-10.99676	195	8.33602	195
	196	-9.259403	196	-23.17016	196	18.76439	196	29.88657	196	8.493591	196	12.53204	196	-6.730045	196	-22.75277	196	-30.9822	196	-28.55672	196	-21.79493	196	-17.02183	196	5.813138	196	16.85498	196	-47.24754	196	-31.66076	196	-17.66273	196	-20.55451	196	-49.04716	196	-36.46914	196	20.12187	196	27.23043	196	-12.72912	196	7.892539	196
	197	-9.62961	197	-22.54368	197	17.1323	197	29.25204	197	8.771593	197	13.11139	197	-7.774123	197	-22.54192	197	-30.41199	197	-29.51448	197	-22.75363	197	-19.08013	197	7.608388	197	16.71161	197	-47.36243	197	-30.69644	197	-18.2117	197	-21.72151	197	-50.18414	197	-38.58309	197	19.65821	197	26.97815	197	-14.65518	197	7.4858	197
	198	-9.875923	198	-23.72634	198	14.53261	198	28.66303	198	9.22135	198	14.91035	198	-8.751981	198	-20.85938	198	-30.77118	198	-30.55778	198	-23.79704	198	-20.68206	198	8.093798	198	16.81336	198	-45.12556	198	-32.84752	198	-18.81621	198	-22.2967	198	-51.18999	198	-41.98932	198	21.08609	198	29.21656	198	-17.36269	198	4.306795	198
	199	-10.35095	199	-24.381	199	13.57511	199	27.09664	199	9.502695	199	13.62913	199	-10.9488	199	-20.09959	199	-31.33493	199	-31.91176	199	-24.41931	199	-21.48453	199	7.892122	199	16.51572	199	-45.8471	199	-35.05106	199	-19.94518	199	-23.14906	199	-52.92527	199	-43.20929	199	20.13699	199	29.42686	199	-20.00877	199	1.158457	199
	200	-10.85773	200	-24.75814	200	11.97873	200	25.55892	200	10.91473	200	14.48272	200	-11.28492	200	-19.56415	200	-31.85789	200	-30.56838	200	-24.61226	200	-22.03733	200	7.659152	200	16.78984	200	-47.58707	200	-37.1154	200	-19.82584	200	-23.16232	200	-53.83217	200	-41.96476	200	19.81692	200	28.26186	200	-21.51248	200	-1.322953	200
	201	-12.21027	201	-25.57172	201	10.75813	201	22.72228	201	11.1701	201	15.18723	201	-13.37704	201	-18.21905	201	-30.6782	201	-30.02058	201	-25.9251	201	-22.70269	201	7.40341	201	15.90822	201	-48.14407	201	-35.35667	201	-20.80433	201	-23.58986	201	-56.01633	201	-42.4903	201	17.40139	201	26.8752	201	-21.59357	201	-1.529728	201
	202	-13.41206	202	-27.51872	202	9.332752	202	20.96193	202	12.18335	202	16.95543	202	-14.14772	202	-19.46787	202	-31.09028	202	-30.57788	202	-26.02573	202	-22.24329	202	5.614621	202	15.50874	202	-49.1155	202	-32.73648	202	-21.5453	202	-24.03345	202	-57.15091	202	-43.6343	202	19.06921	202	28.54658	202	-23.50565	202	-.9649647	202
	203	-13.06431	203	-29.13544	203	7.405712	203	19.69366	203	12.40768	203	18.75441	203	-13.24378	203	-21.88225	203	-29.9304	203	-32.65701	203	-25.10572	203	-22.70093	203	5.538259	203	15.528	203	-48.69711	203	-30.29672	203	-22.19506	203	-24.56887	203	-58.82779	203	-44.37436	203	19.4954	203	30.28607	203	-23.43459	203	-.3515184	203
	204	-13.60306	204	-30.27339	204	5.151113	204	19.39807	204	12.1859	204	21.37401	204	-12.40217	204	-21.545	204	-31.36115	204	-33.04649	204	-24.85287	204	-23.96055	204	4.663717	204	15.82942	204	-49.68612	204	-32.28007	204	-22.9907	204	-25.17437	204	-59.49664	204	-42.85818	204	19.346	204	29.26191	204	-24.13414	204	-1.887679	204
	205	-14.22285	205	-30.3846	205	4.070384	205	19.12674	205	12.64004	205	22.54337	205	-13.92413	205	-20.56486	205	-29.95804	205	-31.95336	205	-25.1091	205	-24.80797	205	3.836932	205	15.28024	205	-50.30872	205	-33.96913	205	-23.74614	205	-26.42217	205	-59.6349	205	-41.60189	205	17.72068	205	26.61442	205	-26.70585	205	-8.907267	205
	206	-15.35361	206	-30.75285	206	2.063401	206	18.62197	206	12.89925	206	24.2205	206	-15.85986	206	-19.00951	206	-29.4223	206	-31.70525	206	-26.08533	206	-24.61015	206	3.042498	206	15.27916	206	-49.75573	206	-31.69664	206	-24.7662	206	-27.08727	206	-60.5987	206	-40.7267	206	18.71247	206	26.63174	206	-29.70277	206	-14.65865	206
	207	-16.27502	207	-31.7299	207	.6267356	207	18.41727	207	13.74251	207	26.01044	207	-18.68484	207	-15.64183	207	-29.23069	207	-32.9432	207	-26.81261	207	-24.46173	207	3.024486	207	15.77462	207	-50.00512	207	-30.21245	207	-26.34451	207	-29.42029	207	-59.52335	207	-38.27082	207	18.63829	207	25.05836	207	-32.11683	207	-15.59534	207
	208	-17.25684	208	-33.31116	208	-1.721552	208	17.539	208	14.94807	208	25.47168	208	-20.16545	208	-15.43698	208	-28.51458	208	-32.71499	208	-26.6245	208	-25.01067	208	3.129256	208	16.65197	208	-48.80207	208	-27.39719	208	-26.04678	208	-28.93741	208	-59.92018	208	-36.1608	208	21.19984	208	27.43098	208	-34.11179	208	-14.56705	208
	209	-17.20375	209	-33.87362	209	-4.407092	209	17.18087	209	15.3957	209	25.30173	209	-17.31546	209	-21.58216	209	-28.71201	209	-31.09335	209	-27.42443	209	-26.2013	209	4.39313	209	16.70318	209	-48.02828	209	-28.98394	209	-26.11556	209	-29.26085	209	-59.34737	209	-34.08192	209	18.25055	209	27.48983	209	-35.24184	209	-14.99011	209
	210	-17.17491	210	-34.28261	210	-6.149876	210	15.05667	210	15.22931	210	23.55791	210	-15.25079	210	-23.05002	210	-29.6559	210	-29.28841	210	-27.11922	210	-25.36213	210	5.892584	210	17.46584	210	-46.34114	210	-30.48954	210	-26.80591	210	-29.83511	210	-57.91705	210	-30.6666	210	18.59124	210	26.96984	210	-37.28698	210	-16.49409	210
	211	-18.37191	211	-35.91673	211	-8.108382	211	12.73333	211	14.95621	211	21.96761	211	-14.33312	211	-22.65761	211	-30.96377	211	-28.49683	211	-26.90805	211	-25.10923	211	7.739118	211	17.52048	211	-47.96371	211	-32.0443	211	-26.92144	211	-30.10129	211	-57.28097	211	-30.24907	211	18.92791	211	27.43667	211	-38.46087	211	-15.76824	211
	212	-19.33764	212	-37.1052	212	-9.700596	212	10.6186	212	14.90759	212	20.85229	212	-15.19587	212	-23.29623	212	-31.36417	212	-28.09192	212	-26.2011	212	-24.06271	212	9.620243	212	19.0185	212	-47.39344	212	-29.96291	212	-27.43148	212	-30.34066	212	-57.32604	212	-29.80739	212	18.53981	212	27.50471	212	-40.79538	212	-13.90331	212
	213	-20.04073	213	-37.64892	213	-11.54606	213	9.192657	213	15.55613	213	20.26572	213	-16.51836	213	-22.735	213	-32.65449	213	-28.57597	213	-25.99027	213	-23.58262	213	11.65766	213	19.68897	213	-47.31173	213	-29.20377	213	-27.35754	213	-30.8684	213	-57.19009	213	-26.25828	213	17.56991	213	30.10851	213	-43.60862	213	-12.03136	213
	214	-20.08644	214	-38.56461	214	-13.11011	214	7.566754	214	15.18077	214	19.05685	214	-17.38106	214	-21.92045	214	-33.71233	214	-27.83449	214	-25.41465	214	-23.22935	214	12.84186	214	20.12052	214	-45.15955	214	-27.32114	214	-28.11117	214	-31.7447	214	-55.77087	214	-23.92804	214	16.68112	214	29.55874	214	-46.08779	214	-13.34803	214
	215	-19.98565	215	-39.0747	215	-15.58055	215	6.476977	215	14.30148	215	17.40379	215	-18.31392	215	-20.40849	215	-34.99656	215	-28.09414	215	-24.46375	215	-22.55032	215	12.93075	215	19.95182	215	-45.09081	215	-30.72071	215	-27.41465	215	-32.58725	215	-56.97152	215	-25.48331	215	17.37532	215	30.89083	215	-46.3263	215	-16.49286	215
	216	-19.93209	216	-39.47456	216	-18.18097	216	5.639211	216	13.15061	216	14.40115	216	-19.3407	216	-19.02035	216	-36.53787	216	-28.42267	216	-24.00364	216	-21.83924	216	13.08173	216	20.43996	216	-45.33184	216	-32.81248	216	-27.69683	216	-33.12331	216	-56.58979	216	-25.49317	216	17.42317	216	31.69546	216	-47.76971	216	-21.84668	216
	217	-20.21875	217	-40.26601	217	-20.06131	217	4.889166	217	10.57196	217	12.50112	217	-20.48854	217	-17.63305	217	-36.89798	217	-29.22342	217	-22.40928	217	-20.63989	217	13.56043	217	20.3635	217	-46.26723	217	-32.78339	217	-27.5709	217	-34.39082	217	-56.47638	217	-23.95195	217	18.61818	217	31.94086	217	-49.47	217	-25.00069	217
	218	-21.18565	218	-40.70354	218	-21.2877	218	2.910611	218	9.035448	218	12.17589	218	-19.81476	218	-17.68958	218	-38.46806	218	-31.63628	218	-22.1066	218	-20.48661	218	13.54864	218	18.10149	218	-47.12954	218	-31.00048	218	-28.01662	218	-34.52822	218	-56.44649	218	-23.08615	218	16.69758	218	31.49996	218	-50.92805	218	-25.87484	218
	219	-21.50467	219	-40.83326	219	-22.34079	219	.291601	219	7.263626	219	13.23604	219	-17.84168	219	-20.03186	219	-39.34045	219	-34.45055	219	-20.89823	219	-19.85527	219	11.87546	219	15.86792	219	-47.29051	219	-30.39049	219	-28.25786	219	-35.4128	219	-55.15387	219	-19.50516	219	18.44013	219	33.94883	219	-51.44131	219	-26.85237	219
	220	-21.73658	220	-40.57085	220	-23.55478	220	-.6825402	220	6.247411	220	14.31313	220	-16.70874	220	-19.5095	220	-41.32794	220	-36.08558	220	-19.69903	220	-19.1505	220	11.44899	220	16.35127	220	-48.02782	220	-30.42497	220	-28.52423	220	-34.93209	220	-54.2351	220	-18.60261	220	16.77497	220	33.53418	220	-53.60236	220	-28.86099	220
	221	-21.0252	221	-39.47231	221	-24.21819	221	-2.380917	221	7.362495	221	15.05531	221	-17.27682	221	-19.20715	221	-41.43871	221	-38.2116	221	-17.71675	221	-18.34807	221	11.85435	221	17.30473	221	-50.03884	221	-30.45826	221	-28.84386	221	-35.32462	221	-53.22997	221	-17.83215	221	18.92962	221	35.91539	221	-54.22577	221	-30.27336	221
	222	-21.12536	222	-39.10741	222	-25.43402	222	-3.073938	222	10.35294	222	14.698	222	-17.65603	222	-18.02111	222	-41.18671	222	-39.14805	222	-17.3222	222	-16.68882	222	11.40152	222	18.57096	222	-49.64133	222	-29.93332	222	-29.59987	222	-36.18017	222	-50.99003	222	-15.55474	222	19.40312	222	34.75722	222	-56.49255	222	-32.69588	222
	223	-20.91684	223	-38.65893	223	-26.21339	223	-3.252019	223	12.85077	223	17.00583	223	-17.96687	223	-16.84524	223	-41.92365	223	-39.47884	223	-16.21361	223	-16.02654	223	11.85511	223	19.73501	223	-49.44522	223	-28.14325	223	-30.83424	223	-38.59216	223	-49.22035	223	-13.58492	223	22.18283	223	32.1971	223	-58.215	223	-36.12033	223
	224	-20.41225	224	-39.13152	224	-26.05536	224	-2.83675	224	13.50954	224	17.79277	224	-18.97967	224	-15.84622	224	-41.17841	224	-38.32615	224	-15.33203	224	-15.33123	224	12.88065	224	20.96543	224	-49.23376	224	-26.93383	224	-32.18438	224	-40.11166	224	-47.29492	224	-11.21727	224	21.86242	224	32.23231	224	-59.7699	224	-37.49302	224
	225	-20.29275	225	-38.63164	225	-26.3195	225	-2.946852	225	13.74988	225	18.03168	225	-18.27663	225	-14.4657	225	-40.21566	225	-40.44884	225	-14.4609	225	-15.87828	225	14.30697	225	21.88228	225	-50.68292	225	-25.53802	225	-32.72536	225	-41.24402	225	-45.4416	225	-9.169069	225	25.28567	225	35.53181	225	-59.40263	225	-36.44344	225
	226	-20.66026	226	-39.62868	226	-26.38013	226	-2.322503	226	11.48346	226	17.56837	226	-17.61186	226	-14.30253	226	-38.79456	226	-40.71027	226	-13.9089	226	-16.09163	226	16.31395	226	22.71508	226	-50.5744	226	-25.05698	226	-33.96574	226	-42.71965	226	-44.23312	226	-7.87831	226	25.17212	226	38.11625	226	-61.81849	226	-38.41904	226
	227	-20.75189	227	-40.84402	227	-26.4657	227	-2.337508	227	10.11142	227	15.55715	227	-17.5189	227	-14.37177	227	-36.98714	227	-41.83841	227	-13.63142	227	-16.76624	227	18.40261	227	23.40612	227	-49.40397	227	-24.24777	227	-34.50336	227	-42.98158	227	-42.05452	227	-7.575081	227	26.36994	227	43.27685	227	-62.3282	227	-38.64414	227
	228	-21.49299	228	-42.12196	228	-26.43715	228	-3.38189	228	8.954747	228	13.27915	228	-17.19381	228	-14.6487	228	-34.77468	228	-42.69098	228	-13.39841	228	-15.80414	228	19.73904	228	24.48318	228	-49.44633	228	-24.12248	228	-35.09647	228	-41.98151	228	-40.57264	228	-8.550336	228	27.9885	228	44.87524	228	-63.73701	228	-40.3182	228
	229	-21.95995	229	-43.36433	229	-27.09974	229	-5.150072	229	8.943693	229	12.69655	229	-17.11937	229	-14.57411	229	-32.12688	229	-42.92059	229	-13.72358	229	-15.48546	229	21.12753	229	25.9421	229	-49.5174	229	-23.29803	229	-35.06477	229	-41.21906	229	-40.21794	229	-7.40331	229	25.95506	229	42.57967	229	-65.06474	229	-39.67371	229
	230	-23.19486	230	-45.08324	230	-26.80946	230	-5.22939	230	9.540581	230	12.3344	230	-16.81568	230	-15.13414	230	-30.18321	230	-43.06093	230	-13.8402	230	-14.58715	230	21.97459	230	26.69432	230	-47.40214	230	-24.29769	230	-35.15859	230	-40.92014	230	-38.59454	230	-5.386651	230	26.37072	230	40.66855	230	-65.81384	230	-39.87841	230
	231	-24.76586	231	-46.76562	231	-26.4952	231	-4.697268	231	9.885345	231	13.82943	231	-17.37416	231	-14.81094	231	-28.74125	231	-42.23242	231	-13.95916	231	-14.7688	231	21.89676	231	26.66103	231	-47.11195	231	-25.05413	231	-35.10492	231	-41.49339	231	-37.88234	231	-5.03241	231	23.29352	231	38.20371	231	-68.19701	231	-41.99812	231
	232	-26.21887	232	-48.80253	232	-26.10309	232	-3.472762	232	10.54572	232	13.98859	232	-17.58077	232	-14.78895	232	-26.97268	232	-41.00951	232	-13.59889	232	-14.31386	232	20.31684	232	25.31567	232	-47.00139	232	-24.7095	232	-34.7824	232	-41.93721	232	-37.25758	232	-5.815536	232	22.59088	232	38.97598	232	-68.11518	232	-41.74108	232
	233	-28.10195	233	-50.22858	233	-25.61745	233	-2.712018	233	9.450596	233	15.21587	233	-18.97007	233	-14.15653	233	-26.16015	233	-39.29719	233	-13.37385	233	-13.65867	233	18.57714	233	23.62019	233	-47.95893	233	-26.61254	233	-35.12539	233	-42.29973	233	-37.54664	233	-9.044152	233	20.88695	233	37.61526	233	-68.66712	233	-43.58229	233
	234	-28.58711	234	-51.21528	234	-24.42735	234	-3.002203	234	9.660845	234	16.81694	234	-19.00799	234	-13.91309	234	-25.35577	234	-36.69943	234	-13.00195	234	-12.94977	234	16.68033	234	21.96201	234	-47.24917	234	-27.57504	234	-35.40707	234	-42.58229	234	-35.96578	234	-8.783461	234	20.41133	234	37.63688	234	-69.47853	234	-43.38247	234
	235	-29.36195	235	-51.7018	235	-23.45179	235	-3.10285	235	11.07527	235	19.23065	235	-19.80979	235	-14.60444	235	-27.07438	235	-35.96154	235	-13.71712	235	-13.03719	235	14.67417	235	22.10452	235	-48.06956	235	-26.85116	235	-35.0463	235	-42.35958	235	-35.55564	235	-10.11387	235	20.70049	235	38.9102	235	-70.07151	235	-43.65186	235
	236	-29.54279	236	-52.20262	236	-21.8963	236	-2.068855	236	11.59735	236	21.74007	236	-19.99322	236	-14.13062	236	-28.69848	236	-35.35995	236	-13.40759	236	-12.59737	236	14.83854	236	21.89277	236	-47.38224	236	-25.57073	236	-33.58854	236	-41.43574	236	-34.24291	236	-10.36787	236	19.51468	236	38.52624	236	-68.95025	236	-42.86593	236
	237	-29.50182	237	-53.80939	237	-20.80974	237	-.0860856	237	12.25299	237	22.95683	237	-19.73197	237	-13.71855	237	-31.08295	237	-34.98306	237	-13.90198	237	-12.2603	237	15.9936	237	21.02615	237	-47.255	237	-25.13709	237	-34.07509	237	-43.05378	237	-34.72139	237	-12.04185	237	20.70323	237	38.31163	237	-69.12174	237	-45.14495	237
	238	-29.70384	238	-54.59465	238	-19.2152	238	2.400519	238	12.60681	238	23.74794	238	-19.34634	238	-13.49052	238	-33.34875	238	-33.79005	238	-13.79514	238	-12.14557	238	16.30433	238	21.85697	238	-46.47235	238	-23.55326	238	-33.67431	238	-44.51099	238	-34.42588	238	-12.73003	238	23.12158	238	41.48904	238	-66.35389	238	-43.65877	238
	239	-30.37898	239	-55.36698	239	-18.76631	239	3.858211	239	13.54178	239	23.63455	239	-19.47235	239	-13.73573	239	-34.74883	239	-33.02291	239	-13.02004	239	-10.70768	239	18.63751	239	23.44168	239	-46.95208	239	-22.19657	239	-34.31019	239	-44.74928	239	-34.71739	239	-14.02605	239	23.63492	239	43.58639	239	-66.57967	239	-42.88213	239
	240	-31.02703	240	-56.73316	240	-17.9905	240	4.689791	240	13.86733	240	23.66614	240	-19.60883	240	-13.55354	240	-36.52705	240	-32.34846	240	-13.02913	240	-8.907174	240	22.05398	240	25.93819	240	-45.26899	240	-19.68205	240	-33.47892	240	-43.75593	240	-34.04235	240	-14.11084	240	24.76376	240	44.79692	240	-66.04985	240	-43.64981	240
	241	-31.91242	241	-57.10664	241	-16.46467	241	6.244691	241	15.31806	241	23.37256	241	-19.83351	241	-13.88164	241	-37.65615	241	-33.18938	241	-13.42371	241	-10.54191	241	24.56604	241	27.43218	241	-46.19543	241	-17.16547	241	-33.23739	241	-45.20411	241	-32.71822	241	-13.40451	241	26.75139	241	44.89791	241	-67.81325	241	-44.21999	241
	242	-32.99247	242	-58.09767	242	-14.92124	242	7.283092	242	15.93013	242	21.8853	242	-19.51507	242	-14.13815	242	-39.46948	242	-31.82834	242	-13.57613	242	-13.40682	242	27.00444	242	27.90587	242	-44.97748	242	-15.40568	242	-33.3522	242	-45.68932	242	-33.02116	242	-14.18195	242	25.96985	242	44.43354	242	-66.50056	242	-43.99836	242
	243	-33.43353	243	-58.40126	243	-14.00434	243	7.582785	243	15.67462	243	21.38804	243	-19.88826	243	-13.56967	243	-40.03601	243	-32.22495	243	-13.81159	243	-13.74005	243	28.37417	243	27.912	243	-45.18991	243	-14.26105	243	-33.58421	243	-45.74453	243	-32.33715	243	-14.39698	243	26.93922	243	46.47134	243	-64.77672	243	-41.4154	243
	244	-34.08729	244	-59.39492	244	-13.50907	244	8.023416	244	16.39477	244	21.14694	244	-19.91726	244	-14.50478	244	-40.71906	244	-32.60191	244	-15.22121	244	-14.94058	244	29.52266	244	27.85561	244	-44.02506	244	-13.58168	244	-33.03235	244	-44.65167	244	-32.42271	244	-15.32167	244	27.91662	244	48.52214	244	-64.84851	244	-42.30716	244
	245	-34.58102	245	-59.51234	245	-12.68675	245	8.854248	245	18.90585	245	22.61915	245	-20.54003	245	-16.33453	245	-40.5604	245	-34.23812	245	-16.5461	245	-17.0465	245	29.85742	245	28.13918	245	-42.90536	245	-12.3364	245	-34.00867	245	-44.97883	245	-32.56356	245	-15.9514	245	27.35795	245	48.48421	245	-64.14986	245	-41.43192	245
	246	-35.38886	246	-59.75538	246	-12.02996	246	9.232174	246	21.35763	246	24.82207	246	-20.92403	246	-16.65446	246	-40.60463	246	-35.35208	246	-17.39586	246	-17.64179	246	30.00729	246	29.17153	246	-42.76126	246	-12.38487	246	-34.23046	246	-44.55953	246	-33.56747	246	-17.28748	246	29.62411	246	51.90849	246	-64.30652	246	-41.34451	246
	247	-35.78501	247	-60.48459	247	-11.48054	247	10.49277	247	22.58636	247	27.30463	247	-20.62454	247	-16.42871	247	-39.33685	247	-35.8147	247	-19.14365	247	-18.311	247	29.78697	247	30.40395	247	-41.95876	247	-13.45672	247	-34.2257	247	-43.57613	247	-34.06141	247	-18.64854	247	29.26147	247	51.04325	247	-62.51276	247	-38.64657	247
	248	-35.54911	248	-59.98394	248	-10.99302	248	12.02026	248	23.4828	248	28.71614	248	-20.50634	248	-15.06261	248	-38.96041	248	-37.44634	248	-19.86028	248	-18.91923	248	31.10162	248	32.24593	248	-42.15377	248	-15.30985	248	-33.79405	248	-43.03581	248	-34.66209	248	-21.43142	248	28.81857	248	49.16135	248	-65.55146	248	-39.48808	248
	249	-35.50594	249	-59.70576	249	-10.31843	249	13.18483	249	24.167	249	29.98549	249	-19.82789	249	-15.28806	249	-38.8382	249	-37.52192	249	-20.22318	249	-19.20757	249	31.38619	249	30.79569	249	-42.9584	249	-16.64651	249	-33.70835	249	-42.14417	249	-36.75024	249	-23.58207	249	27.23858	249	47.22843	249	-63.61981	249	-36.95188	249
	250	-35.48632	250	-59.41761	250	-8.823612	250	12.30053	250	24.45491	250	32.60362	250	-20.8676	250	-14.46805	250	-38.56066	250	-37.7653	250	-20.82694	250	-19.32129	250	31.67075	250	28.93383	250	-42.09971	250	-17.7046	250	-33.9106	250	-41.18927	250	-37.44538	250	-25.3342	250	26.68568	250	46.99024	250	-64.41322	250	-35.51028	250
	251	-35.30785	251	-60.97222	251	-7.513037	251	12.0356	251	23.59316	251	31.95396	251	-21.37983	251	-14.73664	251	-37.62908	251	-38.44548	251	-21.09849	251	-19.3111	251	30.63699	251	28.69355	251	-42.41575	251	-19.05088	251	-34.61198	251	-40.83834	251	-38.40313	251	-27.50666	251	26.28076	251	46.75675	251	-63.68221	251	-35.10126	251
	252	-35.15167	252	-60.61474	252	-6.029235	252	12.27955	252	23.45886	252	32.90177	252	-20.98108	252	-15.24363	252	-36.34897	252	-39.87093	252	-21.16202	252	-19.55474	252	28.89466	252	29.61382	252	-43.47076	252	-20.4529	252	-35.03742	252	-40.56317	252	-38.70853	252	-29.51339	252	26.28439	252	47.35687	252	-62.27424	252	-34.37019	252
	253	-35.18917	253	-59.82402	253	-5.250127	253	13.18068	253	23.85117	253	31.35515	253	-22.00777	253	-13.83046	253	-35.68295	253	-40.40883	253	-20.8889	253	-20.88028	253	26.49066	253	30.49183	253	-42.72584	253	-19.828	253	-34.99129	253	-39.57604	253	-39.1497	253	-31.32641	253	27.21428	253	47.99273	253	-62.4712	253	-32.2163	253
	254	-35.4354	254	-59.34587	254	-4.794713	254	13.90349	254	24.08887	254	29.87765	254	-22.11111	254	-12.87262	254	-35.39137	254	-41.56882	254	-21.96431	254	-23.03725	254	26.87041	254	30.00362	254	-41.38424	254	-18.52843	254	-35.30112	254	-37.88198	254	-40.01237	254	-32.13448	254	27.15887	254	48.90538	254	-60.1842	254	-31.4772	254
	255	-35.27654	255	-59.39463	255	-5.258961	255	14.51131	255	23.66423	255	28.31489	255	-23.44757	255	-12.69277	255	-34.9497	255	-42.33717	255	-22.58734	255	-23.34327	255	26.46543	255	27.43901	255	-40.93396	255	-17.36358	255	-35.46533	255	-37.0807	255	-39.92919	255	-32.24977	255	28.93201	255	51.3941	255	-57.51013	255	-27.9757	255
	256	-34.57334	256	-59.22207	256	-4.833838	256	15.75762	256	23.31697	256	26.71055	256	-22.73503	256	-11.86621	256	-34.62545	256	-42.54321	256	-24.00493	256	-23.20498	256	26.03744	256	26.69192	256	-40.41704	256	-15.77425	256	-35.99392	256	-36.68861	256	-40.36865	256	-31.71728	256	30.09907	256	53.86406	256	-59.12858	256	-28.40183	256
	257	-34.40282	257	-58.36592	257	-3.088603	257	16.98348	257	21.85266	257	24.93473	257	-22.2515	257	-12.99949	257	-33.71978	257	-42.62278	257	-25.7751	257	-24.79352	257	26.9215	257	27.4358	257	-39.7633	257	-12.9583	257	-35.77599	257	-37.07605	257	-39.88772	257	-32.07562	257	29.78304	257	53.91191	257	-58.08269	257	-28.11049	257
	258	-33.97148	258	-57.41954	258	-2.069292	258	17.83143	258	20.81007	258	23.94364	258	-21.4849	258	-12.92603	258	-32.62997	258	-42.3871	258	-27.55398	258	-25.35401	258	28.14987	258	26.36361	258	-39.32012	258	-9.835543	258	-35.66567	258	-37.293	258	-39.38975	258	-33.38504	258	31.47968	258	56.27364	258	-57.83893	258	-28.23769	258
	259	-33.53243	259	-56.06831	259	-2.272165	259	17.83804	259	18.96057	259	22.16341	259	-20.36621	259	-12.34837	259	-31.37075	259	-41.81426	259	-28.00415	259	-25.80076	259	27.45358	259	23.68862	259	-38.25856	259	-6.090548	259	-36.65986	259	-39.43592	259	-39.60793	259	-33.63063	259	31.20408	259	57.04084	259	-57.71843	259	-28.21316	259
	260	-32.91697	260	-56.49789	260	-1.863243	260	18.16318	260	16.96708	260	18.65787	260	-20.42643	260	-12.43373	260	-29.25585	260	-41.18776	260	-27.76997	260	-25.67222	260	26.20507	260	22.31524	260	-37.27128	260	-5.210326	260	-36.65369	260	-39.63937	260	-39.27904	260	-33.73438	260	31.75745	260	57.90439	260	-55.83515	260	-25.58747	260
	261	-31.77498	261	-56.53788	261	-1.914608	261	17.92026	261	14.68049	261	15.90358	261	-19.80361	261	-12.25352	261	-26.63658	261	-41.14097	261	-28.71357	261	-26.81295	261	24.90324	261	21.79585	261	-36.72592	261	-1.47743	261	-37.08724	261	-39.83136	261	-40.08714	261	-34.0891	261	30.78196	261	57.29398	261	-57.46573	261	-27.65552	261
	262	-31.26143	262	-56.24648	262	-1.197728	262	18.93314	262	11.91039	262	13.71157	262	-19.31733	262	-12.15309	262	-24.67145	262	-40.76157	262	-30.22727	262	-28.53189	262	23.03613	262	21.34476	262	-34.30347	262	-.4828465	262	-36.6186	262	-39.83761	262	-40.6348	262	-34.5187	262	31.16278	262	56.85913	262	-55.34355	262	-27.41344	262
	263	-30.3513	263	-55.98981	263	.6317473	263	20.37293	263	10.67511	263	12.67682	263	-19.27015	263	-13.55325	263	-23.54993	263	-40.47571	263	-30.97326	263	-30.00643	263	23.95743	263	21.78665	263	-33.93322	263	-.1007125	263	-36.79138	263	-40.74475	263	-41.60658	263	-35.64249	263	29.26797	263	55.75549	263	-55.22261	263	-27.07987	263
	264	-30.77839	264	-57.20654	264	1.008022	264	20.85908	264	9.43177	264	11.82514	264	-18.71983	264	-13.74882	264	-22.899	264	-39.45759	264	-31.84259	264	-29.85494	264	23.09549	264	20.01678	264	-33.86276	264	-6.817609E-02	264	-36.29786	264	-40.93897	264	-42.86839	264	-37.02166	264	27.9649	264	55.35063	264	-54.10972	264	-26.8301	264
	265	-31.22828	265	-57.30067	265	1.313718	265	20.94045	265	9.21161	265	11.00502	265	-18.36353	265	-14.14834	265	-22.41883	265	-38.64535	265	-32.27734	265	-28.56628	265	22.72168	265	20.21108	265	-33.55667	265	-1.163911	265	-35.83622	265	-41.40803	265	-43.91788	265	-38.94964	265	26.54698	265	52.63385	265	-53.437	265	-25.08951	265
	266	-32.19067	266	-57.17355	266	.5630986	266	20.24149	266	9.185839	266	12.27091	266	-19.3571	266	-14.03512	266	-21.74868	266	-37.60881	266	-32.86203	266	-28.75443	266	22.90164	266	20.64053	266	-35.00436	266	-3.724609	266	-34.7887	266	-40.66189	266	-45.00137	266	-40.00788	266	26.57542	266	53.79766	266	-52.45027	266	-24.21577	266
	267	-32.42476	267	-56.65277	267	-.2252813	267	19.47555	267	10.31588	267	12.92917	267	-19.58655	267	-14.96239	267	-22.00988	267	-35.81908	267	-33.97831	267	-29.6904	267	22.19288	267	21.47008	267	-36.55209	267	-6.259775	267	-34.70821	267	-41.06462	267	-46.25106	267	-40.5088	267	26.58018	267	55.82595	267	-50.06704	267	-20.22992	267
	268	-32.85713	268	-56.86202	268	-1.189599	268	18.47914	268	10.43555	268	13.64858	268	-19.72051	268	-15.03485	268	-22.34813	268	-34.24775	268	-34.37023	268	-30.50935	268	20.47602	268	20.63091	268	-37.20045	268	-6.496782	268	-34.09683	268	-41.22492	268	-47.33819	268	-41.29632	268	26.28378	268	54.68579	268	-49.14792	268	-17.75853	268
	269	-32.96492	269	-58.02972	269	-2.520535	269	17.62012	269	10.26299	269	13.53626	269	-20.9115	269	-14.81812	269	-23.38931	269	-33.60103	269	-36.04991	269	-31.33709	269	20.85574	269	21.92308	269	-35.64966	269	-5.62679	269	-33.49044	269	-42.03458	269	-47.93903	269	-42.24824	269	23.85261	269	51.0173	269	-47.31044	269	-15.06042	269
	270	-32.88805	270	-57.63268	270	-3.495144	270	16.38608	270	9.902763	270	12.77574	270	-20.10789	270	-14.40841	270	-26.07067	270	-32.59116	270	-37.08997	270	-31.61269	270	19.91367	270	21.2709	270	-36.67728	270	-4.998596	270	-32.59443	270	-42.1767	270	-49.17331	270	-44.87318	270	24.25826	270	51.7261	270	-45.73066	270	-11.49085	270
	271	-33.45837	271	-57.76466	271	-4.846296	271	14.63117	271	9.964666	271	13.76253	271	-21.00054	271	-13.45134	271	-26.94294	271	-31.70157	271	-37.25928	271	-32.92362	271	20.7393	271	21.3152	271	-36.97156	271	-4.505795	271	-32.88851	271	-43.17664	271	-49.24055	271	-46.42512	271	25.43327	271	53.54661	271	-43.06776	271	-8.199066	271
	272	-34.33237	272	-56.94863	272	-6.141485	272	13.59776	272	10.99654	272	14.21918	272	-22.17308	272	-13.28178	272	-28.6978	272	-30.60777	272	-37.7453	272	-33.66123	272	21.62826	272	21.05815	272	-35.22473	272	-2.667169	272	-32.3494	272	-41.80267	272	-48.33379	272	-45.04137	272	25.22481	272	55.05691	272	-42.82211	272	-8.778816	272
	273	-34.9605	273	-56.16251	273	-7.35235	273	11.63654	273	11.39389	273	15.31291	273	-22.35822	273	-12.71532	273	-30.77743	273	-30.78316	273	-39.34507	273	-34.01896	273	22.39778	273	20.63263	273	-35.60294	273	-1.946684	273	-32.97368	273	-43.55734	273	-47.98836	273	-42.98376	273	25.83633	273	57.37444	273	-39.70698	273	-6.30359	273
	274	-34.77483	274	-56.54356	274	-9.330581	274	10.09117	274	12.13225	274	15.6601	274	-21.25856	274	-12.1566	274	-31.36318	274	-30.52247	274	-39.99158	274	-34.95853	274	21.13689	274	18.99526	274	-34.41561	274	.7312131	274	-32.31068	274	-44.54081	274	-46.88509	274	-42.9912	274	26.58077	274	59.57316	274	-37.66876	274	-2.622754	274
	275	-34.7983	275	-57.33678	275	-10.96774	275	8.048475	275	12.84492	275	15.38756	275	-21.84949	275	-11.69353	275	-31.28794	275	-29.15596	275	-39.68567	275	-35.26353	275	21.73289	275	20.78981	275	-34.73436	275	1.828918	275	-32.01582	275	-43.27989	275	-46.37279	275	-44.69799	275	26.44713	275	59.58408	275	-36.26908	275	.442854	275
	276	-34.99519	276	-56.89083	276	-12.57287	276	6.613548	276	12.03932	276	15.00016	276	-19.79916	276	-9.56985	276	-32.58987	276	-28.18	276	-39.8952	276	-36.10185	276	21.37062	276	20.22715	276	-33.56785	276	2.177796	276	-32.7783	276	-43.55564	276	-46.21548	276	-44.96022	276	27.3537	276	60.56176	276	-33.03972	276	1.879318	276
	277	-34.73431	277	-56.99141	277	-14.1662	277	4.885377	277	10.76259	277	14.50632	277	-18.86243	277	-9.212138	277	-32.29907	277	-27.64699	277	-40.54173	277	-37.91114	277	21.41775	277	20.14754	277	-33.384	277	2.483902	277	-31.8198	277	-41.60564	277	-45.96373	277	-44.86433	277	26.66002	277	59.16337	277	-32.16053	277	2.198051	277
	278	-35.10252	278	-56.8149	278	-14.7696	278	3.096019	278	10.21588	278	14.15098	278	-17.8763	278	-9.814363	278	-31.59601	278	-27.70692	278	-41.8647	278	-39.52411	278	20.81943	278	18.19575	278	-31.31089	278	4.655887	278	-32.00142	278	-40.83329	278	-46.29865	278	-45.01555	278	26.56121	278	58.20502	278	-28.23369	278	4.288649	278
	279	-34.67263	279	-56.04217	279	-15.49772	279	2.84636	279	9.484012	279	14.32164	279	-16.55221	279	-8.613159	279	-32.40565	279	-28.40627	279	-43.00108	279	-39.56894	279	20.68807	279	18.74144	279	-30.6641	279	1.959273	279	-31.94828	279	-40.87772	279	-46.49394	279	-45.09056	279	26.88813	279	58.03477	279	-29.91396	279	2.508454	279
	280	-34.74293	280	-55.89806	280	-16.07451	280	2.161201	280	9.17154	280	15.30443	280	-15.82721	280	-9.288633	280	-32.46476	280	-29.42644	280	-44.50669	280	-41.34313	280	21.21593	280	18.0871	280	-30.55831	280	-1.730955	280	-30.76454	280	-38.05896	280	-47.53994	280	-46.65046	280	25.61789	280	57.39542	280	-27.94947	280	3.524335	280
	281	-34.18427	281	-54.84135	281	-16.78297	281	1.494743	281	10.00881	281	16.75713	281	-14.10611	281	-10.14179	281	-31.68237	281	-29.08723	281	-45.25255	281	-42.15693	281	20.14512	281	17.79305	281	-32.3433	281	-5.325242	281	-30.8892	281	-38.18811	281	-48.67798	281	-48.30944	281	24.50576	281	55.46195	281	-27.06063	281	3.716712	281
	282	-34.16081	282	-53.58077	282	-17.83847	282	.479414	282	12.30273	282	18.69905	282	-13.6235	282	-10.78697	282	-31.54304	282	-29.43787	282	-46.31701	282	-42.20285	282	20.52704	282	19.0808	282	-33.8932	282	-5.583706	282	-31.36777	282	-38.63838	282	-49.97939	282	-50.6439	282	22.48592	282	53.09515	282	-27.32779	282	5.593935	282
	283	-34.3571	283	-51.52071	283	-19.36303	283	-1.289419	283	13.71972	283	20.72847	283	-13.02115	283	-11.63485	283	-31.32764	283	-30.67216	283	-47.37883	283	-41.97609	283	19.72858	283	18.81817	283	-34.23503	283	-6.851295	283	-31.37784	283	-37.50343	283	-50.84799	283	-52.25945	283	22.45651	283	51.48088	283	-28.59569	283	5.778266	283
	284	-33.87189	284	-49.85284	284	-20.46957	284	-3.107071	284	15.25662	284	22.61572	284	-12.60534	284	-11.65432	284	-32.46832	284	-31.82047	284	-48.36066	284	-42.42919	284	19.98999	284	20.07569	284	-35.79517	284	-8.234139	284	-31.17222	284	-36.8903	284	-52.36924	284	-53.03357	284	23.02434	284	48.46152	284	-30.1755	284	7.803131	284
	285	-34.21259	285	-49.71401	285	-22.42724	285	-4.691442	285	16.42398	285	24.65168	285	-12.92917	285	-12.32168	285	-32.62794	285	-31.67499	285	-49.38485	285	-43.32881	285	21.71763	285	22.27949	285	-37.03787	285	-8.522001	285	-31.18882	285	-36.28918	285	-53.25519	285	-54.25693	285	22.51727	285	47.09028	285	-29.889	285	8.955612	285
	286	-33.58167	286	-49.20531	286	-23.50178	286	-6.136151	286	16.67523	286	24.98823	286	-13.65593	286	-11.85281	286	-33.61856	286	-31.32888	286	-50.18646	286	-43.06025	286	21.54217	286	22.34536	286	-36.04205	286	-8.242247	286	-30.66582	286	-34.91771	286	-54.12347	286	-54.72635	286	21.24827	286	46.03677	286	-30.76785	286	4.356739	286
	287	-32.53976	287	-48.79993	287	-24.87784	287	-7.514376	287	16.89713	287	22.9716	287	-13.73783	287	-11.28894	287	-33.79914	287	-31.50893	287	-50.8854	287	-42.20509	287	23.47661	287	23.44777	287	-36.57458	287	-6.573137	287	-30.80338	287	-34.49343	287	-55.34037	287	-56.95225	287	20.28004	287	46.96607	287	-31.87398	287	.9010959	287
	288	-30.50639	288	-48.22031	288	-25.82442	288	-8.60615	288	16.35527	288	21.22964	288	-14.90125	288	-11.44167	288	-33.97802	288	-31.86342	288	-51.60427	288	-42.55821	288	23.40855	288	23.14239	288	-38.07257	288	-6.512105	288	-30.71193	288	-34.55398	288	-55.81447	288	-57.77691	288	20.0595	288	48.16247	288	-30.82556	288	4.151175	288
	289	-29.46308	289	-47.14758	289	-26.54601	289	-11.2638	289	15.52241	289	19.79621	289	-14.70352	289	-11.0242	289	-33.46296	289	-33.68209	289	-53.17734	289	-45.11271	289	24.20653	289	25.15386	289	-37.48906	289	-4.842352	289	-30.7454	289	-33.93507	289	-55.82415	289	-57.96511	289	21.39347	289	49.36779	289	-32.70237	289	3.765795	289
	290	-28.80832	290	-46.28811	290	-27.18886	290	-13.54737	290	13.59042	290	19.17085	290	-13.74917	290	-10.21632	290	-32.77428	290	-34.54798	290	-54.80784	290	-46.74391	290	25.03088	290	27.10538	290	-36.23502	290	-1.549663	290	-30.61045	290	-33.88646	290	-55.93225	290	-58.06091	290	22.47458	290	51.97773	290	-30.8586	290	7.069121	290
	291	-28.12113	291	-45.57052	291	-28.11998	291	-14.62314	291	12.86497	291	16.69906	291	-12.33091	291	-9.641243	291	-33.10886	291	-34.33598	291	-55.59734	291	-48.37408	291	25.69213	291	28.75931	291	-33.46638	291	5.714118E-02	291	-30.86696	291	-33.72602	291	-56.18019	291	-59.1921	291	23.42596	291	55.18756	291	-29.272	291	10.13736	291
	292	-27.75775	292	-44.65502	292	-28.89888	292	-16.5088	292	10.29443	292	14.07469	292	-11.34394	292	-8.760467	292	-31.67809	292	-33.35082	292	-56.5288	292	-50.65213	292	25.46377	292	29.50219	292	-32.86526	292	4.404843E-02	292	-29.75176	292	-30.26848	292	-55.97309	292	-59.99965	292	22.37502	292	55.8096	292	-29.00171	292	9.046149	292
	293	-27.44065	293	-44.10471	293	-29.19802	293	-18.32155	293	8.199633	293	12.87636	293	-11.4243	293	-7.276575	293	-29.49335	293	-33.11594	293	-56.8937	293	-52.63409	293	26.96756	293	30.09854	293	-32.59958	293	.370788	293	-29.84089	293	-29.86769	293	-56.42646	293	-61.64923	293	23.87508	293	54.33516	293	-28.47158	293	8.903192	293
	294	-26.93584	294	-44.23152	294	-30.07212	294	-19.09134	294	5.965847	294	11.26381	294	-9.672883	294	-5.174371	294	-28.74893	294	-32.67403	294	-57.17482	294	-55.00813	294	27.98238	294	30.05363	294	-32.6167	294	-.7904953	294	-29.91827	294	-29.89996	294	-56.71603	294	-62.21358	294	23.55619	294	50.56668	294	-27.52583	294	8.588374	294
	295	-26.73606	295	-44.99949	295	-31.21151	295	-20.72544	295	3.056574	295	9.478291	295	-8.179927	295	-5.538655	295	-27.22335	295	-31.15683	295	-57.90567	295	-56.56758	295	28.90557	295	30.07012	295	-32.53317	295	-1.846739	295	-29.73453	295	-30.75562	295	-57.28605	295	-63.78139	295	21.85067	295	46.2834	295	-29.39686	295	4.944321	295
	296	-26.31114	296	-44.92843	296	-32.52119	296	-22.06613	296	.7403237	296	9.30818	296	-8.752485	296	-3.97058	296	-26.88614	296	-31.12588	296	-58.58292	296	-57.57738	296	29.37597	296	30.52388	296	-33.51168	296	-3.838048	296	-30.04657	296	-33.51385	296	-57.45666	296	-63.05886	296	20.57451	296	44.50999	296	-29.03806	296	3.637778	296
	297	-26.39762	297	-45.823	297	-33.92646	297	-23.51623	297	-1.412166	297	8.142779	297	-7.050307	297	-4.184724	297	-24.94136	297	-30.53488	297	-59.39165	297	-58.94057	297	29.08328	297	30.16846	297	-33.44777	297	-4.661508	297	-29.25216	297	-31.95375	297	-56.59395	297	-64.38049	297	20.23643	297	43.75297	297	-27.43603	297	4.002421	297
	298	-26.78731	298	-46.61093	298	-35.78175	298	-25.76285	298	-1.864769	298	7.707458	298	-7.440059	298	-4.724595	298	-23.95878	298	-28.96124	298	-60.13612	298	-59.22083	298	28.9888	298	30.65145	298	-34.06638	298	-5.245532	298	-29.27721	298	-31.40766	298	-57.66943	298	-68.21016	298	19.03411	298	43.07927	298	-26.59458	298	6.046288	298
	299	-28.04822	299	-46.41204	299	-37.67038	299	-28.00112	299	-1.158832	299	6.788713	299	-5.869913	299	-5.285024	299	-23.99072	299	-28.65528	299	-60.46102	299	-59.48099	299	27.30647	299	30.83878	299	-35.04028	299	-6.170527	299	-30.0929	299	-31.81302	299	-59.49793	299	-71.01913	299	18.3703	299	42.86372	299	-26.41568	299	8.403088	299
	300	-28.33398	300	-47.0484	300	-39.91831	300	-29.63207	300	-.5118898	300	6.416058	300	-4.55525	300	-5.945881	300	-24.115	300	-28.72043	300	-60.23415	300	-59.60769	300	26.27454	300	31.06673	300	-35.08607	300	-7.236306	300	-28.84632	300	-30.52575	300	-60.75478	300	-72.81632	300	18.25653	300	42.74538	300	-27.39394	300	9.932974	300
	301	-29.5236	301	-48.52987	301	-42.24567	301	-30.98769	301	.2444896	301	5.607641	301	-3.808397	301	-6.851874	301	-23.32124	301	-28.08173	301	-60.98841	301	-60.18547	301	26.84733	301	31.87144	301	-37.10738	301	-8.691976	301	-28.77336	301	-31.79624	301	-61.30333	301	-73.6899	301	18.18896	301	43.47382	301	-25.43857	301	9.733451	301
	302	-30.01052	302	-49.48767	302	-43.63363	302	-33.7744	302	1.182711	302	5.943617	302	-4.458591	302	-6.937996	302	-22.94214	302	-26.92067	302	-61.72113	302	-59.89103	302	26.04162	302	29.78519	302	-35.92183	302	-8.694254	302	-28.78873	302	-33.46409	302	-62.59797	302	-74.58487	302	18.18788	302	44.84831	302	-23.24174	302	7.23734	302
	303	-30.27941	303	-49.49747	303	-45.22306	303	-35.81679	303	1.768404	303	5.387204	303	-5.552396	303	-7.247935	303	-23.07771	303	-25.55707	303	-63.3426	303	-59.29737	303	26.50291	303	29.08216	303	-36.26303	303	-8.470604	303	-28.30046	303	-33.19463	303	-63.57495	303	-75.03661	303	18.6461	303	46.94422	303	-23.27042	303	2.545439	303
	304	-31.222	304	-49.36314	304	-46.95	304	-38.13649	304	1.859226	304	4.708486	304	-5.158081	304	-6.941949	304	-23.35174	304	-24.61961	304	-64.50874	304	-58.33781	304	25.10316	304	27.24948	304	-37.78794	304	-9.458975	304	-28.40298	304	-33.24763	304	-64.24725	304	-75.16548	304	18.05276	304	47.37333	304	-23.67814	304	3.061563	304
	305	-32.63561	305	-50.67073	305	-49.14661	305	-39.55136	305	2.158952	305	4.425451	305	-6.457814	305	-6.345754	305	-24.76051	305	-23.72985	305	-64.92716	305	-57.90684	305	25.15586	305	28.016	305	-36.48756	305	-8.957605	305	-27.03225	305	-31.85011	305	-63.66652	305	-74.53777	305	18.72204	305	49.32218	305	-25.1144	305	5.465847	305
	306	-33.74247	306	-51.51778	306	-50.86292	306	-41.6101	306	1.689249	306	4.745394	306	-6.430085	306	-6.098219	306	-25.25175	306	-22.6451	306	-66.53609	306	-59.28032	306	24.98748	306	28.03799	306	-35.01945	306	-7.811496	306	-27.08958	306	-32.80796	306	-63.87667	306	-73.83529	306	20.23701	306	51.01332	306	-24.17846	306	8.581446	306
	307	-35.06455	307	-52.60504	307	-51.87537	307	-44.45988	307	1.021798	307	5.631778	307	-6.734435	307	-5.853183	307	-25.67668	307	-22.05829	307	-67.93993	307	-61.37176	307	24.93153	307	27.40199	307	-35.82555	307	-8.039691	307	-25.89212	307	-33.31614	307	-63.4209	307	-72.59734	307	20.88045	307	52.88236	307	-26.77682	307	6.083976	307
	308	-35.9595	308	-54.5241	308	-53.02355	308	-46.03159	308	.8862051	308	6.542088	308	-5.565144	308	-5.400779	308	-26.53558	308	-20.51719	308	-70.18946	308	-60.81717	308	25.22003	308	28.18721	308	-34.34325	308	-6.560695	308	-26.39928	308	-32.59675	308	-63.03129	308	-71.68983	308	22.02076	308	55.0673	308	-24.75689	308	6.164574	308
	309	-36.89676	309	-56.10578	309	-53.7514	309	-46.62556	309	.1067032	309	7.241136	309	-5.309493	309	-4.241082	309	-26.34647	309	-18.82787	309	-71.21496	309	-59.061	309	24.7638	309	27.8607	309	-33.35775	309	-5.538776	309	-26.3315	309	-31.36487	309	-62.49202	309	-70.36345	309	22.54436	309	53.26553	309	-24.12547	309	5.383047	309
	310	-38.31532	310	-56.47532	310	-55.24303	310	-46.45329	310	-.9869806	310	7.738634	310	-5.264156	310	-3.526803	310	-28.37827	310	-19.02431	310	-71.94399	310	-58.94257	310	25.49918	310	28.18061	310	-31.66685	310	-4.508125	310	-24.83988	310	-30.28971	310	-62.10069	310	-69.41726	310	21.83773	310	49.31041	310	-23.60557	310	6.271638	310
	311	-38.59028	311	-56.77645	311	-55.89943	311	-46.76162	311	-3.883738	311	6.477385	311	-4.265151	311	-2.175725	311	-28.0946	311	-18.75648	311	-72.30602	311	-58.72168	311	25.24855	311	27.27197	311	-32.12189	311	-3.549904	311	-25.58319	311	-33.50902	311	-62.44253	311	-69.32982	311	19.88768	311	45.47918	311	-24.87461	311	3.323959	311
	312	-39.45125	312	-57.32387	312	-56.67894	312	-48.69895	312	-5.625407	312	5.386341	312	-2.741012	312	-1.716395	312	-29.31985	312	-18.35913	312	-71.42947	312	-58.50857	312	24.92482	312	28.30076	312	-30.40532	312	-2.315989	312	-24.10863	312	-31.92709	312	-61.91638	312	-68.60841	312	18.03407	312	43.15489	312	-22.46448	312	5.004495	312
	313	-39.49298	313	-58.58197	313	-57.58954	313	-51.0734	313	-5.82474	313	6.025695	313	-2.216038	313	-1.433221	313	-29.78537	313	-18.05206	313	-70.53075	313	-58.85133	313	24.12928	313	28.2581	313	-30.65933	313	-3.588062	313	-24.37095	313	-32.3433	313	-62.41597	313	-69.07498	313	16.42565	313	41.75736	313	-22.61502	313	5.321612	313
	314	-39.79293	314	-59.58614	314	-58.38329	314	-53.04587	314	-6.016309	314	5.131677	314	-.5925491	314	-.9372128	314	-30.46022	314	-17.13908	314	-69.03395	314	-59.77307	314	24.15605	314	28.83503	314	-29.75658	314	-5.124319	314	-23.18791	314	-29.42212	314	-62.00388	314	-68.20681	314	14.74211	314	39.63964	314	-21.50342	314	7.241105	314
	315	-39.9291	315	-60.27827	315	-58.79156	315	-53.84188	315	-4.079565	315	4.292499	315	.9420961	315	-.9234036	315	-31.21498	315	-17.30551	315	-67.56389	315	-62.94219	315	23.49191	315	29.95853	315	-32.80854	315	-8.372199	315	-22.49543	315	-28.74038	315	-61.81332	315	-69.67526	315	13.94992	315	38.58556	315	-22.11106	315	3.543856	315
	316	-39.75307	316	-60.52659	316	-59.50788	316	-53.70914	316	-2.996202	316	3.578299	316	2.331001	316	-2.033419	316	-32.38449	316	-18.60884	316	-66.9628	316	-65.67317	316	23.17195	316	30.48187	316	-32.65461	316	-5.567922	316	-21.74727	316	-27.54158	316	-62.83625	316	-73.6517	316	13.25333	316	37.578	316	-23.01148	316	-3.807278	316
	317	-40.01987	317	-60.66038	317	-60.16996	317	-53.33	317	-1.262694	317	2.087436	317	2.548221	317	-4.55207	317	-33.95723	317	-19.90326	317	-66.83613	317	-67.62181	317	23.03046	317	30.59296	317	-34.38984	317	-9.898638	317	-21.81228	317	-27.34831	317	-62.94656	317	-74.85039	317	13.40824	317	37.64518	317	-24.99829	317	-6.291369	317
	318	-39.91735	318	-60.44929	318	-61.00225	318	-52.64046	318	-3.040526E-02	318	.2794656	318	3.4419	318	-4.281388	318	-34.81089	318	-21.37889	318	-66.5219	318	-68.28728	318	22.73348	318	31.26223	318	-34.5291	318	-12.00176	318	-22.17257	318	-28.62765	318	-63.28852	318	-75.60815	318	14.74419	318	38.76823	318	-25.87918	318	-5.340791	318
	319	-40.0142	319	-59.78427	319	-61.19839	319	-52.74609	319	1.121327	319	-.7027093	319	3.242362	319	-5.501211	319	-35.47528	319	-20.26259	319	-67.65237	319	-70.11633	319	23.17876	319	32.07439	319	-33.53826	319	-10.31265	319	-22.71625	319	-28.70988	319	-64.28336	319	-77.15622	319	15.61621	319	41.19069	319	-22.6994	319	-.1878142	319
	320	-39.92965	320	-59.21544	320	-61.94664	320	-52.56709	320	2.521354	320	-7.518388E-02	320	3.172222	320	-6.422426	320	-35.30784	320	-20.126	320	-68.42566	320	-70.67323	320	22.8146	320	33.032	320	-33.56034	320	-8.166811	320	-22.31426	320	-28.94414	320	-64.26192	320	-76.9818	320	16.67047	320	43.58195	320	-21.57071	320	4.728974	320
	321	-39.41	321	-58.09177	321	-63.60035	321	-53.54111	321	3.376103	321	.6081458	321	3.302226	321	-5.536551	321	-34.9795	321	-19.60545	321	-69.4719	321	-71.60165	321	22.93229	321	32.06768	321	-34.51628	321	-8.169412	321	-22.51853	321	-29.15209	321	-63.96585	321	-76.86429	321	16.5874	321	45.02054	321	-21.7451	321	6.934196	321
	322	-38.94868	322	-56.74575	322	-65.39542	322	-54.76652	322	5.055919	322	.0484091	322	4.006402	322	-5.877798	322	-34.72052	322	-20.80106	322	-71.73586	322	-71.99264	322	23.07941	322	32.42606	322	-33.21843	322	-6.031349	322	-22.66637	322	-28.55361	322	-63.2234	322	-75.51034	322	16.74858	322	47.119	322	-20.30931	322	10.47413	322
	323	-38.64335	323	-55.77255	323	-66.2549	323	-55.62336	323	5.215385	323	.2497242	323	5.234855	323	-5.366785	323	-34.41197	323	-20.62841	323	-73.55193	323	-72.1305	323	23.78562	323	32.62371	323	-31.11719	323	-3.296912	323	-22.92245	323	-27.7194	323	-63.44316	323	-76.59812	323	18.36527	323	46.79766	323	-16.45682	323	13.15369	323
	324	-38.01591	324	-55.12099	324	-67.20694	324	-56.92339	324	5.00551	324	-5.135372E-02	324	4.424267	324	-3.996295	324	-34.40063	324	-20.90725	324	-75.16579	324	-72.35067	324	23.30995	324	32.91083	324	-29.11933	324	1.355425	324	-22.56863	324	-27.10028	324	-62.30569	324	-76.44425	324	18.0198	324	44.38925	324	-18.49094	324	7.203219	324
	325	-37.32005	325	-54.18402	325	-68.34788	325	-57.82949	325	4.335396	325	-1.488845	325	4.931565	325	-1.880842	325	-33.83816	325	-20.00167	325	-77.28566	325	-72.24855	325	24.74575	325	34.79758	325	-26.24626	325	2.582047	325	-22.38923	325	-26.02801	325	-61.58675	325	-74.92505	325	18.28011	325	44.76283	325	-19.59528	325	4.977416	325
	326	-37.04658	326	-53.46277	326	-68.83004	326	-57.82891	326	2.989442	326	-.7854041	326	4.09102	326	.424948	326	-34.36712	326	-19.8534	326	-78.09685	326	-71.90211	326	24.89409	326	35.80422	326	-24.13198	326	1.351786	326	-22.57554	326	-24.97777	326	-61.16231	326	-73.22631	326	17.97016	326	45.48722	326	-20.98783	326	2.958997	326
	327	-36.65122	327	-52.56953	327	-69.17406	327	-57.35505	327	.1507202	327	-.4701318	327	6.314808	327	-1.134835	327	-33.82741	327	-18.73531	327	-79.41109	327	-72.3347	327	26.42019	327	37.3865	327	-24.29815	327	-.3826167	327	-21.53252	327	-23.97108	327	-59.59833	327	-73.21764	327	17.43551	327	45.96708	327	-20.55881	327	3.543207	327
	328	-36.79227	328	-51.89105	328	-69.49253	328	-57.89479	328	-.9267192	328	-1.168693	328	7.957133	328	-2.353833	328	-31.82405	328	-19.5777	328	-79.98382	328	-72.6789	328	26.98286	328	39.04482	328	-25.45283	328	-3.224795	328	-21.54803	328	-23.77988	328	-59.88178	328	-76.13105	328	17.78804	328	45.82107	328	-19.67835	328	3.343559	328
	329	-36.64266	329	-51.07683	329	-69.19888	329	-58.40007	329	-.5694813	329	-.9857385	329	8.880125	329	-2.289459	329	-31.72082	329	-20.81683	329	-80.43479	329	-73.87125	329	27.56923	329	40.29491	329	-26.71372	329	-4.53408	329	-21.54467	329	-22.92697	329	-59.92599	329	-77.86779	329	16.08076	329	43.02615	329	-20.39667	329	1.806718	329
	330	-36.29421	330	-50.61512	330	-70.01728	330	-58.61349	330	.4330324	330	-1.393162	330	9.676555	330	-1.600755	330	-32.70133	330	-20.23699	330	-81.64503	330	-75.28929	330	29.00064	330	42.52596	330	-29.46977	330	-4.776833	330	-21.05011	330	-21.92072	330	-60.95751	330	-78.90003	330	13.29388	330	38.76523	330	-19.587	330	.3146826	330
	331	-35.87786	331	-51.43179	331	-70.09531	331	-60.38184	331	1.385696	331	-1.120236	331	10.14045	331	-.6728637	331	-32.39694	331	-19.34442	331	-82.3613	331	-77.11163	331	30.39109	331	43.52265	331	-32.41869	331	-7.175581	331	-20.61946	331	-21.36483	331	-62.2593	331	-80.70647	331	10.56942	331	36.89891	331	-19.74634	331	.4850388	331
	332	-35.19114	332	-51.74852	332	-70.8644	332	-61.29183	332	3.485111	332	-.4908363	332	9.508015	332	-.4955351	332	-32.15881	332	-20.1199	332	-83.65903	332	-77.8076	332	30.21045	332	45.06977	332	-34.51156	332	-10.47011	332	-21.10666	332	-22.23381	332	-63.12244	332	-81.75361	332	8.938587	332	36.19379	332	-18.65741	332	.6592096	332
	333	-35.11953	333	-52.6361	333	-72.42454	333	-62.04638	333	4.265944	333	.6641401	333	9.145899	333	-1.394852	333	-32.26098	333	-21.12303	333	-83.50511	333	-77.75886	333	31.31753	333	45.66271	333	-35.12515	333	-11.40056	333	-20.99088	333	-21.8154	333	-64.56564	333	-81.80502	333	8.217546	333	36.4437	333	-17.47744	333	.3701743	333
	334	-35.00913	334	-52.81239	334	-74.31438	334	-62.88256	334	4.206685	334	1.726966	334	8.99439	334	-1.445524	334	-32.12955	334	-21.39426	334	-84.24503	334	-77.84867	334	32.78874	334	48.30933	334	-34.47721	334	-10.02673	334	-20.68254	334	-20.97402	334	-66.92979	334	-83.82004	334	6.766957	334	34.47579	334	-15.95519	334	3.524319	334
	335	-35.17286	335	-52.47251	335	-75.35433	335	-64.70342	335	4.708858	335	1.641665	335	9.291349	335	-1.507882	335	-32.27748	335	-19.70288	335	-84.24834	335	-78.15823	335	32.07668	335	49.22723	335	-35.73888	335	-9.224812	335	-20.34158	335	-20.91734	335	-67.61819	335	-84.57706	335	6.188204	335	35.99596	335	-14.87462	335	5.826901	335
	336	-35.3529	336	-51.93474	336	-76.71135	336	-65.26102	336	6.28844	336	.3598545	336	10.46937	336	-2.66715	336	-32.90849	336	-19.41453	336	-85.06862	336	-78.13088	336	32.72313	336	51.52253	336	-33.21062	336	-7.063673	336	-20.74176	336	-21.19825	336	-68.25613	336	-84.59567	336	6.137782	336	36.77004	336	-12.39481	336	8.243135	336
	337	-35.05029	337	-53.67451	337	-77.81719	337	-64.55656	337	8.227906	337	1.312032	337	13.087	337	-6.828713	337	-31.47372	337	-20.49692	337	-84.90849	337	-78.73866	337	33.49454	337	52.0989	337	-33.38065	337	-6.449248	337	-21.03699	337	-20.46074	337	-68.6816	337	-84.20094	337	6.640421	337	38.1982	337	-8.982874	337	8.770579	337
	338	-35.19775	338	-52.61572	338	-79.08527	338	-62.99193	338	9.701612	338	2.781229	338	14.9186	338	-6.507272	338	-31.22974	338	-20.02436	338	-84.1249	338	-78.16003	338	34.47273	338	53.63199	338	-33.86605	338	-4.454761	338	-20.84116	338	-19.7981	338	-68.53061	338	-83.20721	338	7.525264	338	39.27015	338	-9.024828	338	4.589736	338
	339	-35.33341	339	-51.96146	339	-79.6813	339	-63.15598	339	10.1887	339	2.573382	339	15.47758	339	-5.846793	339	-31.8358	339	-19.40286	339	-83.08183	339	-76.89597	339	34.86044	339	53.92707	339	-33.29183	339	-3.093552	339	-21.12177	339	-19.54118	339	-69.12038	339	-81.69485	339	6.414635	339	40.12983	339	-10.00844	339	4.932985	339
	340	-35.86869	340	-51.53503	340	-80.3998	340	-64.88529	340	9.376251	340	3.315917	340	14.55504	340	-3.945056	340	-31.62075	340	-18.13514	340	-82.89349	340	-76.22253	340	33.90342	340	53.80573	340	-31.48438	340	-2.095777	340	-21.48145	340	-20.58902	340	-67.73466	340	-81.14996	340	6.790246	340	40.56961	340	-9.443472	340	7.365621	340
	341	-35.61384	341	-52.35851	341	-80.18349	341	-65.37711	341	8.782999	341	2.500745	341	14.16709	341	-1.942897	341	-32.1679	341	-16.5299	341	-81.93862	341	-76.24089	341	34.57489	341	54.19971	341	-29.00595	341	-.534673	341	-21.18702	341	-18.88851	341	-67.99197	341	-83.73478	341	7.836373	341	41.58341	341	-6.88779	341	10.16983	341
	342	-35.65413	342	-51.91182	342	-80.889	342	-64.80253	342	8.812227	342	3.003563	342	13.62625	342	-1.550431	342	-31.56682	342	-15.34312	342	-81.38578	342	-76.13265	342	35.69086	342	55.37452	342	-28.87124	342	-.3085363	342	-21.18238	342	-18.68579	342	-67.89462	342	-84.93033	342	7.282289	342	40.17086	342	-8.065893	342	12.00517	342
	343	-35.13998	343	-51.50834	343	-81.94907	343	-64.83318	343	9.173901	343	4.811219	343	14.95693	343	-1.453654	343	-31.38289	343	-13.94096	343	-80.30581	343	-75.0806	343	35.27374	343	53.85783	343	-28.43766	343	-.7612017	343	-20.30607	343	-17.88435	343	-68.23153	343	-85.08524	343	8.361971	343	40.64873	343	-6.626315	343	13.20708	343
	344	-35.36932	344	-50.84634	344	-83.57211	344	-64.38728	344	9.148905	344	5.418879	344	17.7737	344	-2.975251	344	-32.83488	344	-13.37102	344	-79.16727	344	-74.9463	344	34.62709	344	51.24295	344	-28.09135	344	-.4676482	344	-19.85616	344	-17.02395	344	-68.33424	344	-84.892	344	9.525499	344	41.49542	344	-7.3781	344	12.01025	344
	345	-35.36215	345	-49.20335	345	-84.6974	345	-64.20532	345	8.958516	345	6.419603	345	17.44062	345	-2.891182	345	-32.88846	345	-11.86877	345	-78.8464	345	-75.27418	345	34.74684	345	53.07597	345	-29.00834	345	-1.973679	345	-20.0096	345	-16.92542	345	-68.70821	345	-84.68687	345	9.060529	345	40.54618	345	-7.118463	345	9.763103	345
	346	-35.18378	346	-49.26955	346	-85.46104	346	-63.87133	346	10.12892	346	7.29137	346	17.82596	346	-2.607852	346	-32.00204	346	-11.68774	346	-78.2932	346	-75.34108	346	35.44993	346	54.45931	346	-29.0579	346	-1.268489	346	-19.7993	346	-16.1044	346	-69.90766	346	-85.38343	346	9.048411	346	39.93117	346	-12.05893	346	5.846765	346
	347	-34.2577	347	-50.32518	347	-86.21165	347	-64.73441	347	11.17718	347	9.117743	347	16.39267	347	-1.28744	347	-32.1723	347	-12.87652	347	-78.16121	347	-75.63609	347	36.28137	347	55.88847	347	-29.88697	347	-2.565295	347	-20.33305	347	-17.30034	347	-70.56435	347	-85.99209	347	8.26967	347	38.82235	347	-13.37727	347	4.942336	347
	348	-33.37194	348	-50.66692	348	-86.76988	348	-65.86832	348	12.99965	348	10.55475	348	14.10084	348	.8120865	348	-32.73703	348	-12.94214	348	-78.3423	348	-75.76868	348	35.82537	348	56.24543	348	-30.33704	348	-1.525211	348	-19.96659	348	-16.1408	348	-71.17689	348	-87.31682	348	7.666867	348	38.63652	348	-13.45634	348	3.371804	348
	349	-33.58467	349	-50.44905	349	-87.9431	349	-66.18981	349	14.16889	349	11.29073	349	13.234	349	3.503658	349	-32.47501	349	-12.49639	349	-78.78008	349	-75.6637	349	35.49785	349	55.53636	349	-31.58888	349	-1.956121	349	-18.77379	349	-15.45577	349	-72.50385	349	-88.50613	349	7.340169	349	38.60176	349	-15.60832	349	-1.59207	349
	350	-33.8716	350	-50.58189	350	-88.56542	350	-66.23022	350	14.59827	350	12.47265	350	12.42227	350	4.859426	350	-33.43742	350	-13.04986	350	-79.55278	350	-75.70875	350	35.09919	350	54.86038	350	-31.63751	350	-2.35574	350	-19.47033	350	-15.52999	350	-73.26849	350	-89.35057	350	6.725352	350	38.82987	350	-15.2748	350	-.5458373	350
	351	-34.30303	351	-50.99514	351	-88.29421	351	-66.10767	351	15.17248	351	12.34076	351	12.00227	351	4.935388	351	-33.35151	351	-13.15238	351	-79.55417	351	-77.76594	351	37.25713	351	56.5874	351	-31.52608	351	-1.859041	351	-20.11124	351	-16.42247	351	-73.35302	351	-90.27438	351	7.088976	351	40.00227	351	-14.40299	351	-1.306876	351
	352	-35.59238	352	-50.26236	352	-88.07603	352	-67.84884	352	15.96003	352	13.52664	352	14.04519	352	1.267878	352	-33.55141	352	-14.17378	352	-80.58407	352	-79.01252	352	37.01199	352	57.33216	352	-29.08282	352	.6507123	352	-19.37357	352	-15.23813	352	-73.49449	352	-91.71368	352	8.319039	352	42.87838	352	-12.57544	352	.5769968	352
	353	-36.28378	353	-50.98864	353	-87.48634	353	-69.89425	353	15.63454	353	11.91913	353	14.5745	353	-.7505596	353	-33.60088	353	-13.84793	353	-81.83046	353	-79.99986	353	38.36592	353	59.02598	353	-29.20224	353	2.864122	353	-19.87197	353	-16.776	353	-73.65538	353	-92.80387	353	8.783571	353	45.69018	353	-13.04562	353	-.47279	353
	354	-36.55099	354	-50.95266	354	-87.05183	354	-70.6044	354	13.89971	354	10.61302	354	16.72248	354	-1.685072	354	-33.44149	354	-13.31533	354	-82.96509	354	-80.40755	354	39.31113	354	60.48196	354	-27.63891	354	5.650362	354	-20.01809	354	-17.89139	354	-73.11613	354	-93.9427	354	8.335293	354	48.6132	354	-10.44355	354	.8950318	354
	355	-36.48819	355	-50.05524	355	-86.9082	355	-70.13112	355	11.75859	355	8.075536	355	16.58226	355	-2.17481	355	-33.19911	355	-12.57445	355	-84.06915	355	-81.27235	355	40.21171	355	61.4504	355	-24.5804	355	7.816751	355	-20.38989	355	-18.01286	355	-72.09614	355	-93.28331	355	10.26123	355	52.16039	355	-9.197832	355	2.585095	355
	356	-36.44724	356	-49.1926	356	-86.57188	356	-70.06315	356	10.77298	356	4.313989	356	18.14654	356	-2.69374	356	-32.22229	356	-12.10529	356	-84.85332	356	-81.67348	356	41.2247	356	61.55593	356	-22.5752	356	10.76422	356	-19.88721	356	-17.6088	356	-71.24107	356	-91.52893	356	10.34644	356	49.42408	356	-7.611241	356	3.778504	356
	357	-36.11447	357	-47.24374	357	-86.17983	357	-70.76943	357	8.64861	357	1.586838	357	17.6491	357	-1.151026	357	-31.94341	357	-13.74418	357	-85.48697	357	-82.07633	357	41.00999	357	62.55735	357	-20.03952	357	12.30061	357	-20.69511	357	-16.74893	357	-69.17688	357	-89.67235	357	10.15398	357	45.46131	357	-6.586552	357	4.924079	357
	358	-35.56669	358	-46.54943	358	-86.72199	358	-71.27199	358	6.868833	358	-.3945433	358	17.40516	358	-2.521455E-02	358	-31.43901	358	-14.95185	358	-85.6941	358	-81.86414	358	41.29163	358	64.88354	358	-19.75738	358	12.21911	358	-20.42923	358	-15.59861	358	-67.83397	358	-91.57296	358	8.857973	358	42.70764	358	-5.09476	358	9.347441	358
	359	-35.41405	359	-46.08373	359	-87.98676	359	-71.90174	359	4.911155	359	-.8134702	359	17.45046	359	.3310519	359	-31.01653	359	-15.72706	359	-85.95956	359	-82.18361	359	40.78289	359	67.09269	359	-18.19651	359	11.43693	359	-20.84285	359	-14.94002	359	-67.23032	359	-94.45564	359	8.084868	359	42.75799	359	-6.814195	359	8.783407	359
	360	-34.34009	360	-45.02086	360	-89.98333	360	-72.69741	360	3.964991	360	-.4497738	360	18.29631	360	.5649787	360	-30.87267	360	-15.29677	360	-86.88364	360	-82.9052	360	40.91299	360	67.55625	360	-17.10847	360	11.42194	360	-20.21056	360	-13.79237	360	-66.8981	360	-93.85194	360	6.820969	360	41.82085	360	-4.946269	360	12.05314	360
	361	-33.18826	361	-44.02786	361	-92.5523	361	-74.18812	361	3.603899	361	.2437758	361	18.65701	361	.5160797	361	-31.92535	361	-15.61516	361	-87.56882	361	-83.42935	361	40.41414	361	67.77571	361	-18.23241	361	9.841536	361	-20.08665	361	-14.23119	361	-67.49413	361	-92.99708	361	7.070639	361	41.80709	361	-4.092401	361	12.93839	361
	362	-32.04992	362	-42.82474	362	-95.46443	362	-75.53747	362	4.323801	362	.6370426	362	18.282	362	.9972256	362	-31.43692	362	-15.58565	362	-88.34394	362	-82.66602	362	40.33201	362	67.54655	362	-18.956	362	9.153418	362	-20.29627	362	-14.6989	362	-67.58639	362	-91.8571	362	4.772737	362	40.62802	362	-4.069209	362	13.65745	362
	363	-31.01398	363	-42.11868	363	-97.01147	363	-76.83291	363	5.272037	363	.7236226	363	17.64074	363	1.503264	363	-31.34503	363	-17.03322	363	-89.08196	363	-81.20085	363	39.17657	363	67.2077	363	-20.53979	363	7.194793	363	-19.54298	363	-13.31989	363	-68.59071	363	-91.88836	363	3.297784	363	38.86506	363	-4.823027	363	12.45351	363
	364	-29.71737	364	-41.00512	364	-98.61105	364	-77.49451	364	6.244984	364	2.207723	364	17.49969	364	1.800615	364	-31.15326	364	-18.22373	364	-89.30973	364	-79.30238	364	40.21386	364	67.893	364	-23.34055	364	5.744153	364	-18.92109	364	-11.6803	364	-69.48556	364	-91.74117	364	2.794398	364	39.41789	364	-1.964307	364	12.77105	364
	365	-29.31889	365	-40.21592	365	-100.1777	365	-77.78093	365	7.566742	365	2.800304	365	17.62356	365	2.169195	365	-31.3542	365	-18.36471	365	-88.90501	365	-78.21918	365	39.55341	365	67.58808	365	-23.87099	365	3.234006	365	-19.36671	365	-12.73098	365	-70.06236	365	-91.32386	365	.2271891	365	36.59037	365	-3.188221	365	11.73063	365
	366	-28.89642	366	-39.63073	366	-101.7048	366	-79.11599	366	9.451306	366	4.309891	366	17.74513	366	3.803022	366	-31.06069	366	-19.74704	366	-89.17653	366	-77.68871	366	39.42018	366	66.60738	366	-23.7208	366	2.964443	366	-19.46315	366	-12.62349	366	-71.37289	366	-91.49211	366	.6476891	366	37.11526	366	-3.502965	366	11.50614	366
	367	-28.63265	367	-39.17673	367	-103.2934	367	-79.86474	367	11.59522	367	7.216062	367	17.04405	367	4.608064	367	-32.96033	367	-18.98848	367	-88.76508	367	-76.28878	367	38.10123	367	64.37155	367	-24.47809	367	3.066777	367	-19.14923	367	-11.25021	367	-71.6591	367	-91.03537	367	-.7781106	367	37.09742	367	-3.713032	367	11.06778	367
	368	-28.00653	368	-38.06175	368	-104.2996	368	-80.53767	368	14.57632	368	10.56391	368	17.80804	368	5.458479	368	-32.38596	368	-19.70674	368	-87.80307	368	-74.5964	368	37.47048	368	63.11037	368	-23.82189	368	4.317666	368	-20.10846	368	-11.96837	368	-72.08244	368	-90.81593	368	-1.704419	368	37.51776	368	-3.099619	368	11.11995	368
	369	-28.66123	369	-37.75849	369	-104.6345	369	-81.1777	369	17.57001	369	15.7024	369	17.94269	369	5.378807	369	-33.18673	369	-19.17444	369	-86.61736	369	-72.85329	369	37.33911	369	62.49291	369	-22.10952	369	5.776215	369	-20.6086	369	-11.92949	369	-72.703	369	-90.25851	369	-1.014139	369	38.24204	369	-3.347566	369	11.50692	369
	370	-27.80356	370	-36.87448	370	-104.8433	370	-82.82304	370	19.46091	370	19.18522	370	18.62562	370	6.201585	370	-32.41953	370	-18.20068	370	-85.2334	370	-73.08359	370	37.35085	370	62.10991	370	-19.95613	370	9.010767	370	-20.61313	370	-12.12214	370	-73.21552	370	-90.21388	370	-1.951094	370	36.39056	370	-4.067062	370	9.198931	370
	371	-27.44854	371	-36.06173	371	-104.172	371	-82.91747	371	20.98575	371	22.9054	371	19.64196	371	5.096961	371	-32.56564	371	-17.90942	371	-84.00929	371	-73.49956	371	36.93499	371	61.27876	371	-18.64115	371	11.26407	371	-21.16656	371	-13.82654	371	-72.77861	371	-90.19901	371	-2.45114	371	34.61826	371	-3.792877	371	9.137521	371
	372	-26.69249	372	-34.98682	372	-102.7993	372	-82.45623	372	22.28645	372	25.65647	372	20.0297	372	5.451167	372	-31.47327	372	-17.55157	372	-82.54635	372	-73.95852	372	36.70524	372	61.78529	372	-17.01283	372	13.18058	372	-21.77485	372	-14.91885	372	-72.16885	372	-89.66113	372	-3.026595	372	35.81499	372	-4.372139	372	6.725488	372
	373	-25.85324	373	-33.76245	373	-101.736	373	-81.85882	373	23.48344	373	27.58704	373	21.50366	373	5.221838	373	-29.28104	373	-17.89541	373	-80.90501	373	-74.09556	373	37.07577	373	64.64305	373	-15.52204	373	14.04572	373	-22.82151	373	-15.01424	373	-71.5546	373	-88.76797	373	-2.943805	373	35.48021	373	-4.506673	373	5.361037	373
	374	-25.95914	374	-32.77828	374	-101.6042	374	-81.84592	374	23.65218	374	28.21107	374	21.77494	374	5.404029	374	-29.13583	374	-17.09503	374	-80.18623	374	-74.28871	374	38.85078	374	65.98403	374	-14.63744	374	16.17476	374	-22.73568	374	-15.02563	374	-70.49593	374	-88.14526	374	-2.08432	374	37.46186	374	-3.489875	374	6.38641	374
	375	-26.12975	375	-32.33112	375	-101.5888	375	-81.49245	375	24.10721	375	27.98132	375	22.61595	375	6.331799	375	-28.37693	375	-15.67873	375	-79.25001	375	-75.81875	375	38.82036	375	63.06898	375	-13.06297	375	19.15216	375	-23.94841	375	-15.70906	375	-69.48107	375	-87.63461	375	-1.648357	375	36.99619	375	-2.525737	375	7.253512	375
	376	-26.15994	376	-32.00497	376	-101.6171	376	-81.3259	376	22.85812	376	26.30466	376	22.47838	376	6.873024	376	-27.63719	376	-13.91557	376	-79.8931	376	-76.25716	376	38.67797	376	60.78694	376	-11.26937	376	19.64391	376	-24.27119	376	-15.77479	376	-68.95169	376	-88.04452	376	-2.432117	376	36.22389	376	-2.053199	376	6.842853	376
	377	-25.39851	377	-31.15435	377	-101.5757	377	-82.56978	377	21.49701	377	24.62095	377	22.77459	377	6.793528	377	-25.9408	377	-12.92606	377	-79.57049	377	-75.82764	377	37.97965	377	60.33797	377	-13.30733	377	18.68617	377	-24.64111	377	-16.82273	377	-68.26963	377	-87.98797	377	-2.05654	377	36.29659	377	-3.110604	377	8.032099	377
	378	-25.11434	378	-30.34152	378	-100.8179	378	-82.71056	378	21.71302	378	22.47474	378	23.35338	378	6.297296	378	-25.3977	378	-13.88026	378	-80.53956	378	-76.33875	378	36.98068	378	61.60851	378	-11.47788	378	18.74417	378	-25.01974	378	-16.50327	378	-67.61559	378	-88.79109	378	-1.261411	378	38.3387	378	-4.435086	378	7.812389	378
	379	-24.72685	379	-29.447	379	-100.9769	379	-83.82065	379	21.57154	379	21.59958	379	21.1402	379	5.524724	379	-25.59899	379	-14.4445	379	-79.94971	379	-75.4113	379	36.60368	379	62.34949	379	-11.88518	379	19.56138	379	-24.03719	379	-16.12445	379	-67.03248	379	-88.7243	379	-2.337628	379	37.89326	379	-6.365636	379	8.066221	379
	380	-24.64629	380	-29.88598	380	-101.4564	380	-84.33292	380	20.77532	380	20.09982	380	20.35722	380	4.94728	380	-26.09187	380	-14.31979	380	-80.85802	380	-75.26495	380	36.26614	380	62.87914	380	-12.89147	380	18.94749	380	-24.25466	380	-15.54123	380	-66.89008	380	-88.69595	380	-2.349495	380	38.1659	380	-7.854599	380	7.963667	380
	381	-24.52227	381	-30.14687	381	-101.5615	381	-85.40808	381	21.3831	381	18.54831	381	19.62897	381	5.633288	381	-26.26985	381	-14.83271	381	-81.08873	381	-74.90852	381	36.55036	381	63.26521	381	-14.26074	381	16.569	381	-23.4882	381	-14.26406	381	-66.66837	381	-89.71104	381	-1.124954	381	40.65023	381	-9.87163	381	6.327652	381
	382	-24.77545	382	-30.03524	382	-101.5338	382	-85.27546	382	22.05331	382	16.70212	382	18.35422	382	6.550753	382	-27.34597	382	-15.45518	382	-82.57411	382	-75.8746	382	37.16196	382	63.06853	382	-15.05529	382	16.13891	382	-23.02721	382	-12.98082	382	-67.11787	382	-90.80928	382	-1.900318	382	41.86909	382	-11.39082	382	5.411768	382
	383	-24.19288	383	-31.21804	383	-101.5171	383	-84.99434	383	21.73479	383	15.16053	383	17.47063	383	6.933736	383	-27.13772	383	-15.63556	383	-82.88755	383	-76.45275	383	37.74598	383	64.36154	383	-15.82899	383	15.76277	383	-22.36898	383	-13.69259	383	-67.73658	383	-91.22987	383	-1.996209	383	43.04124	383	-11.17908	383	5.886008	383
	384	-23.92584	384	-31.6916	384	-100.9014	384	-84.60396	384	21.79279	384	13.76568	384	17.151	384	7.190071	384	-26.73355	384	-16.96055	384	-83.75835	384	-74.99641	384	38.67731	384	65.68971	384	-15.77145	384	14.53535	384	-22.09593	384	-14.1131	384	-67.96848	384	-92.38599	384	-1.700788	384	44.67435	384	-9.90259	384	6.755129	384
	385	-23.79677	385	-32.12228	385	-100.752	385	-84.00037	385	21.747	385	12.6158	385	18.51728	385	8.203772	385	-26.3971	385	-17.90332	385	-84.31113	385	-75.41058	385	39.15384	385	66.13965	385	-17.9686	385	13.46672	385	-21.65281	385	-13.78952	385	-67.35961	385	-93.06396	385	-2.072073	385	45.53996	385	-7.805402	385	8.293495	385
	386	-24.49612	386	-32.30531	386	-101.077	386	-82.89582	386	20.94529	386	11.84087	386	19.23594	386	8.49375	386	-28.06199	386	-18.63581	386	-85.00153	386	-76.8232	386	41.04474	386	66.10246	386	-17.19887	386	13.5128	386	-21.90082	386	-14.8596	386	-67.4759	386	-95.12401	386	-2.719953	386	44.87925	386	-5.979205	386	9.531723	386
	387	-24.88442	387	-32.59449	387	-101.5695	387	-82.11913	387	20.23976	387	12.53847	387	19.76209	387	9.652207	387	-27.42859	387	-18.7843	387	-85.71682	387	-77.6939	387	41.62352	387	65.08365	387	-16.10591	387	14.28119	387	-22.98227	387	-16.98106	387	-67.48827	387	-95.78115	387	-.0798887	387	46.76565	387	-3.797848	387	10.96422	387
	388	-25.66671	388	-33.09554	388	-103.5065	388	-81.24417	388	19.65129	388	12.49693	388	21.44435	388	9.689302	388	-27.3291	388	-18.74079	388	-86.39922	388	-77.07756	388	41.84496	388	65.263	388	-13.90478	388	15.3587	388	-23.82348	388	-17.78206	388	-66.55341	388	-94.78096	388	-1.068226	388	45.93932	388	-.1813841	388	15.89454	388
	389	-25.7635	389	-32.5357	389	-104.3592	389	-81.84455	389	19.48955	389	13.15788	389	22.43934	389	10.25689	389	-28.08996	389	-20.34621	389	-87.65565	389	-76.12254	389	41.85758	389	63.38659	389	-12.89515	389	16.18151	389	-24.00119	389	-17.77152	389	-66.51548	389	-93.17043	389	-.5817074	389	45.37288	389	2.588199	389	17.89373	389
	390	-25.20187	390	-32.34591	390	-105.0646	390	-82.26582	390	19.45243	390	11.81399	390	23.26107	390	10.64869	390	-27.61971	390	-21.65194	390	-87.62374	390	-74.72896	390	41.57499	390	63.71339	390	-10.03864	390	18.29018	390	-24.68025	390	-18.52449	390	-66.11662	390	-91.85625	390	-.1344568	390	44.11497	390	3.725906	390	18.62852	390
	391	-24.60582	391	-31.79721	391	-105.2857	391	-82.8019	391	20.16023	391	11.23474	391	23.61465	391	10.47195	391	-28.40475	391	-21.56137	391	-88.12945	391	-72.85188	391	41.30509	391	64.6055	391	-9.312697	391	19.88836	391	-25.27916	391	-19.33768	391	-66.53551	391	-91.10036	391	-1.491747	391	42.0023	391	4.419343	391	19.1294	391
	392	-24.48416	392	-31.18511	392	-104.4665	392	-83.09219	392	19.84613	392	11.10483	392	23.43196	392	11.07064	392	-27.83564	392	-21.4557	392	-86.92278	392	-70.77402	392	41.73174	392	65.51601	392	-7.826	392	24.26196	392	-25.38268	392	-19.79754	392	-65.9893	392	-89.50293	392	-3.525787	392	40.88546	392	6.343848	392	21.43528	392
	393	-24.47558	393	-30.81091	393	-104.9855	393	-83.59107	393	18.15596	393	10.76897	393	22.98134	393	11.57138	393	-28.06586	393	-21.91743	393	-87.0956	393	-68.37112	393	42.208	393	66.00998	393	-5.392585	393	26.86023	393	-24.98319	393	-19.62317	393	-65.54912	393	-88.60578	393	-5.347473	393	39.2045	393	9.217049	393	23.8375	393
	394	-23.82787	394	-29.81052	394	-105.9283	394	-84.56577	394	17.14467	394	8.842611	394	22.78369	394	11.6295	394	-27.59773	394	-21.63581	394	-85.8999	394	-66.9712	394	42.71238	394	66.39259	394	-8.247385	394	22.82155	394	-24.3629	394	-19.27306	394	-65.62516	394	-86.84589	394	-5.235052	394	38.87484	394	9.712255	394	24.67041	394
	395	-22.64106	395	-29.72889	395	-106.8455	395	-85.83559	395	15.93257	395	8.523305	395	21.38953	395	11.33238	395	-26.30448	395	-21.5039	395	-85.74606	395	-66.1918	395	42.75566	395	67.51417	395	-7.934972	395	19.68262	395	-24.20021	395	-18.64415	395	-64.64291	395	-84.66969	395	-5.451338	395	40.73579	395	10.59608	395	25.40625	395
	396	-22.35144	396	-30.23866	396	-107.4545	396	-85.83675	396	15.77576	396	8.360431	396	21.66235	396	11.80944	396	-27.12567	396	-21.45577	396	-85.1164	396	-64.25061	396	41.90769	396	68.33781	396	-6.528009	396	20.30616	396	-24.17706	396	-17.80414	396	-65.12222	396	-83.9895	396	-4.960883	396	39.24716	396	10.75538	396	24.80373	396
	397	-20.88392	397	-29.79958	397	-108.2474	397	-85.98985	397	16.75347	397	9.332518	397	20.45353	397	11.33456	397	-25.37026	397	-21.93756	397	-85.17927	397	-62.74817	397	40.79493	397	68.50475	397	-8.223581	397	20.58648	397	-23.6151	397	-17.84502	397	-64.27512	397	-82.24622	397	-6.09813	397	36.59579	397	10.99587	397	25.21966	397
	398	-20.87128	398	-29.70929	398	-108.12	398	-86.40105	398	18.53913	398	11.00395	398	19.35224	398	10.86302	398	-25.33742	398	-23.15304	398	-84.59145	398	-61.38208	398	39.42139	398	67.7979	398	-9.186736	398	19.25958	398	-22.80838	398	-19.50592	398	-64.67942	398	-82.1305	398	-3.721117	398	38.95448	398	11.69665	398	26.56559	398
	399	-20.9507	399	-29.0149	399	-108.274	399	-86.14041	399	21.29752	399	13.71958	399	17.76018	399	9.962434	399	-25.20881	399	-23.59257	399	-84.58614	399	-62.11945	399	39.21716	399	66.84733	399	-12.59776	399	17.36817	399	-22.54155	399	-19.60326	399	-64.58142	399	-81.40311	399	-2.26892	399	41.12838	399	12.1155	399	26.82729	399
	400	-21.33237	400	-27.85994	400	-108.2956	400	-87.16019	400	23.72019	400	16.31591	400	16.54931	400	9.842125	400	-25.05717	400	-24.39097	400	-83.83741	400	-62.72896	400	38.70175	400	66.1584	400	-14.6924	400	16.13466	400	-22.61775	400	-21.36542	400	-65.09947	400	-83.37325	400	-2.428766	400	41.6155	400	10.86256	400	25.21984	400
	401	-21.8016	401	-28.50063	401	-109.0126	401	-87.69572	401	25.39752	401	17.64642	401	16.45265	401	9.869406	401	-25.43772	401	-24.93652	401	-83.25966	401	-64.02287	401	37.89527	401	64.58985	401	-14.40539	401	17.18803	401	-22.51835	401	-20.94541	401	-65.34758	401	-85.35024	401	-.6195587	401	45.42761	401	7.974639	401	24.23889	401
	402	-21.48203	402	-28.55022	402	-108.8215	402	-88.12385	402	27.01262	402	18.86086	402	17.59151	402	10.31525	402	-24.81964	402	-25.37608	402	-82.65053	402	-65.36093	402	36.93148	402	63.248	402	-13.84829	402	18.53833	402	-22.92075	402	-21.53226	402	-64.85946	402	-85.81095	402	-1.114746	402	45.30869	402	5.168993	402	22.2942	402
	403	-19.98753	403	-29.02671	403	-109.5311	403	-88.98624	403	28.02013	403	19.52642	403	17.31749	403	9.9541	403	-24.63814	403	-24.70214	403	-82.11377	403	-66.75085	403	37.17625	403	62.58714	403	-13.16884	403	18.33083	403	-22.99783	403	-21.80079	403	-63.59483	403	-83.41161	403	-1.376221	403	46.11827	403	4.687366	403	22.41777	403
	404	-18.13054	404	-28.94087	404	-109.2129	404	-89.2736	404	29.52241	404	20.3703	404	17.92367	404	11.19965	404	-23.766	404	-25.00546	404	-80.36488	404	-66.99557	404	37.68188	404	61.45126	404	-13.03454	404	17.69037	404	-23.75094	404	-22.50289	404	-62.4076	404	-81.57746	404	.4087344	404	47.132	404	6.405183	404	23.43554	404
	405	-17.3543	405	-27.35228	405	-109.245	405	-90.14647	405	29.87801	405	20.9428	405	18.56598	405	11.0375	405	-24.36394	405	-24.37364	405	-79.30645	405	-68.40926	405	37.66807	405	61.05249	405	-10.88227	405	19.23633	405	-23.97534	405	-22.94495	405	-60.75666	405	-80.65617	405	.918498	405	49.5987	405	9.361208	405	27.16953	405
	406	-16.53922	406	-26.92476	406	-109.1412	406	-91.03175	406	30.85262	406	21.16347	406	19.43121	406	11.6073	406	-23.67804	406	-25.07575	406	-78.52515	406	-69.58192	406	37.50805	406	61.47313	406	-8.714683	406	21.07127	406	-24.47105	406	-24.16739	406	-60.20277	406	-82.50244	406	2.026569	406	51.06488	406	10.86369	406	29.39758	406
	407	-16.79819	407	-26.19258	407	-109.1012	407	-92.00982	407	30.98271	407	21.55917	407	20.54196	407	12.07591	407	-22.85196	407	-24.10714	407	-78.20471	407	-71.18572	407	37.31483	407	60.79181	407	-6.846589	407	21.8396	407	-25.47141	407	-26.55753	407	-59.19398	407	-83.15266	407	2.459666	407	53.50269	407	12.68977	407	32.67587	407
	408	-16.35248	408	-24.83683	408	-108.1634	408	-92.39462	408	31.99955	408	22.57423	408	22.13947	408	13.22038	408	-22.98058	408	-23.86441	408	-78.41733	408	-71.66355	408	37.94267	408	60.36693	408	-5.91258	408	22.76177	408	-25.52739	408	-26.65639	408	-57.79273	408	-82.21614	408	4.18393	408	56.52666	408	14.48732	408	30.71217	408
	409	-15.75671	409	-23.66749	409	-107.8641	409	-92.96595	409	32.19241	409	23.51351	409	22.79562	409	13.32972	409	-23.05105	409	-22.87664	409	-79.54856	409	-72.70854	409	37.49531	409	60.03141	409	-6.298401	409	23.40406	409	-25.23314	409	-26.84275	409	-55.63947	409	-80.11488	409	5.427863	409	58.40572	409	14.54444	409	25.55254	409
	410	-15.33772	410	-22.70827	410	-106.5746	410	-93.08412	410	31.93539	410	23.94416	410	22.71744	410	12.78747	410	-23.0546	410	-23.21079	410	-80.43379	410	-73.05943	410	37.94123	410	59.92234	410	-4.720286	410	25.43337	410	-24.83367	410	-26.46935	410	-55.08919	410	-80.68843	410	5.534431	410	55.43089	410	13.075	410	21.6747	410
	411	-14.70794	411	-22.37128	411	-105.4941	411	-93.34496	411	31.4892	411	23.71802	411	22.73952	411	12.40513	411	-22.11024	411	-23.67968	411	-81.26388	411	-73.7076	411	38.83988	411	60.63189	411	-3.697851	411	26.66915	411	-25.02432	411	-25.91093	411	-53.67516	411	-80.41473	411	5.896207	411	54.43457	411	13.52771	411	21.1752	411
	412	-14.3397	412	-22.32782	412	-104.734	412	-93.6515	412	31.50341	412	24.40336	412	21.76668	412	12.22111	412	-22.26768	412	-23.26119	412	-82.32619	412	-73.93356	412	40.09956	412	61.94485	412	-4.874104	412	25.84286	412	-24.86721	412	-25.8334	412	-51.65897	412	-79.63557	412	5.07445	412	54.12827	412	14.99369	412	22.15752	412
	413	-15.10509	413	-22.32288	413	-103.3631	413	-93.70042	413	31.70754	413	25.10927	413	20.79492	413	12.34026	413	-21.44526	413	-23.5345	413	-83.6177	413	-74.35164	413	41.57949	413	61.81547	413	-6.532147	413	27.99359	413	-24.54831	413	-25.88932	413	-51.5024	413	-80.13445	413	4.400053	413	52.94675	413	17.74191	413	26.48362	413
	414	-14.85035	414	-22.25663	414	-103.3752	414	-93.57651	414	31.762	414	26.37009	414	19.69047	414	11.34388	414	-21.43121	414	-23.14122	414	-84.14099	414	-74.54611	414	41.84631	414	60.8254	414	-8.621743	414	27.15122	414	-24.41006	414	-25.63462	414	-51.77594	414	-80.89522	414	5.10206	414	53.69373	414	19.81869	414	28.84559	414
	415	-14.45401	415	-22.29005	415	-103.704	415	-93.4696	415	33.84965	415	27.60196	415	18.18017	415	10.2281	415	-21.5431	415	-23.51564	415	-84.97387	415	-74.51464	415	42.08103	415	59.42655	415	-8.361587	415	26.74407	415	-24.23695	415	-25.81684	415	-51.01723	415	-80.26727	415	2.225914	415	51.53005	415	22.3853	415	31.64969	415
	416	-13.95682	416	-23.34226	416	-103.9955	416	-94.14874	416	35.14788	416	29.73489	416	16.51918	416	9.561763	416	-21.61588	416	-23.94831	416	-86.35238	416	-74.32558	416	41.32565	416	57.88529	416	-9.419722	416	26.73842	416	-24.37596	416	-25.99186	416	-50.85292	416	-81.7501	416	3.151622	416	51.38547	416	25.02037	416	34.03492	416
	417	-13.16247	417	-23.68415	417	-104.2034	417	-94.05891	417	37.53968	417	31.67265	417	14.78649	417	7.127534	417	-21.22792	417	-24.40764	417	-86.29829	417	-72.60133	417	41.59644	417	58.92361	417	-9.549649	417	26.9774	417	-25.12423	417	-27.27006	417	-51.47335	417	-82.25924	417	3.980881	417	51.68513	417	26.98933	417	36.73946	417
	418	-12.42957	418	-24.06184	418	-104.5006	418	-93.4846	418	40.33702	418	33.62636	418	13.37885	418	6.509164	418	-21.71775	418	-25.08972	418	-85.80008	418	-71.50005	418	41.45024	418	59.30598	418	-11.95278	418	26.45077	418	-25.30887	418	-28.20155	418	-50.5048	418	-81.6899	418	3.680919	418	52.30144	418	29.54774	418	39.27122	418
	419	-11.9992	419	-23.71236	419	-104.919	419	-92.60205	419	42.64662	419	36.56652	419	12.1535	419	5.894076	419	-22.59368	419	-25.40936	419	-85.84748	419	-72.28623	419	40.69024	419	60.01933	419	-11.6976	419	26.89151	419	-24.95616	419	-27.58512	419	-50.65491	419	-82.36316	419	5.760925	419	56.18031	419	30.67431	419	42.11358	419
	420	-12.30309	420	-23.48932	420	-105.2507	420	-92.17663	420	45.07341	420	39.03483	420	12.08226	420	5.802394	420	-22.97643	420	-25.56914	420	-86.02834	420	-72.04063	420	41.35402	420	60.9042	420	-10.74365	420	28.73549	420	-24.9036	420	-27.88354	420	-50.3657	420	-81.55683	420	5.378304	420	57.78051	420	32.06299	420	44.29508	420
	421	-13.27403	421	-24.08183	421	-104.8711	421	-91.82121	421	46.6077	421	41.86298	421	12.18387	421	7.004729	421	-23.28633	421	-25.23031	421	-86.12375	421	-70.92879	421	41.42197	421	61.63284	421	-9.088701	421	30.20971	421	-24.90535	421	-26.46646	421	-50.41496	421	-80.77144	421	8.165679	421	60.17168	421	32.73233	421	44.79874	421
	422	-13.73929	422	-24.1696	422	-105.1411	422	-91.40896	422	46.60898	422	43.03566	422	13.02783	422	8.521788	422	-23.22774	422	-25.07927	422	-85.87759	422	-70.00341	422	41.19217	422	61.3748	422	-5.925205	422	30.65687	422	-24.65544	422	-24.59896	422	-50.54486	422	-79.92342	422	9.126822	422	61.69306	422	35.68005	422	49.08395	422
	423	-13.99814	423	-24.63283	423	-104.6646	423	-91.3107	423	47.59168	423	42.76038	423	12.96608	423	9.880518	423	-23.33199	423	-24.33805	423	-85.72659	423	-68.16923	423	41.12203	423	60.6543	423	-4.645307	423	32.23717	423	-23.82733	423	-24.05483	423	-51.79257	423	-78.6047	423	9.581443	423	60.03787	423	35.53291	423	51.93814	423
	424	-13.64451	424	-25.23656	424	-104.3644	424	-91.61605	424	46.4877	424	41.98006	424	14.45871	424	10.06114	424	-22.5048	424	-24.78204	424	-84.99646	424	-67.11997	424	40.77133	424	60.36963	424	-1.680624	424	34.55967	424	-23.74096	424	-26.50667	424	-50.53024	424	-75.52837	424	8.316153	424	60.26918	424	36.22952	424	53.65165	424
	425	-13.33065	425	-25.41144	425	-105.317	425	-92.29717	425	45.4827	425	41.74883	425	15.71204	425	11.54762	425	-21.76897	425	-26.14003	425	-84.46292	425	-64.17865	425	40.68457	425	60.93083	425	.813778	425	37.77241	425	-23.70591	425	-28.57546	425	-49.17862	425	-73.9773	425	7.969748	425	61.84927	425	38.12868	425	54.58453	425
	426	-13.46352	426	-24.63952	426	-106.2777	426	-92.90058	426	42.80573	426	38.52642	426	15.60182	426	11.08305	426	-21.07702	426	-26.45286	426	-84.37927	426	-62.40306	426	39.77154	426	61.62199	426	3.056169	426	38.95335	426	-22.94814	426	-27.92847	426	-49.63509	426	-73.64412	426	7.236867	426	59.6853	426	38.17041	426	48.85374	426
	427	-13.62645	427	-23.86837	427	-108.3935	427	-93.27721	427	41.02247	427	36.38656	427	17.29202	427	11.8209	427	-20.71427	427	-25.61481	427	-85.06489	427	-61.87495	427	39.28055	427	62.26426	427	2.505322	427	36.12901	427	-22.97815	427	-27.35976	427	-48.5826	427	-70.54258	427	5.379575	427	55.33678	427	37.03715	427	43.04671	427
	428	-13.58082	428	-24.04397	428	-109.8078	428	-93.66371	428	38.82728	428	34.60601	428	18.04997	428	10.51898	428	-19.24977	428	-24.9104	428	-86.37926	428	-62.20952	428	38.42765	428	61.82066	428	2.881044	428	34.02083	428	-22.97453	428	-25.19437	428	-48.0272	428	-69.23618	428	4.545235	428	54.40173	428	36.62918	428	42.39137	428
	429	-13.40036	429	-24.05869	429	-109.3009	429	-94.17883	429	36.60807	429	33.21894	429	17.75065	429	8.666706	429	-18.87556	429	-24.18346	429	-85.98605	429	-61.63314	429	37.05702	429	61.0462	429	2.932065	429	35.50921	429	-21.97378	429	-23.90763	429	-48.10047	429	-69.07229	429	3.08965	429	54.98	429	35.98576	429	41.31651	429
	430	-11.66264	430	-24.94372	430	-108.5449	430	-96.98326	430	35.42751	430	32.39753	430	17.65245	430	7.186127	430	-18.26181	430	-23.6554	430	-84.95846	430	-60.52753	430	36.2715	430	59.34647	430	3.372241	430	37.93641	430	-21.21738	430	-22.99903	430	-47.60218	430	-67.4296	430	2.836506	430	54.68016	430	35.67588	430	43.31123	430
	431	-10.46449	431	-25.84223	431	-106.8566	431	-98.0444	431	33.51263	431	32.30329	431	16.9966	431	5.166721	431	-18.64992	431	-24.23849	431	-84.5994	431	-62.24714	431	36.04593	431	57.81638	431	1.846418	431	38.04427	431	-21.12562	431	-24.49982	431	-47.7385	431	-66.53572	431	2.02319	431	53.18902	431	36.22602	431	44.00454	431
	432	-9.344073	432	-25.47916	432	-106.4445	432	-97.5715	432	33.55092	432	31.17306	432	14.5956	432	4.058508	432	-18.5045	432	-24.63624	432	-83.01948	432	-63.10014	432	34.4937	432	55.15057	432	1.514142	432	39.81556	432	-20.37456	432	-24.37427	432	-48.75846	432	-65.93226	432	3.617247	432	54.37935	432	35.79743	432	43.80459	432
	433	-9.072274	433	-24.9082	433	-105.9692	433	-96.6884	433	32.68923	433	30.26394	433	13.04744	433	3.580514	433	-18.6249	433	-24.73439	433	-82.67838	433	-62.85949	433	33.08224	433	52.6377	433	.4184508	433	39.76893	433	-20.53428	433	-25.29827	433	-48.26384	433	-64.35892	433	4.895719	433	55.1523	433	35.92488	433	44.02405	433
	434	-8.780666	434	-24.44359	434	-105.9034	434	-96.15012	434	32.17909	434	29.08439	434	11.78949	434	1.982417	434	-19.45535	434	-24.87151	434	-81.01717	434	-63.2865	434	32.17824	434	50.92135	434	-8.066416E-02	434	39.93552	434	-19.36927	434	-23.97216	434	-50.0038	434	-65.52899	434	7.284795	434	57.00566	434	36.50068	434	45.33509	434
	435	-9.297108	435	-23.77428	435	-107.3231	435	-95.9091	435	31.22536	435	27.75534	435	10.39635	435	1.351965	435	-19.30252	435	-24.51997	435	-80.32961	435	-62.57881	435	31.8646	435	48.71668	435	3.865361E-02	435	39.54474	435	-19.37002	435	-22.73502	435	-48.40165	435	-65.29003	435	8.767258	435	59.92152	435	36.37097	435	47.09381	435
	436	-9.274563	436	-23.12916	436	-107.1694	436	-95.90254	436	30.06334	436	26.61955	436	8.905343	436	.6876943	436	-19.96265	436	-25.27699	436	-78.43862	436	-63.32942	436	31.69527	436	46.58607	436	.4115683	436	38.55898	436	-19.10755	436	-21.5504	436	-48.74129	436	-65.78304	436	11.04203	436	61.12096	436	35.5168	436	47.69147	436
	437	-8.079294	437	-22.01207	437	-106.4478	437	-95.69836	437	29.44895	437	26.5308	437	8.40076	437	.4461053	437	-19.01096	437	-25.09246	437	-77.02772	437	-65.19646	437	30.78367	437	43.53953	437	-.7987142	437	41.44962	437	-19.46431	437	-22.67006	437	-48.43044	437	-65.54925	437	11.03345	437	59.40314	437	35.11385	437	47.89891	437
	438	-7.28314	438	-20.56794	438	-105.8093	438	-95.1497	438	27.68325	438	25.21281	438	8.265365	438	1.301883	438	-19.52901	438	-26.81359	438	-76.40709	438	-67.55171	438	29.96548	438	42.40701	438	.22479	438	43.14314	438	-19.46884	438	-23.8826	438	-47.83549	438	-66.18824	438	11.55845	438	58.75673	438	35.38704	438	44.10984	438
	439	-7.028253	439	-19.80835	439	-105.2627	439	-93.29904	439	25.86654	439	23.51983	439	7.802327	439	2.628834	439	-19.32652	439	-27.00099	439	-76.34998	439	-69.14989	439	29.54522	439	42.10648	439	.8340036	439	44.3616	439	-19.61123	439	-25.0387	439	-48.25515	439	-66.25863	439	10.29198	439	57.79156	439	35.1499	439	41.22274	439
	440	-5.86135	440	-19.90459	440	-104.5862	440	-92.33118	440	25.29988	440	23.64916	440	8.67544	440	3.694422	440	-19.28543	440	-26.46489	440	-77.55431	440	-70.76883	440	29.13572	440	42.49675	440	4.021197	440	47.15055	440	-20.29605	440	-25.66064	440	-47.02988	440	-65.33334	440	10.90131	440	58.82081	440	32.81427	440	40.71575	440
	441	-5.083862	441	-19.94364	441	-102.9949	441	-90.0139	441	25.28578	441	23.07478	441	9.656533	441	5.366452	441	-19.18828	441	-26.21387	441	-77.53988	441	-71.4579	441	29.51815	441	42.64962	441	5.632046	441	46.72329	441	-20.57044	441	-27.03288	441	-46.64959	441	-64.76707	441	10.97709	441	59.00082	441	31.03115	441	42.77818	441
	442	-4.2167	442	-19.29737	442	-100.1573	442	-89.40549	442	25.25405	442	22.93815	442	10.73646	442	6.887961	442	-20.34857	442	-25.05343	442	-77.50046	442	-71.56199	442	29.99395	442	43.40945	442	7.125304	442	45.69711	442	-20.9048	442	-26.41086	442	-45.41209	442	-65.22019	442	9.649972	442	59.08228	442	30.62666	442	44.2074	442
	443	-3.668053	443	-19.30936	443	-97.50596	443	-87.16277	443	25.47265	443	23.44614	443	12.17082	443	8.705902	443	-20.36838	443	-24.78783	443	-78.10779	443	-72.12413	443	30.56948	443	43.59356	443	7.543523	443	45.25156	443	-20.85153	443	-25.8897	443	-43.70968	443	-66.26701	443	8.691141	443	58.70477	443	29.33752	443	40.28772	443
	444	-3.503755	444	-19.10752	444	-95.15136	444	-85.49169	444	26.71702	444	25.20634	444	12.71098	444	9.988218	444	-20.28939	444	-24.43505	444	-77.95656	444	-71.63611	444	30.73199	444	44.09995	444	7.973428	444	44.91612	444	-19.93211	444	-25.30475	444	-43.12082	444	-66.83284	444	9.078846	444	59.75518	444	26.51809	444	33.92862	444
	445	-3.435811	445	-18.61357	445	-93.45384	445	-84.40374	445	27.32967	445	27.18353	445	14.48816	445	11.44583	445	-19.87237	445	-23.63585	445	-77.94283	445	-71.07891	445	31.02481	445	45.22095	445	7.668504	445	41.29551	445	-19.81967	445	-24.89219	445	-42.14158	445	-65.48971	445	6.813795	445	56.21918	445	23.78054	445	30.08364	445
	446	-2.768367	446	-18.69223	446	-91.98997	446	-83.91371	446	29.37247	446	28.62008	446	15.41482	446	11.7722	446	-18.33552	446	-23.43503	446	-79.56876	446	-71.08608	446	30.86053	446	47.33495	446	7.368272	446	39.4594	446	-18.72708	446	-23.04503	446	-41.98419	446	-64.90821	446	5.479085	446	56.48367	446	22.89618	446	30.22881	446
	447	-2.48785	447	-18.44917	447	-90.51786	447	-83.70837	447	29.26738	447	29.44879	447	16.57867	447	11.34055	447	-17.86428	447	-22.35466	447	-79.74598	447	-71.10679	447	30.52606	447	49.24028	447	5.867707	447	40.01764	447	-18.90369	447	-24.06112	447	-41.30828	447	-65.7388	447	4.071155	447	56.30123	447	22.18726	447	30.49874	447
	448	-3.065455	448	-18.17978	448	-89.55065	448	-82.04823	448	29.26453	448	30.15469	448	16.97534	448	10.42411	448	-16.60554	448	-22.8687	448	-80.22134	448	-71.24152	448	29.2729	448	49.74632	448	2.981433	448	38.38898	448	-18.91067	448	-25.59263	448	-41.37745	448	-66.37985	448	4.458453	448	57.11144	448	22.75354	448	31.3435	448
	449	-4.063608	449	-18.35006	449	-89.01722	449	-81.02969	449	28.63368	449	29.85612	449	16.86888	449	9.92312	449	-16.23864	449	-23.06189	449	-80.71331	449	-70.54233	449	29.04782	449	49.95829	449	1.756727	449	38.36595	449	-20.27471	449	-26.93316	449	-41.02415	449	-66.99894	449	4.243515	449	53.8964	449	23.61799	449	32.55431	449
	450	-4.528533	450	-17.71417	450	-88.05103	450	-80.35029	450	28.53881	450	29.65212	450	17.09725	450	8.83355	450	-16.52411	450	-22.67393	450	-81.17111	450	-70.1181	450	28.04538	450	49.74269	450	1.115726	450	38.02409	450	-20.01707	450	-26.21067	450	-40.63709	450	-66.5338	450	5.190129	450	53.10709	450	25.62136	450	32.42406	450
	451	-4.803809	451	-18.90253	451	-85.51212	451	-80.21666	451	28.49778	451	29.50718	451	16.24049	451	8.374836	451	-15.58946	451	-22.08667	451	-82.05223	451	-69.67655	451	27.18945	451	49.78764	451	1.296579	451	39.3251	451	-21.24649	451	-26.42195	451	-41.2011	451	-65.95266	451	5.384088	451	52.65063	451	26.54525	451	33.87252	451
	452	-3.804068	452	-20.82417	452	-83.7603	452	-79.18104	452	27.07743	452	28.98707	452	15.61078	452	8.379557	452	-15.94566	452	-21.25662	452	-83.18555	452	-69.72867	452	25.56595	452	48.01758	452	.4069954	452	41.4576	452	-20.88565	452	-26.65613	452	-41.46891	452	-64.88042	452	6.524042	452	53.33926	452	27.79525	452	35.14619	452
	453	-2.603008	453	-21.09443	453	-83.19495	453	-78.2486	453	26.83939	453	29.3055	453	13.19105	453	8.173887	453	-15.70011	453	-21.0962	453	-83.73874	453	-68.42453	453	25.60131	453	47.01964	453	1.378869	453	42.55496	453	-21.62151	453	-26.61331	453	-41.17088	453	-65.71388	453	7.063253	453	54.20406	453	28.26607	453	38.36729	453
	454	-2.434877	454	-20.79835	454	-84.88295	454	-78.44508	454	26.10426	454	29.45569	454	12.23136	454	7.777982	454	-15.80001	454	-19.92106	454	-83.88953	454	-68.17989	454	24.65971	454	45.93932	454	.501467	454	43.79345	454	-21.31978	454	-25.9074	454	-41.68576	454	-65.91488	454	8.657778	454	54.24245	454	30.50689	454	41.95398	454
	455	-3.702837	455	-20.61401	455	-85.78343	455	-78.21665	455	25.98897	455	28.63312	455	12.26584	455	6.367259	455	-16.96301	455	-19.6951	455	-84.21319	455	-66.88853	455	24.11663	455	45.56907	455	2.025417	455	43.67041	455	-21.63696	455	-25.70031	455	-41.24563	455	-65.40789	455	8.637796	455	56.18701	455	32.60021	455	46.84793	455
	456	-4.260218	456	-20.24475	456	-86.9277	456	-77.33311	456	27.28077	456	27.28865	456	12.05191	456	6.417865	456	-16.34338	456	-19.29923	456	-83.61292	456	-65.28745	456	23.55538	456	45.76052	456	2.786578	456	43.8243	456	-22.50102	456	-25.04405	456	-41.76842	456	-63.97876	456	8.472106	456	57.79393	456	33.09168	456	51.25903	456
	457	-4.714117	457	-20.14857	457	-86.54569	457	-77.05313	457	28.68868	457	28.15644	457	11.29943	457	7.357881	457	-16.58901	457	-19.51121	457	-84.29042	457	-64.32536	457	23.70883	457	45.15573	457	5.058216	457	43.73415	457	-22.47129	457	-25.1245	457	-40.2299	457	-60.92084	457	8.216973	457	58.22486	457	34.91574	457	52.66493	457
	458	-4.182484	458	-19.51275	458	-85.93682	458	-75.84338	458	30.0806	458	28.41332	458	11.0827	458	9.864721	458	-15.51291	458	-18.66075	458	-83.69629	458	-63.51318	458	24.69407	458	45.72578	458	5.099008	458	43.60603	458	-21.89688	458	-23.96558	458	-40.90741	458	-63.68983	458	8.739203	458	56.84188	458	35.14843	458	51.2828	458
	459	-4.001486	459	-19.02687	459	-85.60532	459	-75.2552	459	30.6252	459	29.21847	459	11.2783	459	13.75653	459	-14.8012	459	-17.52955	459	-83.2098	459	-61.70034	459	24.86215	459	45.87519	459	5.581109	459	43.13551	459	-21.5374	459	-23.75579	459	-42.42122	459	-67.28797	459	6.408971	459	52.48098	459	34.36604	459	45.70321	459
	460	-3.604877	460	-18.72323	460	-85.77908	460	-74.59152	460	30.69052	460	31.61267	460	13.27981	460	16.08787	460	-14.72312	460	-16.01879	460	-82.51451	460	-59.7985	460	26.34704	460	46.15708	460	6.387451	460	41.31252	460	-21.71751	460	-23.29299	460	-42.7561	460	-65.84644	460	5.085851	460	49.6507	460	33.63815	460	43.5374	460
	461	-3.577258	461	-18.91621	461	-86.05038	461	-73.30846	461	31.05099	461	31.98853	461	16.63987	461	15.29606	461	-14.31255	461	-16.15891	461	-81.59554	461	-59.92963	461	25.55996	461	45.75834	461	6.123051	461	40.23356	461	-20.66111	461	-21.97927	461	-43.32454	461	-64.29633	461	4.261578	461	48.76612	461	34.01032	461	46.65307	461
	462	-3.197221	462	-19.25677	462	-86.56889	462	-73.04785	462	31.29283	462	29.84545	462	18.7236	462	16.28151	462	-14.75209	462	-16.65726	462	-80.6805	462	-60.94635	462	25.97777	462	46.04165	462	6.138507	462	39.24992	462	-20.57528	462	-21.79954	462	-43.92047	462	-63.3393	462	2.815479	462	48.63564	462	34.54844	462	48.95456	462
	463	-3.054698	463	-19.56205	463	-88.18606	463	-73.62047	463	32.09064	463	28.33915	463	19.97946	463	17.00791	463	-15.38169	463	-15.52978	463	-80.56042	463	-61.11518	463	26.29542	463	45.47862	463	6.339211	463	38.73541	463	-20.84943	463	-22.23438	463	-44.19008	463	-62.39831	463	.806905	463	47.04057	463	35.11905	463	50.12016	463
	464	-3.044174	464	-19.40919	464	-88.70628	464	-74.47697	464	32.56461	464	28.01395	464	21.03722	464	16.83657	464	-14.76886	464	-13.77659	464	-79.84031	464	-61.32906	464	26.37506	464	45.75482	464	6.469674	464	38.55024	464	-19.86184	464	-20.47775	464	-43.5822	464	-61.29092	464	.6437725	464	46.79822	464	35.83027	464	50.37403	464
	465	-2.534994	465	-18.53454	465	-90.14933	465	-74.47279	465	32.62629	465	29.51271	465	20.91118	465	17.2974	465	-15.27184	465	-15.01606	465	-79.25096	465	-61.8782	465	26.74701	465	45.607	465	5.742729	465	37.43183	465	-20.16753	465	-20.28381	465	-43.78398	465	-61.61561	465	.1084414	465	46.44195	465	35.54164	465	50.87983	465
	466	-2.787538	466	-18.32332	466	-90.98369	466	-75.03542	466	32.30475	466	30.57821	466	21.44922	466	17.53148	466	-16.02351	466	-14.83586	466	-78.59089	466	-62.14612	466	26.1282	466	45.15001	466	4.388028	466	36.52958	466	-18.91022	466	-19.82685	466	-43.42815	466	-60.20794	466	-.7940689	466	45.94857	466	36.37704	466	51.04073	466
	467	-2.703374	467	-19.11914	467	-92.27754	467	-75.51854	467	32.43661	467	30.54755	467	21.28089	467	16.20122	467	-17.48827	467	-16.19251	467	-78.13537	467	-63.26307	467	26.05961	467	43.25045	467	4.430251	467	35.77702	467	-18.45099	467	-19.50866	467	-43.13623	467	-60.0164	467	.2033088	467	47.07515	467	35.5081	467	51.17188	467
	468	-2.900757	468	-19.64989	468	-93.13042	468	-75.03704	468	31.63593	468	30.58837	468	20.70644	468	15.39317	468	-16.3705	468	-15.67114	468	-77.10441	468	-64.60472	468	24.86271	468	40.75365	468	3.90886	468	36.728	468	-18.59951	468	-18.75169	468	-43.42283	468	-59.01251	468	1.714182	468	48.33776	468	35.83854	468	50.44364	468
	469	-2.755411	469	-19.3813	469	-93.80359	469	-76.08366	469	31.37791	469	30.31175	469	20.40735	469	16.25715	469	-17.15152	469	-15.41212	469	-76.4447	469	-65.37458	469	23.59115	469	38.69106	469	4.015441	469	38.17905	469	-19.63601	469	-19.77839	469	-43.75988	469	-57.52457	469	2.208063	469	49.44421	469	35.44595	469	49.49837	469
	470	-2.501169	470	-19.49599	470	-94.19308	470	-76.00684	470	31.41842	470	28.79853	470	20.45587	470	16.8569	470	-17.36298	470	-15.18769	470	-76.02886	470	-66.54955	470	22.63512	470	38.0261	470	4.397462	470	39.69481	470	-18.9247	470	-19.31365	470	-43.5288	470	-57.05523	470	3.128789	470	48.94207	470	34.29556	470	48.84508	470
	471	-2.244504	471	-19.18598	471	-93.50971	471	-76.55338	471	32.38526	471	28.86898	471	21.94464	471	15.74224	471	-17.24527	471	-14.74521	471	-75.63708	471	-67.43822	471	22.10602	471	35.24029	471	4.771957	471	42.1687	471	-18.51129	471	-18.88733	471	-43.43729	471	-60.32198	471	3.412119	471	48.83303	471	32.7025	471	46.00905	471
	472	-2.6478	472	-18.72684	472	-92.87104	472	-76.58564	472	32.52645	472	30.05461	472	23.08638	472	17.40286	472	-17.04812	472	-14.44006	472	-74.54881	472	-67.61903	472	22.29746	472	33.10838	472	5.809616	472	41.67448	472	-18.69434	472	-19.06263	472	-43.88118	472	-62.11747	472	3.375272	472	49.2491	472	30.95605	472	46.28466	472
	473	-2.221119	473	-17.89391	473	-93.77113	473	-76.35002	473	32.26383	473	30.56491	473	22.60371	473	20.26491	473	-17.30632	473	-13.05149	473	-74.50438	473	-68.23663	473	20.5441	473	32.28247	473	6.913724	473	42.5563	473	-19.48508	473	-19.73163	473	-43.87635	473	-61.81166	473	3.130738	473	48.10511	473	30.04024	473	46.85728	473
	474	-1.993354	474	-16.64594	474	-94.17628	474	-75.4237	474	30.80873	474	29.60618	474	21.98021	474	19.11955	474	-15.66513	474	-12.18094	474	-73.86834	474	-68.29549	474	19.71789	474	32.84779	474	9.186647	474	44.19606	474	-18.60146	474	-19.32006	474	-43.54185	474	-60.90214	474	3.418613	474	46.55207	474	29.68473	474	48.15481	474
	475	-1.744509	475	-15.68692	475	-94.60886	475	-74.51081	475	28.1089	475	27.55057	475	22.83317	475	21.07296	475	-15.21979	475	-10.97698	475	-74.87871	475	-69.78779	475	17.936	475	33.11259	475	9.524927	475	44.19715	475	-18.33764	475	-18.32636	475	-43.73655	475	-60.67644	475	3.572549	475	45.68206	475	30.13292	475	48.9465	475
	476	-1.394736	476	-15.85412	476	-94.69028	476	-73.44649	476	26.21603	476	25.15603	476	21.98705	476	23.11713	476	-14.30312	476	-9.426397	476	-75.45309	476	-70.41549	476	16.47705	476	33.219	476	9.664372	476	43.23072	476	-17.53942	476	-17.7435	476	-42.86424	476	-60.66379	476	4.809268	476	46.34443	476	30.72954	476	48.17522	476
	477	-.5921786	477	-16.03951	477	-93.91282	477	-73.85624	477	25.19042	477	22.67085	477	23.73487	477	22.42549	477	-14.67375	477	-9.834219	477	-76.56812	477	-70.90939	477	15.67929	477	33.65779	477	9.49472	477	41.73519	477	-17.26292	477	-17.66161	477	-42.6108	477	-61.08917	477	4.999267	477	45.19457	477	31.18032	477	48.09396	477
	478	.4624475	478	-15.5905	478	-92.93388	478	-73.93558	478	23.94692	478	20.41723	478	23.67963	478	22.85367	478	-14.27176	478	-11.24808	478	-76.39619	478	-70.86665	478	14.59213	478	33.64015	478	9.492521	478	40.28923	478	-17.48294	478	-17.55171	478	-42.47649	478	-61.06987	478	5.0658	478	44.54115	478	30.33687	478	47.36735	478
	479	1.684792	479	-16.2355	479	-92.18876	479	-75.03786	479	23.99103	479	19.52449	479	23.98032	479	23.7932	479	-14.21763	479	-10.49035	479	-75.96413	479	-70.82675	479	13.41374	479	34.32265	479	9.599073	479	39.46523	479	-16.61838	479	-16.07539	479	-41.92459	479	-61.75399	479	4.341322	479	42.84965	479	29.37791	479	45.73296	479
	480	2.269309	480	-16.49352	480	-91.35848	480	-76.79782	480	23.11624	480	18.93565	480	23.44634	480	23.9262	480	-14.29471	480	-10.56547	480	-75.98048	480	-70.12793	480	13.57435	480	34.57387	480	8.984566	480	38.50477	480	-16.5842	480	-15.83374	480	-42.36916	480	-62.51362	480	3.119425	480	41.44654	480	27.43525	480	44.62968	480
	481	1.572673	481	-16.21849	481	-89.70928	481	-77.28149	481	23.31043	481	19.06485	481	24.41693	481	25.25356	481	-14.55146	481	-10.77029	481	-76.91372	481	-69.72878	481	13.77267	481	35.14985	481	8.269197	481	35.82883	481	-15.73448	481	-14.10778	481	-42.81691	481	-63.43397	481	1.86418	481	39.6861	481	27.67585	481	42.96123	481
	482	1.076131	482	-15.36619	482	-88.96706	482	-78.40374	482	22.46888	482	19.04189	482	25.12946	482	26.80994	482	-15.4038	482	-11.15113	482	-77.67137	482	-70.84297	482	13.60401	482	35.54748	482	7.046844	482	32.31255	482	-14.66613	482	-13.20242	482	-43.11022	482	-64.4939	482	1.205982	482	39.32574	482	26.14765	482	42.76815	482
	483	-.3030832	483	-15.51367	483	-88.32765	483	-79.68513	483	20.94066	483	18.85964	483	26.14564	483	27.75381	483	-17.16414	483	-11.5921	483	-77.94386	483	-70.89409	483	13.93647	483	35.32518	483	6.787182	483	31.5102	483	-13.76232	483	-13.30296	483	-43.96739	483	-65.83298	483	-.8184496	483	37.36617	483	25.6504	483	42.24204	483
	484	-1.374564	484	-14.5506	484	-88.35983	484	-80.15905	484	20.15164	484	18.48328	484	28.13408	484	29.02107	484	-17.142	484	-11.50169	484	-78.66353	484	-71.08757	484	14.35918	484	34.85991	484	5.854588	484	30.7333	484	-13.50267	484	-13.4875	484	-43.50517	484	-65.71667	484	-1.573403	484	36.85769	484	24.08098	484	42.1448	484
	485	-1.863962	485	-15.67402	485	-87.63176	485	-79.89375	485	19.1339	485	17.9631	485	28.56307	485	29.93268	485	-17.92919	485	-11.57779	485	-79.13369	485	-69.99433	485	14.91974	485	34.71148	485	5.102494	485	31.61657	485	-12.46262	485	-11.71316	485	-44.68227	485	-66.52869	485	-3.254255	485	38.12396	485	24.52204	485	42.73008	485
	486	-2.496114	486	-15.35839	486	-86.35502	486	-80.13599	486	17.67102	486	20.26357	486	30.13287	486	28.53023	486	-18.53346	486	-11.44772	486	-79.84509	486	-68.43663	486	14.48735	486	34.63937	486	4.157166	486	31.94213	486	-11.89595	486	-10.88469	486	-44.34495	486	-64.26926	486	-3.430555	486	38.65732	486	26.12324	486	44.62359	486
	487	-3.266157	487	-15.60145	487	-84.46031	487	-79.77016	487	16.15003	487	21.24303	487	32.32716	487	25.83944	487	-19.38828	487	-10.88791	487	-80.46725	487	-66.72894	487	15.73904	487	34.2489	487	3.811387	487	33.3941	487	-11.4513	487	-9.576539	487	-44.38132	487	-64.82689	487	-2.494059	487	40.64456	487	28.11427	487	45.57539	487
	488	-3.836305	488	-17.20391	488	-84.01449	488	-79.49199	488	15.61228	488	22.35732	488	34.11814	488	24.98879	488	-19.00317	488	-10.40475	488	-79.64767	488	-65.63761	488	16.44605	488	34.79594	488	5.742874	488	34.40213	488	-10.85248	488	-7.684289	488	-43.63533	488	-65.17944	488	-2.995337	488	38.67635	488	28.97539	488	46.89539	488
	489	-3.535463	489	-17.68548	489	-82.49039	489	-78.3405	489	15.68913	489	20.33366	489	34.68802	489	25.68469	489	-19.26377	489	-9.518034	489	-79.6683	489	-64.71774	489	16.68785	489	34.71476	489	7.309263	489	36.87159	489	-10.48321	489	-6.882965	489	-43.14625	489	-66.01508	489	-3.77778	489	35.97437	489	29.79951	489	47.65517	489
	490	-4.035264	490	-18.04658	490	-82.02071	490	-78.04172	490	16.30624	490	18.06792	490	33.99034	490	26.20502	490	-18.58189	490	-9.246956	490	-79.03072	490	-63.94216	490	17.97784	490	34.73533	490	9.27286	490	37.76277	490	-10.37559	490	-4.81387	490	-43.76622	490	-65.98288	490	-5.262188	490	32.64792	490	30.7651	490	48.92655	490
	491	-4.430946	491	-18.15505	491	-82.08636	491	-77.32285	491	18.08558	491	17.40045	491	32.79865	491	27.66554	491	-18.34027	491	-8.827436	491	-79.0382	491	-62.52954	491	17.51363	491	33.55079	491	10.23479	491	38.03613	491	-9.02417	491	-4.466878	491	-43.31565	491	-64.51646	491	-6.756705	491	29.07467	491	31.69884	491	49.61834	491
[truncated: 16 more columns]
