# Supplementary material for: A single Musashi gene allele is sufficient to maintain mouse photoreceptor cells
Source: PLoS One. 2026 May 14;21(5):e0338576. doi: 10.1371/journal.pone.0338576 (PMC13175383; doi:10.1371/journal.pone.0338576)
Supplement: S3 File — (ZIP) [file pone.0338576.s012.zip › Supplementary_data_1_RawERG_data_and_R-code/3rd batch/D112_Msi TKO_CONE_061525.CSV]

Information	Record_No	4789	Record_No	4790	Record_No	4799	Record_No	4800	Record_No	4809	Record_No	4810	Record_No	4819	Record_No	4820
	Animal ID	1084	Animal ID	1084	Animal ID	1087	Animal ID	1087	Animal ID	1080	Animal ID	1080	Animal ID	1081	Animal ID	1081
	Session		Session		Session		Session		Session		Session		Session		Session
	Species/Breed		Species/Breed		Species/Breed		Species/Breed		Species/Breed		Species/Breed		Species/Breed		Species/Breed
	Study protocol #		Study protocol #		Study protocol #		Study protocol #		Study protocol #		Study protocol #		Study protocol #		Study protocol #
	Birthdate	Dec/30/1899	Birthdate	Dec/30/1899	Birthdate	Dec/30/1899	Birthdate	Dec/30/1899	Birthdate	Dec/30/1899	Birthdate	Dec/30/1899	Birthdate	Dec/30/1899	Birthdate	Dec/30/1899
	TestDate	Jun/15/2025	TestDate	Jun/15/2025	TestDate	Jun/15/2025	TestDate	Jun/15/2025	TestDate	Jun/15/2025	TestDate	Jun/15/2025	TestDate	Jun/15/2025	TestDate	Jun/15/2025
	TestTime	17:44:41	TestTime	17:44:41	TestTime	18:09:36	TestTime	18:09:36	TestTime	19:48:05	TestTime	19:48:05	TestTime	20:17:04	TestTime	20:17:04
	Protocol	SARO PHOTOPIC CONE	Protocol	SARO PHOTOPIC CONE	Protocol	SARO PHOTOPIC CONE	Protocol	SARO PHOTOPIC CONE	Protocol	SARO PHOTOPIC CONE	Protocol	SARO PHOTOPIC CONE	Protocol	SARO PHOTOPIC CONE	Protocol	SARO PHOTOPIC CONE
	Step_No	2	Step_No	2	Step_No	2	Step_No	2	Step_No	2	Step_No	2	Step_No	2	Step_No	2
	Label	R	Label	L	Label	R	Label	L	Label	R	Label	L	Label	R	Label	L
	Stimulus	WHT Phot WHT 3dB Flash	Stimulus	WHT Phot WHT 3dB Flash	Stimulus	WHT Phot WHT 3dB Flash	Stimulus	WHT Phot WHT 3dB Flash	Stimulus	WHT Phot WHT 3dB Flash	Stimulus	WHT Phot WHT 3dB Flash	Stimulus	WHT Phot WHT 3dB Flash	Stimulus	WHT Phot WHT 3dB Flash
	Low cut (Hz)	0.3	Low cut (Hz)	0.3	Low cut (Hz)	0.3	Low cut (Hz)	0.3	Low cut (Hz)	0.3	Low cut (Hz)	0.3	Low cut (Hz)	0.3	Low cut (Hz)	0.3
	High cut (Hz)	500	High cut (Hz)	500	High cut (Hz)	500	High cut (Hz)	500	High cut (Hz)	500	High cut (Hz)	500	High cut (Hz)	500	High cut (Hz)	500
	Notch	OFF	Notch	OFF	Notch	OFF	Notch	OFF	Notch	OFF	Notch	OFF	Notch	OFF	Notch	OFF
Cursor #	4789 Time	4789 Amp	4790 Time	4790 Amp	4799 Time	4799 Amp	4800 Time	4800 Amp	4809 Time	4809 Amp	4810 Time	4810 Amp	4819 Time	4819 Amp	4820 Time	4820 Amp
1
2
3
4
5
6
7
8
9
10
Wave Data	4789 Time	4789 Amp	4790 Time	4790 Amp	4799 Time	4799 Amp	4800 Time	4800 Amp	4809 Time	4809 Amp	4810 Time	4810 Amp	4819 Time	4819 Amp	4820 Time	4820 Amp
	-20	-1.777868	-20	-.2261862	-20	.4434089	-20	4.210389	-20	1.040677	-20	-1.200288	-20	1.186288	-20	-2.960151
	-19	-1.966419	-19	-.4106722	-19	.3190859	-19	4.306588	-19	1.115636	-19	-1.300353	-19	1.182453	-19	-3.27768
	-18	-2.023177	-18	-.5221922	-18	.3227153	-18	4.451853	-18	1.100576	-18	-1.465338	-18	1.321989	-18	-3.520035
	-17	-2.16298	-17	-.5932003	-17	.264379	-17	4.50205	-17	1.119525	-17	-1.536514	-17	1.464267	-17	-3.77614
	-16	-2.227567	-16	-.6660188	-16	.4360208	-16	4.587602	-16	1.07051	-16	-1.642475	-16	1.597498	-16	-4.036402
	-15	-2.248383	-15	-.7013839	-15	.8104197	-15	4.963069	-15	.9149085	-15	-1.703718	-15	1.746982	-15	-4.176377
	-14	-1.765814	-14	-.8111894	-14	.3966461	-14	4.546386	-14	1.725778	-14	-1.077937	-14	1.076467	-14	-3.893318
	-13	-2.387406	-13	-1.146416	-13	-3.944604E-02	-13	3.869444	-13	1.226913	-13	-1.611385	-13	1.192618	-13	-4.142151
	-12	-2.333226	-12	-.6855251	-12	.5947559	-12	4.721579	-12	.8490035	-12	-2.087956	-12	1.616695	-12	-4.187037
	-11	-2.549153	-11	-.4801929	-11	.4390992	-11	5.056185	-11	.8201066	-11	-1.999485	-11	2.082008	-11	-4.268447
	-10	-2.204316	-10	-.5051382	-10	1.584071	-10	5.662334	-10	.5330359	-10	-1.860873	-10	2.187904	-10	-4.458902
	-9	-2.250382	-9	-.5798419	-9	1.887392	-9	5.922487	-9	.3346146	-9	-1.584673	-9	2.326201	-9	-4.108409
	-8	-2.253594	-8	-.1403812	-8	2.112141	-8	6.973135	-8	.4955687	-8	-1.063645	-8	1.585558	-8	-4.219666
	-7	-1.383132	-7	-.1904254	-7	2.54157	-7	7.519701	-7	.797745	-7	-2.050058E-02	-7	1.456331	-7	-4.587515
	-6	-1.814745	-6	-4.294268E-02	-6	2.392186	-6	7.374969	-6	.9618159	-6	6.181276E-02	-6	1.140471	-6	-5.013723
	-5	-1.387037	-5	-.3785346	-5	2.276556	-5	7.27089	-5	.9816678	-5	-.0293558	-5	1.820883	-5	-5.32663
	-4	-1.268879	-4	-.4116573	-4	2.157322	-4	6.995469	-4	1.461893	-4	.377192	-4	2.336857	-4	-5.91187
	-3	-1.67784	-3	-.7517917	-3	2.028354	-3	6.745215	-3	.7536114	-3	-.7918838	-3	2.011074	-3	-6.805806
	-2	-1.173373	-2	-.2045202	-2	1.873319	-2	6.462237	-2	.6444871	-2	-1.035894	-2	1.99457	-2	-6.86523
	-1	-1.432717	-1	-.6015952	-1	1.843161	-1	6.619176	-1	.3933262	-1	-1.586929	-1	2.161558	-1	-6.863042
	0	-1.73089	0	-.4532547	0	2.19401	0	7.464011	0	.3651203	0	-1.583468	0	2.218236	0	-7.317968
	1	-4.484426	1	-.8236816	1	.6842387	1	9.476229	1	-1.968504	1	.045573	1	-.6646922	1	-7.317899
	2	-2.206277	2	-1.120467	2	2.464167	2	7.936814	2	1.108213	2	-2.621755	2	1.614927	2	-11.45717
	3	-1.611346	3	-.9843681	3	2.748716	3	7.943199	3	2.038919	3	-1.687104	3	2.460355	3	-11.73424
	4	-2.514926	4	-.6885856	4	1.244797	4	6.780858	4	1.526026	4	-1.061501	4	1.636466	4	-10.61583
	5	-3.058894	5	-.7788172	5	2.03163	5	7.972377	5	1.533067	5	-1.350764	5	1.286613	5	-10.56703
	6	-3.354416	6	-1.160425	6	2.611412	6	8.085055	6	.7368205	6	-2.041042	6	.8187028	6	-10.7123
	7	-3.552842	7	-1.417096	7	2.906865	7	8.168571	7	.222462	7	-2.181727	7	.0920478	7	-11.40187
	8	-3.881571	8	-2.231794	8	2.45004	8	7.427983	8	-.1551204	8	-2.34894	8	-.8169758	8	-12.30161
	9	-4.376591	9	-2.864937	9	.7684307	9	6.303075	9	-1.325137	9	-3.240361	9	-2.108538	9	-13.6114
	10	-5.279048	10	-3.722619	10	-7.239532E-02	10	4.866418	10	-2.845008	10	-4.791632	10	-2.849344	10	-15.09616
	11	-6.769452	11	-4.593998	11	-1.768747	11	2.788806	11	-4.588369	11	-6.748044	11	-4.730237	11	-17.15578
	12	-8.003256	12	-5.625463	12	-3.083867	12	.2501321	12	-5.421547	12	-7.390907	12	-6.740297	12	-19.15813
	13	-8.953365	13	-6.567797	13	-4.773466	13	-1.28698	13	-6.943669	13	-9.329238	13	-8.068898	13	-21.32382
	14	-10.36684	14	-7.564124	14	-6.320565	14	-3.019843	14	-8.929277	14	-11.46071	14	-10.18621	14	-22.94091
	15	-10.86956	15	-8.199808	15	-8.060832	15	-4.641708	15	-9.7853	15	-12.57347	15	-10.95351	15	-24.23246
	16	-11.79618	16	-8.939101	16	-7.602066	16	-3.811073	16	-10.20826	16	-12.71556	16	-11.10667	16	-24.51929
	17	-12.32403	17	-9.125594	17	-6.83901	17	-3.535334	17	-9.965982	17	-12.34984	17	-10.93282	17	-24.59267
	18	-12.92419	18	-9.489923	18	-6.270227	18	-2.891274	18	-9.730419	18	-12.3194	18	-10.79265	18	-24.70772
	19	-13.46551	19	-9.313216	19	-6.13062	19	-2.14096	19	-9.209207	19	-12.19187	19	-10.61421	19	-24.1085
	20	-13.11086	20	-9.053926	20	-3.337262	20	.3564377	20	-8.647047	20	-11.50084	20	-9.563979	20	-23.42183
	21	-12.97391	21	-9.011468	21	-2.574022	21	.5317335	21	-8.031122	21	-10.86754	21	-9.004043	21	-22.9767
	22	-12.25563	22	-8.789367	22	-2.403763	22	-.322801	22	-7.135967	22	-10.46847	22	-8.300604	22	-22.69828
	23	-11.92095	23	-9.11907	23	-.7653912	23	-.761047	23	-5.562346	23	-8.535315	23	-6.733735	23	-21.85187
	24	-11.91299	24	-8.952353	24	.5502027	24	-.7067029	24	-2.584038	24	-4.458833	24	-3.194592	24	-19.66222
	25	-11.53574	25	-8.333233	25	1.979968	25	-.7668291	25	2.876673	25	2.112848	25	4.244108	25	-14.00556
	26	-11.05148	26	-7.839411	26	4.365591	26	.8395093	26	12.83384	26	13.89942	26	15.20116	26	-3.463779
	27	-10.2371	27	-6.664587	27	6.71318	27	2.652181	27	25.33197	27	28.4831	27	28.65991	27	10.11327
	28	-8.891013	28	-5.653685	28	10.65514	28	7.114923	28	38.62261	28	43.08252	28	41.30589	28	25.49286
	29	-7.21582	29	-3.445673	29	15.2097	29	12.27152	29	50.85233	29	55.85937	29	52.09585	29	40.44252
	30	-3.374939	30	.557766	30	23.80508	30	23.00793	30	60.735	30	65.53255	30	59.47573	30	52.0397
	31	.884874	31	6.194046	31	30.97511	31	31.77599	31	67.32311	31	72.29128	31	61.55464	31	58.56975
	32	7.704258	32	12.3216	32	38.50358	32	40.06629	32	70.75718	32	74.90532	32	61.13915	32	61.20531
	33	14.28839	33	18.1811	33	46.5284	33	48.63974	33	70.14721	33	73.66798	33	58.96318	33	60.20974
	34	20.41363	34	21.90845	34	52.75323	34	53.8181	34	66.63838	34	69.48746	34	54.72288	34	56.38789
	35	25.31984	35	23.70242	35	56.97515	35	59.12421	35	62.02349	35	64.20615	35	49.64892	35	51.34148
	36	28.74797	36	24.48354	36	59.44972	36	61.62573	36	56.7647	36	58.34444	36	43.87816	36	46.3238
	37	30.40566	37	24.8479	37	61.0753	37	62.48275	37	51.73061	37	52.66227	37	38.35859	37	40.90966
	38	30.83501	38	24.09439	38	59.93441	38	60.60494	38	47.1381	38	47.12384	38	31.96295	38	34.74736
	39	30.19345	39	22.31432	39	57.53458	39	57.02651	39	42.28329	39	40.78128	39	26.1899	39	27.92142
	40	28.54179	40	20.34026	40	54.25005	40	52.47697	40	36.54838	40	34.42021	40	21.20699	40	20.98855
	41	26.0171	41	17.84123	41	51.56506	41	48.90548	41	31.17525	41	28.97076	41	18.31513	41	14.86236
	42	23.67013	42	15.58219	42	48.18539	42	44.49569	42	28.20046	42	25.97728	42	19.74134	42	10.95405
	43	20.83842	43	12.84064	43	45.97493	43	42.20428	43	28.21587	43	27.06513	43	25.46715	43	11.16043
	44	17.55305	44	10.49819	44	42.86512	44	37.87982	44	32.35048	44	33.59678	44	34.71951	44	15.91315
	45	14.41725	45	7.808503	45	39.50148	45	33.78949	45	41.98375	45	46.58464	45	45.13576	45	25.1125
	46	11.38722	46	4.725967	46	35.52617	46	29.5751	46	54.33982	46	62.73071	46	54.46847	46	36.82885
	47	8.263322	47	1.552532	47	33.04966	47	26.58553	47	67.58649	47	78.49785	47	62.75097	47	50.25965
	48	5.116945	48	-.2054845	48	31.14562	48	23.21958	48	78.49934	48	90.22941	48	66.77068	48	61.49479
	49	3.511068	49	3.853168E-02	49	33.58915	49	23.89762	49	85.87246	49	95.62685	49	68.99697	49	70.27568
	50	3.378143	50	1.577189	50	37.82822	50	27.05924	50	88.81138	50	95.95997	50	67.58769	50	75.28116
	51	4.925822	51	5.507136	51	46.24743	51	33.92699	51	87.44614	51	92.05215	51	64.41408	51	76.76189
	52	9.508096	52	11.41886	52	56.24788	52	45.10643	52	83.06739	52	84.69492	52	59.31465	52	74.65242
	53	14.8405	53	17.37799	53	64.87212	53	54.54564	53	75.70982	53	75.71147	53	51.98641	53	69.74049
	54	21.51709	54	23.51163	54	71.75791	54	62.1055	54	66.62407	54	65.751	54	44.67406	54	62.8297
	55	28.22998	55	28.38578	55	77.18344	55	66.24998	55	57.08028	55	55.61039	55	37.09202	55	54.76558
	56	32.98471	56	31.42433	56	80.92818	56	70.80626	56	47.59333	56	45.94019	56	29.78268	56	46.1731
	57	37.32894	57	33.0378	57	82.5407	57	72.62147	57	37.54325	57	35.66062	57	23.48001	57	37.65191
	58	39.40356	58	32.60181	58	80.99728	58	71.11632	58	26.85444	58	25.57287	58	16.69708	58	29.57639
	59	39.83586	59	30.92118	59	78.72807	59	70.66684	59	17.75844	59	16.81969	59	11.04091	59	22.02411
	60	39.02642	60	28.78983	60	73.65425	60	65.6795	60	9.286169	60	8.763251	60	5.880454	60	15.22753
	61	37.00691	61	25.77341	61	69.48791	61	61.69342	61	2.699665	61	2.513158	61	1.098481	61	9.193605
	62	34.33234	62	23.2289	62	64.28554	62	54.76934	62	-3.13894	62	-3.421346	62	-1.799575	62	4.457341
	63	31.52212	63	19.58048	63	60.12646	63	49.78703	63	-7.838166	63	-8.074046	63	-4.764786	63	.3218228
	64	27.76316	64	16.54209	64	54.23454	64	42.35909	64	-11.41378	64	-11.69051	64	-6.782217	64	-3.248903
	65	24.29261	65	13.63991	65	50.35966	65	38.74798	65	-13.38808	65	-13.65858	65	-8.070928	65	-5.752527
	66	20.45278	66	10.7367	66	44.64893	66	33.97121	66	-14.14235	66	-14.06955	66	-9.001368	66	-7.502566
	67	16.98266	67	8.034233	67	43.52731	67	33.08587	67	-13.79111	67	-14.03277	67	-9.329422	67	-8.15514
	68	13.30703	68	5.375953	68	39.50927	68	28.46796	68	-13.43842	68	-13.21042	68	-9.717131	68	-8.68784
	69	10.16861	69	2.995335	69	38.11842	69	27.79854	69	-12.39271	69	-12.20335	69	-9.190228	69	-8.610763
	70	7.376404	70	.9729937	70	35.42139	70	23.99513	70	-11.38449	70	-11.05345	70	-8.779643	70	-8.155127
	71	4.956935	71	-.7623381	71	35.27307	71	23.22024	71	-10.25302	71	-9.536986	71	-8.573142	71	-7.676399
	72	3.177485	72	-1.867366	72	32.89651	72	20.50366	72	-8.637176	72	-8.29012	72	-8.402977	72	-7.194348
	73	1.727091	73	-2.556312	73	32.58909	73	19.04529	73	-7.700583	73	-7.124169	73	-8.462859	73	-6.33635
	74	.6679165	74	-3.357108	74	32.99162	74	17.71274	74	-6.723153	74	-5.999043	74	-8.472869	74	-5.953742
	75	-1.470967E-02	75	-3.741577	75	34.99147	75	19.31781	75	-6.188593	75	-5.583682	75	-9.067697	75	-5.530225
	76	-.4442491	76	-3.448416	76	34.51614	76	18.72364	76	-5.584548	76	-5.020131	76	-9.323407	76	-4.941001
	77	-.2018513	77	-3.208045	77	35.92048	77	19.32168	77	-5.753396	77	-5.037693	77	-9.95161	77	-4.997749
	78	-.6906319	78	-2.802894	78	34.95227	78	17.6569	78	-5.934969	78	-5.242234	78	-11.01727	78	-5.151868
	79	-.6279221	79	-2.541331	79	36.92133	79	18.58084	79	-7.033079	79	-6.539971	79	-12.03723	79	-5.511775
	80	-.5200844	80	-2.303669	80	35.21143	80	15.47838	80	-7.955172	80	-7.337653	80	-12.30871	80	-5.862053
	81	-.4907978	81	-1.586486	81	36.67331	81	16.89376	81	-9.400467	81	-8.132436	81	-13.11578	81	-6.668407
	82	-.2836123	82	-1.095713	82	38.51403	82	18.72107	82	-10.28842	82	-9.330907	82	-13.90515	82	-7.369248
	83	-.2785944	83	-.4321233	83	37.68735	83	18.1165	83	-10.90957	83	-10.51718	83	-14.88626	83	-7.95858
	84	-.4143245	84	-.2164264	84	39.93245	84	20.4091	84	-11.73619	84	-11.97524	84	-15.30971	84	-8.655625
	85	.1573768	85	-.6204311	85	39.2775	85	20.28268	85	-13.34188	85	-14.13368	85	-15.92202	85	-9.025881
	86	.4686393	86	-.2649212	86	39.34365	86	19.32023	86	-14.3026	86	-15.12112	86	-16.13044	86	-9.790555
	87	.2567959	87	-4.030215E-02	87	39.38866	87	19.2929	87	-14.95809	87	-16.17241	87	-16.35219	87	-10.20966
	88	.1198603	88	-.162022	88	40.0808	88	19.53944	88	-15.61748	88	-16.89386	88	-16.43913	88	-10.66645
	89	-.1379511	89	.5593954	89	40.93311	89	20.46744	89	-16.22482	89	-17.45674	89	-16.56992	89	-10.49061
	90	-.4148994	90	.1019927	90	40.27358	90	19.38554	90	-16.96158	90	-17.98273	90	-16.32076	90	-10.37957
	91	-.2202291	91	-.1187468	91	39.78392	91	19.22691	91	-17.43392	91	-17.79823	91	-16.53077	91	-10.14078
	92	.2255388	92	-1.066686	92	38.95697	92	18.0059	92	-17.49604	92	-17.96993	92	-16.38464	92	-9.765409
	93	-4.294415E-02	93	-1.670481	93	37.79544	93	15.72279	93	-17.91293	93	-18.29721	93	-16.44477	93	-10.05253
	94	.2299821	94	-1.925691	94	38.47914	94	15.0845	94	-18.25479	94	-18.4081	94	-15.30667	94	-9.634201
	95	-.6986056	95	-2.661798	95	36.13733	95	11.80087	95	-18.51609	95	-18.45033	95	-14.62813	95	-9.527238
	96	-1.310761	96	-3.008792	96	36.48536	96	11.78178	96	-18.71844	96	-18.50307	96	-14.09282	96	-9.324861
	97	-1.881065	97	-3.615157	97	36.01041	97	11.56985	97	-18.37942	97	-17.65961	97	-13.94635	97	-9.045176
	98	-2.352952	98	-4.077668	98	34.28429	98	10.36855	98	-18.4689	98	-17.26217	98	-14.28866	98	-8.722857
	99	-2.578115	99	-5.36007	99	34.54657	99	10.80406	99	-17.80294	99	-16.96011	99	-14.72832	99	-8.732944
	100	-3.248428	100	-6.298822	100	33.43517	100	7.95053	100	-17.70443	100	-16.72833	100	-14.61819	100	-9.213531
	101	-3.526999	101	-6.172875	101	33.64709	101	7.919365	101	-17.24264	101	-16.78255	101	-14.98792	101	-9.758434
	102	-4.697349	102	-6.531899	102	31.77082	102	6.679741	102	-17.01359	102	-16.81299	102	-15.38889	102	-10.40832
	103	-5.343831	103	-6.526124	103	32.90984	103	6.879819	103	-16.41895	103	-16.24798	103	-15.50505	103	-11.16238
	104	-5.980378	104	-6.990259	104	32.55919	104	6.468466	104	-16.13998	104	-15.78395	104	-15.86515	104	-11.76213
	105	-6.866104	105	-7.246681	105	33.92211	105	6.990426	105	-16.30494	105	-16.05971	105	-16.69555	105	-12.18277
	106	-6.181098	106	-6.584015	106	33.61749	106	5.143753	106	-16.04377	106	-16.22413	106	-16.01728	106	-12.42077
	107	-6.947126	107	-6.912039	107	35.52239	107	7.318009	107	-16.37876	107	-16.67549	107	-15.94307	107	-13.03895
	108	-6.974727	108	-6.48522	108	36.43117	108	8.003227	108	-16.41628	108	-16.41284	108	-16.5914	108	-12.96049
	109	-7.273271	109	-6.240803	109	36.9219	109	8.687242	109	-17.03028	109	-17.05906	109	-16.5618	109	-12.99516
	110	-7.143023	110	-6.033272	110	37.58785	110	8.776134	110	-17.47397	110	-17.24177	110	-17.44385	110	-13.31525
	111	-6.782981	111	-5.738691	111	37.91906	111	8.224344	111	-17.92516	111	-17.21569	111	-17.14336	111	-12.99755
	112	-6.825051	112	-5.737233	112	38.24027	112	7.756251	112	-18.30169	112	-17.05429	112	-16.66972	112	-13.09301
	113	-6.155168	113	-4.979638	113	40.02026	113	8.185395	113	-17.7529	113	-16.38	113	-15.90366	113	-13.26512
	114	-5.905693	114	-4.880679	114	39.00059	114	7.051566	114	-18.19888	114	-16.44358	114	-16.18941	114	-13.83936
	115	-5.830869	115	-4.81859	115	39.21964	115	7.280529	115	-18.98605	115	-17.17899	115	-16.91532	115	-13.98488
	116	-5.606735	116	-4.709001	116	40.43219	116	8.693971	116	-19.28995	116	-18.63927	116	-16.31535	116	-13.94819
	117	-5.975204	117	-4.42638	117	40.22039	117	8.848385	117	-19.66787	117	-19.08259	117	-16.2126	117	-14.22217
	118	-5.394629	118	-4.137841	118	39.94255	118	7.882054	118	-19.54737	118	-19.22361	118	-16.13779	118	-14.08382
	119	-5.322263	119	-4.737511	119	40.19267	119	7.752629	119	-20.1228	119	-19.80083	119	-16.99816	119	-14.65055
	120	-5.195854	120	-5.036047	120	39.6875	120	6.433969	120	-19.98361	120	-19.61256	120	-16.81989	120	-14.51152
	121	-5.087577	121	-4.939849	121	38.49576	121	3.788089	121	-19.60813	121	-18.97347	121	-16.7864	121	-14.47482
	122	-5.327852	122	-5.037152	122	40.78051	122	5.980227	122	-19.29057	122	-18.62203	122	-16.68318	122	-14.41303
	123	-4.893834	123	-5.207811	123	41.03167	123	6.508521	123	-19.83746	123	-19.71088	123	-16.71754	123	-14.5018
	124	-4.705714	124	-5.293583	124	41.69301	124	7.920044	124	-19.88079	124	-19.83465	124	-17.29944	124	-14.78583
	125	-4.71039	125	-5.23599	125	41.92903	125	7.250245	125	-20.13045	125	-19.8529	125	-17.24983	125	-14.73112
	126	-4.353574	126	-5.202219	126	41.12175	126	6.330881	126	-20.31957	126	-19.9724	126	-17.0626	126	-14.57561
	127	-4.677027	127	-5.252219	127	39.48423	127	4.553172	127	-20.33371	127	-19.49843	127	-17.06512	127	-14.81065
	128	-4.346013	128	-5.103661	128	38.99686	128	2.772506	128	-20.23321	128	-19.55256	128	-16.90699	128	-14.7507
	129	-4.41505	129	-5.57284	129	38.68573	129	2.366113	129	-20.03222	129	-19.1898	129	-16.60014	129	-14.60521
	130	-4.711082	130	-5.98588	130	37.94903	130	2.071942	130	-19.70248	130	-19.18003	130	-15.67345	130	-14.59912
	131	-4.574045	131	-5.778162	131	36.84049	131	1.3803	131	-19.86192	131	-19.20133	131	-15.18994	131	-14.19033
	132	-5.213913	132	-5.934432	132	36.42464	132	1.069582	132	-19.99863	132	-19.3975	132	-15.25751	132	-13.91854
	133	-5.391805	133	-5.723536	133	37.33422	133	3.048171	133	-19.57549	133	-19.11743	133	-14.49092	133	-13.50084
	134	-6.14183	134	-6.005745	134	36.76213	134	2.544704	134	-19.56555	134	-18.85801	134	-14.69068	134	-12.97486
	135	-6.073365	135	-6.647675	135	36.80357	135	3.118206	135	-19.01052	135	-18.52425	135	-13.95734	135	-12.08414
	136	-6.020116	136	-6.919029	136	35.687	136	2.655794	136	-19.09002	136	-19.09165	136	-13.70998	136	-11.37437
	137	-6.563693	137	-7.146826	137	34.44847	137	1.560027	137	-19.18652	137	-19.40944	137	-14.43283	137	-11.27281
	138	-6.556371	138	-6.642084	138	35.55777	138	2.528572	138	-19.1681	138	-19.13757	138	-14.9951	138	-11.0249
	139	-7.088515	139	-6.619555	139	34.11236	139	.2571911	139	-18.53076	139	-18.13912	139	-15.04212	139	-10.81303
	140	-7.44275	140	-6.532831	140	33.58344	140	-.9728869	140	-18.20306	140	-17.63849	140	-14.55284	140	-10.75185
	141	-7.636696	141	-6.354142	141	32.80855	141	-1.667554	141	-17.82492	141	-17.55358	141	-14.90637	141	-11.0867
	142	-7.824763	142	-6.3555	142	32.48381	142	-1.887434	142	-17.89783	142	-17.66652	142	-15.77658	142	-11.74793
	143	-7.20419	143	-6.715648	143	33.76669	143	.4544927	143	-17.65821	143	-16.95708	143	-15.22286	143	-11.47463
	144	-7.574051	144	-6.688522	144	32.9306	144	-.357524	144	-18.17667	144	-17.39178	144	-15.63582	144	-12.03032
	145	-7.502096	145	-6.357434	145	32.36986	145	8.775074E-02	145	-18.49273	145	-17.67764	145	-15.67741	145	-12.30909
	146	-7.622925	146	-6.570038	146	31.30557	146	-.2635669	146	-18.63946	146	-17.7088	146	-15.64628	146	-12.88782
	147	-7.516156	147	-6.203465	147	29.81703	147	-1.545239	147	-17.8796	147	-16.52812	147	-15.12428	147	-12.88047
	148	-7.290059	148	-6.486985	148	28.64198	148	-2.647895	148	-17.47791	148	-16.19728	148	-14.97106	148	-12.90125
	149	-7.873456	149	-6.678332	149	27.19346	149	-2.775607	149	-17.35311	149	-15.9835	149	-15.01979	149	-13.62668
	150	-8.030783	150	-6.696834	150	26.57113	150	-3.542698	150	-16.32803	150	-15.27346	150	-14.8851	150	-13.50209
	151	-7.881822	151	-6.737132	151	25.90814	151	-2.969562	151	-16.25733	151	-15.44443	151	-15.0914	151	-13.19074
	152	-8.047812	152	-7.337051	152	24.71421	152	-2.916241	152	-16.15565	152	-15.58997	152	-15.32301	152	-13.66878
	153	-7.413904	153	-6.986656	153	24.49418	153	-2.180003	153	-15.21865	153	-14.6272	153	-14.98696	153	-13.81275
	154	-7.798595	154	-7.25797	154	22.15301	154	-3.704441	154	-14.83719	154	-14.00451	154	-15.29532	154	-14.13462
	155	-7.713574	155	-7.020999	155	22.22747	155	-3.771745	155	-14.25635	155	-13.31362	155	-14.80588	155	-13.93545
	156	-8.016452	156	-7.007499	156	21.31119	156	-4.504867	156	-13.55669	156	-13.00242	156	-14.38986	156	-13.83903
	157	-8.447016	157	-6.748533	157	20.49636	157	-5.435257	157	-13.24724	157	-12.5162	157	-14.60133	157	-13.9519
	158	-8.0315	158	-6.076083	158	19.70995	158	-5.956111	158	-12.8905	158	-12.04974	158	-14.90426	158	-13.53568
	159	-7.54176	159	-6.14069	159	19.00089	159	-4.94275	159	-13.03863	159	-12.09304	159	-14.86602	159	-13.62334
	160	-7.172015	160	-6.409347	160	19.07247	160	-4.466689	160	-13.11303	160	-11.86159	160	-13.76556	160	-13.10116
	161	-7.155542	161	-6.129364	161	18.97772	161	-4.216969	161	-12.72188	161	-11.22064	161	-13.99001	161	-13.43265
	162	-6.595855	162	-6.145338	162	17.86234	162	-4.730841	162	-12.92497	162	-11.36322	162	-14.05645	162	-12.94402
	163	-6.239929	163	-5.935447	163	18.03088	163	-3.698968	163	-12.15118	163	-10.9825	163	-13.31716	163	-12.69816
	164	-6.41574	164	-5.626624	164	17.04801	164	-3.340757	164	-12.51839	164	-11.16828	164	-13.6325	164	-12.62518
	165	-6.463895	165	-5.548344	165	16.34515	165	-3.34633	165	-12.78382	165	-11.62839	165	-13.95755	165	-12.64514
	166	-6.740054	166	-5.745924	166	14.87305	166	-4.937045	166	-12.60444	166	-12.29325	166	-13.23456	166	-12.41657
	167	-6.679308	167	-5.343015	167	14.44401	167	-4.41487	167	-12.68159	167	-12.51827	167	-12.99051	167	-12.35878
	168	-6.545269	168	-5.266413	168	12.83365	168	-5.212331	168	-12.29915	168	-12.69261	168	-12.48599	168	-11.95905
	169	-6.614781	169	-6.157189	169	11.89265	169	-5.400762	169	-11.99915	169	-12.45898	169	-12.29872	169	-11.96268
	170	-5.874618	170	-6.255234	170	10.9406	170	-5.960896	170	-11.86436	170	-12.20103	170	-12.32928	170	-11.62105
	171	-6.530452	171	-6.618231	171	10.2305	171	-6.844244	171	-11.34079	171	-11.37468	171	-12.74016	171	-11.63463
	172	-6.233294	172	-6.334004	172	11.01034	172	-5.662615	172	-10.38022	172	-10.39847	172	-12.91681	172	-11.46466
	173	-6.449244	173	-6.088142	173	11.49558	173	-4.120257	173	-10.64427	173	-11.01623	173	-12.12811	173	-11.65101
	174	-6.426518	174	-6.322922	174	10.74758	174	-3.433016	174	-10.37037	174	-10.40997	174	-12.05451	174	-11.71238
	175	-6.595459	175	-6.399218	175	11.18279	175	-2.247784	175	-10.09085	175	-9.861331	175	-11.82171	175	-11.58372
	176	-6.593572	176	-6.638829	176	9.109882	176	-4.898712	176	-10.56816	176	-9.981951	176	-11.79822	176	-11.33107
	177	-6.119042	177	-6.374492	177	7.973271	177	-6.891449	177	-11.04109	177	-10.45415	177	-11.33465	177	-11.10219
	178	-6.518534	178	-6.105553	178	7.794472	178	-8.023092	178	-11.25602	178	-10.70961	178	-11.29378	178	-11.03309
	179	-6.218143	179	-6.824821	179	6.583902	179	-9.221534	179	-11.03316	179	-10.56617	179	-11.13058	179	-10.63463
	180	-6.270574	180	-6.612444	180	5.624738	180	-9.771362	180	-10.69416	180	-10.3061	180	-10.49016	180	-10.58158
	181	-6.372834	181	-6.480695	181	4.360779	181	-9.846895	181	-11.55692	181	-10.80999	181	-10.7302	181	-10.62044
	182	-6.867195	182	-6.375681	182	2.871841	182	-9.731246	182	-11.42203	182	-10.57255	182	-10.4514	182	-10.3212
	183	-6.893354	183	-6.527189	183	2.35092	183	-10.0566	183	-11.18242	183	-10.55005	183	-10.4006	183	-10.19139
	184	-7.089689	184	-6.659855	184	2.490914	184	-9.088373	184	-10.64275	184	-9.679197	184	-9.766889	184	-9.882437
	185	-7.165837	185	-6.851197	185	1.350877	185	-9.211874	185	-9.992399	185	-9.62168	185	-9.601094	185	-9.959556
	186	-7.603646	186	-7.081139	186	1.176684	186	-8.181696	186	-9.865461	186	-9.540506	186	-9.570807	186	-9.9508
	187	-7.094103	187	-6.769296	187	.3787139	187	-8.444123	187	-9.223582	187	-8.974971	187	-9.516582	187	-9.569531
	188	-7.380202	188	-6.889756	188	.8180822	188	-8.178059	188	-9.246551	188	-8.819427	188	-9.529258	188	-9.33234
	189	-7.377956	189	-6.781015	189	-.1227979	189	-9.115469	189	-7.922472	189	-7.691536	189	-9.031022	189	-9.079679
	190	-7.223252	190	-6.876314	190	.3500179	190	-8.792048	190	-7.334575	190	-7.612738	190	-8.899745	190	-9.204515
	191	-7.570481	191	-6.704875	191	.2450969	191	-9.256201	191	-8.00426	191	-8.291353	191	-9.10005	191	-8.948946
	192	-6.876363	192	-6.27347	192	-.1627067	192	-8.997443	192	-7.968534	192	-8.646742	192	-8.781371	192	-8.703221
	193	-6.670243	193	-6.529666	193	.3794452	193	-8.185318	193	-8.045575	193	-8.332943	193	-8.082112	193	-8.284113
	194	-6.728105	194	-6.27265	194	.1205452	194	-8.324321	194	-8.148777	194	-8.173905	194	-8.201532	194	-7.941671
	195	-6.887344	195	-5.960403	195	-2.348971E-02	195	-9.62938	195	-8.07043	195	-8.19837	195	-8.000306	195	-7.863388
	196	-7.109013	196	-6.083191	196	-1.117241	196	-11.12091	196	-7.882561	196	-7.647404	196	-8.347887	196	-7.786286
	197	-6.526688	197	-6.14372	197	-.2198704	197	-10.67334	197	-7.824969	197	-7.840578	197	-7.370357	197	-7.959732
	198	-6.282687	198	-6.608374	198	-.3125738	198	-9.877721	198	-8.676565	198	-8.717154	198	-7.293162	198	-7.999991
	199	-5.979025	199	-7.21626	199	-.5208037	199	-9.962009	199	-8.281335	199	-8.043778	199	-7.179957	199	-8.471376
	200	-6.1246	200	-7.039075	200	.4120815	200	-8.294424	200	-8.01675	200	-7.894773	200	-7.366952	200	-8.228495
	201	-6.629377	201	-6.75233	201	.2955627	201	-9.126971	201	-7.241832	201	-7.230868	201	-7.877176	201	-8.209888
	202	-6.970616	202	-6.361012	202	.42581	202	-8.967019	202	-7.050209	202	-7.492863	202	-7.266486	202	-8.543964
	203	-7.296993	203	-6.365349	203	.915465	203	-9.101015	203	-6.896764	203	-7.510574	203	-6.976569	203	-8.633589
	204	-7.363289	204	-6.413797	204	1.817463	204	-7.993738	204	-7.177903	204	-7.96901	204	-6.783557	204	-8.671991
	205	-7.138423	205	-6.411201	205	1.952212	205	-7.266818	205	-7.591275	205	-7.937043	205	-6.934237	205	-8.407062
	206	-7.130535	206	-6.631464	206	2.738255	206	-6.55462	206	-8.144032	206	-8.058099	206	-6.716362	206	-8.202148
	207	-6.557438	207	-6.718194	207	3.353512	207	-6.401749	207	-7.243922	207	-7.257422	207	-6.514115	207	-7.839101
	208	-7.0096	208	-6.672907	208	2.852058	208	-7.170201	208	-7.813503	208	-7.741147	208	-6.970041	208	-7.78426
	209	-6.88003	209	-6.331986	209	2.749377	209	-8.135972	209	-7.369302	209	-7.433925	209	-6.686079	209	-7.364267
	210	-7.286605	210	-6.269661	210	2.468087	210	-10.24314	210	-8.058844	210	-7.632767	210	-6.761277	210	-7.602439
	211	-7.044266	211	-6.061781	211	4.072837	211	-9.776084	211	-8.321383	211	-7.956057	211	-6.396592	211	-7.517471
	212	-6.259542	212	-6.414984	212	4.089243	212	-8.807353	212	-7.847651	212	-7.608696	212	-6.225594	212	-7.937903
	213	-6.44586	213	-6.399122	213	3.727532	213	-8.587988	213	-8.205413	213	-7.615595	213	-6.373799	213	-8.239225
	214	-6.172737	214	-6.49146	214	4.094958	214	-8.745531	214	-7.99964	214	-7.674531	214	-5.863957	214	-8.150788
	215	-6.446424	215	-6.215797	215	4.042964	215	-7.715282	215	-7.360132	215	-7.225365	215	-5.951879	215	-8.265512
	216	-6.757049	216	-5.754431	216	3.72159	216	-9.351899	216	-7.346426	216	-7.357814	216	-6.355382	216	-8.570745
	217	-6.783214	217	-6.121739	217	5.330584	217	-7.650027	217	-6.727079	217	-6.645055	217	-6.162909	217	-8.302581
	218	-7.079489	218	-6.477043	218	4.326623	218	-8.769939	218	-6.191263	218	-6.26637	218	-5.921234	218	-8.237706
	219	-6.900268	219	-5.824233	219	4.698285	219	-7.795656	219	-5.68434	219	-6.062356	219	-5.435426	219	-8.026838
	220	-6.712584	220	-6.086744	220	5.727273	220	-7.925902	220	-5.489204	220	-5.623563	220	-5.903259	220	-8.424375
	221	-6.712542	221	-6.403577	221	5.869155	221	-8.287563	221	-4.961	221	-5.282928	221	-6.25798	221	-8.472962
	222	-6.875704	222	-6.074142	222	6.473055	222	-7.97721	222	-4.704789	222	-5.510298	222	-5.711012	222	-8.051032
	223	-6.99991	223	-6.078428	223	6.905015	223	-8.069658	223	-4.868475	223	-6.064758	223	-5.186391	223	-8.104709
	224	-6.840451	224	-5.872385	224	9.100821	224	-6.240707	224	-4.746239	224	-6.266108	224	-5.090089	224	-8.013605
	225	-7.178993	225	-5.914165	225	9.90174	225	-6.210958	225	-4.841973	225	-6.097336	225	-5.500754	225	-7.690681
	226	-6.77984	226	-5.644572	226	10.70932	226	-5.504648	226	-5.047821	226	-6.297145	226	-5.547067	226	-7.634455
	227	-6.406535	227	-5.868268	227	12.14064	227	-5.213847	227	-5.176215	227	-5.769683	227	-5.229932	227	-7.560673
	228	-6.291625	228	-6.10314	228	12.53102	228	-6.294053	228	-4.799421	228	-5.127358	228	-4.77352	228	-7.010666
	229	-6.208906	229	-5.636623	229	12.43608	229	-7.106987	229	-3.992062	229	-4.637367	229	-4.507679	229	-7.02071
	230	-6.300575	230	-5.298131	230	12.81005	230	-7.866791	230	-3.630417	230	-4.628363	230	-4.971944	230	-7.39266
	231	-6.112808	231	-5.030145	231	13.04123	231	-7.116386	231	-3.952628	231	-4.648398	231	-5.777574	231	-7.431047
	232	-6.387542	232	-5.274877	232	14.28465	232	-5.990781	232	-3.711242	232	-4.442275	232	-6.062157	232	-7.671354
	233	-6.505296	233	-5.88674	233	14.82407	233	-5.573652	233	-3.071042	233	-3.881149	233	-5.410419	233	-7.977705
	234	-6.022747	234	-5.460069	234	15.35384	234	-5.254683	234	-2.453602	234	-4.036563	234	-5.367165	234	-8.545093
	235	-6.508948	235	-5.542213	235	15.43736	235	-5.710957	235	-1.993258	235	-3.729653	235	-5.519587	235	-8.668911
	236	-6.205657	236	-5.113312	236	17.08631	236	-4.966889	236	-1.110159	236	-3.050003	236	-5.222476	236	-8.675016
	237	-6.571507	237	-5.601508	237	16.77484	237	-6.387228	237	-1.1639	237	-2.814982	237	-6.219893	237	-8.748587
	238	-6.864072	238	-5.683065	238	18.57612	238	-5.374087	238	-.8770564	238	-2.137889	238	-6.371752	238	-8.776119
	239	-6.58445	239	-5.298326	239	20.44247	239	-4.125461	239	-.6213926	239	-2.181366	239	-5.678198	239	-8.188049
	240	-6.439962	240	-5.340094	240	20.85992	240	-3.285339	240	-.5030657	240	-2.020187	240	-5.643025	240	-8.307439
	241	-6.171683	241	-5.320954	241	20.99244	241	-2.915601	241	-.9056709	241	-2.623947	241	-5.676668	241	-8.279438
	242	-6.026993	242	-5.444174	242	21.95005	242	-2.670527	242	-1.503197	242	-3.580445	242	-5.404057	242	-8.407105
	243	-5.392032	243	-5.075877	243	22.6347	243	-2.784116	243	-1.921909	243	-3.468863	243	-5.204162	243	-8.146853
	244	-5.465437	244	-4.553483	244	22.56833	244	-4.839186	244	-1.968159	244	-3.323419	244	-4.948894	244	-7.722628
	245	-5.489291	245	-4.297657	245	21.78226	245	-6.643835	245	-2.475507	245	-3.707412	245	-5.08363	245	-7.799956
	246	-5.571818	246	-3.965396	246	22.23304	246	-6.321556	246	-2.059863	246	-3.191024	246	-4.979957	246	-7.307243
	247	-5.49024	247	-4.402274	247	22.23382	247	-5.279367	247	-2.300288	247	-3.207305	247	-5.043224	247	-7.609755
	248	-5.347459	248	-4.141683	248	22.00969	248	-4.777797	248	-2.548764	248	-3.202031	248	-4.851535	248	-7.215932
	249	-4.761394	249	-4.427826	249	22.8947	249	-4.204466	249	-2.122968	249	-2.988494	249	-4.385621	249	-7.111724
	250	-4.888869	250	-4.634018	250	23.54172	250	-4.038749	250	-2.062328	250	-2.902923	250	-3.76558	250	-6.995147
	251	-4.782967	251	-4.229162	251	24.47668	251	-2.763309	251	-2.504503	251	-4.139188	251	-3.895716	251	-6.958379
	252	-5.29593	252	-4.416395	252	24.64864	252	-3.086072	252	-2.597007	252	-4.217798	252	-4.147209	252	-6.946774
	253	-5.450513	253	-4.125815	253	23.50135	253	-3.058034	253	-2.476548	253	-4.122209	253	-4.280283	253	-6.889278
	254	-5.439279	254	-3.721006	254	25.80399	254	-1.780762	254	-2.677779	254	-4.110466	254	-3.722039	254	-6.61646
	255	-5.408479	255	-3.425927	255	25.20138	255	-4.038061	255	-3.136456	255	-4.340311	255	-3.031341	255	-5.909628
	256	-5.198571	256	-3.864112	256	24.8006	256	-5.770019	256	-3.107956	256	-4.637336	256	-3.267841	256	-5.783121
	257	-5.161057	257	-3.588758	257	24.98989	257	-6.442472	257	-2.974025	257	-4.541747	257	-3.758565	257	-5.51413
	258	-5.272105	258	-3.897291	258	26.05315	258	-5.399417	258	-3.19574	258	-4.426377	258	-4.027795	258	-5.269842
	259	-4.940455	259	-3.427457	259	26.38343	259	-4.73387	259	-3.152602	259	-4.551453	259	-3.224654	259	-5.217971
	260	-4.992198	260	-3.238235	260	27.89359	260	-3.581615	260	-3.802742	260	-4.412723	260	-2.301573	260	-5.032569
	261	-4.485261	261	-3.117383	261	27.20876	261	-4.061717	261	-3.588201	261	-3.941419	261	-2.423489	261	-5.330626
	262	-4.543375	262	-2.803286	262	29.36755	262	-2.109781	262	-3.222645	262	-3.555588	262	-3.280047	262	-5.318585
	263	-4.484557	263	-2.72337	263	27.54971	263	-2.904593	263	-3.214307	263	-3.888618	263	-3.418252	263	-5.564269
	264	-4.538665	264	-2.718102	264	27.94659	264	-2.850888	264	-3.383229	264	-4.122344	264	-3.255509	264	-5.210135
	265	-4.345389	265	-2.669132	265	27.42868	265	-3.764105	265	-4.22157	265	-4.849534	265	-2.86175	265	-5.358699
	266	-4.125563	266	-2.962892	266	26.95373	266	-4.493285	266	-4.294027	266	-5.183702	266	-2.510077	266	-5.463564
	267	-4.048742	267	-3.484315	267	27.37844	267	-4.331697	267	-4.47344	267	-5.135704	267	-2.721906	267	-5.539511
	268	-4.338083	268	-2.913726	268	27.43282	268	-3.844079	268	-4.515261	268	-5.44271	268	-2.807144	268	-5.201491
	269	-4.441195	269	-2.935297	269	27.26875	269	-2.861058	269	-4.517157	269	-5.562624	269	-3.08269	269	-5.370646
	270	-4.882822	270	-3.048133	270	26.56573	270	-3.731532	270	-4.905015	270	-5.736209	270	-4.054904	270	-5.58194
	271	-5.060385	271	-2.712914	271	27.4737	271	-2.330875	271	-4.861335	271	-5.373932	271	-4.770024	271	-5.705311
	272	-5.037471	272	-2.863702	272	27.73242	272	-3.222618	272	-4.632738	272	-5.023581	272	-4.539418	272	-6.236758
	273	-4.438518	273	-3.102557	273	27.33544	273	-3.071563	273	-4.557134	273	-5.019475	273	-3.656924	273	-6.318487
	274	-4.026786	274	-3.274203	274	28.13756	274	-3.032669	274	-4.671322	274	-4.600818	274	-4.32816	274	-7.167119
	275	-4.145227	275	-3.07589	275	28.20294	275	-2.55318	275	-5.164091	275	-4.630605	275	-4.46058	275	-6.818855
	276	-4.026792	276	-2.779196	276	28.62925	276	-1.689514	276	-5.4578	276	-4.62697	276	-4.946166	276	-7.151183
	277	-4.234427	277	-2.788267	277	29.00454	277	-1.801039	277	-5.617066	277	-4.321366	277	-5.418099	277	-7.173863
	278	-4.248189	278	-2.485871	278	30.11438	278	.2268877	278	-6.060943	278	-4.842173	278	-5.450795	278	-7.5566
	279	-4.006183	279	-2.357976	279	29.86181	279	.1929445	279	-6.243538	279	-5.541536	279	-5.743586	279	-7.732682
	280	-3.694398	280	-2.33184	280	29.92054	280	.686841	280	-6.674412	280	-5.149768	280	-5.523101	280	-7.881505
	281	-3.687417	281	-2.267019	281	29.1232	281	4.736646E-02	281	-7.61826	281	-5.895087	281	-5.835317	281	-8.512401
	282	-3.527832	282	-2.551336	282	29.52415	282	.3011883	282	-8.489126	282	-6.508632	282	-6.105253	282	-8.67194
	283	-3.350474	283	-2.825453	283	28.74894	283	-.7891544	283	-8.859638	283	-7.145943	283	-5.632581	283	-8.954554
	284	-3.451465	284	-3.116182	284	27.09895	284	-3.087048	284	-9.036501	284	-7.399748	284	-6.065335	284	-9.102605
	285	-3.613018	285	-2.741958	285	28.14246	285	-2.324614	285	-9.953762	285	-8.367702	285	-6.422638	285	-9.169204
	286	-3.653616	286	-2.315148	286	28.96716	286	-1.225834	286	-10.35268	286	-8.986422	286	-6.036941	286	-9.133905
	287	-3.895462	287	-2.525779	287	28.51219	287	-1.232426	287	-11.05586	287	-9.154373	287	-6.367139	287	-9.193957
	288	-3.916227	288	-3.007212	288	29.37623	288	-.2273175	288	-11.32968	288	-9.31105	288	-6.862961	288	-9.304872
	289	-3.577238	289	-3.098049	289	30.75228	289	1.469776	289	-11.34822	289	-9.4693	289	-7.351453	289	-9.503872
	290	-3.215841	290	-2.595344	290	31.17741	290	2.557454	290	-10.88181	290	-8.832712	290	-7.041591	290	-9.196408
	291	-3.755563	291	-2.469515	291	31.18027	291	1.22163	291	-10.95197	291	-8.592612	291	-7.011262	291	-9.539599
	292	-3.829499	292	-2.685963	292	30.23842	292	-1.130051	292	-11.11638	292	-8.444	292	-7.332062	292	-9.799531
	293	-3.310944	293	-1.985678	293	31.21935	293	-1.483585	293	-11.65763	293	-8.676469	293	-7.188951	293	-9.573299
	294	-3.257403	294	-2.215652	294	32.41673	294	-.6944689	294	-11.91518	294	-8.834727	294	-7.4427	294	-9.387202
	295	-2.584992	295	-2.171774	295	31.02359	295	-2.108382	295	-12.41633	295	-9.849502	295	-7.309339	295	-9.186154
	296	-2.338936	296	-2.380325	296	30.22847	296	-2.63179	296	-13.4234	296	-10.84815	296	-6.960903	296	-9.201722
	297	-2.719485	297	-2.387016	297	30.93954	297	-2.41295	297	-14.03302	297	-11.07858	297	-6.936528	297	-9.334545
	298	-2.263092	298	-1.974167	298	30.74737	298	-2.00036	298	-14.59798	298	-11.36434	298	-7.201774	298	-9.258584
	299	-2.651122	299	-2.360855	299	29.83795	299	-3.30749	299	-14.40955	299	-10.95577	299	-7.118843	299	-9.283502
	300	-2.262251	300	-2.157673	300	31.69604	300	-1.076981	300	-13.90515	300	-10.52789	300	-7.048704	300	-9.180954
	301	-2.668854	301	-2.303389	301	31.68605	301	-.7641431	301	-14.24918	301	-10.66481	301	-7.388368	301	-9.19763
	302	-3.047018	302	-2.174169	302	30.5783	302	-1.083193	302	-13.85412	302	-10.30364	302	-7.67359	302	-8.896485
	303	-2.521677	303	-2.168335	303	30.92768	303	-.5136976	303	-13.355	303	-10.21539	303	-7.678695	303	-9.186361
	304	-2.936315	304	-2.456744	304	30.56516	304	-.5531331	304	-13.50477	304	-10.55266	304	-7.794097	304	-9.335058
	305	-2.719491	305	-2.232913	305	30.31668	305	-1.159402	305	-13.54708	305	-10.77614	305	-7.768259	305	-9.202288
	306	-2.485279	306	-2.148278	306	29.98238	306	-2.145268	306	-13.0853	306	-10.34206	306	-8.102286	306	-8.965577
	307	-2.585097	307	-1.746158	307	31.23947	307	.1533189	307	-13.1729	307	-10.32349	307	-8.466825	307	-9.325238
	308	-2.31185	308	-1.604922	308	30.08225	308	-.8953848	308	-12.88866	308	-9.787655	308	-8.429118	308	-9.340191
	309	-1.981209	309	-1.650571	309	28.80278	309	-.6526539	309	-13.59018	309	-10.04747	309	-8.370639	309	-9.39375
	310	-1.989357	310	-1.221134	310	28.91645	310	-1.034922	310	-13.51371	310	-9.658215	310	-8.133239	310	-9.527277
	311	-1.941346	311	-1.548049	311	27.83689	311	-2.611964	311	-14.54767	311	-10.38203	311	-8.743557	311	-9.354309
	312	-1.286536	312	-1.968198	312	26.95928	312	-2.621773	312	-14.33474	312	-10.05591	312	-9.223108	312	-9.253799
	313	-.8571847	313	-1.890844	313	25.89779	313	-3.343291	313	-14.34636	313	-9.830944	313	-9.246403	313	-9.215287
	314	-1.214336	314	-1.961924	314	24.533	314	-3.389366	314	-14.63953	314	-9.440957	314	-9.016133	314	-9.561192
	315	-1.160101	315	-1.390946	315	23.96932	315	-2.707118	315	-14.73266	315	-9.604521	315	-8.623101	315	-9.131988
	316	-1.48049	316	-1.551301	316	22.8956	316	-2.781181	316	-14.60337	316	-9.889199	316	-8.976049	316	-9.606193
	317	-1.313457	317	-1.513185	317	21.96794	317	-2.792521	317	-14.72641	317	-9.83561	317	-9.263905	317	-9.520173
	318	-1.021338	318	-1.747826	318	21.84062	318	-1.608343	318	-14.78643	318	-10.04328	318	-9.547782	318	-9.656342
	319	-1.678836	319	-2.308766	319	20.81863	319	-1.864367	319	-15.079	319	-10.49461	319	-9.619136	319	-9.51351
	320	-1.370567	320	-1.838203	320	20.79593	320	-1.1978	320	-14.92838	320	-10.17992	320	-9.50598	320	-9.50713
	321	-1.558326	321	-1.905231	321	20.51848	321	-1.337252	321	-14.97943	321	-10.41187	321	-10.23122	321	-9.686599
	322	-1.531938	322	-1.802406	322	19.81483	322	-1.405194	322	-15.41263	322	-11.20772	322	-10.20768	322	-9.270573
	323	-1.644887	323	-1.670189	323	20.43125	323	7.007718E-03	323	-15.30828	323	-11.52775	323	-9.801958	323	-9.221156
	324	-1.639611	324	-1.999933	324	18.37339	324	-1.74015	324	-16.18759	324	-11.75	324	-10.1989	324	-9.309048
	325	-1.004486	325	-2.098195	325	18.09455	325	-1.600862	325	-16.12177	325	-11.40935	325	-9.626496	325	-8.706879
	326	-.7780496	326	-2.032988	326	16.73617	326	-3.108922	326	-16.67078	326	-11.61569	326	-9.654826	326	-8.172687
	327	-.5496644	327	-1.920113	327	16.40353	327	-3.285278	327	-16.74431	327	-11.46736	327	-9.428675	327	-7.755309
	328	-.9056228	328	-2.525147	328	16.32391	328	-3.030891	328	-16.27519	328	-11.14517	328	-9.736262	328	-7.547365
	329	-.6165026	329	-2.157615	329	15.09774	329	-3.633296	329	-16.38985	329	-11.2079	329	-9.688132	329	-7.496464
	330	-.5948743	330	-1.760514	330	15.51947	330	-2.60993	330	-15.99765	330	-11.01379	330	-8.903456	330	-7.408707
	331	-.7084821	331	-1.821683	331	14.90141	331	-2.684366	331	-16.33995	331	-11.24919	331	-9.290462	331	-7.2534
	332	-.4643155	332	-2.100879	332	14.8678	332	-2.612931	332	-16.62027	332	-11.65595	332	-8.907897	332	-7.888517
	333	-.8848827	333	-2.079898	333	13.84769	333	-3.337901	333	-16.37278	333	-11.73761	333	-8.600326	333	-7.665195
	334	-1.1881	334	-2.300791	334	14.24393	334	-2.552219	334	-16.11466	334	-11.78131	334	-8.63038	334	-7.795649
	335	-.9237528	335	-1.536971	335	14.1551	335	-2.842515	335	-15.22607	335	-11.52723	335	-8.170115	335	-7.61121
	336	-1.14631	336	-2.140319	336	12.8435	336	-3.957019	336	-15.02497	336	-10.72663	336	-8.339014	336	-7.671575
	337	-1.345815	337	-2.244677	337	11.96535	337	-4.954157	337	-14.60453	337	-10.37993	337	-8.678988	337	-7.41633
	338	-1.265266	338	-2.347934	338	13.35272	338	-3.358454	338	-14.44995	338	-10.17718	338	-8.762064	338	-7.049393
	339	-.691731	339	-2.245008	339	12.78391	339	-3.699869	339	-14.03831	339	-9.81459	339	-8.511164	339	-6.777175
	340	-.188648	340	-2.117832	340	14.26837	340	-1.767839	340	-13.84179	340	-9.471041	340	-8.002675	340	-6.725611
	341	-.2379214	341	-2.362417	341	13.83843	341	-1.880782	341	-13.93947	341	-8.964076	341	-8.503203	341	-6.857475
	342	-6.317631E-02	342	-2.105156	342	13.24074	342	-1.797238	342	-13.51744	342	-8.72998	342	-8.473558	342	-6.50017
	343	-.1344161	343	-1.817567	343	13.33811	343	-1.769648	343	-13.44021	343	-8.805139	343	-8.420858	343	-6.544289
	344	.1537929	344	-1.54384	344	13.14147	344	-2.694261	344	-13.40221	344	-8.721715	344	-8.658373	344	-6.563643
	345	1.712958E-02	345	-1.544705	345	12.36261	345	-3.1339	345	-13.83983	345	-9.666227	345	-8.527034	345	-6.673354
	346	-.2721678	346	-.901682	346	12.1694	346	-2.389695	346	-14.22293	346	-9.997148	346	-7.923039	346	-6.197068
	347	-5.471897E-02	347	-1.352378	347	11.4131	347	-2.512893	347	-14.49097	347	-9.807233	347	-7.369376	347	-6.141236
	348	-8.614095E-02	348	-1.644977	348	11.22507	348	-.6148603	348	-14.92869	348	-9.674145	348	-8.579595	348	-6.404528
	349	.1780689	349	-1.418873	349	11.03582	349	.2176904	349	-14.22764	349	-9.063413	349	-9.574617	349	-6.571687
	350	.2289757	350	-1.279897	350	10.64971	350	-.4363969	350	-13.84531	350	-8.91333	350	-9.653963	350	-6.628718
	351	-.1123821	351	-1.469086	351	9.830317	351	-1.030101	351	-14.03728	351	-9.121064	351	-8.340988	351	-6.957145
	352	-.1420301	352	-1.525151	352	9.177756	352	-1.431719	352	-13.54506	352	-8.815386	352	-7.928895	352	-7.664769
	353	-.38582	353	-1.623969	353	8.684286	353	-1.750298	353	-12.84418	353	-7.412093	353	-8.799423	353	-8.151322
	354	-.5670283	354	-1.118816	354	8.168323	354	-2.146055	354	-12.30321	354	-6.638946	354	-9.517535	354	-8.10002
	355	-2.169609E-02	355	-1.400251	355	9.027261	355	-.2495795	355	-12.32387	355	-6.698608	355	-10.15835	355	-8.009196
	356	-.5311767	356	-1.216762	356	8.484269	356	.3552793	356	-11.64441	356	-5.811548	356	-10.03944	356	-8.021657
	357	-.1851086	357	-1.181893	357	9.091674	357	.9937807	357	-11.33689	357	-5.887184	357	-9.58969	357	-7.771677
	358	.2337691	358	-1.206109	358	7.460257	358	-.1537866	358	-11.93801	358	-6.218622	358	-10.10324	358	-8.117564
	359	-2.280462E-02	359	-1.302114	359	7.435854	359	-.3849628	359	-12.50225	359	-7.274545	359	-10.21799	359	-8.192754
	360	-.0145853	360	-1.439043	360	7.043447	360	-.5088454	360	-12.86336	360	-7.487961	360	-9.725602	360	-8.30101
	361	.149886	361	-1.313607	361	6.304123	361	-2.202832	361	-12.95337	361	-7.382799	361	-9.671932	361	-8.136999
	362	.8509207	362	-1.328422	362	6.163027	362	-1.63278	362	-13.24293	362	-8.068805	362	-9.948404	362	-8.05716
	363	.6751913	363	-1.973743	363	4.388866	363	-2.506578	363	-13.76981	363	-8.624048	363	-10.22427	363	-8.325459
	364	.9512627	364	-1.489345	364	4.907086	364	-.6643617	364	-14.12266	364	-8.499147	364	-10.12704	364	-7.809626
	365	.9290326	365	-1.680585	365	4.089431	365	-.8083438	365	-13.78278	365	-7.810272	365	-9.857713	365	-7.939152
	366	.3792787	366	-1.087999	366	4.022622	366	-.5836515	366	-12.82026	366	-7.288597	366	-9.234397	366	-7.731656
	367	.4343737	367	-1.574347	367	4.577026	367	.2886019	367	-12.58391	367	-7.467081	367	-9.266469	367	-7.670043
	368	.4785066	368	-1.824773	368	4.032694	368	.7548015	368	-12.22682	368	-7.094368	368	-10.07677	368	-8.070333
	369	.3760127	369	-1.553451	369	3.54443	369	.9127908	369	-11.8107	369	-7.001212	369	-9.581478	369	-7.759809
	370	.2417849	370	-2.205784	370	2.917165	370	.3841224	370	-11.38054	370	-6.473907	370	-9.264632	370	-7.751375
	371	.3684764	371	-1.627636	371	2.213028	371	-.8765907	371	-11.41551	371	-6.740855	371	-9.328442	371	-7.95519
	372	.4371274	372	-1.905801	372	2.970825	372	-1.537095	372	-11.29321	372	-6.691803	372	-9.677761	372	-8.179408
	373	.1223946	373	-1.906199	373	1.994379	373	-2.576794	373	-11.17274	373	-6.683824	373	-9.54982	373	-7.945282
	374	.2146485	374	-1.731682	374	2.770277	374	-2.369379	374	-10.93884	374	-6.845526	374	-9.278521	374	-7.843241
	375	.3970114	375	-1.578207	375	2.007751	375	-2.513052	375	-11.39751	375	-7.300028	375	-9.44871	375	-7.605225
	376	.8854592	376	-1.377843	376	3.136683	376	-.6551489	376	-11.62506	376	-7.212136	376	-9.537647	376	-7.637486
	377	.9281971	377	-1.610748	377	3.654038	377	.5760615	377	-11.71395	377	-6.977443	377	-9.365393	377	-7.977757
	378	.8312855	378	-1.442601	378	3.413857	378	.5962322	378	-12.07043	378	-6.605007	378	-9.019441	378	-7.703666
	379	1.580526	379	-1.436407	379	3.455268	379	.9632892	379	-11.12356	379	-5.615008	379	-9.003714	379	-7.87719
	380	1.310613	380	-1.869492	380	2.862269	380	.8932697	380	-10.65446	380	-4.903351	380	-9.292942	380	-7.961668
	381	1.481459	381	-1.502148	381	2.233094	381	-.5046424	381	-10.46522	381	-4.316986	381	-9.591268	381	-7.983202
	382	1.368005	382	-1.637779	382	.7801002	382	-1.235402	382	-10.23714	382	-4.46463	382	-9.308811	382	-8.277151
	383	1.019981	383	-1.570333	383	.4021764	383	-1.280573	383	-9.433999	383	-3.767082	383	-8.532947	383	-7.742324
	384	.6038104	384	-1.099359	384	.4392228	384	-1.45034	384	-9.147613	384	-4.2382	384	-8.456354	384	-7.621655
	385	.4072062	385	-1.517979	385	-1.062496E-02	385	-1.229105	385	-9.352921	385	-5.035812	385	-8.785038	385	-7.699285
	386	.918137	386	-1.02097	386	-.542677	386	-1.030684	386	-10.09087	386	-5.743321	386	-8.941913	386	-7.350853
	387	.4352418	387	-1.018864	387	-1.394743	387	-2.258865	387	-10.11366	387	-5.60462	387	-9.193684	387	-7.624197
	388	.2636895	388	-1.525677	388	-1.133688	388	-1.794136	388	-9.985736	388	-5.227824	388	-9.501314	388	-7.368842
	389	.5664793	389	-1.473562	389	-.5368831	389	-1.292904	389	-9.683254	389	-5.153554	389	-9.059019	389	-7.537004
	390	.5906646	390	-1.497641	390	-5.264981E-02	390	-.7764366	390	-9.557855	390	-4.586328	390	-9.358839	390	-7.745079
	391	.8735313	391	-.9925404	391	-3.789961E-02	391	-1.367823	391	-9.430325	391	-4.435023	391	-9.358401	391	-7.740862
	392	1.004508	392	-.9533176	392	.2173696	392	-1.019196	392	-9.599216	392	-3.842361	392	-8.964508	392	-7.782229
	393	.6633514	393	-.8694328	393	1.191615	393	-.4213079	393	-9.228558	393	-3.095843	393	-8.956555	393	-7.605736
	394	1.263378	394	-.944212	394	2.178664	394	.9237976	394	-9.300676	394	-2.874179	394	-9.206789	394	-7.637688
	395	1.557228	395	-1.10208	395	2.8921	395	2.312331	395	-9.072369	395	-3.004763	395	-9.19764	395	-7.333834
	396	1.550929	396	-.4440998	396	2.998572	396	2.313228	396	-8.654418	396	-2.402616	396	-9.134228	396	-7.183947
	397	.7200814	397	-.3756247	397	2.073654	397	2.189265	397	-8.181413	397	-1.651727	397	-8.96402	397	-7.291011
	398	.6755636	398	-.7539304	398	1.806717	398	2.048925	398	-7.594042	398	-.7469339	398	-8.980784	398	-7.220526
	399	1.347068	399	-.6883792	399	1.263434	399	-.1878704	399	-7.370989	399	-1.406386	399	-8.592263	399	-7.100051
	400	1.488303	400	-1.244858	400	1.197329	400	-1.10196	400	-7.644812	400	-2.412338	400	-8.43143	400	-7.208557
	401	1.040945	401	-.9473095	401	2.170193	401	-.5991052	401	-7.6706	401	-3.002343	401	-8.547965	401	-7.332916
	402	.8056936	402	-1.284526	402	1.826827	402	-.2217328	402	-7.871846	402	-3.445118	402	-8.618781	402	-7.079896
	403	.4421203	403	-1.062447	403	1.620756	403	.2303766	403	-8.073739	403	-3.594223	403	-8.538805	403	-7.121775
	404	.6639869	404	-1.143159	404	1.535133	404	.3432466	404	-8.602427	404	-4.01615	404	-8.606901	404	-6.96909
	405	3.266357E-02	405	-1.122565	405	1.985376	405	1.689707	405	-8.28295	405	-3.696766	405	-8.713074	405	-6.769507
	406	.3079706	406	-.6040528	406	3.453831	406	3.112958	406	-7.7853	406	-3.423167	406	-8.349383	406	-6.610245
	407	.1073711	407	-.8914062	407	3.956882	407	1.541996	407	-8.067801	407	-3.69486	407	-8.372483	407	-6.545381
	408	8.970281E-02	408	-.9215955	408	2.919446	408	-.3679652	408	-8.25875	408	-3.880187	408	-8.639697	408	-6.691411
	409	.6407808	409	-1.316692	409	3.723028	409	-.1829178	409	-8.101215	409	-3.412105	409	-8.662632	409	-6.821984
	410	.5224151	410	-.9373182	410	3.58132	410	-.3180843	410	-8.571033	410	-3.24531	410	-8.616429	410	-6.436266
	411	.7291667	411	-.968416	411	4.306143	411	.457475	411	-7.931808	411	-2.482631	411	-8.053071	411	-6.263472
	412	.9764186	412	-1.165018	412	4.477351	412	.2575707	412	-7.566675	412	-2.18065	412	-8.179395	412	-6.035832
	413	1.309604	413	-1.260611	413	4.492238	413	-.6500292	413	-7.934123	413	-3.434032	413	-8.108162	413	-6.109827
	414	.8370425	414	-1.052249	414	3.524976	414	-1.104773	414	-8.774225	414	-4.414952	414	-8.100193	414	-5.78965
	415	.6131964	415	-1.202087	415	3.698313	415	-.7711977	415	-9.638959	415	-4.787766	415	-7.934745	415	-5.274777
	416	.7784783	416	-1.025084	416	5.317712	416	1.357463	416	-9.275442	416	-4.480935	416	-7.189809	416	-5.062186
	417	.9948629	417	-1.967476	417	5.157307	417	1.563668	417	-9.456442	417	-4.612107	417	-7.649303	417	-5.094625
	418	.804217	418	-1.919335	418	6.120608	418	2.697785	418	-9.387473	418	-4.686385	418	-7.724416	418	-4.906747
	419	.3107086	419	-1.738039	419	5.234878	419	2.378079	419	-8.789552	419	-4.186842	419	-7.761523	419	-4.765283
	420	1.937699E-02	420	-1.555514	420	5.545393	420	1.586862	420	-8.666015	420	-3.416888	420	-7.486197	420	-4.320857
	421	-.2088653	421	-1.432672	421	5.720427	421	.7957752	421	-8.153043	421	-3.021386	421	-7.325526	421	-4.224192
	422	-.2948015	422	-1.502388	422	5.690976	422	1.038035	422	-8.185168	422	-2.823472	422	-7.396369	422	-3.757985
	423	4.288324E-02	423	-1.59828	423	7.355653	423	2.545459	423	-8.255535	423	-3.122422	423	-7.068329	423	-3.690345
	424	-.2296147	424	-1.196554	424	7.912099	424	3.970104	424	-8.248096	424	-3.389743	424	-7.005246	424	-3.72668
	425	3.647844E-03	425	-1.485617	425	7.195033	425	4.301886	425	-8.856221	425	-3.890859	425	-7.087506	425	-3.517067
	426	.5004911	426	-1.6244	426	7.151166	426	3.291684	426	-8.894161	426	-3.54541	426	-6.639598	426	-3.304178
	427	.3173741	427	-1.376288	427	6.799894	427	2.554798	427	-9.984434	427	-3.977508	427	-6.777573	427	-3.106948
	428	.4823837	428	-1.056009	428	6.743147	428	2.357565	428	-9.871048	428	-4.115092	428	-6.90666	428	-3.084533
	429	.3304676	429	-1.453557	429	5.684001	429	1.205242	429	-9.580233	429	-3.807072	429	-7.277115	429	-3.231207
	430	.5463868	430	-1.146292	430	7.113706	430	3.551511	430	-9.649433	430	-3.81065	430	-6.492879	430	-2.887754
	431	.6027768	431	-.8314102	431	6.609115	431	3.216451	431	-9.599682	431	-3.133774	431	-6.230685	431	-3.205446
	432	.2653814	432	-1.066958	432	5.834104	432	2.668708	432	-9.39681	432	-2.686927	432	-6.756076	432	-3.168856
	433	.0370573	433	-1.068695	433	6.344123	433	3.548348	433	-9.559358	433	-2.98569	433	-6.288292	433	-2.641341
	434	-.2662814	434	-1.275175	434	6.070622	434	4.094897	434	-9.073495	434	-2.834336	434	-6.429929	434	-2.529649
	435	-9.249473E-02	435	-1.131505	435	6.514524	435	3.926982	435	-9.360977	435	-3.868454	435	-6.242136	435	-2.179653
	436	5.428215E-02	436	-1.0577	436	7.63521	436	5.442266	436	-9.565125	436	-4.439359	436	-5.855805	436	-1.995649
	437	-.4854145	437	-1.090083	437	8.097322	437	5.09733	437	-10.0175	437	-4.702841	437	-6.168378	437	-1.868916
	438	-.4722451	438	-1.546255	438	7.746017	438	4.250803	438	-9.63999	438	-4.389318	438	-5.76757	438	-1.576229
	439	-.4936521	439	-1.038822	439	10.55122	439	6.502019	439	-9.160392	439	-4.197906	439	-5.771276	439	-1.604325
	440	-.5442878	440	-1.109064	440	8.9638	440	4.079446	440	-8.480304	440	-3.623779	440	-5.290973	440	-1.707012
	441	-.3267573	441	-.9079413	441	11.08085	441	5.398888	441	-8.880052	441	-4.022144	441	-5.604887	441	-1.909684
	442	-.4777404	442	-.7113844	442	10.44493	442	3.780986	442	-9.166245	442	-4.68327	442	-6.107933	442	-1.86425
	443	-.142764	443	-.8643951	443	10.69184	443	2.76696	443	-9.98581	443	-5.635529	443	-5.37485	443	-1.407624
	444	-.2855995	444	-.6333393	444	12.20389	444	3.234644	444	-10.94569	444	-6.18033	444	-5.161907	444	-1.552074
	445	-5.336785E-02	445	-.4654986	445	12.95094	445	3.839808	445	-10.67875	445	-5.964043	445	-5.563329	445	-1.264052
	446	.4294093	446	-.7155171	446	12.57962	446	3.259797	446	-10.92093	446	-6.22854	446	-5.765863	446	-1.028979
	447	.3741803	447	-.238493	447	12.41894	447	2.592629	447	-10.32481	447	-5.388435	447	-5.572139	447	-.7107551
	448	.0063591	448	-.4735956	448	14.02399	448	4.180153	448	-10.02335	448	-4.732618	448	-5.578208	448	-.6871306
	449	-.33278	449	-.7618643	449	14.18128	449	4.444706	449	-10.67898	449	-5.14904	449	-5.259318	449	-1.203872
	450	-.1300895	450	-.6553911	450	14.65219	450	4.320078	450	-10.30543	450	-5.578886	450	-5.063118	450	-1.606392
	451	-.3636424	451	-.7576847	451	13.51681	451	2.844794	451	-9.64799	451	-5.41301	451	-5.089403	451	-1.820446
	452	-.8229081	452	-1.109759	452	13.83014	452	2.374302	452	-9.694025	452	-5.814909	452	-4.934963	452	-1.924165
	453	-.4400153	453	-1.177011	453	14.8113	453	2.847909	453	-9.73675	453	-5.875203	453	-4.82383	453	-1.707983
	454	-.4175696	454	-1.50797	454	14.70856	454	2.352791	454	-10.16065	454	-5.845204	454	-5.295064	454	-1.786421
	455	-.4291911	455	-1.394944	455	16.47047	455	4.559242	455	-9.827845	455	-5.584137	455	-5.192297	455	-1.662291
	456	-.4955891	456	-1.129962	456	16.706	456	5.411843	456	-9.029466	456	-5.032074	456	-5.498253	456	-1.313635
	457	-.2878102	457	-.9797863	457	17.28495	457	6.029384	457	-8.613423	457	-4.678491	457	-4.911576	457	-1.110627
	458	-.5847328	458	-.8503675	458	17.20949	458	5.36649	458	-8.548086	458	-4.329129	458	-4.838582	458	-1.010023
	459	-.5533465	459	-.8840989	459	16.40649	459	3.727105	459	-8.857011	459	-4.396139	459	-4.956481	459	-1.341038
	460	1.702495E-02	460	-.1303038	460	17.30899	460	3.847915	460	-9.103083	460	-4.115054	460	-4.612026	460	-1.289807
	461	3.55645E-03	461	-.7200077	461	17.0929	461	3.653647	461	-8.615557	461	-3.117848	461	-5.013242	461	-1.521548
	462	-.1041386	462	-.6492394	462	17.62132	462	4.406141	462	-7.660281	462	-2.513605	462	-4.922055	462	-1.603216
	463	2.712595E-02	463	-.6902121	463	17.36896	463	5.166669	463	-8.038153	463	-3.142179	463	-4.422128	463	-1.438195
	464	.5687234	464	-.9305971	464	17.16004	464	5.836894	464	-8.88976	464	-4.32903	464	-4.795558	464	-1.773601
	465	.4212914	465	-.9475817	465	15.8987	465	4.960351	465	-9.613173	465	-5.100977	465	-4.952354	465	-2.059238
	466	.2732846	466	-1.271376	466	14.89144	466	4.212849	466	-10.09334	466	-5.826379	466	-5.361784	466	-2.318063
	467	.1711165	467	-.6145879	467	15.63951	467	4.317115	467	-9.947671	467	-4.95312	467	-5.274585	467	-2.490113
	468	-.1076375	468	-.8707635	468	14.03668	468	2.588087	468	-9.855538	468	-5.404368	468	-5.259303	468	-2.95017
	469	-4.177563E-02	469	-.9132103	469	14.07486	469	3.014537	469	-9.254891	469	-4.854677	469	-5.623628	469	-3.761955
	470	-.160465	470	-.4373155	470	13.91339	470	3.832427	470	-8.966742	470	-4.616098	470	-5.482183	470	-3.913974
	471	-.801323	471	-.6991339	471	13.83811	471	4.127271	471	-8.232199	471	-3.882163	471	-5.631129	471	-4.29811
	472	-.2119032	472	-.3909689	472	13.71512	472	4.838038	472	-7.220502	472	-3.06891	472	-5.839807	472	-4.168419
	473	-.056922	473	-.8679092	473	13.48613	473	5.006156	473	-6.97908	473	-2.838992	473	-6.052052	473	-4.285652
	474	-5.990143E-02	474	-.8037742	474	12.16312	474	3.261353	474	-6.862787	474	-2.626916	474	-6.088537	474	-4.254296
	475	.3502768	475	-.631047	475	11.41968	475	3.151271	475	-5.942164	475	-1.862469	475	-5.658531	475	-4.176375
	476	.6642724	476	-.7534282	476	10.8679	476	3.273088	476	-5.646162	476	-1.921591	476	-5.660807	476	-4.031713
	477	.9258695	477	-.5775996	477	10.3162	477	3.007322	477	-5.867207	477	-2.459632	477	-5.554024	477	-3.87692
	478	.3745524	478	-.1974856	478	8.877674	478	1.73459	478	-6.643179	478	-3.640724	478	-5.453815	478	-4.240719
	479	.4601992	479	.1642303	479	7.233682	479	.9894673	479	-7.085884	479	-4.282357	479	-5.356144	479	-4.253118
	480	.4177822	480	.8527727	480	6.868077	480	1.284349	480	-7.28173	480	-4.958145	480	-5.124127	480	-4.273324
	481	.4726774	481	.3306735	481	6.221915	481	1.252296	481	-7.789869	481	-5.039368	481	-5.31846	481	-4.264166
	482	.8327459	482	.4668138	482	5.876279	482	1.110805	482	-7.494659	482	-4.300666	482	-5.097247	482	-4.303566
	483	.7610456	483	3.655224E-02	483	5.058866	483	1.621555	483	-6.504788	483	-3.780028	483	-4.882368	483	-4.334411
	484	.4789061	484	8.498328E-02	484	4.802006	484	1.451723	484	-6.461385	484	-3.948887	484	-4.601645	484	-3.919038
	485	-8.735224E-02	485	.1686766	485	3.500535	485	1.418963	485	-6.070657	485	-3.637478	485	-4.273521	485	-3.846531
	486	.1936505	486	.2267986	486	2.070169	486	1.238193	486	-5.663216	486	-2.576396	486	-4.798712	486	-4.036959
	487	-3.937711E-02	487	.607729	487	1.390702	487	.1452319	487	-4.916672	487	-2.383677	487	-4.683547	487	-3.718854
	488	-.5226006	488	.8171123	488	-6.110033E-03	488	-1.828751	488	-5.413859	488	-3.326088	488	-4.813647	488	-3.483541
	489	.1703183	489	.4705149	489	-.2250768	489	-1.996334	489	-5.543213	489	-3.502736	489	-4.414915	489	-3.75173
	490	.2544519	490	.6937726	490	.4998857	490	-1.723184	490	-5.609296	490	-3.346884	490	-3.972943	490	-4.003653
	491	.3595085	491	.2701416	491	-.1209456	491	-2.153216	491	-5.836603	491	-2.863584	491	-4.044634	491	-3.692969
