# Supplementary material for: A single Musashi gene allele is sufficient to maintain mouse photoreceptor cells
Source: PLoS One. 2026 May 14;21(5):e0338576. doi: 10.1371/journal.pone.0338576 (PMC13175383; doi:10.1371/journal.pone.0338576)
Supplement: S3 File — (ZIP) [file pone.0338576.s012.zip › Supplementary_data_1_RawERG_data_and_R-code/3rd batch/D112_Msi TKO_ROD_061525.CSV]

Information	Record_No	4781	Record_No	4782	Record_No	4783	Record_No	4784	Record_No	4785	Record_No	4786	Record_No	4787	Record_No	4788	Record_No	4791	Record_No	4792	Record_No	4793	Record_No	4794	Record_No	4795	Record_No	4796	Record_No	4797	Record_No	4798	Record_No	4801	Record_No	4802	Record_No	4803	Record_No	4804	Record_No	4805	Record_No	4806	Record_No	4807	Record_No	4808	Record_No
	Animal ID	1084	Animal ID	1084	Animal ID	1084	Animal ID	1084	Animal ID	1084	Animal ID	1084	Animal ID	1084	Animal ID	1084	Animal ID	1087	Animal ID	1087	Animal ID	1087	Animal ID	1087	Animal ID	1087	Animal ID	1087	Animal ID	1087	Animal ID	1087	Animal ID	1080	Animal ID	1080	Animal ID	1080	Animal ID	1080	Animal ID	1080	Animal ID	1080	Animal ID	1080	Animal ID	1080	Animal ID
	Session		Session		Session		Session		Session		Session		Session		Session		Session		Session		Session		Session		Session		Session		Session		Session		Session		Session		Session		Session		Session		Session		Session		Session		Session
	Species/Breed		Species/Breed		Species/Breed		Species/Breed		Species/Breed		Species/Breed		Species/Breed		Species/Breed		Species/Breed		Species/Breed		Species/Breed		Species/Breed		Species/Breed		Species/Breed		Species/Breed		Species/Breed		Species/Breed		Species/Breed		Species/Breed		Species/Breed		Species/Breed		Species/Breed		Species/Breed		Species/Breed		Species/Breed
	Study protocol #		Study protocol #		Study protocol #		Study protocol #		Study protocol #		Study protocol #		Study protocol #		Study protocol #		Study protocol #		Study protocol #		Study protocol #		Study protocol #		Study protocol #		Study protocol #		Study protocol #		Study protocol #		Study protocol #		Study protocol #		Study protocol #		Study protocol #		Study protocol #		Study protocol #		Study protocol #		Study protocol #		Study protocol #
	Birthdate	Dec/30/1899	Birthdate	Dec/30/1899	Birthdate	Dec/30/1899	Birthdate	Dec/30/1899	Birthdate	Dec/30/1899	Birthdate	Dec/30/1899	Birthdate	Dec/30/1899	Birthdate	Dec/30/1899	Birthdate	Dec/30/1899	Birthdate	Dec/30/1899	Birthdate	Dec/30/1899	Birthdate	Dec/30/1899	Birthdate	Dec/30/1899	Birthdate	Dec/30/1899	Birthdate	Dec/30/1899	Birthdate	Dec/30/1899	Birthdate	Dec/30/1899	Birthdate	Dec/30/1899	Birthdate	Dec/30/1899	Birthdate	Dec/30/1899	Birthdate	Dec/30/1899	Birthdate	Dec/30/1899	Birthdate	Dec/30/1899	Birthdate	Dec/30/1899	Birthdate
	TestDate	Jun/15/2025	TestDate	Jun/15/2025	TestDate	Jun/15/2025	TestDate	Jun/15/2025	TestDate	Jun/15/2025	TestDate	Jun/15/2025	TestDate	Jun/15/2025	TestDate	Jun/15/2025	TestDate	Jun/15/2025	TestDate	Jun/15/2025	TestDate	Jun/15/2025	TestDate	Jun/15/2025	TestDate	Jun/15/2025	TestDate	Jun/15/2025	TestDate	Jun/15/2025	TestDate	Jun/15/2025	TestDate	Jun/15/2025	TestDate	Jun/15/2025	TestDate	Jun/15/2025	TestDate	Jun/15/2025	TestDate	Jun/15/2025	TestDate	Jun/15/2025	TestDate	Jun/15/2025	TestDate	Jun/15/2025	TestDate
	TestTime	17:29:58	TestTime	17:29:58	TestTime	17:31:26	TestTime	17:31:26	TestTime	17:37:07	TestTime	17:37:07	TestTime	17:37:53	TestTime	17:37:53	TestTime	17:57:31	TestTime	17:57:31	TestTime	17:58:57	TestTime	17:58:57	TestTime	18:01:46	TestTime	18:01:46	TestTime	18:03:02	TestTime	18:03:02	TestTime	19:36:23	TestTime	19:36:23	TestTime	19:37:50	TestTime	19:37:50	TestTime	19:40:35	TestTime	19:40:35	TestTime	19:41:18	TestTime	19:41:18	TestTime
	Protocol	ABI ROD	Protocol	ABI ROD	Protocol	ABI ROD	Protocol	ABI ROD	Protocol	ABI ROD	Protocol	ABI ROD	Protocol	ABI ROD	Protocol	ABI ROD	Protocol	ABI ROD	Protocol	ABI ROD	Protocol	ABI ROD	Protocol	ABI ROD	Protocol	ABI ROD	Protocol	ABI ROD	Protocol	ABI ROD	Protocol	ABI ROD	Protocol	ABI ROD	Protocol	ABI ROD	Protocol	ABI ROD	Protocol	ABI ROD	Protocol	ABI ROD	Protocol	ABI ROD	Protocol	ABI ROD	Protocol	ABI ROD	Protocol
	Step_No	1	Step_No	1	Step_No	3	Step_No	3	Step_No	6	Step_No	6	Step_No	8	Step_No	8	Step_No	1	Step_No	1	Step_No	3	Step_No	3	Step_No	6	Step_No	6	Step_No	8	Step_No	8	Step_No	1	Step_No	1	Step_No	3	Step_No	3	Step_No	6	Step_No	6	Step_No	8	Step_No	8	Step_No
	Label	R	Label	L	Label	R	Label	L	Label	R	Label	L	Label	R	Label	L	Label	R	Label	L	Label	R	Label	L	Label	R	Label	L	Label	R	Label	L	Label	R	Label	L	Label	R	Label	L	Label	R	Label	L	Label	R	Label	L	Label
	Stimulus	Scotopic WHT -40dB Flash	Stimulus	Scotopic WHT -40dB Flash	Stimulus	Scotopic WHT -24dB Flash	Stimulus	Scotopic WHT -24dB Flash	Stimulus	Scotopic WHT -12dB Flash	Stimulus	Scotopic WHT -12dB Flash	Stimulus	Scotopic WHT -4dB Flash	Stimulus	Scotopic WHT -4dB Flash	Stimulus	Scotopic WHT -40dB Flash	Stimulus	Scotopic WHT -40dB Flash	Stimulus	Scotopic WHT -24dB Flash	Stimulus	Scotopic WHT -24dB Flash	Stimulus	Scotopic WHT -12dB Flash	Stimulus	Scotopic WHT -12dB Flash	Stimulus	Scotopic WHT -4dB Flash	Stimulus	Scotopic WHT -4dB Flash	Stimulus	Scotopic WHT -40dB Flash	Stimulus	Scotopic WHT -40dB Flash	Stimulus	Scotopic WHT -24dB Flash	Stimulus	Scotopic WHT -24dB Flash	Stimulus	Scotopic WHT -12dB Flash	Stimulus	Scotopic WHT -12dB Flash	Stimulus	Scotopic WHT -4dB Flash	Stimulus	Scotopic WHT -4dB Flash	Stimulus
	Low cut (Hz)	0.3	Low cut (Hz)	0.3	Low cut (Hz)	0.3	Low cut (Hz)	0.3	Low cut (Hz)	0.3	Low cut (Hz)	0.3	Low cut (Hz)	0.3	Low cut (Hz)	0.3	Low cut (Hz)	0.3	Low cut (Hz)	0.3	Low cut (Hz)	0.3	Low cut (Hz)	0.3	Low cut (Hz)	0.3	Low cut (Hz)	0.3	Low cut (Hz)	0.3	Low cut (Hz)	0.3	Low cut (Hz)	0.3	Low cut (Hz)	0.3	Low cut (Hz)	0.3	Low cut (Hz)	0.3	Low cut (Hz)	0.3	Low cut (Hz)	0.3	Low cut (Hz)	0.3	Low cut (Hz)	0.3	Low cut (Hz)
	High cut (Hz)	500	High cut (Hz)	500	High cut (Hz)	500	High cut (Hz)	500	High cut (Hz)	500	High cut (Hz)	500	High cut (Hz)	500	High cut (Hz)	500	High cut (Hz)	500	High cut (Hz)	500	High cut (Hz)	500	High cut (Hz)	500	High cut (Hz)	500	High cut (Hz)	500	High cut (Hz)	500	High cut (Hz)	500	High cut (Hz)	500	High cut (Hz)	500	High cut (Hz)	500	High cut (Hz)	500	High cut (Hz)	500	High cut (Hz)	500	High cut (Hz)	500	High cut (Hz)	500	High cut (Hz)
	Notch	OFF	Notch	OFF	Notch	OFF	Notch	OFF	Notch	OFF	Notch	OFF	Notch	OFF	Notch	OFF	Notch	OFF	Notch	OFF	Notch	OFF	Notch	OFF	Notch	OFF	Notch	OFF	Notch	OFF	Notch	OFF	Notch	OFF	Notch	OFF	Notch	OFF	Notch	OFF	Notch	OFF	Notch	OFF	Notch	OFF	Notch	OFF	Notch
Cursor #	4781 Time	4781 Amp	4782 Time	4782 Amp	4783 Time	4783 Amp	4784 Time	4784 Amp	4785 Time	4785 Amp	4786 Time	4786 Amp	4787 Time	4787 Amp	4788 Time	4788 Amp	4791 Time	4791 Amp	4792 Time	4792 Amp	4793 Time	4793 Amp	4794 Time	4794 Amp	4795 Time	4795 Amp	4796 Time	4796 Amp	4797 Time	4797 Amp	4798 Time	4798 Amp	4801 Time	4801 Amp	4802 Time	4802 Amp	4803 Time	4803 Amp	4804 Time	4804 Amp	4805 Time	4805 Amp	4806 Time	4806 Amp	4807 Time	4807 Amp	4808 Time	4808 Amp	4811 Time
1
2
3
4
5
6
7
8
9
10
Wave Data	4781 Time	4781 Amp	4782 Time	4782 Amp	4783 Time	4783 Amp	4784 Time	4784 Amp	4785 Time	4785 Amp	4786 Time	4786 Amp	4787 Time	4787 Amp	4788 Time	4788 Amp	4791 Time	4791 Amp	4792 Time	4792 Amp	4793 Time	4793 Amp	4794 Time	4794 Amp	4795 Time	4795 Amp	4796 Time	4796 Amp	4797 Time	4797 Amp	4798 Time	4798 Amp	4801 Time	4801 Amp	4802 Time	4802 Amp	4803 Time	4803 Amp	4804 Time	4804 Amp	4805 Time	4805 Amp	4806 Time	4806 Amp	4807 Time	4807 Amp	4808 Time	4808 Amp	4811 Time
	-20	-1.646712	-20	.3426195	-20	-.5725328	-20	-1.396263	-20	.2364687	-20	-1.748914	-20	9.996037	-20	-2.564506	-20	1.529494	-20	-3.308066E-02	-20	4.432162	-20	-4.780786	-20	5.042857	-20	4.771583	-20	11.16438	-20	4.474751	-20	3.558649	-20	2.258734	-20	-2.264842	-20	-9.911317	-20	-1.527337	-20	-2.893363	-20	1.700733	-20	2.358473	-20
	-19	-1.630586	-19	.3924169	-19	-.7681074	-19	-1.398598	-19	.2210152	-19	-1.887566	-19	10.69135	-19	-2.712524	-19	1.082646	-19	-1.132859	-19	5.29906	-19	-4.19806	-19	5.056875	-19	5.579824	-19	12.09614	-19	5.375585	-19	3.663935	-19	2.437197	-19	-2.246233	-19	-10.03629	-19	-1.660488	-19	-2.746704	-19	1.626104	-19	2.203042	-19
	-18	-1.515471	-18	.3671589	-18	-1.125809	-18	-1.350679	-18	6.571738E-02	-18	-2.054092	-18	10.34824	-18	-3.007652	-18	1.018575	-18	-1.919248	-18	5.920634	-18	-3.718865	-18	5.668056	-18	6.887752	-18	13.1464	-18	5.680478	-18	3.803489	-18	2.474003	-18	-1.912472	-18	-9.823761	-18	-1.959266	-18	-3.05672	-18	1.194041	-18	2.195473	-18
	-17	-1.280725	-17	.4219577	-17	-1.179526	-17	-1.53107	-17	5.064188E-02	-17	-1.899788	-17	9.662356	-17	-3.281601	-17	1.105261	-17	-2.43665	-17	6.205973	-17	-3.630956	-17	6.174216	-17	7.387417	-17	14.08295	-17	5.766646	-17	3.884698	-17	2.524077	-17	-1.441907	-17	-9.842269	-17	-2.162754	-17	-3.182148	-17	1.526967	-17	2.311548	-17
	-16	-1.003586	-16	.5133516	-16	-1.431735	-16	-1.748217	-16	-.1369436	-16	-1.399742	-16	8.586185	-16	-3.721619	-16	.7324241	-16	-2.704354	-16	6.553456	-16	-3.665208	-16	6.247529	-16	7.498206	-16	14.72463	-16	6.513814	-16	3.559266	-16	2.271555	-16	-1.270319	-16	-9.769136	-16	-2.484365	-16	-3.323683	-16	1.039493	-16	1.980843	-16
	-15	-.6889595	-15	.6345764	-15	-1.583584	-15	-2.025928	-15	-.3401044	-15	-1.139938	-15	7.278202	-15	-4.310287	-15	.6191134	-15	-2.623807	-15	6.442833	-15	-4.199529	-15	6.636645	-15	7.322761	-15	15.68453	-15	6.974524	-15	3.259976	-15	2.157779	-15	-1.325826	-15	-9.951509	-15	-2.894123	-15	-3.534021	-15	.5336682	-15	1.748814	-15
	-14	-1.19519	-14	1.049502	-14	-1.033192	-14	-1.260482	-14	1.695451	-14	-1.828629	-14	11.62753	-14	-2.821901	-14	.9127198	-14	-3.186362	-14	4.036518	-14	-5.140739	-14	6.640182	-14	9.366627	-14	12.00352	-14	5.471955	-14	3.208183	-14	1.096788	-14	-1.40703	-14	-9.092651	-14	-.99124	-14	-1.963683	-14	1.622178	-14	1.923827	-14
	-13	-.4348201	-13	.5788348	-13	-2.006425	-13	-1.610348	-13	.1281157	-13	-1.123542	-13	9.833214	-13	-3.038708	-13	.6364363	-13	-3.829615	-13	7.704008	-13	-.7858118	-13	4.190578	-13	7.267877	-13	15.81064	-13	11.27868	-13	2.945005	-13	2.665831	-13	-1.194641	-13	-9.686598	-13	-2.277412	-13	-2.519825	-13	.7402116	-13	1.987744	-13
	-12	-1.403394	-12	.3789564	-12	-1.921198	-12	-1.454572	-12	-1.16262	-12	-1.688341	-12	7.965963	-12	-4.173717	-12	.6334823	-12	-4.133352	-12	7.205641	-12	-2.285407	-12	8.832614	-12	10.56114	-12	14.968	-12	4.493154	-12	3.683326	-12	3.443863	-12	-1.063925	-12	-9.981172	-12	-2.706338	-12	-4.17316	-12	.2968127	-12	1.712772	-12
	-11	-.3390059	-11	.4902027	-11	-.7341715	-11	-2.321708	-11	-1.318827	-11	-1.262888	-11	6.98478	-11	-4.332338	-11	1.588222	-11	-1.709859	-11	6.580516	-11	-4.807054	-11	6.568378	-11	5.873389	-11	17.09821	-11	5.906909	-11	4.165474	-11	2.285355	-11	-1.213673	-11	-10.37935	-11	-3.266332	-11	-4.245428	-11	1.619542	-11	2.099402	-11
	-10	-.6646791	-10	.4412877	-10	-1.586029	-10	-2.615604	-10	-.6932791	-10	-.5021152	-10	4.297982	-10	-5.115451	-10	-.9704081	-10	-2.449206	-10	7.409232	-10	-5.328414	-10	6.006525	-10	6.183673	-10	16.94791	-10	8.705821	-10	3.087973	-10	1.633896	-10	-2.069074	-10	-10.38279	-10	-3.978704	-10	-3.645339	-10	-.5934931	-10	.8337275	-10
	-9	-.0966689	-9	.8686746	-9	-2.220488	-9	-2.892853	-9	-.6894678	-9	-.4341131	-9	2.959738	-9	-6.379607	-9	.9142278	-9	-.4344498	-9	5.721085	-9	-6.849746	-9	7.581595	-9	4.683855	-9	17.27887	-9	5.990628	-9	2.469894	-9	1.820943	-9	-1.006615	-9	-10.18649	-9	-4.144711	-9	-4.656692	-9	-.4832419	-9	1.935412	-9
	-8	-.7807082	-8	-3.948674E-02	-8	-3.209612	-8	-2.327055	-8	.7425599	-8	-1.158548	-8	3.658389	-8	-4.926677	-8	1.257344	-8	-1.43424	-8	5.327792	-8	-7.489354	-8	8.69039	-8	5.454278	-8	15.14582	-8	3.591696	-8	1.424228	-8	.994033	-8	-2.189194	-8	-10.47346	-8	-3.570716	-8	-4.618051	-8	-.6319784	-8	1.851605	-8
	-7	-1.151845	-7	8.357847E-02	-7	-2.775815	-7	-2.852032	-7	.3883883	-7	-2.822072	-7	3.01996	-7	-6.245826	-7	3.018156	-7	-.4996368	-7	4.857962	-7	-7.632161	-7	7.674029	-7	2.32724	-7	22.26491	-7	11.93508	-7	.6949788	-7	.9759855	-7	-4.429575	-7	-11.08721	-7	-4.242214	-7	-4.676991	-7	-1.35972	-7	2.201905	-7
	-6	-1.124483	-6	-.1980951	-6	-2.723914	-6	-3.244809	-6	1.139501	-6	-2.360277	-6	2.754137	-6	-5.468132	-6	3.974662	-6	-3.318403	-6	5.048692	-6	-6.409257	-6	9.218657	-6	.1986408	-6	16.74983	-6	6.330212	-6	.485949	-6	1.432716	-6	-4.200148	-6	-11.38334	-6	-4.62578	-6	-4.649642	-6	.8463025	-6	3.852958	-6
	-5	-1.957432	-5	-.1015426	-5	-3.336548	-5	-3.318802	-5	.6670535	-5	-1.401028	-5	3.017068	-5	-4.222041	-5	1.911668	-5	-6.799737	-5	4.729486	-5	-6.390236	-5	7.782542	-5	-1.759093	-5	21.48694	-5	11.65931	-5	.8774606	-5	1.179081	-5	-5.327338	-5	-12.08615	-5	-3.406956	-5	-4.884321	-5	1.407788	-5	2.630359	-5
	-4	-1.85293	-4	.1915402	-4	-2.380094	-4	-3.809685	-4	-.3306574	-4	-1.566263	-4	5.917828	-4	-2.260716	-4	1.27651	-4	-6.167828	-4	4.070838	-4	-6.149107	-4	8.653174	-4	-.6917185	-4	23.25865	-4	16.06238	-4	1.550395	-4	1.307501	-4	-5.53201	-4	-12.07608	-4	-4.433429	-4	-4.541188	-4	3.676031	-4	3.213525	-4
	-3	-2.714809	-3	-7.168949E-04	-3	-2.494692	-3	-3.811263	-3	.4126515	-3	-1.664237	-3	7.357234	-3	-2.898121	-3	4.92867	-3	-3.093224	-3	3.854414	-3	-5.425385	-3	9.020746	-3	.75207	-3	23.0255	-3	18.96161	-3	1.068982	-3	1.431016	-3	-5.653061	-3	-10.86296	-3	-3.817096	-3	-3.162074	-3	3.765651	-3	4.131061	-3
	-2	-3.172581	-2	.1034679	-2	-3.49238	-2	-4.709654	-2	1.144382	-2	-1.117295	-2	10.0518	-2	-2.649391	-2	2.673897	-2	-4.605999	-2	3.906454	-2	-4.84457	-2	11.38398	-2	3.821147	-2	21.79641	-2	13.85059	-2	1.06192	-2	1.237622	-2	-4.454499	-2	-10.44458	-2	-3.400828	-2	-3.619697	-2	4.344905	-2	3.820617	-2
	-1	-4.525227	-1	.2141615	-1	-2.777952	-1	-4.63302	-1	-.1121287	-1	-2.602195	-1	11.35362	-1	-2.732238	-1	3.421497	-1	-4.926234	-1	4.44594	-1	-5.395169	-1	12.17369	-1	3.107167	-1	18.75779	-1	2.419217	-1	2.169554	-1	3.064531	-1	-4.565168	-1	-10.88143	-1	-2.93049	-1	-2.525292	-1	5.517732	-1	4.942416	-1
	0	-3.605706	0	.2044272	0	-2.981678	0	-4.55026	0	-.2818257	0	-2.109991	0	12.12037	0	-1.19576	0	3.378655	0	-5.970111	0	5.051545	0	-7.365908	0	10.7576	0	6.866045	0	21.93112	0	6.081234	0	3.191047	0	3.420247	0	-3.331383	0	-10.34834	0	-3.135712	0	-3.535104	0	6.15709	0	5.897107	0
	1	-3.030993	1	-.9969355	1	-3.564435	1	-4.155868	1	-.5192311	1	-2.101524	1	13.14096	1	-1.414757	1	3.32937	1	-5.627279	1	5.530775	1	-7.524124	1	12.71789	1	9.473174	1	21.75941	1	3.144051	1	4.325086	1	3.670133	1	-.5072866	1	-8.803275	1	-3.037685	1	-4.981879	1	7.320657	1	7.575279	1
	2	-1.583535	2	-.8957376	2	-4.217026	2	-4.757585	2	.2293818	2	-2.103131	2	13.76974	2	-2.261582	2	2.404056	2	-5.401187	2	5.913635	2	-7.014972	2	14.60089	2	11.72311	2	22.65827	2	4.200583	2	4.895194	2	4.888353	2	-.2614025	2	-8.137649	2	-4.547287	2	-6.895197	2	8.506051	2	8.65092	2
	3	-.7774326	3	.5436622	3	-4.128546	3	-5.328099	3	1.020832	3	-2.539834	3	12.40546	3	-2.619375	3	2.871262	3	-7.534719	3	6.224966	3	-5.850728	3	13.17012	3	10.84317	3	23.28222	3	8.066189	3	5.535176	3	6.284299	3	.3418771	3	-6.21017	3	-4.219101	3	-6.181616	3	9.466067	3	11.13683	3
	4	-.3142689	4	.4357966	4	-5.1429	4	-5.296618	4	.9692742	4	-3.458745	4	9.222861	4	-4.710795	4	2.821621	4	-7.50741	4	6.40809	4	-4.616826	4	14.94652	4	11.01228	4	24.02188	4	7.317738	4	4.977744	4	5.882874	4	1.733117	4	-4.370049	4	-5.970923	4	-7.532952	4	7.170939	4	9.206141	4
	5	-1.315208	5	1.168437	5	-5.345197	5	-6.226346	5	.5242921	5	-3.76736	5	3.339456	5	-8.935386	5	.7998472	5	-9.762463	5	5.464438	5	-6.268332	5	14.25523	5	9.934708	5	20.89022	5	3.303632	5	3.394406	5	3.285186	5	2.830595	5	-5.285983	5	-6.421762	5	-7.956584	5	.6508397	5	-2.056307	5
	6	-.2197631	6	2.310905	6	-5.259218	6	-6.678429	6	-1.081355	6	-4.161864	6	-9.013369	6	-20.25844	6	4.069124	6	-7.29502	6	4.974387	6	-8.762804	6	14.86143	6	11.74652	6	10.00961	6	-9.132231	6	3.197665	6	3.419598	6	1.738911	6	-6.747566	6	-8.718477	6	-8.994526	6	-14.02189	6	-19.17617	6
	7	.3040253	7	3.257496	7	-5.29401	7	-7.633651	7	-1.705032	7	-5.634351	7	-30.69102	7	-39.59774	7	3.165399	7	-9.462438	7	4.132269	7	-10.45675	7	13.31559	7	10.96508	7	-8.331266	7	-30.40524	7	3.783775	7	3.402861	7	.5890523	7	-7.669734	7	-10.13746	7	-11.32122	7	-37.18297	7	-43.51968	7
	8	7.605031E-02	8	3.845356	8	-6.361576	8	-7.890731	8	-5.454051	8	-8.101439	8	-59.11715	8	-63.9488	8	3.171873	8	-8.963418	8	2.68992	8	-11.23578	8	11.94158	8	4.038436	8	-31.74959	8	-57.46476	8	2.945301	8	3.110441	8	.4283977	8	-7.61099	8	-13.83852	8	-16.53982	8	-64.93922	8	-75.20352	8
	9	-.7920324	9	3.13535	9	-7.002453	9	-8.416502	9	-10.82177	9	-11.961	9	-90.07085	9	-92.3427	9	2.486456	9	-8.517508	9	1.575925	9	-11.0152	9	8.62762	9	9.359732	9	-62.84835	9	-90.01846	9	1.978086	9	2.822107	9	-1.585417	9	-7.976947	9	-19.34817	9	-21.9359	9	-96.98261	9	-110.6464	9
	10	9.361506E-03	10	3.911357	10	-7.416108	10	-9.236536	10	-16.88881	10	-17.53584	10	-123.0957	10	-120.4703	10	4.5026	10	-8.386118	10	.3304341	10	-10.83923	10	1.133466	10	22.67866	10	-99.30035	10	-130.7869	10	2.289407	10	2.94296	10	-3.774428	10	-8.96021	10	-25.94622	10	-28.65101	10	-128.2137	10	-145.3708	10
	11	-.2598326	11	3.647907	11	-9.011063	11	-10.14746	11	-24.31517	11	-23.72792	11	-155.6244	11	-146.689	11	4.311413	11	-10.58675	11	-3.200648E-02	11	-9.988144	11	-4.230552	11	30.06856	11	-132.0386	11	-164.2229	11	2.50721	11	3.874438	11	-3.764416	11	-8.871298	11	-32.07528	11	-36.31686	11	-156.289	11	-176.5143	11
	12	-.8122416	12	3.449169	12	-9.686933	12	-11.5289	12	-30.42441	12	-30.83402	12	-183.7118	12	-170.7417	12	3.216149	12	-11.94074	12	-.8802211	12	-10.68933	12	-12.16437	12	26.31604	12	-162.7143	12	-195.5827	12	2.999727	12	2.753891	12	-3.644888	12	-8.683527	12	-41.01046	12	-45.97387	12	-177.4186	12	-199.0226	12
	13	-.8536327	13	3.561004	13	-10.01413	13	-12.90283	13	-38.29628	13	-40.4733	13	-204.0688	13	-191.3293	13	6.158509	13	-9.871608	13	-3.237113	13	-14.0586	13	-20.78927	13	25.57051	13	-188.7318	13	-221.3099	13	3.873295	13	3.505364	13	-5.553706	13	-10.95534	13	-51.03338	13	-56.25068	13	-192.442	13	-213.2847	13
	14	.1531774	14	3.413136	14	-11.55356	14	-14.04589	14	-46.90264	14	-48.71944	14	-216.9042	14	-202.3661	14	5.679939	14	-9.050459	14	-3.699791	14	-15.77906	14	-32.55489	14	13.18879	14	-205.9815	14	-233.8419	14	2.637154	14	3.352778	14	-5.5801	14	-12.7269	14	-59.85248	14	-66.5998	14	-198.274	14	-216.705	14
	15	-.2691376	15	2.574154	15	-12.29046	15	-15.20046	15	-57.70427	15	-57.75984	15	-222.0969	15	-204.7111	15	5.468603	15	-9.862195	15	-4.420813	15	-15.85892	15	-39.11236	15	-5.746379	15	-219.9817	15	-243.8982	15	3.424781	15	3.477042	15	-6.613741	15	-14.17484	15	-68.80919	15	-78.26289	15	-194.8048	15	-211.363	15
	16	-.7290423	16	2.720047	16	-12.71261	16	-15.34569	16	-68.56985	16	-66.52312	16	-221.2503	16	-198.1989	16	6.691826	16	-10.31022	16	-3.705682	16	-16.12054	16	-50.82637	16	-61.26282	16	-220.1004	16	-238.3869	16	3.173161	16	3.903037	16	-6.981758	16	-13.03432	16	-79.06606	16	-88.72073	16	-187.9866	16	-200.779	16
	17	-.14818	17	3.375741	17	-13.30908	17	-16.2625	17	-80.29385	17	-77.11333	17	-218.8671	17	-192.6872	17	5.206492	17	-11.90882	17	-4.915744	17	-15.70617	17	-62.05886	17	-82.12316	17	-216.2464	17	-231.3161	17	4.809682	17	4.535556	17	-5.596437	17	-12.85327	17	-90.19018	17	-100.0681	17	-179.025	17	-189.1101	17
	18	.6326569	18	3.412469	18	-15.00578	18	-17.72435	18	-91.22426	18	-85.72746	18	-212.085	18	-181.6886	18	6.101547	18	-13.23609	18	-6.074553	18	-15.21796	18	-71.95438	18	-90.04332	18	-209.2388	18	-218.1123	18	6.053712	18	6.126915	18	-3.929143	18	-13.41091	18	-99.91112	18	-110.3694	18	-169.9209	18	-180.2669	18
	19	.1997483	19	4.617297	19	-16.34562	19	-18.64091	19	-104.0089	19	-95.81876	19	-205.9709	19	-174.464	19	5.675756	19	-14.54416	19	-6.894675	19	-15.25402	19	-83.91064	19	-95.37148	19	-199.995	19	-207.224	19	6.113771	19	6.088124	19	-4.321993	19	-12.25185	19	-110.3068	19	-120.5194	19	-166.584	19	-179.5205	19
	20	.2946953	20	4.531451	20	-17.35896	20	-19.70142	20	-116.2745	20	-105.8075	20	-200.6666	20	-170.3371	20	4.937426	20	-15.18778	20	-8.897717	20	-17.84523	20	-93.20616	20	-96.92181	20	-194.1675	20	-200.682	20	5.978011	20	7.147523	20	-4.121797	20	-12.49819	20	-118.2563	20	-128.5637	20	-171.6234	20	-181.8087	20
	21	.2841337	21	5.05931	21	-18.57658	21	-21.24223	21	-128.0313	21	-116.2132	21	-199.2001	21	-173.2601	21	5.425508	21	-14.33719	21	-9.787638	21	-20.75017	21	-102.5723	21	-105.2917	21	-187.5922	21	-195.8505	21	6.168421	21	6.696208	21	-4.483815	21	-14.05144	21	-125.7266	21	-138.1276	21	-167.8773	21	-161.7617	21
	22	.3366311	22	4.344191	22	-18.81169	22	-23.43146	22	-138.8604	22	-126.7722	22	-181.3105	22	-143.7102	22	3.617342	22	-15.68117	22	-10.34062	22	-22.33207	22	-112.5698	22	-116.7228	22	-189.4646	22	-203.7298	22	8.77457	22	8.591721	22	-5.285553	22	-16.29895	22	-134.2389	22	-147.8263	22	-133.7202	22	-101.2127	22
	23	1.021898	23	5.192926	23	-20.43716	23	-24.2483	23	-151.0181	23	-138.2543	23	-117.5252	23	-69.49622	23	6.473281	23	-13.00584	23	-11.75022	23	-23.09661	23	-122.3208	23	-123.2616	23	-187.8247	23	-201.7036	23	8.882742	23	8.132731	23	-7.812966	23	-16.44113	23	-144.3287	23	-158.0812	23	-63.68096	23	-5.099401	23
	24	1.371615	24	5.473549	24	-21.86049	24	-25.75762	24	-162.2005	24	-152.0062	24	-23.46658	24	30.8042	24	5.222952	24	-14.50615	24	-13.75203	24	-23.81473	24	-128.9274	24	-130.0089	24	-158.7348	24	-155.4297	24	9.6717	24	8.083508	24	-8.223531	24	-16.52998	24	-153.2596	24	-171.2309	24	20.40897	24	82.46182	24
	25	1.939227	25	5.173295	25	-23.15755	25	-26.46922	25	-170.4364	25	-164.9241	25	69.04851	25	104.1549	25	6.096631	25	-13.42246	25	-14.94631	25	-23.73431	25	-137.6626	25	-142.8561	25	-79.57599	25	-55.2765	25	9.270079	25	9.512727	25	-9.356568	25	-18.2008	25	-161.9019	25	-183.3294	25	88.15757	25	129.8235	25
	26	2.179577	26	6.434732	26	-24.65169	26	-27.38684	26	-169.2129	26	-164.5803	26	118.1169	26	120.1007	26	4.553229	26	-15.45075	26	-16.2437	26	-23.90038	26	-154.2661	26	-160.1076	26	25.99318	26	68.54491	26	10.25149	26	11.52976	26	-10.4222	26	-17.79656	26	-165.3548	26	-181.8084	26	126.4761	26	143.8711	26
	27	1.525226	27	6.044293	27	-26.13167	27	-28.9506	27	-148.6767	27	-145.168	27	123.1566	27	100.4373	27	3.66431	27	-16.44162	27	-17.18392	27	-24.02333	27	-170.3601	27	-172.2255	27	113.8356	27	142.5845	27	10.92433	27	11.95879	27	-11.42949	27	-19.75472	27	-151.7853	27	-154.2821	27	133.1286	27	126.6749	27
	28	2.036983	28	5.693648	28	-29.32098	28	-31.12181	28	-111.698	28	-99.40584	28	99.98301	28	66.77597	28	4.885247	28	-16.17392	28	-17.70013	28	-24.63985	28	-175.8415	28	-160.5252	28	163.0092	28	152.3071	28	10.30001	28	10.43367	28	-14.17424	28	-23.06128	28	-114.782	28	-92.54041	28	112.652	28	80.90478	28
	29	1.410295	29	4.865371	29	-30.99776	29	-36.86834	29	-62.95557	29	-35.04581	29	56.18256	29	13.68756	29	6.501941	29	-14.75624	29	-18.76904	29	-24.72526	29	-160.5472	29	-122.0071	29	168.7962	29	132.2926	29	11.52859	29	11.286	29	-18.11231	29	-28.42668	29	-56.13585	29	-3.378929	29	74.7123	29	27.05147	29
	30	1.89157	30	5.681291	30	-34.72754	30	-43.43154	30	-15.6888	30	24.83783	30	-.2255058	30	-52.77165	30	5.861806	30	-16.49452	30	-20.47756	30	-27.33178	30	-117.4359	30	-55.36687	30	145.4856	30	98.44731	30	11.9254	30	12.7686	30	-21.29754	30	-34.3719	30	12.284	30	79.85912	30	53.47463	30	34.38461	30
	31	.9019616	31	5.859892	31	-36.06449	31	-48.89248	31	21.00408	31	55.68548	31	-37.37472	31	-75.39045	31	6.219524	31	-15.97655	31	-24.18567	31	-32.89593	31	-52.55897	31	14.50381	31	110.6923	31	51.20176	31	11.74593	31	11.07544	31	-23.62569	31	-40.25929	31	75.19519	31	132.1725	31	85.90963	31	140.0631	31
	32	.9291178	32	6.030051	32	-29.83268	32	-46.67567	32	37.71436	32	56.50785	32	-.7397646	32	22.2557	32	6.537181	32	-15.08934	32	-30.59048	32	-41.02594	32	23.41259	32	60.9454	32	65.07108	32	-4.177974	32	11.3632	32	12.11866	32	-20.90283	32	-33.96785	32	112.6978	32	142.5306	32	175.4521	32	278.3128	32
	33	.722587	33	6.137123	33	-11.37395	33	-27.14181	33	32.78765	33	31.98595	33	121.1877	33	182.6846	33	5.644162	33	-15.95414	33	-36.62289	33	-47.67933	33	85.45557	33	82.10348	33	22.59841	33	-41.43843	33	12.97036	33	13.70384	33	-3.730568	33	-8.594899	33	120.9784	33	122.1273	33	280.2617	33	368.6574	33
	34	.7241005	34	6.998986	34	15.59869	34	12.51902	34	25.71202	34	-1.468952	34	260.24	34	281.3237	34	4.686563	34	-16.76538	34	-38.32921	34	-44.10639	34	120.7761	34	81.74332	34	16.19924	34	-17.0876	34	15.55341	34	15.46984	34	28.83828	34	35.28703	34	117.8413	34	100.7405	34	347.6655	34	390.9102	34
	35	1.229805	35	7.531297	35	44.21206	35	62.93185	35	41.28156	35	2.243652	35	339.8461	35	293.248	35	4.590096	35	-14.45981	35	-30.01356	35	-22.71762	35	132.776	35	76.42284	35	68.92202	35	68.75507	35	15.21149	35	15.15331	35	68.50481	35	92.51719	35	128.3157	35	119.1448	35	360.3249	35	357.6208	35
	36	.7044755	36	7.947662	36	68.77863	36	105.4207	36	87.87386	36	79.72109	36	345.7602	36	258.1148	36	3.221595	36	-16.30581	36	-6.621284	36	15.77436	36	134.5235	36	93.84121	36	162.879	36	175.013	36	14.5742	36	13.89916	36	107.2955	36	142.6916	36	163.1725	36	192.918	36	328.0523	36	292.9931	36
	37	1.668151	37	8.590683	37	85.16314	37	125.2708	37	154.5702	37	186.8626	37	305.5059	37	204.0285	37	2.335699	37	-17.18934	37	27.58438	37	65.26768	37	146.6003	37	144.922	37	263.4227	37	248.4644	37	13.42722	37	13.98532	37	136.3183	37	166.0378	37	216.5941	37	286.5784	37	268.5069	37	212.1183	37
	38	1.938365	38	9.242732	38	93.07414	38	115.4471	38	221.6999	38	256.6414	38	242.6012	38	140.1741	38	2.912602	38	-16.79114	38	64.08898	38	113.3198	38	181.4346	38	212.1676	38	321.9659	38	279.2783	38	13.66372	38	13.52309	38	149.2747	38	163.0741	38	269.6389	38	347.2746	38	200.3422	38	137.6466	38
	39	3.695097	39	9.297007	39	103.8852	39	84.42204	39	268.901	39	272.6953	39	169.2015	39	75.2056	39	2.180878	39	-18.30122	39	95.22244	39	138.4054	39	237.887	39	266.5656	39	322.3117	39	263.0423	39	15.01164	39	13.83629	39	154.9897	39	152.8075	39	302.9907	39	357.8597	39	143.359	39	91.74211	39
	40	4.09914	40	10.30799	40	127.8987	40	73.68604	40	284.8272	40	249.1213	40	98.54539	40	17.91555	40	.3745187	40	-19.80723	40	119.1867	40	139.9552	40	299.8414	40	288.9321	40	294.675	40	225.5227	40	15.06709	40	13.88937	40	168.515	40	158.0884	40	307.7823	40	324.2347	40	109.4632	40	89.43897	40
	41	4.836888	41	10.05784	41	161.875	41	121.1863	41	261.934	41	200.8186	41	45.83094	41	-10.53741	41	2.663884	41	-16.2065	41	133.3826	41	135.5624	41	347.0728	41	278.1916	41	243.3037	41	169.3554	41	14.85031	41	14.03209	41	197.7923	41	195.8765	41	282.2476	41	262.5078	41	106.5359	41	119.5337	41
	42	5.601628	42	10.96476	42	196.479	42	210.0579	42	216.8838	42	139.6918	42	27.05668	42	-.3254807	42	.7056174	42	-16.60417	42	147.7324	42	144.2571	42	363.4663	42	244.0908	42	187.1383	42	114.8119	42	13.68068	42	13.68486	42	233.7413	42	266.4281	42	244.1008	42	204.2496	42	124.124	42	154.7732	42
	43	6.245559	43	11.18284	43	229.1058	43	286.0977	43	168.689	43	87.2474	43	42.72416	43	34.75817	43	1.869666	43	-13.91646	43	171.6907	43	178.9385	43	348.4753	43	202.3976	43	125.9278	43	58.78979	43	13.55681	43	12.60182	43	268.6964	43	334.4277	43	206.1751	43	165.3673	43	147.9749	43	177.3445	43
	44	6.227931	44	11.46278	44	254.94	44	318.9445	44	136.1563	44	65.60174	44	79.4624	44	73.24033	44	1.988644	44	-13.35708	44	205.4599	44	235.876	44	314.8312	44	167.1434	44	67.92821	44	9.597938	44	14.17001	44	14.02528	44	294.3998	44	359.2692	44	184.6465	44	160.2609	44	165.6198	44	184.6326	44
	45	6.045216	45	11.97903	45	267.6536	45	307.4125	45	127.9839	45	85.01348	45	116.8444	45	100.8883	45	1.479968	45	-11.9397	45	241.1337	45	295.1767	45	275.5393	45	151.0336	45	30.70257	45	-22.08778	45	15.78717	45	15.02246	45	301.8537	45	340.1891	45	180.9447	45	181.6999	45	171.1477	45	179.5403	45
	46	7.130886	46	12.49505	46	267.0985	46	262.2638	46	140.575	46	116.8426	46	141.0777	46	109.6806	46	2.63766	46	-11.37488	46	271.6362	46	327.053	46	244.6809	46	154.7985	46	14.08068	46	-27.42449	46	16.96783	46	16.04852	46	289.0179	46	296.803	46	184.8188	46	204.0274	46	168.6933	46	166.4074	46
	47	7.536922	47	13.05273	47	257.3333	47	204.2436	47	160.1267	47	141.0408	47	148.0874	47	100.4632	47	1.430427	47	-11.77854	47	299.3196	47	325.0956	47	231.715	47	169.0043	47	27.06237	47	-3.240491	47	17.23267	47	16.2601	47	265.9362	47	246.9912	47	194.5686	47	215.9761	47	160.9173	47	153.8211	47
	48	7.930087	48	14.12089	48	245.1789	48	161.4772	48	173.9051	48	148.0728	48	139.3584	48	84.74443	48	.2428731	48	-12.46912	48	316.8907	48	301.3677	48	234.6551	48	181.0392	48	55.70533	48	27.40689	48	18.2805	48	17.91048	48	246.1129	48	211.876	48	200.5561	48	214.655	48	153.8633	48	145.4382	48
	49	7.374579	49	14.84405	49	236.3442	49	156.3018	49	175.5447	49	137.2057	49	121.7817	49	67.86389	49	2.186726	49	-12.21403	49	318.8127	49	266.9841	49	244.0888	49	183.3546	49	87.40143	49	56.0274	49	19.57145	49	19.96486	49	231.2309	49	205.9141	49	198.4076	49	204.7309	49	149.3786	49	142.7161	49
	50	7.575677	50	15.99031	50	230.9548	50	183.4994	50	165.723	50	116.975	50	103.8588	50	54.8597	50	-5.509533E-02	50	-15.15216	50	307.8878	50	237.5977	50	251.1263	50	179.5547	50	111.6454	50	78.33858	50	21.14493	50	19.48726	50	228.1284	50	226.0356	50	192.0639	50	191.4114	50	145.432	50	141.2313	50
	51	9.22972	51	17.49262	51	229.9487	51	217.2501	51	152.1907	51	98.71965	51	94.90826	51	51.81061	51	1.151889	51	-14.38001	51	293.824	51	227.7848	51	256.2279	51	171.5612	51	132.6521	51	92.56407	51	21.57583	51	20.66085	51	233.1721	51	251.1302	51	186.4297	51	180.7365	51	143.1324	51	140.7943	51
	52	10.06536	52	18.76987	52	234.8135	52	237.9304	52	139.5047	52	87.86584	52	94.93729	52	55.21075	52	-.4903253	52	-14.2018	52	282.4142	52	236.8221	52	253.4666	52	163.2265	52	122.2482	52	84.39336	52	21.93193	52	20.81508	52	241.2529	52	266.8098	52	181.9361	52	176.1945	52	142.0293	52	140.8945	52
	53	11.20992	53	19.99427	53	242.1474	53	240.5441	53	132.66	53	86.75369	53	99.57486	53	62.42383	53	1.554291	53	-10.59321	53	275.4115	53	253.2927	53	245.7708	53	156.6396	53	113.0015	53	74.13429	53	22.21475	53	20.04284	53	246.5772	53	265.8269	53	177.8303	53	174.7716	53	139.5734	53	140.0197	53
	54	13.16277	54	21.03593	54	246.8434	54	233.1057	54	134.1835	54	96.90189	54	109.621	54	71.64022	54	-.9787372	54	-11.46325	54	274.2764	54	266.431	54	238.1543	54	153.5269	54	96.75545	54	60.60463	54	21.55814	54	20.88504	54	247.7578	54	257.2615	54	173.7937	54	174.0219	54	135.4356	54	137.8197	54
	55	14.90327	55	22.35424	55	248.7489	55	221.7839	55	137.8951	55	105.2689	55	118.356	55	77.16883	55	-2.275603	55	-12.16583	55	278.2328	55	271.9861	55	230.593	55	151.1746	55	78.31368	55	40.74381	55	21.24863	55	21.04945	55	245.523	55	246.4922	55	172.4648	55	173.4329	55	131.5557	55	134.5117	55
	56	17.90643	56	24.25645	56	251.5087	56	213.3125	56	145.185	56	110.7504	56	118.8874	56	81.1396	56	-1.00066	56	-11.78907	56	285.5115	56	269.3481	56	224.2362	56	149.3528	56	64.09074	56	26.77654	56	22.28763	56	21.1155	56	241.7589	56	238.7421	56	169.886	56	172.1613	56	128.7923	56	131.8161	56
	57	20.02748	57	26.11587	57	252.3992	57	211.2978	57	148.3236	57	111.1328	57	119.8436	57	80.41904	57	.5945125	57	-10.92707	57	290.8036	57	263.0957	57	221.2676	57	149.3908	57	60.43713	57	20.41665	57	23.28159	57	23.106	57	239.0518	57	235.4787	57	166.7697	57	169.8609	57	126.9308	57	131.1899	57
	58	21.77533	58	27.49857	58	252.3159	58	215.9446	58	149.4578	58	106.228	58	115.6921	58	76.82957	58	1.031516	58	-8.881165	58	293.0056	58	256.5259	58	220.5484	58	145.631	58	59.43922	58	20.78931	58	24.1771	58	26.75009	58	240.1232	58	236.1669	58	164.8383	58	168.4822	58	125.2664	58	129.2743	58
	59	22.19827	59	30.40119	59	252.8283	59	222.1809	59	146.145	59	101.8332	59	109.2726	59	71.60334	59	1.758539	59	-7.485901	59	292.6084	59	252.6569	59	217.3761	59	141.7232	59	64.67332	59	29.28456	59	26.42072	59	28.65845	59	237.5991	59	237.5204	59	161.6253	59	166.5595	59	123.1727	59	127.7329	59
	60	23.85737	60	31.53352	60	253.877	60	226.2793	60	140.9194	60	98.6694	60	103.0976	60	67.72439	60	3.192433	60	-4.226892	60	290.7276	60	251.254	60	212.7133	60	138.4675	60	76.06152	60	43.59835	60	28.97987	60	32.19529	60	234.7355	60	235.7603	60	158.6872	60	164.1005	60	120.9222	60	126.8628	60
	61	24.98531	61	33.37999	61	254.7754	61	227.7117	61	135.5267	61	95.70998	61	98.10732	61	63.92655	61	4.262925	61	-3.005044	61	288.5565	61	252.1007	61	209.104	61	135.4441	61	82.08275	61	47.07954	61	33.49819	61	37.05808	61	232.1115	61	232.9267	61	157.1922	61	162.7378	61	120.0161	61	125.4084	61
	62	26.38727	62	33.68797	62	255.4523	62	226.5722	62	131.9433	62	93.13234	62	93.28459	62	61.07961	62	6.925564	62	.7762862	62	287.2706	62	253.3609	62	205.6001	62	132.9571	62	86.38623	62	53.67783	62	39.00114	62	42.49015	62	230.2138	62	230.4982	62	154.9966	62	158.9384	62	118.6243	62	122.7539	62
	63	29.72239	63	35.04445	63	255.2347	63	224.0215	63	129.9334	63	93.78667	63	91.90253	63	60.17453	63	7.995455	63	3.214828	63	286.3293	63	253.4152	63	202.5277	63	132.5531	63	83.84636	63	52.92374	63	44.62465	63	48.59295	63	227.7119	63	227.2373	63	149.1033	63	152.9453	63	116.2681	63	119.8068	63
	64	31.2642	64	37.25961	64	255.1134	64	221.7798	64	128.6341	64	93.28461	64	92.36079	64	60.35168	64	9.967323	64	4.812823	64	286.2419	64	253.271	64	199.6557	64	133.0229	64	78.5462	64	47.46624	64	49.27134	64	54.15759	64	226.7742	64	224.6562	64	144.0868	64	148.3876	64	113.1037	64	116.8804	64
	65	33.5841	65	40.61898	65	255.5106	65	220.2076	65	125.7461	65	94.48643	65	94.53413	65	61.28005	65	10.26056	65	4.263238	65	286.4689	65	252.9661	65	198.0122	65	131.1039	65	76.7365	65	47.98324	65	54.67984	65	58.29028	65	225.7376	65	222.032	65	140.9338	65	146.1058	65	110.3742	65	114.275	65
	66	35.11105	66	44.27769	66	255.4273	66	220.2772	66	124.3409	66	92.66533	66	98.92532	66	61.17374	66	13.76444	66	7.074183	66	287.9977	66	251.8558	66	193.5124	66	130.6353	66	70.20152	66	41.20739	66	57.86134	66	61.10358	66	223.06	66	220.9539	66	137.7612	66	143.7072	66	107.3468	66	111.3506	66
	67	36.92611	67	47.20025	67	254.6978	67	219.6655	67	124.0534	67	92.04354	67	102.9207	67	62.12928	67	15.47678	67	9.722916	67	287.1445	67	251.5115	67	188.3921	67	127.7289	67	64.33546	67	35.63298	67	62.26545	67	64.00314	67	222.5362	67	218.9563	67	134.8595	67	140.2268	67	103.2962	67	105.7867	67
	68	39.07737	68	49.13165	68	252.4674	68	218.0291	68	124.485	68	89.2983	68	107.4146	68	65.91954	68	16.69101	68	12.81708	68	285.9761	68	248.9668	68	185.5547	68	123.5659	68	65.10668	68	36.79994	68	65.14916	68	67.81804	68	221.9182	68	218.6365	68	131.8424	68	135.2825	68	98.94292	68	100.7742	68
	69	40.71832	69	50.78822	69	250.0919	69	215.978	69	122.9331	69	88.27501	69	113.3609	69	71.22496	69	19.22408	69	15.03557	69	284.8168	69	245.5075	69	181.5923	69	122.3481	69	60.10004	69	31.91253	69	67.17521	69	70.60269	69	220.0808	69	219.3303	69	127.4066	69	131.5694	69	94.51546	69	96.92867	69
	70	41.38663	70	51.66551	70	248.1131	70	213.0736	70	121.0473	70	88.43095	70	119.1022	70	78.50975	70	22.08904	70	19.63806	70	283.102	70	242.2522	70	178.4834	70	121.4166	70	59.91559	70	31.79481	70	69.04821	70	72.96495	70	218.6638	70	219.878	70	123.5181	70	127.9823	70	89.56873	70	92.4838	70
	71	42.28441	71	52.1482	71	244.8062	71	210.2154	71	119.8467	71	89.95876	71	122.9012	71	83.36385	71	24.30717	71	22.35605	71	280.8109	71	237.4561	71	175.9165	71	121.8973	71	63.72658	71	35.33346	71	70.41013	71	73.64403	71	219.6482	71	220.8842	71	119.8969	71	122.526	71	83.2317	71	87.69253	71
	72	45.05577	72	52.8966	72	242.4023	72	209.7148	72	120.3094	72	93.09483	72	123.2162	72	83.34995	72	26.53126	72	24.46839	72	277.7189	72	231.653	72	172.5152	72	121.3897	72	63.6629	72	31.5921	72	71.24072	72	74.69814	72	220.5533	72	220.4766	72	114.9691	72	115.9704	72	78.55692	72	83.3873	72
	73	46.56823	73	54.11332	73	241.0138	73	211.5398	73	121.1466	73	95.72649	73	123.6096	73	83.94406	73	29.59586	73	28.16854	73	274.7197	73	225.9943	73	168.7741	73	121.5285	73	73.20549	73	43.46443	73	71.65813	73	76.29488	73	219.6893	73	219.6102	73	107.5295	73	108.8889	73	72.83339	73	77.85654	73
	74	48.76272	74	55.542	74	240.6918	74	215.0635	74	125.2635	74	100.0415	74	120.271	74	80.74388	74	32.09402	74	30.51297	74	269.8125	74	221.4251	74	168.3946	74	121.8906	74	77.81191	74	47.97019	74	71.22157	74	75.72837	74	220.3073	74	217.9985	74	102.1339	74	102.3322	74	65.989	74	69.17632	74
	75	50.04453	75	57.38041	75	242.7689	75	219.4916	75	127.2562	75	100.521	75	118.0262	75	78.81399	75	34.61707	75	33.19824	75	264.7984	75	218.304	75	169.2399	75	120.2909	75	88.56534	75	58.10934	75	69.20309	75	75.49693	75	219.6697	75	215.4294	75	98.35721	75	98.25456	75	59.45794	75	62.75313	75
	76	51.68074	76	58.92151	76	245.8842	76	222.5178	76	129.6797	76	100.6325	76	113.7324	76	74.98524	76	35.95998	76	34.79089	76	260.5081	76	218.7569	76	166.9777	76	117.7413	76	91.47078	76	60.85954	76	67.42721	76	76.11437	76	217.0088	76	214.0293	76	92.55878	76	93.41496	76	53.21019	76	61.90667	76
	77	53.32501	77	61.06887	77	249.2843	77	223.7078	77	130.4587	77	100.2685	77	107.5541	77	71.68042	77	37.39265	77	36.79792	77	256.5881	77	221.799	77	164.8905	77	114.3895	77	94.93473	77	66.27086	77	65.3539	77	73.32115	77	214.4693	77	210.416	77	85.71644	77	87.73396	77	49.65454	77	60.58149	77
	78	53.27044	78	61.40077	78	251.7097	78	222.9822	78	130.4509	78	100.3165	78	104.3745	78	67.77547	78	38.94745	78	38.82494	78	254.6044	78	225.2712	78	162.6984	78	112.3609	78	93.87325	78	66.74368	78	64.43832	78	71.82352	78	211.4503	78	205.5007	78	79.02448	78	81.15648	78	48.46699	78	61.68179	78
	79	53.15276	79	61.36214	79	253.0428	79	220.6277	79	129.2746	79	98.87297	79	101.4448	79	64.78277	79	40.7925	79	41.40755	79	253.668	79	227.9173	79	160.2039	79	110.3671	79	97.06709	79	72.37379	79	64.1047	79	71.46968	79	207.177	79	199.2397	79	73.35759	79	77.49791	79	49.5314	79	63.17648	79
	80	54.16333	80	61.90864	80	251.2421	80	217.8873	80	126.1433	80	96.30027	80	100.0241	80	61.16799	80	41.37457	80	41.81611	80	254.2919	80	229.6621	80	159.7922	80	110.7044	80	91.87242	80	70.23811	80	62.88157	80	70.16714	80	202.566	80	195.8928	80	68.65996	80	72.55825	80	51.54568	80	66.49515	80
	81	54.60082	81	63.22516	81	248.0907	81	213.8559	81	123.4509	81	93.62981	81	98.29329	81	60.92479	81	41.4379	81	41.05211	81	255.0206	81	228.9595	81	159.4758	81	112.4371	81	88.78371	81	61.31757	81	61.97095	81	67.42276	81	199.7177	81	191.2412	81	65.20706	81	67.72957	81	52.94249	81	67.56406	81
	82	54.17486	82	63.686	82	243.5501	82	209.4366	82	120.8183	82	90.23353	82	96.36912	82	59.38502	82	42.42259	82	42.13668	82	256.5758	82	228.206	82	157.8999	82	111.62	82	84.95709	82	54.34716	82	59.54022	82	64.35713	82	195.4521	82	185.9	82	61.68226	82	64.70517	82	54.73919	82	66.59474	82
	83	55.17045	83	64.13246	83	238.8557	83	204.9057	83	118.1581	83	87.96362	83	95.64403	83	61.0533	83	42.81922	83	43.28913	83	258.3256	83	225.4433	83	154.0125	83	113.5108	83	79.68121	83	48.48279	83	58.55641	83	62.67675	83	190.0305	83	182.1956	83	58.39341	83	63.55662	83	54.97549	83	65.5884	83
	84	56.76633	84	65.5422	84	233.6818	84	200.4922	84	115.6691	84	87.49408	84	99.34711	84	64.90215	84	42.97207	84	43.48951	84	258.9584	84	222.1441	84	153.3949	84	116.4476	84	76.29206	84	44.36873	84	56.57676	84	61.14405	84	188.0693	84	179.0149	84	56.96726	84	61.96397	84	55.4164	84	64.93716	84
	85	57.23873	85	66.40532	85	228.5295	85	196.0847	85	114.6743	85	86.68769	85	102.9408	85	65.94231	85	42.67915	85	43.51134	85	258.289	85	217.7649	85	153.8109	85	117.8361	85	71.97478	85	40.43454	85	54.50964	85	60.09621	85	186.8585	85	178.605	85	55.6883	85	60.78775	85	54.8162	85	64.47126	85
	86	56.16138	86	66.74212	86	224.985	86	193.9165	86	112.5497	86	86.75072	86	106.7816	86	65.76517	86	42.64281	86	43.80485	86	255.4201	86	213.0732	86	152.5037	86	117.5661	86	67.49115	86	38.007	86	52.5837	86	59.60154	86	185.647	86	178.4427	86	53.71507	86	59.90303	86	52.71311	86	63.82373	86
	87	56.68484	87	67.15373	87	222.7837	87	193.2804	87	111.2843	87	87.05344	87	108.7775	87	67.03773	87	42.90015	87	45.49955	87	252.4722	87	209.0121	87	152.2658	87	115.9145	87	64.60423	87	39.60463	87	51.3779	87	58.34635	87	184.4781	87	176.0937	87	52.1546	87	58.67559	87	51.44542	87	62.40009	87
	88	55.59454	88	66.92738	88	221.5195	88	194.1218	88	109.8376	88	85.38011	88	108.2862	88	69.05981	88	42.62609	88	46.74775	88	249.7434	88	205.9129	88	152.0651	88	115.3067	88	62.45965	88	39.22727	88	48.96878	88	56.93079	88	182.4425	88	173.3628	88	49.50765	88	55.2513	88	47.8638	88	57.21874	88
	89	55.73304	89	66.80206	89	221.8391	89	195.7055	89	107.6198	89	84.87572	89	107.2845	89	66.65681	89	43.15885	89	48.16309	89	245.7874	89	204.8637	89	149.2584	89	113.181	89	63.36959	89	40.8572	89	49.32899	89	57.42354	89	180.0786	89	170.9892	89	46.85917	89	53.68509	89	43.58751	89	50.45408	89
	90	56.77535	90	65.71434	90	221.4728	90	196.8206	90	106.3084	90	84.17286	90	105.5331	90	67.40177	90	43.76614	90	50.06948	90	242.0555	90	204.3092	90	145.8827	90	112.4128	90	64.33788	90	42.36707	90	48.95895	90	55.96421	90	177.7539	90	169.3109	90	44.67876	90	53.09873	90	36.43865	90	43.91906	90
	91	59.4486	91	65.76718	91	221.1758	91	197.9871	91	106.55	91	83.88469	91	104.3375	91	64.92648	91	43.9086	91	49.73489	91	238.3321	91	204.9765	91	144.6272	91	111.6187	91	68.03519	91	45.21088	91	47.99131	91	54.12717	91	175.7778	91	166.5327	91	42.26156	91	50.29457	91	27.85266	91	34.86156	91
	92	61.48641	92	65.64594	92	222.0636	92	198.8932	92	105.9477	92	82.45638	92	104.1871	92	64.53197	92	44.79173	92	48.2775	92	235.8352	92	204.5875	92	141.4044	92	107.6902	92	72.92965	92	47.82696	92	46.55307	92	50.70901	92	171.6251	92	163.3016	92	41.01406	92	47.94584	92	22.47528	92	30.23681	92
	93	62.5088	93	67.20711	93	222.6612	93	199.1301	93	104.159	93	80.90069	93	103.0445	93	61.85973	93	45.43462	93	47.9076	93	234.4719	93	203.6053	93	134.7871	93	100.1367	93	74.51093	93	49.77885	93	45.67256	93	50.10245	93	166.7925	93	158.5898	93	38.84109	93	47.41594	93	17.93947	93	26.34734	93
	94	64.42715	94	69.22915	94	222.2913	94	198.0121	94	103.4415	94	80.16064	94	102.2075	94	59.9576	94	46.76595	94	48.87388	94	234.192	94	202.432	94	130.4915	94	92.11516	94	75.30697	94	48.86874	94	44.79156	94	48.80873	94	162.5272	94	154.2219	94	38.60025	94	46.34659	94	17.11505	94	26.04378	94
	95	64.24349	95	70.64845	95	221.6552	95	195.8043	95	102.9531	95	80.32413	95	98.86269	95	56.87396	95	46.86628	95	48.5599	95	234.3779	95	202.4035	95	126.5299	95	85.55083	95	78.07017	95	48.18563	95	43.10229	95	47.96787	95	158.7589	95	150.4157	95	37.39349	95	44.13845	95	14.4218	95	23.2698	95
	96	63.98441	96	72.21601	96	220.5349	96	192.8582	96	102.8387	96	81.00353	96	97.08363	96	56.36223	96	47.66636	96	49.72641	96	233.6337	96	201.7403	96	122.1853	96	80.69107	96	76.48114	96	45.651	96	41.41644	96	49.24961	96	154.2671	96	145.9333	96	34.76119	96	39.35685	96	14.61624	96	22.47088	96
	97	63.05058	97	71.89886	97	218.2507	97	189.31	97	101.7758	97	79.97908	97	97.42882	97	56.22577	97	48.05051	97	50.16247	97	232.722	97	197.8952	97	119.666	97	81.39417	97	72.54984	97	42.29736	97	40.22091	97	49.94879	97	150.8591	97	143.1035	97	31.42544	97	34.48371	97	11.73336	97	20.18544	97
	98	61.79467	98	70.76054	98	215.2056	98	185.1236	98	101.6187	98	80.13499	98	99.11899	98	56.91937	98	47.66747	98	51.19891	98	231.633	98	193.1736	98	118.8548	98	82.65065	98	70.91999	98	38.62666	98	39.59007	98	49.98134	98	147.029	98	137.738	98	28.84001	98	29.8937	98	8.993034	98	17.18862	98
	99	60.45325	99	69.04177	99	212.3513	99	181.6543	99	100.6774	99	77.76729	99	96.2943	99	55.73115	99	47.07177	99	51.91738	99	231.603	99	190.3161	99	116.2183	99	81.33029	99	68.78386	99	36.68334	99	38.28622	99	50.25595	99	143.2236	99	133.1715	99	24.71327	99	25.39412	99	7.744061	99	15.31085	99
	100	59.50029	100	67.3939	100	209.8715	100	177.9505	100	100.2179	100	75.98786	100	95.78266	100	56.22634	100	45.97914	100	50.9423	100	230.0245	100	188.0112	100	113.228	100	80.40511	100	63.7676	100	32.41763	100	39.43737	100	48.35339	100	140.9449	100	129.7767	100	21.15934	100	22.19054	100	5.924785	100	12.25218	100
	101	58.84859	101	66.34972	101	206.4967	101	174.3432	101	99.42408	101	73.28585	101	94.19338	101	53.57845	101	44.69935	101	49.20708	101	226.7204	101	186.5778	101	111.9202	101	78.05681	101	60.29885	101	29.74255	101	39.50248	101	47.09604	101	138.9238	101	125.9913	101	17.17925	101	18.15509	101	3.010073	101	7.975917	101
	102	59.15447	102	66.16423	102	202.2202	102	171.1567	102	96.70207	102	72.40913	102	91.32778	102	51.79645	102	44.37351	102	48.13834	102	223.767	102	185.9878	102	110.7185	102	76.48093	102	56.99922	102	27.48449	102	39.12341	102	45.68841	102	136.6562	102	123.1261	102	13.46061	102	13.94159	102	.1919615	102	5.989539	102
	103	58.97152	103	67.27699	103	198.8133	103	167.2168	103	93.83788	103	68.71178	103	88.8218	103	49.85637	103	44.24693	103	48.36201	103	220.5151	103	183.914	103	108.8816	103	75.53913	103	52.20266	103	25.43589	103	38.4465	103	45.08364	103	133.0425	103	120.2245	103	9.664178	103	11.42462	103	-3.024417	103	3.685916	103
	104	59.23801	104	68.43958	104	194.0207	104	163.4378	104	89.11216	104	67.62319	104	85.83318	104	47.07708	104	42.89902	104	48.88979	104	217.5664	104	180.4791	104	105.8651	104	73.54359	104	50.23785	104	26.08012	104	37.237	104	42.33796	104	129.3662	104	116.744	104	6.752517	104	8.536495	104	-7.171924	104	2.261946	104
	105	57.80097	105	69.80516	105	189.416	105	160.1449	105	85.54356	105	65.19823	105	80.68092	105	44.52569	105	42.37477	105	50.37449	105	213.7092	105	175.0222	105	102.384	105	69.55386	105	49.00249	105	26.73535	105	37.52793	105	41.06316	105	125.9233	105	113.7984	105	3.364213	105	4.692196	105	-8.738342	105	.6232405	105
	106	58.0202	106	72.18199	106	186.3833	106	157.7213	106	81.52815	106	62.2523	106	77.28403	106	42.23713	106	42.09478	106	51.06478	106	211.1885	106	169.7015	106	97.92547	106	66.11642	106	46.34974	106	26.18732	106	37.2756	106	40.19803	106	121.5036	106	110.525	106	1.020112	106	3.029765	106	-12.46029	106	-3.564867	106
	107	57.81413	107	72.67632	107	182.6395	107	155.4912	107	78.07405	107	61.2978	107	72.67142	107	38.82645	107	40.98339	107	49.34558	107	207.9146	107	164.8311	107	95.15022	107	67.14066	107	45.54534	107	27.01425	107	36.23028	107	38.69272	107	116.2894	107	104.4824	107	-1.389666	107	1.795315	107	-15.05242	107	-3.528193	107
	108	57.39144	108	71.40703	108	178.9134	108	154.168	108	76.45531	108	59.55268	108	70.51823	108	36.34906	108	41.46717	108	50.08613	108	203.1953	108	161.851	108	93.45795	108	63.23479	108	44.79327	108	26.49178	108	34.51205	108	38.26891	108	113.0113	108	101.339	108	-1.967666	108	6.731838E-02	108	-16.03414	108	-5.033932	108
	109	56.24538	109	68.92343	109	176.942	109	154.3185	109	72.35064	109	59.49124	109	69.29887	109	36.51247	109	41.68214	109	50.45466	109	199.2818	109	159.0483	109	90.6425	109	60.72946	109	43.97022	109	26.02384	109	31.60978	109	36.33296	109	107.2451	109	99.8927	109	-3.613086	109	-1.477588	109	-17.40307	109	-5.865855	109
	110	55.9669	110	65.10763	110	177.021	110	154.0701	110	70.58147	110	58.39109	110	69.55351	110	36.76594	110	41.76844	110	49.63388	110	195.4629	110	157.3868	110	86.49504	110	57.15037	110	42.0555	110	24.72629	110	30.05474	110	34.89083	110	103.4766	110	98.12634	110	-5.87754	110	-2.074122	110	-19.16902	110	-7.977294	110
	111	55.57259	111	61.14771	111	177.2222	111	154.6929	111	72.34747	111	57.5602	111	70.37882	111	36.98582	111	42.31495	111	50.1012	111	192.3191	111	156.6523	111	83.75893	111	53.78472	111	39.45181	111	22.73278	111	28.14966	111	32.95504	111	101.4096	111	96.82289	111	-6.12419	111	-3.680279	111	-20.3918	111	-9.32416	111
	112	54.88933	112	58.66905	112	177.5331	112	154.5869	112	71.997	112	56.2464	112	73.48381	112	37.65665	112	43.82995	112	51.092	112	187.9766	112	155.1999	112	81.21143	112	51.23997	112	38.98976	112	20.7331	112	27.528	112	31.92181	112	100.4144	112	95.8287	112	-6.94312	112	-4.967845	112	-18.86843	112	-9.84566	112
	113	55.58552	113	57.72084	113	178.7511	113	153.4891	113	72.30524	113	55.74302	113	75.53825	113	39.7516	113	43.89214	113	52.14378	113	183.7558	113	152.9087	113	79.50555	113	49.67361	113	35.57471	113	18.09685	113	25.24754	113	30.346	113	99.22404	113	94.91215	113	-8.469166	113	-6.426297	113	-20.09509	113	-12.1175	113
	114	56.7664	114	56.59876	114	177.7713	114	152.1029	114	72.54893	114	55.93335	114	77.4312	114	39.13269	114	44.28193	114	51.27499	114	181.4179	114	152.0737	114	77.26394	114	48.61314	114	32.79596	114	15.4437	114	23.96055	114	28.73003	114	98.48431	114	92.69052	114	-10.43543	114	-7.994675	114	-19.89079	114	-12.02167	114
	115	56.9841	115	56.96511	115	176.3164	115	150.6687	115	71.38148	115	55.1699	115	79.51535	115	40.4511	115	44.17273	115	51.21283	115	180.0018	115	151.6643	115	76.04372	115	45.87715	115	30.50264	115	14.976	115	22.28812	115	27.61131	115	96.43413	115	90.05991	115	-12.20728	115	-10.29138	115	-19.81758	115	-15.26755	115
	116	55.76435	116	58.08221	116	174.8711	116	148.7213	116	68.08983	116	54.19433	116	79.71513	116	38.75783	116	44.03053	116	52.39061	116	181.1816	116	150.9583	116	72.89129	116	45.21392	116	28.04088	116	13.30981	116	22.24788	116	27.18619	116	94.60511	116	88.91763	116	-14.02369	116	-11.49051	116	-22.42252	116	-17.5929	116
	117	55.28935	117	59.45632	117	172.0102	117	145.1333	117	67.52495	117	53.16479	117	77.62451	117	39.35169	117	43.0084	117	50.90128	117	180.7094	117	149.3962	117	69.75033	117	43.53978	117	27.00333	117	15.77371	117	23.09864	117	26.42102	117	93.95876	117	86.82321	117	-15.80427	117	-13.43689	117	-22.60343	117	-18.22799	117
	118	54.01191	118	59.73525	118	168.1342	118	141.2536	118	66.74741	118	52.05129	118	75.69051	118	35.82274	118	41.69219	118	50.1412	118	180.141	118	146.9181	118	68.14946	118	44.37152	118	23.26008	118	15.44359	118	22.24358	118	26.74544	118	92.03467	118	81.15517	118	-17.02215	118	-15.86078	118	-25.1145	118	-20.77641	118
	119	53.67047	119	60.11962	119	164.3913	119	136.916	119	64.42196	119	50.27418	119	72.94116	119	33.33017	119	39.65324	119	48.4484	119	179.3648	119	144.0884	119	66.06762	119	45.86388	119	20.533	119	9.443682	119	20.94799	119	25.79988	119	88.31589	119	77.41854	119	-19.97501	119	-18.54386	119	-26.41157	119	-21.65632	119
	120	53.00156	120	59.4495	120	160.5032	120	132.5514	120	61.87383	120	48.20372	120	71.21381	120	29.90072	120	38.97929	120	46.92162	120	177.1703	120	140.333	120	64.85082	120	46.96137	120	18.52396	120	4.883134	120	18.83351	120	23.72289	120	83.55478	120	72.4506	120	-23.08778	120	-21.52598	120	-30.50141	120	-24.21105	120
	121	50.55011	121	57.45912	121	155.6308	121	128.711	121	58.41196	121	46.34399	121	65.94257	121	29.13424	121	37.70805	121	46.44871	121	174.212	121	135.6435	121	64.03313	121	47.61821	121	18.79891	121	3.478161	121	16.73241	121	22.14863	121	78.88638	121	68.40913	121	-24.13439	121	-24.13149	121	-33.25655	121	-24.96664	121
	122	49.64666	122	54.41305	122	151.5935	122	125.8765	122	56.27573	122	44.51046	122	60.32084	122	24.60613	122	36.01914	122	45.29184	122	170.1848	122	129.1425	122	61.08384	122	47.20806	122	18.05659	122	3.91745	122	15.70054	122	21.51449	122	75.00593	122	65.05787	122	-28.48246	122	-27.05922	122	-35.71091	122	-27.01027	122
	123	49.1703	123	51.39301	123	148.4162	123	124.253	123	55.46279	123	42.47084	123	55.25502	123	22.34792	123	35.2394	123	44.075	123	166.7784	123	123.9165	123	57.48055	123	48.30759	123	17.83396	123	4.518754	123	14.25196	123	20.35909	123	70.00579	123	61.36489	123	-32.7244	123	-29.37866	123	-37.14378	123	-27.76641	123
	124	48.59061	124	49.38332	124	145.3372	124	122.3585	124	55.07413	124	42.42062	124	49.35326	124	21.9315	124	33.59727	124	42.68669	124	161.533	124	120.5116	124	56.74973	124	50.21776	124	14.8811	124	4.61588	124	11.87911	124	19.16904	124	66.63273	124	59.54351	124	-35.11387	124	-32.89122	124	-38.79929	124	-28.66208	124
	125	48.19016	125	48.86471	125	143.8577	125	121.0883	125	54.57568	125	41.623	125	48.11391	125	19.0331	125	33.49518	125	42.41948	125	156.4828	125	118.3866	125	57.02725	125	49.29584	125	12.9535	125	3.13818	125	10.85269	125	18.87305	125	62.30214	125	56.48451	125	-36.88572	125	-36.07924	125	-39.31107	125	-29.50649	125
	126	47.37294	126	48.99102	126	142.2811	126	119.9457	126	51.82919	126	40.69991	126	48.33099	126	17.61866	126	32.94924	126	42.78634	126	151.6697	126	117.5734	126	53.51747	126	44.23962	126	10.66461	126	1.859357	126	10.14847	126	18.33808	126	57.33479	126	54.87336	126	-39.49677	126	-38.35529	126	-40.14946	126	-29.16288	126
	127	45.94263	127	49.51385	127	142.0822	127	117.8377	127	51.2423	127	39.79424	127	46.93153	127	18.22067	127	31.32139	127	43.07483	127	146.9462	127	117.1884	127	50.53625	127	37.24785	127	8.042852	127	-9.008467E-02	127	9.404084	127	17.29171	127	53.84313	127	52.16691	127	-41.16183	127	-39.9022	127	-39.33702	127	-30.71103	127
	128	43.10131	128	49.722	128	140.991	128	115.1005	128	49.66208	128	39.19712	128	46.58987	128	19.94914	128	32.41819	128	43.30988	128	142.8232	128	116.3682	128	48.08381	128	28.75037	128	5.614834	128	-1.788156	128	10.56886	128	17.24138	128	52.64389	128	50.08588	128	-44.49715	128	-42.28169	128	-39.61495	128	-32.26188	128
	129	42.40564	129	49.43111	129	139.6738	129	112.8509	129	48.90055	129	38.2997	129	47.76077	129	21.7127	129	31.54279	129	41.10533	129	138.5049	129	113.1852	129	46.72459	129	35.95678	129	2.310458	129	-3.761728	129	10.10772	129	15.53385	129	49.473	129	47.85992	129	-46.21151	129	-42.45889	129	-36.42339	129	-32.46909	129
	130	40.37299	130	48.6412	130	137.0113	130	110.889	130	47.83714	130	38.25065	130	49.55324	130	21.99191	130	32.09933	130	41.1403	130	135.4013	130	108.7141	130	44.59041	130	59.4493	130	-.5485547	130	-5.933982	130	9.285576	130	14.51977	130	47.91596	130	47.21724	130	-47.22431	130	-41.17956	130	-35.75721	130	-31.87622	130
	131	38.68425	131	47.3468	131	133.3696	131	108.5107	131	46.73079	131	36.21047	131	53.25114	131	19.43007	131	31.45468	131	39.99524	131	133.3336	131	106.1085	131	42.66659	131	73.85426	131	-1.496317	131	-6.052669	131	6.970442	131	12.27756	131	46.79713	131	44.79817	131	-46.18481	131	-40.59537	131	-36.28228	131	-32.90013	131
	132	35.99337	132	45.56241	132	130.1336	132	105.4964	132	43.78111	132	35.51595	132	53.81874	132	18.48058	132	30.78799	132	40.23621	132	132.7026	132	104.6418	132	41.03413	132	75.49715	132	-4.340199	132	-8.162789	132	6.699224	132	11.68814	132	45.13864	132	43.30663	132	-45.51348	132	-39.48454	132	-35.08781	132	-32.57997	132
	133	35.50066	133	42.9248	133	127.0158	133	103.0824	133	40.99857	133	32.89603	133	54.12749	133	18.01369	133	29.89393	133	39.76366	133	131.5886	133	102.8811	133	37.56264	133	80.92979	133	-6.286321	133	-8.645129	133	6.562258	133	11.08621	133	43.04121	133	41.83055	133	-44.39638	133	-38.45012	133	-36.0963	133	-31.67286	133
	134	35.37	134	40.88159	134	123.9669	134	100.5704	134	39.14937	134	32.22129	134	53.14245	134	17.20164	134	29.42325	134	39.80745	134	130.8409	134	102.0623	134	35.09032	134	78.74885	134	-9.272081	134	-9.74555	134	6.410134	134	10.85718	134	43.97694	134	41.17467	134	-43.77011	134	-39.13682	134	-35.36443	134	-31.18049	134
	135	36.91446	135	39.02999	135	120.2477	135	98.09841	135	37.6397	135	29.34086	135	50.78821	135	13.3905	135	27.466	135	38.68034	135	129.2135	135	100.2859	135	33.90628	135	73.18324	135	-9.365526	135	-9.708307	135	5.677339	135	10.24843	135	43.29091	135	40.48881	135	-43.87308	135	-42.94749	135	-33.7324	135	-29.549	135
	136	37.27286	136	38.26115	136	118.0155	136	95.92983	136	34.96924	136	28.89755	136	47.49377	136	12.51041	136	26.18961	136	38.50947	136	127.0462	136	98.4044	136	32.3814	136	27.40597	136	-10.70612	136	-9.988346	136	4.412274	136	8.959928	136	41.54777	136	39.95746	136	-45.16987	136	-44.63457	136	-36.87681	136	-33.41483	136
	137	37.8644	137	38.04516	137	115.1533	137	94.61965	137	33.80947	137	28.22441	137	42.88769	137	9.854775	137	24.91594	137	38.06077	137	124.9635	137	95.86983	137	30.8127	137	13.63133	137	-12.42744	137	-9.527284	137	3.744948	137	9.009386	137	41.24667	137	39.35432	137	-47.08307	137	-45.6874	137	-41.07816	137	-37.88664	137
	138	37.39256	138	38.42516	138	113.0754	138	93.47395	138	30.71913	138	26.07952	138	39.07446	138	7.964934	138	23.18483	138	36.4077	138	122.5099	138	92.38577	138	29.45601	138	11.13506	138	-11.35389	138	-8.350493	138	2.822344	138	8.260316	138	39.71536	138	37.30225	138	-48.21675	138	-46.74754	138	-44.77148	138	-40.165	138
	139	37.08025	139	38.29661	139	111.4926	139	92.16169	139	29.0544	139	26.39886	139	36.5147	139	5.112205	139	21.61553	139	34.35625	139	120.0923	139	90.90384	139	28.46629	139	12.41207	139	-11.97096	139	-8.104477	139	1.64757	139	7.437356	139	36.69603	139	33.77995	139	-49.91734	139	-48.33492	139	-47.59709	139	-42.28091	139
	140	37.14465	140	39.42727	140	109.869	140	91.29257	140	29.07399	140	24.93731	140	31.13868	140	2.088902	140	21.03784	140	33.72815	140	117.9968	140	90.18026	140	26.53893	140	20.10189	140	-11.72883	140	-7.96208	140	2.697514	140	7.848161	140	34.9648	140	31.72533	140	-52.07805	140	-49.66956	140	-48.78814	140	-42.04694	140
	141	36.94451	141	38.80944	141	109.3858	141	89.49644	141	28.53915	141	23.14267	141	27.8098	141	1.729264	141	20.79636	141	33.53302	141	113.4792	141	90.02912	141	25.78442	141	18.83386	141	-12.63735	141	-7.372986	141	1.499513	141	8.290319	141	33.11382	141	29.71868	141	-54.40671	141	-51.63575	141	-50.34429	141	-43.73752	141
	142	34.66705	142	39.04687	142	107.9919	142	87.75198	142	27.89739	142	22.82996	142	25.41582	142	3.607733	142	19.22247	142	31.37034	142	110.2652	142	87.77222	142	25.96299	142	14.61894	142	-13.19701	142	-8.342845	142	.5339481	142	7.347184	142	29.45396	142	27.85991	142	-55.75893	142	-53.42139	142	-50.74787	142	-43.8558	142
	143	33.19971	143	38.09104	143	106.8632	143	85.7595	143	26.40572	143	22.01209	143	27.36196	143	3.976493	143	18.42284	143	31.8729	143	107.5799	143	84.95898	143	23.35347	143	10.79986	143	-13.77477	143	-9.169607	143	-1.037426	143	5.370023	143	25.92496	143	26.27453	143	-57.9965	143	-53.49847	143	-51.79061	143	-45.25909	143
	144	31.43111	144	36.63486	144	104.8767	144	83.81322	144	27.24449	144	20.1369	144	26.27191	144	5.842895	144	17.02225	144	29.61102	144	105.266	144	81.40225	144	22.95196	144	9.491261	144	-15.61407	144	-10.73905	144	-1.808697	144	4.024467	144	23.77375	144	24.37844	144	-59.61607	144	-54.2247	144	-50.10117	144	-45.33289	144
	145	30.39022	145	34.90128	145	102.1284	145	81.50367	145	26.31137	145	17.82038	145	27.92953	145	4.588295	145	19.35728	145	31.75937	145	103.7825	145	79.26123	145	20.59936	145	7.991098	145	-15.46517	145	-11.5793	145	-2.4174	145	3.031287	145	22.25402	145	22.59997	145	-60.09528	145	-54.72369	145	-48.26833	145	-44.64994	145
	146	28.87988	146	33.45695	146	100.6032	146	79.01401	146	26.31048	146	19.27759	146	28.54179	146	6.313589	146	17.8048	146	28.94627	146	101.2603	146	77.75408	146	17.86742	146	7.680982	146	-18.36514	146	-13.42124	146	-2.984942	146	3.08783	146	20.30108	146	21.39293	146	-62.20321	146	-55.47256	146	-47.3634	146	-45.20411	146
	147	27.5025	147	32.15002	147	98.25894	147	76.26802	147	25.04683	147	17.18342	147	30.28163	147	6.04218	147	17.11316	147	28.36304	147	98.9865	147	76.52045	147	17.32006	147	10.19528	147	-20.04625	147	-14.13096	147	-4.554095	147	2.757572	147	19.20674	147	20.8928	147	-61.75892	147	-55.43202	147	-47.01443	147	-45.21423	147
	148	26.88683	148	30.64985	148	95.46985	148	74.33256	148	21.90869	148	17.25278	148	33.50555	148	6.965552	148	15.55216	148	26.05194	148	96.83505	148	74.41541	148	16.08432	148	10.695	148	-21.25017	148	-14.57406	148	-5.341949	148	1.363434	148	18.62535	148	19.09876	148	-61.56034	148	-57.5959	148	-45.96805	148	-45.01001	148
	149	25.91984	149	29.17405	149	93.21609	149	72.62199	149	19.22647	149	16.04636	149	34.84274	149	6.311679	149	15.36718	149	26.896	149	95.77818	149	72.66773	149	12.96684	149	9.249565	149	-21.89107	149	-15.83875	149	-5.397039	149	2.617197	149	17.75035	149	18.69673	149	-62.69406	149	-60.3228	149	-46.18078	149	-44.82678	149
	150	25.78045	150	28.83438	150	91.38365	150	71.17931	150	17.65683	150	15.51519	150	34.36776	150	4.484992	150	13.42162	150	25.11183	150	94.44882	150	71.24627	150	9.241192	150	6.987855	150	-23.71333	150	-15.6143	150	-5.099557	150	1.182094	150	18.14382	150	19.27125	150	-64.00539	150	-61.89216	150	-45.82134	150	-44.87855	150
	151	25.17566	151	29.19468	151	88.22604	151	70.88503	151	16.19353	151	14.97177	151	33.77756	151	2.796962	151	12.37596	151	24.47891	151	92.11283	151	70.0182	151	9.791605	151	8.376631	151	-23.76111	151	-15.27333	151	-5.817586	151	1.778891	151	19.21131	151	17.64137	151	-64.70751	151	-62.36636	151	-46.54495	151	-44.88561	151
	152	25.01438	152	29.86815	152	85.27896	152	69.95759	152	15.02123	152	14.73118	152	31.63868	152	-.4531363	152	10.86029	152	22.74402	152	90.73717	152	69.20264	152	9.236341	152	8.599413	152	-23.73397	152	-14.22068	152	-5.618656	152	.7339864	152	19.09045	152	16.33784	152	-64.49407	152	-63.03032	152	-46.6602	152	-43.41438	152
	153	24.47747	153	31.10688	153	83.55878	153	68.98218	153	13.60507	153	14.16179	153	28.85021	153	-1.813633	153	9.936669	153	21.17614	153	87.89072	153	68.72405	153	7.618442	153	4.923985	153	-24.10447	153	-14.57022	153	-5.382675	153	9.930294E-02	153	16.97131	153	14.46535	153	-64.79516	153	-63.18665	153	-49.26656	153	-45.29323	153
	154	24.68382	154	30.41432	154	82.10564	154	67.29052	154	11.3126	154	13.66668	154	23.69094	154	-1.303104	154	8.609457	154	20.97617	154	86.7948	154	69.41951	154	9.031083	154	3.906303	154	-22.53673	154	-11.78445	154	-5.786384	154	.64421	154	15.99088	154	13.63854	154	-65.45782	154	-63.44841	154	-51.22453	154	-45.30156	154
	155	23.8539	155	30.15852	155	80.95307	155	65.72322	155	11.48234	155	11.80179	155	19.48923	155	-6.211629	155	8.50313	155	22.34904	155	85.24192	155	70.17283	155	8.536551	155	1.597958	155	-21.14424	155	-10.70485	155	-5.475101	155	-.2175736	155	13.84838	155	12.2234	155	-66.57799	155	-64.50874	155	-51.67658	155	-45.94188	155
	156	22.44855	156	29.34688	156	80.62988	156	63.79463	156	9.958152	156	11.91363	156	15.36565	156	-10.27944	156	7.078725	156	21.05383	156	83.51887	156	70.05785	156	5.984729	156	.1063031	156	-20.83981	156	-8.602359	156	-5.431676	156	-1.111344E-02	156	12.05408	156	11.14182	156	-68.73545	156	-64.12401	156	-51.99178	156	-46.68075	156
	157	22.028	157	29.15621	157	78.39284	157	62.33154	157	10.95538	157	10.88108	157	10.57891	157	-10.63461	157	7.172654	157	20.62373	157	80.78272	157	70.42398	157	6.089817	157	2.581641	157	-20.72533	157	-7.414472	157	-3.44378	157	2.403765	157	10.77086	157	9.78477	157	-69.57135	157	-64.23795	157	-53.9114	157	-47.05927	157
	158	21.52842	158	27.75735	158	75.89261	158	61.21204	158	11.75394	158	9.025709	158	8.978358	158	-10.40498	158	6.66289	158	20.35466	158	76.86234	158	66.31197	158	6.615169	158	2.047853	158	-18.83532	158	-3.934685	158	-4.503495	158	1.313006	158	10.41336	158	9.094955	158	-69.63412	158	-64.48229	158	-53.69184	158	-47.47401	158
	159	18.51254	159	25.43435	159	75.40822	159	58.38337	159	10.37948	159	7.696359	159	7.424597	159	-9.38505	159	5.49386	159	19.78103	159	75.44504	159	61.70712	159	3.897205	159	1.187382	159	-17.13864	159	-1.461701	159	-6.088291	159	.7885325	159	6.779923	159	6.544189	159	-69.99898	159	-64.61964	159	-54.50463	159	-48.60296	159
	160	18.61322	160	24.92414	160	73.87652	160	55.61319	160	8.839302	160	7.275683	160	6.241686	160	-8.20183	160	5.182849	160	18.6333	160	75.07456	160	58.45582	160	1.685267	160	-.5033511	160	-17.68525	160	2.081991	160	-5.630582	160	.8660923	160	3.143349	160	3.54815	160	-71.71665	160	-65.12611	160	-51.79156	160	-47.50263	160
	161	17.05703	161	23.21638	161	72.35828	161	54.77031	161	9.085842	161	6.947636	161	6.435309	161	-7.731067	161	6.019709	161	19.43161	161	74.20255	161	56.04254	161	-1.233028	161	-7.052871	161	-20.44822	161	-.3845036	161	-4.085626	161	2.398596	161	1.496686	161	2.488656	161	-71.39072	161	-65.86467	161	-50.62435	161	-47.44045	161
	162	16.69662	162	21.84441	162	70.16953	162	53.52562	162	6.658969	162	5.610215	162	8.556838	162	-6.186322	162	5.864058	162	19.55247	162	73.56987	162	55.38883	162	-2.298368	162	-7.909986	162	-20.73507	162	-5.021444	162	-3.073481	162	3.274026	162	.3410343	162	1.594369	162	-71.20206	162	-66.42933	162	-47.41827	162	-45.99989	162
	163	15.30574	163	20.99211	163	67.81917	163	52.6943	163	5.892087	163	4.554334	163	11.56538	163	-4.204402	163	6.177641	163	20.19916	163	71.84211	163	56.2446	163	-3.08545	163	-4.399336	163	-22.8043	163	-7.653416	163	-2.594433	163	3.46762	163	-1.583761	163	.016131	163	-72.11002	163	-66.74716	163	-44.77697	163	-41.2952	163
	164	15.65936	164	20.71373	164	65.03679	164	51.91573	164	5.007035	164	4.457473	164	13.1547	164	-5.245505	164	5.464902	164	19.11764	164	69.98843	164	56.54815	164	-5.34883	164	-5.225557	164	-26.61669	164	-11.50395	164	-3.176305	164	3.52748	164	-1.567995	164	.4070898	164	-72.15254	164	-68.13649	164	-41.01498	164	-39.08322	164
	165	13.66082	165	20.55297	165	63.21284	165	51.41095	165	2.061464	165	4.248817	165	15.95483	165	-4.781974	165	4.835462	165	18.78055	165	69.07821	165	57.16697	165	-5.467727	165	-9.107016	165	-29.48721	165	-18.65735	165	-2.290524	165	4.850029	165	-1.274561	165	.520682	165	-71.85109	165	-69.59491	165	-40.90166	165	-42.03625	165
	166	12.15472	166	20.16242	166	61.4607	166	51.08369	166	-.9988181	166	3.279902	166	17.83496	166	-6.272793	166	3.501907	166	15.6852	166	68.46357	166	55.72474	166	-6.314386	166	-11.32543	166	-29.68077	166	-20.9734	166	-.9863466	166	5.469616	166	-3.071308	166	-.8360012	166	-72.47462	166	-70.36845	166	-40.27598	166	-42.88478	166
	167	11.61133	167	19.8311	167	60.37907	167	50.06878	167	-1.316737	167	2.288741	167	17.71737	167	-7.967668	167	3.852537	167	15.48631	167	66.91833	167	53.81944	167	-6.86771	167	-10.49061	167	-30.76931	167	-21.31762	167	.9842054	167	6.320216	167	-2.876106	167	-2.199627	167	-72.69122	167	-70.61787	167	-41.57028	167	-43.34435	167
	168	10.41612	168	19.71235	168	58.06195	168	49.45738	168	-.5407397	168	3.065979	168	17.30508	168	-8.226904	168	2.951597	168	13.99424	168	66.03911	168	52.82418	168	-5.682144	168	-10.06657	168	-29.73987	168	-18.2267	168	-8.534703E-02	168	4.919962	168	-2.59281	168	-4.392385	168	-71.65923	168	-70.19153	168	-42.19661	168	-43.25121	168
	169	10.9933	169	18.94493	169	57.2491	169	48.45198	169	-1.387885	169	2.928528	169	14.64253	169	-10.59001	169	1.682729	169	13.51859	169	63.18071	169	50.16942	169	-6.230981	169	-7.360915	169	-29.51758	169	-15.73803	169	.1172769	169	3.366379	169	-4.47912	169	-6.53961	169	-72.02991	169	-69.22652	169	-42.13026	169	-41.64046	169
	170	10.0807	170	17.78646	170	56.77447	170	46.48037	170	-.8154151	170	3.834285	170	12.65291	170	-12.73731	170	2.55185	170	15.04172	170	62.43244	170	49.52074	170	-6.843933	170	-7.793728	170	-29.58346	170	-10.75074	170	-1.098639	170	3.021857	170	-6.753052	170	-7.909272	170	-72.27734	170	-67.95503	170	-43.3025	170	-41.16072	170
	171	9.89327	171	17.4211	171	54.93966	171	44.42401	171	-1.734414	171	2.639686	171	10.65226	171	-13.98862	171	.9682862	171	14.89028	171	61.16521	171	49.50255	171	-5.198871	171	-6.277554	171	-28.02075	171	-9.06017	171	-1.291441	171	.5000411	171	-7.121469	171	-8.46121	171	-70.76797	171	-65.80345	171	-46.46719	171	-40.6222	171
	172	8.903971	172	16.9441	172	54.64167	172	43.05585	172	-1.924538	172	3.307824	172	6.130168	172	-15.53448	172	-.7383841	172	14.73145	172	57.88658	172	48.13717	172	-8.725579	172	-11.82075	172	-26.13707	172	-4.807013	172	-1.026648	172	1.667376	172	-8.048406	172	-9.229401	172	-69.41575	172	-63.44097	172	-46.65181	172	-41.65595	172
	173	7.954062	173	16.961	173	53.60891	173	41.67643	173	-.5450144	173	3.299863	173	.6237394	173	-18.15338	173	-.5656454	173	16.39882	173	57.63808	173	46.73175	173	-10.05446	173	-11.91265	173	-28.66362	173	-8.343372	173	-.9399742	173	2.703906	173	-10.65258	173	-11.11564	173	-69.12854	173	-63.53253	173	-47.56617	173	-42.84861	173
	174	7.987093	174	16.15669	174	51.80545	174	39.81388	174	.357943	174	3.839398	174	-4.083826	174	-18.3944	174	4.507268E-02	174	18.43694	174	54.35376	174	43.57257	174	-10.58437	174	-13.30611	174	-30.35563	174	-14.22739	174	-.6747325	174	2.18973	174	-13.1758	174	-14.11908	174	-69.50691	174	-65.16946	174	-47.39611	174	-43.63338	174
	175	7.311232	175	15.17058	175	49.98912	175	38.23468	175	.6898758	175	3.930477	175	-6.239668	175	-18.40417	175	-4.032542	175	14.04271	175	51.99883	175	41.92689	175	-11.29161	175	-14.24057	175	-29.29901	175	-17.97472	175	-1.310501	175	1.063933	175	-15.11848	175	-15.78191	175	-68.7292	175	-65.77814	175	-47.32953	175	-44.52219	175
	176	6.370003	176	14.4821	176	48.68258	176	36.29739	176	.4475637	176	3.476039	176	-5.09204	176	-19.73238	176	-2.394779	176	12.11396	176	51.64392	176	41.25959	176	-12.08244	176	-14.72923	176	-28.91186	176	-19.76995	176	-1.52367	176	1.081898	176	-18.56941	176	-16.8825	176	-70.28011	176	-66.20439	176	-48.45523	176	-45.31688	176
	177	6.230248	177	13.73092	177	47.16635	177	34.06878	177	-.3999269	177	2.050438	177	-6.12407	177	-19.32543	177	-1.756518	177	10.50674	177	50.30416	177	40.42732	177	-14.5626	177	-17.76336	177	-29.78456	177	-19.4324	177	-1.848775	177	-.6691648	177	-21.19388	177	-19.79172	177	-70.38447	177	-65.75835	177	-47.6586	177	-45.8675	177
	178	4.361724	178	13.26564	178	45.93135	178	33.12415	178	.9151702	178	1.178603	178	-5.546273	178	-16.05643	178	-3.057362	178	7.510781	178	48.42011	178	38.26317	178	-16.55388	178	-19.67509	178	-29.23412	178	-17.8834	178	-3.045142	178	-2.505095	178	-23.02262	178	-22.35748	178	-69.91646	178	-66.639	178	-46.60666	178	-45.45525	178
	179	3.813415	179	12.0281	179	44.63928	179	31.66716	179	1.495572	179	1.269332	179	-3.163277	179	-15.0234	179	-1.215359	179	7.357029	179	46.72911	179	35.46812	179	-15.15706	179	-17.82819	179	-31.91256	179	-17.94364	179	-1.94447	179	-2.944888	179	-24.70173	179	-24.48083	179	-70.06398	179	-66.76132	179	-45.42222	179	-45.24541	179
	180	4.159126	180	11.418	180	42.87393	180	30.25204	180	1.509621	180	2.216835	180	-1.311425	180	-14.56635	180	-1.766585	180	8.404655	180	43.95118	180	33.42824	180	-17.1132	180	-18.30117	180	-33.51096	180	-18.16798	180	-3.10281	180	-3.089934	180	-26.70887	180	-25.65908	180	-71.60133	180	-67.4952	180	-42.96943	180	-43.60545	180
	181	3.916374	181	12.23984	181	40.68869	181	29.13184	181	1.181473	181	2.039086	181	2.0902	181	-12.77853	181	-2.203259	181	8.279139	181	43.7326	181	32.82644	181	-15.60103	181	-18.73223	181	-35.20577	181	-18.74398	181	-3.003903	181	-3.857695	181	-27.44509	181	-27.94247	181	-71.39394	181	-69.15453	181	-42.58756	181	-42.73397	181
	182	2.38993	182	11.77255	182	39.22465	182	28.64181	182	-2.791117	182	3.541515	182	4.49693	182	-12.11174	182	-2.114272	182	9.689829	182	42.51554	182	30.72343	182	-15.79945	182	-19.47196	182	-34.87845	182	-20.21661	182	-2.221161	182	-2.628541	182	-27.85717	182	-28.23143	182	-72.14098	182	-69.34358	182	-38.83582	182	-40.60772	182
	183	2.860311	183	10.93084	183	38.39067	183	27.96531	183	-4.33253	183	6.337404	183	6.60038	183	-12.26228	183	-2.214826	183	8.584807	183	42.93367	183	30.26204	183	-16.54842	183	-17.94188	183	-37.69653	183	-21.01286	183	-1.010486	183	-1.418366	183	-28.56546	183	-28.43069	183	-73.13192	183	-69.33182	183	-40.13559	183	-41.98687	183
	184	2.414211	184	10.41525	184	36.62985	184	27.11377	184	-3.114486	184	8.666784	184	6.911752	184	-14.02085	184	-3.884633	184	7.862357	184	40.55464	184	28.67483	184	-17.23347	184	-17.05048	184	-37.55304	184	-19.33717	184	-1.117616	184	-2.20635	184	-27.9626	184	-30.08554	184	-72.67143	184	-69.0621	184	-38.67287	184	-39.68184	184
	185	2.955176	185	10.70895	185	33.89479	185	25.8493	185	-.3357108	185	8.858969	185	6.911624	185	-16.06387	185	-4.080207	185	7.457462	185	41.33403	185	29.34386	185	-14.99447	185	-14.37795	185	-38.28521	185	-21.1623	185	-.508751	185	-1.034663	185	-27.28792	185	-30.33214	185	-72.91261	185	-68.42066	185	-38.19931	185	-38.00145	185
	186	2.336532	186	10.64295	186	33.36718	186	24.26602	186	-.6620539	186	10.1078	186	4.346806	186	-17.13317	186	-3.774617	186	8.448433	186	40.055	186	29.40963	186	-15.04479	186	-11.57255	186	-37.56936	186	-20.06618	186	5.544568E-02	186	-1.169339	186	-29.15466	186	-31.37551	186	-72.11403	186	-67.38405	186	-39.91789	186	-38.69653	186
	187	2.633066	187	10.25965	187	32.94677	187	23.2074	187	2.365052	187	11.45861	187	1.728265	187	-18.52661	187	-5.577286	187	6.959347	187	37.23722	187	27.09473	187	-15.29754	187	-11.63622	187	-38.07746	187	-20.40751	187	.2353909	187	-1.74832	187	-29.22239	187	-31.47487	187	-70.41631	187	-65.23795	187	-41.98538	187	-39.41275	187
	188	1.879186	188	9.741018	188	31.30635	188	21.90656	188	3.784616	188	13.16524	188	.1219279	188	-20.80725	188	-5.017818	188	8.606775	188	37.61468	188	28.35756	188	-17.14746	188	-16.32649	188	-36.27387	188	-18.10889	188	.3357535	188	-2.200939	188	-29.55866	188	-31.19941	188	-68.62786	188	-64.30777	188	-40.87861	188	-39.1884	188
	189	1.478567	189	9.548479	189	30.26664	189	20.85827	189	4.132409	189	14.92614	189	-2.728379	189	-21.75757	189	-5.683088	189	6.466084	189	37.82475	189	28.56666	189	-17.8835	189	-20.99512	189	-36.61422	189	-17.76766	189	.5290458	189	-.8779088	189	-30.49278	189	-30.87862	189	-69.59633	189	-66.40099	189	-40.33057	189	-38.89594	189
	190	2.345367	190	8.354883	190	27.83826	190	20.04055	190	7.943274	190	17.04822	190	-7.467594	190	-23.33756	190	-5.551765	190	7.487166	190	34.18878	190	26.10213	190	-17.63489	190	-21.07027	190	-36.01139	190	-18.5333	190	2.028179	190	-.4803081	190	-30.69265	190	-30.36047	190	-70.32658	190	-66.98811	190	-40.55192	190	-37.96686	190
	191	2.266399	191	7.449979	191	26.15505	191	18.65528	191	12.32715	191	17.97065	191	-13.72641	191	-24.79764	191	-6.191615	191	4.843127	191	31.78791	191	23.71255	191	-18.11583	191	-23.44208	191	-35.33531	191	-17.23583	191	1.882656	191	-1.641703	191	-31.40272	191	-31.74465	191	-70.42657	191	-67.9173	191	-41.70438	191	-39.51384	191
	192	1.530433	192	6.587987	192	25.17628	192	16.5371	192	14.78392	192	20.64008	192	-16.22638	192	-23.23797	192	-6.56185	192	5.232363	192	30.2034	192	21.3721	192	-18.10704	192	-22.50599	192	-34.47998	192	-18.10813	192	1.140079	192	-2.396809	192	-32.4874	192	-32.564	192	-69.70602	192	-67.36077	192	-42.29446	192	-39.17153	192
	193	5.400583E-02	193	5.894271	193	23.80394	193	14.58164	193	16.8038	193	21.54008	193	-16.00829	193	-23.99043	193	-5.419655	193	4.417695	193	29.41036	193	19.22406	193	-20.61166	193	-25.00461	193	-33.36612	193	-15.90782	193	.4121777	193	-3.030349	193	-35.43144	193	-33.3576	193	-69.92826	193	-67.26759	193	-42.01252	193	-40.28835	193
	194	-.6469572	194	6.176527	194	22.45086	194	13.34123	194	17.6531	194	21.87472	194	-15.10273	194	-24.74756	194	-4.247516	194	5.256162	194	28.17505	194	19.5383	194	-18.85201	194	-24.94872	194	-33.59805	194	-16.29749	194	.7442153	194	-3.650869	194	-36.50502	194	-34.68242	194	-68.95137	194	-66.38646	194	-42.13487	194	-41.162	194
	195	-1.560197	195	5.71153	195	20.38838	195	11.57526	195	17.9393	195	23.86202	195	-15.54184	195	-23.11678	195	-4.286073	195	4.961258	195	25.44976	195	14.73709	195	-21.12708	195	-26.01141	195	-32.95401	195	-15.42989	195	2.652051	195	-4.07935	195	-36.73679	195	-33.51704	195	-67.24577	195	-65.34551	195	-41.52315	195	-42.279	195
	196	-1.852885	196	4.992766	196	19.66562	196	10.79548	196	19.75948	196	25.69559	196	-12.60275	196	-22.06261	196	-3.047238	196	6.558692	196	24.42019	196	13.18208	196	-20.62095	196	-26.20176	196	-33.9485	196	-16.75779	196	2.863343	196	-3.803035	196	-37.14767	196	-33.00275	196	-67.74978	196	-63.81163	196	-40.31403	196	-40.73581	196
	197	-3.503524	197	3.759608	197	17.40171	197	9.797296	197	21.24729	197	25.70613	197	-10.535	197	-20.54268	197	-3.826485	197	6.508153	197	22.60538	197	10.42585	197	-20.47219	197	-23.51218	197	-33.67742	197	-14.28107	197	4.463187	197	-2.880279	197	-37.0977	197	-34.51295	197	-66.78466	197	-62.59315	197	-38.67799	197	-40.67773	197
	198	-4.214978	198	3.577708	198	15.19156	198	8.18926	198	21.88807	198	27.89196	198	-6.724525	198	-18.1285	198	-4.386274	198	5.443537	198	23.67442	198	11.19951	198	-20.60248	198	-27.54738	198	-34.6466	198	-13.81963	198	5.248569	198	-3.182753	198	-36.97948	198	-35.8539	198	-64.71317	198	-60.87586	198	-38.52582	198	-40.37804	198
	199	-4.984117	199	3.28523	199	13.23558	199	7.402719	199	20.76951	199	29.55157	199	-4.741321	199	-19.24797	199	-4.070031	199	5.614629	199	22.85462	199	9.907819	199	-17.03806	199	-25.42323	199	-35.28412	199	-12.66185	199	4.994779	199	-2.943462	199	-37.36286	199	-34.98664	199	-65.16332	199	-60.51544	199	-38.62309	199	-39.77119	199
	200	-5.167959	200	3.235266	200	12.2598	200	6.681777	200	20.6855	200	30.12972	200	-3.767434	200	-19.16456	200	-5.007207	200	2.840764	200	21.46408	200	9.089484	200	-22.15977	200	-26.34489	200	-34.34405	200	-10.55435	200	5.727214	200	-2.689462	200	-36.59254	200	-34.77929	200	-66.29781	200	-61.87562	200	-37.25245	200	-39.00476	200
	201	-5.876537	201	3.321895	201	11.0851	201	5.783663	201	21.67225	201	30.87266	201	-2.326935	201	-19.82472	201	-4.546024	201	2.949275	201	21.00415	201	7.469861	201	-18.17194	201	-23.57451	201	-36.81007	201	-13.5902	201	7.484405	201	-.4312741	201	-34.12077	201	-34.94392	201	-66.53328	201	-62.74215	201	-36.97532	201	-38.61417	201
	202	-5.457124	202	3.723485	202	8.987327	202	5.320054	202	23.72291	202	32.95917	202	-.8756534	202	-22.02482	202	-6.540601	202	1.191561	202	21.2695	202	8.24889	202	-19.36892	202	-21.74907	202	-37.0423	202	-20.53464	202	7.338863	202	-1.398487	202	-33.07296	202	-33.47705	202	-66.62684	202	-62.67756	202	-36.51214	202	-37.30602	202
	203	-5.036793	203	3.963902	203	7.287863	203	3.765878	203	25.53538	203	33.11136	203	-1.022714	203	-23.33484	203	-4.201297	203	3.853228	203	18.18436	203	5.349535	203	-16.39483	203	-19.83814	203	-38.4833	203	-22.58062	203	6.704249	203	-3.26529	203	-32.84426	203	-32.28002	203	-65.8971	203	-62.86196	203	-36.49725	203	-36.15708	203
	204	-4.34411	204	2.58571	204	5.105112	204	2.32561	204	27.3827	204	31.09254	204	-3.326724	204	-25.09981	204	-7.240455	204	1.695085	204	17.64261	204	3.025203	204	-15.86516	204	-17.98589	204	-39.08976	204	-25.47321	204	4.959792	204	-3.545466	204	-31.0709	204	-31.12466	204	-65.50902	204	-62.06725	204	-37.27903	204	-35.54256	204
	205	-3.907283	205	3.190588	205	3.441929	205	1.099739	205	28.80036	205	31.89457	205	-6.910319	205	-27.25419	205	-8.467932	205	.765004	205	15.72688	205	1.85701	205	-17.19998	205	-20.36348	205	-37.08572	205	-22.20585	205	5.099831	205	-2.698925	205	-30.5744	205	-30.90943	205	-64.53222	205	-62.7385	205	-36.86431	205	-34.47244	205
	206	-4.00202	206	3.837153	206	3.434472	206	.3247701	206	29.24249	206	30.69366	206	-10.25364	206	-28.59996	206	-7.114622	206	2.180014	206	14.02774	206	.8349649	206	-17.65139	206	-21.42821	206	-35.49531	206	-21.08103	206	4.733498	206	-3.591486	206	-29.60839	206	-29.60133	206	-64.37122	206	-62.0109	206	-33.48144	206	-30.25022	206
	207	-3.416174	207	2.706489	207	1.983697	207	-1.092053	207	31.96659	207	30.97956	207	-12.43051	207	-31.18856	207	-9.213896	207	-.4289745	207	11.61833	207	-2.172424	207	-18.51988	207	-21.62472	207	-35.33671	207	-18.40731	207	4.566292	207	-3.581977	207	-28.43411	207	-28.45944	207	-63.21689	207	-61.4	207	-35.2216	207	-31.78651	207
	208	-3.254317	208	2.577137	208	-.1363719	208	-2.970786	208	32.88858	208	30.57429	208	-16.5	208	-32.22767	208	-7.855307	208	1.777568	208	11.42564	208	-1.684007	208	-16.40184	208	-22.65714	208	-36.91926	208	-16.51286	208	4.808769	208	-1.889531	208	-27.63068	208	-27.52945	208	-60.9398	208	-60.1092	208	-34.64396	208	-35.60583	208
	209	-4.607799	209	2.077842	209	-1.164788	209	-4.000613	209	33.40525	209	28.8304	209	-19.71876	209	-32.14268	209	-7.377651	209	2.917761	209	8.956532	209	-4.585581	209	-17.98103	209	-21.93148	209	-35.31588	209	-19.22827	209	3.994233	209	-2.282718	209	-28.56653	209	-26.81492	209	-60.40143	209	-58.1599	209	-36.38958	209	-39.72361	209
	210	-5.067059	210	1.650738	210	-1.814286	210	-5.131578	210	33.86369	210	28.93502	210	-20.77668	210	-32.31759	210	-7.909763	210	1.916542	210	7.168657	210	-5.585643	210	-18.18361	210	-21.03269	210	-35.50628	210	-19.00794	210	5.199294	210	-1.58675	210	-28.23384	210	-25.63686	210	-59.7785	210	-56.15236	210	-38.55008	210	-39.87384	210
	211	-4.976424	211	.5586876	211	-3.154442	211	-5.60718	211	34.26589	211	26.28266	211	-23.03959	211	-30.44178	211	-8.121202	211	.4420278	211	5.950239	211	-5.748823	211	-18.27384	211	-18.37952	211	-34.6147	211	-20.30535	211	4.816873	211	-1.876716	211	-27.17288	211	-24.88373	211	-56.6046	211	-52.86869	211	-38.09231	211	-40.18079	211
	212	-5.759986	212	-.5889316	212	-4.353284	212	-7.023772	212	33.03234	212	28.56688	212	-22.07325	212	-29.42816	212	-7.917654	212	-.2810885	212	4.2762	212	-6.983649	212	-19.49868	212	-21.2095	212	-34.18978	212	-17.76828	212	4.948249	212	-1.762961	212	-27.09707	212	-27.00487	212	-54.24295	212	-50.82126	212	-38.30138	212	-41.53584	212
	213	-5.588805	213	-1.180013	213	-5.887153	213	-7.922917	213	32.90374	213	29.04374	213	-20.5906	213	-28.3749	213	-7.786982	213	-1.443375	213	.9631884	213	-11.08398	213	-19.1013	213	-19.86776	213	-35.96793	213	-19.12378	213	3.77779	213	-3.051556	213	-27.63253	213	-26.95532	213	-54.17643	213	-49.23756	213	-36.77251	213	-40.46982	213
	214	-5.580485	214	-2.986444	214	-7.60347	214	-8.668458	214	33.04717	214	29.07672	214	-18.28999	214	-25.84535	214	-7.406068	214	-2.363179	214	1.389484	214	-9.021537	214	-16.65466	214	-18.4302	214	-36.61188	214	-19.70945	214	3.923402	214	-3.319746	214	-26.40397	214	-26.7323	214	-54.01508	214	-49.14015	214	-38.65123	214	-40.47384	214
	215	-6.739159	215	-3.193652	215	-7.764045	215	-9.779877	215	30.26967	215	29.37947	215	-14.16271	215	-25.70963	215	-7.763963	215	-2.368897	215	-.841891	215	-10.98444	215	-18.41434	215	-24.75728	215	-35.70349	215	-19.99564	215	3.186778	215	-3.269932	215	-25.26852	215	-26.12656	215	-53.02018	215	-49.29928	215	-37.41314	215	-40.29337	215
	216	-7.261785	216	-3.658013	216	-9.036672	216	-10.63173	216	29.25724	216	29.56996	216	-10.56743	216	-23.39867	216	-6.392728	216	-1.858746	216	-1.528701	216	-14.35693	216	-20.37342	216	-32.38972	216	-36.62463	216	-22.12387	216	3.39499	216	-3.847203	216	-23.85036	216	-23.91093	216	-52.50908	216	-48.9588	216	-36.41945	216	-37.81622	216
	217	-7.507704	217	-4.130022	217	-10.39745	217	-11.32332	217	26.28579	217	29.70173	217	-9.189585	217	-23.97499	217	-9.25477	217	-3.357166	217	-2.214717	217	-15.35511	217	-17.62406	217	-30.14694	217	-35.91538	217	-19.40414	217	4.710455	217	-3.95997	217	-21.52631	217	-23.06782	217	-52.69748	217	-49.71931	217	-35.69785	217	-35.80956	217
	218	-9.252285	218	-3.376305	218	-11.95546	218	-12.24135	218	25.18449	218	29.15008	218	-7.096561	218	-23.86322	218	-7.681227	218	-.3726323	218	-1.037123	218	-15.44651	218	-15.92831	218	-27.52492	218	-35.18777	218	-19.21801	218	5.863688	218	-3.630107	218	-17.25456	218	-23.59162	218	-53.45696	218	-52.1866	218	-34.97935	218	-33.08773	218
	219	-9.057684	219	-3.354119	219	-13.13564	219	-13.29988	219	24.56571	219	28.9752	219	-6.202596	219	-24.47577	219	-10.88883	219	-3.667297	219	-2.782737	219	-17.34829	219	-14.79022	219	-25.05774	219	-34.03048	219	-18.13636	219	6.292399	219	-3.924635	219	-17.5893	219	-24.55121	219	-54.68552	219	-52.56628	219	-34.40634	219	-30.2401	219
	220	-9.287726	220	-3.347935	220	-14.93351	220	-13.67182	220	24.83275	220	29.09115	220	-6.434981	220	-26.62919	220	-9.065149	220	-.5584328	220	-2.657804	220	-16.15655	220	-12.00262	220	-21.30104	220	-37.157	220	-20.62484	220	5.137797	220	-4.900333	220	-17.51429	220	-24.73146	220	-55.34859	220	-52.97155	220	-30.42073	220	-25.635	220
	221	-10.23444	221	-2.839653	221	-16.48841	221	-14.14206	221	22.82613	221	28.95472	221	-7.182055	221	-27.93915	221	-10.64459	221	-.9952606	221	-4.430073	221	-20.87174	221	-15.4453	221	-25.50507	221	-35.30402	221	-21.0008	221	4.257305	221	-6.331607	221	-17.86846	221	-25.50352	221	-53.36347	221	-52.66854	221	-30.3843	221	-27.61944	221
	222	-10.4542	222	-3.28069	222	-18.44509	222	-15.09495	222	22.44504	222	27.84315	222	-8.188239	222	-29.72297	222	-9.486526	222	.4965304	222	-5.922247	222	-22.10562	222	-10.66347	222	-23.83297	222	-31.72207	222	-19.10317	222	3.391639	222	-8.511698	222	-17.37506	222	-25.63901	222	-52.73411	222	-52.89562	222	-34.39222	222	-36.0298	222
	223	-10.21027	223	-2.778058	223	-19.6938	223	-15.46513	223	22.73742	223	25.95327	223	-11.77611	223	-30.53443	223	-13.14811	223	-5.130895	223	-7.402624	223	-24.52217	223	-13.88704	223	-27.253	223	-31.61491	223	-18.04507	223	3.539629	223	-8.814619	223	-17.55539	223	-24.7451	223	-53.45838	223	-52.26376	223	-38.11059	223	-40.00318	223
	224	-8.674349	224	-3.159804	224	-20.65508	224	-16.08928	224	23.05021	224	23.51693	224	-14.63906	224	-33.92074	224	-12.70131	224	-7.104954	224	-8.627053	224	-23.91287	224	-15.14625	224	-29.37965	224	-33.63898	224	-19.8771	224	2.659175	224	-8.905447	224	-18.14197	224	-27.3003	224	-52.86727	224	-52.56946	224	-42.71862	224	-43.66261	224
	225	-9.157823	225	-4.501184	225	-21.55932	225	-16.1294	225	22.52312	225	20.28183	225	-18.52928	225	-32.55773	225	-12.68218	225	-9.336893	225	-11.4065	225	-24.84266	225	-9.28956	225	-27.91448	225	-32.52257	225	-17.2641	225	1.536112	225	-9.943854	225	-20.16086	225	-29.89153	225	-51.57849	225	-51.02036	225	-41.95681	225	-43.36239	225
	226	-9.317292	226	-4.417477	226	-22.43019	226	-16.8124	226	19.34365	226	17.3519	226	-20.79229	226	-33.38207	226	-11.8432	226	-8.172712	226	-12.52716	226	-25.21948	226	-13.54502	226	-32.49231	226	-32.19955	226	-18.04613	226	.6800603	226	-9.544683	226	-22.87199	226	-30.77696	226	-51.47536	226	-48.84119	226	-41.85324	226	-44.01908	226
	227	-9.646697	227	-5.053954	227	-22.20375	227	-16.88184	227	17.11744	227	14.19958	227	-22.26628	227	-34.10961	227	-11.46411	227	-7.360576	227	-12.21095	227	-24.72781	227	-10.24241	227	-32.55547	227	-33.63975	227	-19.0479	227	.3960585	227	-10.09424	227	-24.72528	227	-31.96281	227	-52.23734	227	-49.16689	227	-41.44012	227	-43.8289	227
	228	-10.75454	228	-5.320866	228	-22.63942	228	-16.31976	228	14.44388	228	12.40461	228	-23.60618	228	-34.09126	228	-12.54611	228	-6.651553	228	-14.05198	228	-26.63549	228	-11.02688	228	-34.01334	228	-31.62177	228	-18.14965	228	-.4775067	228	-11.47676	228	-25.95723	228	-33.4926	228	-51.95896	228	-49.40238	228	-39.64095	228	-43.38348	228
	229	-11.42203	229	-5.701001	229	-21.9541	229	-16.14996	229	11.99869	229	10.26412	229	-24.2527	229	-34.52162	229	-13.14955	229	-7.959517	229	-16.11162	229	-30.1074	229	-11.76402	229	-35.38136	229	-32.90502	229	-19.03856	229	-3.050648E-02	229	-11.2948	229	-27.1421	229	-33.93019	229	-52.16265	229	-48.83041	229	-40.7899	229	-42.55032	229
	230	-11.15732	230	-6.28095	230	-21.75059	230	-15.90191	230	11.26986	230	9.88363	230	-23.51179	230	-33.49717	230	-9.776075	230	-3.975275	230	-18.03725	230	-33.14914	230	-11.6241	230	-34.53194	230	-32.59969	230	-16.22395	230	-.9412569	230	-11.65637	230	-28.55419	230	-34.25061	230	-51.62016	230	-47.35969	230	-40.54021	230	-41.50864	230
	231	-12.16154	231	-6.542146	231	-22.82272	231	-15.8572	231	10.1567	231	10.69318	231	-22.61421	231	-31.46091	231	-14.20106	231	-8.872502	231	-17.0696	231	-32.26483	231	-7.614233	231	-31.55573	231	-33.06107	231	-20.34869	231	-2.566453	231	-14.45664	231	-28.80634	231	-35.26795	231	-48.83422	231	-45.97002	231	-41.75965	231	-41.84076	231
	232	-13.00668	232	-6.986772	232	-22.61733	232	-15.48202	232	7.774421	232	9.917151	232	-20.6446	232	-28.61015	232	-14.91305	232	-11.05211	232	-17.61963	232	-32.14498	232	-8.08609	232	-33.18792	232	-32.97355	232	-20.72918	232	-3.707578	232	-14.91297	232	-29.08287	232	-36.43886	232	-46.82409	232	-44.67188	232	-42.21699	232	-42.21403	232
	233	-13.05079	233	-7.572308	233	-21.42545	233	-16.23279	233	7.02422	233	9.390918	233	-17.45888	233	-27.17362	233	-13.29563	233	-9.315016	233	-16.41438	233	-29.65838	233	-12.47109	233	-34.32592	233	-32.58743	233	-18.83254	233	-5.151903	233	-18.06497	233	-30.09344	233	-36.57695	233	-46.68628	233	-44.04344	233	-42.09845	233	-41.87071	233
	234	-12.74911	234	-7.042488	234	-21.63025	234	-15.83584	234	7.159457	234	11.82247	234	-16.75004	234	-26.60808	234	-12.69346	234	-10.08175	234	-16.71398	234	-29.13986	234	-9.920601	234	-30.54226	234	-32.63215	234	-18.04029	234	-5.192531	234	-17.16184	234	-28.44966	234	-36.76189	234	-45.12519	234	-43.3463	234	-44.31361	234	-44.10731	234
	235	-12.5478	235	-7.19979	235	-22.9175	235	-15.58339	235	4.663365	235	13.95464	235	-15.58959	235	-25.85014	235	-15.71376	235	-11.73408	235	-17.85891	235	-31.0775	235	-9.056402	235	-30.07259	235	-30.59532	235	-16.28448	235	-5.397602	235	-17.21062	235	-27.48957	235	-36.69468	235	-44.02557	235	-42.86314	235	-43.36874	235	-43.47121	235
	236	-11.84452	236	-7.204746	236	-23.71949	236	-15.14911	236	5.176775	236	13.46097	236	-11.92074	236	-27.91371	236	-15.5953	236	-10.88421	236	-18.13576	236	-33.40972	236	-7.608532	236	-25.84518	236	-33.05568	236	-17.67312	236	-7.082838	236	-18.40869	236	-28.22923	236	-36.61654	236	-43.3447	236	-42.41303	236	-46.16743	236	-44.80373	236
	237	-11.66381	237	-7.957282	237	-24.93705	237	-14.88439	237	5.907432	237	13.63327	237	-10.87717	237	-29.59256	237	-18.44869	237	-11.72086	237	-18.94813	237	-35.23021	237	-9.694337	237	-29.22128	237	-30.25588	237	-14.3957	237	-8.295557	237	-18.73641	237	-28.40628	237	-37.66701	237	-42.47686	237	-42.17909	237	-47.98123	237	-47.20224	237
	238	-12.39055	238	-8.384392	238	-25.60998	238	-14.33713	238	6.032094	238	14.01539	238	-12.13191	238	-29.67234	238	-18.06405	238	-10.783	238	-15.70077	238	-33.1478	238	-8.090143	238	-28.85124	238	-26.7534	238	-11.33902	238	-9.36383	238	-19.98448	238	-28.5368	238	-37.84661	238	-41.7016	238	-41.84123	238	-47.3556	238	-46.17461	238
	239	-12.76922	239	-9.15077	239	-25.38656	239	-13.59597	239	6.890176	239	15.79863	239	-14.04001	239	-30.29665	239	-16.70397	239	-9.977403	239	-14.987	239	-33.57124	239	-7.282144	239	-29.53947	239	-25.8142	239	-16.09177	239	-9.422531	239	-19.91054	239	-30.19019	239	-39.27391	239	-41.60437	239	-41.28206	239	-47.90018	239	-49.05334	239
	240	-10.58697	240	-9.579324	240	-26.40217	240	-13.59959	240	10.80919	240	16.31155	240	-15.63878	240	-31.76795	240	-19.69126	240	-12.1216	240	-18.21361	240	-34.62932	240	-7.584278	240	-29.50442	240	-26.02548	240	-21.67789	240	-9.643886	240	-20.90874	240	-32.28473	240	-39.97732	240	-41.45307	240	-40.24847	240	-48.84559	240	-48.56599	240
	241	-9.48966	241	-9.612096	241	-26.92925	241	-13.2186	241	14.18811	241	17.50208	241	-17.65965	241	-34.79426	241	-20.23255	241	-12.24932	241	-18.29069	241	-32.41475	241	-8.091344	241	-34.22453	241	-25.1841	241	-21.63488	241	-12.59961	241	-21.78281	241	-32.82488	241	-40.98938	241	-40.86496	241	-39.83371	241	-49.41904	241	-49.06372	241
	242	-10.25132	242	-9.766747	242	-26.91665	242	-12.73948	242	17.71888	242	17.95294	242	-18.72144	242	-35.85024	242	-16.24052	242	-10.11496	242	-20.02729	242	-33.82644	242	-4.072841	242	-31.57479	242	-24.85634	242	-22.63825	242	-13.99988	242	-23.37798	242	-34.36931	242	-41.51843	242	-40.35764	242	-38.92545	242	-50.25855	242	-51.1105	242
	243	-11.66565	243	-10.06137	243	-26.29945	243	-12.49404	243	19.18674	243	18.00354	243	-19.15353	243	-35.27055	243	-17.54597	243	-12.3635	243	-19.92411	243	-32.50361	243	-5.421647	243	-32.55742	243	-18.78399	243	-13.66703	243	-14.52045	243	-24.40821	243	-36.78965	243	-42.20133	243	-40.54781	243	-38.13649	243	-50.31031	243	-51.18066	243
	244	-11.98402	244	-10.91155	244	-26.31413	244	-12.54047	244	20.86301	244	18.14605	244	-21.06533	244	-35.22181	244	-17.76578	244	-12.62533	244	-20.91477	244	-33.82307	244	-3.367952	244	-32.37518	244	-21.64677	244	-17.07311	244	-15.61681	244	-24.04932	244	-37.24512	244	-43.35444	244	-39.7456	244	-37.27196	244	-49.62121	244	-51.68056	244
	245	-11.63787	245	-11.07699	245	-25.88132	245	-12.42417	245	20.61186	245	17.35104	245	-22.92347	245	-35.44803	245	-18.26762	245	-12.99497	245	-20.25045	245	-35.24268	245	-3.676097	245	-30.24258	245	-24.60417	245	-21.1473	245	-14.83397	245	-24.29906	245	-37.82638	245	-43.24019	245	-38.85315	245	-35.47683	245	-48.65297	245	-51.04835	245
	246	-12.16156	246	-11.93115	246	-24.79723	246	-11.16529	246	20.65316	246	17.25874	246	-24.12859	246	-33.27666	246	-16.21634	246	-11.19828	246	-21.91622	246	-35.84182	246	-3.880304	246	-28.90425	246	-26.24688	246	-21.00629	246	-16.9384	246	-26.11993	246	-37.70318	246	-42.92308	246	-38.2741	246	-35.04583	246	-48.52554	246	-51.08119	246
	247	-12.71219	247	-12.95031	247	-24.62129	247	-10.60532	247	20.39629	247	15.22927	247	-23.78503	247	-33.66516	247	-16.10619	247	-10.90303	247	-17.20148	247	-33.22552	247	-1.391416	247	-22.20858	247	-23.38984	247	-17.13501	247	-18.00058	247	-26.65062	247	-37.45167	247	-42.95042	247	-37.35342	247	-34.14348	247	-50.43333	247	-50.66222	247
	248	-12.94368	248	-12.97465	248	-24.13796	248	-10.15067	248	19.06008	248	13.96413	248	-22.13204	248	-32.06117	248	-18.84115	248	-16.57499	248	-20.17305	248	-35.65039	248	-1.104609	248	-26.02069	248	-23.67009	248	-18.17901	248	-18.2192	248	-25.96059	248	-38.51118	248	-46.00582	248	-34.89978	248	-33.48873	248	-49.29227	248	-49.07278	248
	249	-14.0707	249	-13.03828	249	-24.03413	249	-9.852938	249	16.23111	249	12.24327	249	-21.67619	249	-31.31002	249	-15.4749	249	-13.5119	249	-18.17259	249	-32.40649	249	-2.62497	249	-26.07101	249	-24.57351	249	-17.48962	249	-18.34571	249	-26.29177	249	-39.9353	249	-47.89677	249	-33.14024	249	-31.76062	249	-49.76908	249	-47.75344	249
	250	-13.83181	250	-13.22157	250	-23.25489	250	-8.970139	250	14.39389	250	12.88571	250	-20.88592	250	-29.80677	250	-16.42303	250	-14.89976	250	-17.95551	250	-32.1904	250	-1.59884	250	-.8260345	250	-25.06486	250	-20.64085	250	-17.39533	250	-26.53755	250	-40.23397	250	-46.37346	250	-32.11008	250	-30.94785	250	-51.69537	250	-48.0048	250
	251	-14.18279	251	-13.16229	251	-23.51997	251	-8.436203	251	12.67323	251	11.66567	251	-19.74345	251	-29.09214	251	-17.1663	251	-15.42788	251	-16.01877	251	-30.39349	251	-2.671423	251	14.42902	251	-23.90534	251	-20.42942	251	-17.8062	251	-26.41338	251	-37.44582	251	-45.14239	251	-30.63962	251	-31.08117	251	-52.02111	251	-47.27665	251
	252	-13.427	252	-12.70597	252	-23.51794	252	-7.720325	252	12.22604	252	12.71033	252	-18.34958	252	-28.27364	252	-16.10827	252	-12.97901	252	-15.10091	252	-30.55991	252	-2.263618	252	21.50303	252	-24.80431	252	-18.98824	252	-19.34081	252	-27.71557	252	-37.43897	252	-46.62265	252	-29.61589	252	-30.47737	252	-52.63398	252	-47.17764	252
	253	-11.80717	253	-12.07922	253	-21.56933	253	-8.74288	253	11.93684	253	10.10612	253	-17.22719	253	-29.41182	253	-19.09712	253	-15.45802	253	-16.789	253	-33.56088	253	-1.512349	253	25.99137	253	-25.09008	253	-20.33886	253	-19.36065	253	-27.08187	253	-39.07793	253	-48.71189	253	-28.52355	253	-29.73337	253	-53.5223	253	-47.1512	253
	254	-11.86203	254	-11.83643	254	-21.40246	254	-9.111083	254	11.05648	254	10.55548	254	-15.84925	254	-28.18467	254	-18.10864	254	-14.7459	254	-15.03409	254	-34.10069	254	-1.701856	254	26.33211	254	-23.33968	254	-21.71448	254	-20.83471	254	-28.33382	254	-39.00454	254	-49.02384	254	-27.82311	254	-28.3755	254	-56.24454	254	-48.61982	254
	255	-11.79219	255	-11.41006	255	-20.67999	255	-8.567285	255	11.81616	255	9.838377	255	-16.11694	255	-29.04751	255	-19.0153	255	-17.65467	255	-13.68309	255	-33.85062	255	-2.99747	255	20.6317	255	-20.33686	255	-20.74558	255	-20.97902	255	-27.63482	255	-40.47877	255	-50.74018	255	-26.43705	255	-28.1615	255	-55.612	255	-49.93342	255
	256	-12.65672	256	-11.31297	256	-19.48748	256	-8.665606	256	11.26302	256	9.534047	256	-17.06587	256	-30.7766	256	-17.05874	256	-16.36959	256	-12.59584	256	-32.44328	256	-3.498964	256	-33.19877	256	-24.99354	256	-23.74344	256	-21.2349	256	-28.51651	256	-43.65684	256	-52.3026	256	-27.1888	256	-27.52019	256	-54.83878	256	-49.46447	256
	257	-11.5398	257	-10.93002	257	-19.98835	257	-8.543815	257	12.57165	257	9.390864	257	-17.46293	257	-30.7431	257	-14.87907	257	-15.49058	257	-13.63208	257	-33.12321	257	-4.696955	257	-47.23054	257	-21.20224	257	-18.47159	257	-22.62735	257	-30.65241	257	-45.43906	257	-54.64167	257	-26.40775	257	-26.16433	257	-55.30917	257	-50.2405	257
	258	-12.03032	258	-10.22371	258	-20.83288	258	-7.537433	258	12.41207	258	9.190049	258	-19.46277	258	-31.7363	258	-17.76281	258	-17.5204	258	-11.05864	258	-28.47946	258	-1.405854	258	-47.14592	258	-20.54933	258	-20.04367	258	-23.56307	258	-30.73767	258	-46.70544	258	-55.72442	258	-25.38578	258	-25.24294	258	-54.83741	258	-51.05083	258
	259	-11.50972	259	-10.3571	259	-20.56713	259	-6.807745	259	13.60967	259	9.40587	259	-18.31962	259	-32.83752	259	-16.36179	259	-16.27731	259	-11.09146	259	-29.39476	259	-2.634923	259	-49.0704	259	-17.66424	259	-19.87272	259	-24.8179	259	-32.29497	259	-49.62371	259	-56.57734	259	-25.51704	259	-23.51287	259	-53.33106	259	-49.89068	259
	260	-12.45562	260	-10.3202	260	-18.95022	260	-6.801829	260	11.68007	260	7.720913	260	-17.33094	260	-31.89087	260	-15.46337	260	-16.26385	260	-11.03052	260	-28.12414	260	-4.240546	260	-42.84007	260	-16.76354	260	-19.40116	260	-26.78837	260	-34.95044	260	-51.6225	260	-57.11864	260	-24.78355	260	-22.53108	260	-52.94255	260	-50.20791	260
	261	-12.82253	261	-11.73448	261	-18.78039	261	-6.856999	261	13.09721	261	7.694127	261	-19.46844	261	-32.87645	261	-14.57061	261	-16.0105	261	-10.90586	261	-28.53197	261	-3.040781	261	-42.51131	261	-18.35507	261	-19.52224	261	-27.5374	261	-34.97306	261	-52.88622	261	-59.29188	261	-23.8918	261	-22.27653	261	-52.48807	261	-50.48804	261
	262	-12.77125	262	-12.33933	262	-18.13032	262	-7.36073	262	13.49956	262	7.613823	262	-19.36604	262	-31.01284	262	-13.17301	262	-14.41285	262	-11.39819	262	-30.50593	262	-2.65743	262	-44.11214	262	-18.02558	262	-22.00569	262	-28.21272	262	-35.46133	262	-53.38622	262	-59.93446	262	-21.82516	262	-20.77095	262	-51.3643	262	-50.15785	262
	263	-13.54005	263	-12.14552	263	-17.86792	263	-7.514499	263	12.4146	263	6.847149	263	-19.1599	263	-32.16254	263	-13.8819	263	-15.26866	263	-11.11567	263	-31.09388	263	-4.648836	263	-44.01301	263	-13.82147	263	-19.61562	263	-29.13169	263	-35.79811	263	-55.16536	263	-60.35459	263	-21.13828	263	-19.2565	263	-49.4936	263	-49.03472	263
	264	-12.59897	264	-12.92445	264	-18.51024	264	-6.935357	264	12.70403	264	5.98836	264	-19.17308	264	-31.13747	264	-13.10034	264	-16.85423	264	-11.06754	264	-31.41314	264	-4.131158	264	-42.88958	264	-14.9394	264	-20.26493	264	-30.52289	264	-36.11935	264	-56.18928	264	-61.64532	264	-19.25979	264	-17.5971	264	-50.21077	264	-47.38163	264
	265	-13.14699	265	-13.17226	265	-17.44318	265	-7.916841	265	10.32067	265	4.567734	265	-16.93604	265	-30.38746	265	-14.31496	265	-17.521	265	-10.94543	265	-33.93657	265	-1.265666	265	-46.34848	265	-15.97751	265	-21.87459	265	-30.96322	265	-36.5554	265	-55.61886	265	-62.77383	265	-17.1694	265	-16.35974	265	-48.70009	265	-45.12081	265
	266	-13.69715	266	-12.89082	266	-16.85054	266	-9.044202	266	7.524306	266	3.878551	266	-14.81033	266	-29.87494	266	-14.54378	266	-19.3323	266	-8.866244	266	-33.65152	266	-2.068247	266	-42.46746	266	-15.51069	266	-21.2089	266	-30.49238	266	-36.55639	266	-57.02155	266	-64.52257	266	-15.42789	266	-14.69676	266	-48.30375	266	-43.10906	266
	267	-12.34281	267	-12.5993	267	-16.34757	267	-8.868977	267	6.894391	267	4.315365	267	-15.8462	267	-30.29427	267	-13.31324	267	-18.2953	267	-8.587373	267	-34.3754	267	-3.332155	267	-38.78833	267	-13.705	267	-18.27824	267	-28.51228	267	-36.03857	267	-55.96092	267	-64.98269	267	-15.61991	267	-16.16549	267	-47.82082	267	-39.02503	267
	268	-12.54689	268	-12.6083	268	-16.92206	268	-8.632365	268	5.869232	268	5.426136	268	-17.82094	268	-28.30603	268	-13.91097	268	-18.61568	268	-7.195368	268	-32.35546	268	-1.861991	268	-35.86287	268	-16.01455	268	-21.74394	268	-29.80708	268	-35.293	268	-54.6039	268	-65.89776	268	-15.24956	268	-17.71424	268	-46.04113	268	-36.17597	268
	269	-12.86963	269	-12.18825	269	-17.19257	269	-8.853299	269	4.814498	269	3.56281	269	-17.60692	269	-25.78761	269	-14.71135	269	-18.91777	269	-7.450317	269	-32.04959	269	-2.65413	269	-34.23934	269	-15.87447	269	-21.6925	269	-29.82981	269	-35.8121	269	-55.12105	269	-65.86822	269	-15.49426	269	-17.61056	269	-45.53597	269	-34.76367	269
	270	-12.0313	270	-11.92471	270	-16.84673	270	-8.324764	270	2.995818	270	2.904946	270	-20.26857	270	-24.20477	270	-14.64024	270	-18.32235	270	-7.027119	270	-31.42505	270	-1.139025	270	-28.49377	270	-12.94488	270	-18.10617	270	-31.14113	270	-37.44884	270	-56.34438	270	-66.99128	270	-15.96932	270	-17.00971	270	-49.24665	270	-40.09438	270
	271	-12.66577	271	-11.60887	271	-17.94129	271	-8.6627	271	1.356428	271	2.414231	271	-21.06099	271	-24.23446	271	-14.94369	271	-19.26938	271	-5.952153	271	-31.20088	271	-1.793183	271	-29.95703	271	-13.73687	271	-20.84338	271	-32.00347	271	-37.74859	271	-56.98668	271	-67.98863	271	-14.94753	271	-16.19161	271	-51.83455	271	-43.47907	271
	272	-13.57093	272	-11.23138	272	-17.86702	272	-9.389346	272	-.4165775	272	1.331816	272	-20.66695	272	-24.80519	272	-14.96173	272	-19.01644	272	-5.115962	272	-32.00876	272	-4.882313	272	-32.77931	272	-13.09374	272	-21.80042	272	-32.01045	272	-37.78627	272	-57.61294	272	-67.87642	272	-14.15107	272	-14.95527	272	-53.47807	272	-44.82584	272
	273	-13.52259	273	-10.90071	273	-17.03589	273	-9.676429	273	-.10249	273	.5885652	273	-22.22016	273	-24.92192	273	-15.61336	273	-19.56232	273	-5.153001	273	-32.83093	273	-5.738835	273	-36.62409	273	-14.76826	273	-21.79084	273	-31.87603	273	-38.43192	273	-59.41019	273	-68.67262	273	-15.08652	273	-13.58958	273	-54.05887	273	-46.14415	273
	274	-13.00608	274	-11.59091	274	-17.71829	274	-10.49768	274	4.195217E-03	274	-1.119609	274	-20.92676	274	-25.38092	274	-13.53237	274	-18.57205	274	-6.536269	274	-33.96602	274	-7.145599	274	-43.39841	274	-15.27383	274	-21.66031	274	-32.95325	274	-39.27174	274	-60.83806	274	-69.21247	274	-14.12749	274	-12.949	274	-52.97237	274	-45.48438	274
	275	-13.2162	275	-12.15487	275	-17.16186	275	-11.39982	275	-1.200493	275	-2.455379	275	-19.92075	275	-26.68235	275	-14.18773	275	-18.60238	275	-7.212207	275	-34.01621	275	-3.092145	275	-44.87025	275	-14.88318	275	-21.63663	275	-32.3693	275	-36.78962	275	-62.05891	275	-69.8293	275	-13.02336	275	-12.41832	275	-51.57206	275	-47.58253	275
	276	-13.59384	276	-12.62617	276	-16.87587	276	-12.41774	276	-4.084898	276	-4.519939	276	-19.09163	276	-27.54467	276	-13.74334	276	-18.89829	276	-6.869123	276	-34.38641	276	-4.253723	276	-44.45545	276	-15.59119	276	-21.20808	276	-32.31221	276	-37.08415	276	-64.53004	276	-69.24528	276	-12.87928	276	-11.35378	276	-51.35516	276	-47.17797	276
	277	-13.58254	277	-12.85005	277	-17.01353	277	-13.0141	277	-3.792533	277	-6.996305	277	-18.03425	277	-26.82791	277	-13.57675	277	-18.79522	277	-7.465669	277	-33.55357	277	-3.994109	277	-45.43882	277	-13.46246	277	-21.31456	277	-33.50741	277	-39.70234	277	-66.73302	277	-71.21026	277	-12.08618	277	-9.157431	277	-49.86295	277	-46.97951	277
	278	-14.47958	278	-13.98335	278	-17.27556	278	-12.95547	278	-4.679966	278	-11.12115	278	-17.28257	278	-27.18572	278	-12.44122	278	-18.46992	278	-8.290442	278	-33.16625	278	-3.85651	278	-43.71516	278	-9.703337	278	-19.27745	278	-34.11924	278	-41.87397	278	-67.91906	278	-72.51231	278	-9.790052	278	-6.533334	278	-48.2776	278	-46.19754	278
	279	-15.47117	279	-14.31039	279	-17.48669	279	-13.46388	279	-6.079545	279	-12.99409	279	-16.29538	279	-26.60901	279	-12.04598	279	-18.10436	279	-8.516024	279	-33.05795	279	-4.657044	279	-42.92922	279	-8.769007	279	-16.37782	279	-33.62489	279	-41.02531	279	-69.26168	279	-72.02755	279	-8.000981	279	-5.224462	279	-45.53793	279	-45.114	279
	280	-15.20002	280	-13.81026	280	-18.43886	280	-13.35418	280	-6.447649	280	-13.12936	280	-13.61207	280	-26.05331	280	-12.0476	280	-18.93263	280	-9.689569	280	-32.95087	280	-1.970421	280	-38.71608	280	-7.945251	280	-12.0429	280	-34.28938	280	-42.21568	280	-70.3103	280	-71.66415	280	-6.295592	280	-3.720991	280	-44.97488	280	-43.69083	280
	281	-15.14171	281	-13.3588	281	-19.50086	281	-14.6316	281	-7.14524	281	-14.09636	281	-14.22908	281	-26.61722	281	-11.28869	281	-17.99763	281	-12.25562	281	-35.65328	281	-2.242174	281	-36.46228	281	-5.68538	281	-6.792323	281	-34.54214	281	-41.61008	281	-69.21699	281	-70.58469	281	-3.165907	281	-2.678647	281	-45.6025	281	-43.28496	281
	282	-16.01646	282	-14.00961	282	-19.92673	282	-14.84229	282	-8.743412	282	-14.97197	282	-13.5076	282	-25.4156	282	-12.16158	282	-18.9502	282	-13.09321	282	-40.47107	282	-2.526788	282	-41.15458	282	-6.284204	282	-6.902715	282	-33.60865	282	-39.87505	282	-68.90907	282	-70.7774	282	-2.804332	282	-4.470877	282	-42.88668	282	-41.06507	282
	283	-16.376	283	-13.39716	283	-19.94601	283	-15.39538	283	-11.31437	283	-13.90582	283	-12.62699	283	-25.48213	283	-11.68578	283	-18.31605	283	-10.6887	283	-42.1307	283	-5.333632	283	-42.34923	283	-9.832284	283	-13.71728	283	-32.59916	283	-40.33891	283	-68.20714	283	-69.68433	283	-3.62928	283	-5.18363	283	-45.16102	283	-41.72969	283
	284	-15.59143	284	-13.25094	284	-19.99044	284	-16.91249	284	-13.42032	284	-15.15885	284	-11.54039	284	-26.69329	284	-11.91205	284	-18.88156	284	-12.06714	284	-42.96278	284	-2.313573	284	-40.14498	284	-12.17795	284	-23.45529	284	-31.44759	284	-39.61963	284	-65.97782	284	-70.97725	284	-4.147817	284	-5.551989	284	-45.75881	284	-40.91814	284
	285	-15.07576	285	-13.73271	285	-20.40856	285	-16.90037	285	-13.19526	285	-15.63218	285	-13.35646	285	-25.87967	285	-12.4659	285	-18.99984	285	-11.2735	285	-40.57559	285	-.3863367	285	-36.2711	285	-11.53886	285	-29.36234	285	-31.26423	285	-38.83345	285	-64.75477	285	-72.77424	285	-4.113649	285	-5.944928	285	-45.53347	285	-40.19238	285
	286	-13.8042	286	-12.45	286	-21.10795	286	-17.78576	286	-14.8439	286	-15.70576	286	-13.78262	286	-26.19737	286	-13.34888	286	-19.5784	286	-12.36818	286	-41.04204	286	-1.960055	286	-34.37048	286	-12.16779	286	-31.36252	286	-31.33709	286	-38.86039	286	-65.19317	286	-73.60323	286	-3.272752	286	-4.842873	286	-46.61392	286	-38.91432	286
	287	-13.61927	287	-12.33463	287	-21.62309	287	-18.17426	287	-18.24007	287	-15.73549	287	-15.43103	287	-23.24769	287	-13.79931	287	-19.50637	287	-12.37604	287	-37.26198	287	-1.035619	287	-34.35195	287	-12.23057	287	-28.78698	287	-31.53246	287	-38.68362	287	-65.58753	287	-74.35387	287	-3.661668	287	-4.432714	287	-46.98714	287	-39.39848	287
	288	-13.06122	288	-12.48036	288	-22.64645	288	-18.49384	288	-19.23832	288	-16.84918	288	-18.72336	288	-21.05106	288	-14.4831	288	-20.01726	288	-13.20761	288	-38.59705	288	-.3646011	288	-29.37826	288	-11.64639	288	-24.53853	288	-30.96481	288	-37.69579	288	-65.64851	288	-75.38706	288	-2.945986	288	-4.414203	288	-47.98857	288	-38.58315	288
	289	-12.40149	289	-11.79533	289	-23.00647	289	-19.18678	289	-20.52072	289	-18.45597	289	-21.01934	289	-20.27044	289	-15.9563	289	-20.06051	289	-15.29701	289	-41.16674	289	-1.083495	289	-29.87498	289	-12.91953	289	-21.04238	289	-30.66607	289	-38.20911	289	-66.26054	289	-75.54717	289	-3.451725	289	-3.405743	289	-47.79094	289	-38.35178	289
	290	-12.23805	290	-11.12492	290	-24.22848	290	-19.31972	290	-20.47886	290	-18.01723	290	-23.81039	290	-19.36289	290	-16.5312	290	-19.89206	290	-17.10288	290	-44.51835	290	-1.607442	290	-38.79434	290	-14.07404	290	-20.07103	290	-30.79788	290	-38.48935	290	-68.81199	290	-77.72034	290	-3.271095	290	-2.098281	290	-46.90264	290	-37.2841	290
	291	-11.91299	291	-10.72689	291	-24.98776	291	-20.1423	291	-20.05088	291	-17.92439	291	-24.34309	291	-19.4658	291	-15.70361	291	-18.25627	291	-18.49495	291	-47.3251	291	-.4528131	291	-38.03642	291	-15.56984	291	-17.93806	291	-29.33943	291	-36.19297	291	-68.91185	291	-78.70537	291	-1.986379	291	-1.073548	291	-45.48006	291	-35.60989	291
	292	-12.31894	292	-10.9029	292	-25.36307	292	-21.42959	292	-18.69529	292	-19.60027	292	-22.64966	292	-19.74748	292	-16.38348	292	-19.31642	292	-20.11773	292	-49.00532	292	-2.395719E-02	292	-37.884	292	-17.2901	292	-18.65577	292	-30.32528	292	-35.41738	292	-70.54988	292	-79.31421	292	-.2337463	292	.9490575	292	-42.91269	292	-34.20621	292
	293	-12.64184	293	-10.29716	293	-25.77768	293	-21.70675	293	-17.65147	293	-21.15332	293	-19.93815	293	-18.92559	293	-16.29482	293	-19.90947	293	-21.08136	293	-47.95647	293	.5486111	293	-37.28774	293	-19.93955	293	-22.99637	293	-29.66486	293	-35.80953	293	-73.93935	293	-79.7906	293	-.92337	293	.7765706	293	-42.28041	293	-37.28953	293
	294	-12.53601	294	-9.830338	294	-26.88502	294	-21.75453	294	-17.11338	294	-21.88421	294	-17.86798	294	-19.81948	294	-16.07862	294	-19.76888	294	-24.18274	294	-48.9281	294	.5315137	294	-37.48119	294	-22.70237	294	-29.58813	294	-29.34118	294	-33.96711	294	-75.10833	294	-80.88251	294	1.742706E-02	294	1.919326	294	-43.62182	294	-40.37699	294
	295	-12.13812	295	-10.42042	295	-27.75999	295	-22.23896	295	-17.09193	295	-21.22095	295	-15.7357	295	-18.78419	295	-15.34076	295	-18.96266	295	-25.5167	295	-50.94162	295	.6091289	295	-37.51423	295	-21.68612	295	-31.15306	295	-27.63666	295	-33.36707	295	-75.55901	295	-80.34525	295	.656836	295	2.0663	295	-43.04628	295	-40.76708	295
	296	-11.21941	296	-10.87649	296	-28.33984	296	-22.9306	296	-18.01491	296	-22.9829	296	-14.18119	296	-20.07331	296	-15.17023	296	-17.94281	296	-26.86843	296	-51.83802	296	1.687616E-02	296	-37.96354	296	-23.6871	296	-32.55581	296	-26.24563	296	-33.47419	296	-75.40365	296	-79.30068	296	2.223236	296	3.289296	296	-41.01608	296	-39.54643	296
	297	-12.58001	297	-10.02424	297	-29.30251	297	-24.12861	297	-16.85348	297	-22.53555	297	-10.98258	297	-18.94688	297	-15.56179	297	-16.3392	297	-29.44671	297	-56.65829	297	2.279345	297	-38.93911	297	-25.56004	297	-32.61245	297	-28.07236	297	-36.50362	297	-76.5955	297	-79.78764	297	3.059255	297	3.18511	297	-40.72596	297	-37.3091	297
	298	-13.62882	298	-10.85917	298	-29.46627	298	-25.48301	298	-16.80911	298	-22.16035	298	-7.831141	298	-19.89818	298	-15.54329	298	-14.90885	298	-28.95881	298	-54.11457	298	4.093113	298	-39.0616	298	-25.22689	298	-31.01635	298	-28.34592	298	-36.103	298	-76.50865	298	-79.30093	298	6.041987	298	4.376805	298	-39.65357	298	-36.59251	298
	299	-13.38944	299	-9.862097	299	-29.69692	299	-25.87045	299	-17.91345	299	-24.1961	299	-6.65202	299	-19.93665	299	-16.5822	299	-13.88362	299	-30.33096	299	-56.13416	299	2.561139	299	-33.37793	299	-25.84367	299	-30.49283	299	-27.40792	299	-34.88468	299	-78.42051	299	-79.35081	299	6.021064	299	5.600437	299	-38.44349	299	-35.106	299
	300	-13.0373	300	-9.174516	300	-30.2962	300	-26.32888	300	-18.10158	300	-25.08375	300	-6.970014	300	-19.86771	300	-18.14323	300	-16.47423	300	-31.44082	300	-56.25561	300	.7373823	300	-30.91395	300	-26.84204	300	-31.36482	300	-25.6545	300	-33.75599	300	-78.68323	300	-79.07664	300	7.012406	300	8.030397	300	-38.55959	300	-35.04574	300
	301	-13.28927	301	-8.923285	301	-31.2138	301	-27.04508	301	-18.35185	301	-24.51475	301	-6.617796	301	-20.96178	301	-19.01959	301	-19.0719	301	-33.92866	301	-57.60681	301	4.268596	301	-26.80046	301	-26.35833	301	-31.2693	301	-24.86567	301	-32.76403	301	-76.89382	301	-77.76254	301	8.864257	301	10.24452	301	-37.89767	301	-34.62901	301
	302	-12.16355	302	-8.325109	302	-32.06411	302	-27.41214	302	-19.3695	302	-24.89254	302	-8.530205	302	-19.38367	302	-19.53753	302	-20.76866	302	-32.18647	302	-56.5531	302	5.787837	302	-27.38608	302	-26.50154	302	-31.17757	302	-24.97166	302	-32.04831	302	-75.17182	302	-75.13613	302	10.03674	302	10.74792	302	-38.26331	302	-33.78995	302
	303	-12.20213	303	-7.181412	303	-33.10421	303	-28.3934	303	-20.39249	303	-24.38057	303	-9.743133	303	-21.32361	303	-20.47301	303	-21.6507	303	-35.24154	303	-60.22781	303	5.990855	303	-30.9468	303	-27.25631	303	-32.0378	303	-24.22782	303	-30.70169	303	-74.53458	303	-72.43395	303	9.540923	303	9.298517	303	-41.18011	303	-34.09942	303
	304	-11.64318	304	-6.821157	304	-33.77587	304	-29.10703	304	-22.27651	304	-23.23317	304	-12.78645	304	-20.86196	304	-21.49117	304	-21.35312	304	-35.60658	304	-60.62806	304	7.446471	304	-29.53181	304	-27.3477	304	-32.26216	304	-24.58638	304	-30.91008	304	-72.87199	304	-73.03591	304	9.765353	304	10.21146	304	-43.19947	304	-34.50495	304
	305	-12.58442	305	-7.442034	305	-34.87553	305	-29.67279	305	-23.82954	305	-23.72138	305	-15.08346	305	-20.62889	305	-21.8383	305	-19.54383	305	-36.80186	305	-60.83458	305	6.831862	305	-21.71153	305	-26.4824	305	-32.5661	305	-24.64408	305	-31.88819	305	-72.95338	305	-74.75111	305	9.165251	305	9.730261	305	-44.45356	305	-36.08657	305
	306	-11.95204	306	-6.878799	306	-35.06892	306	-30.06385	306	-23.94579	306	-23.09846	306	-16.82011	306	-21.2727	306	-21.85196	306	-17.99022	306	-36.92437	306	-62.45131	306	7.54065	306	-20.43956	306	-27.98018	306	-32.32473	306	-25.32472	306	-33.66357	306	-72.93183	306	-75.88978	306	9.611802	306	12.15482	306	-45.24444	306	-36.69652	306
	307	-11.76818	307	-6.564293	307	-35.91274	307	-31.70816	307	-22.50284	307	-22.88186	307	-19.78573	307	-21.29995	307	-21.20683	307	-16.55002	307	-37.82781	307	-61.17421	307	6.796956	307	-25.65117	307	-29.59453	307	-31.96293	307	-26.43998	307	-35.08756	307	-72.71614	307	-75.8291	307	9.911246	307	12.8871	307	-46.21839	307	-37.95061	307
	308	-12.21441	308	-6.552153	308	-38.31071	308	-32.92089	308	-21.64253	308	-22.20468	308	-20.8538	308	-19.26982	308	-22.13407	308	-18.16675	308	-39.84457	308	-63.2859	308	9.03359	308	-26.07936	308	-30.06532	308	-32.05614	308	-27.64039	308	-35.72315	308	-72.44604	308	-77.3179	308	10.86045	308	12.55687	308	-46.14422	308	-38.89183	308
	309	-11.52852	309	-6.701751	309	-39.29972	309	-33.47126	309	-20.80083	309	-22.79553	309	-21.78936	309	-17.11786	309	-21.5515	309	-17.33147	309	-39.85028	309	-62.39767	309	8.756871	309	-31.60631	309	-31.24475	309	-31.73694	309	-28.3546	309	-34.69671	309	-73.90582	309	-77.96596	309	10.53321	309	13.42133	309	-45.64078	309	-39.08953	309
	310	-11.71633	310	-8.187625	310	-39.61614	310	-34.8217	310	-21.6743	310	-22.73603	310	-20.38837	310	-15.44927	310	-21.45036	310	-16.84778	310	-41.23366	310	-61.84288	310	6.366582	310	-32.92733	310	-32.09018	310	-30.69718	310	-27.91102	310	-34.94323	310	-75.42378	310	-79.57228	310	12.27976	310	14.8105	310	-44.64518	310	-39.31617	310
	311	-11.71292	311	-8.655409	311	-41.54261	311	-35.6134	311	-21.03023	311	-23.50092	311	-18.97576	311	-13.51536	311	-21.32107	311	-15.79851	311	-42.74366	311	-62.3177	311	9.184012	311	-38.18732	311	-33.1972	311	-30.22733	311	-27.18894	311	-34.19633	311	-75.30063	311	-80.93787	311	12.90124	311	14.73266	311	-41.60772	311	-38.06614	311
	312	-12.46095	312	-8.690625	312	-42.06184	312	-37.00937	312	-18.9383	312	-22.97556	312	-16.94547	312	-13.79208	312	-20.08846	312	-14.34441	312	-44.34673	312	-63.1162	312	6.993065	312	-38.88988	312	-33.75629	312	-30.34866	312	-26.34386	312	-35.44268	312	-75.99528	312	-80.49605	312	13.71389	312	14.13997	312	-39.08509	312	-36.98844	312
	313	-13.85392	313	-8.935233	313	-43.00542	313	-37.24902	313	-17.56451	313	-23.3661	313	-13.91281	313	-12.58676	313	-21.20546	313	-15.34869	313	-44.30305	313	-62.30112	313	8.118299	313	-31.12183	313	-35.44812	313	-29.63632	313	-28.31935	313	-36.28	313	-76.26357	313	-80.78845	313	13.80013	313	14.93684	313	-37.5505	313	-36.30232	313
	314	-13.67745	314	-8.725525	314	-44.23132	314	-37.98668	314	-16.01017	314	-22.70088	314	-7.975454	314	-12.86513	314	-21.74181	314	-16.9698	314	-47.02605	314	-66.02091	314	7.891561	314	-22.02895	314	-36.51693	314	-28.86644	314	-28.18948	314	-36.25304	314	-76.3562	314	-81.57911	314	15.34747	314	16.24398	314	-36.53208	314	-35.86388	314
	315	-14.33575	315	-8.550993	315	-45.32311	315	-38.11703	315	-15.89493	315	-22.18661	315	-3.673939	315	-13.18791	315	-21.66423	315	-16.69313	315	-44.93902	315	-65.8059	315	11.88775	315	-29.24324	315	-36.4593	315	-28.60275	315	-28.61977	315	-35.24097	315	-76.11205	315	-80.90746	315	17.37035	315	18.30897	315	-36.29433	315	-36.05468	315
	316	-15.2756	316	-9.245359	316	-45.54512	316	-38.62203	316	-15.99948	316	-20.98653	316	-1.641829	316	-12.76989	316	-21.66506	316	-15.77058	316	-43.94073	316	-64.32167	316	9.786138	316	-32.55819	316	-36.10046	316	-28.08063	316	-29.18543	316	-36.08477	316	-76.08556	316	-79.77009	316	19.0104	316	20.11793	316	-35.32541	316	-35.51144	316
	317	-15.24644	317	-8.797516	317	-46.20015	317	-38.93044	317	-15.26968	317	-20.43689	317	-1.612354	317	-16.30986	317	-22.35893	317	-15.74224	317	-44.97054	317	-63.8935	317	9.599209	317	-24.04006	317	-35.93812	317	-28.15031	317	-29.05448	317	-38.06314	317	-75.5876	317	-80.30949	317	21.08988	317	23.0648	317	-36.58287	317	-36.1476	317
	318	-14.90897	318	-9.201677	318	-47.70912	318	-38.70932	318	-14.64328	318	-18.74322	318	-.3914197	318	-15.83291	318	-22.8849	318	-13.41635	318	-47.74976	318	-68.04392	318	10.59254	318	-27.29366	318	-35.1184	318	-26.46003	318	-29.10493	318	-36.8786	318	-73.21646	318	-79.92268	318	22.93613	318	23.37771	318	-36.75151	318	-36.35419	318
	319	-14.38234	319	-9.257797	319	-47.97166	319	-39.00069	319	-14.34147	319	-15.51282	319	-1.106161	319	-16.77929	319	-23.12479	319	-13.16574	319	-45.05913	319	-67.49591	319	12.66027	319	-22.60167	319	-34.78245	319	-24.40241	319	-29.7537	319	-37.73228	319	-72.83418	319	-78.56299	319	20.46466	319	20.58	319	-37.52724	319	-37.12658	319
	320	-13.07771	320	-10.50837	320	-48.41339	320	-40.11913	320	-14.75979	320	-13.96958	320	-1.404026	320	-18.35219	320	-23.38229	320	-14.53321	320	-45.81136	320	-68.50758	320	10.71002	320	-24.06623	320	-34.59902	320	-21.95596	320	-30.07336	320	-37.75229	320	-71.71798	320	-78.2665	320	19.68783	320	21.5206	320	-39.01123	320	-37.61782	320
	321	-12.81821	321	-10.18106	321	-49.4838	321	-40.87989	321	-15.68423	321	-11.60285	321	-3.153564	321	-20.14873	321	-23.84179	321	-15.12505	321	-45.87702	321	-69.58321	321	14.74691	321	-11.70899	321	-33.47512	321	-19.50495	321	-29.62989	321	-38.53542	321	-70.95197	321	-77.08927	321	19.40486	321	21.15436	321	-42.28198	321	-39.64571	321
	322	-14.0563	322	-9.354768	322	-49.55856	322	-41.39656	322	-15.22448	322	-10.202	322	-6.921985	322	-19.5721	322	-24.00187	322	-15.11832	322	-45.79857	322	-68.36414	322	12.80472	322	-25.83756	322	-33.50579	322	-24.32854	322	-29.299	322	-38.55721	322	-71.47563	322	-77.83638	322	19.17823	322	21.83809	322	-43.54446	322	-39.1805	322
	323	-12.86861	323	-8.848337	323	-48.88956	323	-42.37602	323	-15.053	323	-9.815129	323	-11.31272	323	-20.7528	323	-23.92122	323	-14.76031	323	-46.3979	323	-67.96687	323	11.28742	323	-25.95211	323	-34.84609	323	-30.07827	323	-29.37236	323	-37.8837	323	-72.36408	323	-77.20196	323	18.34752	323	23.05412	323	-44.96283	323	-39.38252	323
	324	-11.49777	324	-7.712779	324	-49.9184	324	-44.16197	324	-13.64461	324	-9.161977	324	-13.36024	324	-19.83683	324	-24.10341	324	-13.97698	324	-48.36699	324	-69.51768	324	13.70763	324	-18.05394	324	-34.19716	324	-31.01745	324	-29.66624	324	-39.10865	324	-72.49809	324	-77.43758	324	19.66912	324	23.62532	324	-45.50531	324	-39.29541	324
	325	-12.79579	325	-6.922876	325	-50.33697	325	-44.52479	325	-13.03703	325	-9.598774	325	-15.94885	325	-17.63861	325	-23.1282	325	-12.64614	325	-49.32558	325	-70.01167	325	15.45506	325	-16.56633	325	-33.18893	325	-30.82292	325	-31.12172	325	-38.91654	325	-71.85543	325	-76.47566	325	19.7857	325	23.36993	325	-46.35636	325	-39.49071	325
	326	-13.3548	326	-7.272115	326	-51.35767	326	-45.61421	326	-11.6686	326	-9.090483	326	-16.8466	326	-15.9886	326	-22.51674	326	-10.88941	326	-53.45658	326	-74.85815	326	13.59516	326	-15.85434	326	-32.03857	326	-28.04235	326	-30.77789	326	-38.86907	326	-72.73284	326	-75.45849	326	19.81414	326	24.88351	326	-47.47123	326	-39.9319	326
	327	-12.79827	327	-7.314325	327	-51.79732	327	-46.49099	327	-12.26272	327	-9.638051	327	-18.1455	327	-13.77988	327	-22.80162	327	-10.07646	327	-51.35761	327	-72.42367	327	16.43384	327	-14.68112	327	-32.31654	327	-26.21811	327	-30.15759	327	-38.70803	327	-73.17738	327	-74.19949	327	20.862	327	25.84638	327	-45.85367	327	-39.76363	327
	328	-13.66092	328	-7.103056	328	-53.11559	328	-46.77045	328	-12.20729	328	-9.686874	328	-17.19705	328	-11.53457	328	-23.05111	328	-11.47161	328	-52.25795	328	-73.78719	328	13.38954	328	-22.36744	328	-32.13869	328	-24.00413	328	-30.15837	328	-38.0938	328	-72.33977	328	-73.36532	328	22.26447	328	26.58924	328	-42.21336	328	-37.7067	328
	329	-12.44194	329	-6.417348	329	-53.82804	329	-47.94478	329	-10.97133	329	-9.221124	329	-16.25019	329	-10.5013	329	-21.23173	329	-11.04352	329	-52.53941	329	-75.32718	329	13.54235	329	-18.68052	329	-33.21389	329	-23.46637	329	-29.53554	329	-37.64434	329	-70.80193	329	-71.03194	329	24.77182	329	28.79143	329	-39.32601	329	-37.8982	329
	330	-12.52539	330	-8.275306	330	-54.35246	330	-48.37426	330	-8.882257	330	-9.236465	330	-12.37496	330	-9.031734	330	-20.39804	330	-10.81126	330	-53.42401	330	-76.70745	330	10.22597	330	-20.44593	330	-34.82979	330	-23.28574	330	-29.06678	330	-35.58904	330	-70.32319	330	-70.83481	330	25.29243	330	29.8535	330	-37.47031	330	-36.58617	330
	331	-13.05274	331	-7.268838	331	-56.44439	331	-49.79725	331	-6.969826	331	-9.183664	331	-8.124876	331	-9.63386	331	-20.29859	331	-10.33497	331	-53.69815	331	-75.5284	331	13.7228	331	-9.797117	331	-35.22587	331	-22.94915	331	-29.44285	331	-36.45468	331	-69.25346	331	-71.74731	331	26.64924	331	28.23066	331	-36.90874	331	-35.23344	331
	332	-13.16404	332	-7.475928	332	-56.82713	332	-49.62496	332	-7.663294	332	-8.92037	332	-2.786474	332	-7.494615	332	-20.66855	332	-9.633154	332	-54.68149	332	-78.25208	332	17.08067	332	-8.301187	332	-35.52585	332	-22.28747	332	-29.96266	332	-36.97461	332	-70.04957	332	-73.20651	332	26.0213	332	26.34934	332	-35.34627	332	-34.17808	332
	333	-14.21704	333	-7.884192	333	-57.10281	333	-50.16121	333	-9.6747	333	-9.739456	333	.3146742	333	-8.569107	333	-21.05247	333	-9.226473	333	-51.54428	333	-74.18784	333	15.48019	333	-5.419616	333	-36.06968	333	-21.79323	333	-29.57839	333	-36.76111	333	-70.93995	333	-73.05006	333	26.46699	333	27.52456	333	-33.99007	333	-32.97936	333
	334	-14.04843	334	-8.032823	334	-58.4178	334	-50.89184	334	-8.405301	334	-9.044705	334	3.910751	334	-8.590806	334	-19.52953	334	-7.687807	334	-52.20848	334	-76.29236	334	16.14713	334	-17.64612	334	-36.89756	334	-21.08269	334	-29.14864	334	-35.88679	334	-68.10809	334	-71.57858	334	26.49501	334	27.80367	334	-34.36326	334	-33.62791	334
	335	-13.84783	335	-7.571084	335	-59.9049	335	-51.44333	335	-7.159556	335	-11.21183	335	4.753369	335	-10.19207	335	-20.44632	335	-7.45498	335	-51.2693	335	-74.83586	335	17.3662	335	5.825322	335	-36.52665	335	-20.40235	335	-28.72786	335	-35.51696	335	-66.56906	335	-70.49181	335	26.86018	335	27.13085	335	-35.35331	335	-33.50037	335
	336	-13.75896	336	-7.229482	336	-60.9496	336	-51.71292	336	-8.355929	336	-10.57101	336	5.29831	336	-10.41485	336	-19.76147	336	-6.448527	336	-52.05059	336	-75.47652	336	16.45524	336	-.9730339	336	-36.73055	336	-20.96706	336	-29.6989	336	-36.38332	336	-64.92831	336	-68.38793	336	26.60307	336	27.6591	336	-36.19201	336	-32.9822	336
	337	-12.91076	337	-6.701599	337	-61.44926	337	-52.41497	337	-10.33569	337	-10.51867	337	4.941121	337	-12.47094	337	-20.48703	337	-6.248175	337	-53.58318	337	-76.8599	337	14.17451	337	-19.44105	337	-36.70306	337	-21.14788	337	-30.52074	337	-36.63361	337	-64.63362	337	-67.74841	337	26.0693	337	28.60352	337	-36.80783	337	-32.40939	337
	338	-12.82424	338	-6.873876	338	-61.92564	338	-53.35778	338	-12.17092	338	-10.37864	338	3.291057	338	-12.5112	338	-20.46718	338	-4.840869	338	-52.53688	338	-76.5635	338	17.65433	338	-13.50861	338	-35.51962	338	-20.59589	338	-31.33106	338	-37.18962	338	-63.91758	338	-67.77108	338	27.36332	338	29.49192	338	-37.62109	338	-31.24172	338
	339	-12.93018	339	-6.358197	339	-62.27248	339	-53.8442	339	-12.36423	339	-9.214037	339	.7581478	339	-15.26976	339	-22.46228	339	-7.419199	339	-53.13381	339	-77.76229	339	18.74175	339	-13.27631	339	-35.00374	339	-20.9075	339	-31.81243	339	-36.70831	339	-63.64357	339	-67.15554	339	27.63462	339	30.33058	339	-38.75022	339	-31.95238	339
	340	-11.94177	340	-5.768001	340	-63.09019	340	-53.79699	340	-11.36003	340	-9.791149	340	-3.215054	340	-16.26388	340	-20.61967	340	-7.277305	340	-52.31975	340	-79.21903	340	17.21044	340	-19.69505	340	-34.91001	340	-20.26366	340	-31.51388	340	-35.75146	340	-63.71315	340	-67.0428	340	26.64263	340	31.03432	340	-37.9058	340	-30.16411	340
	341	-11.38267	341	-5.633251	341	-64.41759	341	-53.82572	341	-9.929402	341	-11.5758	341	-6.312337	341	-16.34518	341	-19.50204	341	-7.362219	341	-54.22002	341	-78.86399	341	18.10493	341	-12.48488	341	-34.25367	341	-19.56744	341	-32.29875	341	-36.11145	341	-63.33883	341	-67.86366	341	27.51603	341	31.86257	341	-39.10699	341	-33.03471	341
	342	-11.64538	342	-5.695445	342	-65.14227	342	-53.16735	342	-10.15586	342	-11.07715	342	-6.639286	342	-15.19179	342	-19.22776	342	-7.079693	342	-56.80085	342	-81.52892	342	19.10739	342	-9.330853	342	-33.32723	342	-18.55146	342	-33.0528	342	-36.12912	342	-63.87611	342	-68.66828	342	30.40281	342	35.93716	342	-40.55845	342	-35.92422	342
	343	-13.43343	343	-6.572567	343	-64.86694	343	-53.39143	343	-9.759077	343	-10.06688	343	-8.975269	343	-13.59321	343	-19.27072	343	-5.259397	343	-55.94357	343	-81.21463	343	20.22107	343	-9.518047	343	-33.25049	343	-17.5129	343	-33.30832	343	-36.53376	343	-65.00427	343	-68.36137	343	31.33785	343	38.7654	343	-42.57577	343	-36.71867	343
	344	-13.7817	344	-6.604825	344	-65.13235	344	-52.74792	344	-8.109393	344	-10.38286	344	-12.13581	344	-11.12477	344	-18.61766	344	-4.350221	344	-58.26078	344	-84.72375	344	17.54459	344	-23.17498	344	-33.05512	344	-17.1334	344	-34.35976	344	-37.27288	344	-64.42512	344	-68.94205	344	33.73312	344	42.21013	344	-42.66718	344	-35.47668	344
	345	-14.94815	345	-6.328774	345	-65.57918	345	-52.70313	345	-7.598364	345	-9.633728	345	-12.72732	345	-8.945523	345	-18.01924	345	-3.634305	345	-59.01146	345	-87.32761	345	20.26073	345	-24.45696	345	-30.71911	345	-15.72016	345	-34.23084	345	-38.65013	345	-63.57086	345	-68.96444	345	37.18696	345	46.7627	345	-39.57516	345	-34.16105	345
	346	-14.57627	346	-7.421595	346	-64.31548	346	-52.72842	346	-5.529059	346	-8.309589	346	-10.0218	346	-7.490584	346	-16.60125	346	-2.841352	346	-59.88282	346	-87.2499	346	14.9894	346	-30.61372	346	-31.53711	346	-15.39946	346	-35.1795	346	-38.22042	346	-62.6917	346	-68.51127	346	38.95799	346	46.82099	346	-35.19672	346	-31.11066	346
	347	-14.70625	347	-7.671753	347	-64.19497	347	-53.29227	347	-3.853229	347	-6.887158	347	-7.26196	347	-6.303178	347	-16.79525	347	-2.257476	347	-59.60945	347	-86.66128	347	16.9041	347	-18.03469	347	-32.06115	347	-14.65301	347	-35.14108	347	-38.22871	347	-62.39713	347	-67.68836	347	37.41008	347	39.04259	347	-31.18084	347	-27.41203	347
	348	-15.82051	348	-7.894778	348	-63.72705	348	-54.35917	348	-3.047879	348	-7.476041	348	-6.56419	348	-3.900161	348	-15.57615	348	-2.086922	348	-60.45019	348	-84.41591	348	19.44892	348	-18.3178	348	-31.09115	348	-14.45042	348	-36.73479	348	-39.76372	348	-61.0239	348	-66.7904	348	36.32726	348	35.74818	348	-29.87933	348	-28.31942	348
	349	-15.52309	349	-7.242715	349	-63.37523	349	-55.00959	349	-2.479752	349	-5.394587	349	-4.233277	349	-2.580686	349	-17.0487	349	-1.924012	349	-59.22174	349	-84.17863	349	21.97815	349	-14.01281	349	-31.11271	349	-14.52082	349	-37.05122	349	-39.68211	349	-58.48397	349	-64.23297	349	32.74574	349	34.87511	349	-30.40583	349	-30.51301	349
	350	-14.85454	350	-6.857808	350	-62.63853	350	-55.63676	350	-2.959265	350	-5.33123	350	.6667846	350	-3.361909	350	-18.19155	350	-2.515725	350	-59.86246	350	-85.35303	350	20.89932	350	-19.87986	350	-30.70964	350	-14.30398	350	-37.47172	350	-39.52726	350	-58.10555	350	-64.41235	350	31.11868	350	35.16484	350	-29.97607	350	-29.76048	350
	351	-15.28923	351	-7.52617	351	-61.53427	351	-57.75923	351	-.8242126	351	-5.464364	351	2.240699	351	-4.068891	351	-16.9162	351	-2.04917	351	-60.04851	351	-86.94872	351	20.93583	351	.5578506	351	-29.42187	351	-13.83377	351	-36.57415	351	-40.21674	351	-55.57258	351	-65.1665	351	32.07579	351	35.34686	351	-29.42214	351	-26.36564	351
	352	-15.59073	352	-7.584245	352	-62.03351	352	-58.45756	352	-.4526117	352	-4.31043	352	7.400645	352	-5.668719	352	-16.64168	352	-2.416673	352	-59.98699	352	-88.31249	352	23.90344	352	5.924387	352	-28.08778	352	-12.58184	352	-36.61207	352	-39.82781	352	-55.25032	352	-64.72556	352	34.49397	352	37.06112	352	-28.29423	352	-24.34344	352
	353	-14.89625	353	-7.179979	353	-61.95809	353	-59.60072	353	-.9698105	353	-2.77614	353	7.663476	353	-5.740337	353	-16.24896	353	-1.119074	353	-59.39323	353	-89.4927	353	24.35039	353	-1.260204	353	-28.91493	353	-11.44474	353	-38.27051	353	-40.37386	353	-54.21017	353	-62.9443	353	34.72559	353	37.99456	353	-27.43705	353	-23.77576	353
	354	-14.64435	354	-6.860457	354	-62.99992	354	-60.30964	354	-2.397581	354	-1.906649	354	8.474123	354	-6.632224	354	-16.91205	354	-2.132649	354	-58.86122	354	-89.6314	354	22.03383	354	-14.33728	354	-28.67377	354	-8.319326	354	-38.38358	354	-40.03319	354	-52.77822	354	-62.10326	354	34.45177	354	38.71748	354	-31.00636	354	-28.28993	354
	355	-14.52489	355	-6.43574	355	-63.8651	355	-60.81839	355	-2.532568	355	-.9015888	355	7.215608	355	-7.360462	355	-18.82302	355	-3.446652	355	-58.57745	355	-89.31703	355	25.31459	355	-5.117082	355	-27.14774	355	-6.594475	355	-38.53222	355	-40.3674	355	-52.55088	355	-60.79167	355	34.88818	355	39.27506	355	-33.50154	355	-32.10664	355
	356	-14.6929	356	-6.270286	356	-64.2211	356	-60.2771	356	-2.213189	356	-1.557768	356	6.868852	356	-8.522234	356	-18.40623	356	-2.91787	356	-56.71493	356	-87.10099	356	25.3406	356	-3.972259	356	-25.96475	356	-2.661198	356	-37.74644	356	-39.9567	356	-51.55483	356	-58.85603	356	35.5414	356	41.66541	356	-35.07442	356	-33.02852	356
	357	-13.66934	357	-6.973924	357	-66.45806	357	-60.68987	357	-3.676539	357	-.736842	357	5.186885	357	-10.38204	357	-16.7572	357	-3.129136	357	-59.60346	357	-89.15427	357	22.77203	357	-13.79486	357	-28.35378	357	-4.162659	357	-37.7211	357	-39.48634	357	-50.79834	357	-58.91004	357	36.68419	357	42.49949	357	-37.02711	357	-33.14336	357
	358	-12.31205	358	-6.268013	358	-68.82323	358	-60.55479	358	-2.5404	358	-.9483231	358	2.468201	358	-11.87159	358	-16.97084	358	-2.962738	358	-61.58781	358	-90.48884	358	29.84036	358	-13.15043	358	-29.22638	358	-10.76345	358	-38.44306	358	-40.3867	358	-51.71761	358	-61.79279	358	36.18721	358	39.46057	358	-37.49812	358	-33.83084	358
	359	-12.74021	359	-5.813105	359	-69.04209	359	-60.94477	359	-3.37362	359	-.7597153	359	2.251294	359	-12.77349	359	-15.34518	359	-1.334428	359	-59.38251	359	-92.51634	359	28.27305	359	-10.34871	359	-27.34243	359	-13.32112	359	-39.86263	359	-41.88071	359	-54.84816	359	-63.57475	359	35.60001	359	39.69583	359	-40.08253	359	-33.75318	359
	360	-12.43472	360	-5.806845	360	-68.49431	360	-63.02195	360	-4.007897	360	-.5722564	360	1.996142	360	-12.16863	360	-16.55103	360	-1.311818	360	-61.52164	360	-94.09981	360	27.21723	360	-8.150524	360	-26.27	360	-12.99384	360	-39.80031	360	-41.74815	360	-56.18433	360	-63.25936	360	34.8181	360	39.93996	360	-39.616	360	-32.56248	360
	361	-13.01606	361	-5.946194	361	-68.86251	361	-62.98912	361	-3.206056	361	-2.166615	361	.7320935	361	-10.00666	361	-14.66027	361	.3462851	361	-62.41892	361	-93.87077	361	27.65075	361	-1.882964	361	-25.16889	361	-11.61477	361	-40.38499	361	-42.07003	361	-56.55307	361	-62.80983	361	35.32476	361	40.46003	361	-38.88378	361	-32.03631	361
	362	-12.84347	362	-5.590611	362	-69.20647	362	-63.24517	362	-2.295168	362	-1.139857	362	.1637499	362	-9.657837	362	-15.04792	362	-.4741053	362	-62.64906	362	-93.61511	362	24.77716	362	-3.691912	362	-24.52907	362	-10.11409	362	-40.27413	362	-41.53419	362	-55.94339	362	-61.53423	362	36.38038	362	41.12133	362	-37.49007	362	-31.7173	362
	363	-13.09181	363	-5.371842	363	-70.30856	363	-62.7612	363	-1.316449	363	-1.083798	363	1.268293	363	-6.16393	363	-13.05812	363	2.276509	363	-63.02593	363	-91.68261	363	27.6674	363	-11.58261	363	-25.75903	363	-8.162704	363	-40.55103	363	-42.33548	363	-56.0522	363	-60.85941	363	35.03832	363	41.01196	363	-35.62081	363	-30.56783	363
	364	-12.92188	364	-5.367584	364	-71.95485	364	-61.89064	364	-.2758342	364	-.7519567	364	.921307	364	-5.004238	364	-13.8699	364	-1.176843	364	-64.31123	364	-92.08083	364	25.97344	364	-15.05989	364	-27.59249	364	-9.293912	364	-40.16689	364	-41.0306	364	-55.09186	364	-61.2273	364	35.00617	364	41.43425	364	-33.38993	364	-28.82363	364
	365	-13.02621	365	-4.690909	365	-72.55357	365	-61.55737	365	-1.02465	365	-.6792182	365	3.015404	365	-2.299744	365	-13.37068	365	-1.275812	365	-67.1005	365	-93.2913	365	35.73294	365	-12.96113	365	-27.05561	365	-9.239618	365	-39.50141	365	-40.26924	365	-54.61761	365	-60.70346	365	37.31228	365	42.06432	365	-31.52836	365	-28.3175	365
	366	-12.85406	366	-3.982495	366	-72.83534	366	-61.35756	366	-2.725676	366	-1.413801	366	3.936646	366	.8457928	366	-13.11297	366	-1.333605	366	-66.63307	366	-94.34249	366	29.95284	366	-1.172809	366	-27.11136	366	-9.8337	366	-39.27391	366	-40.66625	366	-53.82481	366	-59.0358	366	36.84605	366	40.95885	366	-29.96383	366	-27.28639	366
	367	-12.36605	367	-3.599608	367	-72.82998	367	-61.24442	367	-1.968845	367	-.4317416	367	5.003261	367	1.220027	367	-12.47078	367	-1.210679	367	-66.3836	367	-95.45977	367	30.60933	367	2.769366	367	-27.21929	367	-9.65513	367	-38.09981	367	-40.2037	367	-50.8857	367	-58.37352	367	37.3565	367	41.23716	367	-28.56675	367	-26.7111	367
	368	-11.37382	368	-3.061101	368	-72.27465	368	-62.03321	368	.4191167	368	.2357096	368	5.47946	368	2.468553	368	-12.53335	368	.2101408	368	-67.40462	368	-97.27611	368	34.1454	368	10.45011	368	-26.40066	368	-8.895395	368	-37.28811	368	-37.3306	368	-48.31573	368	-57.20074	368	38.01441	368	41.2123	368	-27.53979	368	-27.30632	368
	369	-11.11667	369	-2.041853	369	-72.40186	369	-61.17579	369	.9453924	369	1.780529	369	5.600533	369	2.585992	369	-12.8131	369	1.135183	369	-66.88483	369	-98.66069	369	35.96407	369	17.6355	369	-25.45228	369	-8.640607	369	-37.51028	369	-38.23055	369	-47.01305	369	-55.79018	369	37.78034	369	41.66346	369	-28.78587	369	-26.6747	369
	370	-11.55678	370	-1.090797	370	-72.20086	370	-60.4818	370	1.108857	370	1.544058	370	6.465599	370	1.890666	370	-12.81698	370	3.532005	370	-65.82757	370	-98.44416	370	36.31199	370	23.45382	370	-25.28213	370	-7.977699	370	-37.69886	370	-39.24617	370	-46.68324	370	-55.01159	370	38.69549	370	43.55456	370	-29.15909	370	-27.01974	370
	371	-10.67328	371	-.8192725	371	-72.12296	371	-61.11675	371	1.066698	371	2.418944	371	8.050289	371	.9177353	371	-10.72738	371	5.181669	371	-68.95123	371	-99.72739	371	35.4387	371	41.96159	371	-22.65172	371	-5.921762	371	-39.00554	371	-39.79214	371	-45.84895	371	-54.13071	371	38.78039	371	43.26923	371	-31.55679	371	-26.87228	371
	372	-9.518803	372	-.5014911	372	-71.45073	372	-61.10485	372	1.936784	372	4.073124	372	7.359968	372	.2594419	372	-13.0393	372	3.240119	372	-69.24392	372	-98.68931	372	35.62592	372	57.31392	372	-21.30962	372	-5.091358	372	-39.23017	372	-40.40356	372	-44.82195	372	-54.81803	372	39.70199	372	43.84658	372	-28.42067	372	-25.9431	372
	373	-8.416734	373	-.3069934	373	-70.5999	373	-60.19639	373	1.73446	373	4.48076	373	7.103269	373	-1.662227	373	-13.5254	373	.9297142	373	-69.83678	373	-99.47513	373	36.14764	373	67.70137	373	-21.11479	373	-5.009645	373	-39.35423	373	-39.80538	373	-44.95851	373	-54.46521	373	39.44545	373	44.81054	373	-32.99339	373	-28.87508	373
	374	-7.131292	374	.572387	374	-70.8098	374	-59.92506	374	3.525111	374	6.174438	374	7.114752	374	-2.532034	374	-11.92337	374	.4974586	374	-69.97781	374	-97.99545	374	35.75351	374	72.13261	374	-21.47998	374	-5.873129	374	-37.98447	374	-38.91872	374	-44.36031	374	-54.68805	374	38.99688	374	44.19052	374	-31.6305	374	-28.35796	374
	375	-7.590678	375	.9244418	375	-70.76852	375	-59.57867	375	3.235478	375	7.728076	375	8.189512	375	-5.600164	375	-11.20844	375	.236485	375	-71.76598	375	-100.1974	375	36.73127	375	62.93672	375	-20.96939	375	-6.026238	375	-39.19058	375	-38.89025	375	-45.06363	375	-55.11709	375	39.45218	375	44.3417	375	-31.21088	375	-27.67831	375
	376	-8.078549	376	1.305449	376	-71.61893	376	-59.77848	376	3.522491	376	9.964273	376	9.490053	376	-7.424967	376	-9.970767	376	.9547593	376	-71.58241	376	-101.8481	376	37.71674	376	27.05692	376	-21.82183	376	-6.518392	376	-39.80034	376	-38.41952	376	-47.58838	376	-55.73302	376	38.56506	376	44.09095	376	-31.4705	376	-26.19125	376
	377	-8.995188	377	1.859091	377	-70.24467	377	-59.53209	377	4.117814	377	10.69995	377	10.72957	377	-8.476089	377	-8.367532	377	3.186623	377	-73.49789	377	-104.8526	377	36.91553	377	-11.36618	377	-22.40578	377	-6.404611	377	-39.71191	377	-38.34459	377	-48.44993	377	-55.45822	377	38.1604	377	44.55642	377	-32.95068	377	-26.84373	377
	378	-8.174617	378	2.078808	378	-69.4048	378	-60.37407	378	6.547526	378	12.9032	378	8.790934	378	-7.222051	378	-10.60443	378	1.96818	378	-71.86436	378	-105.1992	378	38.33158	378	-20.44792	378	-21.44101	378	-7.790667	378	-39.04096	378	-38.04574	378	-48.2817	378	-57.05618	378	40.22466	378	46.39185	378	-31.06368	378	-25.49541	378
	379	-8.712676	379	2.367358	379	-68.33596	379	-60.14954	379	8.504972	379	10.93908	379	10.28753	379	-8.557137	379	-7.703291	379	3.117248	379	-72.06622	379	-104.8937	379	37.40184	379	-19.64545	379	-22.52798	379	-7.728003	379	-38.32101	379	-37.30843	379	-47.96364	379	-57.50719	379	40.27258	379	46.76869	379	-29.27076	379	-24.52923	379
	380	-8.563178	380	2.15959	380	-67.74156	380	-61.96292	380	9.82122	380	11.97763	380	10.22577	380	-5.050062	380	-7.707124	380	2.266007	380	-72.09776	380	-104.2888	380	35.32888	380	-12.2484	380	-22.56135	380	-8.028105	380	-38.12774	380	-37.80345	380	-48.30656	380	-58.46111	380	38.36787	380	45.67785	380	-27.56319	380	-21.83249	380
	381	-8.323728	381	1.72657	381	-67.68997	381	-62.98753	381	10.62528	381	11.98226	381	11.62236	381	-4.339787	381	-6.106928	381	3.478776	381	-72.35036	381	-102.9535	381	40.309	381	4.188437	381	-21.91369	381	-7.818004	381	-37.85079	381	-37.5465	381	-47.69712	381	-57.94565	381	40.51486	381	46.31644	381	-25.42464	381	-21.27001	381
	382	-8.142945	382	2.929441	382	-67.32345	382	-63.11765	382	10.02944	382	12.30395	382	13.29932	382	-3.11586	382	-6.95238	382	2.141959	382	-71.43172	382	-101.0008	382	39.45473	382	.843285	382	-21.65151	382	-7.21821	382	-37.03379	382	-36.58967	382	-45.93114	382	-56.72437	382	39.76545	382	46.02605	382	-25.79107	382	-20.71254	382
	383	-9.133724	383	3.061678	383	-66.50048	383	-63.7262	383	9.114761	383	12.89081	383	13.33482	383	-.9623519	383	-7.00018	383	3.053216	383	-68.7021	383	-98.79546	383	38.51756	383	-.6600491	383	-21.79814	383	-7.176866	383	-35.50144	383	-35.93752	383	-44.76178	383	-54.95378	383	40.329	383	47.4666	383	-21.65826	383	-17.88	383
	384	-8.279833	384	3.509243	384	-67.50993	384	-63.95949	384	10.34947	384	12.98904	384	13.43563	384	1.784978	384	-7.044188	384	3.068944	384	-69.24028	384	-98.48607	384	38.8718	384	1.701592	384	-22.01442	384	-5.383832	384	-34.24969	384	-34.59971	384	-42.20526	384	-52.53311	384	41.05566	384	47.44573	384	-21.78747	384	-18.95277	384
	385	-8.342028	385	4.292871	385	-68.65498	385	-63.38417	385	11.33977	385	13.15923	385	12.25067	385	3.181038	385	-5.258624	385	3.547085	385	-70.03048	385	-102.9863	385	41.3903	385	2.901039	385	-21.44359	385	-4.314329	385	-34.14404	385	-33.65975	385	-39.16652	385	-49.45288	385	40.66489	385	47.46592	385	-19.83218	385	-17.37953	385
	386	-7.479021	386	4.143786	386	-69.98447	386	-63.74646	386	13.66345	386	12.59596	386	11.64057	386	4.088212	386	-5.971432	386	4.996882	386	-70.57828	386	-105.8788	386	41.03484	386	5.10997	386	-21.09035	386	-3.842285	386	-33.27399	386	-32.29421	386	-37.63709	386	-48.69905	386	41.11776	386	47.36056	386	-18.91832	386	-15.73285	386
	387	-7.177586	387	5.86946	387	-70.45732	387	-63.82947	387	14.13504	387	11.85546	387	10.73269	387	5.651914	387	-6.13429	387	4.123231	387	-69.38464	387	-105.9198	387	43.01174	387	5.739789	387	-21.14498	387	-2.209327	387	-33.1536	387	-32.44498	387	-36.95805	387	-49.31335	387	41.24352	387	48.02122	387	-19.37485	387	-15.40498	387
	388	-6.207766	388	6.982803	388	-71.05816	388	-64.33031	388	14.71108	388	12.08854	388	8.202522	388	5.244531	388	-9.370251	388	.330105	388	-71.82281	388	-108.5542	388	45.27554	388	3.728477	388	-19.93825	388	-1.359901	388	-33.33138	388	-33.62417	388	-36.6669	388	-49.61192	388	42.9352	388	48.6724	388	-19.14002	388	-15.12666	388
	389	-6.612547	389	6.071546	389	-71.5947	389	-64.22982	389	13.39291	389	13.28723	389	8.920741	389	4.757966	389	-8.235548	389	-.9122701	389	-68.23324	389	-104.8595	389	44.55208	389	6.567042	389	-20.3805	389	-1.049748	389	-33.1127	389	-33.92949	389	-38.01349	389	-51.53917	389	42.8426	389	48.15871	389	-20.00922	389	-14.4728	389
	390	-5.956618	390	6.37677	390	-72.78654	390	-64.52917	390	14.92034	390	12.44318	390	7.762461	390	4.374302	390	-4.755291	390	1.986862	390	-70.844	390	-105.457	390	43.93208	390	10.05632	390	-19.42068	390	8.933961E-02	390	-33.54407	390	-33.69898	390	-39.08556	390	-51.16853	390	41.21759	390	48.09133	390	-20.92303	390	-14.55459	390
	391	-5.168503	391	6.754642	391	-73.69398	391	-64.99429	391	17.07203	391	12.67819	391	6.276693	391	2.264146	391	-4.203668	391	3.216177	391	-74.05711	391	-105.2811	391	44.74635	391	6.300942	391	-18.22621	391	.8187712	391	-32.97658	391	-33.85633	391	-38.3706	391	-50.92183	391	41.90515	391	47.13964	391	-22.12993	391	-15.13346	391
	392	-4.695773	392	6.237914	392	-73.81185	392	-64.07535	392	17.28669	392	14.69946	392	7.952292	392	2.710194	392	-4.754352	392	1.489217	392	-72.11099	392	-103.2851	392	46.36154	392	6.846141	392	-16.4159	392	.8627886	392	-33.53322	392	-33.23943	392	-40.58948	392	-51.92701	392	41.36047	392	46.97228	392	-21.8482	392	-13.86493	392
	393	-4.764294	393	6.126247	393	-74.05246	393	-65.05033	393	17.85882	393	15.15089	393	10.19605	393	2.198152	393	-4.361769	393	2.8331	393	-73.64937	393	-104.4053	393	45.17785	393	7.528544	393	-16.6598	393	1.313927	393	-33.34446	393	-33.48279	393	-43.86345	393	-53.9835	393	41.97728	393	47.70727	393	-21.79634	393	-13.10137	393
	394	-5.962329	394	6.019559	394	-75.3199	394	-64.79947	394	19.06063	394	16.74461	394	10.38957	394	1.734147	394	-2.61895	394	3.536374	394	-76.76078	394	-106.8604	394	43.85996	394	1.645554	394	-15.26247	394	1.935729	394	-33.23296	394	-32.64902	394	-45.72386	394	-55.60051	394	42.44493	394	48.11304	394	-19.02003	394	-11.06127	394
	395	-6.957094	395	5.092881	395	-75.80099	395	-64.22804	395	20.57462	395	17.62769	395	11.03729	395	1.621408	395	-3.632113	395	3.905185	395	-75.8163	395	-105.2096	395	43.85116	395	-1.129308	395	-13.24283	395	3.142614	395	-31.82456	395	-32.1822	395	-46.50531	395	-56.24152	395	43.73906	395	49.26167	395	-20.00319	395	-11.42056	395
	396	-8.143944	396	5.415204	396	-74.74182	396	-63.90407	396	21.93559	396	19.54987	396	13.54298	396	1.700418	396	-2.86576	396	3.045624	396	-76.92619	396	-105.1606	396	43.34674	396	-2.99075	396	-13.82096	396	2.586312	396	-32.21742	396	-31.58484	396	-47.88821	396	-55.88201	396	42.95753	396	50.41006	396	-17.86824	396	-11.06419	396
	397	-9.006336	397	5.216143	397	-74.76891	397	-64.12116	397	23.89403	397	21.10625	397	17.84366	397	-1.216497	397	-2.886916	397	1.875497	397	-77.71428	397	-105.8498	397	43.53074	397	-1.837608	397	-12.82916	397	3.212637	397	-30.85848	397	-30.10113	397	-47.32847	397	-55.11588	397	44.30449	397	51.28267	397	-17.07367	397	-9.695086	397
	398	-9.092707	398	5.163491	398	-74.96729	398	-64.20052	398	24.95294	398	20.54902	398	20.25959	398	-3.274548	398	-1.917331	398	2.660763	398	-77.62821	398	-104.9331	398	44.54348	398	-3.170694	398	-10.07302	398	5.3475	398	-29.331	398	-29.53288	398	-46.89394	398	-54.26024	398	47.1773	398	52.75904	398	-14.61149	398	-8.350981	398
	399	-9.878283	399	4.931504	399	-75.05979	399	-62.90621	399	25.59154	399	21.16475	399	21.85931	399	-1.57576	399	-2.305091	399	2.521634	399	-77.61989	399	-104.8128	399	45.58074	399	1.810524	399	-8.869688	399	9.171734	399	-29.758	399	-29.61745	399	-46.08904	399	-53.12614	399	45.41713	399	50.01801	399	-12.40494	399	-5.163276	399
	400	-8.535295	400	4.336179	400	-74.85922	400	-62.47723	400	26.22108	400	23.45974	400	21.67232	400	-.1577285	400	-2.48504	400	2.153277	400	-76.6032	400	-103.7546	400	43.98351	400	1.871504	400	-8.517111	400	13.21407	400	-29.8315	400	-31.51361	400	-45.68254	400	-52.11619	400	44.24086	400	48.92149	400	-11.18186	400	-3.67017	400
	401	-7.873895	401	4.244155	401	-75.33273	401	-61.34582	401	27.64326	401	24.29996	401	20.04562	401	1.009566	401	-3.53752	401	.9095442	401	-75.87811	401	-102.0617	401	45.67362	401	7.705	401	-5.797048	401	17.53364	401	-29.81597	401	-31.16903	401	-42.48835	401	-51.73639	401	44.15505	401	48.15456	401	-8.43993	401	-.6439888	401
	402	-7.537322	402	4.439496	402	-75.85867	402	-60.84923	402	27.76855	402	25.25458	402	19.49366	402	1.57052	402	-3.404985	402	1.304493	402	-77.05745	402	-101.6173	402	43.87505	402	6.56297	402	-6.468479	402	20.29358	402	-29.98606	402	-31.05987	402	-40.91662	402	-50.97608	402	43.51643	402	48.50001	402	-4.448724	402	2.406032	402
	403	-6.948816	403	5.351588	403	-74.95431	403	-61.40291	403	28.06902	403	26.15176	403	18.46332	403	1.710458	403	-2.952496	403	2.181859	403	-75.50516	403	-100.5269	403	43.15152	403	2.909068	403	-12.41138	403	9.598064	403	-28.80037	403	-30.02016	403	-39.77124	403	-49.72326	403	43.75617	403	48.32713	403	-5.935699	403	-.9460317	403
	404	-7.480952	404	4.765664	404	-74.9054	404	-61.15699	404	27.56392	404	26.57276	404	17.67507	404	3.872593	404	-3.315735	404	1.917894	404	-74.56795	404	-102.6155	404	44.60469	404	5.564414	404	-13.79081	404	-1.965059	404	-28.67266	404	-30.19316	404	-39.47992	404	-49.95674	404	43.64584	404	47.94719	404	-8.609236	404	-3.633538	404
	405	-7.49412	405	5.067549	405	-74.65211	405	-60.91843	405	27.99349	405	25.41513	405	13.70719	405	5.168023	405	-4.055079	405	1.319176	405	-74.30098	405	-106.6894	405	44.6708	405	1.746993	405	-11.12532	405	-4.686885	405	-27.96752	405	-29.36511	405	-38.58577	405	-50.35339	405	43.61117	405	47.10415	405	-9.028871	405	-4.608454	405
	406	-5.763719	406	6.585213	406	-74.22963	406	-60.48133	406	27.06898	406	25.22442	406	12.63318	406	5.934281	406	-3.81293	406	2.459276	406	-74.33462	406	-107.8125	406	43.46331	406	1.195219	406	-11.55794	406	-4.650589	406	-27.75579	406	-28.43961	406	-39.69529	406	-49.96628	406	42.66961	406	47.39428	406	-9.313556	406	-3.245858	406
	407	-5.360307	407	5.852519	407	-74.22411	407	-60.70986	407	29.01694	407	25.28826	407	10.07695	407	6.303981	407	-5.759887	407	-2.220243E-02	407	-74.45346	407	-109.453	407	43.46201	407	4.702806	407	-11.19902	407	-1.348563	407	-26.77893	407	-27.24203	407	-39.88805	407	-51.37933	407	42.27933	407	46.62231	407	-8.790584	407	-1.816035	407
	408	-5.352233	408	7.051243	408	-75.12901	408	-60.83106	408	32.1125	408	26.37615	408	8.242559	408	5.975802	408	-4.120944	408	2.727257	408	-75.6104	408	-106.5637	408	44.69316	408	6.025288	408	-9.793867	408	3.6227	408	-25.87133	408	-26.85716	408	-39.60994	408	-51.66533	408	42.00105	408	45.91193	408	-8.047226	408	-1.338525	408
	409	-4.969801	409	6.934423	409	-74.16807	409	-60.52106	409	31.84873	409	27.26092	409	8.224566	409	7.147099	409	-5.291777	409	.8430492	409	-75.50137	409	-105.2563	409	44.07018	409	4.213498	409	-9.206656	409	7.52015	409	-26.30436	409	-27.74055	409	-41.59716	409	-52.04043	409	41.41153	409	45.60749	409	-6.745015	409	.6516421	409
	410	-4.880902	410	7.042371	410	-73.63264	410	-61.4399	410	30.71015	410	28.6685	410	9.188827	410	5.795545	410	-4.932583	410	1.352413	410	-75.4342	410	-104.3512	410	43.83151	410	4.166675	410	-9.063831	410	9.939014	410	-26.68583	410	-27.17329	410	-42.81617	410	-51.98931	410	41.36689	410	45.53193	410	-8.543203	410	-.5181587	410
	411	-4.635829	411	6.959155	411	-73.03849	411	-61.01241	411	30.84242	411	30.47252	411	11.5505	411	6.697029	411	-4.417806	411	2.097019	411	-73.47126	411	-102.316	411	43.17001	411	2.892591	411	-8.652659	411	11.67073	411	-25.84008	411	-27.32633	411	-43.48799	411	-51.7831	411	41.27153	411	45.85392	411	-8.00503	411	.1366839	411
	412	-5.5151	412	6.33045	412	-72.56419	412	-61.62742	412	31.3173	412	32.65966	412	13.2182	412	9.030338	412	-4.437566	412	.8986802	412	-74.91936	412	-103.4692	412	41.09948	412	.2379823	412	-7.854819	412	14.19811	412	-24.7656	412	-25.66571	412	-43.46633	412	-51.24537	412	41.44505	412	45.68977	412	-5.650164	412	.3830445	412
	413	-5.819562	413	7.295709	413	-71.45296	413	-61.34778	413	33.45456	413	33.10794	413	15.43545	413	7.69433	413	-2.627795	413	4.836723	413	-76.23853	413	-105.2406	413	40.92554	413	-1.496762	413	-8.464013	413	16.21343	413	-24.69275	413	-25.15967	413	-42.4279	413	-50.24321	413	41.41038	413	46.20661	413	-4.033916	413	1.186647	413
	414	-6.225368	414	7.282179	414	-70.92934	414	-62.14013	414	34.25257	414	34.31519	414	19.76997	414	7.566118	414	-6.398744	414	.2970897	414	-75.9883	414	-104.8054	414	41.82922	414	-1.796486	414	-8.724533	414	11.96094	414	-24.10424	414	-22.4852	414	-42.02515	414	-49.55078	414	42.17757	414	44.82282	414	-3.072156	414	3.247177	414
	415	-7.066421	415	7.113757	415	-70.76353	415	-62.32553	415	35.29264	415	34.14473	415	22.51977	415	8.258617	415	-5.074611	415	2.368661	415	-74.52077	415	-102.1449	415	41.46445	415	-2.567374	415	-9.307829	415	6.625748	415	-22.49465	415	-20.86171	415	-42.23254	415	-51.19094	415	40.89474	415	42.56507	415	-2.182636	415	2.932169	415
	416	-8.161136	416	6.700517	416	-70.19596	416	-62.45996	416	33.63891	416	34.38298	416	26.76745	416	6.272852	416	-5.829064	416	.998034	416	-74.11148	416	-104.2533	416	39.48254	416	.307371	416	-7.724128	416	4.491168	416	-21.28291	416	-21.43949	416	-42.569	416	-50.86831	416	39.77899	416	42.56855	416	-1.299923	416	4.978124	416
	417	-7.682093	417	5.925473	417	-70.70311	417	-63.01881	417	34.68267	417	36.01984	417	30.00329	417	3.752067	417	-4.882491	417	2.036677	417	-74.48823	417	-104.5319	417	38.42702	417	2.324743	417	-7.344131	417	4.422547	417	-20.54705	417	-21.88522	417	-41.98099	417	-51.6325	417	36.59988	417	41.21235	417	-.4735738	417	4.171267	417
	418	-7.009734	418	5.527787	418	-72.31784	418	-63.17218	418	38.85553	418	36.45927	418	29.03778	418	3.317218	418	-7.211573	418	.3277898	418	-71.44524	418	-102.5397	418	39.53888	418	4.688849	418	-6.256981	418	5.362896	418	-19.99208	418	-20.88712	418	-40.80763	418	-51.47898	418	36.71693	418	40.55788	418	-.1312566	418	4.641633	418
	419	-6.21808	419	5.656723	419	-72.40669	419	-63.6845	419	41.26022	419	38.32068	419	28.26614	419	2.729582	419	-5.891953	419	3.762676	419	-70.66756	419	-99.37959	419	39.2656	419	7.119195	419	-5.335543	419	7.104578	419	-20.33314	419	-21.26726	419	-40.12003	419	-50.58991	419	36.84324	419	40.66385	419	-.8155552	419	4.110456	419
	420	-6.898923	420	6.718831	420	-72.85924	420	-63.8421	420	42.45188	420	40.96132	420	27.80384	420	3.033251	420	-7.303006	420	4.129736	420	-72.90061	420	-101.5016	420	39.61097	420	7.594719	420	-6.173059	420	8.789163	420	-20.0091	420	-21.00867	420	-39.94634	420	-49.90607	420	36.33321	420	40.5934	420	.3750855	420	6.005244	420
	421	-7.860002	421	7.125875	421	-73.88868	421	-64.26547	421	43.78297	421	45.37732	421	24.47704	421	4.291976	421	-7.856605	421	4.655371	421	-73.03368	421	-104.1125	421	38.72995	421	8.10107	421	-4.755111	421	9.899146	421	-19.72059	421	-21.08342	421	-38.85083	421	-49.84995	421	36.08105	421	39.68365	421	-.128544	421	7.246886	421
	422	-7.726398	422	6.474597	422	-74.43961	422	-63.70588	422	45.76578	422	46.66857	422	22.09196	422	4.146947	422	-8.396858	422	4.138551	422	-72.42395	422	-103.5942	422	37.69019	422	7.061948	422	-4.100673	422	9.912996	422	-19.42031	422	-20.86274	422	-38.03816	422	-49.27294	422	35.86413	422	39.31255	422	1.921627	422	8.934811	422
	423	-6.27847	423	6.14862	423	-74.63852	423	-64.131	423	49.01534	423	46.86752	423	18.23963	423	4.921421	423	-9.443033	423	3.545347	423	-71.05047	423	-103.0548	423	36.47202	423	7.73605	423	-4.053872	423	10.14568	423	-18.34855	423	-21.03307	423	-38.8508	423	-48.05826	423	34.46896	423	39.22017	423	2.427449	423	10.29741	423
	424	-5.518976	424	5.355577	424	-74.39397	424	-65.47225	424	50.96106	424	48.24258	424	16.08801	424	5.915627	424	-8.70832	424	2.214164	424	-73.02361	424	-105.2609	424	37.81466	424	9.125502	424	-3.83725	424	10.77404	424	-18.12385	424	-19.78465	424	-37.62745	424	-46.92727	424	34.26606	424	38.21073	424	4.992673	424	13.45952	424
	425	-5.475504	425	4.767642	425	-75.01164	425	-65.40066	425	52.1762	425	48.86602	425	13.13095	425	6.702209	425	-10.1096	425	1.077493	425	-71.97887	425	-103.7683	425	38.51601	425	8.047326	425	-2.576422	425	10.78491	425	-18.76467	425	-19.52254	425	-38.45831	425	-47.90264	425	34.62165	425	38.26206	425	7.911917	425	15.36076	425
	426	-5.111262	426	4.215323	426	-75.83549	426	-65.61793	426	51.48383	426	49.7595	426	11.21788	426	8.09404	426	-8.999866	426	.1025322	426	-73.11962	426	-102.195	426	36.28836	426	8.804342	426	-2.939871	426	12.1837	426	-19.40869	426	-19.76797	426	-40.7181	426	-47.8246	426	34.45899	426	39.41415	426	7.276598	426	11.17133	426
	427	-6.287153	427	3.915371	427	-76.15028	427	-64.52258	427	51.55329	427	49.61281	427	11.99698	427	9.519819	427	-10.4218	427	-.2999929	427	-74.19191	427	-104.9102	427	35.13106	427	8.420321	427	-3.213491	427	12.29366	427	-18.74394	427	-19.18938	427	-40.83321	427	-48.0309	427	32.73786	427	37.81215	427	5.259331	427	9.549088	427
	428	-6.71527	428	3.65059	428	-76.1863	428	-64.01487	428	51.0612	428	50.01802	428	13.05689	428	10.12318	428	-9.848789	428	1.072148	428	-72.07762	428	-101.6586	428	34.62102	428	9.358407	428	-2.296426	428	13.46961	428	-17.6521	428	-18.34961	428	-40.99266	428	-48.33471	428	33.14529	428	36.88762	428	5.834177	428	9.781256	428
	429	-7.899674	429	3.142156	429	-75.03235	429	-64.16103	429	50.72893	429	48.77974	429	15.10268	429	10.18299	429	-9.545393	429	-.4730669	429	-75.02918	429	-102.7834	429	33.04816	429	8.010328	429	-3.241767	429	14.09352	429	-16.6422	429	-18.02473	429	-41.41445	429	-48.63811	429	31.52472	429	34.1822	429	7.184024	429	9.786324	429
	430	-8.49975	430	3.573387	430	-75.03487	430	-63.22778	430	50.80066	430	47.9725	430	17.7536	430	11.66383	430	-9.182413	430	-.2906057	430	-75.35297	430	-104.2806	430	32.24539	430	7.098385	430	-4.339745	430	14.25304	430	-16.9162	430	-17.34672	430	-41.45478	430	-47.92804	430	29.93289	430	33.15413	430	8.085136	430	11.25276	430
	431	-8.751863	431	2.656728	431	-75.67245	431	-63.18591	431	50.25296	431	47.07612	431	21.92665	431	13.08808	431	-9.961211	431	-1.057873	431	-77.74867	431	-105.0862	431	33.3294	431	7.393318	431	-3.69226	431	15.28504	431	-15.61752	431	-15.61026	431	-40.75957	431	-47.3014	431	28.96671	431	31.68063	431	8.707211	431	12.46438	431
	432	-9.738685	432	2.446164	432	-75.68518	432	-62.57056	432	47.58343	432	46.45029	432	25.02881	432	11.6758	432	-9.66951	432	.744759	432	-72.73289	432	-99.83123	432	33.01247	432	6.017436	432	-3.25582	432	15.88243	432	-15.4603	432	-13.81707	432	-40.53684	432	-46.13148	432	27.64941	432	30.91954	432	10.27743	432	13.68165	432
	433	-9.483926	433	2.460467	433	-75.21211	433	-61.74676	433	46.22603	433	44.58862	433	28.2744	433	12.34301	433	-9.912767	433	1.37272	433	-73.71774	433	-101.2855	433	31.13189	433	10.1784	433	-2.721571	433	17.06251	433	-13.55321	433	-14.38213	433	-40.66482	433	-43.94096	433	25.96297	433	29.95226	433	10.36362	433	13.43842	433
	434	-8.246496	434	1.123802	434	-75.51531	434	-61.41945	434	44.68733	434	44.28675	434	30.03111	434	11.08495	434	-9.757597	434	1.82771	434	-74.66419	434	-100.3774	434	30.96848	434	11.84346	434	-2.844921	434	17.17006	434	-11.0684	434	-12.45169	434	-37.62365	434	-42.4496	434	26.02748	434	28.8893	434	11.63827	434	12.75696	434
	435	-7.834079	435	.780735	435	-76.11012	435	-60.73682	435	44.18108	435	43.47102	435	31.80866	435	9.91546	435	-9.442908	435	2.955393	435	-77.01913	435	-101.919	435	31.14757	435	16.05628	435	-2.081878	435	17.24944	435	-10.56825	435	-11.74214	435	-35.33141	435	-43.32899	435	24.89984	435	28.16816	435	12.00794	435	14.10019	435
	436	-7.349718	436	.9594517	436	-75.23001	436	-61.22844	436	43.91323	436	42.95683	436	32.95254	436	9.493703	436	-10.7275	436	2.667677	436	-73.53247	436	-99.99927	436	30.98777	436	16.8798	436	-1.620971	436	16.92573	436	-9.651256	436	-10.49432	436	-35.50726	436	-42.82341	436	23.55676	436	27.96957	436	11.53913	436	13.38688	436
	437	-7.651209	437	1.717582	437	-75.2627	437	-60.99031	437	43.00659	437	42.9464	437	30.47322	437	8.449084	437	-12.02956	437	.8552286	437	-74.62085	437	-101.8806	437	31.75066	437	16.61688	437	-.7066747	437	17.09316	437	-8.882006	437	-10.09875	437	-34.10067	437	-41.79688	437	22.62998	437	27.61996	437	10.58431	437	13.70677	437
	438	-8.255475	438	1.973079	438	-74.83336	438	-60.27839	438	40.83547	438	41.25159	438	28.84734	438	6.106392	438	-12.47597	438	.1781455	438	-74.12483	438	-102.4473	438	31.62823	438	17.07115	438	.6197581	438	18.63992	438	-7.442407	438	-9.292194	438	-33.5223	438	-41.06145	438	22.96739	438	26.76923	438	9.314618	438	12.88063	438
	439	-7.740862	439	1.005775	439	-74.77157	439	-60.32685	439	40.08595	439	40.72523	439	27.38267	439	5.430527	439	-13.68934	439	-2.520863	439	-75.37039	439	-102.4639	439	30.22367	439	15.90175	439	2.065662	439	20.25291	439	-6.999285	439	-9.628777	439	-32.97038	439	-40.56406	439	21.27141	439	26.01045	439	9.738564	439	12.16662	439
	440	-6.864388	440	.826812	440	-74.41467	440	-59.85011	440	39.8354	440	41.17205	440	25.02485	440	5.606828	440	-12.44018	440	-2.180681	440	-76.49587	440	-102.441	440	29.52688	440	18.31669	440	3.840312	440	22.43664	440	-6.771387	440	-8.425033	440	-32.54792	440	-38.94451	440	20.1683	440	26.34819	440	9.922061	440	13.33223	440
	441	-6.852628	441	.3099363	441	-74.43078	441	-59.93291	441	40.77314	441	41.00523	441	23.23387	441	5.521966	441	-12.22007	441	-2.633435	441	-78.1002	441	-105.1321	441	31.29978	441	19.09426	441	4.363568	441	24.45972	441	-7.419478	441	-8.597436	441	-32.39163	441	-40.12236	441	18.96473	441	24.88325	441	10.1318	441	13.81963	441
	442	-6.685145	442	-.6191275	442	-73.82291	442	-59.5353	442	40.74866	442	41.01033	442	18.42643	442	6.970359	442	-11.19081	442	-.3173018	442	-79.64666	442	-107.3894	442	31.45567	442	18.09527	442	3.79965	442	19.39973	442	-8.563032	442	-9.950647	442	-33.84472	442	-40.98382	442	17.50124	442	23.66775	442	9.136896	442	13.54415	442
	443	-6.620248	443	-.1692703	443	-72.47731	443	-60.72501	443	39.5293	443	41.26904	443	17.80834	443	7.555973	443	-11.95021	443	-1.264899	443	-77.53436	443	-105.7038	443	30.10019	443	16.2954	443	2.665434	443	14.52769	443	-8.866279	443	-11.5142	443	-36.09449	443	-42.3455	443	16.88787	443	23.57544	443	10.25727	443	15.01686	443
	444	-6.86809	444	-1.275274	444	-72.83943	444	-60.24585	444	39.80455	444	39.6975	444	17.94549	444	7.378053	444	-11.05852	444	.1479128	444	-78.28824	444	-106.1765	444	29.53345	444	15.91161	444	3.666869	444	12.50546	444	-8.761527	444	-12.3778	444	-36.80132	444	-43.52798	444	16.1121	444	23.17124	444	11.30336	444	15.47783	444
	445	-6.34199	445	-1.87743	445	-72.19147	445	-60.86619	445	41.17088	445	39.66739	445	17.61341	445	11.18841	445	-9.937376	445	.8942786	445	-77.38595	445	-104.2076	445	29.41277	445	17.38421	445	4.698584	445	13.86734	445	-10.02104	445	-12.66912	445	-37.08521	445	-43.81017	445	15.34366	445	23.02265	445	13.2964	445	16.25664	445
	446	-8.29891	446	-1.477527	446	-70.81551	446	-60.58935	446	42.0257	446	39.45098	446	18.58061	446	11.53359	446	-9.533949	446	.2599037	446	-78.5751	446	-105.277	446	29.22132	446	18.35013	446	3.895547	446	15.20578	446	-9.491998	446	-12.26211	446	-36.54649	446	-43.46332	446	14.46083	446	23.20619	446	13.88275	446	15.4079	446
	447	-7.388265	447	-1.514938	447	-71.62805	447	-59.93926	447	42.63453	447	39.88766	447	19.23914	447	13.26822	447	-9.682795	447	.617556	447	-77.54393	447	-103.4182	447	30.36521	447	21.49387	447	3.785229	447	18.08152	447	-9.28774	447	-10.09161	447	-37.08087	447	-43.52787	447	13.81288	447	22.51885	447	14.88381	447	16.34404	447
	448	-8.722151	448	-2.532407	448	-71.49201	448	-60.49736	448	41.75001	448	41.17792	448	23.17163	448	14.55303	448	-9.696509	448	1.220224	448	-78.65599	448	-103.9288	448	31.92347	448	23.14982	448	3.675862	448	20.08304	448	-7.701423	448	-8.483019	448	-36.60036	448	-43.74522	448	12.98585	448	19.22036	448	16.12458	448	16.50391	448
	449	-9.195755	449	-2.352067	449	-71.31908	449	-60.3997	449	41.05827	449	41.12833	449	23.82581	449	13.95396	449	-9.935594	449	1.751527	449	-78.46647	449	-105.3154	449	31.47326	449	24.5427	449	4.339269	449	20.74114	449	-7.430292	449	-8.328339	449	-36.68292	449	-43.13954	449	10.76595	449	17.64625	449	16.0953	449	15.9134	449
	450	-9.123571	450	-2.494215	450	-69.95911	450	-60.78543	450	41.55563	450	41.55834	450	26.48926	450	14.91207	450	-10.61262	450	.4696178	450	-73.24622	450	-99.06662	450	30.99324	450	28.28781	450	3.254755	450	21.4768	450	-6.036757	450	-8.713486	450	-36.10156	450	-42.97972	450	9.105997	450	17.04266	450	16.23397	450	15.32662	450
	451	-8.997061	451	-2.344088	451	-70.03867	451	-61.5932	451	43.23816	451	43.05978	451	26.90729	451	14.96607	451	-10.23961	451	-.1400462	451	-74.96923	451	-100.9766	451	32.79922	451	34.56636	451	3.203902	451	20.73276	451	-6.177265	451	-10.01542	451	-33.63623	451	-42.7965	451	8.739102	451	16.56522	451	16.12586	451	14.89172	451
	452	-8.718798	452	-3.244458	452	-70.05603	452	-61.46989	452	43.80091	452	43.80876	452	28.24717	452	14.48588	452	-10.723	452	-.6815708	452	-74.58884	452	-101.3888	452	32.55289	452	39.23447	452	2.985953	452	20.74852	452	-6.977486	452	-10.73625	452	-32.79589	452	-42.51199	452	7.673059	452	15.62287	452	16.5765	452	15.04731	452
	453	-8.156515	453	-2.880733	453	-70.62756	453	-61.19031	453	44.36613	453	42.07466	453	30.10517	453	14.17225	453	-9.94383	453	.1464528	453	-74.91736	453	-102.0357	453	32.81376	453	42.87933	453	2.164326	453	20.42393	453	-7.913751	453	-11.69207	453	-32.82759	453	-41.38579	453	7.104349	453	16.28655	453	14.8437	453	13.87869	453
	454	-8.214159	454	-3.03256	454	-71.9092	454	-60.88953	454	45.16652	454	42.58173	454	29.59967	454	12.83102	454	-10.43502	454	.9594954	454	-73.59879	454	-100.3808	454	33.90257	454	45.84499	454	3.51969	454	20.59415	454	-9.018256	454	-11.09201	454	-32.84261	454	-41.34064	454	6.630079	454	16.3988	454	13.30072	454	13.31563	454
	455	-8.829029	455	-4.034289	455	-71.66774	455	-61.62471	455	45.46948	455	44.05916	455	29.45992	455	11.60198	455	-11.09116	455	2.046485	455	-73.30637	455	-100.4721	455	33.56779	455	45.14712	455	4.497588	455	20.92059	455	-8.870859	455	-10.85463	455	-32.33788	455	-41.47217	455	6.179294	455	16.0444	455	11.2498	455	12.66276	455
	456	-8.43972	456	-3.228341	456	-71.74633	456	-61.6501	456	44.27694	456	43.93604	456	30.12278	456	8.872131	456	-11.16389	456	2.221895	456	-70.96722	456	-98.1813	456	31.06845	456	42.09589	456	4.259369	456	20.60639	456	-8.810381	456	-11.33104	456	-33.57815	456	-41.68416	456	5.774195	456	16.24602	456	10.87018	456	11.87182	456
	457	-7.985092	457	-3.374243	457	-72.21345	457	-62.14651	457	45.05053	457	44.43907	457	27.74306	457	8.140248	457	-11.26744	457	.5591711	457	-73.33714	457	-98.86944	457	31.31114	457	39.17165	457	4.169942	457	20.35636	457	-8.471708	457	-11.02226	457	-33.72123	457	-42.44594	457	5.521246	457	15.93119	457	9.63024	457	11.44281	457
	458	-7.201739	458	-3.735066	458	-73.26437	458	-62.52312	458	43.87957	458	44.67617	458	25.35203	458	7.880498	458	-9.552772	458	1.543348	458	-72.30943	458	-96.43082	458	32.4582	458	33.59978	458	4.755614	458	20.08982	458	-9.135126	458	-10.43255	458	-33.74717	458	-42.83949	458	5.731244	458	16.03852	458	9.79814	458	11.77518	458
	459	-7.850501	459	-3.367607	459	-73.00187	459	-62.75537	459	44.68227	459	44.1291	459	25.03264	459	7.361876	459	-9.908432	459	.8032715	459	-73.59768	459	-97.73396	459	31.92648	459	30.68856	459	5.887225	459	19.96179	459	-9.980219	459	-10.02982	459	-35.62719	459	-42.69053	459	4.470439	459	16.09506	459	8.266941	459	11.86269	459
	460	-7.453381	460	-3.324244	460	-72.56236	460	-63.52385	460	44.96207	460	44.73432	460	25.94266	460	6.566775	460	-8.828268	460	1.686605	460	-71.79838	460	-95.51275	460	30.44921	460	28.7543	460	6.579426	460	20.19852	460	-10.12047	460	-10.06665	460	-37.45904	460	-44.3521	460	4.451369	460	17.02465	460	8.907824	460	11.10905	460
	461	-7.981497	461	-2.917494	461	-73.85737	461	-62.48073	461	45.38071	461	44.7305	461	23.50432	461	8.010893	461	-8.649599	461	2.592731	461	-72.2761	461	-95.32352	461	30.74257	461	29.95345	461	7.912834	461	19.7049	461	-9.438317	461	-10.37756	461	-38.54675	461	-45.44329	461	5.186936	461	17.20872	461	9.433507	461	12.36834	461
	462	-8.142931	462	-2.85643	462	-74.40076	462	-62.77615	462	44.45619	462	44.66946	462	24.86375	462	10.07573	462	-7.340629	462	4.203031	462	-71.78919	462	-97.07872	462	30.124	462	29.54974	462	8.498122	462	19.30969	462	-8.262671	462	-9.860712	462	-38.12062	462	-45.3148	462	3.917931	462	14.13259	462	12.0953	462	13.73445	462
	463	-8.506438	463	-3.355501	463	-74.69751	463	-60.70012	463	47.45119	463	45.56647	463	25.31531	463	11.79872	463	-8.88389	463	3.726901	463	-71.17611	463	-94.59669	463	30.02715	463	30.03727	463	7.235595	463	18.80646	463	-8.86516	463	-9.869194	463	-38.50394	463	-44.94893	463	2.195586	463	12.39451	463	13.35538	463	13.93852	463
	464	-8.198077	464	-4.478081	464	-75.06176	464	-60.44827	464	50.25158	464	47.06622	464	24.629	464	14.77031	464	-7.348814	464	5.431037	464	-70.72411	464	-94.11529	464	31.53998	464	31.56665	464	7.728039	464	19.66775	464	-8.025127	464	-9.733727	464	-37.57691	464	-44.21446	464	1.577159	464	12.13238	464	13.9228	464	15.07239	464
	465	-9.048759	465	-5.152865	465	-74.24908	465	-60.81804	465	50.81953	465	48.49454	465	26.39208	465	16.64213	465	-8.045391	465	4.862622	465	-70.15463	465	-94.33039	465	32.13038	465	30.01293	465	7.777821	465	19.48976	465	-7.632924	465	-9.203207	465	-37.16896	465	-43.435	465	1.364307	465	12.07836	465	14.30433	465	14.96286	465
	466	-10.10293	466	-4.554616	466	-74.04929	466	-61.73062	466	51.67056	466	48.62965	466	27.79319	466	18.34474	466	-8.049707	466	4.758627	466	-68.50294	466	-94.54821	466	30.86819	466	30.81233	466	8.178434	466	19.56662	466	-7.410272	466	-7.539399	466	-36.03341	466	-40.31871	466	2.594686	466	13.57502	466	15.10878	466	16.38236	466
	467	-9.383104	467	-4.69892	467	-73.1594	467	-61.04569	467	52.7519	467	49.54597	467	28.03212	467	17.29824	467	-7.568418	467	4.258437	467	-68.94581	467	-95.3783	467	30.40929	467	32.08461	467	7.798456	467	20.32178	467	-6.142332	467	-8.06114	467	-34.50834	467	-39.62582	467	1.568196	467	13.34267	467	15.54206	467	16.60215	467
	468	-9.726348	468	-4.489358	468	-73.44976	468	-61.1487	468	53.66026	468	49.92386	468	28.25858	468	19.07625	468	-9.025277	468	2.18488	468	-66.72681	468	-93.94308	468	31.47811	468	35.26439	468	8.484164	468	20.81894	468	-5.516683	468	-6.012014	468	-32.59768	468	-40.27979	468	2.319535	468	12.73714	468	17.1104	468	17.09361	468
	469	-9.862055	469	-4.848739	469	-73.67142	469	-60.22172	469	53.22288	469	48.82638	469	28.85915	469	18.84434	469	-8.766311	469	2.939331	469	-65.85153	469	-92.7808	469	32.48983	469	37.32159	469	8.704736	469	21.59245	469	-4.501864	469	-5.098033	469	-32.64828	469	-38.38165	469	2.575134	469	13.64476	469	17.40315	469	17.74353	469
	470	-9.415191	470	-4.429062	470	-74.04217	470	-58.83392	470	52.24334	470	47.75578	470	28.8025	470	17.33075	470	-9.814772	470	1.205891	470	-68.28332	470	-92.87733	470	33.22688	470	39.35308	470	8.755826	470	23.26066	470	-5.307079	470	-4.745208	470	-32.30057	470	-37.19308	470	4.220302	470	15.87072	470	17.32457	470	18.2817	470
	471	-8.608166	471	-3.957073	471	-74.6526	471	-57.72459	471	51.14996	471	46.80389	471	28.77297	471	16.57167	471	-9.709375	471	.5398452	471	-66.21859	471	-90.71037	471	33.80186	471	39.8987	471	11.13146	471	24.81314	471	-4.424387	471	-5.579586	471	-30.65574	471	-36.39159	471	5.435653	471	14.78652	471	15.47929	471	19.17891	471
	472	-8.233831	472	-4.479814	472	-73.69547	472	-57.69471	472	51.12158	472	45.85144	472	28.2127	472	14.32766	472	-10.06044	472	1.108758	472	-65.71214	472	-88.35981	472	33.56576	472	39.09573	472	12.13742	472	27.37204	472	-4.134237	472	-5.394856	472	-30.87065	472	-37.98198	472	4.843936	472	13.12282	472	17.59853	472	20.3405	472
	473	-7.32404	473	-4.082726	473	-72.13401	473	-58.25299	473	51.99165	473	44.23203	473	26.76338	473	15.08962	473	-10.11276	473	1.348306	473	-65.68958	473	-88.48232	473	32.67653	473	38.84544	473	11.73326	473	29.89077	473	-4.231473	473	-4.57141	473	-32.77948	473	-38.5022	473	4.254061	473	14.18666	473	17.32536	473	20.8118	473
	474	-6.631634	474	-3.686927	474	-71.84091	474	-57.92549	474	51.7853	474	43.46213	474	26.20935	474	11.08831	474	-9.475146	474	2.983689	474	-67.85952	474	-91.16928	474	33.42452	474	39.20979	474	12.17894	474	32.94171	474	-4.718206	474	-6.825703	474	-33.11419	474	-39.48161	474	5.043954	474	15.48621	474	13.67603	474	16.05476	474
	475	-7.741888	475	-3.268075	475	-71.87659	475	-56.97618	475	51.71168	475	44.20732	475	26.53654	475	12.45019	475	-9.175951	475	4.424095	475	-68.77071	475	-91.2274	475	34.70867	475	38.03205	475	13.66366	475	35.78422	475	-4.875206	475	-5.976541	475	-34.70391	475	-40.03381	475	6.692435	475	17.67551	475	10.21817	475	12.72757	475
	476	-7.949701	476	-3.537631	476	-71.39162	476	-57.05832	476	49.31546	476	43.89042	476	27.02649	476	11.53605	476	-9.004548	476	5.115496	476	-68.39348	476	-91.61616	476	33.43021	476	37.90321	476	12.24884	476	34.31993	476	-5.181324	476	-5.210515	476	-35.69586	476	-39.69209	476	7.888987	476	20.61103	476	8.689932	476	12.21373	476
	477	-8.187086	477	-3.995256	477	-69.84417	477	-58.49897	477	48.86701	477	44.27349	477	27.66753	477	10.47045	477	-10.0813	477	2.636832	477	-69.64641	477	-91.33985	477	33.22704	477	36.31993	477	10.99846	477	27.49083	477	-4.958693	477	-5.582826	477	-37.34343	477	-40.89897	477	9.073878	477	20.89359	477	10.03115	477	14.11356	477
	478	-8.709482	478	-4.92602	478	-68.71902	478	-58.454	478	48.40528	478	44.32556	478	27.81975	478	10.90553	478	-9.947972	478	-.4779467	478	-69.92683	478	-90.41515	478	33.79298	478	36.42867	478	13.23827	478	25.23853	478	-5.116012	478	-4.763587	478	-37.70264	478	-41.541	478	7.812055	478	17.42139	478	12.87442	478	17.19512	478
	479	-8.272817	479	-5.252131	479	-67.58006	479	-58.66448	479	48.33351	479	46.2508	479	28.70152	479	12.50447	479	-8.176148	479	.2153707	479	-71.32895	479	-87.87678	479	32.228	479	36.18833	479	13.25912	479	24.06588	479	-4.1064	479	-3.113586	479	-37.93107	479	-41.328	479	7.639085	479	17.2034	479	14.48973	479	20.06774	479
	480	-8.185721	480	-4.521747	480	-67.59911	480	-57.89504	480	47.8783	480	45.34192	480	31.06469	480	12.96419	480	-7.482217	480	.3773898	480	-70.52029	480	-86.66848	480	32.59848	480	38.23757	480	13.41761	480	25.22384	480	-3.34925	480	-2.274201	480	-39.09752	480	-41.95749	480	7.467541	480	17.58202	480	18.01668	480	25.0384	480
	481	-9.695117	481	-4.972024	481	-67.87139	481	-58.57431	481	49.75969	481	46.79367	481	32.59603	481	14.71365	481	-6.93799	481	1.234586	481	-72.60871	481	-88.77795	481	33.43259	481	39.74773	481	14.04416	481	27.24162	481	-3.610521	481	-3.538316	481	-38.34003	481	-41.23171	481	6.880998	481	15.47411	481	21.3014	481	28.52282	481
	482	-11.30159	482	-5.205638	482	-66.51682	482	-58.53853	482	48.16009	482	46.80112	482	34.24096	482	16.31791	482	-6.594986	482	2.659863	482	-70.79384	482	-89.42701	482	33.07909	482	38.76731	482	13.51639	482	27.34334	482	-3.47875	482	-3.802389	482	-37.15832	482	-40.3255	482	5.653262	482	15.15321	482	19.39921	482	20.12333	482
	483	-11.66855	483	-4.422271	483	-66.45777	483	-58.38865	483	47.3048	483	45.95971	483	34.2021	483	17.40228	483	-7.003386	483	3.790224	483	-68.56049	483	-87.91848	483	31.57569	483	40.54982	483	12.85873	483	26.05566	483	-4.330895	483	-3.099048	483	-36.89976	483	-40.11724	483	5.827094	483	15.77622	483	16.42491	483	15.85361	483
	484	-11.45694	484	-4.564242	484	-65.42779	484	-58.41283	484	47.26525	484	46.47074	484	34.6238	484	18.69215	484	-7.525582	484	3.862052	484	-68.65459	484	-88.05992	484	31.89737	484	42.07623	484	13.07847	484	25.74263	484	-4.021642	484	-3.1777	484	-35.16113	484	-40.33955	484	5.684058	484	14.59191	484	14.00304	484	14.47998	484
	485	-10.55885	485	-4.374641	485	-64.62534	485	-58.75386	485	47.08208	485	46.79076	485	35.92915	485	16.39104	485	-6.412416	485	4.847606	485	-68.71204	485	-88.51206	485	32.99242	485	44.79344	485	13.34187	485	24.72797	485	-3.487334	485	-2.352181	485	-34.10083	485	-39.75016	485	4.742249	485	13.33941	485	12.44726	485	14.11159	485
	486	-9.697373	486	-3.92334	486	-64.46557	486	-58.81466	486	46.86297	486	46.58058	486	35.16034	486	17.32868	486	-8.330285	486	1.774546	486	-68.49033	486	-86.57691	486	33.49821	486	48.09819	486	13.31414	486	23.04866	486	-3.862466	486	-2.302193	486	-32.66204	486	-38.14538	486	3.652576	486	12.51067	486	11.27172	486	14.13661	486
	487	-8.541842	487	-4.417157	487	-64.046	487	-59.39299	487	47.53817	487	46.54786	487	34.71986	487	17.92783	487	-9.644227	487	.6621432	487	-67.9331	487	-86.05754	487	35.97416	487	52.29517	487	13.01386	487	23.01367	487	-3.446808	487	-1.329634	487	-32.27159	487	-37.87826	487	3.036778	487	13.08718	487	10.81194	487	15.14396	487
	488	-7.873872	488	-4.771336	488	-64.68008	488	-59.57333	488	46.5027	488	45.41697	488	32.03528	488	17.42972	488	-7.387803	488	1.975222	488	-67.32995	488	-84.78481	488	36.54577	488	54.5624	488	14.40341	488	22.9975	488	-3.880538	488	-2.005173	488	-32.93267	488	-39.8018	488	2.896748	488	12.5415	488	9.212693	488	14.01512	488
	489	-8.602112	489	-5.006848	489	-64.14842	489	-58.95332	489	44.87735	489	44.30584	489	28.46371	489	17.88263	489	-7.788161	489	1.582248	489	-67.27041	489	-84.65578	489	36.15816	489	57.51173	489	15.17512	489	24.42808	489	-3.069401	489	-1.857486	489	-33.80379	489	-40.90778	489	1.767939	489	12.12443	489	8.918572	489	12.63357	489
	490	-6.834713	490	-4.556951	490	-64.49949	490	-58.93795	490	45.64904	490	44.22776	490	27.02145	490	17.93809	490	-7.733907	490	1.534868	490	-66.96212	490	-83.32211	490	35.9118	490	62.85722	490	15.5903	490	25.08448	490	-2.794061	490	-1.064966	490	-34.52974	490	-40.00724	490	.9950579	490	12.45062	490	8.161178	490	12.79228	490
	491	-6.81535	491	-4.706593	491	-65.02115	491	-58.99559	491	45.46358	491	44.83587	491	25.69452	491	17.00941	491	-7.055314	491	2.291593	491	-69.04568	491	-85.28818	491	37.96029	491	63.35453	491	15.91807	491	26.27692	491	-1.797504	491	.323655	491	-34.39594	491	-40.36567	491	.6077969	491	11.76351	491	8.464176	491	12.62796	491
[truncated: 16 more columns]
