# Supplementary material for: A single Musashi gene allele is sufficient to maintain mouse photoreceptor cells
Source: PLoS One. 2026 May 14;21(5):e0338576. doi: 10.1371/journal.pone.0338576 (PMC13175383; doi:10.1371/journal.pone.0338576)
Supplement: S3 File — (ZIP) [file pone.0338576.s012.zip › Supplementary_data_1_RawERG_data_and_R-code/3rd batch/D14_Msi TKO_CONE_030925.CSV]

Information	Record_No	4163	Record_No	4164	Record_No	4173	Record_No	4174	Record_No	4183	Record_No	4184	Record_No	4193	Record_No	4194
	Animal ID	1084	Animal ID	1084	Animal ID	1081	Animal ID	1081	Animal ID	1087	Animal ID	1087	Animal ID	1080	Animal ID	1080
	Session		Session		Session		Session		Session		Session		Session		Session
	Species/Breed		Species/Breed		Species/Breed		Species/Breed		Species/Breed		Species/Breed		Species/Breed		Species/Breed
	Study protocol #		Study protocol #		Study protocol #		Study protocol #		Study protocol #		Study protocol #		Study protocol #		Study protocol #
	Birthdate	Dec/30/1899	Birthdate	Dec/30/1899	Birthdate	Dec/30/1899	Birthdate	Dec/30/1899	Birthdate	Dec/30/1899	Birthdate	Dec/30/1899	Birthdate	Dec/30/1899	Birthdate	Dec/30/1899
	TestDate	Mar/09/2025	TestDate	Mar/09/2025	TestDate	Mar/09/2025	TestDate	Mar/09/2025	TestDate	Mar/09/2025	TestDate	Mar/09/2025	TestDate	Mar/09/2025	TestDate	Mar/09/2025
	TestTime	21:44:20	TestTime	21:44:20	TestTime	22:08:23	TestTime	22:08:23	TestTime	22:30:05	TestTime	22:30:05	TestTime	22:52:09	TestTime	22:52:09
	Protocol	SARO PHOTOPIC CONE	Protocol	SARO PHOTOPIC CONE	Protocol	SARO PHOTOPIC CONE	Protocol	SARO PHOTOPIC CONE	Protocol	SARO PHOTOPIC CONE	Protocol	SARO PHOTOPIC CONE	Protocol	SARO PHOTOPIC CONE	Protocol	SARO PHOTOPIC CONE
	Step_No	2	Step_No	2	Step_No	2	Step_No	2	Step_No	2	Step_No	2	Step_No	2	Step_No	2
	Label	R	Label	L	Label	R	Label	L	Label	R	Label	L	Label	R	Label	L
	Stimulus	WHT Phot WHT 3dB Flash	Stimulus	WHT Phot WHT 3dB Flash	Stimulus	WHT Phot WHT 3dB Flash	Stimulus	WHT Phot WHT 3dB Flash	Stimulus	WHT Phot WHT 3dB Flash	Stimulus	WHT Phot WHT 3dB Flash	Stimulus	WHT Phot WHT 3dB Flash	Stimulus	WHT Phot WHT 3dB Flash
	Low cut (Hz)	0.3	Low cut (Hz)	0.3	Low cut (Hz)	0.3	Low cut (Hz)	0.3	Low cut (Hz)	0.3	Low cut (Hz)	0.3	Low cut (Hz)	0.3	Low cut (Hz)	0.3
	High cut (Hz)	500	High cut (Hz)	500	High cut (Hz)	500	High cut (Hz)	500	High cut (Hz)	500	High cut (Hz)	500	High cut (Hz)	500	High cut (Hz)	500
	Notch	OFF	Notch	OFF	Notch	OFF	Notch	OFF	Notch	OFF	Notch	OFF	Notch	OFF	Notch	OFF
Cursor #	4163 Time	4163 Amp	4164 Time	4164 Amp	4173 Time	4173 Amp	4174 Time	4174 Amp	4183 Time	4183 Amp	4184 Time	4184 Amp	4193 Time	4193 Amp	4194 Time	4194 Amp
1
2
3
4
5
6
7
8
9
10
Wave Data	4163 Time	4163 Amp	4164 Time	4164 Amp	4173 Time	4173 Amp	4174 Time	4174 Amp	4183 Time	4183 Amp	4184 Time	4184 Amp	4193 Time	4193 Amp	4194 Time	4194 Amp
	-20	1.892376	-20	1.403604	-20	-.7813618	-20	.6731869	-20	-1.042023	-20	2.414934	-20	3.117499	-20	5.77447
	-19	2.051075	-19	1.27685	-19	-.7140993	-19	.6995656	-19	-1.152218	-19	2.523427	-19	3.341022	-19	6.357582
	-18	2.369742	-18	1.305937	-18	-.6201698	-18	.8361579	-18	-1.231909	-18	2.597359	-18	3.560205	-18	6.934635
	-17	2.576062	-17	1.382597	-17	-.5973958	-17	1.037934	-17	-1.281502	-17	2.550099	-17	3.711743	-17	7.306304
	-16	2.698906	-16	1.435667	-16	-.5630171	-16	1.3802	-16	-1.379672	-16	2.448508	-16	3.831627	-16	7.353567
	-15	2.811066	-15	1.576245	-15	-.5290706	-15	1.624994	-15	-1.43351	-15	2.421903	-15	4.009915	-15	7.537744
	-14	2.888052	-14	.9520562	-14	-.6971989	-14	.472145	-14	-.9088011	-14	2.551303	-14	3.471723	-14	7.059734
	-13	2.654908	-13	1.065048	-13	-.4101573	-13	1.02233	-13	-1.257165	-13	2.532198	-13	3.931956	-13	8.09887
	-12	3.077935	-12	1.70716	-12	-.5429934	-12	1.690382	-12	-1.292524	-12	2.550396	-12	4.052208	-12	8.786337
	-11	2.655996	-11	2.091285	-11	-.9629173	-11	2.204453	-11	-1.495698	-11	2.436072	-11	4.070014	-11	7.746145
	-10	2.604566	-10	1.76643	-10	-.3613337	-10	2.54018	-10	-1.902362	-10	2.198616	-10	3.979802	-10	6.860746
	-9	2.984941	-9	1.875488	-9	-.199823	-9	1.820475	-9	-1.744506	-9	2.262834	-9	4.553786	-9	6.674628
	-8	2.58879	-8	1.937668	-8	.307711	-8	1.997418	-8	-1.891047	-8	2.183073	-8	3.682162	-8	6.079058
	-7	2.477191	-7	2.183217	-7	.2294521	-7	2.325485	-7	-2.060234	-7	2.141483	-7	4.485763	-7	6.785574
	-6	2.158679	-6	2.006787	-6	.135638	-6	2.555421	-6	-2.240365	-6	2.006122	-6	3.865745	-6	7.05115
	-5	2.005486	-5	2.561076	-5	.4724526	-5	2.28322	-5	-2.686008	-5	2.257737	-5	3.838795	-5	7.09005
	-4	1.955817	-4	2.902759	-4	.2601601	-4	2.150776	-4	-2.393739	-4	2.233916	-4	3.362104	-4	6.949408
	-3	1.774819	-3	2.511471	-3	-.3970483	-3	1.978327	-3	-2.689097	-3	2.040119	-3	3.055979	-3	5.795326
	-2	2.096072	-2	2.215134	-2	4.206257E-02	-2	2.643218	-2	-2.300124	-2	2.713272	-2	3.048962	-2	6.024889
	-1	2.123921	-1	2.334709	-1	.5380055	-1	2.248147	-1	-2.516827	-1	2.773777	-1	2.965379	-1	7.059705
	0	2.487191	0	2.570023	0	-1.951918E-03	0	2.730524	0	-2.698238	0	2.755584	0	3.057948	0	6.839697
	1	-1.315348	1	.2245753	1	-2.270176	1	1.484209	1	-6.233674	1	1.259897	1	-2.896372E-02	1	7.133773
	2	3.124611	2	1.705125	2	5.521799E-02	2	.9619111	2	-4.004028	2	.6824287	2	2.055401	2	5.357628
	3	3.074764	3	1.920994	3	1.127451	3	.9476439	3	-2.081155	3	.5528189	3	3.493824	3	5.627934
	4	2.178493	4	2.423867	4	1.229413	4	1.389707	4	-2.88312	4	.9400266	4	2.77551	4	6.036986
	5	1.957458	5	2.572526	5	.7224538	5	1.359858	5	-3.102332	5	.7135299	5	2.254527	5	5.931043
	6	1.298634	6	2.109451	6	.5690161	6	1.301702	6	-3.897977	6	9.829864E-02	6	1.745921	6	4.79274
	7	.5356627	7	1.038483	7	-.1608265	7	1.265412	7	-4.852233	7	-.3836078	7	1.061431	7	3.953976
	8	-.6760823	8	.3024562	8	-1.049862	8	.2124415	8	-6.259089	8	-1.459551	8	-.5029163	8	3.516092
	9	-2.245811	9	-1.006328	9	-3.22889	9	-1.376036	9	-8.651355	9	-3.548328	9	-2.058945	9	3.058297
	10	-4.171365	10	-2.878451	10	-5.10266	10	-3.449401	10	-10.58905	10	-5.529587	10	-3.792817	10	2.061918
	11	-6.617226	11	-5.412429	11	-7.735826	11	-6.066831	11	-13.11178	11	-8.451646	11	-6.405649	11	.8244668
	12	-9.232882	12	-8.057501	12	-11.10004	12	-8.905965	12	-15.62745	12	-10.90631	12	-9.351831	12	-.9267336
	13	-11.97231	13	-10.2755	13	-14.46595	13	-11.41208	13	-18.3023	13	-13.4237	13	-11.10099	13	-2.354851
	14	-14.51031	14	-12.45906	14	-17.61532	14	-14.1497	14	-21.13976	14	-15.66429	14	-13.26515	14	-4.039316
	15	-16.35938	15	-14.80829	15	-19.81277	15	-16.00037	15	-22.84465	15	-17.00257	15	-14.58251	15	-5.376504
	16	-17.63636	16	-16.25129	16	-21.25583	16	-17.10597	16	-24.08176	16	-18.44903	16	-14.79133	16	-5.5082
	17	-18.70821	17	-17.34646	17	-20.9826	17	-18.35267	17	-24.50293	17	-18.70585	17	-14.50342	17	-4.757647
	18	-18.80625	18	-17.78907	18	-20.52939	18	-18.04256	18	-24.49449	18	-18.86515	18	-13.14399	18	-4.0172
	19	-18.52085	19	-17.81188	19	-20.17135	19	-17.87685	19	-23.98169	19	-18.47789	19	-11.8165	19	-3.008246
	20	-17.86318	20	-17.61059	20	-18.39725	20	-16.23223	20	-22.66739	20	-17.64393	20	-10.20008	20	-1.662899
	21	-17.1735	21	-16.90988	21	-16.9288	21	-15.00414	21	-21.14291	21	-16.55164	21	-8.618491	21	-.4415032
	22	-16.15988	22	-16.14725	22	-15.12479	22	-13.20818	22	-19.48056	22	-14.67247	22	-6.958258	22	.3107896
	23	-15.44414	23	-15.09859	23	-12.91441	23	-11.39198	23	-17.34745	23	-11.87165	23	-4.94189	23	2.253095
	24	-14.09726	24	-14.05124	24	-8.928659	24	-8.562946	24	-14.16232	24	-7.846705	24	-.2667867	24	5.386223
	25	-10.51779	25	-11.8874	25	-1.672595	25	-2.227883	25	-7.516877	25	-1.631962	25	9.29685	25	11.73361
	26	-6.534597	26	-8.170558	26	11.08298	26	7.752904	26	3.829122	26	6.768547	26	23.99503	26	21.35423
	27	.297387	27	-1.771007	27	28.10992	27	21.36082	27	19.55512	27	17.60689	27	41.91561	27	34.70813
	28	10.12964	28	8.224408	28	46.67433	28	37.23032	28	35.91826	28	29.00753	28	58.35254	28	46.96043
	29	22.74569	29	21.7772	29	63.77566	29	52.51556	29	51.40124	29	40.3248	29	71.02432	29	57.78904
	30	36.48682	30	35.97553	30	77.35654	30	65.83842	30	63.86213	30	51.03011	30	80.3615	30	66.86633
	31	49.22774	31	49.54225	31	86.6328	31	76.20984	31	73.11771	31	60.46051	31	86.08025	31	72.82249
	32	60.19458	32	61.16862	32	90.61474	32	82.78194	32	78.45595	32	67.39515	32	86.59331	32	74.30106
	33	67.74374	33	69.95418	33	90.19031	33	84.1199	33	78.85142	33	70.10643	33	83.82832	33	71.1283
	34	73.19748	34	75.72989	34	86.18798	34	82.44456	34	75.30766	34	68.79673	34	78.51655	34	66.67876
	35	75.80762	35	78.21186	35	80.3045	35	77.628	35	69.51475	35	64.80737	35	72.72363	35	60.81853
	36	75.39834	36	77.16707	36	73.08384	36	71.635	36	62.93733	36	58.93421	36	67.86494	36	57.21783
	37	72.14565	37	74.52003	37	64.73006	37	65.75301	37	56.79766	37	53.28064	37	62.29578	37	53.7387
	38	67.96726	38	69.75022	38	56.2702	38	59.12667	38	51.0037	38	48.36958	38	54.62104	38	48.13079
	39	62.50719	39	64.33378	39	46.98275	39	52.06105	39	45.65894	39	43.67312	39	45.32618	39	40.30633
	40	57.03877	40	58.26589	40	37.51453	40	44.19006	40	39.87549	40	39.19392	40	36.39696	40	32.49349
	41	51.03089	41	52.5195	41	31.13364	41	36.51003	41	34.51151	41	34.90273	41	31.53057	41	26.99353
	42	44.65393	42	46.5309	42	29.74261	42	30.46591	42	30.2647	42	31.94397	42	33.88971	42	26.73892
	43	37.71315	43	38.39456	43	35.20405	43	28.1404	43	29.9634	43	31.44649	43	44.16713	43	30.80107
	44	31.97662	44	29.90644	44	49.0113	44	30.50426	44	34.58497	44	34.22626	44	59.76998	44	40.22258
	45	29.88983	45	23.53548	45	69.04343	45	39.39137	45	45.3814	45	40.60477	45	77.15514	45	53.36584
	46	31.08119	46	20.26531	46	91.71793	46	53.25781	46	60.9127	46	49.73785	46	91.67512	46	64.94529
	47	36.47791	47	21.3503	47	112.7072	47	72.60728	47	78.62592	47	61.03712	47	102.4517	47	75.50981
	48	46.28184	48	28.38508	48	128.0958	48	92.47843	48	94.00253	48	72.11739	48	107.5754	48	81.85578
	49	57.90475	49	40.52661	49	136.1088	49	111.1245	49	104.1844	49	81.0889	49	107.9216	49	83.01075
	50	71.32563	50	57.70524	50	137.1638	50	124.9877	50	108.8502	50	87.68445	50	104.8232	50	82.04847
	51	84.19798	51	75.35098	51	132.3331	51	131.9867	51	108.0061	51	90.96385	51	98.93941	51	78.87849
	52	94.04886	52	91.07114	52	122.7204	52	131.4004	52	103.6293	52	91.15014	52	91.87269	52	73.94492
	53	98.43747	53	100.9841	53	108.5026	53	124.3419	53	96.21084	53	87.15186	53	83.49058	53	69.06918
	54	99.24719	54	105.4287	54	92.73341	54	112.5514	54	85.71647	54	80.92332	54	74.04003	54	60.8549
	55	95.66281	55	104.1869	55	75.92894	55	97.39331	55	74.88657	55	72.91408	55	63.5329	55	52.3171
	56	88.46432	56	98.21652	56	59.43445	56	80.36607	56	63.45502	56	62.65004	56	52.10366	56	43.56475
	57	78.89489	57	88.87337	57	43.34562	57	62.54569	57	52.20103	57	51.58231	57	42.22717	57	35.31081
	58	68.36425	58	77.35207	58	29.03128	58	45.52893	58	41.16829	58	40.66671	58	32.80397	58	28.22018
	59	56.96149	59	65.03001	59	16.85647	59	30.10465	59	30.8621	59	30.63643	59	24.85795	59	22.61598
	60	45.97958	60	52.17214	60	6.775762	60	16.19283	60	21.65463	60	21.5424	60	18.40076	60	17.39292
	61	36.05275	61	40.72395	61	-.6335832	61	5.174815	61	13.57846	61	13.62088	61	13.05976	61	12.21656
	62	27.23649	62	30.07617	62	-6.388093	62	-4.551192	62	7.640532	62	7.277369	62	9.829191	62	8.994745
	63	18.86167	63	20.38544	63	-10.86786	63	-11.12704	63	3.361482	63	2.404108	63	7.3183	63	6.686276
	64	11.8572	64	11.8142	64	-13.35863	64	-16.10986	64	.4798413	64	-1.492556	64	6.610459	64	6.033432
	65	6.150892	65	4.798767	65	-14.56723	65	-18.70814	65	-1.154625	65	-4.096102	65	6.030044	65	5.718478
	66	1.465731	66	-.5271397	66	-13.77574	66	-19.99451	66	-1.491236	66	-5.722076	66	6.279821	66	6.224153
	67	-2.103544	67	-4.750031	67	-11.68927	67	-19.90995	67	-.4625286	67	-6.154253	67	7.021728	67	6.986206
	68	-3.671656	68	-7.491276	68	-9.648996	68	-19.14667	68	.9597934	68	-6.12376	68	8.077868	68	7.662399
	69	-4.612461	69	-9.211009	69	-7.62358	69	-16.79444	69	2.966195	69	-5.673492	69	9.871708	69	9.138202
	70	-4.860156	70	-10.04239	70	-4.669936	70	-14.19901	70	5.239213	70	-4.043924	70	10.13096	70	9.478862
	71	-4.162604	71	-9.657104	71	-2.127263	71	-11.59469	71	7.291646	71	-2.03091	71	11.10751	71	10.1066
	72	-2.791187	72	-8.174311	72	.341756	72	-8.938184	72	9.436021	72	.134606	72	11.72461	72	10.85026
	73	-2.190544	73	-6.836764	73	1.255048	73	-6.327085	73	10.53744	73	2.000619	73	11.62557	73	10.84731
	74	-.6089011	74	-4.895228	74	1.875635	74	-4.294882	74	11.54936	74	4.039302	74	11.32313	74	10.25709
	75	.2668749	75	-3.254158	75	1.757184	75	-2.882888	75	11.59098	75	5.625083	75	10.59907	75	8.732356
	76	1.442066	76	-1.117538	76	1.528092	76	-2.037406	76	11.14635	76	5.759475	76	10.06837	76	7.40391
	77	2.980817	77	.8157926	77	.2031626	77	-1.373027	77	10.41496	77	5.690928	77	8.918715	77	7.229773
	78	4.043115	78	2.335256	78	-1.085002	78	-2.375241	78	8.982768	78	5.009465	78	8.194273	78	6.220144
	79	5.009661	79	3.911344	79	-2.164123	79	-2.782509	79	7.822404	79	4.000424	79	6.422228	79	5.395604
	80	5.26653	80	4.573142	80	-3.614797	80	-4.018882	80	6.53218	80	2.309008	80	5.54603	80	5.274666
	81	5.819264	81	5.722437	81	-4.982007	81	-4.633803	81	5.480891	81	.9351698	81	4.693328	81	4.622525
	82	5.667442	82	5.320522	82	-6.309489	82	-5.940654	82	4.707443	82	.5718921	82	3.968252	82	4.180475
	83	5.275032	83	5.627975	83	-6.829317	83	-6.969897	83	3.051755	83	-.2636009	83	2.44979	83	2.864191
	84	5.037539	84	5.250653	84	-7.129531	84	-8.09377	84	2.117118	84	-.9007322	84	1.483396	84	1.768941
	85	4.424423	85	4.094337	85	-8.155447	85	-8.996886	85	.8104085	85	-.8301347	85	.3780454	85	2.071183
	86	3.880259	86	3.214445	86	-8.428144	86	-9.752372	86	-.1546751	86	-1.504352	86	-.4499234	86	1.814767
	87	3.428843	87	2.209234	87	-8.200441	87	-10.16992	87	-.5955169	87	-1.857461	87	-.8442394	87	1.919845
	88	3.068888	88	1.06444	88	-8.47822	88	-10.16285	88	-1.357889	88	-1.790038	88	-1.518123	88	.6411387
	89	1.778316	89	-.1641686	89	-9.022483	89	-9.522341	89	-1.943324	89	-2.835514	89	-2.136933	89	.5033025
	90	.7092409	90	-1.282622	90	-9.328225	90	-9.188628	90	-2.186683	90	-3.717046	90	-2.86749	90	-.7657954
	91	.2796345	91	-2.002076	91	-9.507932	91	-9.23314	91	-2.002852	91	-3.737422	91	-2.579704	91	-1.168701
	92	-1.205615	92	-3.014559	92	-9.10859	92	-8.922486	92	-2.134915	92	-3.576628	92	-2.767004	92	-.8851828
	93	-2.423244	93	-4.20444	93	-9.285228	93	-9.040452	93	-2.391378	93	-3.718451	93	-2.525466	93	-.7443094
	94	-2.957918	94	-4.958821	94	-8.750253	94	-8.925953	94	-2.693183	94	-3.091493	94	-2.381823	94	-.9022692
	95	-4.092956	95	-6.070267	95	-8.406421	95	-9.425295	95	-2.770248	95	-2.944832	95	-1.834565	95	-.1360755
	96	-5.176742	96	-6.408966	96	-8.66418	96	-9.240773	96	-2.57416	96	-2.970783	96	-1.204835	96	1.393691
	97	-5.925159	97	-7.177872	97	-8.81836	97	-9.082647	97	-2.823678	97	-3.461782	97	-.7694095	97	2.71366
	98	-6.555002	98	-7.836325	98	-8.639599	98	-8.861829	98	-2.694781	98	-3.245036	98	-.6844489	98	2.124774
	99	-6.166361	99	-8.2693	99	-9.059248	99	-9.815533	99	-2.371364	99	-3.663187	99	-.7634051	99	.7498291
	100	-5.927168	100	-9.131689	100	-8.749286	100	-10.15722	100	-2.196915	100	-4.121336	100	-1.124283	100	-.1438852
	101	-5.691244	101	-9.427992	101	-8.718973	101	-10.49472	101	-2.02726	101	-3.521477	101	-1.113727	101	.1245324
	102	-5.400425	102	-9.042478	102	-9.239451	102	-10.77972	102	-2.089296	102	-3.269433	102	-.7342978	102	1.230322
	103	-5.379384	103	-8.281384	103	-10.36123	103	-11.4076	103	-2.078488	103	-3.021022	103	-.6083221	103	1.960115
	104	-5.071683	104	-8.072207	104	-11.41446	104	-11.46775	104	-2.758738	104	-2.332859	104	-.4948973	104	2.235447
	105	-4.916567	105	-7.561813	105	-11.23797	105	-12.12804	105	-2.762624	105	-2.474877	105	-.5234226	105	2.327251
	106	-4.492816	106	-6.972634	106	-11.98034	106	-12.50815	106	-2.84935	106	-2.635581	106	-.8321174	106	1.559515
	107	-4.429833	107	-6.384781	107	-12.71885	107	-12.76792	107	-2.675495	107	-2.312045	107	-1.802307	107	.3479805
	108	-4.259658	108	-5.9291	108	-13.38511	108	-13.60115	108	-2.813793	108	-2.110973	108	-2.424051	108	3.590663E-03
	109	-3.508051	109	-4.635467	109	-13.94135	109	-13.4604	109	-3.157054	109	-2.446576	109	-3.007981	109	-.83114
	110	-3.726636	110	-3.809345	110	-14.7884	110	-13.99715	110	-3.694402	110	-2.618327	110	-3.116692	110	-.6343862
	111	-3.11395	111	-3.181899	111	-14.61185	111	-14.16933	111	-3.951948	111	-2.723278	111	-3.220932	111	-.3799799
	112	-2.649065	112	-2.856291	112	-14.89064	112	-14.60236	112	-4.354773	112	-4.261973	112	-3.476432	112	-.3766694
	113	-2.250065	113	-2.02362	113	-14.92777	113	-14.48041	113	-4.035535	113	-4.460803	113	-3.601835	113	-.1912177
	114	-2.068595	114	-1.470601	114	-14.69437	114	-14.34454	114	-4.489232	114	-4.83262	114	-3.584054	114	-3.823813E-02
	115	-1.507036	115	-1.668074	115	-14.56471	115	-14.391	115	-4.551354	115	-4.701468	115	-4.263414	115	.3078072
	116	-1.752236	116	-1.784052	116	-14.57996	116	-14.34423	116	-5.367432	116	-4.691218	116	-4.580469	116	-.5630156
	117	-1.893288	117	-1.883962	117	-14.88925	117	-14.11781	117	-6.247722	117	-4.517456	117	-4.942573	117	-1.376346
	118	-2.145152	118	-1.81278	118	-14.29286	118	-13.67884	118	-6.342394	118	-5.322324	118	-5.365366	118	-1.845346
	119	-2.642552	119	-2.670313	119	-13.78339	119	-13.56969	119	-6.145153	119	-5.546155	119	-6.18029	119	-3.382463
	120	-3.224418	120	-3.414159	120	-13.50251	120	-13.19199	120	-6.127783	120	-6.007141	120	-6.614325	120	-3.97786
	121	-3.669395	121	-4.217711	121	-13.18478	121	-13.09055	121	-6.102994	121	-5.964777	121	-6.925354	121	-4.124354
	122	-4.215708	122	-4.401763	122	-13.35689	122	-13.04159	122	-6.373863	122	-5.744557	122	-7.465769	122	-3.872235
	123	-4.663778	123	-4.846922	123	-13.20729	123	-12.82524	123	-6.702612	123	-5.470482	123	-7.548527	123	-4.462769
	124	-5.610391	124	-6.009312	124	-12.80518	124	-12.54827	124	-6.938282	124	-5.176488	124	-8.065185	124	-4.053163
	125	-5.849	125	-6.461642	125	-12.88498	125	-12.86985	125	-7.491374	125	-5.599775	125	-8.110159	125	-4.026224
	126	-6.51539	126	-6.94099	126	-12.77045	126	-13.3181	126	-6.878073	126	-5.497039	126	-8.003252	126	-4.283178
	127	-7.275715	127	-7.061646	127	-12.9311	127	-13.37692	127	-7.018145	127	-5.850538	127	-7.977346	127	-4.293676
	128	-8.282209	128	-7.611765	128	-12.53185	128	-12.8998	128	-6.999967	128	-5.649944	128	-7.389064	128	-3.579421
	129	-8.920994	129	-8.003306	129	-13.02239	129	-13.5536	129	-6.953451	129	-5.868206	129	-8.538632	129	-4.507447
	130	-8.993312	130	-8.070578	130	-12.71134	130	-12.76438	130	-6.901578	130	-5.761618	130	-8.690634	130	-4.252934
	131	-8.845922	131	-8.482676	131	-12.2627	131	-12.71183	131	-6.456013	131	-5.497051	131	-8.22768	131	-4.464052
	132	-9.246665	132	-8.800914	132	-11.9467	132	-11.85209	132	-5.946371	132	-5.896797	132	-8.031364	132	-4.185883
	133	-8.583233	133	-8.215052	133	-11.72	133	-11.10206	133	-5.422736	133	-5.972155	133	-7.592438	133	-2.978736
	134	-8.867482	134	-8.245469	134	-11.47187	134	-10.80262	134	-5.013792	134	-6.066388	134	-7.416136	134	-2.271339
	135	-9.064344	135	-8.591053	135	-11.5273	135	-10.41369	135	-5.06415	135	-5.711196	135	-7.618052	135	-1.48039
	136	-8.455542	136	-7.888194	136	-12.0478	136	-10.07021	136	-4.5535	136	-5.151597	136	-8.192894	136	-2.938993
	137	-8.841211	137	-8.187842	137	-11.45859	137	-9.809175	137	-4.612196	137	-5.305234	137	-8.97487	137	-3.579442
	138	-8.68915	138	-7.721277	138	-11.39287	138	-9.711012	138	-4.400699	138	-5.287088	138	-9.417407	138	-4.081088
	139	-8.542529	139	-7.77646	139	-11.41235	139	-10.65112	139	-4.090838	139	-5.445895	139	-10.2397	139	-4.34577
	140	-8.424218	140	-7.947179	140	-11.63032	140	-10.88721	140	-3.979093	140	-5.530083	140	-10.39906	140	-4.565828
	141	-8.898397	141	-8.206619	141	-11.6357	141	-10.77061	141	-4.146975	141	-5.212754	141	-10.72896	141	-4.84562
	142	-8.919424	142	-8.025945	142	-11.7164	142	-10.91439	142	-4.284821	142	-5.122623	142	-11.39132	142	-4.825847
	143	-8.602301	143	-7.681306	143	-12.63	143	-10.6019	143	-4.587832	143	-5.10903	143	-11.90042	143	-5.418188
	144	-8.770945	144	-8.247951	144	-12.69382	144	-11.34178	144	-5.319796	144	-5.879494	144	-12.2331	144	-5.85521
	145	-8.844647	145	-8.178197	145	-12.58035	145	-11.44385	145	-5.413204	145	-6.272516	145	-12.82358	145	-5.571412
	146	-8.782424	146	-8.268116	146	-13.0983	146	-11.28104	146	-5.294538	146	-6.418444	146	-12.66018	146	-6.002427
	147	-9.198724	147	-8.19454	147	-13.44487	147	-11.78213	147	-5.511553	147	-6.67864	147	-13.03055	147	-6.530883
	148	-8.532335	148	-7.803457	148	-13.10168	148	-12.26389	148	-5.396995	148	-6.67692	148	-12.9103	148	-6.906195
	149	-8.588309	149	-7.935365	149	-13.14496	149	-12.09719	149	-5.277594	149	-7.137411	149	-13.11543	149	-6.528772
	150	-8.891291	150	-7.788487	150	-12.91706	150	-11.66414	150	-5.260653	150	-7.228267	150	-12.31215	150	-5.942454
	151	-8.707795	151	-7.590597	151	-13.21155	151	-11.23438	151	-5.10015	151	-6.996469	151	-12.5484	151	-6.400381
	152	-8.524159	152	-7.757047	152	-12.69316	152	-10.5928	152	-4.639272	152	-6.790802	152	-12.45241	152	-6.504433
	153	-7.887807	153	-7.333064	153	-12.33582	153	-10.00102	153	-3.968659	153	-6.525294	153	-11.95127	153	-5.274871
	154	-7.509865	154	-7.013364	154	-12.26603	154	-10.3273	154	-4.085438	154	-6.508741	154	-12.33901	154	-6.058444
	155	-7.642177	155	-6.686592	155	-11.90387	155	-9.44015	155	-3.859818	155	-6.513647	155	-12.06987	155	-6.060836
	156	-7.411047	156	-6.101393	156	-11.68373	156	-9.971238	156	-4.330619	156	-6.490461	156	-12.43593	156	-7.046645
	157	-7.111631	157	-5.916352	157	-11.46742	157	-9.62612	157	-4.344697	157	-6.970911	157	-12.63004	157	-7.284651
	158	-6.987282	158	-5.741223	158	-11.27361	158	-9.443002	158	-4.06619	158	-7.373155	158	-12.50878	158	-8.297938
	159	-7.710497	159	-5.835635	159	-11.55273	159	-9.083922	159	-3.957625	159	-7.726591	159	-12.95567	159	-7.689662
	160	-7.160639	160	-5.386987	160	-11.99057	160	-9.00874	160	-3.638987	160	-7.4002	160	-13.03272	160	-7.75701
	161	-7.552781	161	-5.715453	161	-12.05814	161	-9.282357	161	-3.886806	161	-7.239037	161	-13.2722	161	-7.174355
	162	-7.739842	162	-6.044199	162	-11.92074	162	-9.974528	162	-3.916306	162	-7.27416	162	-12.82778	162	-7.375211
	163	-8.002849	163	-6.4469	163	-11.58747	163	-9.884771	163	-3.995915	163	-7.148891	163	-12.36773	163	-8.318725
	164	-8.194428	164	-6.546454	164	-11.46829	164	-10.04119	164	-3.934822	164	-6.717764	164	-12.63466	164	-8.015105
	165	-7.774847	165	-7.049691	165	-12.02782	165	-10.09082	165	-3.64312	165	-6.541151	165	-12.60635	165	-8.166708
	166	-7.992012	166	-7.499156	166	-12.10627	166	-10.06537	166	-4.034204	166	-7.058749	166	-12.16542	166	-7.004805
	167	-8.471191	167	-7.511384	167	-12.24732	167	-9.862026	167	-3.550084	167	-6.943827	167	-11.19704	167	-5.932909
	168	-8.140721	168	-7.661038	168	-11.77656	168	-9.369358	168	-3.51169	168	-7.504541	168	-10.76994	168	-5.504236
	169	-8.014358	169	-7.855066	169	-11.93315	169	-9.561747	169	-3.326878	169	-7.477593	169	-10.49025	169	-5.030802
	170	-7.876427	170	-7.678284	170	-11.69505	170	-9.570228	170	-3.562881	170	-6.955721	170	-10.14359	170	-4.165904
	171	-7.914012	171	-7.798825	171	-11.58586	171	-9.593488	171	-3.465808	171	-6.765015	171	-10.17059	171	-3.70471
	172	-8.184969	172	-7.688988	172	-11.08271	172	-9.255813	172	-2.769336	172	-6.205159	172	-9.887424	172	-3.589012
	173	-8.584686	173	-7.877073	173	-10.93082	173	-8.936028	173	-2.255103	173	-5.975776	173	-9.607151	173	-3.711362
	174	-8.788479	174	-7.704915	174	-11.08412	174	-8.598062	174	-2.560546	174	-5.767099	174	-9.748005	174	-4.013477
	175	-8.443469	175	-7.782186	175	-11.19764	175	-8.05494	175	-2.807629	175	-5.548668	175	-10.15165	175	-3.896472
	176	-8.291538	176	-7.907196	176	-11.75939	176	-8.046921	176	-3.118352	176	-5.97522	176	-10.57152	176	-4.913383
	177	-8.179287	177	-7.752439	177	-11.50813	177	-8.133589	177	-2.68315	177	-6.295514	177	-10.65416	177	-4.512679
	178	-8.739018	178	-8.002912	178	-10.88129	178	-7.970576	178	-2.526926	178	-6.445701	178	-10.66528	178	-4.80036
	179	-9.157019	179	-7.612475	179	-11.28922	179	-8.590069	179	-2.296925	179	-6.534585	179	-10.99161	179	-4.871992
	180	-8.707884	180	-7.487109	180	-11.82212	180	-8.481713	180	-2.456353	180	-6.178103	180	-10.68874	180	-4.682719
	181	-9.068921	181	-7.963166	181	-11.86284	181	-8.889984	181	-3.00811	181	-6.333846	181	-10.71872	181	-4.701869
	182	-8.246098	182	-7.50724	182	-11.99734	182	-8.939963	182	-2.693807	182	-5.550236	182	-10.76835	182	-4.293206
	183	-8.176787	183	-8.136774	183	-11.7745	183	-9.048168	183	-2.638682	183	-4.709957	183	-10.72484	183	-3.613389
	184	-8.001525	184	-7.954262	184	-11.95765	184	-8.17513	184	-2.43683	184	-4.106246	184	-10.05411	184	-2.575136
	185	-7.695413	185	-7.48964	185	-12.14281	185	-8.396925	185	-2.472385	185	-3.066652	185	-9.928851	185	-3.114502
	186	-7.227554	186	-7.49161	186	-12.14537	186	-8.227941	186	-2.451342	186	-1.831061	186	-10.32724	186	-3.39935
	187	-6.572649	187	-7.306483	187	-12.12256	187	-8.6893	187	-3.12119	187	-.7915028	187	-10.0933	187	-3.337014
	188	-6.683282	188	-7.126805	188	-12.32821	188	-8.911564	188	-3.522312	188	-.8745787	188	-10.08207	188	-3.429053
	189	-6.896661	189	-7.249153	189	-12.0763	189	-9.309229	189	-2.978948	189	-1.394152	189	-10.38948	189	-3.33389
	190	-6.943482	190	-7.304116	190	-11.99252	190	-9.752352	190	-2.702544	190	-1.561997	190	-9.942876	190	-2.602693
	191	-7.349332	191	-7.267653	191	-11.80993	191	-9.961752	191	-1.959112	191	-2.465468	191	-10.15772	191	-3.402707
	192	-6.534918	192	-7.21076	192	-11.7914	192	-10.18801	192	-1.48583	192	-2.047433	192	-9.781999	192	-2.882492
	193	-6.716691	193	-7.809133	193	-12.31121	193	-10.6611	193	-1.078791	193	-1.318895	193	-9.447887	193	-2.583798
	194	-6.997681	194	-7.456791	194	-12.4185	194	-11.18588	194	-1.726474	194	-.239932	194	-9.09524	194	-1.493316
	195	-6.953649	195	-7.204031	195	-12.69531	195	-11.26211	195	-2.360498	195	.4739341	195	-9.38386	195	-2.288835
	196	-7.266722	196	-7.100945	196	-12.84108	196	-11.09407	196	-2.82727	196	.4906923	196	-9.540116	196	-2.768221
	197	-7.018852	197	-6.697125	197	-12.99585	197	-10.84499	197	-2.78157	197	-8.066829E-02	197	-9.541024	197	-3.586003
	198	-7.248772	198	-7.241341	198	-13.21729	198	-11.67659	198	-2.424261	198	-.3925732	198	-10.12017	198	-2.782209
	199	-6.729897	199	-7.402249	199	-12.88264	199	-11.56929	199	-2.63997	199	-5.786544E-02	199	-10.03774	199	-3.070041
	200	-6.618454	200	-7.34789	200	-12.75157	200	-12.07424	200	-3.169292	200	-.196801	200	-9.89036	200	-3.595149
	201	-6.361381	201	-7.432477	201	-12.44392	201	-12.11886	201	-3.669998	201	-.4134692	201	-10.38941	201	-3.999198
	202	-5.715682	202	-6.952354	202	-12.40364	202	-11.5287	202	-3.74812	202	.2395058	202	-9.912777	202	-3.853153
	203	-6.075163	203	-7.331423	203	-12.09924	203	-11.01285	203	-3.544262	203	-.4765089	203	-9.753903	203	-3.151285
	204	-5.958272	204	-7.004781	204	-12.12811	204	-10.39341	204	-3.21925	204	-.4428018	204	-9.217643	204	-3.108346
	205	-5.910746	205	-6.689725	205	-12.33517	205	-10.49268	205	-2.734571	205	.344379	205	-9.016521	205	-2.151855
	206	-5.980537	206	-6.653353	206	-12.2032	206	-10.36178	206	-2.793522	206	.9483433	206	-8.592253	206	-1.999542
	207	-5.698065	207	-6.446809	207	-11.97977	207	-10.4964	207	-3.487144	207	2.016662	207	-8.445874	207	-1.975994
	208	-5.703156	208	-6.36854	208	-11.54173	208	-11.14902	208	-4.470043	208	1.875609	208	-8.226809	208	-2.090077
	209	-5.596945	209	-6.176277	209	-11.39044	209	-10.82965	209	-4.72039	209	1.623243	209	-8.31127	209	-2.576283
	210	-6.430992	210	-6.014161	210	-12.01545	210	-10.15357	210	-4.086629	210	1.095055	210	-8.134763	210	-2.383647
	211	-6.940316	211	-5.849073	211	-12.08134	211	-10.61715	211	-4.42593	211	.4899435	211	-7.96428	211	-2.615393
	212	-7.152573	212	-6.079791	212	-11.86316	212	-10.04438	212	-4.131838	212	.3597508	212	-7.94689	212	-2.381475
	213	-6.629221	213	-5.695417	213	-12.07155	213	-10.11036	213	-4.98863	213	.5436994	213	-7.42777	213	-1.211093
	214	-6.264074	214	-5.92115	214	-11.5941	214	-9.160161	214	-5.346289	214	1.113678	214	-7.262324	214	-.620084
	215	-5.801565	215	-6.628489	215	-11.77397	215	-9.624781	215	-5.612739	215	.9372377	215	-7.067965	215	-.8325309
	216	-5.593205	216	-6.186231	216	-11.92595	216	-9.155798	216	-5.874748	216	.5023159	216	-6.885918	216	-.2430911
	217	-5.521226	217	-5.848051	217	-11.77678	217	-9.151734	217	-5.561749	217	.7640086	217	-6.535514	217	.4369437
	218	-5.788259	218	-5.610205	218	-10.99857	218	-8.955192	218	-5.752583	218	.8430991	218	-6.454239	218	8.515798E-02
	219	-5.63044	219	-4.886986	219	-11.04449	219	-8.506076	219	-5.788755	219	1.542467	219	-6.69988	219	-.8212378
	220	-5.495702	220	-5.326167	220	-11.56639	220	-9.10103	220	-6.154055	220	1.669664	220	-6.844705	220	-2.33826
	221	-5.612572	221	-5.652668	221	-11.19558	221	-9.14027	221	-6.869291	221	1.718906	221	-6.866076	221	-3.447242
	222	-5.59996	222	-5.159624	222	-10.54575	222	-9.487487	222	-7.325481	222	1.571513	222	-6.674039	222	-2.887731
	223	-5.531723	223	-4.818493	223	-10.47627	223	-9.086642	223	-7.555492	223	.4107558	223	-6.996215	223	-3.382893
	224	-5.709802	224	-5.043714	224	-10.60092	224	-9.260012	224	-7.182113	224	8.943637E-02	224	-6.811712	224	-2.721132
	225	-5.896168	225	-4.760705	225	-10.83453	225	-9.523742	225	-6.940401	225	-.1436178	225	-7.082162	225	-2.428169
	226	-5.605538	226	-5.04644	226	-11.03187	226	-9.519926	226	-7.250079	226	-.4886324	226	-7.137383	226	-2.473371
	227	-5.756225	227	-4.847153	227	-10.6577	227	-10.08764	227	-7.642568	227	-.5648829	227	-7.298383	227	-2.874215
	228	-5.487971	228	-4.992469	228	-10.43015	228	-10.34752	228	-8.768124	228	-.3499727	228	-7.190683	228	-3.106982
	229	-5.71519	229	-4.754289	229	-10.36316	229	-10.3196	229	-8.99592	229	-.3165909	229	-7.190427	229	-2.95553
	230	-5.733143	230	-4.94741	230	-10.37378	230	-10.58654	230	-9.574093	230	-1.078875	230	-7.414696	230	-2.229801
	231	-6.065606	231	-5.031592	231	-10.61955	231	-10.4994	231	-9.427342	231	-1.899502	231	-7.291638	231	-2.183084
	232	-6.178118	232	-4.81819	232	-10.91559	232	-10.41289	232	-9.380441	232	-2.535987	232	-7.496582	232	-2.25814
	233	-5.75824	233	-5.204621	233	-10.83033	233	-10.7743	233	-9.559267	233	-2.615467	233	-8.041722	233	-3.131353
	234	-5.472936	234	-5.14268	234	-10.25885	234	-9.950665	234	-9.746515	234	-2.192716	234	-7.71738	234	-2.710313
	235	-5.280603	235	-4.777028	235	-10.33912	235	-10.06433	235	-10.38768	235	-1.998533	235	-7.590164	235	-2.428169
	236	-5.213435	236	-5.185355	236	-10.5893	236	-9.482128	236	-10.17506	236	-1.729395	236	-7.607719	236	-2.28915
	237	-5.293402	237	-4.759523	237	-10.66052	237	-9.296	237	-10.51443	237	-2.451726	237	-7.803492	237	-3.026352
	238	-4.986725	238	-4.669131	238	-10.77536	238	-9.043306	238	-10.3151	238	-2.433871	238	-8.215851	238	-3.544845
	239	-4.578131	239	-4.439797	239	-10.25925	239	-8.828582	239	-10.23117	239	-2.339845	239	-8.545529	239	-4.652017
	240	-4.328912	240	-4.382071	240	-9.902136	240	-8.788733	240	-10.32727	240	-2.689401	240	-8.792189	240	-4.570034
	241	-4.657609	241	-4.504901	241	-9.505311	241	-8.572585	241	-10.71213	241	-2.834399	241	-9.328665	241	-5.306399
	242	-4.833654	242	-4.344455	242	-9.815179	242	-8.628225	242	-10.89482	242	-2.752919	242	-9.515906	242	-4.993642
	243	-4.693872	243	-3.94179	243	-10.50299	243	-8.48195	243	-11.02073	243	-3.340394	243	-10.03565	243	-4.959924
	244	-4.208159	244	-3.477475	244	-9.743298	244	-8.61545	244	-11.03582	244	-3.491591	244	-10.27925	244	-5.393138
	245	-4.136285	245	-4.114063	245	-9.14246	245	-8.41127	245	-11.45545	245	-3.842366	245	-10.97822	245	-5.643836
	246	-3.915447	246	-3.876858	246	-9.329436	246	-8.413756	246	-11.6165	246	-3.650576	246	-11.53559	246	-7.150569
	247	-3.166903	247	-3.170825	247	-9.671304	247	-8.756687	247	-11.99497	247	-3.898717	247	-11.77701	247	-7.335258
	248	-3.458271	248	-3.192304	248	-9.234105	248	-8.557489	248	-11.95813	248	-3.79436	248	-12.5224	248	-8.020885
	249	-2.882495	249	-2.889583	249	-9.207434	249	-8.053282	249	-11.8133	249	-3.795681	249	-12.34746	249	-7.658974
	250	-2.860112	250	-3.01341	250	-9.399982	250	-8.074859	250	-12.2955	250	-4.302061	250	-12.27757	250	-7.07078
	251	-2.390414	251	-2.734267	251	-8.780628	251	-7.706216	251	-12.70063	251	-4.466303	251	-12.20746	251	-6.537033
	252	-2.559326	252	-2.961333	252	-8.777965	252	-7.546667	252	-12.43351	252	-4.247177	252	-11.89302	252	-6.394387
	253	-2.590912	253	-2.950057	253	-8.46181	253	-7.070868	253	-11.90415	253	-3.906427	253	-11.88705	253	-6.259719
	254	-2.563256	254	-2.962279	254	-7.767467	254	-6.978137	254	-11.98306	254	-3.457255	254	-11.79609	254	-6.754438
	255	-3.241188	255	-3.162356	255	-7.83062	255	-6.464356	255	-11.81108	255	-3.388827	255	-12.24076	255	-7.498082
	256	-2.972584	256	-2.886737	256	-7.969955	256	-6.260298	256	-11.92474	256	-3.746801	256	-11.93918	256	-6.709741
	257	-3.008137	257	-3.139336	257	-8.076463	257	-6.589407	257	-11.75414	257	-3.720672	257	-12.66025	257	-7.64337
	258	-2.936306	258	-3.7116	258	-7.738113	258	-6.680872	258	-11.58721	258	-3.728111	258	-13.06695	258	-8.836332
	259	-3.299399	259	-4.203313	259	-7.409123	259	-6.730709	259	-11.28403	259	-3.823596	259	-13.03605	259	-9.396303
	260	-3.235049	260	-4.10676	260	-7.289637	260	-7.054641	260	-10.83922	260	-3.696696	260	-13.69482	260	-9.754736
	261	-3.188521	261	-4.024163	261	-6.939466	261	-7.274727	261	-10.99213	261	-3.545382	261	-13.55417	261	-9.166736
	262	-4.024064	262	-4.188106	262	-6.991105	262	-7.005075	262	-11.3693	262	-3.925035	262	-13.92466	262	-9.588031
	263	-4.26131	263	-4.648943	263	-7.366903	263	-6.835974	263	-11.42811	263	-4.618252	263	-14.09572	263	-9.439504
	264	-4.311601	264	-4.336613	264	-6.329576	264	-7.059941	264	-11.45666	264	-4.725152	264	-13.5898	264	-8.833531
	265	-4.521264	265	-4.845983	265	-6.15304	265	-7.06547	265	-11.7571	265	-5.033898	265	-13.19963	265	-9.012918
	266	-4.489972	266	-5.204881	266	-5.7329	266	-6.578676	266	-11.9901	266	-5.095012	266	-13.45388	266	-9.024615
	267	-4.169468	267	-5.393743	267	-5.735268	267	-5.932877	267	-11.72417	267	-4.918946	267	-13.56915	267	-9.671209
	268	-3.970867	268	-4.970105	268	-5.51078	268	-5.778315	268	-11.95341	268	-5.352217	268	-12.90288	268	-8.282568
	269	-3.706958	269	-4.470095	269	-5.473325	269	-5.444608	269	-11.50525	269	-5.410919	269	-12.73485	269	-7.325928
	270	-3.428895	270	-4.255785	270	-4.967951	270	-5.254744	270	-11.29751	270	-5.482038	270	-12.85692	270	-7.024317
	271	-3.247962	271	-4.580526	271	-4.733444	271	-5.112444	271	-11.17155	271	-5.187528	271	-12.94693	271	-8.624541
	272	-3.276871	272	-4.524582	272	-5.297983	272	-5.375018	272	-10.60698	272	-5.386872	272	-13.36328	272	-8.058605
	273	-2.966602	273	-4.365121	273	-5.129704	273	-5.404294	273	-10.63394	273	-5.438285	273	-13.7676	273	-8.465852
	274	-3.165924	274	-4.488961	274	-4.789716	274	-5.553953	274	-10.15783	274	-5.043029	274	-13.88925	274	-8.779695
	275	-3.118981	275	-4.434299	275	-4.672118	275	-4.084109	275	-10.22293	275	-4.823286	275	-14.04039	275	-8.384018
	276	-3.545146	276	-4.094602	276	-5.243296	276	-4.173867	276	-9.813966	276	-4.623871	276	-14.3045	276	-8.976687
	277	-3.739974	277	-4.325747	277	-6.009308	277	-4.337607	277	-9.891562	277	-4.800601	277	-14.4383	277	-10.12806
	278	-3.565927	278	-4.183156	278	-5.630659	278	-4.82691	278	-9.514676	278	-4.658453	278	-14.28264	278	-10.02553
	279	-3.679212	279	-4.665972	279	-5.729164	279	-4.876327	279	-9.609165	279	-4.683147	279	-14.01321	279	-9.347521
	280	-3.72952	280	-4.54094	280	-5.615522	280	-4.685214	280	-9.069616	280	-4.10327	280	-13.70691	280	-9.674612
	281	-3.431467	281	-4.499061	281	-5.638603	281	-4.057283	281	-9.07749	281	-3.400653	281	-13.33995	281	-9.011231
	282	-3.748526	282	-5.061336	282	-6.130851	282	-4.3604	282	-8.938061	282	-2.964789	282	-12.49673	282	-7.914982
	283	-3.381479	283	-4.541704	283	-5.872124	283	-3.74042	283	-9.17816	283	-2.326905	283	-12.00198	283	-8.162924
	284	-3.149921	284	-4.746185	284	-5.734939	284	-3.489072	284	-9.525084	284	-1.947675	284	-11.28448	284	-7.92949
	285	-3.075538	285	-4.749019	285	-5.093249	285	-2.955101	285	-9.688996	285	-2.075053	285	-11.61423	285	-7.522097
	286	-2.839821	286	-4.642927	286	-4.446867	286	-2.983398	286	-9.553944	286	-2.825662	286	-11.27144	286	-6.674207
	287	-3.098507	287	-5.07293	287	-4.260851	287	-2.383963	287	-8.88491	287	-3.09252	287	-11.24948	287	-6.450767
	288	-3.021687	288	-4.77999	288	-3.987468	288	-1.538804	288	-8.266855	288	-2.840009	288	-10.39294	288	-6.238921
	289	-2.968327	289	-4.747168	289	-3.711841	289	-1.105637	289	-7.973719	289	-2.774229	289	-10.43051	289	-6.023694
	290	-3.502233	290	-4.992781	290	-3.97887	290	-.8625659	290	-8.377851	290	-2.215406	290	-9.847105	290	-4.190919
	291	-3.463328	291	-5.384897	291	-3.421303	291	-1.166161	291	-8.272628	291	-1.746628	291	-9.382394	291	-3.830276
	292	-3.724403	292	-5.182294	292	-3.000985	292	-1.637844	292	-8.360396	292	-2.415094	292	-9.442998	292	-4.559793
	293	-3.516923	293	-4.884027	293	-3.006245	293	-1.466672	293	-7.715472	293	-1.766647	293	-8.916356	293	-5.227492
	294	-3.635071	294	-4.952161	294	-2.641036	294	-2.245632	294	-7.361687	294	-1.114171	294	-9.52827	294	-5.379519
	295	-3.560979	295	-5.314826	295	-2.860764	295	-2.006713	295	-7.713148	295	-.3783038	295	-9.326298	295	-5.05065
	296	-3.695631	296	-5.07582	296	-3.158876	296	-1.817441	296	-7.782872	296	-6.172432E-02	296	-8.981688	296	-3.995692
	297	-4.00187	297	-5.119981	297	-3.403676	297	-1.668048	297	-8.032613	297	.3839658	297	-8.812544	297	-3.434757
	298	-3.489762	298	-5.113427	298	-3.193495	298	-1.261327	298	-7.76108	298	1.268251	298	-9.062858	298	-4.906812
	299	-3.892746	299	-4.958106	299	-3.45669	299	-1.266164	299	-7.245478	299	.5022539	299	-8.423742	299	-4.079343
	300	-3.644176	300	-4.835472	300	-2.988569	300	-1.181856	300	-7.049047	300	.6555738	300	-8.49857	300	-3.47523
	301	-3.145986	301	-4.88155	301	-3.193311	301	-1.470361	301	-7.637869	301	.849521	301	-8.039769	301	-3.750005
	302	-3.373884	302	-5.030819	302	-2.930981	302	-1.973801	302	-7.760032	302	.3195807	302	-8.700574	302	-3.647631
	303	-3.101952	303	-4.380404	303	-2.934451	303	-1.923659	303	-7.087244	303	3.704798E-02	303	-8.49791	303	-3.732663
	304	-3.079021	304	-4.521692	304	-2.942777	304	-1.348421	304	-7.141621	304	-.7591355	304	-7.792987	304	-3.925113
	305	-2.508513	305	-4.509112	305	-2.602687	305	-1.083745	305	-6.649643	305	-.4634593	305	-7.679178	305	-3.674046
	306	-2.616556	306	-4.805764	306	-3.077802	306	-1.469475	306	-7.209726	306	-.4302886	306	-6.983366	306	-3.23032
	307	-2.433988	307	-4.693169	307	-3.280601	307	-1.616777	307	-7.882617	307	-.2052047	307	-7.237559	307	-2.51972
	308	-2.318463	308	-4.356056	308	-2.940117	308	-1.77087	308	-7.532884	308	.2313303	308	-6.700212	308	-2.662952
	309	-2.85015	309	-4.231292	309	-2.746706	309	-1.782965	309	-7.404291	309	-.0112715	309	-6.721301	309	-2.800033
	310	-2.847405	310	-3.513812	310	-2.9683	310	-2.279173	310	-7.050936	310	-.4354682	310	-6.464385	310	-2.357188
	311	-3.101881	311	-4.001996	311	-3.039164	311	-3.084646	311	-7.135437	311	-.4811265	311	-6.806237	311	-2.23237
	312	-2.845982	312	-4.178438	312	-3.013835	312	-2.986264	312	-7.613319	312	-.2821841	312	-6.405203	312	-1.796145
	313	-2.883129	313	-4.363799	313	-2.97265	313	-2.635348	313	-8.005002	313	-.7360204	313	-6.636857	313	-2.371681
	314	-2.666853	314	-4.481805	314	-3.478871	314	-3.047362	314	-7.839987	314	-.780844	314	-6.213751	314	-1.268191
	315	-2.355459	315	-4.093019	315	-3.155747	315	-2.932143	315	-7.255203	315	-.8978277	315	-5.79438	315	-.5738872
	316	-2.206904	316	-4.224299	316	-3.068998	316	-2.569633	316	-7.034707	316	-.6085679	316	-5.304801	316	-.1793028
	317	-2.209828	317	-4.537095	317	-2.81369	317	-2.461043	317	-6.941912	317	-.3929478	317	-5.615309	317	-1.005027
	318	-2.081957	318	-4.368369	318	-3.221963	318	-2.711753	318	-7.798461	318	.2266858	318	-4.618756	318	.5835232
	319	-1.897926	319	-4.25517	319	-3.552991	319	-2.650996	319	-8.163197	319	.438853	319	-4.796935	319	.3279699
	320	-1.76705	320	-4.30943	320	-2.655212	320	-1.670824	320	-7.624275	320	.1137561	320	-4.685712	320	.2638885
	321	-1.356496	321	-4.151774	321	-2.652312	321	-2.168686	321	-7.942526	321	-.5994669	321	-4.614536	321	.0364023
	322	-1.360085	322	-3.872709	322	-2.2956	322	-1.423863	322	-7.397873	322	-.8977705	322	-4.70783	322	-.2331377
	323	-1.691166	323	-3.921775	323	-2.205818	323	-1.41399	323	-7.472758	323	-1.004641	323	-4.591491	323	-.9735422
	324	-1.955168	324	-3.800741	324	-1.779143	324	-1.387737	324	-7.901224	324	-.6792843	324	-3.711071	324	.3886032
	325	-2.326152	325	-3.77344	325	-1.299223	325	-.5212008	325	-8.103205	325	-.1347344	325	-4.167292	325	-.3517389
	326	-2.800348	326	-3.990281	326	-1.230373	326	-.3555587	326	-8.46571	326	-.7468301	326	-4.188804	326	.3435467
	327	-2.892941	327	-4.156626	327	-.953193	327	-7.548968E-02	327	-8.648951	327	-1.094516	327	-3.171188	327	1.663009
	328	-2.554357	328	-4.464183	328	-1.266394	328	-.3684904	328	-9.274453	328	-1.457162	328	-2.860225	328	2.040682
	329	-2.525434	329	-4.908666	329	-1.221758	329	-.6423807	329	-9.435502	329	-1.894104	329	-2.558755	329	2.445647
	330	-2.185739	330	-4.621667	330	-.8046952	330	-.8981197	330	-9.598338	330	-1.69589	330	-1.672819	330	3.215323
	331	-2.543746	331	-4.660143	331	-.8801895	331	-1.155646	331	-10.00214	331	-1.551546	331	-1.633307	331	3.848303
	332	-3.116447	332	-4.396883	332	-1.07623	332	-1.277438	332	-9.879169	332	-1.380384	332	-1.308503	332	4.47115
	333	-3.20057	333	-4.277228	333	-1.585449	333	-1.100383	333	-9.849107	333	-1.351587	333	-.4279515	333	5.138118
	334	-2.861872	334	-4.326062	334	-1.120927	334	-.8167139	334	-9.555073	334	-1.215507	334	.1723461	334	5.559321
	335	-2.63161	335	-4.257989	335	-.4604354	335	-.7464897	335	-9.201365	335	-1.064676	335	-5.195701E-02	335	5.349894
	336	-2.826157	336	-4.156792	336	-.6909711	336	-.6022984	336	-9.085262	336	-1.403632	336	-1.905477E-02	336	4.254345
	337	-2.809045	337	-3.891297	337	-1.070258	337	3.604313E-02	337	-9.236439	337	-.8909981	337	.6661749	337	5.529762
	338	-2.660385	338	-4.203872	338	-1.452962	338	-.1465289	338	-9.061258	338	-1.162039	338	.9126626	338	5.408282
	339	-2.628667	339	-4.099614	339	-1.347828	339	-.4205294	339	-8.860759	339	-1.168316	339	1.068315	339	6.739233
	340	-2.397777	340	-3.661065	340	-1.532963	340	-1.037063	340	-9.290478	340	-1.056876	340	1.790952	340	7.40324
	341	-2.880951	341	-3.949104	341	-1.894857	341	-1.901122	341	-9.116785	341	-1.680717	341	1.969556	341	6.93483
	342	-2.736244	342	-3.732277	342	-1.799749	342	-2.430142	342	-9.228334	342	-2.646331	342	2.924917	342	7.806307
	343	-3.271283	343	-3.555307	343	-2.331448	343	-3.00134	343	-8.729975	343	-2.970026	343	2.406877	343	7.030335
	344	-3.740587	344	-3.534381	344	-2.462446	344	-3.32429	344	-8.285958	344	-2.79945	344	2.706622	344	6.541549
	345	-3.533731	345	-3.242956	345	-2.52938	345	-3.755829	345	-8.841076	345	-2.741947	345	2.458586	345	6.037608
	346	-3.676823	346	-3.593848	346	-3.480868	346	-3.354722	346	-9.076055	346	-2.51498	346	2.314491	346	6.341501
	347	-3.483953	347	-3.359591	347	-3.501272	347	-3.854398	347	-9.231433	347	-2.695244	347	2.391922	347	5.890856
	348	-3.403919	348	-3.578067	348	-3.27349	348	-4.181326	348	-9.398209	348	-2.855437	348	1.961972	348	6.220531
	349	-3.262894	349	-3.095644	349	-3.519388	349	-4.226991	349	-8.602839	349	-2.937155	349	2.550713	349	6.72074
	350	-3.319979	350	-2.811182	350	-3.724412	350	-4.453263	350	-8.543532	350	-3.053359	350	2.514085	350	6.117762
	351	-2.94407	351	-2.614275	351	-3.996348	351	-4.224206	351	-8.945889	351	-2.943989	351	3.671685	351	7.898065
	352	-2.60802	352	-2.447856	352	-3.915013	352	-4.325402	352	-9.068046	352	-2.493548	352	4.262609	352	8.840729
	353	-2.888232	353	-2.52824	353	-3.948972	353	-4.312834	353	-8.864141	353	-2.04056	353	4.607575	353	9.504423
	354	-2.921468	354	-2.258341	354	-3.85201	354	-4.001043	354	-8.748063	354	-2.188708	354	5.927211	354	11.41203
	355	-2.680678	355	-2.19402	355	-3.63432	355	-4.345925	355	-8.57573	355	-2.289994	355	6.534465	355	10.7067
	356	-3.02733	356	-2.161864	356	-3.485265	356	-3.628985	356	-8.562814	356	-2.776916	356	6.886858	356	10.50058
	357	-2.493898	357	-2.028373	357	-3.617797	357	-3.245089	357	-8.485876	357	-2.870056	357	6.423295	357	9.942941
	358	-2.783755	358	-2.358854	358	-3.552165	358	-3.027824	358	-8.415178	358	-3.087657	358	6.609294	358	10.01174
	359	-2.36767	359	-2.184208	359	-3.359783	359	-3.251966	359	-7.924891	359	-2.695549	359	7.461639	359	11.3904
	360	-2.445297	360	-2.298519	360	-3.180057	360	-2.549724	360	-8.022362	360	-2.985656	360	7.488253	360	10.7795
	361	-2.639526	361	-2.052616	361	-3.200775	361	-2.760181	361	-8.458813	361	-2.929039	361	8.194753	361	11.21642
	362	-1.99205	362	-1.32398	362	-3.571031	362	-3.288009	362	-8.595979	362	-2.832364	362	7.810438	362	10.35071
	363	-2.647687	363	-2.097541	363	-3.103432	363	-3.387681	363	-9.064715	363	-3.464543	363	7.863441	363	10.63545
	364	-2.763717	364	-2.191372	364	-2.912773	364	-3.744911	364	-8.688005	364	-3.745362	364	8.490052	364	10.92964
	365	-2.168751	365	-1.833094	365	-3.498627	365	-3.216524	365	-8.576151	365	-3.90664	365	8.606479	365	11.0246
	366	-2.160801	366	-1.410626	366	-3.508099	366	-3.141056	366	-8.675418	366	-3.821408	366	8.504677	366	11.43462
	367	-2.204759	367	-1.876171	367	-3.358996	367	-3.518505	367	-8.800993	367	-3.444756	367	8.778858	367	10.71556
	368	-1.736625	368	-1.786488	368	-3.4961	368	-3.969172	368	-9.514796	368	-3.330126	368	8.703103	368	11.04946
	369	-1.468095	369	-1.532368	369	-3.01118	369	-3.342102	369	-9.156048	369	-3.534032	369	8.941442	369	11.43932
	370	-1.384641	370	-1.519417	370	-3.031428	370	-4.33847	370	-8.946671	370	-4.092049	370	8.72296	370	11.63665
	371	-1.395923	371	-1.446971	371	-2.497432	371	-3.726155	371	-7.965553	371	-3.637486	371	9.262533	371	12.39768
	372	-1.472286	372	-1.379208	372	-2.437615	372	-3.670556	372	-7.754814	372	-3.583531	372	9.413778	372	12.59421
	373	-1.404883	373	-1.43717	373	-2.898128	373	-3.42127	373	-7.847849	373	-3.360749	373	9.438477	373	12.85812
	374	-1.239882	374	-1.833342	374	-2.610592	374	-2.980272	374	-8.40677	374	-3.266196	374	9.650311	374	12.16654
	375	-1.474298	375	-1.647072	375	-2.880529	375	-3.440501	375	-8.36299	375	-3.531947	375	9.002623	375	12.23283
	376	-1.518587	376	-1.453376	376	-3.238444	376	-3.633503	376	-7.675995	376	-3.275417	376	9.056125	376	12.65626
	377	-2.059661	377	-1.058768	377	-2.873279	377	-3.649389	377	-7.516769	377	-4.014594	377	9.177979	377	12.0072
	378	-2.078647	378	-.8616002	378	-3.167383	378	-4.112772	378	-7.618494	378	-4.210973	378	8.85076	378	11.11118
	379	-2.199649	379	-1.337381	379	-3.35088	379	-4.484242	379	-7.523564	379	-4.373452	379	8.890426	379	11.39576
	380	-2.297841	380	-1.563556	380	-3.78147	380	-5.335516	380	-7.493831	380	-4.804074	380	8.612148	380	10.33052
	381	-1.717769	381	-.9804369	381	-3.618925	381	-4.876948	381	-7.065169	381	-4.546141	381	9.171327	381	11.01664
	382	-2.243804	382	-1.305075	382	-3.805502	382	-5.270948	382	-6.654144	382	-4.423555	382	8.576949	382	11.6025
	383	-2.151241	383	-1.400184	383	-3.644825	383	-5.519554	383	-6.510498	383	-4.184452	383	8.17471	383	10.58952
	384	-1.902974	384	-1.077221	384	-4.216123	384	-5.148949	384	-6.219951	384	-3.579452	384	8.063157	384	10.62458
	385	-1.538465	385	-.7196892	385	-3.768811	385	-5.272791	385	-6.319443	385	-3.322303	385	8.289435	385	10.80536
	386	-1.269203	386	-.4907592	386	-3.127298	386	-5.168689	386	-5.919556	386	-3.052937	386	8.289778	386	10.48209
	387	-1.161063	387	-.4925721	387	-3.372053	387	-4.808736	387	-5.987198	387	-2.569737	387	7.842466	387	10.89256
	388	-.8374909	388	-.1029672	388	-3.320006	388	-4.940917	388	-5.877449	388	-2.286042	388	7.575643	388	11.1619
	389	-.4450995	389	.336718	389	-3.133254	389	-4.531405	389	-5.288945	389	-1.673723	389	7.701347	389	10.3231
	390	-.9610655	390	.1321049	390	-3.563085	390	-5.130097	390	-5.204341	390	-1.957279	390	7.769135	390	10.35997
	391	-1.207975	391	.6147201	391	-3.085478	391	-4.386886	391	-5.230147	391	-1.525595	391	7.404957	391	9.931997
	392	-.9532312	392	1.015658	392	-3.235451	392	-4.798885	392	-4.960092	392	-.9523348	392	7.081266	392	10.54482
	393	-1.028757	393	.6151208	393	-3.429717	393	-4.818542	393	-4.742735	393	-.6115382	393	6.380384	393	9.822989
	394	-1.176293	394	.2865315	394	-3.308319	394	-4.871953	394	-4.835386	394	-.4109674	394	5.694341	394	8.54322
	395	-.7538312	395	.8803356	395	-3.219577	395	-4.069928	395	-4.748734	395	-1.087641	395	5.05717	395	7.837514
	396	-.5029765	396	1.112987	396	-3.319444	396	-3.389467	396	-4.17214	396	-1.008976	396	4.657721	396	6.816378
	397	-.5620303	397	.755584	397	-3.891606	397	-3.240422	397	-4.379829	397	-1.062453	397	4.033669	397	6.513967
	398	-.3398892	398	.8576533	398	-4.249515	398	-3.469023	398	-4.529624	398	-.7920381	398	3.899976	398	6.605222
	399	-3.672679E-02	399	1.04168	399	-4.316102	399	-3.941035	399	-4.368967	399	-.2642506	399	3.028363	399	6.398987
	400	4.502805E-02	400	1.159169	400	-3.928019	400	-3.640147	400	-4.596159	400	-.2966488	400	2.575158	400	5.747261
	401	.4855011	401	1.446763	401	-3.190865	401	-3.566297	401	-5.14971	401	-1.205208E-02	401	2.355256	401	5.138032
	402	-8.713409E-02	402	1.12021	402	-3.477782	402	-3.19964	402	-5.436656	402	-9.424812E-02	402	1.122797	402	4.135683
	403	-.3695708	403	1.058366	403	-3.901497	403	-2.956876	403	-5.50859	403	-.8874997	403	.7112044	403	3.568821
	404	-.1802785	404	1.185613	404	-3.729934	404	-2.152701	404	-5.191584	404	-.7186063	404	-3.838475E-02	404	2.906877
	405	1.613241E-02	405	1.557735	405	-3.386214	405	-2.096432	405	-4.808526	405	3.960023E-02	405	-.2892779	405	2.671605
	406	.5009649	406	1.858494	406	-2.859471	406	-1.730235	406	-4.904937	406	.373649	406	-.4597431	406	1.750588
	407	5.378203E-02	407	1.526304	407	-2.87399	407	-1.870824	407	-5.001581	407	.7828314	407	-.4013513	407	1.963047
	408	.1298583	408	1.233266	408	-2.816857	408	-2.11777	408	-5.067161	408	1.549037	408	-1.25267	408	1.508672
	409	.1981813	409	.9707349	409	-3.11844	409	-2.205255	409	-5.141707	409	1.513205	409	-1.531419	409	1.402472
	410	-.107169	410	1.107132	410	-3.424794	410	-1.7778	410	-4.734166	410	1.291447	410	-1.705279	410	1.057316
	411	-.4103054	411	1.364576	411	-3.691294	411	-2.64757	411	-4.609007	411	1.916886	411	-2.018958	411	.7719564
	412	-.6177872	412	1.215963	412	-3.174909	412	-2.584255	412	-4.654385	412	1.989563	412	-2.57529	412	-5.457938E-02
	413	-1.008074	413	1.034264	413	-3.169402	413	-3.459215	413	-4.634021	413	1.819947	413	-3.078363	413	-.1289872
	414	-.5641369	414	1.381213	414	-3.224446	414	-3.899192	414	-4.798279	414	1.932119	414	-3.842571	414	-.7001302
	415	-.4180551	415	1.510007	415	-3.103066	415	-3.048476	415	-4.481656	415	1.194936	415	-4.617958	415	-1.305647
	416	9.698435E-02	416	1.822243	416	-2.97001	416	-2.542684	416	-3.916115	416	1.648698	416	-4.562298	416	-1.219877
	417	-.8235132	417	1.301741	417	-3.079369	417	-2.527491	417	-4.059938	417	1.506963	417	-4.849054	417	-.7268171
	418	-.9905403	418	1.720317	418	-3.052859	418	-1.54252	418	-4.334266	418	2.266355	418	-4.883034	418	-.8517942
	419	-7.758065E-02	419	1.87198	419	-3.195076	419	-1.274773	419	-4.37271	419	2.750012	419	-5.005356	419	-1.068348
	420	.1124654	420	2.320659	420	-2.519125	420	-1.137268	420	-4.145333	420	2.093083	420	-5.334948	420	-1.805008
	421	.8042318	421	2.106672	421	-2.176618	421	-1.438507	421	-3.081502	421	2.34224	421	-5.461891	421	-2.177333
	422	.5365214	422	2.520485	422	-2.058424	422	-1.24028	422	-2.869449	422	2.552239	422	-6.273058	422	-2.891769
	423	-.329328	423	2.779163	423	-2.256162	423	-1.040235	423	-2.948015	423	3.228719	423	-6.521818	423	-3.716625
	424	-.1627618	424	3.030788	424	-2.185518	424	-1.804228	424	-3.304108	424	3.609788	424	-6.750618	424	-3.755572
	425	-.4102457	425	2.806483	425	-2.736772	425	-1.678454	425	-3.066059	425	3.73176	425	-7.453928	425	-4.687057
	426	-.2858847	426	3.682117	426	-2.403412	426	-1.338968	426	-2.19285	426	3.324222	426	-7.950934	426	-5.423673
	427	-.6455437	427	3.246394	427	-2.098501	427	-1.814696	427	-1.883417	427	3.727321	427	-7.969139	427	-5.230119
	428	-.8054916	428	3.279604	428	-2.22332	428	-1.522403	428	-2.138391	428	3.756	428	-8.078161	428	-5.063313
	429	-.7005271	429	3.526061	429	-2.411044	429	-2.34641	429	-2.194916	429	3.918904	429	-8.396673	429	-5.434017
	430	-.3892091	430	3.522779	430	-2.56753	430	-2.279791	430	-2.374351	430	4.300285	430	-8.631433	430	-5.308978
	431	-.3017696	431	3.645902	431	-2.372441	431	-1.909523	431	-2.336457	431	4.547858	431	-8.251113	431	-5.167832
	432	-.118154	432	3.626122	432	-2.23147	432	-2.28722	432	-2.179026	432	4.538329	432	-8.372806	432	-4.392996
	433	-.4533288	433	3.783876	433	-1.901546	433	-2.205369	433	-2.106531	433	4.462195	433	-8.481649	433	-3.927795
	434	.1702059	434	4.050647	434	-2.086663	434	-1.624884	434	-1.896735	434	4.36045	434	-8.09558	434	-3.140535
	435	.5887698	435	3.917428	435	-1.380111	435	-1.406758	435	-1.875137	435	4.305385	435	-7.833272	435	-3.888044
	436	.7319629	436	4.055369	436	-1.212107	436	-1.060578	436	-1.313294	436	4.576083	436	-8.329957	436	-5.526764
	437	.3765465	437	4.093007	437	-1.014377	437	-.5689513	437	-1.905408	437	4.463012	437	-8.847698	437	-5.836355
	438	.4602271	438	4.364191	438	-1.104255	438	-.1419872	438	-1.941437	438	4.725856	438	-8.526682	438	-4.896521
	439	.2993842	439	4.265872	439	-.805129	439	-.2827074	439	-1.715603	439	4.445226	439	-8.389389	439	-3.484947
	440	.1977318	440	4.532773	440	-.7479313	440	.2736377	440	-1.279078	440	4.539618	440	-7.771643	440	-2.766753
	441	.9368798	441	4.345737	441	-.3843025	441	.7871959	441	-1.023747	441	4.677035	441	-7.473624	441	-2.662508
	442	.9742835	442	3.928099	442	-2.018418E-02	442	.7330329	442	-1.056763	442	4.847592	442	-7.941922	442	-2.847504
	443	1.847997	443	4.141201	443	.1904759	443	.5586458	443	-1.145032	443	4.440796	443	-8.174081	443	-4.05026
	444	1.184146	444	3.852085	444	.1201054	444	.2633935	444	-1.786068	444	3.940385	444	-8.270354	444	-4.507494
	445	1.85664	445	4.723501	445	.2547992	445	-6.117622E-02	445	-1.969332	445	3.669297	445	-9.177029	445	-5.365174
	446	1.128618	446	4.507869	446	6.465375E-02	446	.1462309	446	-2.170896	446	3.651924	446	-9.381777	446	-6.20398
	447	.7489424	447	4.878442	447	9.092816E-02	447	5.719066E-03	447	-2.577398	447	3.663587	447	-9.798489	447	-6.649813
	448	.9392623	448	4.869574	448	-.2228807	448	.1551554	448	-2.685429	448	3.633817	448	-9.427112	448	-5.927119
	449	.8268926	449	4.447912	449	-.6649293	449	-5.660228E-02	449	-2.969979	449	3.194682	449	-9.814841	449	-5.861343
	450	.7450007	450	4.505621	450	-.4010058	450	.4149365	450	-2.650079	450	3.086982	450	-9.674128	450	-5.588946
	451	1.663994	451	4.733861	451	-.1914141	451	.5217368	451	-2.792535	451	2.627952	451	-9.532892	451	-5.792684
	452	1.525821	452	4.574183	452	.2338809	452	.299473	452	-2.326067	452	2.251472	452	-9.02443	452	-4.446467
	453	1.306883	453	4.679186	453	.2967949	453	4.881819E-03	453	-1.823701	453	1.825109	453	-8.839776	453	-4.487062
	454	1.515491	454	4.704802	454	.4332695	454	.2577383	454	-1.617729	454	1.807237	454	-8.789348	454	-4.108171
	455	1.5855	455	4.66692	455	1.028442	455	.6024644	455	-1.321076	455	2.22899	455	-8.665295	455	-3.393906
	456	1.194147	456	4.602472	456	1.104608	456	1.106375	456	-1.18868	456	2.173895	456	-8.005684	456	-3.668916
	457	1.318663	457	5.065972	457	1.064187	457	1.493355	457	-.830813	457	2.036941	457	-7.530713	457	-3.75175
	458	.9104993	458	5.014098	458	1.04804	458	1.784054	458	-.4010117	458	1.917945	458	-8.064524	458	-4.21686
	459	.4860017	459	4.842832	459	.6184778	459	2.132992	459	4.107222E-02	459	1.939343	459	-8.423214	459	-4.027633
	460	.5527171	460	4.715251	460	.7019261	460	3.030933	460	.5575753	460	2.734941	460	-8.855592	460	-3.698238
	461	.4250188	461	4.330257	461	.3032398	461	2.553504	461	.3026179	461	3.224788	461	-8.683819	461	-4.033923
	462	.2587702	462	4.401277	462	.7613887	462	2.147704	462	.5279721	462	3.527785	462	-8.918034	462	-4.135248
	463	-9.511272E-02	463	4.937835	463	.756505	463	1.755787	463	.3716968	463	3.685634	463	-9.534135	463	-5.524275
	464	.372613	464	5.539317	464	.3330404	464	1.107015	464	-.2220451	464	3.032755	464	-9.557229	464	-5.380241
	465	.2385361	465	5.382841	465	.4278018	465	.8005167	465	.5050567	465	2.966315	465	-9.24457	465	-4.575316
	466	.5596416	466	5.374354	466	.1586189	466	.4214601	466	.2616235	466	2.543636	466	-9.717311	466	-5.386701
	467	.2847318	467	6.040459	467	.285735	467	.6402799	467	.2215629	467	2.551458	467	-9.483562	467	-4.967474
	468	1.250358E-02	468	5.755208	468	.2922822	468	.2597054	468	-2.489441E-02	468	2.9145	468	-9.520021	468	-5.003736
	469	.275901	469	5.986989	469	.8494149	469	.7724484	469	-.5715023	469	3.025766	469	-9.257816	469	-5.05768
	470	4.456307E-02	470	5.520192	470	.6442097	470	.9929783	470	-.6362362	470	2.971542	470	-9.266127	470	-4.589263
	471	.3457288	471	5.617967	471	1.171408	471	1.331912	471	-1.222907	471	2.778206	471	-9.31532	471	-3.680682
	472	.4241329	472	5.816965	472	1.154549	472	1.728131	472	-.8931568	472	2.429015	472	-8.795095	472	-3.446205
	473	.5820398	473	5.983487	473	1.361821	473	1.304706	473	-1.340209	473	1.978421	473	-8.439203	473	-3.708534
	474	.5297991	474	5.433713	474	.6575371	474	1.332783	474	-1.349102	474	2.17118	474	-8.481868	474	-3.783357
	475	.7103919	475	5.412531	475	.9097592	475	1.777898	475	-1.268778	475	2.451916	475	-8.250566	475	-3.356982
	476	.7551733	476	5.663845	476	.6886437	476	1.361587	476	-1.654266	476	2.370628	476	-8.345053	476	-3.536926
	477	.7163095	477	5.910829	477	1.004955	477	1.217166	477	-2.16444	477	2.691638	477	-8.499752	477	-3.481325
	478	.9934823	478	5.555684	478	.6718445	478	.8935126	478	-2.6617	478	2.318729	478	-8.600541	478	-3.533443
	479	.947058	479	5.795329	479	.5724062	479	.7038383	479	-2.750826	479	1.543184	479	-8.552615	479	-3.187217
	480	.6702131	480	6.030733	480	.8696117	480	1.284792	480	-2.478161	480	1.0648	480	-8.403021	480	-3.040657
	481	.536349	481	5.711695	481	.8935789	481	1.6694	481	-2.386617	481	1.249788	481	-8.446568	481	-4.110579
	482	1.259614	482	5.731287	482	.3196279	482	1.582282	482	-2.255662	482	1.57366	482	-8.828032	482	-3.856338
	483	1.228624	483	5.646192	483	.3654839	483	1.430155	483	-2.920259	483	1.561394	483	-8.68244	483	-4.775001
	484	1.794287	484	6.048178	484	.8988406	484	1.241627	484	-3.611354	484	1.166743	484	-9.043775	484	-5.220207
	485	1.944063	485	5.872363	485	1.305202	485	1.159711	485	-3.960575	485	.3921471	485	-9.098858	485	-4.509001
	486	1.481183	486	5.577253	486	1.157635	486	.6479057	486	-3.534691	486	-1.076639E-02	486	-8.95115	486	-3.946783
	487	1.929829	487	5.60279	487	1.091391	487	.8362642	487	-3.143069	487	6.708465E-02	487	-8.806475	487	-3.737258
	488	1.945784	488	5.653755	488	1.2397	488	.1802907	488	-2.994424	488	-.3176053	488	-8.564774	488	-3.716824
	489	1.865624	489	5.200414	489	.7552077	489	9.490605E-02	489	-2.753144	489	-.6407702	489	-7.669314	489	-2.80417
	490	2.239308	490	4.91598	490	.5532939	490	-.7999315	490	-2.585414	490	-.1213963	490	-7.75172	490	-3.132757
	491	1.815532	491	5.146323	491	.170675	491	-1.642567	491	-2.638515	491	-.4406736	491	-7.627104	491	-2.930595
