# Supplementary material for: A single Musashi gene allele is sufficient to maintain mouse photoreceptor cells
Source: PLoS One. 2026 May 14;21(5):e0338576. doi: 10.1371/journal.pone.0338576 (PMC13175383; doi:10.1371/journal.pone.0338576)
Supplement: S3 File — (ZIP) [file pone.0338576.s012.zip › Supplementary_data_1_RawERG_data_and_R-code/3rd batch/D14_Msi TKO_ROD_030925.CSV]

Information	Record_No	4130	Record_No	4155	Record_No	4156	Record_No	4157	Record_No	4158	Record_No	4159	Record_No	4160	Record_No	4161	Record_No	4162	Record_No	4165	Record_No	4166	Record_No	4167	Record_No	4168	Record_No	4169	Record_No	4170	Record_No	4171	Record_No	4172	Record_No	4175	Record_No	4176	Record_No	4177	Record_No	4178	Record_No	4179	Record_No	4180	Record_No	4181	Record_No
	Animal ID	1059	Animal ID	1084	Animal ID	1084	Animal ID	1084	Animal ID	1084	Animal ID	1084	Animal ID	1084	Animal ID	1084	Animal ID	1084	Animal ID	1081	Animal ID	1081	Animal ID	1081	Animal ID	1081	Animal ID	1081	Animal ID	1081	Animal ID	1081	Animal ID	1081	Animal ID	1087	Animal ID	1087	Animal ID	1087	Animal ID	1087	Animal ID	1087	Animal ID	1087	Animal ID	1087	Animal ID
	Session		Session		Session		Session		Session		Session		Session		Session		Session		Session		Session		Session		Session		Session		Session		Session		Session		Session		Session		Session		Session		Session		Session		Session		Session
	Species/Breed		Species/Breed		Species/Breed		Species/Breed		Species/Breed		Species/Breed		Species/Breed		Species/Breed		Species/Breed		Species/Breed		Species/Breed		Species/Breed		Species/Breed		Species/Breed		Species/Breed		Species/Breed		Species/Breed		Species/Breed		Species/Breed		Species/Breed		Species/Breed		Species/Breed		Species/Breed		Species/Breed		Species/Breed
	Study protocol #		Study protocol #		Study protocol #		Study protocol #		Study protocol #		Study protocol #		Study protocol #		Study protocol #		Study protocol #		Study protocol #		Study protocol #		Study protocol #		Study protocol #		Study protocol #		Study protocol #		Study protocol #		Study protocol #		Study protocol #		Study protocol #		Study protocol #		Study protocol #		Study protocol #		Study protocol #		Study protocol #		Study protocol #
	Birthdate	Dec/30/1899	Birthdate	Dec/30/1899	Birthdate	Dec/30/1899	Birthdate	Dec/30/1899	Birthdate	Dec/30/1899	Birthdate	Dec/30/1899	Birthdate	Dec/30/1899	Birthdate	Dec/30/1899	Birthdate	Dec/30/1899	Birthdate	Dec/30/1899	Birthdate	Dec/30/1899	Birthdate	Dec/30/1899	Birthdate	Dec/30/1899	Birthdate	Dec/30/1899	Birthdate	Dec/30/1899	Birthdate	Dec/30/1899	Birthdate	Dec/30/1899	Birthdate	Dec/30/1899	Birthdate	Dec/30/1899	Birthdate	Dec/30/1899	Birthdate	Dec/30/1899	Birthdate	Dec/30/1899	Birthdate	Dec/30/1899	Birthdate	Dec/30/1899	Birthdate
	TestDate	Mar/09/2025	TestDate	Mar/09/2025	TestDate	Mar/09/2025	TestDate	Mar/09/2025	TestDate	Mar/09/2025	TestDate	Mar/09/2025	TestDate	Mar/09/2025	TestDate	Mar/09/2025	TestDate	Mar/09/2025	TestDate	Mar/09/2025	TestDate	Mar/09/2025	TestDate	Mar/09/2025	TestDate	Mar/09/2025	TestDate	Mar/09/2025	TestDate	Mar/09/2025	TestDate	Mar/09/2025	TestDate	Mar/09/2025	TestDate	Mar/09/2025	TestDate	Mar/09/2025	TestDate	Mar/09/2025	TestDate	Mar/09/2025	TestDate	Mar/09/2025	TestDate	Mar/09/2025	TestDate	Mar/09/2025	TestDate
	TestTime	12:39:43	TestTime	21:32:14	TestTime	21:32:14	TestTime	21:33:41	TestTime	21:33:41	TestTime	21:36:26	TestTime	21:36:26	TestTime	21:37:08	TestTime	21:37:08	TestTime	21:54:24	TestTime	21:54:24	TestTime	21:55:51	TestTime	21:55:51	TestTime	21:58:37	TestTime	21:58:37	TestTime	22:00:55	TestTime	22:00:55	TestTime	22:18:14	TestTime	22:18:14	TestTime	22:19:40	TestTime	22:19:40	TestTime	22:22:24	TestTime	22:22:24	TestTime	22:23:05	TestTime
	Protocol	ABI ROD	Protocol	ABI ROD	Protocol	ABI ROD	Protocol	ABI ROD	Protocol	ABI ROD	Protocol	ABI ROD	Protocol	ABI ROD	Protocol	ABI ROD	Protocol	ABI ROD	Protocol	ABI ROD	Protocol	ABI ROD	Protocol	ABI ROD	Protocol	ABI ROD	Protocol	ABI ROD	Protocol	ABI ROD	Protocol	ABI ROD	Protocol	ABI ROD	Protocol	ABI ROD	Protocol	ABI ROD	Protocol	ABI ROD	Protocol	ABI ROD	Protocol	ABI ROD	Protocol	ABI ROD	Protocol	ABI ROD	Protocol
	Step_No	6	Step_No	1	Step_No	1	Step_No	3	Step_No	3	Step_No	6	Step_No	6	Step_No	8	Step_No	8	Step_No	1	Step_No	1	Step_No	3	Step_No	3	Step_No	6	Step_No	6	Step_No	8	Step_No	8	Step_No	1	Step_No	1	Step_No	3	Step_No	3	Step_No	6	Step_No	6	Step_No	8	Step_No
	Label	L	Label	R	Label	L	Label	R	Label	L	Label	R	Label	L	Label	R	Label	L	Label	R	Label	L	Label	R	Label	L	Label	R	Label	L	Label	R	Label	L	Label	R	Label	L	Label	R	Label	L	Label	R	Label	L	Label	R	Label
	Stimulus	Scotopic WHT -12dB Flash	Stimulus	Scotopic WHT -40dB Flash	Stimulus	Scotopic WHT -40dB Flash	Stimulus	Scotopic WHT -24dB Flash	Stimulus	Scotopic WHT -24dB Flash	Stimulus	Scotopic WHT -12dB Flash	Stimulus	Scotopic WHT -12dB Flash	Stimulus	Scotopic WHT -4dB Flash	Stimulus	Scotopic WHT -4dB Flash	Stimulus	Scotopic WHT -40dB Flash	Stimulus	Scotopic WHT -40dB Flash	Stimulus	Scotopic WHT -24dB Flash	Stimulus	Scotopic WHT -24dB Flash	Stimulus	Scotopic WHT -12dB Flash	Stimulus	Scotopic WHT -12dB Flash	Stimulus	Scotopic WHT -4dB Flash	Stimulus	Scotopic WHT -4dB Flash	Stimulus	Scotopic WHT -40dB Flash	Stimulus	Scotopic WHT -40dB Flash	Stimulus	Scotopic WHT -24dB Flash	Stimulus	Scotopic WHT -24dB Flash	Stimulus	Scotopic WHT -12dB Flash	Stimulus	Scotopic WHT -12dB Flash	Stimulus	Scotopic WHT -4dB Flash	Stimulus
	Low cut (Hz)	0.3	Low cut (Hz)	0.3	Low cut (Hz)	0.3	Low cut (Hz)	0.3	Low cut (Hz)	0.3	Low cut (Hz)	0.3	Low cut (Hz)	0.3	Low cut (Hz)	0.3	Low cut (Hz)	0.3	Low cut (Hz)	0.3	Low cut (Hz)	0.3	Low cut (Hz)	0.3	Low cut (Hz)	0.3	Low cut (Hz)	0.3	Low cut (Hz)	0.3	Low cut (Hz)	0.3	Low cut (Hz)	0.3	Low cut (Hz)	0.3	Low cut (Hz)	0.3	Low cut (Hz)	0.3	Low cut (Hz)	0.3	Low cut (Hz)	0.3	Low cut (Hz)	0.3	Low cut (Hz)	0.3	Low cut (Hz)
	High cut (Hz)	500	High cut (Hz)	500	High cut (Hz)	500	High cut (Hz)	500	High cut (Hz)	500	High cut (Hz)	500	High cut (Hz)	500	High cut (Hz)	500	High cut (Hz)	500	High cut (Hz)	500	High cut (Hz)	500	High cut (Hz)	500	High cut (Hz)	500	High cut (Hz)	500	High cut (Hz)	500	High cut (Hz)	500	High cut (Hz)	500	High cut (Hz)	500	High cut (Hz)	500	High cut (Hz)	500	High cut (Hz)	500	High cut (Hz)	500	High cut (Hz)	500	High cut (Hz)	500	High cut (Hz)
	Notch	OFF	Notch	OFF	Notch	OFF	Notch	OFF	Notch	OFF	Notch	OFF	Notch	OFF	Notch	OFF	Notch	OFF	Notch	OFF	Notch	OFF	Notch	OFF	Notch	OFF	Notch	OFF	Notch	OFF	Notch	OFF	Notch	OFF	Notch	OFF	Notch	OFF	Notch	OFF	Notch	OFF	Notch	OFF	Notch	OFF	Notch	OFF	Notch
Cursor #	4130 Time	4130 Amp	4155 Time	4155 Amp	4156 Time	4156 Amp	4157 Time	4157 Amp	4158 Time	4158 Amp	4159 Time	4159 Amp	4160 Time	4160 Amp	4161 Time	4161 Amp	4162 Time	4162 Amp	4165 Time	4165 Amp	4166 Time	4166 Amp	4167 Time	4167 Amp	4168 Time	4168 Amp	4169 Time	4169 Amp	4170 Time	4170 Amp	4171 Time	4171 Amp	4172 Time	4172 Amp	4175 Time	4175 Amp	4176 Time	4176 Amp	4177 Time	4177 Amp	4178 Time	4178 Amp	4179 Time	4179 Amp	4180 Time	4180 Amp	4181 Time	4181 Amp	4182 Time
1
2
3
4
5
6
7
8
9
10
Wave Data	4130 Time	4130 Amp	4155 Time	4155 Amp	4156 Time	4156 Amp	4157 Time	4157 Amp	4158 Time	4158 Amp	4159 Time	4159 Amp	4160 Time	4160 Amp	4161 Time	4161 Amp	4162 Time	4162 Amp	4165 Time	4165 Amp	4166 Time	4166 Amp	4167 Time	4167 Amp	4168 Time	4168 Amp	4169 Time	4169 Amp	4170 Time	4170 Amp	4171 Time	4171 Amp	4172 Time	4172 Amp	4175 Time	4175 Amp	4176 Time	4176 Amp	4177 Time	4177 Amp	4178 Time	4178 Amp	4179 Time	4179 Amp	4180 Time	4180 Amp	4181 Time	4181 Amp	4182 Time
	-20	11.79726	-20	11.18912	-20	.2411073	-20	4.11621	-20	.7371063	-20	-2.192374	-20	-3.791205	-20	-5.637478	-20	.7465936	-20	2.985024	-20	2.886974	-20	-.1668602	-20	-.5228119	-20	3.691153	-20	2.165718	-20	12.80429	-20	16.34677	-20	6.26262	-20	4.647677	-20	.3009278	-20	3.808822	-20	-3.264762	-20	-1.358494	-20	-3.181093	-20
	-19	12.63973	-19	12.21681	-19	.3341336	-19	4.653526	-19	.7763873	-19	-2.236398	-19	-4.227909	-19	-6.146793	-19	.6014556	-19	3.35105	-19	3.221357	-19	-.1717789	-19	-.5698007	-19	3.975705	-19	2.108986	-19	13.26291	-19	17.12458	-19	6.576355	-19	4.826959	-19	.2610185	-19	4.127667	-19	-3.525395	-19	-1.59106	-19	-4.081366	-19
	-18	12.87371	-18	13.43932	-18	.7520832	-18	5.280599	-18	.8586004	-18	-2.401229	-18	-4.482718	-18	-6.897981	-18	.4137789	-18	3.521559	-18	3.41157	-18	-8.009426E-02	-18	-.4965926	-18	4.261114	-18	2.301915	-18	14.24253	-18	18.99788	-18	7.055843	-18	4.716426	-18	.1552478	-18	4.627604	-18	-3.701359	-18	-1.575945	-18	-4.874163	-18
	-17	12.31016	-17	14.01723	-17	.7598772	-17	5.669928	-17	.9928388	-17	-2.204784	-17	-4.451779	-17	-7.302148	-17	.1225717	-17	3.552863	-17	3.391956	-17	.1629139	-17	-.4406385	-17	4.63122	-17	2.393613	-17	14.66751	-17	19.64132	-17	7.429244	-17	4.620472	-17	.0905029	-17	5.108148	-17	-4.33781	-17	-1.571352	-17	-5.997501	-17
	-16	11.60884	-16	14.83654	-16	.8339532	-16	6.005561	-16	1.306429	-16	-1.87969	-16	-4.438039	-16	-7.56998	-16	2.108558E-02	-16	3.42554	-16	3.309769	-16	.2711037	-16	-.3822702	-16	4.932584	-16	2.415618	-16	15.11734	-16	21.03688	-16	7.754534	-16	4.737362	-16	.163541	-16	5.351746	-16	-4.729045	-16	-1.861137	-16	-6.398962	-16
	-15	10.99795	-15	15.06242	-15	.4840595	-15	6.033067	-15	1.563907	-15	-1.656176	-15	-4.375067	-15	-7.417932	-15	-.1411291	-15	3.102314	-15	3.023083	-15	.4476331	-15	-.4088593	-15	5.039787	-15	2.293545	-15	15.49312	-15	21.98761	-15	7.77654	-15	4.867658	-15	.0782051	-15	5.439113	-15	-5.161962	-15	-2.440539	-15	-6.423017	-15
	-14	12.91337	-14	15.72954	-14	1.396853	-14	6.451695	-14	.75418	-14	-2.57325	-14	-4.017351	-14	-8.084589	-14	.5379578	-14	3.646376	-14	4.469428	-14	-.2868599	-14	-.5977839	-14	4.436211	-14	3.646204	-14	14.09402	-14	19.62187	-14	7.587377	-14	5.014267	-14	1.152033	-14	4.980326	-14	-2.987246	-14	-1.431252	-14	-4.605525	-14
	-13	13.23628	-13	14.37316	-13	.2814466	-13	6.29404	-13	1.682099	-13	-2.28604	-13	-5.586781	-13	-7.298087	-13	-.2541235	-13	4.025701	-13	3.411837	-13	-.1268655	-13	-.4666293	-13	5.294942	-13	2.374194	-13	15.13533	-13	19.89207	-13	8.016901	-13	4.414214	-13	6.572872E-02	-13	5.113546	-13	-4.234614	-13	-1.881	-13	-8.764298	-13
	-12	12.05061	-12	16.28134	-12	1.042682	-12	5.72814	-12	2.03075	-12	-2.248734	-12	-4.661632	-12	-8.637011	-12	-.2374065	-12	3.386414	-12	2.754401	-12	.5858156	-12	-.2212921	-12	5.338048	-12	1.883488	-12	16.3115	-12	24.59013	-12	8.405155	-12	3.509876	-12	-.4510185	-12	5.917763	-12	-5.349643	-12	-1.239685	-12	-8.668622	-12
	-11	8.892832	-11	14.34298	-11	7.067662E-02	-11	4.953509	-11	1.828757	-11	-1.365961	-11	-4.122343	-11	-7.902185	-11	-.4311745	-11	3.283208	-11	2.752363	-11	.6659771	-11	-.4975985	-11	6.504093	-11	2.327309	-11	15.90023	-11	19.48036	-11	7.890117	-11	4.604258	-11	-.4140718	-11	5.740607	-11	-7.198714	-11	-1.829898	-11	-8.376881	-11
	-10	8.959448	-10	15.73396	-10	.9235514	-10	7.077918	-10	1.949914	-10	-.1456422	-10	-3.571161	-10	-7.09993	-10	.2852811	-10	2.636322	-10	2.631406	-10	.6710128	-10	-.407956	-10	5.393267	-10	1.9733	-10	16.52216	-10	25.40837	-10	7.742282	-10	5.500411	-10	.1806821	-10	5.600224	-10	-5.804724	-10	-3.790206	-10	-4.580654	-10
	-9	9.935152	-9	13.91354	-9	-.8108532	-9	5.693097	-9	1.13774	-9	-1.317426	-9	-4.291135	-9	-5.485787	-9	-.7473093	-9	1.635862	-9	2.119063	-9	1.176718	-9	-.2618963	-9	3.27216	-9	1.556777	-9	14.9955	-9	22.93288	-9	7.017406	-9	6.162922	-9	-.0641229	-9	5.282208	-9	-5.396826	-9	-4.471192	-9	-3.542121	-9
	-8	9.45104	-8	14.05626	-8	-1.554706	-8	4.335845	-8	7.017399E-02	-8	-1.361249	-8	-4.402352	-8	-4.38034	-8	-.330516	-8	.6550558	-8	2.482184	-8	1.109571	-8	-.191744	-8	3.306213	-8	2.152083	-8	16.91797	-8	20.12449	-8	6.925822	-8	5.404141	-8	.5631806	-8	5.750026	-8	-5.379365	-8	-4.775819	-8	-3.958333	-8
	-7	9.48112	-7	14.68819	-7	-1.716479	-7	5.334354	-7	.8800081	-7	-.4815748	-7	-4.054824	-7	-4.572887	-7	-.186644	-7	-.1852655	-7	1.976943	-7	.8095226	-7	-1.144207E-02	-7	3.02625	-7	1.64896	-7	19.68979	-7	21.97434	-7	6.021716	-7	5.479448	-7	.1473137	-7	5.134882	-7	-5.425951	-7	-5.139319	-7	-5.927362	-7
	-6	8.679937	-6	14.14521	-6	-2.052853	-6	5.342988	-6	1.73721	-6	-.7340201	-6	-3.556123	-6	-2.519284	-6	1.080647	-6	-5.202644E-02	-6	2.679756	-6	.2096991	-6	-.299765	-6	1.012704	-6	1.498619	-6	17.47287	-6	27.58338	-6	4.802553	-6	5.179687	-6	.4000756	-6	2.710536	-6	-6.369956	-6	-4.89538	-6	-6.961987	-6
	-5	8.659657	-5	15.55645	-5	-2.054395	-5	4.872179	-5	.8004581	-5	-.1190288	-5	-3.569134	-5	-1.783389	-5	1.698282	-5	-4.741257E-02	-5	2.965953	-5	.6628584	-5	-.6535379	-5	.2823121	-5	.8148607	-5	18.5308	-5	27.75114	-5	6.27574	-5	4.191674	-5	1.776893	-5	1.535468	-5	-7.420991	-5	-4.413599	-5	-6.711246	-5
	-4	9.568727	-4	16.95285	-4	-1.840562	-4	5.082976	-4	.9467696	-4	-.6574193	-4	-3.233386	-4	-.7520598	-4	2.536139	-4	-8.527819E-02	-4	3.342987	-4	1.061406	-4	-1.53796	-4	1.340027	-4	.7516958	-4	17.6145	-4	27.90885	-4	7.855062	-4	4.660575	-4	3.153239	-4	3.249904	-4	-8.420446	-4	-3.675626	-4	-8.134776	-4
	-3	10.11461	-3	19.04189	-3	-1.189929	-3	5.260542	-3	1.761083	-3	-.3741518	-3	-4.023348	-3	-1.807127	-3	2.712013	-3	.1339307	-3	3.149484	-3	.7172686	-3	-1.246742	-3	-2.519563E-03	-3	.4784473	-3	18.98175	-3	25.85105	-3	8.264708	-3	5.836644	-3	2.648864	-3	4.205499	-3	-6.820121	-3	-3.802297	-3	-7.258533	-3
	-2	12.09658	-2	20.38614	-2	-1.302094	-2	5.963948	-2	2.363952	-2	-1.435866	-2	-3.830254	-2	-1.260966	-2	2.88114	-2	.6956295	-2	3.665693	-2	.4256746	-2	-1.0945	-2	-.8868132	-2	.5125896	-2	21.41892	-2	25.86921	-2	8.419984	-2	6.601063	-2	2.744235	-2	5.043241	-2	-7.636066	-2	-2.291513	-2	-7.895041	-2
	-1	13.55914	-1	19.58207	-1	-1.633074	-1	5.264771	-1	1.612381	-1	-.3966844	-1	-4.268994	-1	-1.999345	-1	3.389085	-1	.3114677	-1	3.926807	-1	-4.355197E-02	-1	-1.719403	-1	-.4416521	-1	-.9258568	-1	22.14226	-1	32.42723	-1	8.245926	-1	7.799622	-1	1.66796	-1	5.255084	-1	-9.290789	-1	-1.87256	-1	-9.017469	-1
	0	13.51408	0	20.79693	0	-1.167426	0	6.159865	0	1.404744	0	-1.14858	0	-4.030934	0	-3.408983	0	4.063968	0	1.477582	0	3.6454	0	-3.039459E-02	0	-1.217871	0	.304942	0	-.6485213	0	23.29817	0	26.92036	0	8.652833	0	8.378865	0	2.097463	0	5.207301	0	-9.295595	0	-2.419984	0	-9.171828	0
	1	13.31154	1	21.64338	1	-.3450048	1	6.426923	1	1.10177	1	-2.448086	1	-4.128478	1	-4.717416	1	2.841318	1	2.457909	1	3.659179	1	.1568021	1	-1.419363	1	-.7446883	1	-1.845928	1	25.1098	1	32.01411	1	10.63745	1	8.462934	1	2.306047	1	5.368283	1	-9.147733	1	-3.895927	1	-9.213583	1
	2	11.46694	2	22.87869	2	-.6260301	2	7.252741	2	1.773819	2	-3.853006	2	-5.155108	2	-4.662391	2	3.079724	2	2.145345	2	3.774731	2	.3721414	2	-1.726113	2	.28841	2	-.4649827	2	25.59477	2	32.77474	2	12.16352	2	8.362799	2	2.692054	2	5.499204	2	-8.835032	2	-4.616451	2	-9.324334	2
	3	11.73549	3	22.30388	3	-1.116439	3	7.694907	3	1.470743	3	-4.16075	3	-4.688243	3	-8.887391	3	3.029858	3	1.898481	3	4.199481	3	.3430762	3	-.7945156	3	2.029523	3	-1.011959	3	27.58148	3	35.35696	3	13.34133	3	8.911434	3	2.655514	3	5.052683	3	-8.423564	3	-4.179409	3	-10.80965	3
	4	12.43877	4	22.95919	4	-.9128812	4	6.726538	4	1.301388	4	-3.632471	4	-6.070176	4	-10.64131	4	1.252085	4	.1676461	4	3.523251	4	.4450284	4	-.6455812	4	2.263016	4	-1.847679	4	30.67144	4	39.08464	4	13.0452	4	8.506472	4	.5258746	4	4.215506	4	-9.226866	4	-4.459291	4	-13.82829	4
	5	12.2425	5	22.50506	5	-.8698961	5	8.153308	5	2.079173	5	-1.805662	5	-5.966633	5	-14.06784	5	-2.415508	5	-.2877285	5	3.570192	5	.6899943	5	-.6551513	5	3.051419	5	-1.79726	5	26.02681	5	30.95007	5	13.31001	5	8.634899	5	.8761685	5	4.378341	5	-9.917002	5	-3.391994	5	-21.46638	5
	6	10.16342	6	22.19298	6	-1.613725	6	8.138682	6	1.693313	6	-.2293243	6	-6.392347	6	-21.27887	6	-12.50451	6	-.3086568	6	2.960927	6	1.175383	6	-1.032064	6	1.738911	6	-4.810667	6	13.42833	6	22.84187	6	12.92668	6	8.737059	6	1.543811	6	3.722156	6	-12.38312	6	-3.815265	6	-34.76403	6
	7	10.51436	7	22.13067	7	-2.782269	7	7.731081	7	1.195229	7	-1.725673	7	-7.317674	7	-38.54587	7	-30.8471	7	-.8205916	7	2.403857	7	1.339003	7	-.717602	7	-.5416533	7	-6.300399	7	-8.385725	7	7.023844	7	12.84766	7	8.944499	7	.7800401	7	2.669144	7	-14.2846	7	-5.992951	7	-56.26278	7
	8	8.888999	8	22.42125	8	-3.476283	8	7.467649	8	1.389707	8	-5.28464	8	-8.521801	8	-64.66813	8	-57.696	8	-1.220938	8	2.300282	8	2.125198	8	-2.159044	8	-5.525475	8	-9.289485	8	-37.79507	8	-25.20705	8	13.02701	8	9.514895	8	.8509812	8	2.047711	8	-19.02376	8	-9.733387	8	-89.60896	8
	9	7.379661	9	22.02664	9	-4.058315	9	7.435578	9	1.986804	9	-10.15217	9	-12.25268	9	-100.4127	9	-89.24396	9	-2.565396	9	1.948454	9	1.803097	9	-2.035508	9	-10.84971	9	-12.15398	9	-77.98528	9	-60.68019	9	14.31689	9	10.83743	9	-3.451962E-02	9	2.947402	9	-26.46835	9	-15.23585	9	-134.0725	9
	10	6.282153	10	22.58481	10	-4.889382	10	6.828688	10	.5772408	10	-16.66816	10	-18.918	10	-141.3887	10	-124.8736	10	-3.315629	10	2.361565	10	.8630687	10	-2.444049	10	-18.69038	10	-16.86509	10	-120.0624	10	-98.6808	10	14.23812	10	11.68799	10	-.1252981	10	3.229551	10	-34.77236	10	-23.06861	10	-182.146	10
	11	4.570958	11	22.05597	11	-5.696975	11	6.973899	11	1.790978	11	-25.49811	11	-25.7549	11	-181.7291	11	-161.6491	11	-4.167094	11	2.118718	11	-5.041341E-02	11	-3.48646	11	-27.87629	11	-23.43241	11	-161.726	11	-137.5991	11	14.32156	11	11.35965	11	-2.155751	11	3.175537	11	-44.89505	11	-33.85157	11	-231.9898	11
	12	4.195573	12	22.94751	12	-5.458925	12	6.432022	12	.4992652	12	-34.37489	12	-34.16531	12	-217.9569	12	-196.8564	12	-4.745601	12	2.442903	12	-.7179304	12	-3.6277	12	-37.42687	12	-31.2874	12	-199.8016	12	-163.7889	12	14.67238	12	11.32596	12	-3.190082	12	1.868146	12	-57.0984	12	-47.15915	12	-273.5281	12
	13	4.196922	13	23.25047	13	-6.049881	13	5.096232	13	-.3224025	13	-44.00076	13	-43.8894	13	-247.9787	13	-226.0245	13	-4.329976	13	2.515847	13	-2.090842	13	-4.068114	13	-48.5091	13	-40.12759	13	-227.9642	13	-189.5318	13	14.3457	13	11.95645	13	-4.448993	13	-.4705435	13	-68.21172	13	-57.72948	13	-305.4553	13
	14	2.525606	14	24.65353	14	-5.56463	14	6.378212	14	-.1847179	14	-55.38752	14	-53.40623	14	-272.5151	14	-249.7411	14	-3.269245	14	2.752202	14	-3.496342	14	-4.420709	14	-60.45097	14	-47.81688	14	-245.9823	14	-198.8971	14	13.90425	14	10.63062	14	-5.562845	14	-2.899485	14	-80.60265	14	-69.21402	14	-326.3205	14
	15	-3.004172	15	23.16689	15	-7.590993	15	3.497152	15	-2.332955	15	-67.28214	15	-65.06115	15	-286.5708	15	-263.7039	15	-2.713157	15	3.15021	15	-3.688747	15	-4.849917	15	-73.65709	15	-56.63887	15	-249.4248	15	-196.9839	15	14.62657	15	9.214527	15	-6.001513	15	-3.591574	15	-96.31224	15	-81.45381	15	-335.6288	15
	16	-8.751036	16	24.45482	16	-7.275414	16	4.658609	16	-1.337563	16	-81.13571	16	-77.15026	16	-292.6384	16	-266.9694	16	-2.286949	16	2.862412	16	-4.946352	16	-6.183787	16	-84.79623	16	-65.94926	16	-243.496	16	-191.733	16	16.14295	16	9.616364	16	-7.466166	16	-4.798507	16	-115.7679	16	-96.0152	16	-333.6742	16
	17	-17.75795	17	25.09015	17	-6.936842	17	3.101699	17	-3.192858	17	-93.43557	17	-88.58561	17	-290.7141	17	-263.8098	17	-1.79138	17	2.916215	17	-6.048236	17	-6.845069	17	-97.51287	17	-76.48277	17	-225.8664	17	-174.5006	17	16.92426	17	9.584253	17	-9.027085	17	-7.085579	17	-130.0135	17	-111.062	17	-324.361	17
	18	-21.11662	18	25.22567	18	-6.479409	18	2.2746	18	-4.656903	18	-106.4555	18	-100.889	18	-281.6736	18	-255.4824	18	-.9809871	18	3.046968	18	-6.9171	18	-8.343352	18	-111.6122	18	-86.88658	18	-205.6894	18	-155.5869	18	17.45401	18	10.22977	18	-12.13016	18	-8.403552	18	-144.8748	18	-128.5343	18	-315.1086	18
	19	-25.06025	19	24.91418	19	-7.211104	19	1.177714	19	-6.680058	19	-122.4392	19	-114.6287	19	-270.8013	19	-245.1744	19	-.378347	19	3.611293	19	-6.927264	19	-9.22382	19	-124.4694	19	-96.99528	19	-182.9698	19	-141.2666	19	17.65394	19	10.19422	19	-12.7759	19	-8.898946	19	-160.576	19	-145.8346	19	-312.3829	19
	20	-28.35003	20	24.81507	20	-7.816245	20	.0661999	20	-7.757286	20	-135.5611	20	-126.3428	20	-261.4981	20	-235.2654	20	-.9692828	20	2.924416	20	-8.367102	20	-9.939573	20	-136.2105	20	-106.4837	20	-168.8943	20	-133.3466	20	18.2828	20	11.23139	20	-13.82718	20	-9.480325	20	-176.2379	20	-159.8264	20	-314.0008	20
	21	-32.81742	21	23.13722	21	-8.119743	21	-.3717568	21	-7.873976	21	-147.9536	21	-140.0672	21	-254.7696	21	-229.9809	21	-2.083268	21	2.631274	21	-9.716712	21	-10.96282	21	-149.5205	21	-113.3657	21	-162.0833	21	-122.7799	21	17.96234	21	12.09301	21	-16.90151	21	-10.60611	21	-193.4936	21	-173.388	21	-277.4524	21
	22	-37.46412	22	22.19279	22	-8.706333	22	-.6580382	22	-8.741813	22	-161.2292	22	-152.7069	22	-241.541	22	-228.6497	22	-3.467016	22	2.59936	22	-10.19	22	-11.99815	22	-161.9122	22	-121.4115	22	-163.7335	22	-122.1497	22	16.79317	22	13.49573	22	-18.48592	22	-11.55487	22	-213.9376	22	-186.9635	22	-167.1512	22
	23	-43.22863	23	20.49223	23	-10.26101	23	-1.133474	23	-9.788897	23	-172.5055	23	-163.4724	23	-197.8509	23	-206.7327	23	-3.63406	23	2.307669	23	-11.17024	23	-12.85139	23	-174.6443	23	-129.1605	23	-167.2281	23	-117.8614	23	15.94737	23	12.66605	23	-21.60275	23	-12.44582	23	-233.6101	23	-205.0726	23	-4.291356	23
	24	-47.99655	24	19.89837	24	-11.21274	24	-1.902204	24	-11.41217	24	-187.9436	24	-175.2335	24	-116.7654	24	-142.1588	24	-3.464028	24	2.076293	24	-12.50839	24	-12.58435	24	-188.9765	24	-136.5775	24	-141.8642	24	-100.206	24	16.46426	24	11.1926	24	-24.05219	24	-15.74892	24	-244.1141	24	-222.0218	24	127.6746	24
	25	-51.83609	25	18.00838	25	-11.85738	25	-3.886847	25	-11.76033	25	-199.2037	25	-187.692	25	-14.0543	25	-41.70998	25	-5.026597	25	1.032142	25	-13.50186	25	-13.46978	25	-198.9649	25	-144.7776	25	-66.63286	25	-40.72744	25	17.97462	25	10.65445	25	-24.28256	25	-18.62895	25	-236.5334	25	-226.6947	25	182.5401	25
	26	-51.56477	26	16.35572	26	-13.22761	26	-3.305153	26	-12.20172	26	-200.7413	26	-198.0062	26	80.56481	26	69.38044	26	-6.073627	26	1.404716	26	-13.76266	26	-14.04564	26	-191.6123	26	-147.8831	26	51.25027	26	46.68386	26	18.75654	26	9.642146	26	-24.14061	26	-21.60794	26	-197.3766	26	-203.5429	26	177.2561	26
	27	-52.61976	27	15.36399	27	-14.17369	27	-4.09345	27	-12.53179	27	-187.5235	27	-202.7278	27	146.2306	27	147.793	27	-6.478281	27	1.148626	27	-14.23055	27	-14.8083	27	-164.675	27	-139.6769	27	163.4748	27	134.1573	27	18.60375	27	10.73352	27	-26.7246	27	-22.86917	27	-130.1513	27	-152.364	27	127.7685	27
	28	-54.63445	28	13.01813	28	-15.08011	28	-4.544064	28	-13.90912	28	-156.7001	28	-185.4969	28	171.0258	28	180.7604	28	-7.042828	28	1.413061	28	-15.32629	28	-15.88972	28	-115.588	28	-117.4448	28	220.4648	28	181.5258	28	17.25676	28	10.74655	28	-29.49399	28	-25.06625	28	-46.56007	28	-77.47588	28	39.91557	28
	29	-57.52489	29	12.92995	29	-15.75447	29	-5.601348	29	-14.39911	29	-113.9304	29	-151.8162	29	159.576	29	177.6361	29	-6.961517	29	2.8869	29	-17.361	29	-16.50843	29	-48.6291	29	-79.769	29	223.764	29	187.9871	29	17.10673	29	10.08769	29	-27.66245	29	-25.36804	29	29.53813	29	8.752609	29	-5.056629	29
	30	-58.08324	30	12.4339	30	-16.18407	30	-8.664279	30	-16.6467	30	-60.64273	30	-104.704	30	116.6902	30	145.2181	30	-6.363905	30	3.09262	30	-19.81911	30	-17.38627	30	26.93877	30	-23.69711	30	181.3897	30	170.6794	30	17.41404	30	10.5123	30	-22.23094	30	-22.30005	30	77.86833	30	79.09013	30	118.5059	30
	31	-56.41528	31	11.76674	31	-16.72705	31	-8.999362	31	-18.00722	31	-5.209665	31	-42.79238	31	69.26318	31	93.14919	31	-5.873044	31	2.804348	31	-22.32565	31	-20.02861	31	88.08146	31	39.27213	31	107.5406	31	117.8985	31	19.11788	31	10.20748	31	-7.689346	31	-10.87601	31	92.27505	31	118.2485	31	346.9548	31
	32	-56.87152	32	10.73114	32	-16.42413	32	-10.80092	32	-22.58409	32	39.51341	32	22.06406	32	74.85643	32	50.34341	32	-6.426866	32	2.566858	32	-22.77632	32	-24.18105	32	124.5042	32	89.96193	32	36.55229	32	71.04341	32	19.11496	32	10.36881	32	19.36997	32	12.3137	32	83.65584	32	125.4978	32	513.0201	32
	33	-58.36	33	9.677611	33	-17.06919	33	-12.97266	33	-29.60541	33	68.05643	33	71.03916	33	172.2153	33	83.35871	33	-5.443038	33	2.948143	33	-17.69971	33	-23.23371	33	131.5075	33	120.0286	33	50.85388	33	62.30391	33	19.05969	33	10.62464	33	58.1917	33	52.40808	33	104.154	33	124.4514	33	562.994	33
	34	-60.48557	34	8.732031	34	-16.80168	34	-9.735225	34	-31.58827	34	82.22086	34	97.47395	34	318.8732	34	215.6773	34	-5.399251	34	2.799216	34	-5.618217	34	-16.95171	34	121.7876	34	129.1136	34	147.9064	34	128.7185	34	18.35709	34	11.00219	34	102.1166	34	101.0011	34	194.8197	34	158.9757	34	526.9399	34
	35	-61.36871	35	6.048947	35	-17.00966	35	-1.361173	35	-30.20458	35	98.65796	35	105.7293	35	436.8979	35	363.6559	35	-5.181429	35	2.592802	35	19.41199	35	-1.533932	35	126.4649	35	125.7065	35	299.9914	35	227.1888	35	19.03383	35	11.16344	35	137.7467	35	142.091	35	335.4934	35	246.0985	35	436.3517	35
	36	-63.3183	36	6.312665	36	-16.83677	36	16.8784	36	-16.68976	36	136.792	36	113.0141	36	494.6574	36	456.6744	36	-5.15907	36	2.116899	36	60.77652	36	24.44435	36	187.9926	36	136.7037	36	404.2023	36	299.2766	36	20.22202	36	11.01493	36	158.1254	36	165.9638	36	452.2982	36	350.6925	36	313.9339	36
	37	-61.59604	37	4.576182	37	-18.74716	37	43.33575	37	10.39663	37	206.72	37	139.6355	37	496.5818	37	484.8898	37	-5.381359	37	2.402592	37	109.434	37	58.42188	37	299.6782	37	179.0903	37	443.5373	37	334.1413	37	21.29502	37	11.51911	37	163.8005	37	173.8645	37	501.3085	37	424.3618	37	189.321	37
	38	-61.95539	38	3.664983	38	-19.35275	38	77.93897	38	46.46444	38	294.6349	38	198.8931	38	453.7559	38	463.7328	38	-6.404949	38	2.652407	38	153.4712	38	94.52194	38	407.3123	38	247.6644	38	423.0599	38	336.7936	38	21.42493	38	12.28723	38	177.294	38	182.0383	38	483.2391	38	448.2477	38	111.4158	38
	39	-58.14502	39	1.85428	39	-20.20565	39	113.4333	39	85.61749	39	375.7844	39	286.5069	39	378.8239	39	407.4103	39	-7.838243	39	3.112304	39	179.5813	39	121.771	39	465.355	39	311.3259	39	379.008	39	321.1089	39	21.79497	39	13.41401	39	218.7292	39	214.3479	39	419.2641	39	428.7855	39	110.3349	39
	40	-53.26831	40	-.5609964	40	-20.49745	40	147.5866	40	122.8568	40	423.4773	40	370.7844	40	289.4358	40	329.912	40	-9.148048	40	2.805121	40	182.7762	40	138.7192	40	463.2541	40	340.3531	40	305.3288	40	280.8103	40	22.21434	40	14.16684	40	291.5556	40	278.1909	40	338.7655	40	377.5569	40	168.6262	40
	41	-47.61638	41	-2.098853	41	-21.67319	41	176.416	41	154.8875	41	432.3022	41	414.8267	41	210.7413	41	246.5038	41	-8.901624	41	2.723105	41	173.1914	41	142.4426	41	413.1429	41	333.4037	41	229.2112	41	233.3859	41	22.39084	41	14.68813	41	368.3435	41	343.9384	41	279.6168	41	317.3146	41	235.6279	41
	42	-42.06146	42	-2.711772	42	-21.76594	42	197.2729	42	177.883	42	407.2368	42	416.9654	42	165.2773	42	180.5674	42	-9.325205	42	2.347543	42	175.7966	42	145.1659	42	341.5587	42	302.9394	42	156.9012	42	191.4563	42	23.3407	42	14.22383	42	410.9588	42	384.0848	42	266.717	42	277.8502	42	277.1599	42
	43	-37.31567	43	-3.502831	43	-23.52046	43	222.1343	43	195.3546	43	363.862	43	388.2297	43	161.3539	43	152.8746	43	-9.006254	43	1.744318	43	220.205	43	160.0959	43	278.3986	43	260.2166	43	126.8798	43	152.2543	43	24.29181	43	14.23427	43	408.6722	43	389.3568	43	290.4623	43	269.1443	43	282.9577	43
	44	-33.22952	44	-4.535837	44	-24.04361	44	251.0686	44	217.1172	44	317.892	44	343.5991	44	185.2451	44	161.3354	44	-10.46954	44	1.740649	44	299.0957	44	193.8741	44	250.0304	44	219.8839	44	121.4127	44	136.7598	44	25.78106	44	16.10643	44	375.1148	44	368.4683	44	321.001	44	281.3143	44	261.101	44
	45	-30.85715	45	-5.208303	45	-24.09574	45	293.4132	45	251.6607	45	287.5256	45	299.4771	45	218.4674	45	188.3017	45	-10.80533	45	2.504525	45	372.4012	45	235.6714	45	264.8992	45	198.5908	45	157.3135	45	152.9463	45	26.08565	45	17.36329	45	336.5658	45	335.4867	45	335.0512	45	296.7411	45	227.5421	45
	46	-28.99627	46	-6.229846	46	-24.46005	46	334.5463	46	286.2305	46	279.3185	46	267.6054	46	247.1823	46	218.396	46	-11.35023	46	2.814818	46	405.3699	46	271.3668	46	299.8326	46	198.4838	46	202.234	46	173.7072	46	27.35429	46	19.08733	46	316.7487	46	314.1999	46	328.3577	46	299.5139	46	196.6631	46
	47	-26.18929	47	-6.820624	47	-24.50524	47	373.1156	47	319.3533	47	288.7734	47	256.9333	47	260.9838	47	240.1204	47	-9.985975	47	3.258151	47	393.1635	47	290.6081	47	330.5374	47	212.7239	47	232.195	47	198.4573	47	27.54615	47	21.37122	47	327.3876	47	314.9902	47	307.7828	47	290.1989	47	181.2175	47
	48	-25.0437	48	-6.838443	48	-24.99903	48	396.4337	48	351.0445	48	298.3272	48	262.1556	48	258.9413	48	247.2876	48	-9.798702	48	3.437945	48	346.2864	48	286.6581	48	339.5224	48	225.7222	48	241.3521	48	206.4756	48	28.31342	48	21.58015	48	357.8431	48	330.3556	48	281.7421	48	274.8869	48	181.6204	48
	49	-20.49877	49	-5.424497	49	-24.29558	49	405.4123	49	383.2084	49	302.7663	49	274.6187	49	246.3416	49	242.2816	49	-9.312855	49	4.038207	49	290.2078	49	261.8287	49	331.4496	49	229.4377	49	248.7872	49	209.7026	49	30.67711	49	21.38609	49	383.6831	49	344.6964	49	262.9694	49	258.8045	49	195.8467	49
	50	-17.14484	50	-6.140646	50	-23.89929	50	399.7664	50	397.9904	50	296.1227	50	281.078	50	227.8745	50	229.4068	50	-8.478765	50	4.967503	50	256.9217	50	230.8699	50	311.883	50	223.0524	50	235.6207	50	206.4923	50	32.67582	50	23.63622	50	391.0218	50	351.3978	50	256.7802	50	247.7217	50	210.7746	50
	51	-15.87878	51	-6.533704	51	-23.25607	51	386.3841	51	391.4649	51	283.6729	51	280.9921	51	211.972	51	213.9522	51	-7.437251	51	5.027713	51	265.8759	51	207.7749	51	289.6534	51	210.8983	51	210.9524	51	199.7944	51	33.60597	51	24.22855	51	379.4351	51	347.3767	51	261.9598	51	242.9315	51	220.6235	51
	52	-13.09443	52	-6.925941	52	-21.79125	52	375.3636	52	371.0113	52	271.3163	52	273.8224	52	199.839	52	200.8013	52	-6.841035	52	4.505498	52	304.9648	52	199.9422	52	273.6054	52	196.7324	52	199.5291	52	196.325	52	36.40826	52	25.63091	52	358.9683	52	336.6753	52	270.3296	52	244.0415	52	221.0554	52
	53	-11.81525	53	-7.402659	53	-22.50396	53	371.0143	53	349.0596	53	262.836	53	261.8451	53	193.2894	53	193.4219	53	-6.171844	53	4.341899	53	344.7895	53	208.2486	53	266.6312	53	185.7786	53	190.8557	53	182.1713	53	37.50232	53	27.75792	53	339.3498	53	324.0938	53	276.398	53	244.3411	53	216.4642	53
	54	-10.83854	54	-8.049246	54	-21.98075	54	370.827	54	329.6864	54	257.5004	54	250.2231	54	192.4698	54	190.854	54	-4.419125	54	5.115111	54	364.2678	54	225.2512	54	266.0164	54	177.4116	54	184.1825	54	188.5186	54	38.76703	54	29.88943	54	329.2269	54	314.6456	54	276.2107	54	243.9571	54	208.4848	54
	55	-11.52826	55	-8.692951	55	-21.82888	55	376.2548	55	319.5416	55	255.2698	55	242.4571	55	196.4802	55	191.4085	55	-4.465864	55	5.491989	55	363.3314	55	242.1162	55	267.9916	55	173.9273	55	182.6027	55	195.193	55	39.78733	55	31.85064	55	330.784	55	310.1197	55	268.9538	55	240.2528	55	198.0446	55
	56	-12.0317	56	-9.733374	56	-21.9143	56	377.9987	56	316.7044	56	254.1055	56	237.6297	56	201.3169	56	193.8873	56	-3.98593	56	6.956442	56	346.0465	56	247.7578	56	269.3481	56	169.0558	56	191.0139	56	188.2381	56	41.41027	56	33.12474	56	339.496	56	312.5721	56	260.6631	56	236.1218	56	187.4518	56
	57	-11.43453	57	-10.2842	57	-21.24046	57	381.9613	57	325.8635	57	253.3476	57	235.2365	57	205.4231	57	197.4926	57	-3.543863	57	7.398561	57	323.9952	57	243.7933	57	266.7697	57	164.9825	57	197.2187	57	197.927	57	43.83292	57	35.74491	57	348.4933	57	313.8543	57	253.2641	57	230.4966	57	180.602	57
	58	-13.29807	58	-12.06584	58	-20.28302	58	379.0608	58	337.0726	58	251.8089	58	233.242	58	209.6372	58	203.2708	58	-2.919487	58	8.727843	58	307.2629	58	232.9726	58	261.3167	58	160.284	58	194.9834	58	203.5643	58	47.82977	58	38.01969	58	354.9717	58	314.8743	58	247.6145	58	225.0667	58	175.4798	58
	59	-12.29091	59	-13.47662	59	-20.34959	59	374.4765	59	347.4922	59	249.7645	59	231.0112	59	209.9079	59	206.6205	59	-1.887525	59	9.696201	59	299.3593	59	220.9309	59	256.4971	59	155.3526	59	197.988	59	210.2786	59	50.44001	59	41.68922	59	355.9648	59	314.7383	59	244.082	59	221.2235	59	175.32	59
	60	-11.65979	60	-12.42924	60	-20.02438	60	368.9434	60	350.854	60	247.0483	60	227.9506	60	206.9925	60	207.5191	60	.5287202	60	10.69776	60	300.1903	60	211.452	60	255.3789	60	151.4853	60	195.3625	60	208.1359	60	53.52349	60	46.29797	60	352.7054	60	312.1631	60	242.94	60	218.8869	60	176.3185	60
	61	-10.66433	61	-12.12387	61	-19.13085	61	362.8372	61	345.8727	61	245.9224	61	226.326	61	204.3341	61	205.9918	61	2.027741	61	12.79644	61	306.3047	61	205.8661	61	253.5381	61	149.5124	61	191.5784	61	209.4834	61	56.74481	61	51.44801	61	348.9042	61	306.7505	61	239.4796	61	216.2819	61	180.0156	61
	62	-6.141574	62	-11.92316	62	-19.00525	62	361.7784	62	341.5121	62	245.1307	62	226.2751	62	199.6613	62	202.9244	62	3.607972	62	14.26805	62	310.8675	62	203.767	62	253.8887	62	147.6393	62	186.8923	62	201.4032	62	60.90919	62	55.86283	62	344.9699	62	301.0772	62	237.0185	62	213.5207	62	186.0949	62
	63	1.173499	63	-10.76017	63	-16.86245	63	359.8711	63	334.8087	63	245.2007	63	226.652	63	195.6942	63	200.0102	63	6.605776	63	16.57969	63	310.7162	63	203.5083	63	253.0309	63	145.639	63	185.6095	63	201.2473	63	65.52518	63	59.16902	63	341.421	63	296.662	63	233.8931	63	210.3033	63	191.8745	63
	64	8.170053	64	-11.57766	64	-15.60896	64	361.769	64	329.3417	64	244.0974	64	225.8378	64	190.2447	64	195.4608	64	9.408732	64	17.03135	64	306.2871	64	202.6988	64	249.0453	64	142.1061	64	185.2442	64	196.6685	64	70.32445	64	63.20927	64	339.8121	64	295.4242	64	231.0871	64	207.9579	64	201.2256	64
	65	13.59072	65	-11.35563	65	-13.94628	65	360.4576	65	326.4222	65	240.1914	65	223.2918	65	187.115	65	191.4451	65	12.97266	65	19.56235	65	300.1178	65	200.5789	65	245.6858	65	138.5033	65	174.6938	65	194.7876	65	74.62967	65	67.54179	65	340.1627	65	296.1277	65	227.2742	65	204.2988	65	205.1253	65
	66	21.42265	66	-10.84752	66	-12.21835	66	360.3816	66	324.1217	66	236.0271	66	219.4626	66	184.4088	66	186.5355	66	17.09061	66	22.15337	66	292.3553	66	196.2491	66	241.4394	66	133.6745	66	175.8913	66	204.4909	66	78.17728	66	72.37157	66	339.8948	66	296.3709	66	225.4379	66	201.3684	66	208.3881	66
	67	27.28862	67	-9.185763	67	-9.683477	67	357.955	67	321.1544	67	230.4382	67	216.0675	67	183.84	67	183.4374	67	21.47113	67	23.65204	67	285.581	67	191.0141	67	236.3244	67	129.3774	67	167.3923	67	191.9086	67	80.02048	67	74.912	67	338.9849	67	296.2519	67	224.9618	67	198.6845	67	208.7225	67
	68	32.22728	68	-7.613099	68	-6.408364	68	355.605	68	318.097	68	225.2911	68	211.7494	68	187.0787	68	181.9967	68	25.47054	68	26.31647	68	281.5045	68	186.9286	68	230.0545	68	123.3434	68	174.687	68	194.0982	68	81.38019	68	76.32528	68	338.1654	68	295.1283	68	225.7033	68	197.6772	68	206.9403	68
	69	37.6151	69	-6.399666	69	-5.450604	69	353.6939	69	315.5031	69	218.8111	69	207.1794	69	189.6421	69	182.2974	69	28.62012	69	28.32179	69	281.7767	69	184.7837	69	224.4262	69	118.1744	69	163.3999	69	196.6253	69	84.77974	69	77.76237	69	337.0518	69	291.8926	69	227.1291	69	198.0562	69	204.7312	69
	70	40.97289	70	-3.591816	70	-2.603408	70	351.8886	70	312.9232	70	215.8172	70	202.1923	70	191.2819	70	184.1557	70	30.97476	70	29.95345	70	283.9847	70	183.0708	70	221.0099	70	115.1221	70	166.9619	70	201.5832	70	87.5164	70	79.6692	70	334.9538	70	289.1129	70	226.5892	70	198.2025	70	200.7241	70
	71	43.22271	71	-2.51208	71	-.3859664	71	352.0577	71	309.3692	71	213.6946	71	197.8119	71	191.4878	71	185.7809	71	32.45695	71	31.07464	71	286.0968	71	181.6649	71	216.9068	71	109.7943	71	161.1159	71	194.618	71	89.73256	71	82.42873	71	330.7704	71	285.0309	71	226.3909	71	197.0984	71	194.9895	71
	72	42.85761	72	-5.067334E-02	72	2.626456	72	351.0577	72	307.8592	72	213.7841	72	196.2832	72	192.0405	72	186.8751	72	32.18113	72	32.40237	72	286.4297	72	179.8347	72	214.0997	72	108.3531	72	168.1842	72	195.4315	72	93.34834	72	85.74894	72	329.1788	72	279.3394	72	225.177	72	197.5852	72	188.8037	72
	73	42.5108	73	-1.355676	73	4.510943	73	350.831	73	306.3195	73	216.6691	73	196.2185	73	190.6947	73	186.7749	73	32.45475	73	33.32201	73	285.6467	73	177.9328	73	212.144	73	107.1914	73	167.3985	73	209.7942	73	96.00208	73	88.87865	73	327.3443	73	274.3531	73	223.3508	73	198.1535	73	184.145	73
	74	40.99537	74	.8834426	74	7.307185	74	348.8374	74	305.1266	74	220.218	74	197.0648	74	187.7414	74	185.005	74	32.19785	74	33.66087	74	283.1544	74	174.8566	74	207.8247	74	104.3386	74	166.0264	74	207.3322	74	98.11759	74	92.28266	74	328.4001	74	273.1828	74	221.8506	74	197.4442	74	182.7688	74
	75	39.45274	75	1.535139	75	9.985693	75	347.142	75	304.4258	75	224.1777	75	198.8581	75	184.4862	75	182.9684	75	31.81045	75	34.44482	75	280.2807	75	170.9706	75	199.7212	75	99.98851	75	161.7023	75	208.396	75	100.8646	75	93.54494	75	328.6072	75	272.0655	75	216.7624	75	196.2661	75	180.3305	75
	76	39.15524	76	3.320995	76	11.76804	76	344.7076	76	303.2199	76	226.5285	76	198.8064	76	179.2686	76	181.5348	76	32.89886	76	35.22665	76	276.0611	76	166.9894	76	194.5423	76	95.00005	76	156.0116	76	211.1193	76	102.4669	76	94.23232	76	329.0544	76	271.2794	76	212.145	76	193.1649	76	181.2132	76
	77	36.34748	77	4.7876	77	13.47875	77	342.1074	77	301.199	77	228.0002	77	197.8841	77	174.1647	77	178.8507	77	35.26803	77	36.04995	77	270.5732	77	162.2966	77	186.2955	77	87.46328	77	145.6043	77	207.7449	77	103.8959	77	93.98012	77	329.1599	77	271.2962	77	208.5608	77	187.5056	77	181.6884	77
	78	35.92481	78	5.789674	78	15.75431	78	340.2493	78	301.5431	78	226.0627	78	197.4967	78	170.7309	78	176.626	78	37.81177	78	36.98564	78	265.6173	78	157.7709	78	178.5683	78	80.02573	78	139.3368	78	200.2695	78	104.787	78	94.79616	78	330.1927	78	271.9282	78	206.4442	78	182.7091	78	181.2128	78
	79	34.97266	79	8.514544	79	17.36792	79	339.9785	79	298.8374	79	220.4548	79	195.0328	79	168.3036	79	173.5732	79	39.93081	79	38.30289	79	262.1362	79	153.9616	79	169.9971	79	73.1443	79	131.8213	79	198.1847	79	106.7959	79	94.91252	79	331.4408	79	272.4637	79	204.081	79	179.0585	79	182.691	79
	80	34.86632	80	11.90501	80	20.58175	80	341.0884	80	298.6318	80	213.957	80	190.4754	80	165.393	80	170.6162	80	41.31226	80	37.97738	80	259.0592	80	151.6954	80	162.8055	80	66.4782	80	124.0002	80	181.9059	80	107.2221	80	95.01701	80	330.3756	80	271.9288	80	201.0343	80	175.6573	80	183.2682	80
	81	35.69161	81	13.21944	81	21.81719	81	342.4287	81	297.6452	81	205.0494	81	185.5584	81	163.0479	81	167.7115	81	42.92266	81	38.71998	81	256.8148	81	151.7444	81	153.7613	81	59.39062	81	122.4852	81	181.7262	81	106.8955	81	96.64024	81	328.2701	81	269.6198	81	195.1938	81	169.9862	81	184.5297	81
	82	35.45716	82	15.63557	82	24.50001	82	343.6698	82	297.7086	82	196.7881	82	179.5413	82	162.3024	82	166.4181	82	44.44958	82	39.91707	82	255.421	82	150.524	82	146.0575	82	52.8225	82	108.6455	82	177.5388	82	107.6213	82	97.53519	82	325.6881	82	267.2921	82	189.4886	82	166.4257	82	180.6557	82
	83	36.62118	83	16.4458	83	25.18787	83	344.3985	83	297.5956	83	188.0313	83	171.3874	83	158.0116	83	165.4109	83	45.13861	83	38.37024	83	253.3721	83	149.539	83	139.274	83	46.5941	83	103.7199	83	170.5898	83	107.2584	83	99.2156	83	323.6925	83	262.4809	83	184.193	83	162.6783	83	177.6379	83
	84	37.71288	84	18.08618	84	27.85505	84	343.6938	84	295.0763	84	179.811	84	165.1561	84	155.4869	84	162.9015	84	45.17828	84	37.73933	84	251.5964	84	148.3898	84	134.2887	84	42.93793	84	103.4404	84	176.1792	84	107.6886	84	99.10645	84	321.4633	84	258.4364	84	177.1434	84	157.7075	84	169.5764	84
	85	39.69058	85	19.67719	85	29.1268	85	340.8133	85	292.2012	85	172.6969	85	160.4807	85	151.3034	85	158.6187	85	45.46183	85	37.63202	85	247.9463	85	146.9216	85	130.4287	85	38.719	85	101.3453	85	174.112	85	107.6812	85	98.25331	85	319.2685	85	256.8954	85	169.754	85	153.0018	85	163.1772	85
	86	41.4171	86	21.37627	86	30.47303	86	337.3846	86	288.9097	86	167.824	86	155.4001	86	146.8069	86	154.964	86	44.70788	86	37.14022	86	245.1788	86	144.5955	86	128.1655	86	34.68101	86	97.27507	86	169.1697	86	107.666	86	96.66962	86	316.3331	86	254.9188	86	164.4776	86	146.8188	86	159.8519	86
	87	43.62779	87	21.68276	87	32.09278	87	332.8368	87	284.4105	87	164.3544	87	149.4318	87	143.743	87	151.2368	87	44.42368	87	36.5009	87	242.2017	87	141.5302	87	124.8191	87	30.70163	87	93.8318	87	174.0123	87	107.0621	87	94.44004	87	311.6664	87	253.0567	87	158.6419	87	140.9375	87	157.9435	87
	88	45.16069	88	22.29046	88	32.74095	88	326.1059	88	277.7492	88	161.2054	88	144.3359	88	138.5739	88	148.1818	88	43.01979	88	35.53159	88	239.4418	88	138.3831	88	120.5455	88	28.55469	88	90.80805	88	172.3797	88	107.5717	88	93.76714	88	308.9962	88	250.9865	88	153.5766	88	136.8175	88	156.4928	88
	89	49.22151	89	21.67561	89	34.48524	89	318.901	89	272.8751	89	157.2891	89	139.3598	89	135.9925	89	142.866	89	41.34673	89	34.99902	89	234.8706	89	133.408	89	114.5016	89	24.61706	89	88.70507	89	172.4005	89	107.2279	89	93.12061	89	304.6104	89	248.2607	89	147.824	89	131.3275	89	153.6698	89
	90	50.54866	90	21.40554	90	33.22259	90	312.2816	90	264.7421	90	152.412	90	134.3409	90	132.0793	90	138.1459	90	39.71078	90	34.06217	90	231.1529	90	129.9271	90	110.0061	90	21.82992	90	88.21311	90	169.1061	90	107.399	90	93.0936	90	300.7245	90	244.2276	90	144.4077	90	126.6724	90	152.4738	90
	91	49.84167	91	21.49615	91	32.43953	91	307.4574	91	258.7185	91	148.0935	91	129.5817	91	129.5675	91	134.4946	91	37.50529	91	31.62266	91	227.5869	91	124.925	91	104.9597	91	18.09148	91	86.17301	91	168.7623	91	108.1763	91	92.81094	91	299.1121	91	239.7666	91	140.6427	91	122.3572	91	151.1857	91
	92	46.97495	92	22.55252	92	32.45976	92	303.232	92	253.9949	92	143.8261	92	123.648	92	127.3629	92	131.593	92	35.5252	92	30.33648	92	224.9966	92	120.7941	92	101.1433	92	16.30621	92	87.31007	92	163.4414	92	109.545	92	94.62407	92	297.0368	92	235.6493	92	138.0009	92	120.0672	92	149.4384	92
	93	44.568	93	24.13381	93	32.63306	93	302.1552	93	250.7452	93	140.2495	93	118.9302	93	127.0431	93	128.6637	93	34.34743	93	28.91264	93	223.2941	93	116.606	93	95.25436	93	13.21849	93	80.86105	93	162.3313	93	111.0185	93	96.36891	93	293.3951	93	229.5656	93	136.1595	93	117.2006	93	147.808	93
	94	41.93103	94	21.21054	94	31.85434	94	300.1396	94	248.3366	94	136.5928	94	114.0524	94	128.2212	94	128.5343	94	32.65733	94	27.87341	94	222.389	94	114.5007	94	90.66527	94	8.936074	94	77.75209	94	156.1192	94	111.4957	94	98.56033	94	289.7625	94	224.418	94	133.5911	94	114.5892	94	146.3149	94
	95	38.8422	95	22.07788	95	32.37781	95	302.496	95	249.4167	95	132.7449	95	109.7232	95	128.3509	95	127.68	95	30.4131	95	26.46195	95	220.0446	95	112.0709	95	87.35758	95	7.092118	95	76.24351	95	152.0346	95	113.2021	95	100.5517	95	286.9992	95	219.42	95	131.8057	95	113.0239	95	142.8211	95
	96	35.85798	96	22.33424	96	33.32272	96	300.7732	96	249.3335	96	129.914	96	105.2784	96	128.2175	96	128.4997	96	29.47416	96	25.98765	96	216.5384	96	109.5239	96	83.62785	96	4.556951	96	73.14901	96	155.6659	96	112.83	96	101.4473	96	283.9873	96	215.8487	96	127.8075	96	110.2908	96	136.3517	96
	97	32.93205	97	23.16426	97	33.75338	97	301.3541	97	250.9075	97	127.2459	97	102.3518	97	125.4926	97	127.4148	97	30.17475	97	24.88327	97	212.0129	97	106.8497	97	81.47404	97	4.408019	97	71.18571	97	150.8853	97	112.3398	97	100.9663	97	280.0362	97	213.7309	97	126.6015	97	107.8538	97	130.9878	97
	98	30.0958	98	24.76231	98	34.1744	98	301.7389	98	250.6591	98	125.4627	98	99.97733	98	122.7135	98	126.6377	98	30.52735	98	24.98466	98	207.1099	98	103.5426	98	78.5378	98	2.690765	98	66.0833	98	147.9105	98	112.2264	98	98.20595	98	278.2594	98	210.837	98	122.4379	98	105.6927	98	124.0629	98
	99	29.52026	99	25.57106	99	33.32296	99	297.9017	99	247.5698	99	123.7224	99	98.12622	99	118.0764	99	125.3675	99	31.0523	99	25.44504	99	201.6189	99	100.4641	99	78.44029	99	3.059514	99	66.07921	99	142.4636	99	110.9505	99	95.75224	99	276.6727	99	208.9873	99	116.8724	99	103.4913	99	121.712	99
	100	31.66744	100	26.93357	100	33.532	100	297.1952	100	247.271	100	121.8625	100	96.22527	100	111.8542	100	122.4239	100	31.97187	100	25.3169	100	195.9553	100	97.05155	100	77.91994	100	2.585003	100	61.65044	100	139.6584	100	109.2864	100	92.97502	100	274.2102	100	208.1487	100	113.2255	100	101.8343	100	121.5169	100
	101	31.081	101	28.3084	101	33.73535	101	293.6279	101	242.4087	101	120.4728	101	94.30147	101	106.5561	101	119.9663	101	32.82286	101	24.32273	101	190.5698	101	93.67064	101	76.78849	101	2.016526	101	63.41124	101	139.3253	101	108.0485	101	90.98019	101	271.8157	101	208.2639	101	108.0001	101	97.1358	101	119.0782	101
	102	33.71337	102	28.36775	102	33.6712	102	289.6	102	236.235	102	117.8178	102	92.27214	102	101.7265	102	116.2606	102	32.77724	102	24.32084	102	184.2033	102	89.95907	102	74.77342	102	.5442158	102	63.1605	102	130.7591	102	106.8155	102	90.06582	102	268.3274	102	207.6424	102	104.804	102	92.10537	102	113.5052	102
	103	33.23481	103	27.53693	103	32.72923	103	286.0809	103	231.5587	103	115.2179	103	89.71187	103	95.55791	103	113.2917	103	33.03204	103	23.65788	103	178.8189	103	86.56461	103	73.52924	103	-2.021482	103	62.97291	103	131.4877	103	105.1028	103	88.95486	103	263.1917	103	206.6841	103	102.0825	103	88.81244	103	110.8152	103
	104	32.36518	104	27.87912	104	32.9136	104	276.826	104	223.4133	104	111.3263	104	86.96976	104	90.90351	104	108.9538	104	32.33541	104	22.70295	104	173.4734	104	82.70042	104	70.12598	104	-4.228287	104	59.80376	104	128.8686	104	104.2744	104	87.97695	104	258.9839	104	202.8431	104	100.6191	104	86.25243	104	106.0357	104
	105	32.59743	105	27.05684	105	31.88311	105	271.414	105	217.781	105	107.3722	105	83.94701	105	86.72036	105	105.3301	105	31.00289	105	22.90363	105	168.3962	105	79.96184	105	66.3435	105	-6.765907	105	61.07972	105	128.7213	105	102.8702	105	86.58994	105	255.4327	105	197.6103	105	97.88905	105	83.39537	105	104.3922	105
	106	34.98451	106	25.79386	106	30.23606	106	266.0818	106	212.8602	106	102.7799	106	79.62358	106	83.11657	106	100.3521	106	29.0113	106	22.1535	106	164.1474	106	76.19012	106	63.54141	106	-9.609844	106	60.07186	106	122.4154	106	101.7043	106	85.44159	106	253.3346	106	191.196	106	95.07901	106	81.16253	106	103.6911	106
	107	37.92556	107	25.46845	107	29.73344	107	260.5059	107	206.6651	107	98.10064	107	75.29329	107	80.6385	107	96.47673	107	27.25738	107	19.83381	107	161.1381	107	74.68522	107	59.24437	107	-12.33804	107	59.05506	107	122.9957	107	99.21236	107	82.9139	107	249.6283	107	185.8751	107	92.08964	107	78.0865	107	100.9945	107
	108	40.0106	108	24.09572	108	28.61314	108	256.8008	108	203.1349	108	93.10471	108	70.7159	108	81.55922	108	93.49084	108	25.65891	108	18.11484	108	159.1346	108	72.89172	108	53.93476	108	-14.89025	108	55.65684	108	116.8905	108	97.29475	108	79.92747	108	245.2252	108	181.1985	108	89.8679	108	76.03659	108	96.10538	108
	109	40.60433	109	24.45721	109	28.45941	109	251.9508	109	197.9294	109	88.57805	109	66.29472	109	81.3076	109	90.74097	109	23.23161	109	17.00421	109	157.3902	109	71.58182	109	50.16199	109	-17.62367	109	54.27847	109	114.485	109	93.32733	109	76.89029	109	241.234	109	177.5764	109	87.69057	109	74.17509	109	91.83806	109
	110	40.33567	110	22.45651	110	27.22226	110	247.3654	110	193.8283	110	84.25976	110	61.36459	110	80.41887	110	89.36128	110	20.89788	110	14.79589	110	154.6201	110	69.24454	110	45.38841	110	-19.73615	110	53.02823	110	114.2288	110	89.72483	110	73.75356	110	237.5397	110	174.5865	110	83.77872	110	70.66698	110	87.12029	110
	111	38.46121	111	22.25264	111	27.29843	111	241.789	111	186.5963	111	80.73291	111	57.77059	111	80.47255	111	86.78728	111	18.51287	111	13.82708	111	152.0527	111	66.83311	111	40.21825	111	-21.51961	111	51.44966	111	109.8283	111	86.80706	111	72.08545	111	233.6448	111	172.1081	111	78.92142	111	67.83012	111	83.89067	111
	112	38.42187	112	22.35058	112	26.93482	112	233.7668	112	179.6246	112	77.07213	112	54.42036	112	77.97301	112	84.7286	112	16.37796	112	12.4117	112	149.5928	112	64.21265	112	36.69472	112	-22.27537	112	49.9266	112	108.4485	112	84.37291	112	71.97543	112	231.6718	112	169.3349	112	75.40633	112	64.57414	112	81.25439	112
	113	33.64391	113	22.91321	113	27.51896	113	228.912	113	176.0649	113	75.36543	113	52.69421	113	76.10618	113	82.30391	113	14.02154	113	11.79368	113	146.1172	113	61.64837	113	33.53449	113	-23.12663	113	50.66152	113	106.9844	113	83.41299	113	71.68535	113	229.4081	113	167.176	113	71.55786	113	60.84064	113	76.18999	113
	114	31.10712	114	23.85579	114	27.44596	114	223.96	114	169.7265	114	73.81579	114	51.12263	114	73.67583	114	80.19092	114	12.64377	114	10.56515	114	141.7297	114	58.80405	114	31.31146	114	-23.28078	114	48.4403	114	105.2196	114	83.66255	114	72.92261	114	226.5044	114	164.7613	114	70.26441	114	55.56428	114	73.28205	114
	115	31.9538	115	24.17525	115	27.67373	115	219.6511	115	165.1258	115	72.2412	115	49.39891	115	70.92792	115	78.85133	115	11.13755	115	9.72901	115	138.2813	115	54.9265	115	29.31688	115	-23.34701	115	46.16483	115	102.4544	115	85.01584	115	73.8861	115	222.768	115	163.6135	115	69.00706	115	53.44555	115	67.83653	115
	116	30.92698	116	23.86462	116	27.11068	116	214.6253	116	160.944	116	70.65302	116	47.42443	116	64.64847	116	74.97789	116	9.210638	116	8.195883	116	134.1803	116	49.93459	116	30.21407	116	-24.68739	116	44.50242	116	101.5325	116	86.55652	116	74.25864	116	219.6578	116	162.0542	116	67.44214	116	51.77842	116	65.46124	116
	117	28.91187	117	25.77295	117	27.31739	117	213.3806	117	158.0704	117	68.54367	117	45.57186	117	57.50709	117	71.59373	117	8.543131	117	6.474712	117	129.3625	117	45.23622	117	30.83554	117	-24.75637	117	39.98029	117	95.30221	117	88.35195	117	73.0527	117	217.3556	117	158.5377	117	65.59161	117	50.15232	117	63.63744	117
	118	25.3334	118	25.47287	118	26.86268	118	211.073	118	155.557	118	67.13879	118	43.05093	118	51.13398	118	70.00871	118	7.210735	118	5.553187	118	125.5326	118	41.52016	118	29.01707	118	-25.10455	118	43.15119	118	94.49024	118	87.98701	118	71.96135	118	214.424	118	156.0653	118	62.95964	118	48.37272	118	64.70298	118
	119	25.92463	119	26.4995	119	26.69508	119	210.1138	119	152.4754	119	64.83153	119	40.64135	119	46.3437	119	65.85484	119	5.266867	119	3.59923	119	120.9912	119	38.10775	119	29.40173	119	-25.27905	119	38.17898	119	93.82683	119	87.34167	119	70.83676	119	212.9917	119	154.3104	119	61.99135	119	47.54084	119	65.29337	119
	120	24.12094	120	26.38301	120	25.8737	120	208.5478	120	151.4712	120	63.49941	120	37.7997	120	46.16674	120	58.26212	120	3.598901	120	1.659218	120	116.0836	120	34.92904	120	27.8182	120	-26.11172	120	38.53336	120	90.00444	120	84.82253	120	67.5652	120	209.6877	120	151.3455	120	60.45734	120	46.14587	120	64.88058	120
	121	20.08821	121	25.86521	121	24.5446	121	207.1971	121	149.4741	121	59.89741	121	34.01565	121	44.581	121	53.73853	121	1.520734	121	.7345966	121	111.2404	121	32.06105	121	25.74797	121	-26.14527	121	38.04993	121	88.19462	121	81.59438	121	66.33574	121	205.8307	121	148.1918	121	59.88305	121	46.04617	121	60.72023	121
	122	19.41099	122	24.47636	122	23.15859	122	203.3588	122	146.5454	122	56.06406	122	32.27617	122	43.88985	122	54.7533	122	-1.338567	122	-7.268265E-02	122	107.3741	122	28.71468	122	24.21431	122	-28.29825	122	36.29273	122	90.7495	122	79.08213	122	63.11492	122	202.4175	122	145.8409	122	56.85426	122	43.77707	122	54.81996	122
	123	14.41384	123	22.87814	123	22.02719	123	200.3924	123	142.5519	123	52.27364	123	29.60791	123	40.99749	123	55.2125	123	-2.452103	123	-.9115363	123	103.9824	123	26.97567	123	21.65788	123	-29.51414	123	32.5289	123	82.5491	123	76.62921	123	61.41108	123	198.9023	123	142.9881	123	54.29077	123	41.16371	123	49.89848	123
	124	15.99549	124	21.16879	124	20.80569	124	198.1879	124	138.702	124	49.15447	124	27.03759	124	39.4852	124	54.72777	124	-3.404688	124	-2.047255	124	100.4864	124	25.67078	124	18.90404	124	-30.80571	124	26.43546	124	83.66458	124	73.243	124	59.56799	124	196.3975	124	141.0386	124	53.20076	124	38.85632	124	46.26543	124
	125	19.46546	125	18.52369	125	18.65035	125	190.604	125	133.9756	125	45.68809	125	24.40148	125	41.54428	125	52.85807	125	-3.972588	125	-2.506028	125	97.2048	125	23.83252	125	15.8594	125	-31.77192	125	25.32171	125	76.71793	125	70.63171	125	57.03031	125	193.7305	125	138.024	125	49.72264	125	35.99902	125	43.10152	125
	126	20.09542	126	17.69292	126	17.30192	126	183.58	126	127.6403	126	42.03517	126	21.52067	126	42.2089	126	53.63713	126	-5.589445	126	-2.611027	126	92.94996	126	21.99587	126	13.4807	126	-32.56693	126	23.07087	126	74.05185	126	67.49754	126	55.04771	126	190.7145	126	135.4335	126	46.05211	126	32.5724	126	39.85413	126
	127	23.25523	127	16.90444	127	15.25899	127	175.958	127	120.9762	127	40.44288	127	20.00058	127	42.20763	127	54.30086	127	-6.846477	127	-1.46969	127	89.47427	127	20.38012	127	9.212572	127	-33.89712	127	19.8247	127	71.06995	127	65.00363	127	51.9525	127	187.4523	127	134.3126	127	41.76862	127	28.47837	127	36.04291	127
	128	25.15306	128	14.55163	128	13.95978	128	171.0309	128	116.3824	128	38.06831	128	18.51966	128	40.98603	128	52.11534	128	-7.319733	128	-1.016316	128	85.64507	128	17.50354	128	5.310599	128	-34.45235	128	17.30464	128	69.55247	128	64.9799	128	48.68719	128	185.4885	128	133.4799	128	37.87624	128	26.63762	128	32.32043	128
	129	28.18698	129	14.05297	129	13.71276	129	164.4066	129	110.6579	129	37.06117	129	17.23053	129	41.00359	129	50.03625	129	-7.237735	129	-2.181929	129	82.67856	129	15.13815	129	3.433805	129	-35.01139	129	12.47371	129	65.85978	129	63.84971	129	46.20551	129	184.2659	129	130.5059	129	34.56343	129	23.91706	129	29.67817	129
	130	29.77935	130	13.24762	130	13.11516	130	157.5969	130	105.4117	130	36.22828	130	16.19706	130	39.978	130	48.97604	130	-6.982829	130	-3.849825	130	79.29018	130	13.66878	130	1.570551	130	-36.10295	130	6.791471	130	65.24167	130	61.10958	130	44.46552	130	181.5792	130	127.8865	130	33.9717	130	19.95391	130	28.81662	130
	131	31.0289	131	13.32268	131	11.13434	131	151.8937	131	100.6277	131	34.76932	131	14.64262	131	36.88968	131	46.87501	131	-7.600463	131	-4.802899	131	75.8068	131	11.31332	131	-.8719579	131	-37.10969	131	4.994453	131	62.0881	131	58.11566	131	43.43295	131	181.2253	131	126.8799	131	33.94843	131	18.11249	131	29.70264	131
	132	34.12754	132	13.20599	132	10.51736	132	146.143	132	93.47373	132	34.49693	132	12.68696	132	34.09094	132	45.05968	132	-9.707586	132	-5.74578	132	71.98247	132	8.66995	132	-1.807341	132	-36.90339	132	.7666534	132	59.99039	132	57.07733	132	42.00024	132	178.6351	132	127.5578	132	32.01981	132	19.03937	132	28.56565	132
	133	36.26002	133	13.19824	133	9.900957	133	142.5952	133	89.34151	133	32.56009	133	10.40389	133	28.51135	133	41.89965	133	-11.44859	133	-6.07329	133	68.32464	133	6.572155	133	-2.515414	133	-37.5594	133	-3.202263	133	60.52358	133	54.53159	133	39.68295	133	176.0255	133	127.0792	133	29.59308	133	19.57014	133	28.83568	133
	134	34.7512	134	12.61887	134	9.573302	134	138.61	134	87.36063	134	32.02487	134	9.693052	134	23.73947	134	39.25356	134	-12.92095	134	-7.122087	134	65.42287	134	4.291835	134	-3.340203	134	-37.98392	134	-7.190493	134	59.16086	134	51.67423	134	39.42151	134	171.0918	134	125.5737	134	25.82463	134	20.60287	134	28.22371	134
	135	32.93277	135	11.40592	135	9.59049	135	133.5153	135	85.03488	135	30.23416	135	7.082524	135	20.79765	135	35.5331	135	-15.51573	135	-8.584847	135	62.87622	135	1.526702	135	-4.29925	135	-37.6137	135	-9.831316	135	53.2674	135	49.82927	135	38.74723	135	167.1723	135	122.6745	135	22.01377	135	17.84865	135	27.36778	135
	136	27.9722	136	11.11083	136	9.365279	136	132.4801	136	82.83512	136	27.91487	136	4.449154	136	14.62481	136	31.49881	136	-17.12156	136	-10.37742	136	59.63142	136	-.707369	136	-4.491141	136	-37.73159	136	-12.43283	136	52.37998	136	48.70392	136	36.83469	136	164.9575	136	118.6543	136	22.58758	136	13.54277	136	25.80388	136
	137	27.2163	137	10.06936	137	8.639444	137	130.003	137	79.76097	137	26.55757	137	1.92393	137	11.27923	137	28.90789	137	-18.52344	137	-12.5136	137	56.78186	137	-3.043792	137	-4.830287	137	-40.02485	137	-17.59517	137	49.81264	137	47.26282	137	34.01444	137	161.9215	137	114.7195	137	23.52512	137	11.36081	137	24.80596	137
	138	24.75823	138	8.841311	138	7.535741	138	128.3657	138	76.96716	138	22.66744	138	-3.925763E-02	138	7.112902	138	25.30914	138	-20.23326	138	-14.16954	138	54.26943	138	-4.846179	138	-5.632882	138	-41.19211	138	-21.85038	138	47.2759	138	46.7386	138	31.45823	138	159.3506	138	112.5891	138	22.35924	138	11.23392	138	24.18993	138
	139	26.61008	139	6.883165	139	6.176236	139	123.8823	139	74.0204	139	18.44543	139	-3.015598	139	4.76597	139	22.65728	139	-23.40374	139	-14.75888	139	52.22042	139	-6.647347	139	-6.193524	139	-42.7537	139	-26.04836	139	41.09994	139	46.20869	139	30.8689	139	157.039	139	110.2457	139	20.31678	139	10.69148	139	20.70679	139
	140	25.96665	140	4.968839	140	4.962456	140	121.2492	140	70.42033	140	14.87395	140	-5.751497	140	4.006699	140	20.74721	140	-25.45426	140	-16.39055	140	49.96711	140	-8.645632	140	-7.227208	140	-43.00803	140	-33.23699	140	32.48684	140	44.86279	140	28.8593	140	153.8043	140	108.0355	140	17.28176	140	9.525455	140	17.65681	140
	141	26.86748	141	3.201545	141	3.725198	141	117.5648	141	66.52454	141	11.22229	141	-8.402623	141	5.004106	141	21.45875	141	-27.96251	141	-17.70113	141	48.03427	141	-11.17012	141	-10.5344	141	-42.93177	141	-35.52007	141	28.32813	141	43.9306	141	26.86582	141	149.9718	141	106.5217	141	14.37567	141	8.656075	141	15.32689	141
	142	27.02412	142	.8239684	142	2.768312	142	114.0687	142	63.59819	142	9.030262	142	-10.0107	142	5.603292	142	21.39435	142	-30.29892	142	-18.11136	142	45.66901	142	-13.40234	142	-13.14109	142	-43.55314	142	-37.45013	142	24.71827	142	42.74273	142	25.7012	142	146.7373	142	103.9553	142	12.92705	142	5.76834	142	11.79144	142
	143	24.81605	143	-.2045765	143	.9239482	143	111.0059	143	60.6706	143	6.029733	143	-12.24413	143	6.646132	143	21.65209	143	-31.46702	143	-19.12389	143	43.45692	143	-14.56308	143	-13.89014	143	-43.01861	143	-42.0339	143	19.88068	143	39.91636	143	23.96103	143	144.426	143	101.2893	143	12.77749	143	2.725308	143	9.186997	143
	144	23.05023	144	-2.213892	144	-.702075	144	106.7221	144	56.7514	144	2.787091	144	-14.28776	144	7.402516	144	21.61663	144	-32.67037	144	-20.2258	144	40.02079	144	-15.49736	144	-16.19141	144	-42.24078	144	-44.35783	144	9.302402	144	37.94769	144	22.05136	144	142.6597	144	99.82316	144	12.63239	144	.6068704	144	7.165052	144
	145	22.55667	145	-3.786303	145	-2.00701	145	102.6676	145	53.11446	145	-.6502569	145	-16.14842	145	7.956645	145	21.82293	145	-35.08966	145	-21.46622	145	36.90906	145	-17.10367	145	-17.84491	145	-41.37458	145	-48.3523	145	9.615725	145	35.48095	145	20.207	145	140.1548	145	98.55489	145	11.68066	145	-1.285489	145	5.977156	145
	146	20.36302	146	-4.995706	146	-2.970218	146	98.64088	146	49.23951	146	-2.640261	146	-17.7329	146	8.100801	146	20.51196	146	-36.77227	146	-21.56522	146	32.91565	146	-19.27238	146	-18.25666	146	-40.83408	146	-48.49495	146	7.719052	146	33.5151	146	18.17598	146	136.8852	146	96.84024	146	9.323374	146	-2.228182	146	3.25003	146
	147	18.75628	147	-5.950792	147	-3.997545	147	94.52868	147	45.80375	147	-3.27214	147	-18.6338	147	5.490441	147	19.59536	147	-37.95554	147	-22.80648	147	30.20718	147	-19.40526	147	-19.25311	147	-39.91048	147	-52.08447	147	-2.604847	147	31.99102	147	16.54016	147	132.7959	147	94.39637	147	9.141747	147	-3.086159	147	3.042507	147
	148	17.69414	148	-6.077736	148	-5.717136	148	89.66153	148	40.72085	148	-3.37084	148	-20.48099	148	4.28724	148	18.65583	148	-38.04929	148	-23.95986	148	28.34738	148	-22.05352	148	-20.40123	148	-38.55807	148	-53.43582	148	-5.540378	148	31.0539	148	14.9928	148	129.6846	148	91.57185	148	9.301276	148	-3.443396	148	3.049812	148
	149	18.57075	149	-6.709092	149	-6.33884	149	85.44185	149	37.30693	149	-3.089085	149	-23.00708	149	1.769876	149	16.89779	149	-37.85511	149	-24.67282	149	25.10565	149	-24.44819	149	-20.05538	149	-37.53657	149	-55.08237	149	-5.524189	149	29.76212	149	13.86723	149	126.4315	149	87.44942	149	6.987589	149	-4.329713	149	2.121322	149
	150	19.08811	150	-6.859974	150	-6.793785	150	83.72401	150	34.93303	150	-2.470747	150	-22.78711	150	-2.731058	150	14.78545	150	-37.86979	150	-26.92464	150	23.42098	150	-25.24194	150	-19.55057	150	-37.55027	150	-60.16012	150	-8.704907	150	27.99218	150	13.60472	150	124.0954	150	84.91776	150	5.658193	150	-3.954471	150	2.150831	150
	151	19.82158	151	-7.872441	151	-7.36628	151	82.02213	151	29.32346	151	-3.515172	151	-24.23149	151	-5.117955	151	12.433	151	-38.81381	151	-27.28203	151	20.45199	151	-26.93101	151	-20.38534	151	-37.00145	151	-57.72753	151	-12.50402	151	26.81754	151	12.04563	151	122.1386	151	83.45349	151	4.220086	151	-3.740507	151	.3903222	151
	152	19.34199	152	-9.515771	152	-7.969237	152	80.36924	152	26.02844	152	-4.832522	152	-25.53797	152	-8.890523	152	9.291664	152	-39.8718	152	-28.10808	152	18.86641	152	-28.64054	152	-20.99638	152	-37.33487	152	-59.265	152	-10.23878	152	26.28105	152	10.83394	152	118.4282	152	81.51449	152	3.940701	152	-3.848103	152	-.5289173	152
	153	19.41326	153	-10.26637	153	-9.018493	153	78.0866	153	24.36561	153	-6.75161	153	-27.532	153	-12.95965	153	6.604089	153	-40.04685	153	-28.94452	153	16.36559	153	-29.61824	153	-21.24264	153	-37.69014	153	-61.40115	153	-13.97276	153	24.41861	153	9.819536	153	114.9198	153	79.7312	153	3.582133	153	-3.599451	153	-2.172725	153
	154	20.79094	154	-11.84769	154	-9.952767	154	74.77805	154	22.17049	154	-6.911167	154	-28.46443	154	-17.19512	154	4.470908	154	-41.16412	154	-29.52711	154	13.86163	154	-31.14118	154	-21.66779	154	-38.21502	154	-64.02415	154	-13.15257	154	23.29367	154	8.691493	154	111.7825	154	78.09276	154	4.326812	154	-3.250251	154	-2.686177	154
	155	21.2493	155	-13.17415	155	-10.91306	155	70.84914	155	19.67569	155	-8.219823	155	-29.68577	155	-20.27384	155	1.758565	155	-42.53453	155	-29.63079	155	12.64858	155	-32.00834	155	-22.92386	155	-39.08749	155	-62.22294	155	-15.57491	155	22.04399	155	6.171721	155	109.1555	155	76.19327	155	3.818779	155	-2.292327	155	-3.46235	155
	156	21.62893	156	-15.19837	156	-12.093	156	66.11493	156	16.97661	156	-9.712767	156	-30.75387	156	-22.60131	156	.778358	156	-43.74134	156	-29.27827	156	11.20126	156	-33.32896	156	-23.82327	156	-40.48216	156	-62.22888	156	-14.43752	156	21.05363	156	3.326891	156	106.6965	156	73.31922	156	2.004439	156	-2.082944	156	-6.460999	156
	157	20.749	157	-16.49682	157	-13.30842	157	62.88662	157	14.56369	157	-10.9497	157	-30.92027	157	-23.0624	157	-.6885504	157	-44.7299	157	-30.42175	157	9.140763	157	-34.32858	157	-25.53231	157	-41.1544	157	-61.06905	157	-10.53239	157	20.56555	157	1.366805	157	105.1822	157	70.33831	157	2.080417	157	-1.724163	157	-8.690357	157
	158	19.67261	158	-18.96031	158	-14.20063	158	59.50417	158	12.25724	158	-12.32863	158	-32.0923	158	-21.96428	158	-.9733875	158	-46.07148	158	-29.75175	158	7.754435	158	-35.81422	158	-27.18089	158	-41.97134	158	-61.49239	158	-12.82002	158	18.08325	158	.477598	158	103.2057	158	68.93639	158	1.078215	158	-1.285295	158	-9.985489	158
	159	19.26931	159	-20.69407	159	-14.95406	159	56.49508	159	8.649555	159	-14.2171	159	-32.83189	159	-21.45314	159	.1949488	159	-47.89689	159	-31.54846	159	5.65447	159	-36.52531	159	-28.07804	159	-43.00887	159	-60.0047	159	-13.46441	159	16.11141	159	-.2762092	159	101.2283	159	67.8374	159	1.36432	159	-2.689029	159	-11.44653	159
	160	18.41031	160	-21.67521	160	-15.94314	160	54.12645	160	5.326246	160	-16.41816	160	-33.13764	160	-20.37737	160	2.546271	160	-48.2221	160	-31.6644	160	3.731487	160	-38.00874	160	-28.96305	160	-43.0409	160	-56.97416	160	-8.526149	160	14.06517	160	-2.826788E-02	160	98.74827	160	66.47295	160	1.348655	160	-4.94895	160	-12.29763	160
	161	16.44039	161	-22.97101	161	-17.34899	161	50.39317	161	2.721817	161	-17.46497	161	-34.34286	161	-18.89487	161	2.604733	161	-48.41265	161	-31.68231	161	2.978969	161	-38.75285	161	-30.99303	161	-41.94306	161	-57.30516	161	-9.640331	161	12.77959	161	-.884779	161	95.39099	161	64.78342	161	1.193066	161	-5.464036	161	-13.29951	161
	162	14.56828	162	-23.46585	162	-18.40142	162	46.22885	162	-.1674727	162	-19.65312	162	-35.8582	162	-19.29255	162	3.734682	162	-48.74825	162	-31.62495	162	.8754778	162	-39.256	162	-32.02787	162	-40.74305	162	-50.42064	162	-9.437384	162	11.55331	162	-3.645125	162	93.4304	162	63.15186	162	1.4903	162	-5.452521	162	-13.51844	162
	163	13.01637	163	-23.93851	163	-18.9486	163	42.26294	163	-2.373012	163	-20.37132	163	-35.629	163	-18.93238	163	3.485966	163	-48.92279	163	-31.07957	163	-1.088268	163	-39.83895	163	-32.78163	163	-39.13317	163	-54.51113	163	-9.043604	163	10.6189	163	-5.664957	163	91.55275	163	61.86825	163	.8860272	163	-4.863005	163	-13.94427	163
	164	13.15545	164	-24.19777	164	-19.05856	164	39.36508	164	-4.639828	164	-21.71198	164	-36.11267	164	-19.01538	164	3.032977	164	-48.81911	164	-31.63903	164	-2.609415	164	-40.7888	164	-33.10432	164	-36.74857	164	-53.10715	164	-6.564298	164	9.600687	164	-7.626394	164	89.15329	164	60.53686	164	1.225884	164	-5.114789	164	-12.98834	164
	165	12.28545	165	-24.96622	165	-18.74637	165	36.29102	165	-6.251843	165	-22.86975	165	-36.71991	165	-21.89543	165	.8056391	165	-47.87119	165	-32.03437	165	-4.524813	165	-41.38479	165	-33.91016	165	-35.31057	165	-51.91857	165	-10.29912	165	9.672788	165	-8.620436	165	87.05263	165	57.40054	165	.1756713	165	-4.590541	165	-13.22934	165
	166	12.15206	166	-25.55526	166	-18.76155	166	33.38417	166	-8.585712	166	-25.36049	166	-38.22585	166	-24.76938	166	6.715357E-02	166	-46.59069	166	-32.90546	166	-7.148926	166	-41.75283	166	-32.45982	166	-34.42522	166	-51.33542	166	-12.53617	166	9.520864	166	-8.82981	166	83.15431	166	55.14371	166	-1.857762	166	-3.843502	166	-12.97482	166
	167	11.84828	167	-25.74919	167	-18.76816	167	31.27783	167	-10.70806	167	-26.08474	167	-39.592	167	-28.04742	167	-2.024894	167	-46.12191	167	-32.98434	167	-8.537516	167	-43.38242	167	-31.98809	167	-34.02224	167	-52.27898	167	-11.09499	167	8.610284	167	-10.01414	167	79.68128	167	52.77205	167	-2.419734	167	-5.18366	167	-13.49205	167
	168	10.71174	168	-26.96705	168	-18.78074	168	28.70618	168	-12.71067	168	-23.90704	168	-40.96422	168	-29.57148	168	-4.355752	168	-45.87086	168	-32.82467	168	-10.66755	168	-44.2734	168	-30.44886	168	-34.19532	168	-51.25723	168	-15.89329	168	7.300875	168	-11.78445	168	77.42125	168	50.22247	168	-3.190943	168	-4.485495	168	-13.59836	168
	169	9.204045	169	-26.94979	169	-18.33524	169	25.90711	169	-15.06508	169	-25.34486	169	-42.57962	169	-32.99598	169	-6.892344	169	-46.51705	169	-33.23264	169	-12.51901	169	-44.79988	169	-29.42984	169	-35.52105	169	-50.91307	169	-13.11908	169	7.116169	169	-11.22	169	74.09682	169	48.40917	169	-3.210922	169	-4.394041	169	-13.62771	169
	170	7.930678	170	-27.60054	170	-18.81534	170	22.72307	170	-17.20014	170	-25.18127	170	-44.26298	170	-35.34062	170	-9.452475	170	-46.33005	170	-33.32745	170	-14.44002	170	-44.9435	170	-29.13259	170	-35.42248	170	-49.81519	170	-14.46833	170	6.416164	170	-12.97247	170	70.56136	170	46.21444	170	-3.321742	170	-4.463512	170	-15.23105	170
	171	7.540633	171	-27.85849	171	-19.23856	171	20.5277	171	-19.23697	171	-27.68567	171	-46.31977	171	-38.84316	171	-11.95391	171	-46.07595	171	-32.91438	171	-17.40572	171	-46.21064	171	-30.17111	171	-34.89915	171	-49.95024	171	-19.81141	171	6.45193	171	-13.70596	171	67.60496	171	44.09016	171	-2.882614	171	-4.21597	171	-15.96265	171
	172	7.137568	172	-28.78294	172	-19.62086	172	18.07825	172	-21.91687	172	-29.01528	172	-46.14967	172	-40.69249	172	-13.96817	172	-46.37792	172	-32.32088	172	-18.52309	172	-46.59114	172	-31.20077	172	-35.39003	172	-50.71288	172	-21.48652	172	4.605582	172	-15.14727	172	66.133	172	41.11748	172	-3.332935	172	-3.988637	172	-17.80351	172
	173	6.768313	173	-30.61998	173	-20.14536	173	15.93731	173	-24.25632	173	-29.45716	173	-47.21207	173	-41.87303	173	-15.9388	173	-46.42651	173	-32.13681	173	-20.85884	173	-48.71968	173	-31.24602	173	-35.14848	173	-49.43525	173	-19.75658	173	2.298358	173	-15.56918	173	63.77253	173	39.66467	173	-2.934181	173	-3.492555	173	-19.0467	173
	174	5.490057	174	-32.10007	174	-20.45844	174	14.51698	174	-26.32413	174	-30.34167	174	-47.92538	174	-42.26263	174	-17.2579	174	-46.66983	174	-32.20031	174	-22.39194	174	-48.64209	174	-32.50198	174	-35.0093	174	-53.08356	174	-22.04898	174	.8372842	174	-17.64615	174	61.55562	174	38.91071	174	-2.088367	174	-2.807605	174	-20.52964	174
	175	5.073672	175	-33.99205	175	-20.2094	175	11.6091	175	-27.50105	175	-29.98315	175	-48.02943	175	-41.64019	175	-16.73861	175	-46.87017	175	-32.09904	175	-23.43362	175	-50.60011	175	-33.44658	175	-34.25488	175	-51.88746	175	-25.16432	175	-.8057798	175	-18.44156	175	59.00367	175	37.55721	175	-1.908308	175	-2.630984	175	-23.08239	175
	176	3.591857	176	-34.70108	176	-21.00002	176	8.842907	176	-29.43268	176	-30.23459	176	-48.83513	176	-40.80344	176	-16.76946	176	-46.39619	176	-31.70779	176	-25.73127	176	-52.59998	176	-33.99693	176	-34.06939	176	-52.08736	176	-28.9781	176	-2.438869	176	-21.03778	176	56.26918	176	35.4013	176	-.3642888	176	-1.578784	176	-23.56635	176
	177	2.271467	177	-35.86273	177	-23.03366	177	5.72154	177	-31.0369	177	-32.48369	177	-48.57067	177	-38.90436	177	-15.36747	177	-45.56789	177	-30.94039	177	-27.48511	177	-53.43557	177	-35.41344	177	-32.55262	177	-52.92141	177	-23.54054	177	-4.048721	177	-23.33611	177	54.118	177	33.35436	177	.2736574	177	-.810527	177	-23.3104	177
	178	1.319454	178	-37.36246	178	-23.29946	178	2.665125	178	-33.09157	178	-32.38826	178	-49.26783	178	-36.67095	178	-13.78871	178	-45.67469	178	-30.70783	178	-29.38494	178	-53.93502	178	-37.04286	178	-32.5052	178	-54.14951	178	-22.67678	178	-5.671691	178	-23.26065	178	51.74867	178	31.91272	178	1.174757	178	.310408	178	-22.20643	178
	179	.3668189	179	-37.21121	179	-22.60051	179	.1219584	179	-34.73835	179	-33.71278	179	-49.5881	179	-35.57027	179	-12.21527	179	-45.6137	179	-30.78633	179	-30.6123	179	-55.65931	179	-37.2267	179	-31.43581	179	-51.42164	179	-21.69685	179	-7.177784	179	-24.73397	179	50.36263	179	30.84577	179	.2633262	179	2.193592	179	-21.91205	179
	180	-.7253265	180	-37.46359	180	-24.12338	180	-2.664067	180	-37.47664	180	-33.82165	180	-48.73749	180	-35.14053	180	-12.13626	180	-44.45066	180	-29.90841	180	-32.01441	180	-56.28932	180	-37.13303	180	-30.59844	180	-46.64928	180	-21.36917	180	-8.95475	180	-26.4183	180	47.15744	180	29.52531	180	.3848255	180	2.499009	180	-22.28692	180
	181	-.5359143	181	-35.96941	181	-24.61898	181	-4.324006	181	-38.73459	181	-34.32283	181	-48.89321	181	-35.91856	181	-11.30906	181	-42.59917	181	-30.01572	181	-34.77091	181	-57.05309	181	-38.34089	181	-29.5811	181	-46.14982	181	-18.58159	181	-9.546112	181	-28.36555	181	44.4823	181	28.15533	181	.5153838	181	2.876328	181	-21.66974	181
	182	-4.576385E-02	182	-36.21067	182	-24.14158	182	-7.698217	182	-39.5841	182	-36.05416	182	-50.4572	182	-36.38314	182	-11.66187	182	-40.437	182	-30.11249	182	-36.12421	182	-57.82257	182	-37.92671	182	-28.41205	182	-47.23225	182	-15.98907	182	-10.09443	182	-29.4653	182	42.7887	182	26.83704	182	-.8872401	182	2.49376	182	-21.47039	182
	183	-.2681315	183	-36.28167	183	-23.83959	183	-11.30644	183	-40.66534	183	-34.05394	183	-50.93494	183	-38.08695	183	-12.30178	183	-39.52911	183	-30.22544	183	-38.00857	183	-58.34266	183	-36.1346	183	-28.40786	183	-40.78524	183	-15.66948	183	-10.54924	183	-30.43055	183	40.65636	183	24.72675	183	-1.249469	183	2.030483	183	-20.26797	183
	184	-.6402481	184	-36.61582	184	-23.24218	184	-14.66901	184	-42.10815	184	-36.19689	184	-52.57847	184	-40.4236	184	-13.05804	184	-38.50035	184	-29.66971	184	-38.98668	184	-59.34319	184	-36.51025	184	-28.36339	184	-39.00523	184	-10.48936	184	-11.47344	184	-32.05708	184	37.38569	184	22.40414	184	-2.073665	184	1.925887	184	-19.74889	184
	185	-5.357742E-02	185	-37.44387	185	-22.33171	185	-18.1676	185	-43.54296	185	-35.05071	185	-50.66894	185	-41.62149	185	-14.54171	185	-38.18334	185	-29.47851	185	-39.75464	185	-59.66003	185	-35.54744	185	-27.38255	185	-38.59712	185	-11.89195	185	-12.28827	185	-33.31087	185	35.35724	185	19.32514	185	-2.514197	185	2.229103	185	-19.87707	185
	186	1.628207	186	-37.30771	186	-22.20795	186	-20.03713	186	-45.01501	186	-35.51041	186	-51.99677	186	-44.82284	186	-15.9453	186	-37.46508	186	-29.02319	186	-41.09929	186	-59.58744	186	-34.42458	186	-27.64277	186	-39.56463	186	-11.26197	186	-12.95299	186	-33.46154	186	33.6473	186	17.13076	186	-1.879114	186	1.868575	186	-20.45378	186
	187	3.446905	187	-38.00788	187	-22.47826	187	-21.41278	187	-46.74246	187	-35.54151	187	-54.09769	187	-47.36832	187	-17.60492	187	-36.47094	187	-29.08079	187	-41.65751	187	-60.52807	187	-34.40939	187	-27.60612	187	-37.10196	187	-15.5025	187	-13.41354	187	-34.79684	187	31.54448	187	16.30065	187	-1.966956	187	1.297361	187	-22.31842	187
	188	3.474033	188	-38.40112	188	-22.86444	188	-22.14592	188	-47.64683	188	-34.80975	188	-53.0988	188	-50.54671	188	-18.93612	188	-36.52819	188	-29.49286	188	-42.71246	188	-60.43189	188	-34.53664	188	-27.43119	188	-39.72478	188	-10.58434	188	-15.14651	188	-36.53209	188	29.78289	188	14.16893	188	-2.111125	188	.9720289	188	-23.62368	188
	189	4.432106	189	-39.67104	189	-23.25416	189	-25.00982	189	-49.1122	189	-34.07468	189	-51.65429	189	-51.9002	189	-20.84045	189	-36.56737	189	-30.18415	189	-43.89215	189	-60.69521	189	-34.68011	189	-27.93713	189	-38.56831	189	-12.82247	189	-15.14297	189	-37.4917	189	28.92107	189	11.44319	189	-2.444779	189	.3436127	189	-26.52471	189
	190	5.064311	190	-40.22387	190	-23.78456	190	-27.32458	190	-49.63875	190	-34.63643	190	-54.90467	190	-53.8983	190	-22.09212	190	-35.95095	190	-29.67881	190	-44.67447	190	-60.07735	190	-34.05037	190	-27.47854	190	-44.19168	190	-20.26934	190	-15.44143	190	-38.43344	190	24.80043	190	9.730499	190	-1.945161	190	1.198312	190	-26.53983	190
	191	5.417531	191	-41.31733	191	-24.3398	191	-29.40216	191	-50.74456	191	-34.00455	191	-53.26334	191	-54.25745	191	-22.4992	191	-36.41438	191	-30.0032	191	-44.33784	191	-60.74194	191	-35.85561	191	-27.51568	191	-42.88032	191	-20.87676	191	-14.40982	191	-38.41743	191	22.45955	191	8.431547	191	-1.096034	191	2.068334	191	-26.11965	191
	192	5.454518	192	-42.24168	192	-24.45219	192	-32.43652	192	-51.33889	192	-33.23349	192	-53.33253	192	-53.27559	192	-22.67019	192	-36.78518	192	-29.96995	192	-45.08673	192	-61.458	192	-36.48521	192	-26.6255	192	-41.3146	192	-20.19124	192	-14.30896	192	-37.71127	192	20.64276	192	7.132061	192	-.7067095	192	3.366929	192	-26.53131	192
	193	6.387612	193	-42.88906	193	-25.46741	193	-34.28939	193	-52.29786	193	-35.36811	193	-53.07533	193	-52.29332	193	-22.84368	193	-36.48645	193	-29.22393	193	-45.28916	193	-61.53459	193	-37.28192	193	-25.38996	193	-45.1834	193	-22.53595	193	-14.08502	193	-37.89377	193	19.51507	193	5.686863	193	-1.865092	193	4.914303	193	-26.77385	193
	194	5.683336	194	-44.04451	194	-26.1035	194	-36.95207	194	-52.71835	194	-35.88136	194	-53.20191	194	-49.35875	194	-22.22799	194	-36.08807	194	-28.60087	194	-44.54705	194	-60.89654	194	-39.24417	194	-24.28873	194	-45.84707	194	-20.13894	194	-15.33543	194	-36.49294	194	17.98857	194	4.55034	194	-2.736799	194	5.810557	194	-26.40109	194
	195	7.136111	195	-44.56838	195	-26.09665	195	-39.15814	195	-54.55692	195	-38.37996	195	-53.21624	195	-47.72006	195	-22.05085	195	-34.90759	195	-27.81348	195	-43.79802	195	-60.92084	195	-40.25117	195	-23.3046	195	-46.43927	195	-21.4263	195	-15.25049	195	-35.85448	195	16.68295	195	4.908368	195	-2.735566	195	4.312525	195	-27.65775	195
	196	6.79756	196	-44.06738	196	-25.80784	196	-41.14104	196	-56.0359	196	-37.80927	196	-52.35109	196	-46.14522	196	-20.47568	196	-34.62337	196	-27.05495	196	-44.67237	196	-61.2427	196	-39.84171	196	-22.61602	196	-45.48586	196	-18.81679	196	-16.69783	196	-35.6376	196	14.85753	196	4.314809	196	-1.820948	196	5.642983	196	-26.41564	196
	197	6.746804	197	-43.63777	197	-25.86942	197	-43.72913	197	-57.77205	197	-40.00637	197	-54.72383	197	-46.92267	197	-20.58124	197	-33.80188	197	-26.84795	197	-44.09872	197	-59.76065	197	-39.99561	197	-21.1256	197	-43.53725	197	-15.24869	197	-17.13596	197	-37.21189	197	12.02905	197	4.775962	197	-.7163774	197	5.299457	197	-26.18923	197
	198	6.883899	198	-42.34569	198	-26.4861	198	-45.03489	198	-58.83104	198	-41.29267	198	-53.5004	198	-45.53293	198	-18.86605	198	-32.44158	198	-26.00137	198	-43.75077	198	-59.18431	198	-40.22332	198	-19.98141	198	-46.63243	198	-12.6209	198	-16.75097	198	-40.61189	198	11.06993	198	5.471679	198	-.9854943	198	5.190221	198	-25.92837	198
	199	7.34434	199	-41.6966	199	-26.05103	199	-47.59682	199	-60.60041	199	-41.28846	199	-52.90193	199	-45.6186	199	-18.83725	199	-30.57105	199	-26.04123	199	-43.51722	199	-58.20364	199	-39.19128	199	-20.06783	199	-47.84488	199	-7.67157	199	-16.17076	199	-41.03537	199	9.032084	199	4.978971	199	-1.598572	199	6.27951	199	-26.6746	199
	200	7.179429	200	-40.4381	200	-25.79507	200	-48.41568	200	-61.56903	200	-39.57548	200	-54.23593	200	-47.07344	200	-17.85457	200	-28.0964	200	-26.85452	200	-42.23121	200	-57.3086	200	-37.80098	200	-19.88807	200	-48.28851	200	-5.439362	200	-15.58835	200	-40.68639	200	9.040434	200	3.296696	200	-2.133322	200	6.978757	200	-25.52273	200
	201	5.745321	201	-40.67193	201	-24.89381	201	-50.05769	201	-62.0917	201	-40.4673	201	-56.0416	201	-48.17163	201	-18.91028	201	-26.31897	201	-26.4496	201	-40.94605	201	-55.29465	201	-36.34043	201	-18.54054	201	-43.03822	201	-8.023309	201	-15.67597	201	-41.12617	201	8.067677	201	1.409416	201	-1.982261	201	6.54693	201	-26.90977	201
	202	7.427146	202	-40.56951	202	-24.37625	202	-51.3913	202	-64.00961	202	-38.31433	202	-53.37547	202	-49.26572	202	-19.61252	202	-26.01314	202	-25.78391	202	-40.41693	202	-54.50544	202	-34.58298	202	-18.14965	202	-37.13537	202	-1.192565	202	-17.5308	202	-42.02528	202	8.648158	202	1.174715	202	-2.98641	202	6.371436	202	-26.26242	202
	203	8.879625	203	-39.99999	203	-24.28863	203	-52.48685	203	-64.003	203	-36.75967	203	-53.39049	203	-51.61095	203	-20.64739	203	-25.61062	203	-25.5671	203	-39.22533	203	-52.56062	203	-33.28444	203	-18.96948	203	-38.90676	203	-6.777606	203	-18.66004	203	-42.87139	203	8.902686	203	1.984305	203	-2.333484	203	5.649107	203	-26.01302	203
	204	10.36115	204	-40.37316	204	-24.01053	204	-53.8899	204	-65.34271	204	-37.26005	204	-53.17699	204	-53.20359	204	-21.05972	204	-24.8334	204	-24.55453	204	-37.27118	204	-51.10703	204	-32.27107	204	-17.99089	204	-38.9492	204	-6.845834	204	-18.64769	204	-42.87632	204	8.172931	204	2.613298	204	-1.976565	204	4.591186	204	-26.10095	204
	205	10.96964	205	-40.38496	205	-24.63601	205	-55.69276	205	-66.29157	205	-37.19651	205	-53.1252	205	-54.16572	205	-22.57882	205	-24.63486	205	-23.75863	205	-35.33606	205	-50.24039	205	-32.06361	205	-17.05412	205	-36.19587	205	-4.703279	205	-18.78686	205	-43.70402	205	8.011122	205	2.800138	205	-2.622794	205	3.683533	205	-26.00823	205
	206	12.29744	206	-41.39127	206	-25.52654	206	-57.55853	206	-67.53104	206	-35.98409	206	-54.31859	206	-55.02693	206	-23.55431	206	-24.09129	206	-23.29053	206	-33.11695	206	-49.53248	206	-30.71951	206	-16.81643	206	-41.62058	206	-2.35878	206	-19.96813	206	-44.71087	206	7.441208	206	3.635726	206	-3.286432	206	4.847126	206	-27.73696	206
	207	11.93569	207	-40.85036	207	-25.32037	207	-58.49125	207	-68.02677	207	-35.11049	207	-53.34797	207	-58.3824	207	-25.59412	207	-22.93978	207	-22.83717	207	-31.49257	207	-47.53759	207	-30.44116	207	-16.86895	207	-38.23012	207	-4.451101	207	-20.03721	207	-44.58728	207	8.274639	207	2.902223	207	-1.46581	207	4.915244	207	-28.68867	207
	208	9.783882	208	-41.71988	208	-25.60199	208	-59.57931	208	-70.5116	208	-35.93983	208	-53.14577	208	-57.75345	208	-26.74644	208	-22.95666	208	-22.91581	208	-28.86026	208	-46.04392	208	-31.87632	208	-14.93778	208	-38.4009	208	-8.114664	208	-20.68491	208	-45.11321	208	10.45368	208	1.840435	208	-1.92528	208	4.847163	208	-29.34638	208
	209	6.063759	209	-42.2784	209	-25.65932	209	-60.03722	209	-71.09946	209	-33.90949	209	-52.87259	209	-58.61292	209	-27.63876	209	-22.32875	209	-23.24891	209	-27.99145	209	-44.52359	209	-34.10358	209	-14.83741	209	-40.05709	209	-4.263975	209	-21.24449	209	-44.65347	209	12.41241	209	1.022992	209	-2.290758	209	5.328611	209	-28.76053	209
	210	5.11252	210	-42.51456	210	-25.87745	210	-60.53432	210	-71.66539	210	-33.99871	210	-53.1624	210	-58.40403	210	-27.99516	210	-22.19837	210	-22.04626	210	-26.71922	210	-43.41092	210	-34.62527	210	-12.9974	210	-40.84751	210	-10.8278	210	-22.07335	210	-45.76013	210	14.48935	210	1.401774	210	-1.702813	210	5.597535	210	-27.23206	210
	211	6.419753	211	-43.01985	211	-25.97374	211	-63.1026	211	-72.53753	211	-34.71519	211	-53.34933	211	-56.54443	211	-26.91475	211	-21.86367	211	-21.47849	211	-24.30106	211	-41.29166	211	-35.99592	211	-12.98889	211	-41.90409	211	-14.40764	211	-22.50286	211	-47.03872	211	14.90144	211	3.496787	211	-2.49184	211	5.076164	211	-26.076	211
	212	7.094771	212	-41.88335	212	-25.9084	212	-64.32655	212	-75.14272	212	-35.71339	212	-52.39	212	-54.95121	212	-26.25299	212	-20.70647	212	-20.07695	212	-23.19402	212	-39.1789	212	-35.63618	212	-12.03464	212	-42.96953	212	-7.745078	212	-21.55039	212	-47.92096	212	16.42188	212	5.915121	212	-2.692339	212	4.972681	212	-25.58091	212
	213	8.633512	213	-41.92141	213	-25.72546	213	-65.65448	213	-76.24281	213	-34.88395	213	-51.78931	213	-53.24855	213	-25.69286	213	-19.3867	213	-20.68309	213	-21.67743	213	-37.24555	213	-35.16248	213	-12.09906	213	-44.15051	213	-11.95806	213	-20.94055	213	-48.33312	213	17.40629	213	8.953634	213	-2.346403	213	5.69663	213	-26.32281	213
	214	9.124148	214	-41.27946	214	-25.76862	214	-66.56982	214	-77.57508	214	-37.06434	214	-52.29556	214	-51.70444	214	-24.6854	214	-18.28908	214	-20.52851	214	-19.87934	214	-35.9169	214	-36.24465	214	-10.62266	214	-45.07265	214	-13.06413	214	-19.3502	214	-46.71368	214	18.30124	214	11.50657	214	-1.359003	214	7.305898	214	-27.60999	214
	215	11.71107	215	-40.22527	215	-24.89021	215	-67.93997	215	-78.4828	215	-38.97317	215	-52.74099	215	-49.33574	215	-23.37272	215	-16.8752	215	-20.15975	215	-17.84927	215	-33.74485	215	-37.02789	215	-9.004503	215	-43.45609	215	-14.76069	215	-19.41536	215	-47.12204	215	20.51008	215	12.47461	215	-1.746562	215	8.964176	215	-29.86023	215
	216	15.26004	216	-39.75848	216	-24.84135	216	-70.11824	216	-79.65691	216	-38.57492	216	-52.41495	216	-49.78518	216	-22.88189	216	-15.82291	216	-20.18738	216	-15.61886	216	-31.95136	216	-35.84887	216	-11.04885	216	-42.63456	216	-14.50854	216	-18.91821	216	-46.28062	216	21.74804	216	13.44122	216	-1.867383	216	10.09871	216	-30.46889	216
	217	19.21512	217	-38.35647	217	-24.13799	217	-70.33379	217	-80.22361	217	-40.09045	217	-52.1498	217	-49.75976	217	-21.43289	217	-14.48956	217	-19.98311	217	-13.25524	217	-29.32357	217	-33.96818	217	-10.87434	217	-40.86164	217	-11.65639	217	-19.29183	217	-45.51109	217	23.53247	217	14.78047	217	-2.78054	217	8.845766	217	-27.89357	217
	218	22.36297	218	-38.41087	218	-23.76196	218	-71.83784	218	-80.71121	218	-39.97086	218	-51.81013	218	-51.16743	218	-21.34124	218	-14.25276	218	-20.53914	218	-11.59256	218	-27.43427	218	-32.66785	218	-11.20922	218	-41.68529	218	-12.57109	218	-19.23155	218	-46.22217	218	24.46604	218	14.97069	218	-1.811128	218	6.968126	218	-25.13877	218
	219	26.0335	219	-37.6986	219	-23.3695	219	-70.94411	219	-82.12448	219	-39.61327	219	-51.00777	219	-51.42595	219	-20.54965	219	-13.32842	219	-20.16543	219	-9.463842	219	-24.84713	219	-29.98598	219	-10.03953	219	-38.92845	219	-11.54771	219	-17.17059	219	-47.46908	219	27.64439	219	15.26419	219	.1879448	219	6.668658	219	-24.21847	219
	220	26.53749	220	-37.51762	220	-23.14628	220	-70.17818	220	-82.95261	220	-38.44987	220	-50.58758	220	-52.30107	220	-21.62841	220	-13.18002	220	-19.23486	220	-8.737277	220	-22.71766	220	-28.75967	220	-10.16166	220	-38.88915	220	-14.27632	220	-16.18579	220	-46.77755	220	28.04663	220	17.3972	220	2.802327	220	8.007905	220	-26.13629	220
	221	25.96654	221	-37.85464	221	-23.58496	221	-69.32061	221	-82.8941	221	-36.69807	221	-50.85819	221	-53.79771	221	-22.41338	221	-12.70334	221	-18.70393	221	-7.436593	221	-20.83278	221	-27.41665	221	-8.821291	221	-38.86938	221	-10.33491	221	-15.80204	221	-48.0662	221	29.34975	221	17.91359	221	3.827158	221	8.873058	221	-28.65915	221
	222	26.00367	222	-38.36469	222	-23.43909	222	-69.44747	222	-83.01686	222	-35.18331	222	-50.21072	222	-53.98965	222	-22.37853	222	-11.86459	222	-18.70796	222	-5.017712	222	-19.33416	222	-26.17475	222	-7.806606	222	-39.37577	222	-10.52445	222	-15.67684	222	-48.65656	222	30.63156	222	19.9003	222	1.916701	222	10.43004	222	-30.51701	222
	223	27.21296	223	-38.84294	223	-23.20378	223	-69.27958	223	-83.31181	223	-32.82722	223	-48.72919	223	-54.73112	223	-22.68875	223	-11.71496	223	-17.38428	223	-2.722141	223	-17.66543	223	-26.21279	223	-7.848886	223	-37.33801	223	-6.70606	223	-16.50803	223	-49.34679	223	31.12439	223	22.18509	223	1.979598	223	11.07536	223	-30.64524	223
	224	28.34593	224	-39.15894	224	-23.27819	224	-68.85616	224	-83.50742	224	-33.58223	224	-51.78449	224	-56.3478	224	-23.88032	224	-11.81771	224	-17.0423	224	-.5300967	224	-17.07292	224	-26.31505	224	-6.356163	224	-35.04596	224	-7.881902	224	-18.2263	224	-50.36003	224	31.90736	224	22.41923	224	2.466285	224	12.13325	224	-30.86512	224
	225	28.38092	225	-40.5561	225	-22.82148	225	-68.53487	225	-83.78674	225	-32.48531	225	-51.15498	225	-57.61329	225	-25.5376	225	-11.85629	225	-16.76823	225	.7874759	225	-16.86315	225	-26.05137	225	-5.765756	225	-34.35239	225	-3.907505	225	-18.17344	225	-50.52759	225	34.38824	225	23.53434	225	2.749799	225	12.73791	225	-31.62651	225
	226	29.82831	226	-40.93618	226	-23.92897	226	-66.99693	226	-82.84052	226	-31.45245	226	-49.91481	226	-59.81833	226	-26.64408	226	-11.65978	226	-16.42083	226	-7.864078E-02	226	-15.27125	226	-23.94982	226	-6.395856	226	-31.77033	226	-5.817045	226	-18.21685	226	-51.42265	226	36.54001	226	24.29665	226	3.475238	226	11.08443	226	-30.70853	226
	227	31.65095	227	-40.9375	227	-23.80853	227	-66.7836	227	-82.62511	227	-30.79177	227	-50.05843	227	-57.93995	227	-26.31085	227	-11.45986	227	-15.01613	227	-1.66371	227	-13.56791	227	-24.81033	227	-7.102229	227	-34.4467	227	-3.154488	227	-19.27547	227	-50.99036	227	38.16552	227	24.59841	227	5.120711	227	10.80234	227	-30.04775	227
	228	31.87127	228	-40.41514	228	-24.44575	228	-66.59328	228	-82.24473	228	-30.62353	228	-49.29836	228	-58.16325	228	-24.1727	228	-10.70559	228	-14.59184	228	-1.938682	228	-13.74076	228	-25.97568	228	-5.497736	228	-39.29827	228	-7.501018	228	-19.91549	228	-50.97575	228	39.64206	228	24.83276	228	5.594362	228	10.87284	228	-28.81807	228
	229	32.50529	229	-39.34524	229	-24.70114	229	-65.13438	229	-82.46849	229	-32.46965	229	-50.61706	229	-56.53768	229	-23.62393	229	-9.838607	229	-13.37521	229	-.6740248	229	-13.32699	229	-28.13035	229	-5.610793	229	-33.01099	229	-3.485693	229	-21.44557	229	-50.14252	229	41.00183	229	25.54465	229	6.629368	229	12.47099	229	-29.87715	229
	230	32.45087	230	-38.85313	230	-24.69282	230	-65.6883	230	-82.24219	230	-32.58474	230	-49.76336	230	-57.82236	230	-23.97814	230	-8.215835	230	-12.6593	230	-.3585971	230	-14.32397	230	-28.55348	230	-3.718039	230	-32.17712	230	-2.291493	230	-22.63593	230	-49.91596	230	41.27475	230	27.74713	230	8.046391	230	13.275	230	-29.01403	230
	231	33.7543	231	-37.55909	231	-23.78239	231	-63.16431	231	-82.1832	231	-32.83645	231	-50.63036	231	-58.32788	231	-22.77102	231	-7.179276	231	-11.55176	231	-.3113719	231	-13.90881	231	-29.6933	231	-2.394186	231	-30.66145	231	-2.586482	231	-22.08968	231	-50.253	231	42.21863	231	27.90699	231	8.062727	231	14.10644	231	-27.08171	231
	232	35.47176	232	-38.21109	232	-23.56045	232	-61.5091	232	-82.75585	232	-32.09615	232	-49.52163	232	-56.14022	232	-21.02438	232	-6.279156	232	-10.71144	232	-1.285724	232	-14.60672	232	-28.28094	232	-2.169958	232	-27.77093	232	.2604331	232	-21.3128	232	-51.22213	232	42.64429	232	29.16982	232	7.997981	232	15.80478	232	-24.89388	232
	233	37.08932	233	-37.56757	233	-23.25427	233	-60.5908	233	-82.30412	233	-33.11537	233	-49.15939	233	-53.93874	233	-20.66386	233	-5.017805	233	-9.712675	233	-2.800974	233	-14.52284	233	-27.56327	233	-2.228321	233	-26.07654	233	1.578497	233	-21.40154	233	-50.4871	233	42.35528	233	29.2034	233	9.537565	233	17.06764	233	-24.97049	233
	234	39.204	234	-36.82621	234	-22.75316	234	-59.4378	234	-81.89795	234	-33.23828	234	-47.48521	234	-49.45236	234	-22.60055	234	-3.865398	234	-9.363162	234	-4.984792	234	-14.73025	234	-27.14622	234	-2.351392	234	-24.17642	234	1.545651	234	-21.1393	234	-49.80783	234	43.18473	234	28.22928	234	11.30456	234	17.94857	234	-23.57603	234
	235	39.8959	235	-35.9899	235	-21.3772	235	-59.00103	235	-81.07949	235	-34.6115	235	-47.03938	235	-46.43182	235	-22.06945	235	-2.413151	235	-9.731654	235	-5.875048	235	-14.66534	235	-25.35675	235	-3.236715	235	-23.27222	235	3.26586	235	-20.54415	235	-49.42223	235	43.26049	235	28.94537	235	12.14698	235	19.03878	235	-23.42765	235
	236	40.62589	236	-35.42929	236	-21.80003	236	-57.16256	236	-81.16894	236	-34.69381	236	-46.01925	236	-46.52917	236	-19.38195	236	-1.871207	236	-9.168382	236	-6.697517	236	-14.89122	236	-22.80483	236	-2.659195	236	-22.31068	236	5.353185	236	-20.22521	236	-49.94722	236	44.87553	236	30.41974	236	13.99879	236	20.58455	236	-22.52255	236
	237	38.28124	237	-36.17403	237	-21.31684	237	-56.71943	237	-80.45121	237	-34.19683	237	-47.3649	237	-45.39014	237	-19.71542	237	-1.67343	237	-9.38953	237	-7.842066	237	-15.47926	237	-20.76626	237	-3.21068	237	-20.22119	237	5.249207	237	-19.13865	237	-50.16534	237	44.70725	237	30.54668	237	15.39955	237	21.10155	237	-23.00281	237
	238	39.25013	238	-36.22318	238	-21.1314	238	-54.46455	238	-79.32948	238	-32.64358	238	-46.07139	238	-46.08609	238	-18.50848	238	-1.472774	238	-9.049174	238	-9.170012	238	-16.70531	238	-18.80618	238	-2.389477	238	-18.39585	238	10.48592	238	-18.32845	238	-50.73905	238	44.31618	238	31.0703	238	17.3835	238	23.16933	238	-25.95161	238
	239	42.30974	239	-36.3392	239	-21.42765	239	-52.98642	239	-78.30614	239	-31.39189	239	-45.82074	239	-46.73061	239	-18.01923	239	-1.796845	239	-7.953841	239	-9.352031	239	-16.78557	239	-17.06707	239	-2.760614	239	-16.51654	239	10.96321	239	-19.38187	239	-49.24407	239	44.86001	239	30.78508	239	17.40364	239	24.37325	239	-27.4638	239
	240	43.70951	240	-36.55771	240	-21.84026	240	-52.28346	240	-78.18409	240	-30.19976	240	-45.21289	240	-49.64802	240	-18.51961	240	-1.719555	240	-7.406788	240	-10.64463	240	-17.13225	240	-15.97559	240	-2.74101	240	-18.555	240	8.187435	240	-20.72194	240	-48.17117	240	44.3726	240	31.15513	240	18.09012	240	25.16144	240	-28.7342	240
	241	45.47871	241	-36.16596	241	-21.64853	241	-49.67601	241	-75.71497	241	-29.48746	241	-45.55164	241	-50.25462	241	-19.16482	241	-1.807179	241	-6.635037	241	-11.28482	241	-18.47395	241	-15.94365	241	-2.225111	241	-17.78388	241	8.613596	241	-21.56894	241	-49.10711	241	44.01641	241	32.17032	241	18.889	241	24.69789	241	-27.47281	241
	242	44.93588	242	-36.80751	242	-21.39515	242	-48.77024	242	-74.96798	242	-28.27793	242	-44.83727	242	-50.17408	242	-20.78347	242	-2.868891	242	-6.932424	242	-12.49744	242	-19.95369	242	-15.434	242	-.8930504	242	-17.14855	242	14.16894	242	-21.71019	242	-51.13486	242	42.40254	242	31.95783	242	19.88443	242	24.63327	242	-27.01642	242
	243	43.2536	243	-36.90401	243	-21.85475	243	-47.41345	243	-73.16113	243	-26.98832	243	-44.70693	243	-50.26986	243	-21.52812	243	-2.866442	243	-6.471497	243	-13.34991	243	-20.21898	243	-15.81691	243	.6101751	243	-14.85261	243	14.01291	243	-21.52918	243	-49.90372	243	40.5431	243	30.54056	243	20.3964	243	25.35819	243	-25.68035	243
	244	40.37091	244	-37.2133	244	-22.16117	244	-45.84612	244	-72.37046	244	-25.86543	244	-44.14707	244	-49.28516	244	-21.93052	244	-2.192344	244	-5.088475	244	-14.90541	244	-21.38198	244	-16.97483	244	1.901695	244	-18.03056	244	14.32559	244	-22.49305	244	-48.90564	244	38.72372	244	29.15376	244	19.83937	244	26.23987	244	-24.1033	244
	245	40.65644	245	-36.90471	245	-21.86299	245	-44.34758	245	-69.78502	245	-25.47231	245	-43.7305	245	-51.25765	245	-22.58332	245	-1.819489	245	-4.339719	245	-15.70908	245	-21.76568	245	-18.14872	245	2.548515	245	-16.22012	245	13.71937	245	-25.15984	245	-47.48335	245	37.83998	245	26.6525	245	20.46578	245	27.97424	245	-22.90033	245
	246	42.16681	246	-36.30003	246	-22.07829	246	-43.03751	246	-68.99235	246	-24.65774	246	-44.31654	246	-52.43796	246	-22.22223	246	-2.013825	246	-4.376359	246	-17.1426	246	-21.94366	246	-17.55566	246	5.638122	246	-16.28806	246	17.36007	246	-25.63921	246	-46.94512	246	37.50533	246	24.88048	246	20.32848	246	28.92392	246	-21.20764	246
	247	42.66996	247	-34.67599	247	-21.70508	247	-41.73708	247	-67.50106	247	-27.161	247	-44.89497	247	-54.64476	247	-22.75892	247	-1.360017	247	-3.940381	247	-17.66156	247	-22.14986	247	-16.58482	247	4.029723	247	-13.46355	247	18.40014	247	-26.56739	247	-47.58334	247	35.34945	247	24.30856	247	21.43541	247	29.87336	247	-19.38084	247
	248	42.67711	248	-34.22733	248	-21.4129	248	-40.48883	248	-66.92908	248	-27.07848	248	-44.05774	248	-54.39007	248	-23.2737	248	-.1602502	248	-3.788212	248	-19.01348	248	-23.62985	248	-16.66152	248	5.757753	248	-15.17483	248	15.42397	248	-25.60472	248	-48.71766	248	34.45744	248	22.99818	248	25.1047	248	28.96414	248	-17.83981	248
	249	43.37597	249	-32.94866	249	-20.85898	249	-40.00185	249	-65.59756	249	-26.80131	249	-45.01426	249	-52.08831	249	-23.3883	249	1.755312	249	-2.985681	249	-19.63937	249	-24.28227	249	-16.6629	249	6.437992	249	-12.38392	249	15.5762	249	-25.06306	249	-49.0812	249	32.15562	249	23.75769	249	27.14428	249	30.65338	249	-15.67586	249
	250	46.3912	250	-32.07033	250	-20.60571	250	-40.2068	250	-65.36175	250	-27.49189	250	-47.20671	250	-52.97839	250	-23.50515	250	2.864059	250	-2.736214	250	-20.6011	250	-24.43002	250	-16.82501	250	6.954282	250	-14.21171	250	15.83963	250	-24.4203	250	-49.07798	250	29.70463	250	22.66832	250	27.57727	250	32.97711	250	-14.46316	250
	251	47.8244	251	-31.78399	251	-20.09591	251	-38.40909	251	-63.3937	251	-28.43183	251	-45.91962	251	-49.58386	251	-22.4629	251	3.585427	251	-1.970797	251	-21.60702	251	-24.2449	251	-16.22226	251	6.484545	251	-9.783618	251	17.89183	251	-24.78116	251	-49.30536	251	26.80717	251	20.72586	251	27.28714	251	35.49734	251	-15.79983	251
	252	50.12923	252	-31.17247	252	-18.77944	252	-37.88363	252	-62.78091	252	-28.63638	252	-45.86343	252	-47.76343	252	-21.95747	252	2.786068	252	-2.685434	252	-23.07835	252	-25.14509	252	-14.12125	252	5.422742	252	-7.821541	252	20.82383	252	-24.464	252	-50.9597	252	24.5892	252	18.64892	252	26.1733	252	37.40866	252	-15.91511	252
	253	51.54462	253	-30.02224	253	-18.67638	253	-38.47313	253	-63.45341	253	-29.75636	253	-46.37664	253	-46.71682	253	-22.05095	253	3.058373	253	-2.163209	253	-24.60945	253	-25.69318	253	-12.89185	253	4.478525	253	-3.424165	253	27.69179	253	-23.5472	253	-50.51705	253	22.70506	253	16.94442	253	26.9884	253	35.54541	253	-16.86566	253
	254	51.48199	254	-29.99541	254	-18.12082	254	-37.34031	254	-61.68711	254	-29.46257	254	-46.19714	254	-45.25625	254	-20.66514	254	3.092275	254	-2.423316	254	-25.11603	254	-25.92233	254	-12.27645	254	4.777606	254	-2.543049	254	30.36329	254	-23.24475	254	-51.58344	254	20.07835	254	13.94622	254	29.33166	254	35.36078	254	-16.87946	254
	255	51.61858	255	-29.74365	255	-18.44593	255	-36.78367	255	-60.32872	255	-30.56581	255	-43.73814	255	-43.63243	255	-19.55253	255	3.265619	255	-2.229913	255	-25.71278	255	-26.11904	255	-10.5451	255	5.187912	255	2.335253	255	32.60232	255	-23.8051	255	-51.32507	255	18.84964	255	11.29284	255	29.3981	255	36.6582	255	-18.19403	255
	256	52.0703	256	-31.80217	256	-19.27559	256	-35.32201	256	-58.00741	256	-29.89283	256	-43.68819	256	-42.80413	256	-19.10662	256	3.046525	256	-1.982397	256	-27.09991	256	-26.79671	256	-9.313254	256	3.969268	256	4.182651	256	34.34255	256	-24.54635	256	-53.19728	256	16.84606	256	9.727477	256	28.62217	256	36.7858	256	-19.54525	256
	257	51.81396	257	-30.09943	257	-18.46561	257	-34.75257	257	-57.543	257	-28.45002	257	-43.49524	257	-42.34235	257	-18.93385	257	2.644809	257	-1.957088	257	-27.62917	257	-26.82511	257	-8.150002	257	4.166638	257	4.55647	257	39.69491	257	-24.48594	257	-53.07096	257	14.80754	257	6.823815	257	29.60006	257	37.15089	257	-19.25517	257
	258	50.42761	258	-31.08824	258	-18.39049	258	-34.21608	258	-55.41101	258	-27.74527	258	-42.61608	258	-41.77647	258	-19.00708	258	2.468879	258	-1.727192	258	-28.28696	258	-26.71994	258	-7.779109	258	5.70367	258	8.788416	258	35.04875	258	-23.69004	258	-52.03226	258	13.10558	258	5.549325	258	29.27732	258	37.53747	258	-20.0299	258
	259	53.3261	259	-30.19144	259	-17.93805	259	-34.45014	259	-55.70805	259	-27.4764	259	-41.53654	259	-43.75389	259	-18.58786	259	2.238231	259	-.3201694	259	-29.46146	259	-26.91575	259	-7.658458	259	4.201066	259	8.914454	259	34.26891	259	-23.82174	259	-51.43967	259	11.69973	259	5.726721	259	28.58497	259	36.4127	259	-19.59121	259
	260	55.53215	260	-29.63893	260	-18.48184	260	-33.88807	260	-54.72338	260	-26.19789	260	-42.34705	260	-44.83078	260	-18.60825	260	2.651469	260	.8484597	260	-30.72568	260	-27.54731	260	-8.552679	260	5.176426	260	10.07416	260	34.15629	260	-26.11249	260	-49.8361	260	10.17445	260	4.087753	260	29.36279	260	36.35934	260	-18.22364	260
	261	58.07023	261	-29.84423	261	-18.46587	261	-34.06069	261	-53.97287	261	-25.01643	261	-40.67259	261	-45.02771	261	-19.17284	261	2.893816	261	1.530313	261	-30.8762	261	-28.8383	261	-8.820353	261	6.976274	261	9.240613	261	37.23245	261	-27.47481	261	-49.48168	261	8.980459	261	3.05035	261	28.96279	261	35.62034	261	-18.01694	261
	262	60.45852	262	-30.11167	262	-18.54022	262	-33.66502	262	-52.55191	262	-24.23965	262	-39.99344	262	-45.99871	262	-19.19494	262	2.373741	262	2.539927	262	-30.69458	262	-29.53705	262	-9.152735	262	8.231759	262	7.949426	262	36.4734	262	-27.34082	262	-49.89958	262	6.935868	262	.608772	262	29.0479	262	35.92223	262	-15.70147	262
	263	61.96896	263	-29.03135	263	-17.79062	263	-34.70041	263	-51.84764	263	-22.03629	263	-41.47187	263	-47.40767	263	-19.39094	263	3.317094	263	3.793384	263	-31.65154	263	-31.3924	263	-9.112231	263	8.517191	263	2.413452	263	37.28494	263	-26.55012	263	-48.96041	263	5.619192	263	-2.481715	263	30.50942	263	36.01972	263	-14.66434	263
	264	60.96423	264	-27.19754	264	-15.90425	264	-34.62543	264	-52.95093	264	-20.98442	264	-41.75002	264	-50.23123	264	-19.94666	264	4.382975	264	3.433521	264	-32.48766	264	-31.15341	264	-10.16277	264	8.405001	264	-4.186661	264	33.06471	264	-26.44327	264	-48.39041	264	4.157725	264	-5.195773	264	32.43373	264	35.42336	264	-12.33806	264
	265	58.86123	265	-27.24649	265	-16.63771	265	-35.80297	265	-52.09985	265	-19.79161	265	-41.13776	265	-52.01395	265	-20.31214	265	5.449837	265	4.359165	265	-33.06284	265	-31.89859	265	-9.580213	265	9.704657	265	-3.659511	265	34.93903	265	-26.95796	265	-47.32706	265	3.938537	265	-6.620416	265	34.27079	265	36.74729	265	-11.69591	265
	266	58.11469	266	-26.71269	266	-15.90855	266	-35.22575	266	-51.51679	266	-19.17205	266	-39.93056	266	-52.86217	266	-20.45364	266	6.74329	266	4.390581	266	-34.06918	266	-32.03323	266	-8.94945	266	9.84178	266	2.243688	266	33.77024	266	-28.00224	266	-46.31087	266	3.021714	266	-6.337504	266	36.0718	266	38.3588	266	-9.580392	266
	267	57.14042	267	-24.9795	267	-15.62036	267	-37.04993	267	-52.36774	267	-20.44024	267	-39.90051	267	-53.3068	267	-20.15265	267	7.441638	267	4.056641	267	-34.48963	267	-32.11068	267	-7.951616	267	10.03073	267	4.718041	267	28.92643	267	-27.75689	267	-46.0991	267	2.788368	267	-6.434549	267	37.21085	267	40.02057	267	-9.76604	267
	268	55.55946	268	-25.60098	268	-15.765	268	-38.23488	268	-53.27607	268	-20.31474	268	-38.51147	268	-51.22889	268	-21.22135	268	7.246922	268	4.433292	268	-34.70714	268	-32.03569	268	-8.061518	268	11.15365	268	4.130502	268	26.60674	268	-26.53429	268	-45.38681	268	.9977801	268	-6.300611	268	36.9889	268	41.56937	268	-9.330646	268
	269	56.02331	269	-22.53807	269	-15.14073	269	-39.0368	269	-52.01444	269	-22.27111	269	-40.23951	269	-51.42241	269	-21.60528	269	7.544144	269	5.413039	269	-34.86222	269	-32.71206	269	-7.843884	269	11.98567	269	3.87239	269	29.87057	269	-26.36115	269	-45.57309	269	.5936132	269	-6.959242	269	37.67351	269	42.54347	269	-8.640242	269
	270	56.26817	270	-21.61229	270	-15.22262	270	-40.0541	270	-53.18096	270	-19.72529	270	-37.89867	270	-48.31312	270	-21.33128	270	7.928204	270	5.676056	270	-35.69997	270	-32.62048	270	-6.683481	270	11.26994	270	5.187774	270	33.1422	270	-26.16793	270	-45.1604	270	-.7189242	270	-7.34001	270	39.47886	270	43.57712	270	-7.988307	270
	271	57.70496	271	-22.13006	271	-14.62011	271	-39.95401	271	-54.34513	271	-20.7925	271	-36.72051	271	-47.03983	271	-20.38435	271	8.907423	271	4.871462	271	-36.09414	271	-32.37169	271	-5.325963	271	11.2485	271	7.890162	271	31.68765	271	-25.18087	271	-44.10473	271	-.3544523	271	-7.638071	271	39.67883	271	43.80457	271	-11.55324	271
	272	58.14169	272	-21.80036	272	-13.54452	272	-42.5656	272	-54.69902	272	-20.55822	272	-37.35136	272	-43.76212	272	-19.27907	272	8.618616	272	4.649191	272	-36.25741	272	-31.85876	272	-3.292077	272	10.18664	272	6.659582	272	33.07152	272	-24.92503	272	-43.91273	272	.4022843	272	-9.154409	272	39.05744	272	44.29842	272	-11.70303	272
	273	57.6559	273	-22.07409	273	-12.99191	273	-41.24872	273	-53.77935	273	-20.93401	273	-35.77798	273	-42.26917	273	-18.38093	273	7.911214	273	5.277789	273	-36.74398	273	-31.99929	273	-1.18602	273	9.205345	273	5.001206	273	32.9682	273	-24.95308	273	-43.1679	273	-1.695149	273	-8.64456	273	39.83849	273	45.53494	273	-12.13264	273
	274	57.20655	274	-21.60144	274	-12.78042	274	-41.96146	274	-56.15917	274	-20.62732	274	-35.337	274	-40.57272	274	-18.01134	274	7.372471	274	5.263743	274	-36.81664	274	-31.33777	274	-1.227469	274	9.727034	274	8.451829	274	22.63263	274	-25.05584	274	-41.91447	274	-4.056512	274	-9.122466	274	40.07488	274	46.15456	274	-13.84	274
	275	58.73582	275	-23.96617	275	-14.48813	275	-42.73217	275	-56.22826	275	-19.73349	275	-34.54413	275	-38.05479	275	-17.23357	275	6.838316	275	6.185948	275	-37.07062	275	-30.15202	275	-1.224163	275	9.060993	275	8.592358	275	22.12033	275	-25.5099	275	-41.8276	275	-6.723842	275	-10.60334	275	40.1773	275	47.0478	275	-16.88124	275
	276	59.53826	276	-22.6719	276	-13.90556	276	-42.37971	276	-56.37759	276	-19.50742	276	-34.97873	276	-38.23338	276	-16.19376	276	6.380839	276	6.0848	276	-37.9217	276	-30.9353	276	-1.029608	276	9.612041	276	10.64075	276	21.59373	276	-25.72528	276	-42.31932	276	-8.507241	276	-12.63426	276	40.51281	276	46.8725	276	-16.36466	276
	277	59.65425	277	-21.4623	277	-13.45723	277	-43.54875	277	-56.60719	277	-16.4192	277	-33.92179	277	-37.9809	277	-15.85368	277	6.743272	277	6.260083	277	-38.77656	277	-31.94338	277	-1.271269	277	9.873166	277	9.988403	277	15.41979	277	-25.80378	277	-42.34368	277	-10.85453	277	-14.2726	277	41.25996	277	46.37849	277	-15.11288	277
	278	61.85516	278	-22.2034	278	-14.23117	278	-44.25661	278	-56.19287	278	-15.96337	278	-33.71972	278	-37.55372	278	-15.85018	278	6.670754	278	6.658034	278	-39.6208	278	-32.90052	278	-1.372137	278	11.76194	278	9.200414	278	12.96339	278	-25.98401	278	-41.88119	278	-13.04234	278	-16.82793	278	42.54424	278	45.53531	278	-14.25092	278
	279	62.67556	279	-20.83006	279	-13.84807	279	-44.56345	279	-55.82708	279	-13.7192	279	-33.87407	279	-38.95488	279	-15.3545	279	7.233781	279	7.387686	279	-39.89786	279	-32.89577	279	-2.421949	279	11.06879	279	7.219798	279	16.97086	279	-26.81422	279	-41.7256	279	-15.02357	279	-19.93224	279	43.69997	279	45.74807	279	-13.60068	279
	280	63.56415	280	-20.03179	280	-14.18313	280	-48.23151	280	-57.13018	280	-14.1146	280	-32.2206	280	-41.60945	280	-16.13122	280	7.815735	280	7.324359	280	-41.50218	280	-33.1684	280	-1.936167	280	11.11083	280	7.918646	280	14.42312	280	-27.49014	280	-41.59018	280	-18.20842	280	-21.48007	280	45.23252	280	45.81411	280	-13.73339	280
	281	63.6408	281	-19.14405	281	-14.01033	281	-48.8294	281	-57.87638	281	-14.87134	281	-32.59136	281	-42.80766	281	-16.00964	281	9.652715	281	7.223592	281	-41.76981	281	-34.32354	281	-3.067083	281	13.50618	281	5.91311	281	13.8907	281	-26.99841	281	-40.63663	281	-20.12928	281	-23.15299	281	47.82765	281	45.89436	281	-11.29942	281
	282	65.26605	282	-18.41901	282	-13.02735	282	-49.60584	282	-58.82614	282	-12.11751	282	-34.11509	282	-46.61792	282	-17.1233	282	11.49456	282	7.586159	282	-42.18858	282	-34.921	282	-3.535005	282	13.7362	282	3.668454	282	10.15297	282	-26.70279	282	-39.71748	282	-21.62991	282	-26.35942	282	47.37282	282	48.26561	282	-10.26531	282
	283	65.29734	283	-15.79097	283	-12.55007	283	-50.40263	283	-59.78188	283	-10.95064	283	-33.78778	283	-49.82387	283	-17.83344	283	12.23219	283	7.368326	283	-44.0377	283	-36.1647	283	-2.655617	283	14.747	283	6.152174	283	6.934247	283	-27.19974	283	-39.82288	283	-22.97403	283	-29.27063	283	47.75101	283	49.23554	283	-8.883398	283
	284	66.16306	284	-16.10661	284	-12.02378	284	-51.47132	284	-60.30252	284	-10.41844	284	-33.51632	284	-51.94309	284	-18.64769	284	13.62453	284	8.065503	284	-43.75579	284	-36.46634	284	-3.238476	284	13.98829	284	5.356324	284	4.866222	284	-27.33212	284	-39.72064	284	-24.86096	284	-30.63793	284	48.1498	284	49.80521	284	-9.994054	284
	285	66.42571	285	-15.43633	285	-10.84988	285	-52.02623	285	-60.41411	285	-11.22908	285	-34.10932	285	-53.19123	285	-19.77273	285	14.0816	285	7.340508	285	-43.90195	285	-36.7724	285	-2.511545	285	15.10131	285	4.675574	285	3.080071	285	-27.15066	285	-38.81689	285	-25.02615	285	-30.93577	285	48.68252	285	50.51169	285	-9.383971	285
	286	67.32493	286	-14.08131	286	-11.20493	286	-52.41729	286	-62.08258	286	-10.60133	286	-32.21257	286	-54.95074	286	-20.40088	286	14.62535	286	8.033905	286	-44.1028	286	-36.01201	286	-1.693529	286	14.53519	286	2.022774	286	-.2602839	286	-26.53668	286	-39.57597	286	-25.79782	286	-29.84867	286	49.87234	286	50.32821	286	-9.391026	286
	287	68.62148	287	-15.08792	287	-11.02354	287	-52.76142	287	-62.76192	287	-10.59262	287	-33.5353	287	-51.95347	287	-20.40935	287	14.10373	287	7.768321	287	-44.84328	287	-35.49769	287	-.3308036	287	13.69731	287	2.769055	287	-2.244796	287	-26.71004	287	-40.01835	287	-27.17867	287	-29.76862	287	50.58968	287	50.57183	287	-8.332664	287
	288	69.96487	288	-14.13286	288	-11.34012	288	-52.93733	288	-63.17637	288	-11.13367	288	-32.88437	288	-51.3276	288	-20.45908	288	13.81834	288	8.573441	288	-45.00819	288	-34.37213	288	1.357684	288	14.08982	288	1.346827E-02	288	-.5411041	288	-26.391	288	-40.67052	288	-27.34183	288	-29.98838	288	50.36657	288	51.50405	288	-8.435308	288
	289	70.10542	289	-13.5305	289	-10.95123	289	-55.76389	289	-64.58997	289	-10.74508	289	-31.5102	289	-48.42885	289	-20.72821	289	13.93546	289	8.828284	289	-45.32973	289	-34.90064	289	2.346638	289	13.51084	289	-1.106145	289	-1.881939	289	-26.12002	289	-42.96098	289	-27.42318	289	-29.67822	289	50.56668	289	51.365	289	-11.0698	289
	290	73.26283	290	-13.82484	290	-10.98631	290	-55.11206	290	-64.09795	290	-11.31384	290	-30.80987	290	-46.08033	290	-20.47956	290	13.81953	290	7.929177	290	-45.24966	290	-34.78762	290	2.794412	290	12.97945	290	-.9113812	290	-6.347543	290	-25.90257	290	-42.52224	290	-28.70909	290	-29.84255	290	50.36998	290	51.36602	290	-11.60496	290
	291	73.59132	291	-13.75138	291	-11.71642	291	-56.15295	291	-64.76742	291	-10.66268	291	-30.44276	291	-42.26097	291	-20.02018	291	13.96068	291	8.50244	291	-46.30166	291	-35.17845	291	2.147845	291	14.16442	291	-4.267583	291	-7.309341	291	-26.23575	291	-43.02444	291	-30.53042	291	-30.12861	291	49.92234	291	51.58889	291	-13.40711	291
	292	75.83017	292	-14.36257	292	-11.53661	292	-56.09871	292	-66.1163	292	-11.07533	292	-28.27021	292	-40.14242	292	-18.62243	292	12.83309	292	8.762104	292	-47.24669	292	-34.23076	292	2.296872	292	14.04354	292	-2.577372	292	-3.257142	292	-27.01575	292	-44.31982	292	-31.1147	292	-30.49525	292	48.36493	292	51.03819	292	-13.00209	292
	293	76.22708	293	-13.006	293	-10.90569	293	-55.77419	293	-66.62824	293	-11.09898	293	-27.90598	293	-38.12122	293	-17.19508	293	12.42388	293	9.117019	293	-48.29698	293	-34.77422	293	3.619419	293	12.88453	293	-2.851727	293	-4.432353	293	-27.6475	293	-44.54274	293	-31.74415	293	-30.61964	293	48.9736	293	50.51725	293	-12.79919	293
	294	77.12869	294	-13.41297	294	-11.75655	294	-56.90841	294	-67.53324	294	-9.97968	294	-27.3444	294	-36.83858	294	-16.14455	294	12.33666	294	7.851983	294	-48.67632	294	-35.06311	294	3.606346	294	12.36346	294	-2.555985	294	-2.221487	294	-27.56328	294	-43.75587	294	-33.36911	294	-31.82377	294	49.2544	294	50.64592	294	-11.93043	294
	295	77.23775	295	-11.64546	295	-11.4889	295	-57.7657	295	-67.83984	295	-10.27704	295	-26.64915	295	-37.40027	295	-15.63277	295	12.72922	295	8.084929	295	-49.50734	295	-35.41583	295	3.970273	295	12.41851	295	-2.975574	295	-4.227283	295	-27.21751	295	-43.873	295	-35.21629	295	-33.53901	295	48.58535	295	49.83609	295	-10.36921	295
	296	76.90852	296	-11.25455	296	-11.10701	296	-59.22943	296	-68.62841	296	-12.82432	296	-26.98014	296	-35.60698	296	-14.36847	296	12.70208	296	8.111493	296	-50.54566	296	-35.81205	296	4.67633	296	12.84425	296	-1.146646	296	.4040122	296	-27.22299	296	-43.9771	296	-38.28085	296	-36.44162	296	48.14769	296	49.10686	296	-9.378326	296
	297	77.42978	297	-10.93791	297	-10.47283	297	-59.85595	297	-69.19373	297	-10.64849	297	-24.70639	297	-37.98372	297	-14.04516	297	13.99651	297	8.202039	297	-52.26374	297	-36.88857	297	4.452488	297	13.19772	297	-.7616138	297	2.937465	297	-29.106	297	-42.9795	297	-42.83229	297	-39.73259	297	49.05922	297	48.10402	297	-6.498078	297
	298	77.08662	298	-9.516514	298	-9.269984	298	-62.23156	298	-71.1551	298	-10.0854	298	-25.20354	298	-40.28994	298	-16.33278	298	13.97152	298	8.58036	298	-53.39014	298	-37.18945	298	3.922368	298	14.85465	298	.1348257	298	.7231808	298	-29.51187	298	-43.41593	298	-45.08147	298	-43.15971	298	49.0128	298	48.44946	298	-5.335105	298
	299	78.08699	299	-8.053519	299	-7.916714	299	-63.13184	299	-71.52454	299	-8.182252	299	-23.99577	299	-40.89227	299	-14.91293	299	14.52172	299	9.061887	299	-54.49167	299	-38.23516	299	4.843896	299	14.86047	299	.8880877	299	1.973104	299	-29.92945	299	-43.74129	299	-46.43144	299	-46.80836	299	48.35121	299	48.53988	299	-4.3113	299
	300	78.4188	300	-5.843117	300	-9.449442	300	-63.66795	300	-72.04526	300	-9.567134	300	-25.11958	300	-44.24623	300	-14.77498	300	15.13944	300	8.299971	300	-55.14511	300	-38.84067	300	5.013648	300	16.50736	300	4.785724	300	6.436074	300	-30.10082	300	-43.21549	300	-48.41029	300	-49.50822	300	48.70128	300	47.64573	300	-2.897747	300
	301	77.85262	301	-4.836365	301	-8.641088	301	-64.42299	301	-73.2223	301	-9.44137	301	-25.10862	301	-45.98372	301	-15.56475	301	15.67547	301	9.103515	301	-54.77169	301	-39.95764	301	4.397579	301	17.25053	301	6.822321	301	1.316884	301	-29.44466	301	-43.76937	301	-51.68065	301	-52.18982	301	49.13475	301	48.21635	301	-2.111797	301
	302	78.7205	302	-3.164722	302	-7.202212	302	-64.76157	302	-74.62678	302	-10.40893	302	-25.3937	302	-49.16582	302	-17.24257	302	15.52319	302	7.97096	302	-53.8829	302	-40.26457	302	6.058255	302	17.93806	302	8.436415	302	6.425455	302	-28.32553	302	-44.24459	302	-53.74882	302	-53.52747	302	48.20262	302	48.08361	302	-.4120973	302
	303	79.37894	303	-3.063605	303	-6.833068	303	-64.67573	303	-73.89307	303	-8.46682	303	-23.94779	303	-50.55285	303	-17.87249	303	15.75025	303	9.574621	303	-53.43159	303	-40.51593	303	8.922489	303	18.15229	303	8.154672	303	6.469985	303	-27.54731	303	-43.6188	303	-55.4837	303	-55.8289	303	49.03072	303	48.2203	303	-1.539135	303
	304	79.27589	304	-2.685213	304	-5.725791	304	-65.77182	304	-74.45612	304	-8.085559	304	-23.3439	304	-51.48741	304	-18.12943	304	15.28116	304	8.889029	304	-52.84619	304	-40.92847	304	9.02697	304	17.18103	304	9.890039	304	8.65818	304	-27.50985	304	-42.2428	304	-57.15443	304	-57.55848	304	48.8233	304	48.23792	304	-3.425299	304
	305	79.55765	305	-2.161692	305	-6.037246	305	-66.94587	305	-74.63166	305	-7.041521	305	-24.31221	305	-48.02244	305	-15.81456	305	14.23357	305	8.775595	305	-51.699	305	-40.63958	305	9.444756	305	17.64003	305	10.69237	305	6.205907	305	-26.74117	305	-40.57513	305	-57.63972	305	-57.81598	305	48.30873	305	48.30777	305	-4.178542	305
	306	80.10179	306	-2.577526	306	-7.060221	306	-69.27959	306	-75.58748	306	-6.472776	306	-24.5159	306	-45.95592	306	-17.79108	306	13.51201	306	9.100621	306	-50.49022	306	-41.45333	306	10.13931	306	17.91812	306	8.814363	306	7.889879	306	-26.87413	306	-40.33382	306	-57.19268	306	-58.00945	306	47.78123	306	50.69476	306	-5.463252	306
	307	79.34476	307	-1.407377	307	-6.342231	307	-69.27312	307	-75.89498	307	-5.29362	307	-22.60125	307	-43.3549	307	-17.19189	307	13.13812	307	8.8795	307	-49.18188	307	-40.47507	307	10.04911	307	17.0978	307	8.288791	307	4.217482	307	-27.33385	307	-39.32092	307	-57.1385	307	-57.97792	307	46.8077	307	51.0312	307	-3.767862	307
	308	79.5511	308	-1.871769	308	-5.825627	308	-68.68363	308	-76.71474	308	-5.605855	308	-20.27485	308	-37.61411	308	-16.88603	308	12.14426	308	9.23101	308	-48.54557	308	-40.27853	308	10.12119	308	17.27881	308	8.834513	308	5.358713	308	-27.15303	308	-39.14569	308	-57.72573	308	-57.54232	308	46.42659	308	50.95391	308	-1.861542	308
	309	79.72551	309	-2.094287	309	-6.937325	309	-68.37387	309	-77.56446	309	-5.941573	309	-19.4687	309	-36.95655	309	-16.40517	309	10.97318	309	9.347932	309	-48.25973	309	-39.78223	309	11.03559	309	17.11939	309	7.493229	309	2.657645	309	-27.27071	309	-38.34566	309	-57.3503	309	-55.81048	309	48.50018	309	48.80508	309	.3187138	309
	310	80.47392	310	-2.066172	310	-6.857075	310	-67.62956	310	-77.53474	310	-3.628213	310	-18.7911	310	-34.90243	310	-16.12554	310	10.20515	310	10.00444	310	-48.18713	310	-38.21758	310	11.31714	310	16.89691	310	7.270737	310	1.177325	310	-28.71755	310	-37.53643	310	-59.1413	310	-55.10394	310	49.97479	310	49.26674	310	-.6049365	310
	311	81.02687	311	-2.299238	311	-7.868509	311	-68.31977	311	-77.39662	311	-5.522873	311	-18.0414	311	-29.42166	311	-13.8644	311	9.402848	311	10.33753	311	-47.86647	311	-36.73641	311	11.37589	311	17.0412	311	8.039023	311	2.135088	311	-29.09225	311	-37.58678	311	-60.37261	311	-52.65331	311	51.82013	311	50.8718	311	-1.094334	311
	312	82.72606	312	-.1538043	312	-6.889056	312	-69.26086	312	-77.55242	312	-4.02805	312	-15.07297	312	-29.84711	312	-12.40646	312	9.765993	312	11.57714	312	-48.58056	312	-35.33295	312	12.05063	312	16.86487	312	7.251443	312	1.715171	312	-28.18251	312	-36.64426	312	-61.05555	312	-52.46375	312	52.36549	312	52.59243	312	.803514	312
	313	83.2347	313	.5439966	313	-5.933689	313	-70.78943	313	-78.36984	313	-2.97094	313	-16.8501	313	-29.58987	313	-12.52543	313	9.636809	313	10.49955	313	-49.06305	313	-33.43123	313	12.94866	313	16.69343	313	7.168674	313	1.748413	313	-27.47686	313	-36.00532	313	-63.01508	313	-54.4796	313	51.87661	313	53.60786	313	3.370809	313
	314	83.62879	314	7.855207E-02	314	-7.167989	314	-71.0514	314	-78.51076	314	-1.702058	314	-17.04257	314	-30.35392	314	-12.00868	314	10.16649	314	9.746314	314	-50.03135	314	-30.66748	314	12.06423	314	16.91618	314	9.110088	314	3.325058	314	-27.15835	314	-35.7418	314	-63.63452	314	-58.65998	314	51.89806	314	53.72793	314	6.899685	314
	315	84.82237	315	.6499723	315	-6.158532	315	-72.88505	315	-78.78498	315	-.6582857	315	-15.74178	315	-29.4804	315	-10.8445	315	11.196	315	11.11477	315	-50.18202	315	-29.93964	315	12.49546	315	17.81762	315	10.28352	315	7.734682	315	-27.35581	315	-35.08106	315	-63.27508	315	-60.50446	315	50.9661	315	54.0713	315	9.209234	315
	316	85.26794	316	2.181008	316	-6.270552	316	-74.78032	316	-79.77441	316	-1.205926	316	-16.04243	316	-32.36498	316	-10.98563	316	11.06333	316	10.20913	316	-50.90665	316	-28.9993	316	13.85352	316	17.99601	316	12.13384	316	9.451112	316	-27.30126	316	-33.09053	316	-64.4961	316	-61.61752	316	51.65599	316	52.06245	316	9.044855	316
	317	86.58858	317	4.517692	317	-5.375284	317	-74.40687	317	-80.16882	317	-.835016	317	-15.2543	317	-34.86863	317	-12.95563	317	11.76286	317	10.41356	317	-51.27275	317	-28.152	317	14.39261	317	18.80358	317	13.50798	317	12.16274	317	-26.22937	317	-31.90069	317	-66.2383	317	-61.96967	317	52.57499	317	52.11072	317	10.29006	317
	318	87.19996	318	3.753611	318	-7.178565	318	-76.41878	318	-80.94603	318	-1.416665	318	-16.27177	318	-38.12086	318	-14.04273	318	11.2417	318	11.36276	318	-51.54224	318	-27.57328	318	14.98969	318	19.73057	318	16.3972	318	18.24579	318	-26.07457	318	-31.19419	318	-68.84238	318	-62.65635	318	52.89362	318	52.61549	318	9.265815	318
	319	86.05513	319	6.454366	319	-5.809434	319	-77.55305	319	-81.81767	319	-.1949824	319	-14.9246	319	-39.62311	319	-12.89606	319	11.10104	319	10.64158	319	-51.90749	319	-28.04661	319	16.04606	319	19.6338	319	18.65503	319	24.00161	319	-25.76515	319	-30.68668	319	-70.9188	319	-65.28944	319	52.92178	319	52.97482	319	9.598902	319
	320	87.23859	320	5.373302	320	-6.975911	320	-77.95348	320	-81.46017	320	-.6555538	320	-15.81511	320	-41.86353	320	-13.81074	320	10.27102	320	10.24123	320	-51.29773	320	-28.69457	320	16.15302	320	19.43891	320	16.32091	320	27.43419	320	-26.1744	320	-30.84855	320	-73.23483	320	-69.65423	320	53.46064	320	53.63264	320	8.789411	320
	321	87.79566	321	6.52241	321	-6.042048	321	-78.39819	321	-82.5018	321	.1312143	321	-15.73151	321	-42.77958	321	-14.15586	321	9.88178	321	10.80995	321	-50.36863	321	-29.48029	321	15.7643	321	20.53296	321	14.83049	321	32.53358	321	-25.90198	321	-30.20803	321	-73.5864	321	-71.16628	321	53.15775	321	54.61368	321	9.289813	321
	322	89.52557	322	5.168334	322	-6.759241	322	-80.77385	322	-83.22225	322	.1398622	322	-15.84858	322	-44.08111	322	-13.89706	322	8.008397	322	10.53022	322	-50.79146	322	-31.48301	322	17.17329	322	20.91271	322	14.19703	322	32.08742	322	-25.40055	322	-30.92941	322	-72.38703	322	-72.16817	322	53.27695	322	55.68845	322	10.14439	322
	323	89.80467	323	5.105994	323	-6.612657	323	-81.63605	323	-83.6089	323	1.169631	323	-15.81237	323	-44.77198	323	-15.66079	323	6.434228	323	11.22019	323	-51.43629	323	-31.53383	323	17.66274	323	19.80639	323	16.85073	323	25.22437	323	-25.28512	323	-30.61561	323	-74.01904	323	-72.63354	323	53.09306	323	54.43694	323	10.15908	323
	324	89.72843	324	4.316868	324	-8.135481	324	-82.07712	324	-83.94779	324	1.840847	324	-15.52711	324	-42.80613	324	-13.85027	324	5.228677	324	10.90829	324	-52.04986	324	-32.4089	324	16.78305	324	20.41706	324	18.0543	324	17.23896	324	-24.95657	324	-30.90228	324	-74.93011	324	-72.24275	324	52.60658	324	53.59973	324	10.41319	324
	325	90.05499	325	3.811036	325	-8.165415	325	-83.61424	325	-84.88664	325	3.459674	325	-14.01199	325	-37.34013	325	-12.17741	325	4.126137	325	10.61929	325	-52.48809	325	-33.2114	325	17.25888	325	20.62558	325	15.93488	325	10.26931	325	-25.06903	325	-31.77907	325	-76.06865	325	-70.60866	325	52.02598	325	53.10931	325	8.116999	325
	326	90.84772	326	3.027739	326	-9.241869	326	-83.3852	326	-86.05889	326	3.352417	326	-12.37463	326	-36.34784	326	-11.69993	326	3.245245	326	9.446083	326	-51.3754	326	-33.71619	326	18.31477	326	21.42095	326	11.31652	326	6.79525	326	-24.57267	326	-33.02032	326	-76.03983	326	-70.03388	326	51.60923	326	52.28932	326	6.917886	326
	327	90.41609	327	3.493952	327	-10.07329	327	-83.89493	327	-85.65015	327	2.805542	327	-13.32584	327	-33.75924	327	-12.1783	327	2.307092	327	9.924257	327	-50.77399	327	-34.91396	327	17.89021	327	22.02131	327	5.011406	327	6.996805	327	-25.3367	327	-32.65723	327	-76.95492	327	-70.05074	327	52.15707	327	52.3931	327	7.901985	327
	328	90.96983	328	4.061381	328	-10.07344	328	-84.64053	328	-86.31197	328	2.811197	328	-12.48685	328	-29.92843	328	-10.88119	328	1.641615	328	9.867658	328	-48.88306	328	-35.52569	328	17.24712	328	22.67723	328	4.114635	328	7.354857	328	-25.40169	328	-32.53892	328	-78.02901	328	-70.6377	328	52.29228	328	52.94978	328	8.764724	328
	329	92.84504	329	3.486292	329	-10.05428	329	-85.66111	329	-86.55785	329	2.958774	329	-11.65907	329	-25.14491	329	-7.78576	329	.3311142	329	9.896357	329	-48.22304	329	-35.6222	329	18.16378	329	22.54971	329	3.768716	329	5.272335	329	-25.80334	329	-31.3729	329	-77.59915	329	-70.52222	329	53.67611	329	55.06465	329	11.65577	329
	330	93.59438	330	4.052102	330	-9.951231	330	-85.84114	330	-87.08664	330	2.144812	330	-11.52816	330	-23.12913	330	-7.309104	330	.3172112	330	9.779444	330	-47.65509	330	-35.79161	330	17.67079	330	21.2823	330	3.436687	330	6.268798	330	-25.84945	330	-30.88419	330	-76.94016	330	-71.39777	330	56.15037	330	55.82629	330	15.58173	330
	331	94.13567	331	4.419945	331	-10.26809	331	-86.64326	331	-87.03175	331	2.371872	331	-11.6831	331	-21.78516	331	-5.478771	331	-.4907221	331	8.741315	331	-46.71873	331	-34.8255	331	17.41574	331	22.06569	331	1.724498	331	7.765447	331	-25.21291	331	-29.73766	331	-75.84604	331	-69.91776	331	57.16881	331	56.90681	331	20.12049	331
	332	93.01694	332	4.962433	332	-9.436998	332	-87.26637	332	-87.39555	332	2.696023	332	-11.08014	332	-19.67058	332	-7.410455	332	.4205573	332	9.019396	332	-45.31445	332	-33.73656	332	18.25561	332	22.10477	332	2.848647	332	7.333098	332	-24.94471	332	-29.53159	332	-74.96168	332	-68.71026	332	57.62483	332	58.81408	332	21.00561	332
	333	92.83833	333	5.401908	333	-9.876084	333	-87.39608	333	-87.89064	333	2.667944	333	-11.20131	333	-24.21748	333	-9.9057	333	1.210447	333	9.086679	333	-44.535	333	-32.06013	333	18.75128	333	22.12018	333	2.877808	333	11.21746	333	-23.82092	333	-29.54228	333	-75.15979	333	-67.51777	333	57.61339	333	59.21909	333	20.1909	333
	334	90.13838	334	7.837935	334	-10.02376	334	-87.49243	334	-87.96523	334	3.727201	334	-10.90571	334	-23.78014	334	-7.65876	334	.8703664	334	8.655944	334	-43.76485	334	-32.26298	334	19.76491	334	22.35221	334	1.95539	334	16.16575	334	-22.66282	334	-28.53901	334	-75.90673	334	-66.72348	334	57.61509	334	59.08149	334	18.33021	334
	335	88.88014	335	7.784098	335	-9.916969	335	-87.36414	335	-88.77203	335	4.813891	335	-10.37689	335	-25.33599	335	-7.209313	335	.314483	335	7.8912	335	-43.067	335	-30.66479	335	20.69301	335	23.01864	335	3.854046	335	17.37488	335	-20.93967	335	-27.71561	335	-74.58685	335	-66.63168	335	57.65491	335	58.44418	335	17.39298	335
	336	90.24907	336	8.656618	336	-9.542007	336	-86.49329	336	-89.45222	336	5.399238	336	-10.40159	336	-27.65348	336	-8.339656	336	-.7523024	336	7.466898	336	-43.14463	336	-29.5768	336	22.58118	336	22.75462	336	5.788715	336	18.03519	336	-19.816	336	-26.88218	336	-73.35424	336	-65.4996	336	60.3227	336	58.19678	336	16.62327	336
	337	92.17023	337	7.771387	337	-10.06697	337	-86.43233	337	-90.00605	337	6.494569	337	-10.75335	337	-28.9252	337	-8.845263	337	-1.158955	337	7.513406	337	-42.88884	337	-28.08308	337	23.44257	337	24.43108	337	6.986078	337	17.9891	337	-19.69527	337	-26.25788	337	-72.67471	337	-65.11732	337	61.40443	337	57.81597	337	16.87298	337
	338	94.46159	338	7.048913	338	-9.987172	338	-84.56197	338	-88.75097	338	6.430933	338	-10.52715	338	-29.43224	338	-7.717509	338	-2.293144	338	6.774637	338	-43.3213	338	-27.66397	338	23.6216	338	24.88288	338	9.667916	338	20.33544	338	-19.27991	338	-25.4932	338	-70.71936	338	-64.29844	338	61.46616	338	59.95412	338	19.32566	338
	339	91.77678	339	5.583459	339	-10.57496	339	-86.48654	339	-87.7634	339	7.167079	339	-10.34487	339	-31.07282	339	-8.573094	339	-3.011197	339	6.677798	339	-43.71598	339	-27.73599	339	24.30498	339	25.24527	339	11.26554	339	24.74683	339	-18.5255	339	-24.80226	339	-69.28923	339	-63.8647	339	61.36132	339	62.22681	339	18.58786	339
	340	90.28935	340	4.311804	340	-11.02956	340	-86.86999	340	-87.28313	340	7.441183	340	-9.707539	340	-33.95481	340	-9.440025	340	-3.879119	340	6.377116	340	-42.90637	340	-26.63027	340	24.28582	340	24.53823	340	11.60424	340	22.08879	340	-17.6729	340	-24.25773	340	-70.44621	340	-62.24445	340	61.23728	340	63.13665	340	18.05026	340
	341	86.52696	341	3.817404	341	-11.7861	341	-88.47215	341	-87.22041	341	7.346231	341	-10.27271	341	-32.22861	341	-7.56683	341	-6.10639	341	5.959799	341	-42.06034	341	-26.71176	341	22.8651	341	24.79207	341	11.02108	341	22.21945	341	-17.25495	341	-23.89067	341	-69.01842	341	-60.38959	341	62.03574	341	63.25011	341	19.09682	341
	342	86.65153	342	2.247181	342	-13.11208	342	-89.1788	342	-86.40266	342	7.800716	342	-9.877722	342	-31.87177	342	-6.080984	342	-8.417414	342	6.377524	342	-41.2935	342	-27.22742	342	22.60182	342	24.3173	342	12.23654	342	22.28728	342	-17.13862	342	-23.24218	342	-67.70956	342	-58.27148	342	62.65334	342	61.41537	342	19.81828	342
	343	90.12544	343	1.987086	343	-14.105	343	-88.67418	343	-86.84959	343	7.779275	343	-9.193563	343	-31.48946	343	-5.208839	343	-10.27654	343	6.653857	343	-41.61912	343	-27.22206	343	23.69603	343	24.29162	343	10.67041	343	16.86893	343	-17.18564	343	-21.84855	343	-66.45254	343	-55.5545	343	64.19154	343	61.31218	343	19.06701	343
	344	90.49071	344	1.263822	344	-15.10045	344	-89.52696	344	-86.20252	344	8.207713	344	-9.387625	344	-31.26791	344	-4.737101	344	-10.40144	344	6.677155	344	-42.47735	344	-27.05682	344	24.05919	344	23.72764	344	9.922929	344	16.21099	344	-17.35426	344	-20.70906	344	-64.54888	344	-54.0206	344	66.05872	344	60.92314	344	17.96662	344
	345	92.27815	345	.9552566	345	-14.76323	345	-91.2905	345	-86.80947	345	9.467408	345	-8.971849	345	-30.83331	345	-5.490715	345	-10.19996	345	6.162525	345	-43.46947	345	-27.63871	345	24.41725	345	23.74935	345	10.1631	345	16.67525	345	-17.20397	345	-19.45954	345	-63.89498	345	-53.97877	345	65.9958	345	61.42447	345	15.21571	345
	346	92.21678	346	.6169886	346	-14.79357	346	-91.51931	346	-86.02927	346	10.48636	346	-7.557127	346	-25.17757	346	-1.850066	346	-10.47994	346	6.307572	346	-43.32822	346	-27.85065	346	25.19762	346	25.36904	346	9.775038	346	14.77726	346	-16.95782	346	-20.12911	346	-64.94472	346	-53.06665	346	66.49679	346	62.89617	346	17.18079	346
	347	90.77403	347	.3713158	347	-14.80025	347	-92.76124	347	-87.10224	347	10.50756	347	-6.312166	347	-22.3394	347	-2.509657	347	-10.52794	347	5.637903	347	-44.4201	347	-27.73118	347	23.75735	347	24.84991	347	8.089062	347	11.69302	347	-16.32501	347	-19.29022	347	-66.74412	347	-54.17041	347	67.38874	347	64.30714	347	22.57313	347
	348	89.76507	348	.9365765	348	-15.41245	348	-94.38235	348	-88.96694	348	10.26995	348	-5.818543	348	-17.80968	348	-2.523569	348	-10.91633	348	6.331094	348	-44.86955	348	-26.94535	348	22.99751	348	25.34309	348	6.299314	348	12.10607	348	-15.50706	348	-17.94914	348	-67.01421	348	-57.90039	348	67.71333	348	65.19653	348	27.39095	348
	349	91.26631	349	.7925571	349	-14.88211	349	-94.74598	349	-88.92117	349	9.792713	349	-5.349957	349	-13.03917	349	-1.694074	349	-12.00696	349	6.427714	349	-45.42706	349	-26.58668	349	23.87365	349	26.00251	349	7.488483	349	8.573061	349	-15.16074	349	-16.84979	349	-67.47778	349	-59.0486	349	67.46008	349	66.13736	349	28.63881	349
	350	93.06897	350	1.354196	350	-15.27428	350	-95.03033	350	-88.80996	350	8.964711	350	-5.39058	350	-10.68721	350	-1.722507	350	-11.49358	350	6.368131	350	-46.04818	350	-25.69387	350	25.7164	350	25.75585	350	5.800384	350	8.495539	350	-14.75531	350	-15.6898	350	-68.32317	350	-60.96441	350	66.99667	350	66.12933	350	29.22123	350
	351	94.54494	351	.7358699	351	-15.52813	351	-94.58805	351	-88.8858	351	8.858927	351	-4.757771	351	-9.672229	351	.3258473	351	-11.79227	351	5.935191	351	-46.80113	351	-25.58531	351	27.66555	351	24.30725	351	6.775364	351	13.02944	351	-13.54439	351	-14.26122	351	-67.61676	351	-59.75656	351	66.92915	351	66.97975	351	26.47124	351
	352	96.22414	352	.4108391	352	-15.48215	352	-95.02806	352	-89.83243	352	9.257797	352	-6.321552	352	-10.65592	352	-1.023669	352	-12.29836	352	6.212106	352	-47.00271	352	-25.24132	352	29.68548	352	24.81496	352	5.484818	352	10.30261	352	-13.15995	352	-12.73983	352	-68.08656	352	-58.63976	352	68.07569	352	67.39234	352	25.51246	352
	353	97.68297	353	-.4591315	353	-15.86858	353	-95.72445	353	-90.56152	353	10.73806	353	-6.852211	353	-13.72708	353	-2.06451	353	-12.89684	353	5.649795	353	-46.77763	353	-25.81538	353	30.06288	353	25.1707	353	5.536947	353	14.03096	353	-13.73606	353	-11.30374	353	-68.55406	353	-57.79921	353	68.82227	353	67.83617	353	25.96395	353
	354	98.34073	354	-.8606346	354	-16.11233	354	-94.31276	354	-91.66678	354	11.92714	354	-6.606668	354	-17.34022	354	.4774106	354	-13.07817	354	5.625981	354	-47.05375	354	-26.42517	354	29.6594	354	26.38903	354	4.847384	354	14.72463	354	-14.34159	354	-9.907017	354	-70.40052	354	-58.46627	354	70.07625	354	68.56514	354	25.81422	354
	355	99.97115	355	-1.890242	355	-16.97082	355	-92.28929	355	-91.00877	355	12.12058	355	-6.083583	355	-18.63931	355	-1.340429	355	-14.56542	355	5.05427	355	-47.80531	355	-26.99713	355	30.04978	355	28.10907	355	2.096109	355	20.20414	355	-14.40647	355	-9.641986	355	-70.2087	355	-57.2746	355	70.98731	355	69.68896	355	26.03833	355
	356	101.1883	356	-3.041073	356	-17.63333	356	-93.90133	356	-92.79293	356	12.33695	356	-5.524121	356	-14.88792	356	-1.077687	356	-16.14778	356	4.076421	356	-48.46211	356	-27.58691	356	31.62892	356	26.78672	356	2.334107	356	16.27833	356	-14.06325	356	-10.3134	356	-70.73994	356	-58.22292	356	71.90745	356	71.01698	356	24.74936	356
	357	104.3573	357	-4.221795	357	-18.14808	357	-93.50085	357	-92.21056	357	12.57306	357	-5.466487	357	-16.55456	357	-3.483602	357	-17.63805	357	4.117141	357	-50.08783	357	-28.23243	357	31.90261	357	26.57108	357	2.718629	357	10.59893	357	-12.55354	357	-9.810316	357	-70.87354	357	-59.05653	357	74.02133	357	72.0172	357	23.77849	357
	358	107.6224	358	-5.791518	358	-18.51276	358	-92.67445	358	-91.2277	358	13.97367	358	-5.434813	358	-13.90393	358	-1.794581	358	-19.06782	358	3.85509	358	-50.05668	358	-28.40607	358	30.94622	358	28.33706	358	-1.525898	358	13.08119	358	-11.42468	358	-8.474448	358	-70.04617	358	-58.59002	358	74.19673	358	74.12852	358	22.31773	358
	359	109.6228	359	-6.7297	359	-19.32325	359	-92.29106	359	-91.33127	359	14.13122	359	-5.156099	359	-17.21648	359	-2.544101	359	-20.69363	359	3.718623	359	-49.4749	359	-29.14644	359	31.96342	359	28.32639	359	-1.382784	359	10.63215	359	-11.76017	359	-6.796964	359	-70.16652	359	-58.01137	359	73.24583	359	75.48494	359	22.36291	359
	360	111.2092	360	-6.473938	360	-20.07709	360	-92.38811	360	-89.72609	360	13.701	360	-5.316163	360	-20.64794	360	-4.469361	360	-21.61054	360	3.747128	360	-49.10717	360	-30.10372	360	31.96255	360	28.53088	360	-3.82339	360	7.847173	360	-12.8045	360	-6.168997	360	-69.46874	360	-59.26104	360	73.38011	360	75.73645	360	22.75602	360
	361	112.411	361	-7.983223	361	-20.40416	361	-92.42428	361	-89.88714	361	12.77064	361	-5.140714	361	-18.39486	361	-.7469636	361	-23.28581	361	3.507519	361	-49.24087	361	-30.12747	361	31.26769	361	28.89541	361	-7.095133	361	3.508368	361	-12.58962	361	-5.319603	361	-68.81597	361	-59.04167	361	73.28588	361	74.94435	361	24.20562	361
	362	112.9849	362	-7.890672	362	-20.36625	362	-91.25699	362	-89.19768	362	11.77142	362	-4.204286	362	-20.26517	362	-2.22867	362	-23.6676	362	3.653253	362	-49.56456	362	-30.53677	362	30.74188	362	27.74774	362	-9.81637	362	4.776083	362	-12.1753	362	-5.463925	362	-67.29733	362	-58.94535	362	72.59682	362	74.57334	362	24.71913	362
	363	114.8156	363	-8.850884	363	-20.53343	363	-93.04122	363	-88.10722	363	12.14482	363	-3.170234	363	-17.62478	363	-1.831117	363	-23.93263	363	3.940729	363	-50.24717	363	-30.31557	363	30.5433	363	27.62392	363	-12.50044	363	1.76403	363	-11.71459	363	-5.816695	363	-66.41378	363	-59.40582	363	73.09715	363	73.63544	363	24.69318	363
	364	115.2611	364	-8.3155	364	-19.90056	364	-90.59063	364	-87.05769	364	12.98645	364	-3.685279	364	-17.34788	364	-1.200473	364	-23.6505	364	3.850572	364	-49.85706	364	-29.78115	364	30.29212	364	27.63153	364	-12.09511	364	-1.059515	364	-9.817479	364	-5.674654	364	-66.03093	364	-59.54011	364	73.38056	364	73.48822	364	27.00315	364
	365	118.4565	365	-8.34823	365	-19.61347	365	-92.16535	365	-86.03648	365	12.95482	365	-4.222697	365	-15.52522	365	-.7225049	365	-23.65975	365	4.510593	365	-46.85128	365	-29.74308	365	30.6268	365	28.14496	365	-14.98997	365	-7.616645	365	-8.821925	365	-6.83854	365	-65.73696	365	-59.98746	365	73.14015	365	76.22671	365	28.80094	365
	366	122.2865	366	-8.074507	366	-19.14666	366	-92.1959	366	-87.83456	366	13.00712	366	-3.93045	366	-14.02934	366	-1.126717	366	-23.20511	366	5.077115	366	-45.99674	366	-29.28151	366	32.52445	366	28.07072	366	-16.76271	366	-7.074897	366	-7.497622	366	-6.434781	366	-66.3305	366	-59.31905	366	70.56938	366	77.9373	366	30.50452	366
	367	124.4548	367	-7.708004	367	-19.61437	367	-92.64758	367	-87.80522	367	12.79827	367	-2.933423	367	-12.8219	367	-.7950705	367	-22.49535	367	3.698032	367	-44.31396	367	-28.68832	367	33.43536	367	26.84562	367	-19.38548	367	-12.20691	367	-8.424372	367	-4.855456	367	-67.32417	367	-60.71103	367	67.95045	367	78.80922	367	31.92976	367
	368	125.4478	368	-8.760519	368	-18.6169	368	-91.90203	368	-85.6896	368	13.48324	368	-1.828828	368	-11.56447	368	-1.754692	368	-22.49621	368	3.222603	368	-43.5727	368	-27.89907	368	34.27084	368	26.67155	368	-18.40575	368	-9.891041	368	-7.595726	368	-3.70075	368	-67.00036	368	-61.7904	368	66.87418	368	76.9515	368	30.83078	368
	369	125.3545	369	-9.316635	369	-18.18325	369	-89.46992	369	-84.70181	369	12.93089	369	-.8354026	369	-11.3915	369	-.643518	369	-22.25712	369	3.065614	369	-42.84741	369	-26.92537	369	35.23798	369	26.38633	369	-16.97153	369	-10.39482	369	-6.734568	369	-4.466055	369	-66.09594	369	-62.64797	369	69.33436	369	74.58061	369	32.18716	369
	370	124.3638	370	-9.122412	370	-18.66334	370	-89.13357	370	-83.67857	370	13.91821	370	-.5175382	370	-10.76173	370	-1.90924	370	-22.45668	370	3.287676	370	-42.13006	370	-27.03186	370	36.69446	370	25.48011	370	-17.87233	370	-9.789193	370	-6.078176	370	-3.943168	370	-64.24368	370	-61.30531	370	71.2114	370	72.34361	370	32.21908	370
	371	122.0965	371	-10.09269	371	-19.003	371	-89.23019	371	-85.85738	371	14.68276	371	.9075743	371	-11.66477	371	-.4570079	371	-23.37797	371	2.705663	371	-41.36577	371	-26.64292	371	37.11634	371	26.37804	371	-18.47932	371	-10.67795	371	-6.369916	371	-3.21464	371	-63.27798	371	-59.72706	371	73.01637	371	72.96176	371	32.8858	371
	372	120.7334	372	-10.41163	372	-18.79382	372	-88.43709	372	-84.3472	372	15.28936	372	1.312242	372	-10.0025	372	-.1874888	372	-24.67021	372	2.870307	372	-40.05201	372	-25.91813	372	37.43166	372	25.9841	372	-20.14402	372	-8.235576	372	-5.340021	372	-2.901407	372	-63.26316	372	-58.1202	372	71.92617	372	73.79457	372	31.8603	372
	373	121.3151	373	-11.06658	373	-18.47316	373	-87.96179	373	-83.66594	373	16.23783	373	1.582669	373	-12.56087	373	-1.42051	373	-24.75589	373	2.754789	373	-40.16704	373	-25.2871	373	38.14281	373	25.01472	373	-19.22596	373	-10.40607	373	-6.13723	373	-1.911957	373	-64.51033	373	-57.37162	373	71.8576	373	75.60429	373	31.95387	373
	374	121.629	374	-11.8596	374	-18.72816	374	-86.30592	374	-83.93309	374	16.01964	374	2.278164	374	-12.77263	374	.6583798	374	-24.93357	374	1.12828	374	-40.92796	374	-24.04991	374	37.41676	374	25.36382	374	-22.4253	374	-11.66087	374	-4.729403	374	-1.375169	374	-66.11292	374	-55.98565	374	73.36998	374	76.72105	374	31.43571	374
	375	121.6433	375	-14.65003	375	-19.54152	375	-87.63229	375	-85.41064	375	17.0095	375	2.905375	375	-11.43423	375	-1.151696	375	-25.83299	375	.5154681	375	-41.63596	375	-22.99959	375	37.7662	375	27.39411	375	-20.93004	375	-12.96092	375	-4.418133	375	-1.513809	375	-66.82083	375	-55.61066	375	73.6393	375	77.84041	375	31.45221	375
	376	120.1765	376	-14.38995	376	-20.17475	376	-86.48527	376	-85.13343	376	16.96958	376	2.656016	376	-15.12	376	-1.112777	376	-26.37906	376	.7267821	376	-42.59825	376	-22.87661	376	36.68463	376	27.1164	376	-22.63031	376	-15.36216	376	-4.111022	376	-1.321163	376	-66.52257	376	-56.25919	376	75.22102	376	78.76459	376	31.44851	376
	377	117.8369	377	-14.6621	377	-20.90738	377	-85.41182	377	-84.96956	377	18.95833	377	2.96675	377	-14.94023	377	-.2768624	377	-26.62872	377	.7836762	377	-42.50519	377	-23.80609	377	35.30536	377	28.74771	377	-23.53543	377	-15.09132	377	-3.370607	377	-.7012966	377	-65.42073	377	-55.68145	377	76.86668	377	79.00259	377	31.49796	377
	378	114.5498	378	-15.256	378	-21.10308	378	-85.69061	378	-83.45353	378	19.7357	378	3.933752	378	-14.04695	378	.8917505	378	-27.33854	378	.9382844	378	-42.49635	378	-24.7817	378	34.95749	378	28.08438	378	-22.915	378	-14.16246	378	-2.999312	378	.1236804	378	-65.54218	378	-56.50759	378	77.54016	378	80.22337	378	31.51692	378
	379	110.3476	379	-15.52186	379	-21.14961	379	-84.92455	379	-85.62646	379	19.47753	379	4.988096	379	-16.48211	379	1.011832	379	-27.33767	379	.6476894	379	-43.27055	379	-24.34629	379	35.28391	379	27.01954	379	-22.51498	379	-11.49909	379	-2.760914	379	1.217207	379	-66.69186	379	-56.55546	379	79.80969	379	82.11032	379	31.4813	379
	380	107.3593	380	-15.24866	380	-20.42997	380	-83.80376	380	-85.94772	380	18.96367	380	6.091759	380	-18.76958	380	2.014899	380	-26.28565	380	-.0893864	380	-44.21503	380	-23.74579	380	35.92956	380	28.06356	380	-22.09268	380	-12.23398	380	-1.933129	380	1.23882	380	-68.75571	380	-57.17409	380	82.76012	380	83.03911	380	32.1068	380
	381	107.7293	381	-14.95646	381	-20.10832	381	-82.57898	381	-85.79318	381	18.31483	381	6.318736	381	-19.08022	381	.7307166	381	-24.8909	381	-.7138887	381	-45.64919	381	-22.65526	381	34.41978	381	27.44334	381	-22.93567	381	-10.72044	381	-.9431359	381	2.366713	381	-70.19199	381	-57.26986	381	84.07454	381	84.53828	381	34.4245	381
	382	109.075	382	-14.83753	382	-19.95887	382	-82.43386	382	-85.83857	382	17.27335	382	6.74349	382	-20.76188	382	-7.001936E-02	382	-24.49955	382	-.2208769	382	-46.09417	382	-23.06242	382	34.70843	382	27.62214	382	-24.87412	382	-10.13234	382	.1431695	382	2.834548	382	-70.51273	382	-59.75835	382	83.8329	382	85.43587	382	34.78753	382
	383	109.5661	383	-14.58762	383	-19.53895	383	-82.01838	383	-85.8229	383	17.42023	383	6.872176	383	-18.56726	383	2.952509	383	-23.71835	383	-.7226783	383	-46.64637	383	-22.37069	383	34.82307	383	27.7998	383	-22.89576	383	-17.69137	383	.3892673	383	3.40988	383	-71.41012	383	-62.03957	383	84.16668	383	86.5903	383	36.13114	383
	384	109.9036	384	-14.53121	384	-18.52717	384	-80.26517	384	-85.5126	384	17.73851	384	7.131169	384	-19.17488	384	.5289906	384	-23.38674	384	-.6325725	384	-47.08371	384	-22.79198	384	34.96652	384	27.81659	384	-24.05385	384	-14.82444	384	1.420197	384	4.312404	384	-72.16261	384	-63.24243	384	84.32748	384	86.42583	384	35.21379	384
	385	106.8187	385	-14.4502	385	-17.58663	385	-80.17864	385	-84.82887	385	17.21248	385	7.066043	385	-18.2792	385	-.4549313	385	-23.10268	385	-.8808357	385	-46.76616	385	-22.66767	385	36.24952	385	27.9332	385	-23.76418	385	-16.17417	385	1.930084	385	4.72972	385	-72.71848	385	-64.39365	385	84.15302	385	87.04826	385	35.70641	385
	386	104.6558	386	-15.66801	386	-18.34686	386	-79.05744	386	-84.50401	386	16.38508	386	7.083306	386	-17.76069	386	-.4161286	386	-22.49845	386	-1.293554	386	-47.19029	386	-23.60066	386	37.92014	386	25.67172	386	-24.38077	386	-11.26991	386	3.028423	386	5.371959	386	-74.03347	386	-65.66903	386	84.62189	386	86.35976	386	35.5962	386
	387	101.7602	387	-15.29984	387	-17.84391	387	-78.59727	387	-82.71085	387	16.8575	387	8.224066	387	-15.35977	387	-.9756804	387	-22.16976	387	-2.100495	387	-47.4535	387	-24.70433	387	39.19434	387	24.01527	387	-25.62616	387	-13.5615	387	3.281749	387	5.126998	387	-74.92968	387	-65.39688	387	84.08531	387	84.94551	387	36.15527	387
	388	99.92272	388	-16.32662	388	-17.71171	388	-77.10178	388	-82.43018	388	17.46865	388	8.504747	388	-13.69289	388	-.5535334	388	-21.9629	388	-2.264219	388	-47.60472	388	-25.91318	388	40.55193	388	25.41435	388	-29.73188	388	-14.52963	388	4.33146	388	5.2655	388	-75.42384	388	-66.18871	388	83.94803	388	85.71435	388	37.49722	388
	389	97.34371	389	-17.00281	389	-17.62464	389	-75.92826	389	-81.26938	389	17.55575	389	8.038845	389	-13.30254	389	-2.323999	389	-23.09653	389	-2.425392	389	-48.14184	389	-26.51741	389	40.55361	389	24.76376	389	-29.88638	389	-15.25538	389	4.971841	389	6.005453	389	-76.14687	389	-66.22236	389	84.6367	389	85.22195	389	35.24319	389
	390	97.23341	390	-18.26455	390	-17.5449	390	-75.63293	390	-82.6832	390	19.24417	390	9.301825	390	-14.69791	390	-3.316482	390	-22.79756	390	-2.537883	390	-48.8598	390	-27.25956	390	41.89301	390	23.74848	390	-27.39095	390	-21.17457	390	4.125716	390	7.337688	390	-77.74667	390	-66.21444	390	84.78511	390	84.66336	390	34.7747	390
	391	97.7867	391	-18.66031	391	-17.67484	391	-75.29926	391	-81.02844	391	21.43965	391	10.86976	391	-10.89707	391	-3.081256	391	-22.5857	391	-2.927372	391	-48.72525	391	-28.56894	391	40.70975	391	23.94715	391	-27.15762	391	-24.78242	391	4.95413	391	6.325505	391	-78.23719	391	-67.18895	391	85.21946	391	83.94419	391	34.02345	391
	392	96.94071	392	-19.22448	392	-17.49534	392	-76.547	392	-78.42477	392	20.83627	392	11.00773	392	-11.65453	392	-4.078861	392	-23.45839	392	-2.012424	392	-49.60841	392	-29.69903	392	39.96491	392	24.84616	392	-29.15741	392	-30.98626	392	5.348926	392	6.446773	392	-77.64115	392	-66.03994	392	85.57556	392	83.51213	392	33.60942	392
	393	96.20493	393	-20.13951	393	-18.57981	393	-75.68452	393	-79.62926	393	20.79513	393	11.54693	393	-11.31458	393	-3.051248	393	-24.01856	393	-1.676424	393	-50.15133	393	-31.03084	393	40.83685	393	24.84869	393	-31.85106	393	-33.37741	393	5.187254	393	6.863866	393	-77.3026	393	-64.78917	393	84.23545	393	83.62103	393	32.64563	393
	394	94.58904	394	-20.57949	394	-18.88532	394	-74.64237	394	-78.67036	394	21.29392	394	11.9774	394	-11.94908	394	-3.425708	394	-24.51929	394	-1.614808	394	-51.24317	394	-31.95606	394	39.72092	394	24.40561	394	-33.54742	394	-30.7977	394	5.147871	394	6.411448	394	-77.29243	394	-63.93852	394	82.95378	394	83.83221	394	32.10058	394
	395	93.83031	395	-21.75824	395	-18.5766	395	-74.57689	395	-79.12974	395	20.99404	395	11.23186	395	-11.44036	395	-2.855878	395	-23.91577	395	-1.545284	395	-51.58308	395	-32.69706	395	39.12213	395	24.71251	395	-34.11969	395	-31.51813	395	4.792335	395	5.752008	395	-75.39665	395	-63.30362	395	81.63681	395	83.84654	395	32.02325	395
	396	91.73262	396	-21.50668	396	-18.20186	396	-74.79542	396	-78.64449	396	22.21589	396	10.28109	396	-11.6737	396	-3.075045	396	-22.35177	396	-1.806605	396	-51.60497	396	-33.21907	396	39.02343	396	24.94702	396	-36.09557	396	-31.3735	396	3.781883	396	6.346631	396	-74.36789	396	-63.86132	396	80.74007	396	82.37444	396	31.95065	396
	397	91.21214	397	-20.48904	397	-16.84266	397	-73.72077	397	-77.74404	397	22.80826	397	10.88505	397	-14.21412	397	-3.322978	397	-21.08941	397	-3.542828	397	-51.86488	397	-33.19996	397	38.25126	397	24.1325	397	-34.36538	397	-31.34888	397	3.888755	397	8.070653	397	-74.63403	397	-63.83235	397	81.90855	397	79.49992	397	33.50168	397
	398	88.22108	398	-20.18981	398	-17.26967	398	-72.61174	398	-78.13992	398	22.79307	398	11.13061	398	-15.16898	398	-3.986724	398	-19.38485	398	-3.247517	398	-51.92912	398	-33.88017	398	37.04387	398	24.81611	398	-33.1977	398	-29.26382	398	4.358134	398	7.381981	398	-74.16432	398	-64.45993	398	82.81021	398	79.6902	398	34.69909	398
	399	87.8672	399	-19.54115	399	-16.45477	399	-70.99287	399	-77.10666	399	22.5001	399	11.77403	399	-17.329	399	-3.255299	399	-18.44008	399	-2.964018	399	-51.42872	399	-33.99859	399	37.6063	399	24.96215	399	-32.03588	399	-31.88098	399	5.026101	399	6.547685	399	-73.59676	399	-63.96621	399	82.30247	399	79.13341	399	34.93498	399
	400	88.09294	400	-18.44194	400	-15.678	400	-67.86445	400	-77.03799	400	21.37583	400	12.27451	400	-19.20382	400	-3.861644	400	-17.74874	400	-3.276442	400	-50.32074	400	-33.47319	400	37.16721	400	25.0654	400	-31.45425	400	-22.89333	400	4.665118	400	7.563058	400	-72.8875	400	-63.20069	400	81.80476	400	78.83057	400	37.71431	400
	401	87.47572	401	-18.17041	401	-14.46379	401	-68.23421	401	-76.66399	401	21.4066	401	12.19585	401	-19.63685	401	-4.986277	401	-17.12761	401	-3.06078	401	-49.49812	401	-33.63792	401	36.97139	401	25.14503	401	-30.09034	401	-21.28922	401	4.731263	401	8.086775	401	-72.47963	401	-61.95207	401	79.67902	401	78.55669	401	38.75758	401
	402	86.98067	402	-18.71169	402	-14.07664	402	-67.4052	402	-75.69039	402	21.51754	402	13.23472	402	-19.8855	402	-4.343035	402	-15.8895	402	-3.357776	402	-47.6144	402	-33.40665	402	37.03757	402	25.84798	402	-26.25794	402	-19.21335	402	6.996211	402	7.409339	402	-71.03622	402	-60.30588	402	78.78629	402	78.40032	402	39.13089	402
	403	86.37299	403	-18.39983	403	-13.90642	403	-67.41173	403	-74.87341	403	21.85033	403	12.6516	403	-19.16417	403	-4.543864	403	-15.4841	403	-3.720881	403	-44.50834	403	-32.80478	403	37.78008	403	23.02041	403	-26.83596	403	-19.38213	403	7.370976	403	7.04002	403	-70.05271	403	-59.18771	403	78.98426	403	77.76329	403	39.9508	403
	404	86.92394	404	-19.35098	404	-13.13481	404	-69.26373	404	-74.85414	404	21.44736	404	12.8197	404	-19.28112	404	-5.778347	404	-14.77838	404	-3.592493	404	-41.87514	404	-33.37918	404	39.02406	404	22.30362	404	-26.60117	404	-15.28106	404	8.650658	404	7.625152	404	-69.26978	404	-58.69991	404	78.24625	404	76.16158	404	41.09092	404
	405	86.54921	405	-19.42064	405	-13.55527	405	-68.35658	405	-75.5364	405	21.19777	405	13.17373	405	-15.31523	405	-5.202163	405	-15.55882	405	-3.619209	405	-39.29262	405	-32.78786	405	39.26016	405	22.76695	405	-26.73705	405	-13.71111	405	9.480567	405	8.833441	405	-67.47627	405	-57.13216	405	76.7068	405	75.74795	405	40.26351	405
	406	87.4577	406	-19.23589	406	-14.29752	406	-66.28793	406	-74.43307	406	22.3801	406	13.97534	406	-14.24169	406	-5.567644	406	-16.36942	406	-3.042893	406	-38.09332	406	-32.25795	406	39.80371	406	21.17776	406	-23.70846	406	-20.62687	406	9.45375	406	9.3955	406	-66.73511	406	-56.70288	406	73.94028	406	73.48763	406	39.08384	406
	407	88.25667	407	-18.68367	407	-14.12841	407	-64.70376	407	-73.97	407	23.95744	407	15.8711	407	-13.35616	407	-5.306327	407	-16.66645	407	-3.177985	407	-37.93674	407	-31.37494	407	38.8235	407	20.63349	407	-26.26931	407	-20.00568	407	10.4753	407	7.923248	407	-66.48418	407	-55.27443	407	73.66164	407	72.98918	407	37.84174	407
	408	89.12652	408	-18.3671	408	-14.04706	408	-65.089	408	-75.72575	408	24.35917	408	16.42063	408	-9.62157	408	-5.297582	408	-16.13547	408	-3.415581	408	-36.48853	408	-30.36782	408	37.7776	408	21.08951	408	-26.23503	408	-20.98491	408	11.48826	408	8.235654	408	-66.55626	408	-54.75817	408	72.04412	408	71.99405	408	36.14392	408
	409	90.69762	409	-19.54644	409	-15.5082	409	-64.35479	409	-73.64582	409	25.37194	409	17.63758	409	-9.195122	409	-5.646871	409	-15.10056	409	-4.691438	409	-36.93285	409	-30.41842	409	37.53344	409	20.71995	409	-25.86716	409	-17.63463	409	11.35127	409	8.285097	409	-66.62431	409	-54.15391	409	71.64626	409	70.98605	409	36.17923	409
	410	90.06194	410	-19.44641	410	-14.94908	410	-65.13952	410	-76.51198	410	25.71477	410	18.30285	410	-8.811069	410	-4.348537	410	-14.56893	410	-5.301925	410	-37.47231	410	-28.58841	410	37.33152	410	20.95231	410	-26.04323	410	-20.83105	410	11.23438	410	8.872128	410	-66.99187	410	-53.7539	410	71.33818	410	69.85387	410	35.24287	410
	411	89.72652	411	-18.91116	411	-14.12421	411	-62.90372	411	-75.21432	411	25.9875	411	16.82879	411	-7.585007	411	-4.929779	411	-14.87106	411	-4.462888	411	-37.70079	411	-27.27761	411	33.9339	411	19.76328	411	-26.47215	411	-21.61919	411	12.0883	411	9.711515	411	-67.59075	411	-53.61374	411	71.99706	411	70.05598	411	33.84609	411
	412	89.51572	412	-19.59305	412	-14.6711	412	-61.01025	412	-74.02162	412	25.94672	412	18.45856	412	-7.169676	412	-2.973054	412	-14.52892	412	-4.171546	412	-37.44442	412	-26.11015	412	35.30632	412	19.13054	412	-25.54281	412	-24.35064	412	11.65393	412	9.91695	412	-66.3884	412	-52.39075	412	71.09687	412	69.80336	412	33.06405	412
	413	90.32452	413	-19.27703	413	-13.76752	413	-61.99725	413	-75.24759	413	26.07541	413	18.29851	413	-6.684975	413	-5.172756	413	-14.1613	413	-3.401652	413	-37.70607	413	-23.92056	413	34.21108	413	18.99937	413	-25.59403	413	-21.7401	413	11.33113	413	10.10873	413	-67.63866	413	-51.87621	413	70.89025	413	68.9344	413	33.04927	413
	414	90.72682	414	-17.49858	414	-14.07355	414	-63.33748	414	-75.54401	414	26.85583	414	18.36293	414	-9.67672	414	-4.833234	414	-12.87551	414	-3.607953	414	-40.16877	414	-23.5465	414	34.13236	414	18.69044	414	-27.45017	414	-24.88743	414	11.19123	414	10.47607	414	-67.6392	414	-51.87664	414	72.70597	414	69.05904	414	33.2556	414
	415	90.88966	415	-17.4117	415	-13.75451	415	-61.29381	415	-75.33138	415	27.80633	415	19.44513	415	-10.16414	415	-5.238274	415	-11.35601	415	-3.190561	415	-40.62072	415	-22.09709	415	33.51766	415	19.01149	415	-27.89512	415	-24.47599	415	11.60326	415	10.10056	415	-67.53038	415	-53.57024	415	72.59339	415	68.77647	415	34.6228	415
	416	91.31615	416	-16.02266	416	-12.71094	416	-60.94662	416	-76.47213	416	26.63312	416	18.28214	416	-10.33726	416	-4.282223	416	-9.806578	416	-2.782054	416	-41.29881	416	-20.97416	416	34.11689	416	16.79872	416	-26.9992	416	-26.17916	416	12.16585	416	9.456736	416	-65.87019	416	-54.30351	416	72.75111	416	70.41322	416	35.71919	416
	417	92.61234	417	-15.07208	417	-12.39542	417	-59.12256	417	-77.10023	417	25.92085	417	18.23844	417	-13.40153	417	-5.950889	417	-7.916857	417	-2.640173	417	-42.21194	417	-20.4984	417	35.00653	417	16.40333	417	-26.42794	417	-25.43685	417	12.23334	417	9.734666	417	-65.17671	417	-53.83056	417	73.62218	417	71.88062	417	35.46067	417
	418	91.5377	418	-16.09278	418	-13.01146	418	-62.38161	418	-79.44203	418	26.0823	418	19.47664	418	-14.52326	418	-7.117651	418	-6.799486	418	-3.553975	418	-42.52019	418	-19.73053	418	35.66387	418	17.30894	418	-26.63064	418	-22.41369	418	13.06236	418	9.130242	418	-65.84632	418	-53.90085	418	74.05232	418	73.12209	418	35.65182	418
	419	91.68681	419	-15.04161	419	-12.51336	419	-60.65913	419	-76.847	419	25.74549	419	18.8142	419	-14.6347	419	-5.759105	419	-6.479871	419	-3.242013	419	-43.08909	419	-20.16021	419	36.15046	419	17.73698	419	-23.29906	419	-22.59554	419	13.86556	419	9.314328	419	-66.44254	419	-54.43832	419	73.94341	419	73.19977	419	34.51654	419
	420	93.18697	420	-14.43086	420	-12.73307	420	-61.74333	420	-77.64016	420	26.64102	420	19.39817	420	-14.54396	420	-7.41552	420	-5.97734	420	-3.146638	420	-43.31913	420	-19.94302	420	37.28205	420	17.55263	420	-21.07275	420	-19.01097	420	14.05195	420	10.68018	420	-68.06681	420	-53.48173	420	74.23402	420	75.19891	420	38.88809	420
	421	94.47825	421	-13.55929	421	-12.3595	421	-61.08778	421	-77.16572	421	27.7375	421	19.60543	421	-16.7799	421	-7.443658	421	-5.611117	421	-4.018646	421	-43.39642	421	-20.70419	421	37.71915	421	16.21182	421	-19.6142	421	-17.75324	421	13.67997	421	11.19433	421	-68.04648	421	-54.22734	421	75.16457	421	76.03478	421	41.61429	421
	422	96.22443	422	-14.11354	422	-12.69482	422	-59.34615	422	-77.86858	422	28.07509	422	21.85298	422	-12.08872	422	-7.175145	422	-5.432364	422	-4.009359	422	-43.37897	422	-22.41192	422	38.12214	422	15.09094	422	-18.84291	422	-15.16013	422	13.78605	422	11.10915	422	-67.6552	422	-54.02665	422	75.03075	422	74.77992	422	42.52145	422
	423	96.39927	423	-15.25283	423	-12.16547	423	-56.76802	423	-76.2063	423	28.51725	423	22.6122	423	-11.45236	423	-5.918866	423	-5.425301	423	-4.28435	423	-44.21003	423	-22.52322	423	38.83265	423	13.86173	423	-15.64537	423	-12.45146	423	14.84	423	11.71581	423	-70.40948	423	-54.81139	423	76.62269	423	74.81024	423	39.81684	423
	424	97.26073	424	-14.68419	424	-12.08669	424	-58.3384	424	-76.6799	424	26.87462	424	22.73635	424	-8.349358	424	-6.657907	424	-5.029534	424	-4.775889	424	-44.21828	424	-24.51969	424	37.05013	424	13.8579	424	-15.7158	424	-11.23801	424	15.9405	424	12.47111	424	-70.34969	424	-53.69911	424	77.80216	424	75.52509	424	39.13575	424
	425	98.03032	425	-15.69856	425	-12.32009	425	-57.63897	425	-76.33918	425	28.59266	425	23.3502	425	-5.736426	425	-6.026537	425	-5.161123	425	-4.522304	425	-44.22869	425	-25.24516	425	35.25316	425	14.08629	425	-14.6816	425	-14.77919	425	17.32568	425	13.89832	425	-70.98354	425	-51.90579	425	76.74739	425	74.89603	425	38.3734	425
	426	98.34697	426	-15.19645	426	-13.70349	426	-57.51176	426	-75.03368	426	29.85725	426	23.7375	426	-5.809621	426	-4.956319	426	-5.395584	426	-3.875006	426	-44.40768	426	-26.19219	426	33.7846	426	14.17176	426	-13.24472	426	-12.54728	426	16.97596	426	14.40052	426	-70.26157	426	-52.51257	426	76.70661	426	75.34027	426	36.964	426
	427	98.84218	427	-15.1496	427	-12.97882	427	-57.5425	427	-74.54037	427	31.06352	427	23.35156	427	-.5248162	427	-3.300867	427	-4.905811	427	-3.459693	427	-45.42968	427	-27.58376	427	32.7585	427	16.82825	427	-15.38644	427	-14.92318	427	15.573	427	13.54296	427	-70.14877	427	-52.74553	427	75.23733	427	75.62847	427	37.4835	427
	428	98.93037	428	-15.69434	428	-13.1332	428	-58.30786	428	-73.98666	428	31.24262	428	23.3914	428	1.732348	428	-2.94812	428	-4.524489	428	-3.552335	428	-44.75595	428	-28.21377	428	30.86936	428	14.61315	428	-15.01206	428	-16.54309	428	15.56876	428	12.20772	428	-69.57684	428	-52.60622	428	73.3233	428	75.69689	428	35.18176	428
	429	96.76159	429	-15.67489	429	-12.93039	429	-57.37962	429	-75.08904	429	31.84193	429	25.1855	429	3.498494	429	-1.345381	429	-4.113984	429	-4.47748	429	-45.52953	429	-29.69482	429	31.6499	429	13.68725	429	-14.6852	429	-16.66924	429	15.36719	429	11.92875	429	-69.05702	429	-53.5601	429	70.89973	429	74.8123	429	33.64365	429
	430	97.19477	430	-14.5983	430	-13.33367	430	-55.54128	430	-74.78851	430	30.97269	430	25.93204	430	5.08016	430	-1.496538	430	-3.442389	430	-4.126971	430	-45.422	430	-29.03299	430	30.98688	430	12.7256	430	-14.41134	430	-15.92206	430	15.17338	430	11.61527	430	-68.77863	430	-50.56892	430	69.83029	430	74.3561	430	32.08396	430
	431	95.18221	431	-12.7232	431	-12.65911	431	-55.39635	431	-75.86144	431	32.03513	431	26.89041	431	3.861043	431	-1.728237	431	-1.852361	431	-3.95224	431	-45.5945	431	-29.99387	431	29.11302	431	13.25204	431	-20.54157	431	-20.13723	431	15.21721	431	12.10404	431	-68.01688	431	-48.9825	431	68.54237	431	73.85674	431	32.7359	431
	432	92.63558	432	-12.50857	432	-12.33282	432	-54.51582	432	-75.07127	432	31.841	432	26.50922	432	3.821753	432	-2.600621	432	-1.081621	432	-3.881729	432	-45.12707	432	-28.9889	432	27.8752	432	12.9262	432	-18.78089	432	-20.11632	432	15.57037	432	12.98024	432	-66.35373	432	-48.44781	432	67.33724	432	71.14175	432	31.92694	432
	433	91.4634	433	-10.32187	433	-11.24788	433	-54.43122	433	-73.69445	433	32.72486	433	27.36442	433	2.092506	433	-2.006293	433	-.4960012	433	-3.172002	433	-45.22538	433	-28.65485	433	27.53242	433	12.19554	433	-17.40084	433	-20.78687	433	15.32572	433	13.89739	433	-65.24065	433	-47.46621	433	67.64955	433	68.27818	433	32.00153	433
	434	90.35921	434	-9.564156	434	-11.1317	434	-54.7105	434	-73.82661	434	32.28873	434	26.91427	434	2.032235	434	-2.055244	434	.3563398	434	-3.091276	434	-45.25768	434	-28.6577	434	27.21449	434	12.81431	434	-18.89656	434	-18.02355	434	15.35801	434	14.48692	434	-63.85567	434	-46.06375	434	67.28316	434	66.68431	434	32.41916	434
	435	88.59241	435	-9.830693	435	-10.17009	435	-53.2004	435	-73.07848	435	33.2107	435	26.74196	435	-1.190714	435	-3.725224	435	1.485475	435	-3.221636	435	-45.0104	435	-27.64557	435	28.394	435	11.88535	435	-16.54415	435	-20.67064	435	16.01721	435	14.93469	435	-62.17009	435	-45.13462	435	66.07578	435	65.93349	435	32.87072	435
	436	86.09721	436	-9.70412	436	-10.23704	436	-52.98588	436	-71.90538	436	34.10995	436	27.51183	436	-2.243977	436	-5.790822	436	4.111797	436	-3.837372	436	-43.53845	436	-27.17831	436	30.08024	436	10.90119	436	-19.41872	436	-16.74574	436	15.98231	436	15.22574	436	-61.22054	436	-44.074	436	64.58081	436	65.5396	436	34.63094	436
	437	84.09972	437	-8.203398	437	-8.998841	437	-53.50092	437	-72.02036	437	32.98416	437	27.11291	437	-3.995815	437	-7.382135	437	4.382243	437	-4.230363	437	-42.64876	437	-28.11665	437	30.26271	437	10.13857	437	-16.75677	437	-17.52455	437	16.28476	437	14.48086	437	-61.59591	437	-43.25895	437	62.84887	437	65.04278	437	35.67095	437
	438	83.90277	438	-8.823022	438	-10.43509	438	-50.28001	438	-71.649	438	35.43233	438	27.23559	438	-6.781313	438	-9.108091	438	3.638436	438	-3.942876	438	-39.93309	438	-26.89528	438	29.83912	438	9.460192	438	-14.06918	438	-14.47799	438	16.75865	438	14.49995	438	-60.37162	438	-42.06613	438	63.68615	438	63.99252	438	36.64506	438
	439	83.34422	439	-8.966743	439	-9.981424	439	-51.42173	439	-71.4993	439	36.54208	439	28.83415	439	-5.345547	439	-8.92168	439	3.014404	439	-3.692715	439	-39.09728	439	-26.60103	439	29.00858	439	8.922134	439	-14.1484	439	-12.59337	439	16.4918	439	13.22288	439	-58.62484	439	-40.26271	439	62.16328	439	64.11974	439	36.38002	439
	440	82.85677	440	-8.972356	440	-10.24476	440	-49.81244	440	-70.87337	440	35.94189	440	27.67657	440	-3.409946	440	-8.204157	440	2.360034	440	-3.435333	440	-36.76251	440	-26.35214	440	29.22358	440	8.677136	440	-11.70606	440	-11.42095	440	16.53141	440	13.44857	440	-58.35608	440	-38.70356	440	60.31733	440	63.30354	440	33.39008	440
	441	82.7971	441	-8.867842	441	-10.36559	441	-47.76736	441	-69.05453	441	37.54879	441	28.61014	441	-1.179609	441	-8.728208	441	2.351895	441	-3.800233	441	-32.88638	441	-26.29841	441	27.78242	441	8.237288	441	-12.91978	441	-6.942622	441	16.15561	441	14.67739	441	-58.02174	441	-36.20189	441	59.13241	441	62.72628	441	30.27974	441
	442	83.58974	442	-8.925613	442	-11.0111	442	-48.49419	442	-70.5995	442	38.22781	442	29.14027	442	-1.784722	442	-9.243848	442	2.265889	442	-4.266401	442	-31.13513	442	-26.36483	442	27.02878	442	8.219164	442	-13.58782	442	-5.254265	442	16.21319	442	14.73978	442	-59.82082	442	-36.29658	442	58.24665	442	62.17376	442	28.6333	442
	443	83.6581	443	-8.886764	443	-11.78488	443	-46.35971	443	-70.46432	443	37.39464	443	28.58855	443	.1633134	443	-7.666862	443	2.144624	443	-3.807987	443	-29.42045	443	-25.56138	443	26.44914	443	8.045015	443	-11.97487	443	-7.751159	443	16.08979	443	15.25024	443	-61.72587	443	-36.30375	443	57.74088	443	62.47105	443	29.64105	443
	444	83.29203	444	-8.983985	444	-10.97681	444	-45.28258	444	-69.39226	444	38.47303	444	29.56332	444	4.61522	444	-5.677914	444	2.256817	444	-3.260759	444	-28.822	444	-25.31954	444	25.1185	444	7.74896	444	-11.78366	444	-7.897455	444	14.11481	444	15.07302	444	-65.67933	444	-37.33084	444	57.29714	444	62.0611	444	31.78186	444
	445	83.21876	445	-8.478411	445	-11.40783	445	-44.1027	445	-68.94077	445	36.74203	445	29.22414	445	6.966406	445	-5.314925	445	1.825548	445	-3.846673	445	-27.38824	445	-23.75479	445	24.54107	445	8.213943	445	-14.34052	445	-8.904756	445	15.24239	445	14.36495	445	-67.39516	445	-41.86047	445	57.75638	445	61.98713	445	32.66229	445
	446	83.15569	446	-9.061258	446	-11.49198	446	-42.99592	446	-67.94648	446	36.54829	446	29.44086	446	8.305802	446	-7.134327	446	2.311931	446	-2.960391	446	-27.31553	446	-22.94677	446	25.04299	446	7.497893	446	-15.47608	446	-12.02431	446	16.11314	446	14.49596	446	-69.49831	446	-44.87262	446	54.77297	446	60.44804	446	31.55358	446
	447	83.99426	447	-8.288518	447	-11.28988	447	-44.27319	447	-69.0134	447	37.71096	447	31.2464	447	11.33774	447	-4.313404	447	3.666491	447	-2.456003	447	-27.30692	447	-21.21505	447	25.34667	447	7.969446	447	-13.37576	447	-16.40892	447	16.27594	447	13.80698	447	-71.83617	447	-47.61525	447	55.06663	447	61.15343	447	29.04882	447
	448	83.47043	448	-6.641123	448	-10.58485	448	-43.67844	448	-69.45735	448	36.84556	448	31.27561	448	11.07467	448	-3.716895	448	4.362867	448	-2.537919	448	-27.77105	448	-20.43473	448	24.83682	448	8.459638	448	-12.66975	448	-16.92522	448	16.70044	448	14.20501	448	-73.37171	448	-48.90133	448	52.93569	448	59.09525	448	28.00042	448
	449	85.4589	449	-7.02674	449	-11.27106	449	-44.42675	449	-69.75227	449	36.63034	449	30.36923	449	10.26305	449	-3.527515	449	6.055391	449	-1.26297	449	-29.6311	449	-19.66725	449	25.86419	449	8.591782	449	-11.02116	449	-18.40357	449	15.54866	449	14.77349	449	-76.32439	449	-50.17107	449	52.29995	449	56.54144	449	27.09812	449
	450	86.55254	450	-4.935133	450	-9.62895	450	-44.47282	450	-69.52842	450	36.65543	450	30.90841	450	11.71765	450	-2.474478	450	6.585474	450	-1.282042	450	-30.34032	450	-17.87389	450	26.37695	450	7.946737	450	-8.818069	450	-19.6984	450	14.52204	450	15.27897	450	-77.60124	450	-52.26713	450	54.50253	450	55.90396	450	27.70941	450
	451	85.88426	451	-5.2016	451	-10.10889	451	-44.59166	451	-68.65447	451	34.64113	451	30.09817	451	9.869164	451	-5.023165	451	7.370461	451	-1.619833	451	-31.59695	451	-17.08697	451	27.05816	451	8.19032	451	-8.903193	451	-11.56567	451	15.4104	451	14.63247	451	-78.35413	451	-54.24962	451	53.23009	451	54.32567	451	26.32183	451
	452	86.36665	452	-4.983734	452	-9.92961	452	-45.78226	452	-69.38352	452	35.61047	452	31.28181	452	10.90129	452	-3.463065	452	7.908234	452	-1.198365	452	-33.22578	452	-15.52045	452	27.66985	452	7.631641	452	-6.804668	452	-12.93732	452	15.78755	452	14.68443	452	-77.51998	452	-53.38959	452	51.42272	452	55.62516	452	28.49725	452
	453	86.71953	453	-4.932509	453	-10.46682	453	-45.8186	453	-70.05325	453	37.06993	453	32.43801	453	9.37987	453	-4.510215	453	8.547444	453	-1.066523	453	-34.26234	453	-14.43383	453	28.17421	453	8.842629	453	-2.697863	453	-8.334774	453	15.62877	453	14.46329	453	-77.41612	453	-52.8294	453	50.3728	453	56.24938	453	30.56405	453
	454	87.80141	454	-4.153137	454	-9.385546	454	-46.19899	454	-70.47244	454	35.9389	454	32.66187	454	7.467418	454	-3.405653	454	8.210196	454	-1.481476	454	-35.22805	454	-13.55138	454	28.3894	454	8.011667	454	-2.567292	454	-7.581754	454	16.31531	454	13.67591	454	-76.70393	454	-52.7733	454	48.47086	454	56.52869	454	34.04176	454
	455	89.10943	455	-4.310444	455	-9.665854	455	-46.55239	455	-70.82881	455	35.71382	455	32.34957	455	6.668686	455	-4.545446	455	7.719082	455	-.8622906	455	-35.74715	455	-13.95173	455	28.15442	455	7.700105	455	-2.070506	455	-6.917284	455	15.61696	455	12.69725	455	-76.5812	455	-51.53656	455	47.16379	455	54.59313	455	34.9096	455
	456	91.40844	456	-5.881587	456	-10.4576	456	-47.45232	456	-71.75964	456	36.46832	456	32.3965	456	8.42988	456	-2.306167	456	6.903281	456	-.6775782	456	-36.12034	456	-13.27459	456	27.57237	456	7.186028	456	-.952282	456	-1.788262	456	15.44512	456	12.11422	456	-75.77164	456	-51.19238	456	45.93176	456	51.22935	456	32.95914	456
	457	90.99838	457	-5.457348	457	-10.03735	457	-45.92225	457	-70.61806	457	35.95513	457	31.28085	457	5.779483	457	-5.970254	457	5.810182	457	-.4884171	457	-36.7386	457	-12.23052	457	26.13267	457	7.029638	457	2.771929	457	-1.985959	457	15.04869	457	12.40193	457	-76.364	457	-49.87942	457	47.00566	457	50.32038	457	31.14334	457
	458	89.51271	458	-6.418746	458	-10.78009	458	-46.89012	458	-70.46214	458	38.75173	458	32.1916	458	6.171874	458	-8.686044	458	5.210577	458	-.9044086	458	-37.88085	458	-12.71581	458	24.74724	458	6.706206	458	1.259679	458	-1.886378	458	14.97868	458	11.54808	458	-75.92754	458	-49.3175	458	46.76821	458	49.6553	458	27.83796	458
	459	85.95647	459	-7.276157	459	-12.23247	459	-48.11621	459	-69.60416	459	38.68749	459	32.68941	459	7.983462	459	-2.242546	459	5.330763	459	-1.049553	459	-38.79459	459	-13.41423	459	23.65362	459	6.36322	459	1.361573	459	-5.053536	459	14.22464	459	11.90474	459	-73.50222	459	-48.72856	459	45.15891	459	47.47114	459	29.40095	459
	460	83.01404	460	-5.280178	460	-11.80483	460	-48.79929	460	-70.36791	460	39.59933	460	33.38715	460	8.337409	460	-3.955962	460	4.932138	460	-1.712284	460	-39.79013	460	-14.27346	460	21.89677	460	4.937358	460	.6644562	460	-2.642566	460	13.57549	460	12.74232	460	-71.73705	460	-48.00539	460	42.92893	460	46.74036	460	33.39782	460
	461	78.99114	461	-6.07312	461	-12.79312	461	-48.92314	461	-69.79173	461	39.82395	461	33.79705	461	14.52871	461	-5.852892	461	4.973154	461	-1.441479	461	-39.01354	461	-16.054	461	20.58432	461	6.199417	461	-.3799781	461	-5.888248	461	12.96717	461	12.38766	461	-69.2433	461	-45.43164	461	43.71531	461	45.98461	461	37.01681	461
	462	80.53155	462	-6.885887	462	-12.49803	462	-48.5427	462	-70.49533	462	41.24773	462	36.14781	462	18.09824	462	-6.222258	462	5.271873	462	-1.10442	462	-38.78889	462	-17.63647	462	19.9684	462	4.773096	462	1.107355	462	-3.591554	462	15.08379	462	10.52872	462	-65.99902	462	-43.67778	462	41.65542	462	44.83154	462	37.05378	462
	463	81.53136	463	-6.107888	463	-12.95169	463	-49.31557	463	-68.91405	463	39.23161	463	33.94938	463	24.35983	463	-1.689646	463	5.605952	463	-.6310469	463	-38.92056	463	-18.37891	463	20.53405	463	4.727334	463	-2.423412	463	-5.059254	463	16.68788	463	11.09465	463	-64.47301	463	-41.54465	463	41.16371	463	44.76372	463	33.27529	463
	464	82.54594	464	-5.684287	464	-12.52411	464	-49.95652	464	-68.52977	464	39.84473	464	34.38261	464	22.89734	464	.2308255	464	6.860713	464	-.3969803	464	-38.73792	464	-18.80163	464	18.62078	464	4.270377	464	-.9099706	464	-6.340966	464	18.31138	464	12.01072	464	-62.68851	464	-39.76021	464	42.26327	464	44.01277	464	32.35567	464
	465	81.66344	465	-5.043862	465	-11.77107	465	-50.55717	465	-67.91612	465	39.04358	465	34.61599	465	23.40612	465	.6848049	465	7.255589	465	1.092429	465	-39.01768	465	-20.45771	465	18.12044	465	4.85758	465	.9860855	465	-5.855734	465	19.43849	465	13.38642	465	-60.08485	465	-37.79186	465	41.85058	465	43.82703	465	30.68293	465
	466	80.65891	466	-4.750927	466	-12.52736	466	-51.12964	466	-67.54996	466	39.06816	466	35.22157	466	20.60826	466	1.444205	466	8.291831	466	1.643261	466	-39.39701	466	-20.65522	466	18.79683	466	4.676833	466	2.404927	466	-6.653483	466	18.97482	466	15.25575	466	-58.40002	466	-35.56958	466	40.55744	466	42.34658	466	30.50451	466
	467	80.56108	467	-3.59631	467	-10.90977	467	-50.78924	467	-67.70448	467	39.70851	467	34.91476	467	21.4226	467	2.435416	467	9.088316	467	1.980876	467	-39.94474	467	-20.76678	467	18.74757	467	5.044606	467	1.484619	467	-1.906472	467	18.20302	467	15.46741	467	-57.18287	467	-33.81138	467	37.78091	467	40.05526	467	31.42311	467
	468	80.77483	468	-4.614204	468	-10.92557	468	-52.31548	468	-67.47189	468	40.0985	468	34.4993	468	20.17268	468	.3819156	468	8.660702	468	2.048873	468	-40.53853	468	-21.49288	468	18.78819	468	4.954051	468	4.155188	468	-7.910223	468	19.74217	468	14.80022	468	-56.3316	468	-32.77336	468	37.28869	468	39.88292	468	31.5505	468
	469	79.93444	469	-3.550651	469	-10.29148	469	-52.8634	469	-66.95888	469	39.78459	469	34.35272	469	21.18824	469	-2.067693	469	9.089081	469	2.179193	469	-40.61309	469	-21.65735	469	19.50147	469	4.063575	469	2.755647	469	-3.508977	469	20.2182	469	14.78937	469	-55.04911	469	-31.21891	469	35.86048	469	38.79177	469	32.365	469
	470	76.52023	470	-1.965387	470	-10.30042	470	-52.9309	470	-66.36331	470	39.92481	470	34.38239	470	22.97811	470	-2.833553	470	9.332956	470	1.301933	470	-40.32821	470	-21.11424	470	20.3975	470	2.832938	470	4.412386	470	-3.174499	470	20.82521	470	15.29939	470	-55.33723	470	-29.21712	470	38.03344	470	40.13322	470	33.46091	470
	471	72.10616	471	-2.426999	471	-11.7514	471	-53.99374	471	-67.03444	471	40.31706	471	34.04277	471	23.30452	471	-1.905608	471	9.21282	471	1.500716	471	-40.84206	471	-21.54758	471	19.56198	471	2.610344	471	5.580864	471	-.8849217	471	20.74889	471	14.0791	471	-53.69968	471	-29.52157	471	39.41723	471	42.89216	471	34.15513	471
	472	68.88609	472	-3.902226	472	-12.61026	472	-53.91014	472	-66.54902	472	40.25205	472	35.52281	472	22.69897	472	-3.551003	472	8.680101	472	1.349361	472	-40.78061	472	-22.58146	472	19.52229	472	3.032955	472	5.891274	472	-1.71146	472	21.13312	472	15.79879	472	-50.46833	472	-29.16228	472	37.97342	472	44.7207	472	35.82358	472
	473	66.72371	473	-3.591319	473	-11.13397	473	-54.9356	473	-66.14889	473	41.01907	473	36.27532	473	23.32659	473	-1.149889	473	7.651872	473	1.549322	473	-40.37048	473	-21.05435	473	20.99535	473	2.533397	473	4.487735	473	-2.37864	473	19.40893	473	17.04462	473	-48.32943	473	-28.13132	473	39.09324	473	46.68807	473	36.58509	473
	474	65.52093	474	-4.200772	474	-11.54328	474	-54.14801	474	-66.22492	474	40.24495	474	36.2636	474	23.22309	474	-1.803432	474	7.705134	474	1.76942	474	-39.73375	474	-21.55155	474	20.36409	474	2.877259	474	4.726471	474	-4.580264	474	18.0401	474	16.55085	474	-45.80324	474	-26.41941	474	37.83577	474	48.4801	474	36.6339	474
	475	64.11842	475	-5.724938	475	-11.44474	475	-55.53085	475	-66.75728	475	40.03645	475	36.26539	475	21.64563	475	-2.405321	475	6.614725	475	.8922219	475	-39.32293	475	-21.91414	475	19.38308	475	2.986096	475	6.695217	475	.3134128	475	17.8572	475	13.60772	475	-44.79424	475	-24.50649	475	34.99528	475	49.21056	475	39.286	475
	476	64.04978	476	-6.235566	476	-12.35326	476	-55.09586	476	-65.16347	476	42.40767	476	37.97947	476	21.92583	476	-3.134694	476	6.40043	476	1.624074	476	-38.34418	476	-22.00495	476	19.69597	476	3.230813	476	7.720107	476	.4231893	476	18.15867	476	12.04281	476	-43.88182	476	-22.34294	476	37.74177	476	45.97102	476	38.8997	476
	477	63.66026	477	-5.966084	477	-13.02912	477	-54.77168	477	-64.79447	477	42.34138	477	38.31954	477	24.39461	477	-1.213953	477	6.730387	477	2.09246	477	-37.83875	477	-22.16287	477	17.92675	477	4.835275	477	7.157303	477	1.10471	477	18.16881	477	11.58472	477	-43.56286	477	-20.34042	477	38.87679	477	43.95161	477	38.22102	477
	478	62.98428	478	-6.073588	478	-13.49689	478	-55.6231	478	-65.29929	478	40.68058	478	37.93559	478	21.66498	478	-1.59603	478	6.508695	478	2.189632	478	-36.60268	478	-22.73299	478	16.64973	478	6.005276	478	8.282934	478	1.38983	478	17.47726	478	11.00882	478	-44.31014	478	-19.24108	478	39.68548	478	45.95475	478	38.97472	478
	479	65.39066	479	-5.339725	479	-13.00816	479	-56.38932	479	-64.93904	479	39.90925	479	38.46685	479	21.75491	479	-1.760085	479	5.798448	479	2.331103	479	-35.12844	479	-22.21557	479	18.41015	479	6.980015	479	10.06849	479	1.072076	479	16.93496	479	11.53583	479	-44.81887	479	-19.08226	479	35.59193	479	45.75785	479	38.73464	479
	480	69.13979	480	-5.827963	480	-12.21059	480	-57.36805	480	-64.61401	480	38.79067	480	38.26294	480	22.8709	480	-1.087162	480	7.278825	480	2.333772	480	-33.48635	480	-21.49711	480	17.76667	480	4.273738	480	12.98535	480	5.632379	480	16.07318	480	11.98152	480	-44.70884	480	-19.61939	480	31.52472	480	45.5405	480	39.28904	480
	481	70.51579	481	-4.947343	481	-13.49734	481	-56.46125	481	-63.47091	481	37.9528	481	37.46046	481	22.27059	481	-1.735677	481	7.961969	481	2.370822	481	-31.08423	481	-20.8981	481	17.84955	481	5.724736	481	9.792905	481	3.892888	481	17.43124	481	13.01606	481	-42.51788	481	-19.6283	481	27.63691	481	44.20934	481	39.60018	481
	482	70.58727	482	-5.096223	482	-12.00758	482	-57.02066	482	-62.40731	482	38.13875	482	37.48082	482	22.34591	482	-.7151854	482	8.594629	482	2.783559	482	-29.20747	482	-20.44539	482	17.85346	482	6.98112	482	14.57934	482	6.02917	482	17.08943	482	13.83906	482	-40.49304	482	-19.65999	482	25.1279	482	38.60622	482	38.64526	482
	483	68.89218	483	-3.189671	483	-11.16952	483	-57.76897	483	-62.19052	483	37.4207	483	37.13016	483	22.79842	483	1.25132	483	8.906843	483	2.785168	483	-28.22722	483	-20.00891	483	17.92183	483	7.798721	483	14.15	483	10.56996	483	17.99716	483	13.98838	483	-40.13905	483	-19.36527	483	26.92392	483	34.31103	483	39.12696	483
	484	64.75597	484	-2.933096	484	-11.48614	484	-58.34895	484	-62.36672	484	36.4983	484	38.23709	484	22.60735	484	.8216399	484	9.692416	484	3.690707	484	-26.63719	484	-19.29343	484	18.46287	484	7.152826	484	17.701	484	8.472567	484	18.35945	484	13.81656	484	-39.30029	484	-19.99729	484	25.66491	484	30.20059	484	38.45252	484
	485	64.50002	485	-2.169592	485	-10.45019	485	-57.50615	485	-61.26688	485	37.73296	485	39.80758	485	21.62401	485	.506191	485	9.200172	485	3.193186	485	-26.37757	485	-17.5536	485	20.82463	485	5.80616	485	16.7605	485	10.29858	485	18.41858	485	13.30797	485	-39.95747	485	-20.31661	485	23.40933	485	28.19396	485	39.15126	485
	486	67.33703	486	-1.363407	486	-10.86829	486	-56.49909	486	-60.40018	486	35.3465	486	37.2552	486	20.25319	486	-.4029354	486	9.637493	486	3.954882	486	-25.29111	486	-17.42933	486	21.63278	486	4.258932	486	21.43628	486	10.96928	486	19.08261	486	13.14976	486	-41.86194	486	-21.19932	486	20.53569	486	26.59851	486	39.36589	486
	487	68.47634	487	-.7831141	487	-9.516485	487	-54.87028	487	-59.4991	487	31.97899	487	35.99495	487	19.90401	487	1.098169	487	9.307283	487	4.302861	487	-26.01558	487	-17.74127	487	21.50834	487	3.955346	487	24.57729	487	11.60735	487	19.41103	487	12.43476	487	-43.27187	487	-22.02618	487	17.91236	487	25.78347	487	39.92788	487
	488	67.49491	488	-1.683644	488	-10.21117	488	-54.20659	488	-59.89442	488	34.63618	488	36.5809	488	20.62535	488	.9687365	488	9.136309	488	3.36193	488	-25.69961	488	-15.63339	488	20.6448	488	4.338803	488	28.10458	488	15.4382	488	19.4882	488	12.52979	488	-42.69985	488	-22.5937	488	16.49102	488	23.46368	488	42.25999	488
	489	65.60869	489	-2.48111	489	-9.997328	489	-53.41148	489	-58.73056	489	32.75169	489	37.08211	489	20.52385	489	1.255048	489	8.822184	489	4.010329	489	-27.36836	489	-15.00926	489	19.66611	489	4.217149	489	30.74519	489	19.63817	489	19.4027	489	12.69178	489	-44.44111	489	-23.49292	489	14.1695	489	22.52872	489	44.01617	489
	490	62.86732	490	-1.58527	490	-9.064844	490	-51.7573	490	-58.91113	490	34.28409	490	35.09479	490	19.22355	490	-1.075243	490	8.005004	490	3.027713	490	-29.76674	490	-14.60466	490	19.2135	490	4.112585	490	33.27295	490	21.01234	490	18.51175	490	13.6402	490	-45.66575	490	-22.97021	490	15.73682	490	20.39074	490	43.40338	490
	491	63.0754	491	-1.65585	491	-9.332296	491	-51.70932	491	-58.78054	491	35.93114	491	35.34658	491	21.56851	491	-.8729818	491	6.040067	491	3.764402	491	-31.15355	491	-13.20525	491	16.49902	491	4.666233	491	38.75093	491	22.13926	491	19.0792	491	13.52241	491	-44.88725	491	-24.06118	491	13.7758	491	17.77304	491	43.12835	491
[truncated: 18 more columns]
