# Supplementary material for: A single Musashi gene allele is sufficient to maintain mouse photoreceptor cells
Source: PLoS One. 2026 May 14;21(5):e0338576. doi: 10.1371/journal.pone.0338576 (PMC13175383; doi:10.1371/journal.pone.0338576)
Supplement: S3 File — (ZIP) [file pone.0338576.s012.zip › Supplementary_data_1_RawERG_data_and_R-code/3rd batch/D28_Msi TKO_CONE_032325.CSV]

Information	Record_No	4285	Record_No	4286	Record_No	4295	Record_No	4296	Record_No	4305	Record_No	4306	Record_No	4315	Record_No	4316
	Animal ID	1084	Animal ID	1084	Animal ID	1081	Animal ID	1081	Animal ID	1087	Animal ID	1087	Animal ID	1080	Animal ID	1080
	Session		Session		Session		Session		Session		Session		Session		Session
	Species/Breed		Species/Breed		Species/Breed		Species/Breed		Species/Breed		Species/Breed		Species/Breed		Species/Breed
	Study protocol #		Study protocol #		Study protocol #		Study protocol #		Study protocol #		Study protocol #		Study protocol #		Study protocol #
	Birthdate	Dec/30/1899	Birthdate	Dec/30/1899	Birthdate	Dec/30/1899	Birthdate	Dec/30/1899	Birthdate	Dec/30/1899	Birthdate	Dec/30/1899	Birthdate	Dec/30/1899	Birthdate	Dec/30/1899
	TestDate	Mar/23/2025	TestDate	Mar/23/2025	TestDate	Mar/23/2025	TestDate	Mar/23/2025	TestDate	Mar/23/2025	TestDate	Mar/23/2025	TestDate	Mar/23/2025	TestDate	Mar/23/2025
	TestTime	11:21:07	TestTime	11:21:07	TestTime	18:56:37	TestTime	18:56:37	TestTime	19:21:42	TestTime	19:21:42	TestTime	19:44:07	TestTime	19:44:07
	Protocol	SARO PHOTOPIC CONE	Protocol	SARO PHOTOPIC CONE	Protocol	SARO PHOTOPIC CONE	Protocol	SARO PHOTOPIC CONE	Protocol	SARO PHOTOPIC CONE	Protocol	SARO PHOTOPIC CONE	Protocol	SARO PHOTOPIC CONE	Protocol	SARO PHOTOPIC CONE
	Step_No	2	Step_No	2	Step_No	2	Step_No	2	Step_No	2	Step_No	2	Step_No	2	Step_No	2
	Label	R	Label	L	Label	R	Label	L	Label	R	Label	L	Label	R	Label	L
	Stimulus	WHT Phot WHT 3dB Flash	Stimulus	WHT Phot WHT 3dB Flash	Stimulus	WHT Phot WHT 3dB Flash	Stimulus	WHT Phot WHT 3dB Flash	Stimulus	WHT Phot WHT 3dB Flash	Stimulus	WHT Phot WHT 3dB Flash	Stimulus	WHT Phot WHT 3dB Flash	Stimulus	WHT Phot WHT 3dB Flash
	Low cut (Hz)	0.3	Low cut (Hz)	0.3	Low cut (Hz)	0.3	Low cut (Hz)	0.3	Low cut (Hz)	0.3	Low cut (Hz)	0.3	Low cut (Hz)	0.3	Low cut (Hz)	0.3
	High cut (Hz)	500	High cut (Hz)	500	High cut (Hz)	500	High cut (Hz)	500	High cut (Hz)	500	High cut (Hz)	500	High cut (Hz)	500	High cut (Hz)	500
	Notch	OFF	Notch	OFF	Notch	OFF	Notch	OFF	Notch	OFF	Notch	OFF	Notch	OFF	Notch	OFF
Cursor #	4285 Time	4285 Amp	4286 Time	4286 Amp	4295 Time	4295 Amp	4296 Time	4296 Amp	4305 Time	4305 Amp	4306 Time	4306 Amp	4315 Time	4315 Amp	4316 Time	4316 Amp
1
2
3
4
5
6
7
8
9
10
Wave Data	4285 Time	4285 Amp	4286 Time	4286 Amp	4295 Time	4295 Amp	4296 Time	4296 Amp	4305 Time	4305 Amp	4306 Time	4306 Amp	4315 Time	4315 Amp	4316 Time	4316 Amp
	-20	-.5246302	-20	-1.46863	-20	-1.315001	-20	.3830522	-20	5.82306	-20	10.2474	-20	3.065825	-20	.4767993
	-19	-.7805992	-19	-1.813744	-19	-1.555805	-19	.3005512	-19	6.260714	-19	11.04557	-19	3.618275	-19	.3450884
	-18	-.9012746	-18	-2.125438	-18	-1.857069	-18	.0969262	-18	6.586095	-18	12.20608	-18	4.069143	-18	.3217846
	-17	-.905322	-17	-2.27018	-17	-2.256736	-17	-.2157219	-17	6.706314	-17	13.40275	-17	4.37134	-17	.1718286
	-16	-.9605364	-16	-2.543087	-16	-2.471596	-16	-.3626249	-16	6.689382	-16	14.43006	-16	4.801202	-16	.2156238
	-15	-.9950121	-15	-2.77267	-15	-2.601705	-15	-.5226712	-15	6.59572	-15	15.26517	-15	5.084172	-15	.4457526
	-14	-.9777768	-14	-2.296285	-14	-1.998428	-14	.2045356	-14	6.902771	-14	11.35775	-14	3.536532	-14	-.4787439
	-13	-1.459368	-13	-2.984386	-13	-2.460273	-13	-.6239649	-13	6.858122	-13	13.2097	-13	5.772794	-13	.131787
	-12	-1.006653	-12	-2.942091	-12	-2.588134	-12	-.4330413	-12	7.020803	-12	16.14144	-12	5.446754	-12	.5632147
	-11	-.863507	-11	-2.602259	-11	-3.026591	-11	-1.175629	-11	6.636538	-11	17.54019	-11	5.199538	-11	1.109581
	-10	-.8364798	-10	-2.916527	-10	-2.748994	-10	-.414175	-10	6.114121	-10	17.0944	-10	5.98149	-10	1.214315
	-9	-.8262879	-9	-2.894471	-9	-2.787811	-9	-.6937523	-9	6.041966	-9	16.24755	-9	4.567924	-9	.134361
	-8	-1.164554	-8	-3.027039	-8	-2.56358	-8	-.1517683	-8	6.019442	-8	15.90298	-8	4.183136	-8	-.7178406
	-7	-.8042431	-7	-2.572175	-7	-1.413991	-7	.1086522	-7	5.809502	-7	14.96902	-7	5.516177	-7	2.553287
	-6	-.3804615	-6	-2.183547	-6	-.2202233	-6	.4848426	-6	5.571887	-6	15.28248	-6	4.648233	-6	2.176576
	-5	-.9935265	-5	-2.465559	-5	-.1817539	-5	.6758757	-5	5.59593	-5	15.05645	-5	2.630114	-5	1.612525
	-4	-1.074611	-4	-2.431652	-4	-1.027284	-4	-.4000264	-4	5.437574	-4	12.14705	-4	1.938952	-4	-1.058666
	-3	-1.455701	-3	-3.109474	-3	-1.58366	-3	-1.060958	-3	5.550974	-3	9.550991	-3	2.285983	-3	-1.102705
	-2	-.7884557	-2	-2.14999	-2	-.155049	-2	.2660854	-2	6.671996	-2	9.786418	-2	2.343733	-2	-1.833171
	-1	-1.336438	-1	-3.098648	-1	.896032	-1	.8459023	-1	7.404669	-1	10.06796	-1	2.27013	-1	-.5584959
	0	-1.494221	0	-3.359258	0	-.8675513	0	.6817045	0	7.482962	0	9.998542	0	2.095973	0	-.3223074
	1	-5.64295	1	-5.23444	1	-5.796311	1	6.930963E-02	1	4.301855	1	9.316221	1	-1.779369	1	-1.913697
	2	-.4615164	2	-3.536118	2	-2.664829	2	-1.699055	2	8.875733	2	10.05272	2	1.659168	2	-3.481824
	3	-.3705969	3	-3.374748	3	-.9355109	3	-1.556305	3	9.376863	3	11.27937	3	2.893257	3	-4.43146
	4	-1.464163	4	-3.065047	4	-2.761851	4	-1.568136	4	7.619299	4	13.26092	4	2.401945	4	-2.353889
	5	-1.267147	5	-3.189457	5	-3.145673	5	-1.097945	5	7.683352	5	16.25577	5	1.588958	5	-1.446547
	6	-2.263812	6	-4.13132	6	-3.769575	6	-.7559415	6	6.557301	6	16.506	6	.6892407	6	-1.635596
	7	-2.770915	7	-4.735064	7	-3.985427	7	-2.075621	7	4.962761	7	15.50663	7	-.1688376	7	-3.97866
	8	-2.58094	8	-5.063667	8	-4.519225	8	-2.185077	8	4.033877	8	14.2168	8	-2.08521	8	-8.269101
	9	-5.150404	9	-6.932065	9	-5.712843	9	-4.374388	9	1.78988	9	10.90777	9	-3.929146	9	-10.3964
	10	-6.210764	10	-8.410013	10	-6.188978	10	-5.329977	10	-.6970316	10	8.257223	10	-5.197002	10	-9.857912
	11	-7.567144	11	-9.605146	11	-7.573241	11	-7.722713	11	-3.486653	11	6.482585	11	-8.530107	11	-12.58786
	12	-10.07006	12	-10.98552	12	-9.65486	12	-8.569216	12	-6.487162	12	2.86508	12	-12.0173	12	-15.18047
	13	-11.88808	13	-13.28106	13	-11.12669	13	-10.18391	13	-9.732256	13	-2.661832	13	-14.73954	13	-16.53434
	14	-13.68647	14	-15.30956	14	-12.85594	14	-13.29456	14	-11.99209	14	-6.891836	14	-15.92348	14	-17.65946
	15	-15.78457	15	-16.46298	15	-13.6783	15	-13.37097	15	-13.34578	15	-8.217867	15	-16.05292	15	-16.89669
	16	-16.72958	16	-17.3176	16	-13.81146	16	-13.62085	16	-14.05194	16	-8.35794	16	-16.08867	16	-14.15044
	17	-17.89705	17	-18.0322	17	-14.38082	17	-13.59596	17	-14.26072	17	-7.646558	17	-15.20563	17	-13.50874
	18	-18.68699	18	-17.86563	18	-13.99612	18	-13.35374	18	-13.78911	18	-5.980577	18	-14.85891	18	-14.57786
	19	-18.61484	19	-17.91445	19	-15.00372	19	-13.12672	19	-13.60221	19	-5.01478	19	-12.90475	19	-13.945
	20	-18.78152	20	-18.47608	20	-14.11467	20	-12.07768	20	-13.1385	20	-3.17852	20	-10.34225	20	-12.66045
	21	-18.30845	21	-18.96794	21	-13.76501	21	-10.47758	21	-12.3113	21	.5953215	21	-5.022954	21	-7.381658
	22	-18.34314	22	-18.23158	22	-12.52845	22	-8.13094	22	-11.56988	22	4.452686	22	3.539017	22	.5385808
	23	-18.74562	23	-18.88861	23	-10.06975	23	-6.153991	23	-10.89126	23	6.899185	23	18.91048	23	13.41555
	24	-18.96393	24	-18.58027	24	-5.815956	24	-1.618394	24	-8.549942	24	9.069963	24	37.57713	24	29.86478
	25	-18.62983	25	-18.64631	25	4.215851	25	8.320905	25	-1.114648	25	14.38786	25	57.09108	25	45.1103
	26	-18.67792	26	-19.04768	26	17.25486	26	20.37184	26	11.42857	26	22.5027	26	74.76529	26	59.8625
	27	-18.13642	27	-18.51312	27	30.02106	27	33.88619	27	29.11196	27	35.48129	27	88.22326	27	72.17727
	28	-15.84968	28	-15.96417	28	41.74253	28	44.91277	28	48.26514	28	51.29183	28	94.13956	28	78.01878
	29	-12.44091	29	-11.87674	29	53.30792	29	56.74608	29	64.95479	29	64.2548	29	95.24658	29	78.39281
	30	-5.00958	30	-3.684279	30	61.09509	30	64.40689	30	78.73498	30	74.41949	30	91.36748	30	75.50674
	31	6.038086	31	7.023641	31	63.31724	31	67.31039	31	88.00651	31	81.57569	31	85.00363	31	69.41074
	32	18.81181	32	18.92018	32	62.70938	32	68.48512	32	93.35646	32	85.98878	32	76.7804	32	63.56383
	33	30.98112	33	29.24327	33	58.54146	33	65.84315	33	93.29403	33	85.28947	33	68.04798	33	57.67228
	34	41.62529	34	37.49928	34	52.56041	34	60.59148	34	89.66975	34	81.96797	34	58.36257	34	48.67972
	35	49.07206	35	43.07584	35	47.20693	35	54.52568	35	84.01854	35	76.83949	35	48.98466	35	39.07515
	36	54.78357	36	47.26158	36	41.4761	36	48.23043	36	76.35586	36	69.58709	36	44.31374	36	33.57213
	37	58.51418	37	50.14323	37	35.61786	37	41.4858	37	69.40993	37	65.0164	37	50.32793	37	34.66385
	38	60.28117	38	50.98845	38	28.27665	38	35.48573	38	62.84955	38	61.47323	38	67.16299	38	45.90326
	39	59.1795	39	49.33325	39	21.84937	39	31.34388	39	55.37775	39	56.83668	39	90.69914	39	63.95263
	40	56.56913	40	46.56854	40	18.99331	40	31.48093	40	47.20174	40	50.59921	40	117.4059	40	84.76807
	41	53.87627	41	43.90473	41	23.42271	41	38.21539	41	39.23667	41	43.85454	41	137.444	41	100.6693
	42	49.5127	42	39.95575	42	34.96616	42	49.81557	42	34.16874	42	39.50968	42	149.898	42	113.1478
	43	45.39832	43	36.22819	43	52.04457	43	63.73997	43	33.8989	43	36.3843	43	156.5954	43	123.2357
	44	40.70816	44	32.25315	44	68.88224	44	77.50178	44	41.55528	44	38.94959	44	153.6184	44	125.4693
	45	36.06182	45	27.84045	45	81.85658	45	88.48836	45	57.38083	45	46.26068	45	144.258	45	122.046
	46	29.28402	46	21.29937	46	91.21931	46	97.14359	46	78.0656	46	57.00809	46	128.1276	46	114.7183
	47	22.87176	47	14.80406	47	95.09094	47	101.378	47	100.9026	47	71.97363	47	108.8294	47	101.1376
	48	16.3768	48	9.140361	48	95.15443	48	102.3829	48	120.8259	48	87.93616	48	88.06161	48	83.64248
	49	13.11021	49	6.546764	49	91.47395	49	98.98819	49	134.7471	49	102.8486	49	66.60426	49	65.87273
	50	12.87759	50	7.42395	50	85.63029	50	90.83406	50	139.6594	50	111.4912	50	47.90322	50	47.75819
	51	16.10627	51	12.22457	51	76.35242	51	79.98093	51	137.0935	51	114.092	51	29.27246	51	28.59412
	52	22.56939	52	21.00443	52	64.43843	52	67.25418	52	128.5507	52	110.3853	52	15.85806	52	14.2052
	53	31.25147	53	31.07767	53	51.94332	53	54.63415	53	114.0599	53	100.7554	53	4.542496	53	2.412718
	54	41.79289	54	42.81042	54	38.34143	54	41.65039	54	97.7113	54	90.9371	54	-3.591607	54	-4.982034
	55	52.04686	55	53.49174	55	26.5538	55	30.76162	55	80.77567	55	80.39446	55	-8.879864	55	-10.02878
	56	60.13988	56	59.93672	56	16.56026	56	20.77794	56	63.73893	56	67.76041	56	-13.11106	56	-13.93331
	57	66.43406	57	63.67164	57	8.252418	57	11.82955	57	48.47762	57	53.61296	57	-13.78662	57	-15.36599
	58	70.02827	58	65.08308	58	.8169702	58	4.140293	58	35.5615	58	40.27519	58	-13.54003	58	-16.34898
	59	70.74284	59	63.7487	59	-4.428123	59	-1.061162	59	24.35464	59	28.63867	59	-11.39939	59	-14.26362
	60	69.35291	60	60.19605	60	-8.661453	60	-5.014554	60	14.64252	60	18.29765	60	-9.091429	60	-8.63782
	61	66.7349	61	55.966	61	-11.5294	61	-8.339069	61	7.785408	61	11.80277	61	-6.631204	61	-6.54658
	62	63.32478	62	51.48755	62	-12.18169	62	-9.394079	62	2.928111	62	6.042244	62	-5.203119	62	-5.404935
	63	58.07975	63	44.76219	63	-12.55281	63	-9.776037	63	-1.386994	63	-.8818673	63	-3.756503	63	-3.614986
	64	52.24554	64	38.26557	64	-12.54761	64	-10.76008	64	-2.607553	64	-5.015953	64	-4.041007	64	-2.579559
	65	46.91594	65	33.43098	65	-11.64154	65	-9.040257	65	-2.407432	65	-6.691178	65	-4.108748	65	-2.512237
	66	41.94183	66	28.59748	66	-10.10347	66	-6.485353	66	-1.116317	66	-6.376256	66	-4.197073	66	-1.428011
	67	36.9495	67	25.042	67	-8.7961	67	-4.507372	67	1.019877	67	-4.949484	67	-4.97503	67	-2.411886
	68	31.27784	68	20.75803	68	-7.463341	68	-3.059917	68	3.379633	68	-1.892642	68	-7.232858	68	-6.089945
	69	27.37598	69	17.3882	69	-5.278981	69	-1.79802	69	5.935563	69	1.28242	69	-8.245687	69	-7.556894
	70	22.47137	70	13.06271	70	-4.193624	70	-.8017635	70	7.929667	70	4.306079	70	-8.09528	70	-6.772751
	71	18.3259	71	9.291483	71	-2.529907	71	-.4090289	71	10.5323	71	9.03388	71	-8.530452	71	-6.344282
	72	15.51775	72	6.857748	72	-2.592571	72	-.2204131	72	12.78924	72	13.38389	72	-9.276893	72	-6.804199
	73	11.86724	73	4.161211	73	-2.288727	73	-8.342513E-02	73	13.1631	73	14.83171	73	-10.04116	73	-8.903052
	74	10.02109	74	2.628314	74	-2.54787	74	-.8915139	74	13.08424	74	15.28177	74	-10.24223	74	-11.61055
	75	8.008097	75	.8085311	75	-2.613922	75	-1.310845	75	12.58316	75	15.5482	75	-11.08692	75	-12.23425
	76	6.089417	76	-.6361427	76	-3.037463	76	-.971819	76	11.1384	76	14.49843	76	-11.18979	76	-10.54567
	77	5.370869	77	-.8310896	77	-3.309925	77	-1.762035	77	9.249856	77	13.72219	77	-10.36142	77	-9.089346
	78	4.556929	78	-1.145558	78	-4.601559	78	-2.044439	78	7.477256	78	12.84608	78	-12.08343	78	-10.36502
	79	3.670774	79	-1.707012	79	-4.019788	79	-1.715254	79	5.445763	79	9.6513	79	-13.70288	79	-10.41546
	80	2.696201	80	-2.789904	80	-5.256323	80	-1.56477	80	3.112381	80	5.514846	80	-13.97476	80	-12.23539
	81	4.056407	81	-1.222571	81	-6.534232	81	-3.641308	81	1.883824	81	2.780405	81	-14.74533	81	-13.4639
	82	4.749644	82	-3.752732E-02	82	-7.186292	82	-2.954185	82	1.593933	82	1.451248	82	-15.44721	82	-13.1906
	83	3.387566	83	-.2162145	83	-7.353586	83	-2.665397	83	.874193	83	.4512423	83	-15.10267	83	-11.67433
	84	3.48103	84	.673804	84	-6.822388	84	-3.295997	84	.3658153	84	.8107303	84	-15.04834	84	-12.53921
	85	3.952406	85	1.785265	85	-8.424723	85	-4.530539	85	-.1767178	85	1.444757	85	-15.46542	85	-13.47369
	86	3.885528	86	2.289207	86	-8.791063	86	-3.790203	86	-.9754972	86	.6598957	86	-14.75615	86	-13.48646
	87	3.660903	87	1.969009	87	-9.032511	87	-4.897557	87	-1.433509	87	1.164788	87	-13.56391	87	-13.55721
	88	3.496085	88	2.368882	88	-9.173276	88	-4.936948	88	-1.52759	88	3.306983	88	-14.2252	88	-12.60948
	89	3.89656	89	2.746571	89	-9.595387	89	-5.193236	89	-1.733611	89	4.149906	89	-14.91931	89	-12.40136
	90	3.235709	90	2.714829	90	-10.34009	90	-6.323054	90	-2.8821	90	3.825996	90	-15.17356	90	-13.10954
	91	3.225919	91	1.782894	91	-9.432318	91	-6.79872	91	-3.251702	91	4.374794	91	-16.52987	91	-15.24899
	92	2.939503	92	1.20413	92	-9.964985	92	-6.678611	92	-3.594684	92	4.042908	92	-16.77328	92	-14.82594
	93	3.411681	93	.8719857	93	-10.55796	93	-7.045043	93	-4.513224	93	2.655606	93	-17.57715	93	-13.70019
	94	4.037706	94	1.334429	94	-9.976442	94	-6.835165	94	-4.4648	94	2.449361	94	-17.88889	94	-13.08484
	95	3.331136	95	.830529	95	-9.940377	95	-7.201845	95	-4.837129	95	1.587787	95	-18.50771	95	-13.94822
	96	3.828707	96	1.125905	96	-9.372934	96	-6.210399	96	-5.433278	96	-.5666681	96	-18.97314	96	-14.49555
	97	3.303206	97	.5777835	97	-9.246691	97	-7.869231	97	-5.826183	97	-1.873353	97	-19.73319	97	-14.10295
	98	3.624437	98	.4943684	98	-9.391771	98	-7.903058	98	-5.346255	98	-1.589615	98	-20.21395	98	-13.12826
	99	2.722623	99	-.6037058	99	-10.29709	99	-8.205247	99	-4.927938	99	-.7641255	99	-19.70764	99	-13.59786
	100	1.755479	100	-1.787914	100	-9.71161	100	-6.411211	100	-4.798544	100	-1.502733	100	-19.41819	100	-14.56061
	101	1.756927	101	-1.878754	101	-9.699212	101	-5.947282	101	-3.71786	101	-.2744147	101	-19.66861	101	-15.99775
	102	1.195175	102	-3.147072	102	-10.34438	102	-6.197248	102	-3.054159	102	.8401056	102	-20.2038	102	-16.97952
	103	-7.262938E-02	103	-4.089447	103	-10.38881	103	-5.853059	103	-3.253548	103	1.42888	103	-19.38533	103	-16.47989
	104	-.5258624	104	-5.119385	104	-9.977301	104	-5.312544	104	-3.357715	104	3.429857	104	-18.48873	104	-16.40566
	105	-1.288117	105	-5.566264	105	-9.417528	105	-5.263224	105	-3.65534	105	5.437469	105	-18.2039	105	-14.33561
	106	-1.654615	106	-5.681448	106	-9.383285	106	-5.083937	106	-3.952911	106	6.330676	106	-18.93066	106	-14.76873
	107	-2.525568	107	-5.67301	107	-10.09122	107	-6.605553	107	-4.366206	107	5.646747	107	-18.52337	107	-14.87457
	108	-3.123278	108	-5.678344	108	-9.669892	108	-6.333244	108	-4.355886	108	5.8572	108	-18.69674	108	-17.17393
	109	-3.168079	109	-6.061224	109	-10.27258	109	-6.752812	109	-4.705531	109	5.340708	109	-18.39992	109	-16.85166
	110	-4.373427	110	-5.839807	110	-10.09088	110	-6.47321	110	-5.661294	110	4.649268	110	-17.78094	110	-14.79504
	111	-4.213393	111	-5.67173	111	-10.12442	111	-6.323075	111	-5.269481	111	4.892617	111	-19.41428	111	-14.83718
	112	-4.330783	112	-5.155291	112	-8.731093	112	-5.718475	112	-5.412008	112	3.254933	112	-19.26315	112	-16.49347
	113	-4.157424	113	-4.502482	113	-8.44779	113	-6.229073	113	-5.62664	113	3.946424E-02	113	-20.00894	113	-17.08933
	114	-4.197511	114	-4.711186	114	-9.692432	114	-7.066187	114	-5.109322	114	-2.242809	114	-19.15609	114	-16.58043
	115	-4.214096	115	-4.949008	115	-9.747946	115	-7.324601	115	-4.466936	115	-2.950788	115	-18.97691	115	-15.37831
	116	-3.53723	116	-4.830892	116	-9.722024	116	-6.709834	116	-3.309102	116	-2.094053	116	-18.25366	116	-13.91894
	117	-3.357747	117	-3.840335	117	-10.34807	117	-7.18878	117	-2.703502	117	-1.28721	117	-17.66792	117	-12.88984
	118	-3.421333	118	-4.144479	118	-10.97535	118	-7.012378	118	-1.914336	118	.6780863	118	-17.35477	118	-14.61171
	119	-3.211277	119	-4.612373	119	-11.10939	119	-8.114793	119	-1.588364	119	1.128523	119	-16.82121	119	-14.36003
	120	-2.282358	120	-2.908165	120	-11.92972	120	-7.479261	120	-2.015594	120	1.237955	120	-17.46937	120	-13.98655
	121	-2.580843	121	-3.401	121	-11.94781	121	-7.816786	121	-1.085283	121	4.134257	121	-15.85298	121	-13.15057
	122	-2.81204	122	-4.276251	122	-11.6346	122	-7.427414	122	-.9957972	122	6.111037	122	-17.04461	122	-14.223
	123	-2.846885	123	-4.334453	123	-12.17847	123	-7.753002	123	-1.08723	123	7.089195	123	-16.24695	123	-13.50722
	124	-2.367222	124	-4.055401	124	-11.41103	124	-8.280339	124	-1.46687	124	6.963552	124	-17.14971	124	-14.01999
	125	-2.028409	125	-4.35729	125	-12.11897	125	-8.810285	125	-1.500653	125	6.665941	125	-18.44743	125	-16.03711
	126	-3.121276	126	-5.698024	126	-11.76131	126	-8.820048	126	-1.263206	126	5.853044	126	-17.77098	126	-14.15981
	127	-3.379247	127	-4.990294	127	-11.36756	127	-8.879519	127	-1.387758	127	5.218087	127	-19.04181	127	-13.39773
	128	-2.518053	128	-4.275563	128	-10.86799	128	-8.851305	128	-.6774025	128	5.955411	128	-18.79779	128	-14.20536
	129	-3.379106	129	-4.275178	129	-10.46629	129	-8.909135	129	-.5592529	129	4.269823	129	-19.94882	129	-15.28705
	130	-3.554116	130	-5.576694	130	-10.51871	130	-9.909919	130	-.7690622	130	1.469076	130	-21.51888	130	-15.67269
	131	-4.122901	131	-5.768542	131	-10.33177	131	-10.17432	131	5.432304E-02	131	.4000059	131	-21.69956	131	-16.75547
	132	-3.843807	132	-4.942379	132	-11.12993	132	-8.632044	132	.932779	132	.8589788	132	-21.44738	132	-16.90582
	133	-4.31743	133	-5.307379	133	-10.28915	133	-7.694441	133	1.475936	133	1.897976	133	-21.30391	133	-15.21736
	134	-4.609761	134	-5.404279	134	-11.75303	134	-8.160655	134	1.910394	134	2.308426	134	-22.48132	134	-15.55556
	135	-4.640192	135	-5.067464	135	-11.8605	135	-8.10012	135	2.642555	135	3.91981	135	-22.09408	135	-18.52019
	136	-4.231328	136	-4.684264	136	-11.45383	136	-9.016573	136	2.762493	136	4.072964	136	-22.00626	136	-18.11881
	137	-5.124325	137	-6.104436	137	-11.05765	137	-8.992218	137	3.001355	137	5.159325	137	-20.82784	137	-16.55394
	138	-5.836369	138	-6.840275	138	-11.19258	138	-9.353216	138	3.675635	138	8.232091	138	-20.26756	138	-15.56633
	139	-5.948244	139	-6.73972	139	-11.86853	139	-8.986883	139	3.586813	139	10.47315	139	-20.06991	139	-15.89037
	140	-6.453242	140	-7.341177	140	-12.20281	140	-8.921566	140	3.069864	140	11.13886	140	-19.68473	140	-15.71417
	141	-6.862091	141	-7.329316	141	-11.32365	141	-9.646623	141	2.753488	141	10.39612	141	-19.7132	141	-17.60933
	142	-7.01018	142	-7.420896	142	-11.2286	142	-9.467566	142	2.525286	142	10.08481	142	-19.97104	142	-19.00201
	143	-7.256195	143	-7.957255	143	-9.624839	143	-9.238314	143	2.653337	143	8.780727	143	-18.1998	143	-15.77283
	144	-7.954813	144	-8.506719	144	-9.771616	144	-9.467542	144	2.446034	144	8.347971	144	-17.9517	144	-15.25926
	145	-7.79213	145	-8.031734	145	-10.13989	145	-9.988867	145	2.7568	145	8.330998	145	-18.82577	145	-15.40638
	146	-7.693835	146	-7.383929	146	-10.32718	146	-9.617257	146	2.351787	146	5.919863	146	-19.17157	146	-15.43846
	147	-8.746687	147	-7.658809	147	-10.59773	147	-9.951822	147	2.216737	147	3.383301	147	-18.45066	147	-15.81135
	148	-7.799469	148	-6.409506	148	-9.685429	148	-9.349408	148	3.073982	148	2.538479	148	-18.46092	148	-16.29255
	149	-7.826347	149	-6.048875	149	-9.780828	149	-8.726501	149	3.605595	149	2.555912	149	-17.95614	149	-14.86609
	150	-7.912166	150	-6.28284	150	-10.08744	150	-7.743528	150	4.208026	150	2.844749	150	-16.63969	150	-11.53461
	151	-7.586535	151	-6.493559	151	-10.12487	151	-7.59572	151	4.676088	151	4.470817	151	-17.12053	151	-12.44143
	152	-7.227643	152	-6.350416	152	-10.70262	152	-7.930038	152	4.43813	152	5.820196	152	-16.88215	152	-13.85228
	153	-6.670259	153	-5.838958	153	-9.897848	153	-7.826917	153	4.55636	153	6.321749	153	-16.23489	153	-15.26982
	154	-6.799263	154	-6.148856	154	-10.09674	154	-8.167174	154	4.496703	154	8.2087	154	-15.8434	154	-14.67154
	155	-6.256099	155	-5.340733	155	-10.24182	155	-8.134239	155	4.422422	155	11.00113	155	-15.4746	155	-14.79425
	156	-6.737535	156	-5.661179	156	-10.72351	156	-7.938756	156	3.800064	156	11.52689	156	-15.09845	156	-14.59033
	157	-5.832469	157	-6.142863	157	-10.58212	157	-8.117131	157	2.652866	157	10.97738	157	-15.73241	157	-14.39093
	158	-6.901221	158	-8.00844	158	-10.43329	158	-8.790682	158	2.517522	158	11.12845	158	-15.56874	158	-16.36547
	159	-7.577001	159	-8.794602	159	-10.12756	159	-8.127576	159	2.107525	159	10.59375	159	-16.44288	159	-14.43756
	160	-7.141564	160	-8.544132	160	-9.365224	160	-7.539537	160	1.218327	160	8.721261	160	-15.3802	160	-13.53216
	161	-7.110468	161	-8.997611	161	-8.777661	161	-7.785156	161	1.237697	161	8.48022	161	-16.02742	161	-13.85331
	162	-7.69177	162	-8.787958	162	-7.628575	162	-7.279872	162	1.192848	162	7.378977	162	-16.60235	162	-13.52305
	163	-7.35895	163	-8.836102	163	-7.431872	163	-7.417063	163	.883243	163	4.877744	163	-16.77678	163	-13.73429
	164	-8.644503	164	-9.72751	164	-7.813777	164	-7.666361	164	.6846072	164	2.649145	164	-16.65175	164	-14.19031
	165	-8.068213	165	-9.485842	165	-7.940719	165	-5.832992	165	1.110312	165	2.50414	165	-16.25622	165	-13.83172
	166	-8.869843	166	-11.18536	166	-7.793261	166	-5.390692	166	1.672466	166	2.5998	166	-15.16029	166	-12.53745
	167	-9.388121	167	-11.68831	167	-6.914586	167	-4.349249	167	1.871401	167	3.051389	167	-15.26949	167	-11.95769
	168	-9.618185	168	-11.7261	168	-7.026469	168	-4.882902	168	2.456517	168	4.683856	168	-15.7282	168	-13.15237
	169	-10.19516	169	-11.97781	169	-7.883303	169	-5.139268	169	2.375733	169	5.548116	169	-14.81388	169	-13.11448
	170	-10.74976	170	-12.44586	170	-8.22574	170	-5.571707	170	2.255852	170	6.448954	170	-14.53019	170	-12.37488
	171	-10.90389	171	-12.14595	171	-9.462987	171	-6.340497	171	2.2289	171	8.848161	171	-13.85516	171	-11.42529
	172	-10.82067	172	-11.57841	172	-9.070126	172	-5.878901	172	2.194914	172	11.40605	172	-13.24365	172	-11.38286
	173	-11.40448	173	-12.68349	173	-8.8211	173	-5.500618	173	1.67638	173	11.3454	173	-13.31651	173	-10.32493
	174	-11.71266	174	-12.82499	174	-8.657047	174	-6.140729	174	1.006145	174	10.30762	174	-13.06828	174	-11.17287
	175	-11.37173	175	-12.53973	175	-9.034378	175	-6.324166	175	1.018497	175	10.13019	175	-14.22037	175	-12.1464
	176	-11.74767	176	-13.0465	176	-8.586943	176	-6.615594	176	.4393423	176	8.632171	176	-12.51429	176	-10.09182
	177	-12.64235	177	-14.24631	177	-7.561028	177	-6.279869	177	-9.161997E-02	177	8.398362	177	-12.70098	177	-8.833426
	178	-12.40992	178	-13.47749	178	-7.199867	178	-6.271104	178	-.1309066	178	9.128546	178	-13.94292	178	-9.354062
	179	-12.29876	179	-14.0961	179	-7.375134	179	-6.423624	179	-.4828763	179	7.720548	179	-13.46696	179	-9.901205
	180	-12.8886	180	-14.61335	180	-7.784369	180	-7.625776	180	-.8770955	180	4.821446	180	-12.84265	180	-10.29562
	181	-12.49969	181	-14.33385	181	-7.978392	181	-7.660726	181	-.7504119	181	3.643513	181	-13.6907	181	-9.517944
	182	-12.18522	182	-13.3884	182	-7.560199	182	-6.663019	182	-.1549873	182	4.381421	182	-13.92844	182	-7.790992
	183	-11.62373	183	-13.07627	183	-7.212211	183	-6.560903	183	-.3697523	183	4.437978	183	-13.67677	183	-7.636969
	184	-11.10912	184	-11.87127	184	-8.407044	184	-6.774876	184	-4.157114E-02	184	5.618294	184	-14.48407	184	-9.162411
	185	-11.961	185	-12.23716	185	-9.349817	185	-6.93927	185	6.008339E-02	185	7.208143	185	-13.08905	185	-11.47518
	186	-11.8619	186	-12.23052	186	-9.78435	186	-7.4933	186	-.7199405	186	7.318476	186	-13.75348	186	-11.57304
	187	-11.86963	187	-11.80867	187	-9.925594	187	-7.403181	187	-1.125477	187	9.16284	187	-13.62465	187	-10.94966
	188	-11.27967	188	-11.89167	188	-10.85772	188	-7.74757	188	-1.226176	188	11.70291	188	-13.00711	188	-10.0762
	189	-11.31562	189	-11.95309	189	-10.18379	189	-7.179002	189	-1.889823	189	12.58748	189	-12.53924	189	-10.27779
	190	-11.48943	190	-12.25327	190	-11.24758	190	-8.109281	190	-2.532397	190	12.36399	190	-13.14515	190	-10.67185
	191	-10.47658	191	-12.01175	191	-11.73395	191	-9.248457	191	-3.413427	191	11.72732	191	-13.56968	191	-13.11215
	192	-9.681314	192	-10.90147	192	-11.37533	192	-9.978959	192	-3.601162	192	11.41031	192	-14.17452	192	-13.88243
	193	-10.41381	193	-12.01184	193	-11.35712	193	-10.18207	193	-4.566146	193	10.01458	193	-13.36921	193	-9.866497
	194	-10.1559	194	-11.39279	194	-11.39235	194	-9.299219	194	-5.022336	194	10.37686	194	-13.91882	194	-9.708177
	195	-9.820944	195	-11.228	195	-11.14837	195	-9.299673	195	-5.254004	195	9.932998	195	-14.16481	195	-10.00394
	196	-10.10655	196	-12.14091	196	-11.46941	196	-9.488198	196	-5.848741	196	6.729802	196	-15.092	196	-11.1533
	197	-10.797	197	-13.89919	197	-10.01621	197	-9.623592	197	-5.546744	197	4.100525	197	-14.69101	197	-10.15013
	198	-10.92943	198	-14.32469	198	-10.45579	198	-9.505388	198	-4.927321	198	3.239673	198	-13.87785	198	-10.98178
	199	-10.87898	199	-13.71213	199	-9.83903	199	-8.219083	199	-4.106743	199	4.459939	199	-13.05713	199	-8.64793
	200	-11.43266	200	-13.76128	200	-10.56592	200	-8.095951	200	-3.791132	200	5.27442	200	-12.53102	200	-7.325653
	201	-11.28139	201	-13.51613	201	-11.32059	201	-7.27934	201	-3.471674	201	6.980321	201	-12.37398	201	-7.835554
	202	-11.52911	202	-13.07929	202	-10.81063	202	-7.871439	202	-3.114182	202	8.040616	202	-12.49689	202	-8.376904
	203	-12.42695	203	-14.25223	203	-10.01095	203	-7.482626	203	-3.419274	203	7.440747	203	-12.29663	203	-7.824299
	204	-12.69435	204	-14.19316	204	-9.838501	204	-7.217577	204	-3.281142	204	9.978949	204	-10.92612	204	-8.010264
	205	-12.52786	205	-13.40669	205	-9.779194	205	-6.231492	205	-2.573211	205	12.54965	205	-9.697187	205	-8.078043
	206	-13.52228	206	-14.68005	206	-10.47728	206	-6.810779	206	-3.252755	206	14.07767	206	-9.280437	206	-7.120759
	207	-13.53271	207	-15.59229	207	-10.6199	207	-7.191185	207	-3.975405	207	14.01784	207	-8.884253	207	-6.463838
	208	-13.18134	208	-15.4247	208	-10.81051	208	-7.407474	208	-4.708145	208	13.59299	208	-10.35978	208	-7.35511
	209	-12.95835	209	-16.60855	209	-9.280808	209	-7.147796	209	-4.947777	209	13.36934	209	-8.768414	209	-7.079462
	210	-13.08387	210	-16.5668	210	-9.328232	210	-7.614099	210	-5.783964	210	11.74923	210	-8.427699	210	-5.131462
	211	-12.95791	211	-16.32793	211	-10.17495	211	-8.269272	211	-5.781237	211	12.00361	211	-9.510171	211	-4.931686
	212	-12.37358	212	-15.05121	212	-9.650498	212	-8.195555	212	-6.103538	212	11.40166	212	-9.206949	212	-5.375978
	213	-11.81256	213	-13.61362	213	-9.963446	213	-8.693335	213	-7.112485	213	9.58545	213	-10.09099	213	-5.295058
	214	-12.3506	214	-13.91769	214	-9.450621	214	-8.989338	214	-7.194983	214	9.061922	214	-9.878698	214	-6.488596
	215	-12.39477	215	-14.03345	215	-9.922562	215	-8.808172	215	-7.443996	215	8.253936	215	-10.99817	215	-6.793351
	216	-12.75858	216	-14.2852	216	-10.66239	216	-9.110536	216	-7.24543	216	7.721903	216	-10.64951	216	-7.046988
	217	-12.41968	217	-13.77355	217	-10.84841	217	-8.571439	217	-6.894907	217	8.023923	217	-10.56137	217	-6.756299
	218	-12.78692	218	-14.18323	218	-11.8232	218	-9.401977	218	-6.876976	218	9.480317	218	-10.39013	218	-9.704188
	219	-12.30947	219	-14.43588	219	-10.80732	219	-7.787643	219	-7.292222	219	10.3447	219	-10.29553	219	-9.438183
	220	-11.89402	220	-14.0195	220	-11.26897	220	-8.750082	220	-8.424934	220	10.19299	220	-10.03878	220	-8.279147
	221	-12.16881	221	-14.11661	221	-11.88383	221	-8.015036	221	-8.207199	221	12.74965	221	-9.332641	221	-7.767157
	222	-11.90144	222	-14.04079	222	-11.44359	222	-7.603263	222	-8.390648	222	14.74731	222	-9.264989	222	-8.401606
	223	-12.64274	223	-14.84295	223	-11.84437	223	-7.955775	223	-8.892488	223	15.44931	223	-9.171861	223	-7.140317
	224	-12.54998	224	-14.57252	224	-10.91609	224	-7.295955	224	-9.801972	224	15.07906	224	-9.433866	224	-7.721283
	225	-11.92161	225	-14.20148	225	-10.44898	225	-8.420191	225	-10.48631	225	15.43353	225	-9.741146	225	-9.577991
	226	-11.87414	226	-14.799	226	-10.48004	226	-8.335034	226	-11.31638	226	14.50804	226	-9.089594	226	-7.835467
	227	-12.84909	227	-15.54022	227	-10.26937	227	-8.431973	227	-11.59306	227	13.32007	227	-9.068482	227	-5.769501
	228	-12.46731	228	-14.93425	228	-10.10208	228	-7.871742	228	-11.18334	228	12.74786	228	-9.906823	228	-6.428449
	229	-12.29693	229	-14.25667	229	-9.370255	229	-7.576939	229	-10.92279	229	10.63973	229	-10.21084	229	-7.102756
	230	-11.96125	230	-14.40552	230	-9.594668	230	-7.278325	230	-11.24702	230	7.21845	230	-10.12158	230	-7.570672
	231	-12.31945	231	-14.38314	231	-8.473676	231	-7.302342	231	-10.52509	231	6.336832	231	-9.823548	231	-6.578987
	232	-11.70518	232	-13.29953	232	-8.997442	232	-6.08264	232	-9.433048	232	6.994464	232	-9.288788	232	-5.977377
	233	-12.44877	233	-14.08597	233	-9.440378	233	-5.885898	233	-8.888546	233	7.152354	233	-8.459949	233	-3.42982
	234	-11.5701	234	-13.81282	234	-9.626443	234	-6.481355	234	-8.305026	234	8.379374	234	-8.524953	234	-4.488429
	235	-12.2495	235	-14.13893	235	-9.214947	235	-5.44503	235	-7.736598	235	9.97807	235	-8.663587	235	-5.283476
	236	-11.98377	236	-13.04331	236	-9.027101	236	-5.576371	236	-7.652242	236	10.38872	236	-7.889433	236	-3.749832
	237	-11.89331	237	-13.27763	237	-9.580617	237	-5.457162	237	-7.798008	237	11.08418	237	-7.21882	237	-4.818563
	238	-11.67664	238	-13.11558	238	-10.06478	238	-5.925527	238	-7.309944	238	13.69948	238	-6.226987	238	-4.116059
	239	-11.75118	239	-13.2707	239	-9.148731	239	-5.465143	239	-7.618902	239	15.58183	239	-6.304021	239	-3.884964
	240	-12.00673	240	-13.0455	240	-9.072276	240	-5.188538	240	-8.445841	240	15.7214	240	-6.141376	240	-4.182822
	241	-12.02047	241	-13.46823	241	-8.944104	241	-5.431234	241	-9.37476	241	16.41141	241	-6.539148	241	-3.995348
	242	-12.19472	242	-14.08361	242	-8.869059	242	-5.294209	242	-10.22561	242	16.16694	242	-5.864831	242	-5.697795
	243	-12.06216	243	-13.48911	243	-8.224993	243	-5.478673	243	-11.15095	243	14.72508	243	-6.02433	243	-3.198658
	244	-11.87728	244	-12.67178	244	-7.802932	244	-5.1716	244	-11.38376	244	14.44522	244	-5.931162	244	-2.279192
	245	-11.63203	245	-12.73647	245	-7.726924	245	-5.090609	245	-11.56573	245	14.53006	245	-7.190758	245	-3.058687
	246	-11.53624	246	-12.27381	246	-7.386614	246	-5.388807	246	-11.94048	246	12.67658	246	-7.647528	246	-3.593137
	247	-11.7944	247	-12.46684	247	-7.372948	247	-5.756261	247	-12.65651	247	10.1265	247	-8.543655	247	-4.314635
	248	-11.51163	248	-12.63343	248	-8.063207	248	-5.544238	248	-12.24776	248	10.03573	248	-7.440733	248	-4.564569
	249	-11.15815	249	-12.29873	249	-7.59445	249	-5.001822	249	-11.72423	249	10.38563	249	-7.994172	249	-3.080186
	250	-11.58647	250	-11.92168	250	-7.84936	250	-4.380429	250	-11.91833	250	9.501606	250	-8.081276	250	-2.674314
	251	-11.82842	251	-12.25875	251	-7.831609	251	-3.992657	251	-11.16819	251	10.83235	251	-8.289682	251	-4.31633
	252	-11.7868	252	-12.45306	252	-8.430162	252	-3.114532	252	-10.87837	252	11.59409	252	-8.464581	252	-6.034472
	253	-11.83126	253	-12.34504	253	-8.847589	253	-4.330226	253	-11.49504	253	11.3608	253	-8.621839	253	-6.205226
	254	-11.50281	254	-12.53955	254	-9.454411	254	-4.594717	254	-11.54546	254	13.4521	254	-8.554379	254	-4.98416
	255	-11.60886	255	-12.80286	255	-8.819491	255	-4.437232	255	-12.02168	255	16.21573	255	-8.062203	255	-5.022477
	256	-12.18638	256	-12.92893	256	-7.94902	256	-4.335661	256	-12.38397	256	17.80243	256	-8.527442	256	-6.480803
	257	-12.10273	257	-13.16973	257	-8.705609	257	-5.528236	257	-13.65742	257	16.7478	257	-9.157547	257	-7.512957
	258	-11.59177	258	-12.55805	258	-9.364351	258	-6.694306	258	-13.8907	258	16.26312	258	-9.991121	258	-9.083892
	259	-11.18682	259	-12.23547	259	-8.872516	259	-6.295801	259	-13.89851	259	15.31618	259	-8.798113	259	-8.131972
	260	-11.21028	260	-12.2959	260	-8.852068	260	-6.017495	260	-14.35374	260	13.67402	260	-8.297164	260	-6.971011
	261	-11.60439	261	-12.13757	261	-8.792663	261	-6.247924	261	-13.83684	261	13.1794	261	-9.098225	261	-6.518669
	262	-11.67766	262	-12.04258	262	-8.833517	262	-6.168786	262	-13.6358	262	11.91885	262	-9.477375	262	-6.563126
	263	-11.10145	263	-11.89477	263	-8.331559	263	-6.097363	263	-13.77074	263	9.561903	263	-10.17169	263	-7.268931
	264	-11.57291	264	-12.33049	264	-8.12041	264	-6.549263	264	-13.50461	264	7.364537	264	-9.537745	264	-6.578468
	265	-11.31853	265	-12.22647	265	-8.287461	265	-5.765675	265	-12.62757	265	7.165442	265	-10.02833	265	-6.168437
	266	-10.88204	266	-12.02571	266	-7.898949	266	-5.304199	266	-11.74691	266	7.776692	266	-8.600823	266	-3.517907
	267	-11.21365	267	-12.15568	267	-9.275524	267	-5.289097	267	-11.8577	267	7.902133	267	-8.583912	267	-3.164823
	268	-10.45865	268	-10.78201	268	-8.958578	268	-4.661101	268	-10.54808	268	9.703687	268	-9.93196	268	-4.653839
	269	-10.32564	269	-10.94789	269	-9.033587	269	-4.199881	269	-10.51049	269	10.73352	269	-9.184414	269	-5.470095
	270	-10.83961	270	-11.62937	270	-8.455991	270	-3.666988	270	-10.85719	270	11.29461	270	-9.238214	270	-5.965967
	271	-10.50982	271	-11.11781	271	-8.074409	271	-3.881381	271	-10.74813	271	14.18568	271	-8.828074	271	-4.932941
	272	-9.763396	272	-9.99904	272	-8.428957	272	-3.787682	272	-11.14861	272	16.57453	272	-8.216498	272	-5.273301
	273	-10.13468	273	-10.4344	273	-8.427286	273	-4.112089	273	-11.91673	273	17.12942	273	-9.003544	273	-5.62691
	274	-10.78096	274	-11.81605	274	-8.03641	274	-4.166429	274	-12.84864	274	16.97408	274	-9.076529	274	-5.662485
	275	-10.67516	275	-11.31881	275	-8.254059	275	-4.00568	275	-13.56434	275	17.05621	275	-10.3424	275	-7.009954
	276	-10.47553	276	-10.85128	276	-7.115667	276	-3.102868	276	-14.62883	276	15.44219	276	-10.15273	276	-5.80439
	277	-10.92181	277	-11.36868	277	-6.151062	277	-2.680273	277	-15.67922	277	13.85166	277	-9.139282	277	-4.690987
	278	-10.56256	278	-10.7693	278	-5.573095	278	-2.273069	278	-15.63252	278	14.25475	278	-9.365841	278	-3.834168
	279	-10.51731	279	-10.4022	279	-5.825217	279	-1.845969	279	-16.46711	279	12.24473	279	-10.861	279	-5.699396
	280	-10.14046	280	-9.482174	280	-5.111025	280	-1.627748	280	-17.67561	280	9.531504	280	-11.35578	280	-6.74185
	281	-10.0941	281	-9.697247	281	-4.073463	281	-1.566176	281	-17.87833	281	8.041665	281	-11.62943	281	-6.267916
	282	-10.17605	282	-10.00134	282	-4.564647	282	-1.959729	282	-17.63846	282	8.065765	282	-12.36843	282	-6.190034
	283	-9.942801	283	-10.74584	283	-5.276289	283	-1.665539	283	-17.45164	283	8.344485	283	-12.11076	283	-5.585958
	284	-10.39475	284	-10.62185	284	-5.309982	284	-1.360758	284	-17.53949	284	9.105713	284	-11.29425	284	-5.713928
	285	-9.926822	285	-10.2424	285	-5.210131	285	-.7053711	285	-17.73137	285	10.88116	285	-11.69538	285	-5.972994
	286	-9.934794	286	-10.18448	286	-6.27169	286	-.8146414	286	-18.47401	286	10.73746	286	-11.37825	286	-6.70503
	287	-10.2033	287	-9.750157	287	-7.07273	287	-.7049023	287	-19.29027	287	11.63218	287	-10.1225	287	-6.205381
	288	-9.54883	288	-8.694225	288	-6.382836	288	-.8536882	288	-19.09028	288	13.57686	288	-10.08717	288	-6.88835
	289	-9.973399	289	-9.196398	289	-5.324283	289	-.2339496	289	-19.5589	289	14.15983	289	-9.221981	289	-6.950981
	290	-10.41768	290	-10.34772	290	-5.494617	290	-.706997	290	-20.13927	290	13.9484	290	-9.756919	290	-6.630784
	291	-9.840701	291	-10.33039	291	-7.156285	291	-2.093699	291	-21.05531	291	13.04515	291	-10.3068	291	-7.37834
	292	-10.16246	292	-10.54935	292	-7.643171	292	-2.993881	292	-21.47933	292	12.54503	292	-10.09958	292	-8.162998
	293	-10.07054	293	-10.18934	293	-6.392198	293	-2.487761	293	-22.27186	293	11.41491	293	-9.289997	293	-5.596537
	294	-10.02115	294	-10.12083	294	-6.104716	294	-3.165319	294	-22.41601	294	10.33678	294	-9.896839	294	-4.598771
	295	-10.10659	295	-10.40907	295	-6.74789	295	-3.739347	295	-21.90369	295	10.28547	295	-9.748167	295	-5.844086
	296	-10.26969	296	-10.28001	296	-6.77959	296	-4.037488	296	-22.24403	296	6.894315	296	-10.32666	296	-6.358548
	297	-9.745539	297	-9.954888	297	-7.213257	297	-4.667604	297	-21.85514	297	4.426096	297	-9.572903	297	-4.69522
	298	-9.557306	298	-9.677164	298	-6.963807	298	-4.369192	298	-20.82446	298	3.597483	298	-9.752698	298	-4.810677
	299	-8.906014	299	-9.026261	299	-7.451768	299	-3.841892	299	-19.73989	299	3.623747	299	-9.605104	299	-3.434805
	300	-9.329395	300	-9.105848	300	-8.117579	300	-3.576976	300	-18.9499	300	3.859001	300	-8.427114	300	-3.582351
	301	-8.751479	301	-8.27289	301	-8.062074	301	-4.099288	301	-18.19611	301	4.873407	301	-8.549038	301	-5.181255
	302	-9.039217	302	-7.833313	302	-7.408153	302	-3.341513	302	-17.5964	302	6.802465	302	-8.79959	302	-5.995832
	303	-8.893744	303	-7.645785	303	-6.785174	303	-2.448839	303	-17.84432	303	7.496661	303	-7.750504	303	-5.149454
	304	-8.236321	304	-7.355928	304	-8.147528	304	-3.550742	304	-17.8254	304	9.462043	304	-7.054111	304	-4.369703
	305	-8.58541	305	-7.346124	305	-8.931116	305	-1.960627	305	-17.4044	305	11.95464	305	-7.345103	305	-4.3071
	306	-9.134696	306	-8.30302	306	-8.336941	306	-2.401665	306	-17.26441	306	12.48353	306	-7.574378	306	-4.866181
	307	-8.705724	307	-8.275147	307	-6.948657	307	-1.927387	307	-17.65611	307	11.72593	307	-7.87261	307	-5.432596
	308	-8.920215	308	-7.833949	308	-6.936429	308	-2.75041	308	-17.98701	308	11.32131	308	-8.742511	308	-7.801367
	309	-8.523232	309	-8.176053	309	-7.132835	309	-3.908498	309	-18.32387	309	10.51131	309	-8.494897	309	-6.27296
	310	-8.166032	310	-8.431506	310	-6.587949	310	-3.633495	310	-18.84111	310	9.477	310	-8.325128	310	-3.483719
	311	-8.419062	311	-8.449953	311	-6.7814	311	-3.517757	311	-19.22287	311	9.401641	311	-8.627231	311	-3.636791
	312	-8.327088	312	-7.760801	312	-6.782044	312	-2.836776	312	-19.39839	312	8.833539	312	-9.691282	312	-3.62131
	313	-8.847314	313	-7.84503	313	-6.716325	313	-3.823344	313	-19.66825	313	6.114232	313	-10.38474	313	-4.034606
	314	-8.624724	314	-7.708622	314	-6.717302	314	-4.403447	314	-19.89005	314	3.963671	314	-11.09	314	-4.135295
	315	-8.011724	315	-7.739551	315	-6.621654	315	-4.312223	315	-18.74684	315	4.416631	315	-11.23091	315	-5.5274
	316	-8.499505	316	-8.47994	316	-5.789618	316	-3.33928	316	-18.44995	316	4.448722	316	-11.22616	316	-3.637216
	317	-8.301288	317	-7.476344	317	-6.276912	317	-2.49358	317	-18.04251	317	4.778584	317	-10.43184	317	-3.363595
	318	-6.961629	318	-6.078527	318	-7.151635	318	-2.714587	318	-17.4768	318	6.020971	318	-12.27483	318	-5.928813
	319	-7.244112	319	-6.603269	319	-7.885311	319	-2.524919	319	-17.35281	319	6.418126	319	-11.53134	319	-5.960212
	320	-6.43199	320	-5.932515	320	-6.798815	320	-2.526192	320	-17.56382	320	6.967041	320	-11.36741	320	-6.018544
	321	-6.605829	321	-5.946544	321	-6.424321	321	-2.471703	321	-17.51563	321	8.760365	321	-10.56332	321	-5.926741
	322	-6.773742	322	-5.361504	322	-5.520071	322	-1.532284	322	-17.27266	322	10.68948	322	-9.973722	322	-5.887994
	323	-6.878608	323	-5.657918	323	-6.405196	323	-1.95627	323	-17.39666	323	10.8229	323	-10.70424	323	-4.922726
	324	-6.990531	324	-6.295921	324	-7.20033	324	-2.535445	324	-18.27627	324	9.832186	324	-10.69361	324	-6.341091
	325	-6.837728	325	-6.009521	325	-7.673105	325	-2.650046	325	-17.84941	325	9.595984	325	-11.2845	325	-6.422569
	326	-6.638035	326	-6.449559	326	-5.675271	326	-2.098018	326	-17.99793	326	8.291261	326	-10.65311	326	-4.916303
	327	-5.885488	327	-6.322747	327	-4.399546	327	-1.535629	327	-18.31027	327	7.116978	327	-10.53072	327	-3.848264
	328	-5.604986	328	-5.772466	328	-4.450426	328	-2.507218	328	-17.64536	328	7.399786	328	-10.67656	328	-4.013278
	329	-6.162344	329	-5.486993	329	-6.178198	329	-4.098254	329	-17.41943	329	6.073918	329	-10.96008	329	-3.912139
	330	-5.412868	330	-4.137626	330	-6.137341	330	-4.271438	330	-16.99128	330	3.673055	330	-11.40055	330	-3.166135
	331	-5.750476	331	-4.506991	331	-6.419807	331	-5.164444	331	-16.05306	331	2.074395	331	-11.48978	331	-3.560155
	332	-4.724957	332	-3.482922	332	-6.300525	332	-4.436362	332	-14.4527	332	1.741724	332	-11.50403	332	-2.954074
	333	-5.809258	333	-4.657639	333	-6.887908	333	-5.047013	333	-13.23768	333	1.686522	333	-10.26027	333	-2.188535
	334	-4.907697	334	-3.99244	334	-8.186717	334	-5.485404	334	-11.64565	334	2.775068	334	-10.57956	334	-1.912854
	335	-4.726468	335	-3.125018	335	-8.115117	335	-5.369463	335	-10.2001	335	4.387815	335	-11.65488	335	-3.918563
	336	-5.107001	336	-3.502269	336	-8.113683	336	-5.698202	336	-9.505457	336	4.281056	336	-10.66547	336	-2.460724
	337	-4.733964	337	-3.307365	337	-7.948179	337	-5.146535	337	-8.620362	337	5.260692	337	-9.994039	337	-1.33826
	338	-5.038754	338	-3.116848	338	-8.05006	338	-4.720252	338	-7.554625	338	7.193187	338	-9.166906	338	-1.384952
	339	-4.157362	339	-2.281972	339	-8.235229	339	-4.270604	339	-7.29371	339	9.189002	339	-9.394019	339	-1.333096
	340	-4.768634	340	-3.67722	340	-8.020333	340	-4.19655	340	-7.299953	340	9.966703	340	-9.223919	340	-2.479414
	341	-5.045874	341	-3.406021	341	-7.439476	341	-4.530661	341	-8.019616	341	9.623615	341	-9.217989	341	-3.9042
	342	-4.17314	342	-2.683483	342	-6.754332	342	-5.22283	342	-7.622307	342	9.321551	342	-9.941956	342	-3.745109
	343	-4.241858	343	-3.16517	343	-5.798597	343	-5.184067	343	-8.149602	343	6.95277	343	-8.831025	343	-2.783404
	344	-4.396748	344	-2.986814	344	-5.705137	344	-4.892614	344	-7.966455	344	6.287497	344	-9.617216	344	-1.540568
	345	-3.307498	345	-1.657885	345	-6.100623	345	-5.010365	345	-7.087409	345	6.731299	345	-9.959556	345	-2.543383
	346	-4.093787	346	-2.01916	346	-5.63588	346	-4.62911	346	-7.319249	346	4.759431	346	-10.68525	346	-2.752785
	347	-3.766518	347	-2.215443	347	-5.826141	347	-4.657699	347	-7.333707	347	2.625131	347	-11.14343	347	-2.839929
	348	-3.286358	348	-1.458237	348	-5.682556	348	-4.24542	348	-6.635477	348	1.451861	348	-10.41345	348	-1.360593
	349	-3.284495	349	-1.816621	349	-4.611099	349	-3.359627	349	-5.540045	349	2.193074	349	-10.08883	349	.2273673
	350	-3.422358	350	-1.867013	350	-5.091899	350	-3.011849	350	-4.908635	350	2.533084	350	-10.14992	350	.612269
	351	-3.75655	351	-2.151269	351	-5.651407	351	-2.451658	351	-4.259773	351	4.024667	351	-9.923871	351	-.5808796
	352	-3.067596	352	-1.183075	352	-5.4049	352	-2.466874	352	-3.6143	352	5.29887	352	-9.762963	352	-3.244796
	353	-2.89548	353	-.9670528	353	-5.585332	353	-2.433551	353	-3.64386	353	5.073946	353	-10.30847	353	-2.351286
	354	-3.077708	354	-1.030188	354	-6.04204	354	-3.388942	354	-3.241521	354	7.100317	354	-8.777189	354	-1.648384
	355	-2.641017	355	-.7874199	355	-5.891882	355	-2.761119	355	-2.771337	355	9.734061	355	-9.060457	355	-1.293367
	356	-2.980716	356	-1.514318	356	-5.810434	356	-2.355447	356	-3.273433	356	11.08599	356	-8.315183	356	-.8295033
	357	-3.063951	357	-1.695657	357	-5.353703	357	-2.869917	357	-3.973014	357	11.19158	357	-8.375506	357	-.7141514
	358	-3.002723	358	-1.905856	358	-5.607723	358	-3.095629	358	-4.511256	358	10.90918	358	-8.986387	358	-2.458497
	359	-2.577724	359	-1.443584	359	-4.642251	359	-3.010017	359	-4.574515	359	9.933557	359	-9.113954	359	-2.954867
	360	-2.878352	360	-1.509241	360	-4.291003	360	-2.362839	360	-4.770144	360	8.183167	360	-7.651247	360	-1.304675
	361	-2.804525	361	-1.374048	361	-3.595174	361	-2.871144	361	-4.345866	361	8.748219	361	-9.127406	361	-1.862477
	362	-2.417507	362	-.9018126	362	-3.452646	362	-3.108937	362	-3.922865	362	8.036127	362	-9.879065	362	-3.541219
	363	-3.204575	363	-1.092587	363	-3.838295	363	-3.666804	363	-4.216248	363	5.082875	363	-9.661541	363	-4.911413
	364	-2.305389	364	-.9629244	364	-4.329176	364	-4.721174	364	-3.768244	364	3.764277	364	-9.068086	364	-3.979042
	365	-1.982735	365	-.3547206	365	-4.091281	365	-3.301678	365	-2.875263	365	3.145813	365	-9.102689	365	-3.526675
	366	-2.246327	366	-.3060633	366	-4.382639	366	-3.575886	366	-1.501589	366	3.514227	366	-8.841763	366	-1.555607
	367	-2.59054	367	-.2534933	367	-4.913092	367	-3.625585	367	-.7093594	367	3.403941	367	-8.774725	367	-.9068566
	368	-2.316534	368	.4196173	368	-4.964435	368	-3.102125	368	.3504953	368	4.980144	368	-9.036457	368	-3.293868
	369	-2.458418	369	.5287406	369	-4.735546	369	-2.471506	369	1.095536	369	6.129226	369	-8.858712	369	-4.144567
	370	-2.628342	370	-.107362	370	-5.655391	370	-3.045587	370	1.007495	370	6.800163	370	-7.764318	370	-3.006317
	371	-3.105222	371	-.376328	371	-6.320358	371	-2.866807	371	1.342622	371	9.589046	371	-8.692968	371	-1.761292
	372	-2.603334	372	.1369808	372	-5.876085	372	-2.088048	372	1.166125	372	11.62879	372	-8.272771	372	-2.002877
	373	-2.572342	373	-.1704077	373	-4.982749	373	-1.535413	373	.3505432	373	11.26777	373	-8.313871	373	-3.212819
	374	-3.09172	374	-1.011457	374	-4.377715	374	-2.71367	374	-.2165944	374	10.99721	374	-8.90971	374	-4.072227
	375	-2.868375	375	-.7242899	375	-5.689994	375	-4.01544	375	-.8105428	375	10.54228	375	-8.581211	375	-6.527941
	376	-2.390312	376	.6774755	376	-5.831083	376	-3.830201	376	-1.305863	376	9.441355	376	-8.153788	376	-4.387793
	377	-2.903754	377	-.1001752	377	-5.579878	377	-3.14281	377	-2.182645	377	8.053217	377	-9.343159	377	-2.848952
	378	-3.347245	378	-.43199	378	-4.853547	378	-3.630774	378	-2.388611	378	8.696606	378	-9.517251	378	-3.037594
	379	-2.730919	379	.6451731	379	-4.519384	379	-3.18601	379	-3.152488	379	7.282214	379	-10.53773	379	-3.245548
	380	-2.419156	380	.359289	380	-4.637434	380	-3.725329	380	-3.771224	380	4.24009	380	-10.25555	380	-4.031586
	381	-2.480707	381	.1803581	381	-5.243426	381	-4.181479	381	-3.782343	381	2.945045	381	-11.33198	381	-3.736678
	382	-2.475215	382	9.892281E-02	382	-4.751271	382	-3.543992	382	-3.370991	382	2.938556	382	-11.14016	382	-3.529873
	383	-2.078523	383	.7563311	383	-4.05789	383	-2.951836	383	-3.530569	383	2.919956	383	-10.56279	383	-3.540896
	384	-2.13865	384	1.543913	384	-4.581151	384	-2.767455	384	-3.240517	384	4.392778	384	-10.83205	384	-2.578817
	385	-2.11408	385	1.927882	385	-5.348266	385	-2.976668	385	-3.400261	385	5.948039	385	-10.61972	385	-5.078499
	386	-2.197785	386	1.968629	386	-5.256335	386	-2.430474	386	-4.033681	386	6.622313	386	-10.35246	386	-4.758506
	387	-2.421941	387	1.058525	387	-5.158103	387	-2.157057	387	-4.721627	387	7.40361	387	-10.20345	387	-3.816199
	388	-2.821884	388	.5206133	388	-5.032887	388	-2.144187	388	-4.973271	388	10.18924	388	-8.787978	388	-4.239245
	389	-2.369452	389	.5719901	389	-4.07016	389	-.5501486	389	-5.454878	389	12.4333	389	-8.669351	389	-3.696445
	390	-2.307696	390	.35115	390	-4.347235	390	-1.62243	390	-6.709743	390	12.96999	390	-8.42542	390	-3.283066
	391	-2.252	391	.5753618	391	-4.659913	391	-2.410077	391	-7.71481	391	12.5584	391	-9.636379	391	-4.951029
	392	-2.094805	392	.9308584	392	-4.549166	392	-2.111899	392	-8.587646	392	11.97813	392	-9.188611	392	-6.166665
	393	-2.300712	393	.9115061	393	-3.049445	393	-1.952947	393	-9.655347	393	10.15664	393	-8.695108	393	-2.986541
	394	-2.484768	394	1.011427	394	-2.391175	394	-1.483736	394	-9.996286	394	8.916739	394	-8.386017	394	-2.250498
	395	-2.78156	395	1.02192	395	-2.793652	395	-.4783204	395	-10.0414	395	8.520704	395	-8.902486	395	-3.314967
	396	-2.186519	396	1.270601	396	-2.353974	396	-.2059903	396	-10.46256	396	6.627325	396	-9.443892	396	-2.878016
	397	-2.798598	397	.5144083	397	-2.581775	397	-1.25103	397	-10.67774	397	4.352623	397	-9.709936	397	-3.878149
	398	-2.513916	398	.8238621	398	-1.298081	398	-.1378975	398	-10.01764	398	3.701306	398	-8.916357	398	-3.620697
	399	-2.237682	399	.3734736	399	-1.602821	399	2.527972E-02	399	-9.468811	399	4.372999	399	-9.356649	399	-1.760272
	400	-2.548029	400	.344927	400	-1.109055	400	.5032464	400	-9.195343	400	4.390641	400	-9.017109	400	-1.608673
	401	-2.224259	401	.3407957	401	-1.66567	401	.1972327	401	-8.13802	401	6.749628	401	-7.425029	401	-1.800131
	402	-2.07336	402	.7718247	402	-2.632108	402	.3230984	402	-7.806548	402	7.864351	402	-8.987619	402	-3.028976
	403	-2.345894	403	.7557734	403	-2.488342	403	.9718711	403	-8.069403	403	7.293272	403	-8.538212	403	-2.035044
	404	-1.514222	404	1.433049	404	-2.775892	404	1.759849	404	-8.262976	404	8.299147	404	-6.980346	404	-.7975721
	405	-1.845398	405	.5131894	405	-2.123989	405	2.542764	405	-8.089126	405	10.32606	405	-7.003358	405	-1.967623
	406	-1.91161	406	-.1561973	406	-2.6214	406	1.717033	406	-7.849167	406	11.79446	406	-6.603665	406	-1.871043
	407	-2.65494	407	-.5279493	407	-2.845155	407	.9296474	407	-8.630087	407	11.09823	407	-7.386131	407	-2.406903
	408	-1.78064	408	.810433	408	-3.096241	408	.1441123	408	-9.12907	408	11.02864	408	-6.737127	408	-2.71952
	409	-1.656368	409	.7632628	409	-1.696396	409	-.2692252	409	-9.219204	409	10.04424	409	-6.532779	409	-2.569987
	410	-1.915499	410	-9.023138E-02	410	-2.75896	410	.1126673	410	-9.8262	410	8.36708	410	-7.057763	410	-6.312569E-02
	411	-1.604463	411	.3164534	411	-2.416108	411	.6214578	411	-9.769265	411	8.774364	411	-7.384631	411	-.809823
	412	-1.594955	412	.1803782	412	-2.935922	412	-.1915764	412	-9.933179	412	8.085973	412	-7.880706	412	-2.674775
	413	-1.424497	413	.3364849	413	-2.266978	413	-7.539845E-02	413	-10.37601	413	5.504179	413	-8.054567	413	-3.075711
	414	-1.68114	414	.2348425	414	-1.709913	414	-.1485414	414	-9.791749	414	3.207686	414	-8.691175	414	-3.024416
	415	-2.037121	415	.3282787	415	-1.608596	415	-.3512651	415	-9.01531	415	3.096761	415	-8.266361	415	-2.527253
	416	-1.266248	416	1.290495	416	-2.14051	416	-5.952354E-02	416	-8.15073	416	4.429548	416	-7.882764	416	-.186253
	417	-2.019936	417	1.372459	417	-3.23246	417	-2.827311E-02	417	-8.268076	417	4.919702	417	-8.335436	417	-.3256032
	418	-1.605019	418	1.375196	418	-3.740428	418	.4598856	418	-7.755153	418	7.385727	418	-8.835392	418	-.9946619
	419	-1.385159	419	1.552433	419	-3.65761	419	1.263889	419	-8.14234	419	8.784803	419	-7.751007	419	-2.056929
	420	-1.13063	420	2.252098	420	-3.972238	420	1.12215	420	-8.666195	420	8.640769	420	-8.240664	420	-4.281036
	421	-.8861845	421	2.656609	421	-3.974796	421	1.436935	421	-8.363256	421	11.04136	421	-7.178032	421	-2.8751
	422	-.5210454	422	2.636291	422	-4.009007	422	1.808687	422	-8.683954	422	12.93115	422	-5.797392	422	-1.997545
	423	-1.060638	423	2.208846	423	-3.018624	423	1.762915	423	-9.334729	423	13.20157	423	-5.443487	423	-1.408516
	424	-.3915302	424	2.624278	424	-3.93385	424	.7537066	424	-10.04541	424	12.40469	424	-5.483757	424	-1.957645
	425	-.6735387	425	2.72301	425	-3.295085	425	1.766826	425	-10.55828	425	12.46996	425	-5.645159	425	-3.105554
	426	.1013294	426	2.930453	426	-2.743855	426	.9567627	426	-11.20255	426	11.36599	426	-4.879197	426	-1.255316
	427	.053538	427	2.731545	427	-2.568227	427	.9078303	427	-12.26316	427	10.05974	427	-4.714772	427	9.503893E-02
	428	1.025606	428	3.622506	428	-2.641803	428	.7684329	428	-12.09667	428	10.67073	428	-4.611831	428	.3300614
	429	.5262672	429	3.620018	429	-3.54	429	-.1414192	429	-12.70487	429	8.535341	429	-5.804398	429	.1922711
	430	.7103326	430	3.796513	430	-3.723178	430	-.6720818	430	-12.92179	430	5.539991	430	-5.466705	430	-.3889753
	431	1.511003	431	4.603311	431	-4.016487	431	-1.040593	431	-12.52944	431	3.903161	431	-6.535247	431	-.763977
	432	1.556231	432	4.665251	432	-3.585998	432	-.8660676	432	-12.05683	432	3.793417	432	-5.187058	432	.1541942
	433	1.351691	433	4.339599	433	-3.230782	433	-.7371641	433	-11.46495	433	4.545012	433	-4.378122	433	1.210793
	434	.984032	434	3.99808	434	-4.592768	434	-.4672116	434	-11.17805	434	5.842822	434	-3.487734	434	1.156509
	435	1.446967	435	4.398208	435	-4.765129	435	-.3876578	435	-10.69326	435	7.839681	435	-4.352822	435	.8234522
	436	1.527823	436	4.298838	436	-4.890146	436	-.8539224	436	-10.75287	436	8.031903	436	-3.883098	436	4.417185E-02
	437	.9180221	437	3.739898	437	-4.240168	437	-.4160637	437	-11.05347	437	8.18669	437	-3.048529	437	-4.285816E-02
	438	.9467967	438	4.177572	438	-4.752295	438	.3614016	438	-10.41716	438	10.57804	438	-2.651723	438	1.252801
	439	.6277	439	3.412669	439	-4.708434	439	1.063858	439	-10.44733	439	11.82071	439	-2.949572	439	1.314611
	440	.2134139	440	3.200427	440	-4.575291	440	.8558601	440	-10.59506	440	12.01149	440	-2.142873	440	2.089259
	441	.5159078	441	3.635045	441	-4.040351	441	-.3972745	441	-11.57837	441	11.45132	441	-3.023628	441	.3284265
	442	.5736158	442	3.157365	442	-4.056838	442	-6.983884E-02	442	-11.81322	442	11.71028	442	-3.447126	442	5.674076E-02
	443	.5027103	443	2.425607	443	-3.260744	443	.2568131	443	-12.87333	443	10.09404	443	-2.786675	443	-.1836427
	444	.4947267	444	2.608346	444	-3.198523	444	3.009071E-02	444	-13.39609	444	8.367749	444	-3.547167	444	-.2705689
	445	.2272979	445	2.288094	445	-2.91865	445	-.4787669	445	-13.18977	445	7.927971	445	-3.959069	445	-3.258562E-02
	446	.8209341	446	2.281756	446	-2.52137	446	.3921127	446	-13.53572	446	5.639114	446	-3.811397	446	-1.047715
	447	.1714528	447	1.400669	447	-3.081565	447	-1.264065	447	-13.67187	447	3.697967	447	-4.503408	447	-1.379195
	448	5.048232E-02	448	2.046989	448	-3.157707	448	-1.140046	448	-13.56249	448	2.485182	448	-4.447766	448	-9.953821E-02
	449	-.2827586	449	1.792468	449	-3.925957	449	-1.138325	449	-12.88494	449	2.668063	449	-4.509063	449	-.2604564
	450	.2956606	450	2.145209	450	-4.210012	450	-1.293779	450	-12.63315	450	2.693894	450	-3.278021	450	1.021122
	451	.2018601	451	2.571562	451	-4.798253	451	-2.078739	451	-12.33051	451	3.476471	451	-3.137566	451	.7142356
	452	.8563403	452	3.496376	452	-5.648481	452	-2.08162	452	-12.16033	452	4.611074	452	-2.54408	452	.1422939
	453	.5053129	453	3.469084	453	-6.341695	453	-2.913752	453	-13.18676	453	4.618902	453	-1.601882	453	.6745313
	454	.4212013	454	2.885475	454	-6.495903	454	-2.954662	454	-13.5001	454	6.273514	454	-.6397463	454	1.830782
	455	1.117014	455	3.468118	455	-5.882442	455	-2.20464	455	-13.46713	455	8.969192	455	-.8669803	455	2.210832
	456	1.050722	456	3.011241	456	-4.996185	456	-.9017323	456	-14.57047	456	9.7741	456	-.1122602	456	2.404699
	457	.5138093	457	2.521478	457	-4.616997	457	-.8044513	457	-15.63906	457	9.860569	457	.3974489	457	1.581638
	458	1.1137	458	3.533475	458	-4.365701	458	-1.702664E-02	458	-16.57548	458	9.658738	458	.2043801	458	-.286867
	459	.9293279	459	3.454377	459	-4.116125	459	-6.148373E-03	459	-17.45228	459	8.465865	459	.2542909	459	-.6196855
	460	1.256909	460	3.499977	460	-2.432324	460	.8106714	460	-18.1838	460	7.110003	460	.8723628	460	2.408748
	461	1.631504	461	4.281454	461	-1.840907	461	.2896021	461	-18.50875	461	6.259148	461	.7494522	461	2.954118
	462	1.732554	462	4.349536	462	-2.381764	462	-.7616351	462	-18.40103	462	5.465838	462	.2504954	462	3.148749
	463	1.299307	463	3.229916	463	-2.69113	463	-1.419927	463	-18.67466	463	2.963121	463	.2568542	463	2.351324
	464	.960673	464	2.983695	464	-2.732853	464	-1.946255	464	-18.79134	464	1.103778	464	-.8427474	464	3.05451
	465	1.348164	465	3.788993	465	-2.600893	465	-1.19179	465	-18.56383	465	.656531	465	-.7637186	465	1.927642
	466	.9861354	466	4.351333	466	-2.244064	466	.1753717	466	-17.95006	466	.6143103	466	-.1900735	466	1.572285
	467	1.402563	467	4.690588	467	-2.300837	467	.8563216	467	-17.48568	467	.7252368	467	-5.850295E-03	467	2.590398
	468	.8572724	468	4.687079	468	-2.964904	468	.6315637	468	-17.22028	468	1.931241	468	-1.13098	468	1.560475
	469	1.180579	469	4.823138	469	-2.727806	469	1.174038	469	-16.90877	469	3.169276	469	-.863466	469	1.17575
	470	1.469734	470	4.621819	470	-3.056245	470	1.423676	470	-17.28571	470	3.486388	470	.2380345	470	1.073779
	471	1.979242	471	4.862403	471	-2.959871	471	.8137995	471	-17.58043	471	5.610031	471	.4149631	471	2.259784
	472	1.268628	472	4.563377	472	-2.918675	472	1.523709	472	-17.43383	472	8.556838	472	1.214183	472	2.34819
	473	1.272509	473	4.07827	473	-2.885709	473	.7875144	473	-17.77831	473	9.03774	473	6.821202E-02	473	.6429044
	474	1.191049	474	3.715904	474	-2.793797	474	.4140819	474	-18.77058	474	8.42135	474	9.128302E-02	474	1.697615
	475	1.161249	475	4.120353	475	-2.094536	475	-.1918847	475	-18.73532	475	8.431882	475	-.6536249	475	1.233946
	476	1.160848	476	3.537907	476	-2.322095	476	-.4427347	476	-19.34422	476	6.687246	476	-.4256858	476	.9428707
	477	.9527561	477	4.086623	477	-2.972821	477	1.814084E-02	477	-19.39375	477	5.911422	477	.2558446	477	1.716351
	478	1.774813	478	4.917295	478	-1.950895	478	.4802351	478	-19.01193	478	5.854539	478	-1.430435	478	1.296205
	479	.5768707	479	3.805185	479	-2.005708	479	-.2074601	479	-19.0479	479	4.144126	479	-1.637935	479	1.397446
	480	.8109942	480	4.159299	480	-1.483055	480	7.312348E-02	480	-18.82966	480	1.229933	480	-1.220489	480	5.773763E-02
	481	.6855987	481	3.789523	481	-1.368724	481	-1.309353	481	-18.19288	481	-.9732794	481	-1.640273	481	.5172254
	482	1.18837	482	4.42393	482	-1.042	482	-1.393727	482	-16.78341	482	-.928318	482	-.1723197	482	-.3203024
	483	.5498314	483	3.885581	483	-1.258448	483	-.6385242	483	-16.14396	483	-.8900325	483	-1.300648	483	.542986
	484	1.382018	484	4.953914	484	-1.408413	484	.2396288	484	-15.93837	484	-9.834576E-02	484	-1.151089	484	.7436751
	485	.7196296	485	4.336641	485	-2.060299	485	.9706008	485	-15.15418	485	1.351693	485	-1.141147	485	-.8688012
	486	.886305	486	4.690652	486	-1.800551	486	.7501982	486	-15.37248	486	1.826049	486	-1.214581	486	-1.004231
	487	1.312321	487	4.400241	487	-1.459878	487	.7782503	487	-15.05587	487	3.045218	487	-.3222923	487	-1.775117
	488	1.832366	488	4.605775	488	-1.592074	488	.9019206	488	-14.98316	488	5.235291	488	.1034157	488	-1.096779
	489	.8579959	489	3.464741	489	-1.284957	489	1.543046	489	-15.04194	489	7.117258	489	.1985672	489	-.3042431
	490	1.555604	490	3.769444	490	-.7751567	490	1.726694	490	-15.77585	490	7.024409	490	1.047366	490	-1.178624
	491	1.714838	491	3.969465	491	-1.464114	491	.3907629	491	-16.78756	491	5.960054	491	.5545261	491	-3.340175
