# Supplementary material for: A single Musashi gene allele is sufficient to maintain mouse photoreceptor cells
Source: PLoS One. 2026 May 14;21(5):e0338576. doi: 10.1371/journal.pone.0338576 (PMC13175383; doi:10.1371/journal.pone.0338576)
Supplement: S3 File — (ZIP) [file pone.0338576.s012.zip › Supplementary_data_1_RawERG_data_and_R-code/3rd batch/D28_Msi TKO_ROD_032325.CSV]

Information	Record_No	4277	Record_No	4278	Record_No	4279	Record_No	4280	Record_No	4281	Record_No	4282	Record_No	4283	Record_No	4284	Record_No	4287	Record_No	4288	Record_No	4289	Record_No	4290	Record_No	4291	Record_No	4292	Record_No	4293	Record_No	4294	Record_No	4297	Record_No	4298	Record_No	4299	Record_No	4300	Record_No	4301	Record_No	4302	Record_No	4303	Record_No	4304	Record_No
	Animal ID	1084	Animal ID	1084	Animal ID	1084	Animal ID	1084	Animal ID	1084	Animal ID	1084	Animal ID	1084	Animal ID	1084	Animal ID	1081	Animal ID	1081	Animal ID	1081	Animal ID	1081	Animal ID	1081	Animal ID	1081	Animal ID	1081	Animal ID	1081	Animal ID	1087	Animal ID	1087	Animal ID	1087	Animal ID	1087	Animal ID	1087	Animal ID	1087	Animal ID	1087	Animal ID	1087	Animal ID
	Session		Session		Session		Session		Session		Session		Session		Session		Session		Session		Session		Session		Session		Session		Session		Session		Session		Session		Session		Session		Session		Session		Session		Session		Session
	Species/Breed		Species/Breed		Species/Breed		Species/Breed		Species/Breed		Species/Breed		Species/Breed		Species/Breed		Species/Breed		Species/Breed		Species/Breed		Species/Breed		Species/Breed		Species/Breed		Species/Breed		Species/Breed		Species/Breed		Species/Breed		Species/Breed		Species/Breed		Species/Breed		Species/Breed		Species/Breed		Species/Breed		Species/Breed
	Study protocol #		Study protocol #		Study protocol #		Study protocol #		Study protocol #		Study protocol #		Study protocol #		Study protocol #		Study protocol #		Study protocol #		Study protocol #		Study protocol #		Study protocol #		Study protocol #		Study protocol #		Study protocol #		Study protocol #		Study protocol #		Study protocol #		Study protocol #		Study protocol #		Study protocol #		Study protocol #		Study protocol #		Study protocol #
	Birthdate	Dec/30/1899	Birthdate	Dec/30/1899	Birthdate	Dec/30/1899	Birthdate	Dec/30/1899	Birthdate	Dec/30/1899	Birthdate	Dec/30/1899	Birthdate	Dec/30/1899	Birthdate	Dec/30/1899	Birthdate	Dec/30/1899	Birthdate	Dec/30/1899	Birthdate	Dec/30/1899	Birthdate	Dec/30/1899	Birthdate	Dec/30/1899	Birthdate	Dec/30/1899	Birthdate	Dec/30/1899	Birthdate	Dec/30/1899	Birthdate	Dec/30/1899	Birthdate	Dec/30/1899	Birthdate	Dec/30/1899	Birthdate	Dec/30/1899	Birthdate	Dec/30/1899	Birthdate	Dec/30/1899	Birthdate	Dec/30/1899	Birthdate	Dec/30/1899	Birthdate
	TestDate	Mar/23/2025	TestDate	Mar/23/2025	TestDate	Mar/23/2025	TestDate	Mar/23/2025	TestDate	Mar/23/2025	TestDate	Mar/23/2025	TestDate	Mar/23/2025	TestDate	Mar/23/2025	TestDate	Mar/23/2025	TestDate	Mar/23/2025	TestDate	Mar/23/2025	TestDate	Mar/23/2025	TestDate	Mar/23/2025	TestDate	Mar/23/2025	TestDate	Mar/23/2025	TestDate	Mar/23/2025	TestDate	Mar/23/2025	TestDate	Mar/23/2025	TestDate	Mar/23/2025	TestDate	Mar/23/2025	TestDate	Mar/23/2025	TestDate	Mar/23/2025	TestDate	Mar/23/2025	TestDate	Mar/23/2025	TestDate
	TestTime	11:09:15	TestTime	11:09:15	TestTime	11:10:43	TestTime	11:10:43	TestTime	11:13:28	TestTime	11:13:28	TestTime	11:14:15	TestTime	11:14:15	TestTime	18:42:25	TestTime	18:42:25	TestTime	18:44:12	TestTime	18:44:12	TestTime	18:47:34	TestTime	18:47:34	TestTime	18:48:25	TestTime	18:48:25	TestTime	19:09:44	TestTime	19:09:44	TestTime	19:11:15	TestTime	19:11:15	TestTime	19:13:59	TestTime	19:13:59	TestTime	19:14:41	TestTime	19:14:41	TestTime
	Protocol	ABI ROD	Protocol	ABI ROD	Protocol	ABI ROD	Protocol	ABI ROD	Protocol	ABI ROD	Protocol	ABI ROD	Protocol	ABI ROD	Protocol	ABI ROD	Protocol	ABI ROD	Protocol	ABI ROD	Protocol	ABI ROD	Protocol	ABI ROD	Protocol	ABI ROD	Protocol	ABI ROD	Protocol	ABI ROD	Protocol	ABI ROD	Protocol	ABI ROD	Protocol	ABI ROD	Protocol	ABI ROD	Protocol	ABI ROD	Protocol	ABI ROD	Protocol	ABI ROD	Protocol	ABI ROD	Protocol	ABI ROD	Protocol
	Step_No	1	Step_No	1	Step_No	3	Step_No	3	Step_No	6	Step_No	6	Step_No	8	Step_No	8	Step_No	1	Step_No	1	Step_No	3	Step_No	3	Step_No	6	Step_No	6	Step_No	8	Step_No	8	Step_No	1	Step_No	1	Step_No	3	Step_No	3	Step_No	6	Step_No	6	Step_No	8	Step_No	8	Step_No
	Label	R	Label	L	Label	R	Label	L	Label	R	Label	L	Label	R	Label	L	Label	R	Label	L	Label	R	Label	L	Label	R	Label	L	Label	R	Label	L	Label	R	Label	L	Label	R	Label	L	Label	R	Label	L	Label	R	Label	L	Label
	Stimulus	Scotopic WHT -40dB Flash	Stimulus	Scotopic WHT -40dB Flash	Stimulus	Scotopic WHT -24dB Flash	Stimulus	Scotopic WHT -24dB Flash	Stimulus	Scotopic WHT -12dB Flash	Stimulus	Scotopic WHT -12dB Flash	Stimulus	Scotopic WHT -4dB Flash	Stimulus	Scotopic WHT -4dB Flash	Stimulus	Scotopic WHT -40dB Flash	Stimulus	Scotopic WHT -40dB Flash	Stimulus	Scotopic WHT -24dB Flash	Stimulus	Scotopic WHT -24dB Flash	Stimulus	Scotopic WHT -12dB Flash	Stimulus	Scotopic WHT -12dB Flash	Stimulus	Scotopic WHT -4dB Flash	Stimulus	Scotopic WHT -4dB Flash	Stimulus	Scotopic WHT -40dB Flash	Stimulus	Scotopic WHT -40dB Flash	Stimulus	Scotopic WHT -24dB Flash	Stimulus	Scotopic WHT -24dB Flash	Stimulus	Scotopic WHT -12dB Flash	Stimulus	Scotopic WHT -12dB Flash	Stimulus	Scotopic WHT -4dB Flash	Stimulus	Scotopic WHT -4dB Flash	Stimulus
	Low cut (Hz)	0.3	Low cut (Hz)	0.3	Low cut (Hz)	0.3	Low cut (Hz)	0.3	Low cut (Hz)	0.3	Low cut (Hz)	0.3	Low cut (Hz)	0.3	Low cut (Hz)	0.3	Low cut (Hz)	0.3	Low cut (Hz)	0.3	Low cut (Hz)	0.3	Low cut (Hz)	0.3	Low cut (Hz)	0.3	Low cut (Hz)	0.3	Low cut (Hz)	0.3	Low cut (Hz)	0.3	Low cut (Hz)	0.3	Low cut (Hz)	0.3	Low cut (Hz)	0.3	Low cut (Hz)	0.3	Low cut (Hz)	0.3	Low cut (Hz)	0.3	Low cut (Hz)	0.3	Low cut (Hz)	0.3	Low cut (Hz)
	High cut (Hz)	500	High cut (Hz)	500	High cut (Hz)	500	High cut (Hz)	500	High cut (Hz)	500	High cut (Hz)	500	High cut (Hz)	500	High cut (Hz)	500	High cut (Hz)	500	High cut (Hz)	500	High cut (Hz)	500	High cut (Hz)	500	High cut (Hz)	500	High cut (Hz)	500	High cut (Hz)	500	High cut (Hz)	500	High cut (Hz)	500	High cut (Hz)	500	High cut (Hz)	500	High cut (Hz)	500	High cut (Hz)	500	High cut (Hz)	500	High cut (Hz)	500	High cut (Hz)	500	High cut (Hz)
	Notch	OFF	Notch	OFF	Notch	OFF	Notch	OFF	Notch	OFF	Notch	OFF	Notch	OFF	Notch	OFF	Notch	OFF	Notch	OFF	Notch	OFF	Notch	OFF	Notch	OFF	Notch	OFF	Notch	OFF	Notch	OFF	Notch	OFF	Notch	OFF	Notch	OFF	Notch	OFF	Notch	OFF	Notch	OFF	Notch	OFF	Notch	OFF	Notch
Cursor #	4277 Time	4277 Amp	4278 Time	4278 Amp	4279 Time	4279 Amp	4280 Time	4280 Amp	4281 Time	4281 Amp	4282 Time	4282 Amp	4283 Time	4283 Amp	4284 Time	4284 Amp	4287 Time	4287 Amp	4288 Time	4288 Amp	4289 Time	4289 Amp	4290 Time	4290 Amp	4291 Time	4291 Amp	4292 Time	4292 Amp	4293 Time	4293 Amp	4294 Time	4294 Amp	4297 Time	4297 Amp	4298 Time	4298 Amp	4299 Time	4299 Amp	4300 Time	4300 Amp	4301 Time	4301 Amp	4302 Time	4302 Amp	4303 Time	4303 Amp	4304 Time	4304 Amp	4307 Time
1
2
3
4
5
6
7
8
9
10
Wave Data	4277 Time	4277 Amp	4278 Time	4278 Amp	4279 Time	4279 Amp	4280 Time	4280 Amp	4281 Time	4281 Amp	4282 Time	4282 Amp	4283 Time	4283 Amp	4284 Time	4284 Amp	4287 Time	4287 Amp	4288 Time	4288 Amp	4289 Time	4289 Amp	4290 Time	4290 Amp	4291 Time	4291 Amp	4292 Time	4292 Amp	4293 Time	4293 Amp	4294 Time	4294 Amp	4297 Time	4297 Amp	4298 Time	4298 Amp	4299 Time	4299 Amp	4300 Time	4300 Amp	4301 Time	4301 Amp	4302 Time	4302 Amp	4303 Time	4303 Amp	4304 Time	4304 Amp	4307 Time
	-20	3.64078	-20	2.547436	-20	-1.127544	-20	-.4289669	-20	9.101303E-03	-20	1.807084	-20	-5.099355	-20	-.7184849	-20	6.557915	-20	-6.84338	-20	2.748807	-20	.3918264	-20	-6.523534	-20	-3.634648	-20	4.49536	-20	-7.456095	-20	-2.030083	-20	-.3453242	-20	-.9542653	-20	-13.5628	-20	-2.613729	-20	-2.562092	-20	4.116127	-20	25.95747	-20
	-19	4.054737	-19	2.763061	-19	-1.314342	-19	-.747986	-19	-.2358402	-19	1.596299	-19	-5.070775	-19	-.4843621	-19	6.96506	-19	-7.350207	-19	3.152182	-19	-.1875241	-19	-6.596189	-19	-3.469213	-19	5.326173	-19	-7.993801	-19	-2.272837	-19	-1.004449	-19	-.9666255	-19	-14.99903	-19	-2.746758	-19	-2.605538	-19	4.087828	-19	28.26646	-19
	-18	4.346407	-18	2.742909	-18	-1.267542	-18	-.7836692	-18	-.0585643	-18	1.945849	-18	-5.502238	-18	-.316294	-18	7.540617	-18	-7.88673	-18	2.982545	-18	-1.055272	-18	-7.256968	-18	-3.974872	-18	6.060208	-18	-8.86467	-18	-2.146069	-18	-1.27011	-18	-.8651536	-18	-16.15906	-18	-2.808438	-18	-2.192661	-18	3.774835	-18	29.74177	-18
	-17	4.92138	-17	3.12221	-17	-1.066128	-17	-.7866103	-17	-.1887828	-17	1.739059	-17	-6.378301	-17	-.4478639	-17	7.879277	-17	-8.562575	-17	3.123877	-17	-1.474765	-17	-8.476377	-17	-5.080014	-17	6.24683	-17	-9.735559	-17	-1.881247	-17	-1.613658	-17	-.4303474	-17	-16.46411	-17	-2.993541	-17	-1.64908	-17	3.547404	-17	31.24421	-17
	-16	5.059249	-16	3.424491	-16	-1.294557	-16	-.9809749	-16	1.100127E-03	-16	1.619445	-16	-7.161649	-16	-.404883	-16	8.329027	-16	-8.610382	-16	2.859173	-16	-1.908963	-16	-9.53092	-16	-6.600444	-16	6.241811	-16	-10.2012	-16	-1.412175	-16	-1.795201	-16	-.1731971	-16	-16.63125	-16	-3.323215	-16	-1.079128	-16	2.937932	-16	31.15332	-16
	-15	5.02057	-15	3.547134	-15	-1.193649	-15	-.6583206	-15	.4020163	-15	1.665504	-15	-7.67681	-15	.5711148	-15	8.703869	-15	-8.569193	-15	2.255994	-15	-2.069469	-15	-9.999111	-15	-7.828839	-15	5.461384	-15	-11.24037	-15	-.8808882	-15	-1.854222	-15	.1915956	-15	-16.02387	-15	-3.633704	-15	-.8199106	-15	2.412529	-15	30.58732	-15
	-14	5.078296	-14	3.808177	-14	-2.36722	-14	-3.175568	-14	-1.300767	-14	-.5949425	-14	-5.80652	-14	-2.495168	-14	8.52316	-14	-7.89188	-14	3.446828	-14	-2.074504	-14	-8.834634	-14	-4.207805	-14	7.597898	-14	-9.898763	-14	-2.358922	-14	-2.524117	-14	-.2580568	-14	-16.33367	-14	-2.812862	-14	-2.252441	-14	3.568173	-14	32.17497	-14
	-13	5.133053	-13	3.081335	-13	-1.291667	-13	-2.042073	-13	-.9281654	-13	1.176074	-13	-4.621781	-13	2.145508	-13	7.031831	-13	-8.44134	-13	2.983539	-13	-2.58987	-13	-7.569211	-13	-5.090201	-13	7.264349	-13	-8.313409	-13	-1.846595	-13	-2.005351	-13	-.4017385	-13	-18.20687	-13	-3.012647	-13	-1.15729	-13	2.526125	-13	29.2771	-13
	-12	4.897088	-12	2.911504	-12	-.5692605	-12	-.4391886	-12	1.852415	-12	5.591379	-12	-7.065505	-12	1.137528	-12	8.896599	-12	-8.855631	-12	.9515875	-12	-2.270438	-12	-8.594076	-12	-6.199563	-12	7.568839	-12	-10.42716	-12	-1.062492	-12	-.5527446	-12	7.653386E-02	-12	-18.04644	-12	-3.529922	-12	-7.044375E-02	-12	2.93618	-12	29.53819	-12
	-11	6.477309	-11	4.419588	-11	-.4839362	-11	.1705882	-11	-.1132323	-11	1.814342	-11	-9.583107	-11	-.5721904	-11	8.437099	-11	-9.489601	-11	2.724241	-11	-1.181884	-11	-10.82542	-11	-9.084673	-11	4.077781	-11	-10.59161	-11	-.819483	-11	-1.489705	-11	.8544986	-11	-16.04439	-11	-4.127677	-11	-.3553236	-11	3.402893	-11	33.28359	-11
	-10	4.320568	-10	3.420851	-10	-1.553525	-10	.5419815	-10	.9627507	-10	.6867236	-10	-9.88362	-10	5.069181E-02	-10	9.209984	-10	-8.326943	-10	2.449932	-10	-2.296039	-10	-12.18286	-10	-11.68508	-10	4.171305	-10	-13.96225	-10	-3.945034E-02	-10	-2.224982	-10	.1969496	-10	-15.67307	-10	-4.287344	-10	-.3998177	-10	1.432799	-10	29.44972	-10
	-9	4.217107	-9	3.64135	-9	-.8962871	-9	.9943358	-9	1.939097	-9	1.319445	-9	-9.100326	-9	3.160319	-9	10.12454	-9	-8.409759	-9	.979839	-9	-2.004077	-9	-11.98846	-9	-10.70571	-9	2.08813	-9	-14.249	-9	.8416129	-9	-2.328431	-9	.6813869	-9	-11.83879	-9	-4.031766	-9	-.6841466	-9	.6090001	-9	29.80038	-9
	-8	3.769476	-8	3.904171	-8	-.2068388	-8	1.307113	-8	3.032339	-8	1.915527	-8	-9.374945	-8	-1.440595	-8	9.654163	-8	-7.188966	-8	-1.589844	-8	-2.280326	-8	-13.73295	-8	-13.65911	-8	2.83164	-8	-11.44772	-8	.8745281	-8	-2.723745	-8	-.3628877	-8	-9.962882	-8	-3.827277	-8	-1.543688	-8	7.359535E-02	-8	27.22162	-8
	-7	4.316445	-7	3.500556	-7	-.3236977	-7	.2846476	-7	1.848833	-7	.7439931	-7	-8.609908	-7	-2.568068	-7	7.816837	-7	-6.359393	-7	1.72702	-7	-2.062124	-7	-13.48088	-7	-14.31677	-7	-2.982939	-7	-13.89218	-7	.6884189	-7	-2.209416	-7	-.9684824	-7	-8.917892	-7	-3.503442	-7	-2.239217	-7	1.079857	-7	24.31882	-7
	-6	3.486872	-6	1.54056	-6	-7.306422E-02	-6	-.6173694	-6	1.930717	-6	1.560931	-6	-5.034421	-6	.119682	-6	6.591417	-6	-7.341151	-6	.7068153	-6	-2.653487	-6	-14.4454	-6	-14.55828	-6	-3.139228	-6	-14.3244	-6	.705621	-6	-2.547612	-6	-1.792175	-6	-8.314443	-6	-3.188283	-6	-.534079	-6	.6321999	-6	21.56507	-6
	-5	4.341185	-5	2.658349	-5	5.461648E-02	-5	-.3469882	-5	2.270869	-5	2.597913	-5	-4.659129	-5	-.260424	-5	7.989356	-5	-6.510949	-5	.9583807	-5	-3.212661	-5	-16.2869	-5	-15.46315	-5	-3.487563	-5	-13.8758	-5	.9416784	-5	-1.779832	-5	-2.7419	-5	-7.885777	-5	-3.123975	-5	.3074811	-5	1.01533	-5	21.53761	-5
	-4	3.825428	-4	2.625554	-4	.5890285	-4	.5099607	-4	.3464154	-4	.7439718	-4	-3.476708	-4	.7287961	-4	9.588512	-4	-5.083463	-4	1.623125	-4	-3.462193	-4	-17.65374	-4	-17.58237	-4	-3.589967	-4	-15.79807	-4	.2819279	-4	-2.168463	-4	-3.668748	-4	-7.876414	-4	-2.965121	-4	.9486266	-4	2.371942	-4	22.33564	-4
	-3	4.30993	-3	3.390364	-3	.4020848	-3	.3205145	-3	-4.511889E-02	-3	.6742194	-3	-1.165203	-3	2.578539	-3	10.31346	-3	-7.432318	-3	1.758454	-3	-4.893093	-3	-17.05987	-3	-16.95426	-3	-3.783578	-3	-15.01462	-3	4.579568E-02	-3	-.6875372	-3	-4.890249	-3	-9.285187	-3	-4.079076	-3	1.120351	-3	1.517099	-3	17.83081	-3
	-2	3.868037	-2	3.193634	-2	2.022209	-2	1.739614	-2	-1.584561	-2	.2516009	-2	-1.426867	-2	2.031646	-2	9.434944	-2	-7.013076	-2	4.336151	-2	-3.419867	-2	-18.95308	-2	-19.32987	-2	-3.273011	-2	-16.56731	-2	2.174827E-02	-2	1.499769	-2	-5.276873	-2	-9.497286	-2	-4.410395	-2	1.275774	-2	2.667237	-2	20.83015	-2
	-1	4.887697	-1	4.953969	-1	1.033592	-1	1.239961	-1	-3.118487	-1	-4.323587E-02	-1	-1.859583	-1	1.166515	-1	10.36348	-1	-7.252684	-1	3.779567	-1	-3.571035	-1	-21.12272	-1	-20.48034	-1	-2.719225	-1	-11.1363	-1	-.900088	-1	1.403185	-1	-6.444399	-1	-12.5894	-1	-4.18697	-1	1.605673	-1	3.472445	-1	22.24547	-1
	0	5.409143	0	5.332366	0	-.2682838	0	-4.389934E-02	0	-3.631625	0	-.5581042	0	-2.836471	0	.2194285	0	14.14891	0	-6.461392	0	5.157103	0	-3.947824	0	-21.39769	0	-20.16046	0	1.116586	0	-13.7723	0	-.8316714	0	1.157221	0	-6.749896	0	-15.00976	0	-4.912478	0	1.889134	0	3.83332	0	25.23258	0
	1	4.818898	1	5.36933	1	.6541649	1	-.2181274	1	-4.146069	1	-1.588064	1	-5.192535	1	-1.497294	1	13.3871	1	-6.920402	1	5.912179	1	-2.512602	1	-22.47243	1	-21.82014	1	-.8622364	1	-16.94093	1	-1.584036	1	-.749859	1	-6.412041	1	-16.21784	1	-4.962292	1	1.405603	1	2.216406	1	26.23521	1
	2	5.354057	2	5.384694	2	4.907325E-04	2	-.2625956	2	-4.605962	2	-2.666467	2	-4.339665	2	-2.889515	2	13.18586	2	-8.634542	2	6.112388	2	-2.290587	2	-22.45367	2	-22.12172	2	3.160765	2	-16.8905	2	-1.095869	2	-.9081084	2	-5.652365	2	-16.98319	2	-4.259736	2	-8.113399E-02	2	3.696932	2	28.54333	2
	3	4.72747	3	5.366254	3	.2390688	3	.3179344	3	-4.105994	3	-3.334939	3	-5.574958	3	-2.617499	3	12.99187	3	-9.050489	3	7.869226	3	-1.791755	3	-23.17727	3	-23.29221	3	3.40723	3	-16.22916	3	-1.058747	3	-1.471938	3	-4.733056	3	-16.96245	3	-3.402691	3	-1.566255	3	2.676772	3	29.77091	3
	4	5.54437	4	6.522864	4	9.036257E-03	4	.5035732	4	-2.919646	4	-1.633621	4	-6.036178	4	-.7866585	4	13.70819	4	-10.04685	4	7.017519	4	-1.731434	4	-24.01054	4	-23.19556	4	3.546717	4	-16.56453	4	-.2211444	4	-.7707562	4	-4.391085	4	-17.26174	4	-3.271299	4	-1.739409	4	-.3387359	4	26.25511	4
	5	5.7555	5	7.091269	5	-.5458289	5	.5504807	5	-3.700413	5	-.9879639	5	-11.58624	5	-4.880021	5	14.4971	5	-10.66517	5	7.081192	5	-.7140964	5	-23.17175	5	-22.29078	5	-1.597297	5	-22.17467	5	.2622391	5	-.3896115	5	-4.317685	5	-17.89033	5	-3.884564	5	-1.416197	5	-5.941182	5	21.80359	5
	6	5.993786	6	5.977269	6	-1.071875	6	.9548337	6	-4.488192	6	-1.445765	6	-22.73135	6	-16.94174	6	13.44116	6	-11.38873	6	6.569044	6	-2.004983	6	-22.36419	6	-21.08071	6	-13.35192	6	-35.28185	6	-.214914	6	-1.387917	6	-4.689136	6	-16.15245	6	-5.068435	6	-.8573608	6	-21.23772	6	3.713269	6
	7	5.03954	7	4.49425	7	-1.080048	7	.4682356	7	-5.063497	7	-2.52763	7	-40.9762	7	-35.71044	7	12.46486	7	-12.668	7	4.511108	7	-3.794839	7	-24.40529	7	-23.0952	7	-33.74937	7	-58.7072	7	.9950668	7	-1.093284	7	-4.880608	7	-15.0286	7	-8.078586	7	-3.631037	7	-50.36186	7	-30.031	7
	8	5.866786	8	5.831547	8	-1.457183	8	-.2062063	8	-9.080835	8	-8.512915	8	-66.89792	8	-61.65327	8	12.75824	8	-11.84678	8	2.493321	8	-5.145375	8	-27.74376	8	-26.89728	8	-61.0984	8	-88.61837	8	1.835984	8	-.9124273	8	-5.061954	8	-12.28317	8	-11.76437	8	-7.915262	8	-86.2491	8	-72.16156	8
	9	4.802249	9	5.023317	9	-2.344788	9	-1.249354	9	-13.69368	9	-15.12611	9	-99.95372	9	-93.78728	9	11.32473	9	-11.121	9	2.555003	9	-4.729571	9	-32.43949	9	-30.62544	9	-96.20073	9	-123.45	9	3.082365	9	.533647	9	-5.989175	9	-11.90832	9	-17.35782	9	-14.77679	9	-129.3783	9	-121.6035	9
	10	3.596187	10	3.15802	10	-1.771843	10	-.6760558	10	-19.07149	10	-20.97045	10	-137.4604	10	-127.1844	10	9.70083	10	-10.38391	10	.3784151	10	-6.44534	10	-36.83198	10	-37.3068	10	-133.6335	10	-163.827	10	3.801325	10	2.227547	10	-7.80074	10	-11.39148	10	-25.35732	10	-22.65075	10	-173.4037	10	-170.5885	10
	11	5.775455	11	5.529618	11	-2.197402	11	-.6530829	11	-25.80098	11	-26.86056	11	-176.5974	11	-163.5665	11	9.614255	11	-10.08281	11	-.3926236	11	-6.34137	11	-43.64303	11	-47.69587	11	-167.7103	11	-202.0588	11	4.434363	11	4.968291	11	-9.757837	11	-11.41582	11	-34.31519	11	-31.7434	11	-217.4179	11	-214.5403	11
	12	5.776777	12	6.142392	12	-3.087735	12	-1.846988	12	-35.82207	12	-35.62415	12	-215.5329	12	-199.7092	12	10.60265	12	-10.58795	12	.8484608	12	-5.203653	12	-52.90276	12	-57.66112	12	-193.4957	12	-230.7222	12	4.321146	12	7.101713	12	-10.82861	12	-11.43514	12	-44.90025	12	-43.90565	12	-255.2112	12	-248.1434	12
	13	4.88663	13	5.968428	13	-3.199863	13	-2.440979	13	-47.2352	13	-46.36621	13	-248.7086	13	-228.7522	13	11.21908	13	-11.03557	13	1.118796	13	-6.524377	13	-62.61031	13	-69.73927	13	-209.1248	13	-247.1877	13	3.87158	13	6.159461	13	-13.14311	13	-13.83445	13	-56.71008	13	-58.75489	13	-285.5182	13	-271.85	13
	14	4.597888	14	4.985888	14	-4.399676	14	-1.900499	14	-58.18596	14	-55.73856	14	-276.8844	14	-249.3302	14	11.15533	14	-11.8064	14	.4983476	14	-6.439725	14	-72.28772	14	-80.08549	14	-213.7514	14	-251.2244	14	4.30734	14	7.037768	14	-14.7851	14	-16.26854	14	-67.58095	14	-73.49606	14	-306.9675	14	-282.51	14
	15	5.960281	15	6.172575	15	-4.190588	15	-3.281846	15	-71.24767	15	-66.90377	15	-297.2344	15	-262.7272	15	10.82516	15	-12.49851	15	1.471828	15	-4.816027	15	-83.26177	15	-91.91701	15	-213.3217	15	-246.2261	15	3.574459	15	6.955703	15	-15.56932	15	-17.05578	15	-80.7992	15	-88.48087	15	-315.1456	15	-275.8781	15
	16	4.190285	16	4.543126	16	-7.442698	16	-6.075221	16	-84.62868	16	-78.46619	16	-309.067	16	-268.6016	16	11.07099	16	-11.33913	16	1.604786	16	-5.598877	16	-95.5691	16	-105.3525	16	-203.7128	16	-235.4935	16	2.225942	16	5.691834	16	-18.0153	16	-21.42977	16	-94.53125	16	-103.3887	16	-315.2368	16	-263.3709	16
	17	4.218422	17	3.834861	17	-7.009634	17	-5.45047	17	-98.46724	17	-90.72301	17	-313.138	17	-268.1318	17	13.08888	17	-11.80398	17	.7578748	17	-6.504191	17	-108.1081	17	-118.436	17	-187.7699	17	-224.2272	17	1.74465	17	4.177783	17	-18.99193	17	-25.5507	17	-109.9578	17	-118.2676	17	-308.8854	17	-245.0636	17
	18	4.849349	18	4.789907	18	-8.517588	18	-8.376273	18	-111.9501	18	-101.7171	18	-311.4631	18	-263.1254	18	14.06595	18	-11.56156	18	3.45832	18	-8.794042	18	-119.7668	18	-132.5077	18	-173.872	18	-214.3044	18	.8474745	18	2.094453	18	-19.95626	18	-28.56135	18	-125.3811	18	-131.1642	18	-301.9857	18	-230.2326	18
	19	4.736878	19	5.079329	19	-11.06273	19	-10.74917	19	-126.1903	19	-114.4768	19	-305.3416	19	-254.2423	19	15.72633	19	-11.75681	19	3.529531	19	-12.86209	19	-130.5982	19	-145.0435	19	-166.6048	19	-209.2341	19	.2360751	19	.884923	19	-20.43609	19	-30.77027	19	-141.2849	19	-145.1185	19	-297.6797	19	-225.2851	19
	20	4.263024	20	4.291429	20	-12.26548	20	-11.50526	20	-139.829	20	-128.1617	20	-294.3571	20	-241.0549	20	17.11819	20	-11.91257	20	-.8529635	20	-16.20226	20	-140.0877	20	-155.5923	20	-163.811	20	-200.9626	20	-.1930218	20	-6.364782E-02	20	-21.11398	20	-31.56044	20	-156.9233	20	-161.0132	20	-302.3386	20	-226.019	20
	21	4.499326	21	5.00631	21	-12.97841	21	-11.83888	21	-151.3302	21	-137.3339	21	-284.8764	21	-229.8475	21	17.64214	21	-9.068667	21	-4.413829	21	-18.78064	21	-146.6944	21	-163.9956	21	-151.039	21	-171.6941	21	-5.691424E-02	21	.4285146	21	-21.29587	21	-32.93548	21	-171.9202	21	-176.4965	21	-289.9971	21	-184.4249	21
	22	5.027437	22	5.853462	22	-14.15536	22	-11.94969	22	-165.2438	22	-149.0735	22	-279.5517	22	-227.3361	22	16.79463	22	-10.09374	22	-5.280115	22	-17.54453	22	-153.2904	22	-170.9009	22	-109.8711	22	-107.4675	22	-.3926422	22	-.6953674	22	-21.98623	22	-32.75188	22	-185.9337	22	-190.5838	22	-211.7713	22	-63.18339	22
	23	5.185777	23	6.805018	23	-15.43985	23	-12.63334	23	-178.9428	23	-160.7174	23	-281.043	23	-229.4948	23	15.4585	23	-9.393529	23	-9.389265	23	-19.20337	23	-158.3596	23	-178.366	23	-41.33002	23	-22.42167	23	-.3167413	23	-1.761102	23	-23.53871	23	-32.89257	23	-203.1703	23	-208.2769	23	-73.58155	23	97.48205	23
	24	5.523005	24	5.91221	24	-16.29075	24	-13.28926	24	-190.7255	24	-169.7755	24	-276.0834	24	-213.7789	24	19.11979	24	-9.1644	24	-9.16438	24	-21.92075	24	-163.4277	24	-186.5507	24	29.39627	24	46.63261	24	.2567455	24	-1.243178	24	-23.96058	24	-30.53293	24	-226.4657	24	-228.6524	24	79.01686	24	218.6618	24
	25	4.540531	25	5.177483	25	-18.02192	25	-15.5376	25	-201.7652	25	-178.8548	25	-241.5495	25	-165.1413	25	18.95398	25	-9.562349	25	-11.44979	25	-21.67653	25	-167.2132	25	-190.1696	25	79.01689	25	83.79823	25	4.349183E-02	25	-.8558059	25	-25.21834	25	-27.94021	25	-246.2412	25	-233.2158	25	175.6638	25	264.9919	25
	26	4.284997	26	5.385102	26	-18.76665	26	-15.1628	26	-215.7818	26	-193.9908	26	-170.4489	26	-75.77364	26	17.26624	26	-10.67409	26	-11.50883	26	-21.33382	26	-168.4034	26	-186.9433	26	97.4001	26	87.40942	26	.9190874	26	.8530885	26	-26.71912	26	-27.82049	26	-242.9398	26	-204.0028	26	209.8464	26	252.1901	26
	27	3.527847	27	5.215443	27	-19.34224	27	-15.13346	27	-231.2847	27	-211.257	27	-68.11856	27	35.87194	27	14.61018	27	-12.63673	27	-11.7353	27	-24.15459	27	-160.8598	27	-172.4051	27	89.83546	27	59.2765	27	.7813768	27	.5714123	27	-28.73749	27	-30.9037	27	-198.1231	27	-132.5818	27	193.1103	27	198.2985	27
	28	3.9743	28	6.984496	28	-21.65388	28	-17.62312	28	-240.9053	28	-218.4695	28	35.01446	28	115.6869	28	12.08208	28	-13.51297	28	-13.76028	28	-27.65201	28	-142.8456	28	-143.5303	28	55.21369	28	6.71227	28	1.529797	28	.8404322	28	-32.00092	28	-38.55077	28	-115.6672	28	-24.16961	28	133.5658	28	113.2635	28
	29	2.49965	29	4.023754	29	-20.62346	29	-17.99987	29	-243.6599	29	-214.791	29	109.9037	29	146.6198	29	12.53201	29	-12.35573	29	-15.10638	29	-32.95762	29	-111.0746	29	-98.02984	29	11.13881	29	-40.95498	29	1.936302	29	.7133421	29	-37.08879	29	-48.24634	29	-8.774497	29	84.03785	29	77.25156	29	78.22606	29
	30	1.927684	30	2.658434	30	-22.20089	30	-19.74793	30	-231.9652	30	-189.2326	30	141.3586	30	146.432	30	12.59882	30	-12.32259	30	-17.81974	30	-40.06675	30	-64.30338	30	-42.58455	30	-24.2525	30	-23.86456	30	2.453846	30	1.322597	30	-46.22522	30	-56.72938	30	88.12598	30	155.6104	30	110.8631	30	180.5789	30
	31	2.179213	31	3.066128	31	-23.67786	31	-21.99579	31	-199.5678	31	-137.1836	31	138.974	31	124.0672	31	11.97692	31	-13.56269	31	-19.79559	31	-45.16846	31	-11.42487	31	9.086098	31	1.66794	31	88.10081	31	3.125963	31	2.884537	31	-54.29134	31	-51.56712	31	142.4304	31	175.3974	31	267.5357	31	364.244	31
	32	2.421346	32	3.643346	32	-24.88723	32	-22.46246	32	-147.8506	32	-66.29495	32	111.5402	32	78.58938	32	12.38715	32	-13.32723	32	-17.80714	32	-43.49324	32	30.87457	32	43.19883	32	104.3452	32	215.524	32	2.733661	32	3.011412	32	-51.9771	32	-23.41268	32	151.4138	32	154.4828	32	437.1114	32	500.9071	32
	33	2.084142	33	4.82351	33	-26.4156	33	-23.84112	33	-81.50887	33	6.56345	33	64.9481	33	26.97469	33	14.42562	33	-12.36931	33	-9.152642	33	-30.89484	33	53.95745	33	59.10226	33	218.8482	33	288.2027	33	2.577023	33	3.358325	33	-28.70147	33	29.05139	33	140.4111	33	136.0738	33	528.9672	33	551.4984	33
	34	2.398831	34	4.967683	34	-31.88544	34	-30.03278	34	-13.50129	34	60.4874	34	19.6959	34	24.13594	34	13.6298	34	-14.17292	34	8.316929	34	-1.989627	34	62.68508	34	66.86669	34	290.6555	34	308.438	34	1.353388	34	1.93611	34	18.30807	34	93.62989	34	150.006	34	177.5179	34	545.8392	34	532.7773	34
	35	1.683019	35	4.769907	35	-36.45894	35	-35.77974	35	40.38951	35	82.60322	35	20.69058	35	113.3012	35	15.37047	35	-14.46722	35	33.94843	35	41.72438	35	70.14441	35	87.80236	35	310.8802	35	295.9368	35	1.293385	35	.6215367	35	79.89023	35	146.8852	35	214.6846	35	286.3509	35	505.9367	35	463.2059	35
	36	.8970488	36	4.407741	36	-37.07793	36	-33.38972	36	71.23181	36	81.54037	36	101.6903	36	249.0939	36	16.59351	36	-13.36894	36	68.01269	36	86.75686	36	96.24748	36	137.105	36	287.4369	36	249.1014	36	.9498437	36	-7.353263E-02	36	139.1259	36	177.3465	36	330.3517	36	402.9153	36	427.3307	36	364.6518	36
	37	.3165364	37	3.349461	37	-30.46278	37	-20.47701	37	84.56087	37	74.09044	37	241.5717	37	360.321	37	16.20023	37	-14.23662	37	101.1162	37	122.5064	37	142.1729	37	206.2668	37	243.4936	37	185.9384	37	1.049175	37	-1.196487	37	179.2501	37	179.1183	37	440.7027	37	467.796	37	327.8976	37	262.1494	37
	38	.6589746	38	3.773752	38	-15.84996	38	4.29505	38	90.86874	38	83.96198	38	364.027	38	413.5517	38	16.30209	38	-12.93432	38	125.7375	38	137.2293	38	196.9381	38	264.1139	38	186.4686	38	122.4869	38	1.470594	38	-.8848355	38	195.5487	38	173.1861	38	492.4047	38	473.749	38	241.8239	38	190.6901	38
	39	1.044403	39	4.285362	39	9.514991	39	40.40253	39	108.7429	39	134.4966	39	427.038	39	411.2216	39	17.96189	39	-13.04424	39	140.0932	39	134.7978	39	240.3014	39	286.8987	39	128.8654	39	83.91808	39	1.309615	39	-1.316574	39	200.6138	39	199.034	39	485.3727	39	434.5679	39	199.1718	39	175.3968	39
	40	.3134722	40	3.587816	40	40.8311	40	80.30932	40	150.2889	40	220.121	40	435.8597	40	374.6873	40	19.68694	40	-12.39737	40	145.3809	40	131.574	40	255.6757	40	274.8211	40	90.75356	40	84.30115	40	1.264507	40	-1.944116	40	220.2488	40	266.1071	40	442.2474	40	366.831	40	203.7727	40	196.869	40
	41	-.349136	41	2.521681	41	76.97427	41	117.9461	41	215.9426	41	301.2329	41	408.3504	41	321.3183	41	20.16171	41	-12.39997	41	157.0989	41	158.4827	41	248.4044	41	246.3932	41	77.94376	41	107.5511	41	1.768757	41	-1.2447	41	268.7977	41	345.4879	41	386.2307	41	300.5914	41	238.3337	41	236.0169	41
	42	-.4323154	42	2.850591	42	109.655	42	143.5024	42	297.245	42	354.8286	42	354.597	42	252.873	42	18.56131	42	-12.26928	42	177.8876	42	218.7288	42	219.1333	42	209.8621	42	88.77959	42	137.9568	42	1.774696	42	-1.013973	42	331.8732	42	397.7397	42	337.3329	42	263.449	42	273.4482	42	268.9548	42
	43	.7083803	43	3.194628	43	136.8407	43	155.716	43	365.4451	43	371.8023	43	284.363	43	187.56	43	17.70916	43	-11.24098	43	214.837	43	288.5224	43	185.7731	43	184.4088	43	113.1656	43	156.4937	43	2.19412	43	.4319232	43	392.762	43	415.233	43	313.3427	43	259.5142	43	295.9579	43	285.5161	43
	44	.8502489	44	4.079972	44	158.795	44	161.9722	44	401.3987	44	357.1426	44	212.9508	44	145.77	44	17.37739	44	-10.7927	44	256.8786	44	333.0293	44	165.0446	44	183.7507	44	135.8672	44	160.3212	44	2.731103	44	.5019428	44	432.1947	44	399.4758	44	317.1148	44	275.8732	44	302.1617	44	283.3685	44
	45	1.182616E-02	45	4.50795	45	179.1823	45	173.0078	45	400.2583	45	319.4539	45	156.9965	45	135.996	45	17.22216	45	-11.13558	45	288.9638	45	339.8819	45	160.2671	45	197.9059	45	146.1595	45	154.3578	45	3.432707	45	.6810189	45	433.9597	45	360.1399	45	332.8965	45	291.6552	45	294.7372	45	268.2567	45
	46	-.2194452	46	4.785789	46	205.4134	46	199.2858	46	369.8513	46	269.7605	46	133.4881	46	155.7271	46	19.05254	46	-10.08016	46	293.4741	46	312.5002	46	167.5643	46	214.1531	46	150.1779	46	144.9759	46	3.548862	46	.4673145	46	407.2546	46	320.161	46	346.0752	46	297.3856	46	281.0689	46	246.4324	46
	47	-8.118331E-02	47	5.168016	47	239.6162	47	243.8831	47	327.4269	47	230.9671	47	148.4725	47	188.015	47	21.29567	47	-10.57829	47	277.7554	47	270.0545	47	177.0271	47	222.2654	47	141.5715	47	132.4849	47	3.858694	47	2.299641	47	370.8314	47	298.6556	47	347.208	47	290.8753	47	266.5798	47	224.5854	47
	48	7.936299E-02	48	4.343263	48	277.7995	48	297.3697	48	287.2729	48	214.3398	48	182.5635	48	216.2146	48	21.2349	48	-9.045219	48	248.7597	48	235.733	48	183.1338	48	219.7204	48	133.157	48	127.6744	48	4.617468	48	5.025195	48	346.1942	48	300.7918	48	340.4082	48	277.0156	48	260.801	48	218.0753	48
	49	-.4402989	49	2.518226	49	315.5513	49	340.7867	49	260.8877	49	219.0624	49	215.0639	49	228.9731	49	21.32577	49	-5.792253	49	226.0093	49	229.6322	49	182.9496	49	211.0612	49	127.5121	49	128.2567	49	4.730532	49	6.246626	49	337.5287	49	311.8817	49	330.3226	49	263.2446	49	258.0516	49	218.9792	49
	50	.5371273	50	3.339675	50	351.2143	50	364.9024	50	251.0662	50	233.49	50	236.7548	50	225.0127	50	25.69909	50	-5.122609	50	215.5022	50	248.8045	50	180.4527	50	199.2285	50	126.2989	50	128.1592	50	5.088437	50	7.51864	50	345.8483	50	321.3464	50	320.1221	50	250.7538	50	259.0944	50	222.9971	50
	51	.6534642	51	4.235349	51	376.8277	51	366.0562	51	258.2213	51	248.444	51	243.6558	51	210.9084	51	26.85729	51	-5.858347	51	221.3439	51	278.5313	51	174.9854	51	189.0834	51	122.5472	51	126.0325	51	4.446418	51	5.766037	51	363.7956	51	325.4296	51	313.6399	51	244.4274	51	260.2009	51	227.2266	51
	52	1.010741	52	5.184865	52	387.5027	52	348.153	52	271.833	52	252.7248	52	233.6733	52	190.5636	52	27.8842	52	-4.356438	52	235.5852	52	297.8648	52	165.2944	52	182.2338	52	128.5996	52	132.6189	52	5.682595	52	6.369411	52	379.8014	52	319.7574	52	310.6188	52	240.7363	52	258.9773	52	227.7117	52
	53	1.087707	53	5.293975	53	384.9189	53	322.4698	53	282.2668	53	244.5407	53	215.8552	53	174.9402	53	30.06869	53	-2.151712	53	250.6771	53	299.9975	53	158.3962	53	181.0389	53	132.7042	53	133.7884	53	6.889773	53	7.770415	53	385.5582	53	309.8889	53	309.5989	53	237.1499	53	256.6059	53	227.4427	53
	54	.9839219	54	4.54356	54	374.9125	54	301.7848	54	286.9523	54	232.8504	54	195.4537	54	166.7939	54	32.4211	54	7.217679E-02	54	257.3438	54	289.7068	54	155.8221	54	183.533	54	134.1078	54	132.4731	54	9.165474	54	11.1098	54	382.5493	54	298.958	54	307.4882	54	232.4435	54	251.5914	54	222.1333	54
	55	1.541442	55	5.517615	55	365.1351	55	295.644	55	281.5103	55	217.9407	55	177.0116	55	165.0772	55	32.89254	55	1.997634	55	253.3188	55	275.0097	55	154.152	55	185.3802	55	131.8146	55	128.5904	55	11.66529	55	13.6127	55	376.4063	55	293.1009	55	303.4251	55	226.888	55	248.9436	55	220.8933	55
	56	2.578285	56	6.737505	56	359.2719	56	301.9196	56	269.5396	56	205.6162	56	169.4095	56	169.841	56	34.25995	56	4.299507	56	244.2723	56	262.0616	56	154.0828	56	182.9396	56	130.4943	56	128.5203	56	14.021	56	14.65633	56	371.8127	56	291.3202	56	298.9756	56	223.5266	56	244.1616	56	214.7524	56
	57	2.983403	57	7.213529	57	357.2649	57	312.0083	57	257.574	57	199.1199	57	173.1529	57	179.2952	57	35.80734	57	6.446867	57	233.7789	57	256.9543	57	154.9671	57	179.4947	57	126.901	57	128.6396	57	17.61304	57	16.54383	57	370.55	57	292.2235	57	293.3672	57	219.5076	57	237.9789	57	204.3483	57
	58	3.161198	58	6.987988	58	361.3975	58	321.9347	58	247.7995	58	198.0652	58	181.9166	58	187.3159	58	37.22014	58	10.14895	58	231.0897	58	259.5889	58	152.63	58	175.072	58	124.1757	58	131.7251	58	21.00067	58	17.8162	58	372.175	58	294.1949	58	288.9222	58	216.276	58	234.2671	58	196.7002	58
	59	3.787885	59	7.51618	59	370.3138	59	329.4622	59	243.2698	59	199.0896	59	193.1223	59	191.6056	59	40.03203	59	14.83233	59	230.1143	59	263.0494	59	149.6008	59	172.6805	59	121.1468	59	133.7325	59	24.67144	59	21.02761	59	373.2118	59	290.5424	59	285.0189	59	211.1785	59	229.755	59	187.4658	59
	60	5.212565	60	8.270823	60	378.6796	60	330.8439	60	241.3877	60	200.6589	60	202.026	60	196.0569	60	45.53298	60	19.4362	60	230.6793	60	267.9362	60	147.0781	60	171.9075	60	119.7697	60	133.6616	60	27.78029	60	23.82583	60	373.2307	60	287.2603	60	280.7868	60	206.0063	60	227.3741	60	181.883	60
	61	6.127316	61	9.95397	61	382.2799	61	324.6955	61	244.045	61	202.6648	61	208.8407	61	197.8988	61	47.66694	61	22.56795	61	230.3331	61	267.6999	61	145.4282	61	171.6843	61	119.8614	61	131.9107	61	30.9091	61	27.21658	61	370.6478	61	282.7189	61	277.905	61	201.4561	61	225.013	61	176.7747	61
	62	7.225629	62	10.91331	62	383.0379	62	317.5919	62	244.0467	62	199.8754	62	207.5524	62	188.2786	62	51.25018	62	27.23204	62	232.0712	62	265.5584	62	144.5385	62	171.8318	62	120.6482	62	132.9812	62	33.48299	62	30.7811	62	366.9931	62	279.6911	62	274.5503	62	196.9536	62	223.9427	62	176.2751	62
	63	7.581955	63	11.89019	63	381.736	63	311.6689	63	242.4121	63	196.2755	63	208.1126	63	181.7915	63	54.41144	63	33.13359	63	231.2292	63	258.3828	63	143.18	63	169.3308	63	122.9005	63	134.2109	63	36.15023	63	33.91036	63	363.4379	63	277.5619	63	270.0357	63	190.3488	63	224.9932	63	176.3239	63
	64	7.972726	64	12.79909	64	378.4501	64	308.2955	64	241.4657	64	195.315	64	209.0114	64	179.3159	64	57.89971	64	37.75191	64	229.2578	64	251.7727	64	141.5292	64	167.6911	64	119.3263	64	131.5882	64	40.34634	64	38.25436	64	359.6483	64	272.4826	64	264.6226	64	182.7406	64	225.141	64	177.1644	64
	65	8.657371	65	13.17203	65	375.8228	65	309.0727	65	239.1365	65	194.1091	65	206.4885	65	178.449	65	60.0564	65	40.96832	65	227.4465	65	246.2768	65	138.2574	65	165.7987	65	119.3369	65	128.1641	65	43.60067	65	42.8515	65	359.116	65	268.1339	65	259.7567	65	177.1763	65	230.3497	65	186.1205	65
	66	10.18018	66	14.90495	66	373.6519	66	310.1416	66	235.3791	66	189.1469	66	202.6339	66	176.6263	66	62.82824	66	44.5197	66	222.0201	66	240.7634	66	131.986	66	161.1685	66	117.5439	66	125.6237	66	47.1534	66	45.92262	66	358.1603	66	260.4449	66	255.203	66	174.3395	66	234.0738	66	190.7872	66
	67	10.25972	67	14.98723	67	372.306	67	311.3038	67	231.7414	67	185.4515	67	198.9148	67	175.5457	67	66.58826	67	45.52645	67	221.9729	67	238.3335	67	124.7224	67	156.1487	67	115.532	67	119.062	67	50.71125	67	48.657	67	357.581	67	253.2188	67	251.7198	67	173.45	67	236.9735	67	195.6534	67
	68	11.53618	68	15.48784	68	372.3223	68	311.8454	68	231.1263	68	184.7991	68	196.9586	68	174.6735	68	69.38052	68	47.62715	68	220.2364	68	239.6621	68	120.3237	68	153.537	68	116.204	68	115.6219	68	52.98474	68	49.98563	68	355.5698	68	245.2979	68	250.2133	68	175.0242	68	237.7783	68	197.5423	68
	69	13.31351	69	16.17545	69	373.2635	69	310.8773	69	228.9747	69	182.0308	69	194.6658	69	173.6732	69	70.98277	69	50.4887	69	219.1707	69	239.682	69	120.0488	69	151.036	69	111.615	69	113.9999	69	54.86406	69	50.64882	69	352.4604	69	237.9292	69	249.3012	69	175.0414	69	238.1473	69	199.0457	69
	70	15.79632	70	17.78948	70	373.7211	70	308.902	70	226.0905	70	179.0073	70	191.2676	70	172.7106	70	74.41835	70	52.75972	70	216.5971	70	238.1065	70	116.0017	70	149.0015	70	110.6918	70	110.4621	70	56.72961	70	50.92212	70	348.0858	70	231.6055	70	248.3691	70	172.3631	70	235.2681	70	195.3607	70
	71	17.84906	71	20.63924	71	372.8061	71	305.6611	71	225.128	71	177.8018	71	188.4657	71	173.233	71	76.41236	71	57.64858	71	214.2914	71	236.0561	71	110.038	71	146.1053	71	106.8554	71	109.2441	71	59.81269	71	55.41768	71	343.2143	71	226.5143	71	249.0636	71	169.1265	71	230.4591	71	189.5638	71
	72	21.44417	72	24.67005	72	372.0958	72	303.4132	72	221.7528	72	174.2189	72	186.1502	72	172.6456	72	79.90934	72	63.07911	72	212.6999	72	233.3896	72	103.7052	72	142.7764	72	105.5864	72	107.291	72	61.87248	72	58.49467	72	339.0307	72	226.5036	72	247.8932	72	167.0597	72	227.022	72	187.2186	72
	73	23.8828	73	28.08663	73	370.8327	73	301.1593	73	218.8573	73	171.5005	73	181.6351	73	171.1856	73	82.86482	73	66.60596	73	208.6198	73	228.7532	73	101.7121	73	137.6468	73	103.197	73	105.0228	73	63.26038	73	60.83223	73	336.0194	73	228.0516	73	246.2103	73	164.627	73	219.0274	73	176.8909	73
	74	25.50816	74	28.02619	74	369.5754	74	297.7686	74	215.3006	74	170.1058	74	179.1198	74	170.1909	74	83.4972	74	66.99844	74	204.9698	74	223.2191	74	99.312	74	130.9849	74	94.91136	74	100.4007	74	65.57775	74	63.27436	74	335.7241	74	231.0406	74	242.7156	74	160.9838	74	213.2655	74	168.2516	74
	75	29.01948	75	30.72089	75	368.3392	75	295.7269	75	213.1519	75	170.684	75	178.5588	75	171.6072	75	82.99877	75	70.49136	75	200.5363	75	218.57	75	97.06364	75	125.4693	75	93.63786	75	99.89392	75	68.18077	75	63.93526	75	337.1263	75	233.2756	75	238.7554	75	156.7807	75	207.4506	75	161.1111	75
	76	32.59888	76	33.39964	76	367.6472	76	293.8451	76	209.7449	76	170.7889	76	182.0888	76	176.4649	76	84.63002	76	71.6659	76	198.6495	76	215.8377	76	91.70254	76	119.5153	76	91.22313	76	97.75272	76	71.90399	76	64.85487	76	338.1842	76	233.5045	76	233.8168	76	151.8311	76	204.0447	76	155.4616	76
	77	34.84865	77	35.39466	77	366.5784	77	292.3492	77	208.6161	77	172.0672	77	185.4539	77	180.4484	77	85.10856	77	71.83955	77	197.3509	77	214.5749	77	87.82997	77	114.9165	77	84.17601	77	89.69265	77	74.60058	77	65.36971	77	339.7389	77	233.9665	77	228.7393	77	146.7995	77	203.2728	77	152.7382	77
	78	37.89468	78	37.36313	78	364.0699	78	290.0399	78	210.2153	78	176.0351	78	188.0973	78	182.4583	78	87.08308	78	72.53547	78	196.6394	78	212.3089	78	84.3698	78	110.9677	78	77.41769	78	82.76736	78	77.30006	78	66.26988	78	339.5201	78	231.1436	78	223.0781	78	142.6281	78	202.1171	78	152.1948	78
	79	40.71574	79	38.88395	79	360.5843	79	287.141	79	209.9798	79	174.7433	79	190.9269	79	180.1273	79	88.08939	79	74.65498	79	194.3121	79	210.7016	79	81.59328	79	107.6236	79	74.83112	79	81.64529	79	79.24147	79	67.631	79	339.9304	79	226.9313	79	217.4983	79	138.0257	79	202.726	79	154.5792	79
	80	43.50498	80	39.90836	80	357.2045	80	284.4187	80	212.0753	80	174.9784	80	195.1206	80	179.4608	80	88.94245	80	76.60928	80	193.0125	80	210.3682	80	78.80925	80	103.3905	80	73.23534	80	84.14527	80	80.60402	80	69.60139	80	339.1095	80	221.2653	80	213.5199	80	133.2148	80	198.8015	80	153.2779	80
	81	45.90775	81	41.69607	81	353.6146	81	282.2223	81	215.3493	81	175.0913	81	197.716	81	177.5781	81	89.36526	81	79.78587	81	192.8796	81	208.5351	81	74.7249	81	99.62423	81	72.03916	81	86.61208	81	82.74767	81	73.61613	81	337.0849	81	215.851	81	207.3224	81	125.4561	81	196.763	81	155.534	81
	82	48.13119	82	44.05994	82	350.2538	82	281.006	82	217.4307	82	173.8837	82	198.7609	82	175.0498	82	89.42158	82	83.00319	82	191.1035	82	207.2118	82	72.58412	82	97.98104	82	71.43935	82	93.82127	82	83.4729	82	74.73393	82	333.7039	82	211.627	82	201.88	82	119.1054	82	195.056	82	156.8866	82
	83	50.775	83	46.23677	83	347.3533	83	279.3202	83	217.8743	83	171.021	83	197.2898	83	171.6731	83	89.72096	83	82.86672	83	192.2119	83	204.7568	83	69.32533	83	95.51762	83	71.20451	83	94.50829	83	84.46136	83	75.08887	83	329.3823	83	206.2661	83	195.3416	83	112.2964	83	190.6023	83	150.8022	83
	84	53.1313	84	48.21841	84	346.7878	84	280.4547	84	216.057	84	167.5769	84	193.7797	84	165.6331	84	88.75	84	80.42189	84	191.8063	84	200.9135	84	67.8684	84	93.71487	84	73.72816	84	93.30885	84	84.40147	84	72.78313	84	324.9434	84	201.3406	84	188.6617	84	106.0223	84	187.9351	84	144.7448	84
	85	55.09862	85	49.97869	85	345.6102	85	279.0077	85	214.5413	85	163.7564	85	189.046	85	161.4184	85	87.02394	85	76.72456	85	189.2462	85	197.0409	85	65.1302	85	91.04691	85	81.92881	85	94.90345	85	84.71561	85	69.29647	85	321.6377	85	196.6111	85	182.1576	85	100.6698	85	183.1721	85	140.7477	85
	86	57.15407	86	51.4929	86	346.9024	86	278.96	86	210.6136	86	158.0694	86	185.7393	86	160.1111	86	86.05233	86	75.29425	86	186.5643	86	192.4806	86	65.79543	86	90.40443	86	82.21522	86	92.74001	86	84.62071	86	66.4493	86	319.4361	86	192.0277	86	175.2178	86	94.421	86	177.319	86	138.5776	86
	87	58.24087	87	51.91893	87	348.6748	87	279.6774	87	207.3671	87	155.7221	87	180.0994	87	157.1119	87	84.43556	87	72.28603	87	183.8772	87	187.0562	87	64.12333	87	90.02766	87	82.4861	87	88.3105	87	83.88213	87	65.6792	87	316.2667	87	184.5389	87	167.679	87	85.86617	87	170.0646	87	134.3464	87
	88	59.33872	88	53.34563	88	349.3911	88	278.4037	88	203.2099	88	154.1268	88	172.8724	88	151.6106	88	83.13184	88	71.86864	88	181.2803	88	183.6916	88	62.74854	88	88.2996	88	81.43993	88	89.54176	88	82.73464	88	64.9308	88	313.7968	88	177.2693	88	161.59	88	78.54467	88	163.4028	88	134.3269	88
	89	62.32847	89	55.89006	89	349.1435	89	275.8673	89	197.3894	89	150.0961	89	169.267	89	150.5493	89	84.10118	89	73.80372	89	175.7848	89	180.4775	89	61.35423	89	87.28733	89	80.55645	89	86.63307	89	81.46268	89	64.46668	89	311.0183	89	172.8862	89	156.2661	89	75.08752	89	161.048	89	136.1237	89
	90	62.98602	90	55.09579	90	347.4334	90	271.6476	90	192.2958	90	147.8118	90	167.8124	90	151.9388	90	85.24256	90	75.13224	90	170.3144	90	175.7111	90	61.5709	90	84.06082	90	78.07716	90	81.63516	90	80.15059	90	64.31923	90	306.9782	90	167.8844	90	151.4617	90	72.00617	90	157.2847	90	131.0332	90
	91	62.56013	91	52.46174	91	344.9623	91	266.9301	91	189.9709	91	147.0408	91	167.4397	91	153.7663	91	86.10977	91	79.67152	91	166.4572	91	172.1055	91	61.77716	91	80.43901	91	71.94301	91	77.77596	91	80.17671	91	64.4525	91	303.4893	91	165.6907	91	147.1346	91	69.14831	91	154.8166	91	127.6568	91
	92	65.14922	92	53.13297	92	341.2614	92	261.3926	92	187.2947	92	143.3266	92	167.4753	92	155.4096	92	85.30756	92	82.35711	92	163.9087	92	169.0333	92	60.46522	92	77.82472	92	73.43256	92	76.38316	92	80.58305	92	65.78379	92	298.0272	92	161.7436	92	142.4605	92	67.93656	92	152.7484	92	121.5241	92
	93	65.21471	93	52.78893	93	337.7633	93	256.63	93	183.6932	93	138.0809	93	168.317	93	157.2786	93	84.61197	93	85.17904	93	160.4602	93	167.1138	93	58.43376	93	74.03236	93	71.57558	93	72.92732	93	82.1632	93	68.21181	93	293.0088	93	158.9369	93	139.0777	93	65.18852	93	151.6526	93	116.7611	93
	94	65.67131	94	53.90027	94	333.3979	94	251.9931	94	181.6944	94	136.0439	94	168.8933	94	158.384	94	82.94321	94	82.77284	94	157.3034	94	163.9479	94	55.30601	94	72.62097	94	64.48729	94	64.51778	94	83.44921	94	69.8379	94	287.4956	94	157.2007	94	136.4239	94	63.37566	94	148.926	94	111.112	94
	95	65.47003	95	54.95847	95	327.06	95	246.1925	95	180.5502	95	134.8858	95	167.6407	95	155.0249	95	81.70161	95	79.70708	95	155.5491	95	162.1052	95	53.68458	95	71.16908	95	58.25037	95	59.17617	95	85.16179	95	71.31342	95	283.0525	95	154.9764	95	133.7125	95	60.93106	95	146.9813	95	108.1087	95
	96	65.57249	96	55.20378	96	321.83	96	243.0646	96	176.5309	96	130.7105	96	166.871	96	152.5896	96	80.1339	96	75.64575	96	154.4957	96	158.5728	96	50.73503	96	68.67439	96	52.48156	96	54.83015	96	86.15681	96	70.43775	96	280.2106	96	153.4299	96	131.1169	96	58.69097	96	143.7441	96	104.8221	96
	97	64.55645	97	54.24224	97	315.424	97	240.2991	97	174.1097	97	129.1009	97	167.397	97	152.5795	97	78.87657	97	73.44804	97	151.9158	97	154.776	97	48.5134	97	66.99931	97	49.72651	97	50.4497	97	86.98425	97	69.1967	97	278.0008	97	150.5152	97	127.7449	97	55.07076	97	139.3467	97	97.25688	97
	98	65.71397	98	54.38383	98	312.1996	98	240.2518	98	172.2658	98	127.6172	98	167.0046	98	151.6988	98	80.25813	98	72.30737	98	152.5032	98	151.372	98	47.81048	98	68.28708	98	46.20605	98	48.74199	98	87.21729	98	66.15282	98	274.9095	98	146.2583	98	124.7361	98	51.84777	98	136.3785	98	95.11892	98
	99	65.49564	99	54.40662	99	309.2953	99	240.1875	99	168.7253	99	125.622	99	165.7027	99	149.3622	99	81.57918	99	73.30316	99	150.4259	99	148.8321	99	44.35714	99	65.30422	99	45.99646	99	49.05614	99	85.4734	99	61.35476	99	271.8954	99	140.1843	99	120.6674	99	47.19928	99	131.6561	99	92.58894	99
	100	65.98648	100	54.89555	100	307.1885	100	239.7447	100	165.072	100	123.3011	100	164.0544	100	147.1314	100	82.11193	100	76.70696	100	149.9779	100	145.7596	100	41.75367	100	64.83672	100	46.42934	100	48.66117	100	83.57678	100	58.25562	100	268.7364	100	133.558	100	117.063	100	42.82261	100	126.8588	100	90.17446	100
	101	65.96555	101	54.45296	101	305.2256	101	238.2263	101	163.0199	101	123.2737	101	162.5322	101	144.82	101	83.20384	101	79.17271	101	148.8225	101	142.8865	101	39.59509	101	62.19299	101	47.06936	101	48.72373	101	81.08597	101	56.11813	101	265.179	101	126.5935	101	113.2442	101	40.43121	101	121.1717	101	89.22472	101
	102	66.356	102	54.01889	102	305.1846	102	236.9173	102	161.7056	102	122.1976	102	159.8601	102	139.4885	102	84.89451	102	80.42586	102	148.3453	102	140.1235	102	37.54713	102	59.09091	102	44.78164	102	47.52514	102	79.22832	102	55.62944	102	260.4545	102	117.4944	102	109.4171	102	37.38728	102	116.2087	102	87.10735	102
	103	66.40331	103	53.01248	103	304.5573	103	235.0838	103	158.7961	103	116.1426	103	159.4648	103	137.5678	103	85.39615	103	82.78954	103	146.4999	103	137.9788	103	37.53874	103	59.25058	103	40.70735	103	47.08816	103	77.12447	103	54.84623	103	255.4865	103	110.438	103	106.0903	103	35.86974	103	113.126	103	88.15983	103
	104	66.80417	104	52.59338	104	304.9718	104	233.7515	104	157.235	104	112.7325	104	157.909	104	138.1229	104	84.48883	104	80.60756	104	144.0182	104	137.4789	104	36.80569	104	56.834	104	47.24862	104	48.98231	104	76.0358	104	54.03666	104	248.9079	104	102.7251	104	102.5344	104	34.06751	104	106.7747	104	83.45381	104
	105	67.94753	105	52.32938	105	302.7452	105	230.1691	105	155.8265	105	111.1828	105	155.9784	105	134.521	105	80.25667	105	76.75137	105	140.8	105	135.5533	105	36.73344	105	56.80122	105	45.21646	105	44.07444	105	75.2654	105	52.49305	105	242.412	105	97.93669	105	99.76231	105	33.71263	105	105.1318	105	87.13009	105
	106	68.37944	106	51.38741	106	300.2262	106	225.957	106	154.9182	106	108.3122	106	154.6148	106	132.4306	106	77.95204	106	72.54112	106	137.8152	106	133.109	106	35.82108	106	53.39008	106	43.76661	106	38.30544	106	73.83675	106	49.1236	106	235.6212	106	94.55192	106	96.9135	106	33.03677	106	102.4497	106	88.68267	106
	107	68.35466	107	50.64618	107	297.1137	107	221.09	107	153.4514	107	105.6267	107	152.9514	107	129.3676	107	74.79897	107	68.80698	107	135.8269	107	130.3812	107	35.11004	107	50.59976	107	38.13767	107	32.03166	107	72.89589	107	47.97609	107	228.9182	107	92.60368	107	93.8155	107	30.66133	107	96.64917	107	78.15315	107
	108	68.08353	108	50.85081	108	294.1231	108	216.107	108	150.5462	108	100.0884	108	149.9354	108	125.9448	108	71.56287	108	65.52277	108	133.652	108	129.5613	108	34.97427	108	48.3099	108	34.86704	108	31.92513	108	71.27003	108	46.59223	108	224.0559	108	91.96413	108	90.2959	108	26.11158	108	93.30098	108	71.96788	108
	109	67.6349	109	50.25214	109	288.8224	109	208.8033	109	147.8405	109	95.02687	109	146.2769	109	123.9938	109	70.29851	109	65.21654	109	132.076	109	126.1036	109	33.9698	109	45.09415	109	33.10864	109	31.5588	109	69.94612	109	45.58054	109	218.4814	109	89.67509	109	86.67171	109	23.3403	109	90.40376	109	66.50483	109
	110	67.39582	110	49.09288	110	284.5666	110	203.6851	110	144.9677	110	91.55211	110	143.1361	110	125.2675	110	67.98096	110	63.55701	110	128.8496	110	124.3721	110	33.25195	110	43.02347	110	29.64672	110	28.11084	110	67.79939	110	44.72407	110	214.1977	110	87.25806	110	81.9576	110	19.9374	110	86.95261	110	61.93472	110
	111	66.86369	111	48.73059	111	281.0947	111	201.4006	111	141.5815	111	90.09159	111	139.2089	111	121.2393	111	67.34941	111	64.40769	111	126.119	111	124.1355	111	31.589	111	40.87961	111	25.72782	111	24.92329	111	66.44068	111	44.70672	111	209.663	111	84.73083	111	77.02226	111	16.61862	111	81.69862	111	57.65026	111
	112	66.05348	112	48.76612	112	276.2698	112	196.3076	112	136.4839	112	86.35503	112	133.8114	112	112.3142	112	66.67448	112	64.36876	112	123.5837	112	122.1798	112	29.85033	112	38.89247	112	25.32233	112	23.10865	112	64.58034	112	45.54205	112	205.2078	112	81.26113	112	72.69322	112	12.8125	112	77.78233	112	56.66363	112
	113	64.46782	113	46.50074	113	271.5005	113	193.0738	113	130.2481	113	82.2888	113	131.9415	113	110.0092	113	65.68726	113	64.34019	113	122.7807	113	119.1781	113	26.56666	113	35.67653	113	23.984	113	20.5798	113	62.76984	113	46.69902	113	200.8515	113	75.7059	113	68.95909	113	9.698025	113	73.41292	113	52.90178	113
	114	63.56399	114	46.79677	114	266.5124	114	189.1526	114	124.3317	114	79.77779	114	130.784	114	113.0591	114	67.03426	114	63.18153	114	122.025	114	114.2089	114	24.43076	114	34.32037	114	22.20047	114	18.97057	114	61.67834	114	47.96998	114	196.5971	114	70.08738	114	65.21436	114	5.122979	114	67.4644	114	46.45586	114
	115	62.60726	115	46.5904	115	263.0475	115	185.4438	115	119.6456	115	78.14571	115	127.8057	115	114.0121	115	66.46784	115	62.58817	115	121.7265	115	110.5011	115	23.34924	115	33.44541	115	20.89256	115	18.30383	115	61.25818	115	47.33202	115	193.4923	115	65.98973	115	62.3528	115	1.795185	115	65.21909	115	48.46307	115
	116	61.80242	116	45.87824	116	257.1241	116	178.959	116	115.0389	116	77.0471	116	123.7504	116	113.3712	116	65.17817	116	62.03887	116	119.4597	116	106.6151	116	19.14521	116	29.54227	116	17.99667	116	14.07757	116	59.91835	116	45.06438	116	188.5926	116	59.52615	116	60.34882	116	1.018164	116	60.09439	116	48.18277	116
	117	61.89888	117	46.32975	117	252.9587	117	174.4692	117	109.3197	117	74.98979	117	119.7705	117	111.5654	117	63.147	117	58.45518	117	116.5648	117	103.8408	117	15.32012	117	25.63016	117	17.27879	117	8.650322	117	58.71538	117	42.1863	117	184.5094	117	55.4619	117	57.26452	117	.5163312	117	57.9642	117	49.77496	117
	118	61.10117	118	46.36419	118	247.4597	118	171.1479	118	104.4509	118	73.59258	118	117.7871	118	108.8542	118	61.66137	118	56.37025	118	115.3161	118	100.615	118	13.87038	118	25.36263	118	17.22554	118	9.314544	118	56.59321	118	38.15608	118	180.3973	118	52.60819	118	55.84387	118	.8683085	118	54.60135	118	51.42617	118
	119	61.17856	119	44.94327	119	243.0331	119	168.2182	119	101.5946	119	71.67834	119	116.0782	119	106.4062	119	61.05511	119	53.54366	119	112.4018	119	96.31741	119	10.93077	119	20.06933	119	16.75987	119	6.618394	119	55.01046	119	34.63355	119	176.5564	119	49.8591	119	52.8418	119	.6974899	119	53.1637	119	52.71119	119
	120	61.5929	120	44.80759	120	237.1171	120	164.358	120	99.49127	120	69.43731	120	116.494	120	105.7854	120	62.83561	120	53.0754	120	110.4658	120	94.60704	120	8.203836	120	17.58678	120	17.2399	120	7.766275	120	53.2757	120	31.09812	120	173.2056	120	48.01282	120	50.13479	120	.3992802	120	51.51222	120	52.48323	120
	121	61.58749	121	44.74097	121	232.3291	121	161.7392	121	98.99947	121	67.29514	121	114.7978	121	104.1302	121	62.54018	121	51.84792	121	107.7315	121	91.251	121	5.874614	121	16.49755	121	15.02565	121	5.518977	121	52.10223	121	29.403	121	169.3153	121	45.71722	121	48.16879	121	-.116259	121	48.60836	121	49.38784	121
	122	61.65282	122	45.06461	122	228.3248	122	158.6551	122	97.71146	122	63.7074	122	112.0463	122	99.34489	122	60.10189	122	49.24262	122	107.225	122	90.53094	122	3.904803	122	14.37205	122	12.19238	122	4.877009	122	49.50684	122	26.43586	122	166.5775	122	44.63514	122	45.16068	122	-3.247105	122	48.63604	122	52.11158	122
	123	60.92414	123	44.20517	123	224.2339	123	155.679	123	97.37947	123	61.80173	123	111.2667	123	96.3887	123	57.80458	123	48.31841	123	104.63	123	89.77093	123	1.5496	123	9.689173	123	12.41877	123	3.541908	123	47.8135	123	23.56497	123	163.3047	123	42.50643	123	41.62799	123	-6.362137	123	43.83695	123	46.29967	123
	124	59.87061	124	42.13599	124	220.6137	124	152.8825	124	95.77635	124	59.47787	124	109.9977	124	93.67075	124	55.42641	124	45.45202	124	103.6846	124	87.73463	124	-1.05571	124	5.602453	124	5.751956	124	-1.151381	124	46.9568	124	22.34884	124	161.7911	124	42.39819	124	38.88166	124	-10.13665	124	39.84863	124	41.04345	124
	125	59.47872	125	41.24479	125	218.2536	125	151.0031	125	95.75696	125	58.11296	125	108.9091	125	91.11321	125	54.39653	125	44.0145	125	98.2157	125	86.59123	125	-.4433771	125	4.376782	125	4.688371	125	-.1300228	125	46.10033	125	20.85633	125	158.3559	125	41.34118	125	36.18921	125	-12.92492	125	35.6511	125	36.16668	125
	126	58.74245	126	40.04496	126	216.0971	126	148.0583	126	94.43307	126	54.31598	126	106.9228	126	88.14059	126	52.40487	126	44.04398	126	97.29982	126	84.65458	126	-2.899818	126	9.243146E-02	126	2.708016	126	-3.162205E-02	126	45.54614	126	19.47843	126	154.6582	126	38.90615	126	32.16245	126	-15.23595	126	32.41941	126	32.04971	126
	127	57.63268	127	39.3883	127	214.8632	127	145.9702	127	90.88013	127	48.86283	127	106.3726	127	87.50854	127	49.25173	127	42.18847	127	96.6493	127	82.95226	127	-4.215596	127	-1.082558	127	-2.176249	127	-4.901111	127	44.13689	127	18.1729	127	150.7192	127	36.05107	127	29.37146	127	-16.86391	127	27.85097	127	27.28226	127
	128	57.74528	128	39.82215	128	213.1565	128	142.5719	128	89.64947	128	47.63847	128	103.5047	128	84.69991	128	46.87923	128	38.1828	128	93.5164	128	80.693	128	-6.632453	128	-4.748969	128	-4.84277	128	-6.459468	128	42.91462	128	16.89803	128	145.6961	128	32.2095	128	25.46727	128	-18.40212	128	22.61354	128	22.81158	128
	129	56.23746	129	37.72797	129	210.9013	129	138.6898	129	86.70573	129	45.05817	129	100.0379	129	80.85239	129	45.37292	129	36.26617	129	91.27839	129	78.1002	129	-9.343794	129	-7.643037	129	-6.398845	129	-9.252468	129	41.12875	129	15.42417	129	141.08	129	29.42453	129	22.53048	129	-19.45288	129	19.39076	129	21.23586	129
	130	54.51936	130	36.06284	130	207.3496	130	133.2309	130	83.09164	130	42.5517	130	99.28701	130	80.55912	130	45.10482	130	35.89447	130	88.05103	130	75.08725	130	-10.97287	130	-9.801045	130	-6.244355	130	-11.33847	130	39.50889	130	13.79492	130	136.3248	130	25.90162	130	19.80364	130	-20.74002	130	13.9855	130	16.05674	130
	131	53.63527	131	33.88971	131	203.8151	131	128.9314	131	80.02577	131	42.67081	131	96.34845	131	79.7978	131	44.15612	131	35.72017	131	86.30797	131	72.79072	131	-13.73633	131	-12.05424	131	-7.970378	131	-13.91782	131	37.8079	131	12.50214	131	131.4094	131	21.54296	131	17.08711	131	-22.54683	131	8.882694	131	12.65253	131
	132	51.58013	132	32.1354	132	200.347	132	125.3429	132	76.438	132	40.7146	132	93.17159	132	79.27861	132	42.63444	132	33.50476	132	86.41469	132	71.66252	132	-14.50568	132	-12.23188	132	-7.374841	132	-12.27045	132	34.49536	132	9.687875	132	126.4137	132	18.515	132	14.81141	132	-23.82105	132	7.323447	132	16.3706	132
	133	50.3557	133	31.23725	133	196.6505	133	122.2258	133	72.89252	133	39.70856	133	89.68133	133	78.48869	133	41.20367	133	33.58692	133	86.24654	133	69.77629	133	-18.61729	133	-15.66007	133	-7.472826	133	-17.66177	133	31.48895	133	8.231447	133	121.2211	133	14.69429	133	12.27253	133	-27.1096	133	3.496214	133	16.48672	133
	134	49.07377	134	29.58438	134	192.3237	134	118.0899	134	70.37241	134	37.98014	134	85.8447	134	76.14568	134	41.64116	134	31.10524	134	86.56393	134	68.00341	134	-21.26585	134	-17.41185	134	-9.029169	134	-21.81103	134	28.63668	134	6.433228	134	117.1552	134	12.2656	134	11.72757	134	-28.60176	134	1.864682	134	19.68922	134
	135	48.71297	135	28.31815	135	186.7844	135	113.0026	135	67.46213	135	36.90075	135	83.3777	135	73.39625	135	42.88222	135	28.1578	135	85.73522	135	67.43313	135	-23.0265	135	-18.86823	135	-4.861344	135	-21.74016	135	26.95467	135	4.796596	135	114.2002	135	10.81669	135	10.44124	135	-30.02267	135	.3021824	135	20.3096	135
	136	47.30025	136	26.83645	136	181.0327	136	109.3728	136	64.73415	136	33.51424	136	82.20281	136	72.22527	136	41.77514	136	27.26339	136	83.95564	136	64.31599	136	-24.06069	136	-19.60382	136	-5.75494	136	-22.88688	136	24.33851	136	2.231041	136	111.8498	136	9.152806	136	8.011227	136	-31.98879	136	-.8864903	136	20.85192	136
	137	46.52691	137	27.43381	137	176.4568	137	107.67	137	62.95239	137	32.51986	137	81.70959	137	73.6145	137	40.50324	137	25.2652	137	80.27494	137	64.04081	137	-26.82523	137	-22.31571	137	-6.387243	137	-24.66508	137	22.67992	137	-.8951955	137	110.1954	137	6.503747	137	5.898103	137	-33.21442	137	-3.500027	137	19.89968	137
	138	45.33838	138	25.74052	138	171.9051	138	105.329	138	62.89753	138	31.37568	138	79.66003	138	71.32921	138	38.68622	138	25.2448	138	80.95769	138	62.99967	138	-25.58634	138	-20.24896	138	-8.685966	138	-25.0294	138	21.80461	138	-1.955289	138	109.0508	138	5.872639	138	3.549042	138	-33.63612	138	-5.247203	138	19.83878	138
	139	44.87597	139	25.12845	139	166.4329	139	100.29	139	61.04908	139	28.63353	139	77.55345	139	68.15816	139	36.39418	139	25.21487	139	79.48711	139	59.80854	139	-27.70714	139	-22.25249	139	-9.82453	139	-23.79803	139	20.49149	139	-4.464185	139	107.2046	139	5.487298	139	1.964645	139	-32.68027	139	-6.387303	139	21.24004	139
	140	43.27712	140	23.11119	140	160.4268	140	95.50695	140	60.11406	140	26.36662	140	76.65739	140	64.97952	140	35.2003	140	22.52051	140	75.60313	140	56.14598	140	-30.39432	140	-25.40045	140	-12.26683	140	-28.13373	140	18.86486	140	-5.595225	140	104.9275	140	3.647834	140	-.6787285	140	-32.31953	140	-10.74693	140	14.34767	140
	141	41.96241	141	22.20086	141	157.8139	141	94.6187	141	58.14954	141	24.77773	141	74.06779	141	61.8769	141	34.34686	141	21.4925	141	74.43666	141	55.10338	141	-30.16769	141	-25.34807	141	-15.33606	141	-29.3449	141	18.50027	141	-5.318868	141	103.6039	141	5.19907	141	-2.976892	141	-30.68937	141	-13.13804	141	11.36101	141
	142	41.07128	142	21.97575	142	154.5467	142	92.42608	142	56.74886	142	22.09267	142	72.69039	142	60.38129	142	32.88951	142	19.64268	142	72.79429	142	55.26695	142	-29.07859	142	-26.66674	142	-15.20094	142	-26.07742	142	17.42561	142	-5.386662	142	101.1786	142	5.519974	142	-4.848592	142	-31.71932	142	-16.26171	142	6.557492	142
	143	38.99104	143	20.38667	143	152.3428	143	91.18102	143	52.70732	143	18.40144	143	71.23338	143	59.27642	143	30.28859	143	17.04145	143	70.62966	143	53.19336	143	-30.69709	143	-30.52598	143	-18.75791	143	-27.10604	143	16.47564	143	-5.632795	143	97.48306	143	4.759263	143	-6.517284	143	-35.59218	143	-20.81227	143	2.744903	143
	144	39.44454	144	21.42679	144	149.8336	144	90.46086	144	50.71857	144	17.9126	144	70.0844	144	58.32109	144	28.80739	144	14.1976	144	69.64709	144	53.36755	144	-32.58417	144	-32.01738	144	-22.74022	144	-27.8869	144	15.07471	144	-5.900471	144	93.47968	144	3.524723	144	-7.479714	144	-37.47399	144	-23.21397	144	1.072794	144
	145	37.1942	145	21.07337	145	147.1434	145	87.33371	145	48.09259	145	17.57691	145	66.85826	145	54.10977	145	25.75631	145	11.40744	145	68.75024	145	52.4549	145	-34.6704	145	-34.2286	145	-25.1823	145	-29.90102	145	13.42871	145	-7.194819	145	89.5516	145	2.024158	145	-8.498716	145	-37.85422	145	-26.45734	145	.5386995	145
	146	36.366	146	20.89652	146	144.9422	146	85.23182	146	42.81846	146	11.57825	146	64.03814	146	50.33314	146	22.91172	146	9.757299	146	67.56847	146	52.49916	146	-36.75053	146	-37.80272	146	-21.14026	146	-25.07035	146	11.49929	146	-8.915688	146	86.44544	146	.9281291	146	-9.827735	146	-37.80715	146	-28.27145	146	-.5902518	146
	147	35.06854	147	18.35845	147	140.2897	147	79.96776	147	40.21329	147	10.99477	147	64.17271	147	51.34749	147	22.0677	147	8.683024	147	64.12637	147	48.41068	147	-37.19595	147	-38.62	147	-21.9749	147	-23.30177	147	10.20144	147	-9.559854	147	81.82928	147	-.9907164	147	-11.0384	147	-38.15347	147	-32.03442	147	-9.23083	147
	148	33.45692	148	18.06072	148	137.9538	148	77.66075	148	38.27443	148	10.68398	148	62.90546	148	50.92333	148	21.64613	148	7.881504	148	63.9566	148	47.14791	148	-39.71168	148	-39.50598	148	-25.9367	148	-24.08207	148	8.401345	148	-10.05998	148	78.32697	148	-3.124227	148	-12.78829	148	-38.89149	148	-31.85092	148	-8.086251	148
	149	32.7522	149	18.15361	149	134.4931	149	75.72398	149	35.50605	149	11.35214	149	60.24205	149	50.71984	149	21.42491	149	7.192572	149	65.51402	149	44.75657	149	-42.64281	149	-42.00355	149	-22.36264	149	-22.45195	149	6.541226	149	-11.68793	149	74.72379	149	-6.392127	149	-14.26829	149	-40.13885	149	-33.17686	149	-6.036351	149
	150	31.49439	150	17.76776	150	130.2134	150	71.75485	150	32.08337	150	9.520907	150	57.53847	150	50.08608	150	19.65773	150	4.076301	150	64.72963	150	42.17374	150	-45.41639	150	-43.1548	150	-20.7086	150	-25.6506	150	4.691974	150	-11.96206	150	72.52966	150	-9.210463	150	-15.39309	150	-41.523	150	-32.9605	150	-2.319573	150
	151	29.40937	151	15.37229	151	127.3263	151	68.99949	151	29.97029	151	10.14074	151	53.96795	151	47.57308	151	17.41068	151	2.916274	151	60.4191	151	39.32691	151	-47.14793	151	-43.98636	151	-19.07137	151	-29.40784	151	2.475238	151	-12.94652	151	71.43257	151	-11.03482	151	-16.62598	151	-41.59903	151	-34.25033	151	.9857551	151
	152	27.97101	152	12.6684	152	123.7384	152	64.50747	152	28.11139	152	8.598343	152	51.97706	152	45.34689	152	17.6656	152	1.391588	152	59.82947	152	37.94788	152	-48.53603	152	-45.38119	152	-20.82221	152	-34.89537	152	1.143184	152	-14.49476	152	69.58289	152	-12.83365	152	-17.89838	152	-42.17355	152	-35.45395	152	3.342134	152
	153	27.43173	153	11.57334	153	120.7078	153	61.03835	153	25.72154	153	4.636359	153	51.554	153	46.14365	153	20.10639	153	-1.203542	153	55.91979	153	34.37832	153	-50.94145	153	-47.59654	153	-20.85864	153	-33.638	153	-.1350713	153	-16.83614	153	69.07867	153	-13.65848	153	-19.71956	153	-42.73254	153	-35.92822	153	4.92359	153
	154	26.46494	154	11.63448	154	116.0215	154	60.76178	154	26.37853	154	3.563221	154	49.7136	154	47.21389	154	19.46064	154	-3.123396	154	56.18415	154	32.10941	154	-51.67361	154	-48.37343	154	-20.67961	154	-35.7851	154	-.8931938	154	-18.54609	154	67.70477	154	-15.61429	154	-21.96519	154	-43.58199	154	-38.26571	154	2.094015	154
	155	26.32322	155	12.39879	155	113.5314	155	60.07345	155	25.19708	155	.2979082	155	45.17171	155	43.48481	155	15.85447	155	-7.300869	155	52.94139	155	31.15726	155	-51.83146	155	-47.29399	155	-19.53383	155	-34.05566	155	-1.589547	155	-19.66864	155	66.02562	155	-17.63268	155	-23.99221	155	-43.49623	155	-39.78104	155	3.790569	155
	156	25.01271	156	11.45395	156	110.8334	156	58.50679	156	23.7661	156	-3.981895	156	41.8199	156	41.28344	156	13.811	156	-9.087762	156	50.90937	156	29.03997	156	-53.63351	156	-49.30201	156	-19.8097	156	-37.15831	156	-2.932921	156	-21.87573	156	64.77966	156	-18.9241	156	-24.74163	156	-43.56234	156	-41.7368	156	4.518947	156
	157	24.13171	157	10.14739	157	107.3061	157	56.13665	157	23.53402	157	-4.321259	157	41.46516	157	41.63429	157	12.25193	157	-10.6325	157	47.62142	157	26.61922	157	-54.30995	157	-51.80175	157	-23.83857	157	-38.57981	157	-3.98616	157	-22.95557	157	62.70312	157	-19.06409	157	-26.39373	157	-46.17654	157	-46.17166	157	-2.539042	157
	158	22.82582	158	8.646888	158	106.4412	158	55.80814	158	23.431	158	-4.860921	158	40.43693	158	37.73141	158	10.54532	158	-13.15355	158	46.3797	158	25.9428	158	-52.35488	158	-50.21152	158	-23.27786	158	-39.86068	158	-4.996387	158	-24.80233	158	60.49368	158	-17.18103	158	-26.17982	158	-46.21572	158	-48.09484	158	-5.594352	158
	159	20.83897	159	7.115365	159	103.701	159	53.56802	159	20.98474	159	-6.933885	159	38.45779	159	32.4222	159	9.518686	159	-13.28268	159	43.60283	159	24.14878	159	-52.71074	159	-52.93101	159	-25.3462	159	-36.15725	159	-6.28835	159	-25.67572	159	57.66787	159	-17.57935	159	-27.46142	159	-46.2234	159	-51.15301	159	-11.47226	159
	160	19.76643	160	5.533068	160	103.6149	160	53.01759	160	18.21289	160	-10.89435	160	39.09846	160	31.61949	160	9.332246	160	-13.81574	160	45.05006	160	23.44943	160	-52.81194	160	-52.87795	160	-29.41371	160	-38.75327	160	-7.41833	160	-26.64569	160	54.14473	160	-17.99931	160	-28.34008	160	-46.22254	160	-55.60137	160	-14.76397	160
	161	18.70694	161	4.676898	161	101.2487	161	50.95326	161	17.44161	161	-9.547759	161	40.36067	161	32.96985	161	8.893968	161	-12.91228	161	43.7873	161	21.8178	161	-53.56322	161	-53.16794	161	-31.62309	161	-40.35709	161	-7.930385	161	-27.70354	161	50.69038	161	-19.23533	161	-28.42053	161	-44.52227	161	-57.16249	161	-17.13887	161
	162	17.60727	162	4.01651	162	99.28426	162	48.07002	162	15.20743	162	-9.816553	162	38.25733	162	28.51537	162	6.145108	162	-14.49288	162	41.67112	162	20.20225	162	-54.12115	162	-54.14146	162	-33.24397	162	-39.75787	162	-9.056882	162	-28.47122	162	47.24577	162	-19.54331	162	-28.43495	162	-44.34895	162	-58.87878	162	-15.44379	162
	163	15.89679	163	1.808062	163	95.13581	163	44.4072	163	11.60277	163	-11.34684	163	38.55888	163	29.12897	163	3.776401	163	-16.54043	163	38.72742	163	18.23318	163	-52.92377	163	-53.83836	163	-32.51009	163	-38.36915	163	-10.55639	163	-29.91322	163	44.02174	163	-20.48181	163	-28.77211	163	-45.25508	163	-60.34435	163	-15.12478	163
	164	14.73297	164	.7060181	164	93.57737	164	43.81327	164	9.294692	164	-10.1734	164	38.00208	164	29.56415	164	5.125232	164	-17.03193	164	36.4993	164	17.47398	164	-54.80302	164	-54.74835	164	-36.21224	164	-39.49929	164	-11.36225	164	-28.93568	164	40.89341	164	-21.67085	164	-29.85716	164	-46.58762	164	-61.80254	164	-14.70917	164
	165	14.20066	165	.2497155	165	90.23344	165	40.25462	165	5.720068	165	-10.42311	165	34.79058	165	28.10864	165	6.092655	165	-18.447	165	37.39878	165	17.1135	165	-55.11562	165	-54.48811	165	-35.74981	165	-39.30846	165	-11.77015	165	-28.39814	165	38.33263	165	-21.68097	165	-30.46808	165	-46.81752	165	-60.11553	165	-10.39773	165
	166	14.33553	166	1.163217	166	85.49992	166	35.35858	166	4.473026	166	-10.1574	166	31.45424	166	25.93169	166	5.52351	166	-20.3406	166	38.0261	166	14.0509	166	-56.92153	166	-53.72575	166	-33.51339	166	-37.42286	166	-12.56825	166	-28.16802	166	34.89818	166	-26.55383	166	-31.47599	166	-46.62286	166	-59.86371	166	-11.40075	166
	167	12.30032	167	-.9703504	167	83.9576	167	34.2316	167	1.62344	167	-11.99319	167	28.44627	167	23.36684	167	4.270402	167	-21.33947	167	35.18279	167	10.86658	167	-59.02868	167	-56.30352	167	-34.57993	167	-41.99148	167	-12.85166	167	-28.40076	167	32.58386	167	-30.40568	167	-32.31588	167	-46.92617	167	-58.0652	167	-7.651643	167
	168	11.84159	168	-.484861	168	80.69633	168	31.98346	168	1.27993	168	-12.09249	168	26.0196	168	21.38796	168	3.453532	168	-22.80713	168	34.78554	168	8.571944	168	-58.7868	168	-55.5083	168	-30.81099	168	-43.49451	168	-14.47294	168	-29.75763	168	31.32017	168	-33.46938	168	-33.04262	168	-45.3409	168	-58.2519	168	-5.883133	168
	169	10.25452	169	-1.776528	169	77.30672	169	29.06101	169	-.8321503	169	-14.70865	169	23.06151	169	19.14804	169	2.545553	169	-24.13005	169	31.1472	169	6.914484	169	-59.35299	169	-56.01891	169	-32.37648	169	-42.73904	169	-15.23298	169	-30.53533	169	30.12074	169	-35.78995	169	-34.76339	169	-45.97066	169	-58.63773	169	-2.628771	169
	170	10.45695	170	-1.878921	170	75.01656	170	28.83932	170	-2.606551	170	-17.2376	170	21.85814	170	19.8147	170	3.498349	170	-22.74529	170	28.38806	170	5.802252	170	-59.71046	170	-57.05672	170	-30.26486	170	-42.56963	170	-15.7032	170	-31.35731	170	29.28552	170	-37.98461	170	-35.4379	170	-44.89832	170	-60.59283	170	-2.384387	170
	171	9.234079	171	-1.609596	171	71.57353	171	27.02481	171	-2.191594	171	-17.54828	171	20.61131	171	19.83237	171	3.36664	171	-23.05217	171	27.44315	171	4.92053	171	-61.79755	171	-58.36362	171	-29.45078	171	-40.92864	171	-16.00747	171	-30.65003	171	27.30414	171	-39.34252	171	-36.42193	171	-45.01661	171	-63.27889	171	-2.512947	171
	172	9.760061	172	-1.33312	172	69.36915	172	27.05821	172	-3.06512	172	-20.52838	172	17.40046	172	17.15827	172	3.659517	172	-24.55954	172	26.19647	172	3.132847	172	-61.63849	172	-58.68987	172	-29.61089	172	-40.39008	172	-17.49275	172	-31.99156	172	26.19979	172	-39.30127	172	-36.32935	172	-43.6562	172	-64.19309	172	-.5834612	172
	173	7.137084	173	-5.371053	173	66.79762	173	25.36017	173	-3.842591	173	-21.51576	173	16.06023	173	16.23127	173	1.75301	173	-25.3932	173	25.28957	173	1.455843	173	-60.08907	173	-59.08855	173	-28.87676	173	-44.74621	173	-18.23059	173	-35.33025	173	24.02244	173	-39.77845	173	-37.1082	173	-42.01821	173	-66.86826	173	-4.174176	173
	174	6.527164	174	-6.07661	174	63.98216	174	24.21903	174	-5.029239	174	-24.07106	174	15.11476	174	14.51738	174	.2248818	174	-26.32751	174	22.45652	174	-.7512718	174	-59.37238	174	-58.46235	174	-32.42364	174	-46.20426	174	-17.74392	174	-36.44133	174	22.36383	174	-38.45634	174	-37.08535	174	-41.99433	174	-71.49548	174	-9.579009	174
	175	6.724182	175	-6.301303	175	63.24258	175	23.71764	175	-5.248358	175	-25.54642	175	14.81453	175	13.18318	175	.1877266	175	-26.2302	175	20.15114	175	-2.742495	175	-58.53074	175	-57.2633	175	-30.9228	175	-44.63671	175	-17.59159	175	-37.00781	175	19.86564	175	-37.46665	175	-36.93127	175	-42.07368	175	-72.74907	175	-11.18525	175
	176	5.874677	176	-5.511179	176	60.55107	176	22.20578	176	-7.510805	176	-28.31659	176	13.15359	176	12.36182	176	.986076	176	-23.85674	176	17.56767	176	-4.554312	176	-59.31149	176	-57.05775	176	-32.57715	176	-43.87516	176	-17.12145	176	-35.54292	176	17.46017	176	-36.57855	176	-37.89516	176	-42.86876	176	-75.67131	176	-15.71318	176
	177	4.12506	177	-6.533703	177	57.28739	177	20.70492	177	-8.342695	177	-26.83729	177	14.50959	177	14.66259	177	5.330861E-02	177	-23.30432	177	15.95483	177	-4.9113	177	-57.08184	177	-55.70422	177	-36.03786	177	-47.52477	177	-17.51682	177	-34.07784	177	14.36699	177	-36.20642	177	-38.02445	177	-43.40867	177	-77.84186	177	-18.60688	177
	178	3.676359	178	-7.044725	178	54.5908	178	17.93869	178	-9.544606	178	-26.85825	178	14.18142	178	12.71746	178	-1.703307	178	-23.99027	178	13.28802	178	-5.788718	178	-55.91542	178	-54.62748	178	-36.19987	178	-48.29938	178	-17.84919	178	-32.53651	178	11.07811	178	-36.47923	178	-38.40266	178	-43.61565	178	-79.7874	178	-20.44046	178
	179	1.935394	179	-8.5399	179	53.26832	179	17.18193	179	-11.86734	179	-27.15273	179	10.55502	179	8.665445	179	-1.326157	179	-24.73292	179	14.1062	179	-8.03975	179	-56.57609	179	-54.23358	179	-34.81167	179	-46.26785	179	-18.47103	179	-33.4142	179	9.035656	179	-35.77959	179	-38.55694	179	-43.76585	179	-79.68739	179	-18.66695	179
	180	2.069233	180	-8.877226	180	52.12896	180	13.02765	180	-13.43436	180	-27.8259	180	9.533278	180	8.191925	180	.87017	180	-24.41516	180	11.92743	180	-9.301221	180	-58.07915	180	-55.02552	180	-35.28797	180	-48.03136	180	-19.02422	180	-35.22799	180	5.431976	180	-36.91927	180	-39.3949	180	-44.73853	180	-80.67131	180	-21.51223	180
	181	.1190443	181	-9.892576	181	48.39425	181	8.921227	181	-16.18192	181	-27.97077	181	9.432142	181	9.989656	181	2.14776	181	-24.17645	181	13.18575	181	-10.59139	181	-57.98372	181	-53.57827	181	-34.81683	181	-44.56318	181	-19.46488	181	-35.30177	181	2.236809	181	-38.72917	181	-40.00031	181	-45.50927	181	-80.11308	181	-20.81383	181
	182	.4271168	182	-9.014509	182	46.40385	182	7.563126	182	-18.71685	182	-27.29714	182	6.887362	182	6.198102	182	1.109726	182	-26.33235	182	13.17957	182	-11.77262	182	-58.80941	182	-52.76958	182	-32.66948	182	-41.01653	182	-20.98939	182	-36.82883	182	-.9931727	182	-42.82911	182	-40.39526	182	-43.99963	182	-77.90546	182	-16.11591	182
	183	.6232834	183	-9.561769	183	45.25198	183	6.863067	183	-20.34878	183	-27.5039	183	4.062545	183	2.859588	183	3.015399E-02	183	-26.83501	183	13.28412	183	-14.46223	183	-57.94459	183	-51.81783	183	-31.37157	183	-42.68225	183	-22.16596	183	-37.46294	183	-4.156178	183	-48.36595	183	-41.83533	183	-44.12298	183	-78.40146	183	-13.51585	183
	184	1.617312E-02	184	-8.332333	184	43.79744	184	7.494365	184	-22.15272	184	-27.22772	184	3.152359	184	2.860582	184	.3351969	184	-28.31999	184	9.779838	184	-16.39893	184	-59.57007	184	-52.02753	184	-30.30109	184	-43.397	184	-23.89769	184	-39.40497	184	-6.475523	184	-51.67058	184	-42.4236	184	-43.43752	184	-77.48332	184	-10.69505	184
	185	-.6717643	185	-8.534949	185	40.41969	185	4.544568	185	-23.30107	185	-27.34423	185	1.221268	185	2.371239	185	2.158438	185	-28.56864	185	9.790416	185	-18.99074	185	-60.7173	185	-53.53676	185	-30.45287	185	-42.40345	185	-24.74978	185	-41.15629	185	-8.150069	185	-53.29432	185	-43.20269	185	-43.01263	185	-77.41797	185	-8.067037	185
	186	-1.496901	186	-8.677691	186	38.65277	186	4.308765	186	-26.40228	186	-34.09351	186	-4.873382E-02	186	3.642916	186	2.189868	186	-30.32218	186	9.376217	186	-20.55656	186	-60.12583	186	-53.26473	186	-26.2159	186	-40.70143	186	-26.59574	186	-43.09138	186	-9.45885	186	-54.20699	186	-43.62914	186	-43.08532	186	-78.1394	186	-6.922511	186
	187	-1.357633	187	-8.860803	187	37.2282	187	3.987049	187	-26.02326	187	-35.20526	187	-.9081753	187	7.203657	187	1.139125	187	-30.80726	187	6.434515	187	-23.24776	187	-59.02398	187	-51.23137	187	-26.85345	187	-37.49694	187	-27.59067	187	-44.37351	187	-11.63896	187	-54.64238	187	-43.85771	187	-43.17445	187	-79.549	187	-7.745252	187
	188	-3.746092	188	-11.02568	188	33.3565	188	1.267226	188	-25.60621	188	-33.39952	188	-2.217385	188	7.213229	188	.4353678	188	-31.91616	188	4.123677	188	-25.13781	188	-58.61503	188	-51.29509	188	-26.19503	188	-38.48222	188	-28.30489	188	-44.08537	188	-14.44037	188	-55.93327	188	-43.68868	188	-42.13022	188	-80.79365	188	-8.132927	188
	189	-3.919728	189	-10.76187	189	32.07167	189	-.3120472	189	-25.90956	189	-35.9952	189	-4.141667	189	4.904415	189	-1.061729	189	-32.56626	189	2.426051	189	-26.32792	189	-58.13718	189	-50.70867	189	-25.57735	189	-37.22502	189	-28.37079	189	-45.48993	189	-15.66474	189	-55.88457	189	-42.82585	189	-40.0432	189	-81.89007	189	-5.36441	189
	190	-4.533403	190	-12.17992	190	27.72638	190	-3.04347	190	-25.50857	190	-36.04307	190	-4.250133	190	4.107282	190	-2.619343	190	-32.96567	190	-1.378436	190	-28.07414	190	-58.90464	190	-51.7972	190	-25.62524	190	-37.71824	190	-28.78289	190	-45.73119	190	-17.95371	190	-55.31953	190	-42.32056	190	-38.18823	190	-84.65485	190	-9.957857	190
	191	-5.837033	191	-14.45896	191	26.90637	191	-4.095233	191	-24.52867	191	-37.08714	191	-5.402707	191	2.287287	191	-3.541076	191	-33.58294	191	-4.97381	191	-29.34419	191	-56.144	191	-51.04719	191	-25.88846	191	-38.13139	191	-29.21008	191	-44.69539	191	-19.79892	191	-52.86024	191	-42.14009	191	-37.80804	191	-86.62678	191	-12.10676	191
	192	-6.102164	192	-14.49358	192	24.27237	192	-5.756287	192	-24.58506	192	-37.50755	192	-5.603549	192	.6425125	192	-5.178916	192	-34.5877	192	-6.631004	192	-30.22573	192	-55.08077	192	-51.22031	192	-30.65939	192	-35.99232	192	-28.87121	192	-43.96895	192	-22.9944	192	-53.26799	192	-41.9879	192	-36.40817	192	-89.39064	192	-15.58383	192
	193	-5.588003	193	-13.97073	193	22.55354	193	-5.916247	193	-25.76862	193	-39.56532	193	-4.940248	193	.6123285	193	-7.502165	193	-35.08092	193	-8.408291	193	-30.88754	193	-54.98828	193	-51.40516	193	-28.44366	193	-34.92482	193	-28.53	193	-42.10197	193	-25.63031	193	-53.26522	193	-42.39023	193	-39.29757	193	-92.25927	193	-18.50844	193
	194	-5.89631	194	-13.59842	194	19.69177	194	-8.665563	194	-26.11224	194	-38.55168	194	-3.442968	194	1.41463	194	-7.730433	194	-34.13358	194	-9.991853	194	-31.25619	194	-54.67913	194	-51.291	194	-30.06104	194	-33.1593	194	-28.99435	194	-41.69497	194	-28.50274	194	-53.87333	194	-41.72348	194	-39.9278	194	-94.271	194	-21.04577	194
	195	-6.81765	195	-13.1166	195	17.7975	195	-9.904838	195	-26.27713	195	-37.56128	195	-5.12984	195	-6.780378	195	-8.447195	195	-37.15023	195	-7.870649	195	-31.35004	195	-51.89029	195	-48.51764	195	-28.97718	195	-32.01086	195	-28.90014	195	-41.94938	195	-30.97912	195	-54.29834	195	-40.27754	195	-38.576	195	-95.62144	195	-23.01157	195
	196	-9.091921	196	-13.84334	196	15.95135	196	-10.89996	196	-28.62749	196	-38.94564	196	-6.207851	196	-11.88667	196	-9.301659	196	-38.45741	196	-9.184742	196	-32.98613	196	-52.92891	196	-48.4842	196	-29.15449	196	-33.96172	196	-29.32025	196	-42.33178	196	-32.96492	196	-54.45219	196	-39.85391	196	-37.62006	196	-94.02602	196	-21.19091	196
	197	-9.381187	197	-14.83912	197	13.68388	197	-13.54701	197	-29.38244	197	-37.17263	197	-4.040174	197	-9.750286	197	-10.00823	197	-38.56904	197	-9.037304	197	-34.09982	197	-53.88121	197	-45.95954	197	-28.35886	197	-31.84762	197	-28.88892	197	-40.58273	197	-35.28594	197	-55.71014	197	-40.01543	197	-36.50472	197	-95.79819	197	-24.31409	197
	198	-10.72753	198	-15.84173	198	11.48703	198	-15.25562	198	-31.9717	198	-38.8375	198	-3.501619	198	-9.601902	198	-10.80257	198	-38.05501	198	-6.998621	198	-32.76196	198	-53.31949	198	-44.08401	198	-25.56254	198	-28.62112	198	-29.07457	198	-39.95064	198	-36.96275	198	-57.35604	198	-41.93014	198	-36.0987	198	-92.75303	198	-21.64014	198
	199	-10.79703	199	-15.80237	199	8.647874	199	-16.31743	199	-33.95213	199	-37.21233	199	-4.425309	199	-9.207917	199	-10.65587	199	-37.57479	199	-6.030084	199	-33.3769	199	-50.66183	199	-42.32636	199	-21.3651	199	-25.1978	199	-30.15664	199	-41.5676	199	-37.91351	199	-59.90063	199	-41.97448	199	-35.16703	199	-91.10323	199	-16.52464	199
	200	-9.770178	200	-15.13211	200	7.450604	200	-15.62095	200	-34.62841	200	-36.09614	200	-6.599603	200	-8.068301	200	-10.6934	200	-38.24603	200	-6.134152	200	-34.5493	200	-50.76477	200	-42.52233	200	-20.98551	200	-29.13266	200	-30.00902	200	-41.56333	200	-38.69665	200	-62.99286	200	-43.12058	200	-35.46627	200	-89.16222	200	-10.59304	200
	201	-11.58429	201	-18.24945	201	4.24289	201	-18.50249	201	-35.57102	201	-35.94744	201	-8.156234	201	-7.761272	201	-9.011129	201	-37.69347	201	-4.378145	201	-33.06917	201	-48.36189	201	-39.9793	201	-16.18581	201	-27.57591	201	-30.41504	201	-43.12115	201	-38.69884	201	-63.91336	201	-43.48661	201	-33.52238	201	-89.16616	201	-3.112892	201
	202	-11.6474	202	-17.82402	202	1.636432	202	-19.68041	202	-37.58156	202	-37.30342	202	-11.36969	202	-9.975103	202	-6.724947	202	-36.72137	202	-2.923747	202	-31.46582	202	-48.70657	202	-40.63834	202	-16.65419	202	-26.04126	202	-30.54912	202	-43.83364	202	-38.04319	202	-64.05886	202	-43.92048	202	-34.06115	202	-89.2001	202	1.670706	202
	203	-11.58462	203	-18.30452	203	-1.147496	203	-20.48066	203	-38.5024	203	-39.1763	203	-15.42062	203	-9.583269	203	-4.870463	203	-34.80846	203	-2.113703	203	-31.4181	203	-50.84747	203	-40.60492	203	-12.4336	203	-23.19956	203	-31.11109	203	-43.58644	203	-38.04655	203	-63.06149	203	-43.31232	203	-33.70611	203	-89.73495	203	-.4102773	203
	204	-9.693837	204	-17.27554	204	-3.780557	204	-21.1358	204	-37.66068	204	-38.65374	204	-18.71715	204	-6.68065	204	-7.517253	204	-33.36177	204	-1.725033	204	-30.69015	204	-50.76273	204	-38.39654	204	-6.682631	204	-18.15763	204	-31.8005	204	-42.47129	204	-37.75821	204	-64.82513	204	-42.8534	204	-32.4268	204	-91.16579	204	-6.998804	204
	205	-12.64346	205	-18.27137	205	-5.002177	205	-23.56554	205	-37.86265	205	-38.72855	205	-20.74784	205	-5.686127	205	-6.962246	205	-32.21326	205	-2.936568	205	-28.55561	205	-48.64326	205	-37.32673	205	-9.762713	205	-14.53914	205	-32.5351	205	-40.54927	205	-37.43304	205	-65.56088	205	-42.60367	205	-32.87045	205	-89.28197	205	-6.051372	205
	206	-11.87269	206	-18.26498	206	-9.852022	206	-28.49674	206	-38.02148	206	-39.93346	206	-26.38091	206	-11.10133	206	-5.982289	206	-29.55119	206	-2.431033	206	-28.3157	206	-46.8282	206	-37.93661	206	-8.383113	206	-12.04565	206	-33.9821	206	-41.64395	206	-36.94402	206	-64.39288	206	-41.30388	206	-31.63669	206	-91.69003	206	-6.190593	206
	207	-12.82293	207	-19.4713	207	-12.13066	207	-31.53454	207	-38.06594	207	-42.54685	207	-27.21868	207	-14.28498	207	-3.742568	207	-28.1564	207	-1.628622	207	-27.44878	207	-46.7309	207	-38.80392	207	-7.535682	207	-11.78848	207	-35.06578	207	-44.12803	207	-37.09342	207	-62.50923	207	-41.57681	207	-31.82631	207	-95.52807	207	-10.33012	207
	208	-11.92223	208	-18.64628	208	-12.07725	208	-30.9441	208	-37.87701	208	-43.12163	208	-26.20893	208	-13.29431	208	-2.976821	208	-27.82904	208	-1.54153	208	-27.20214	208	-46.98162	208	-39.50054	208	-8.638018	208	-11.32654	208	-35.2341	208	-46.66122	208	-36.49635	208	-58.76011	208	-41.4535	208	-31.82318	208	-98.23244	208	-10.65516	208
	209	-13.49248	209	-20.58028	209	-13.77406	209	-30.876	209	-39.72556	209	-45.0181	209	-24.34732	209	-10.83197	209	-2.531613	209	-27.85885	209	-2.194248	209	-25.66098	209	-47.55762	209	-41.04539	209	-8.96207	209	-12.99113	209	-35.02433	209	-46.43667	209	-36.98059	209	-56.30962	209	-41.63168	209	-32.24824	209	-100.9856	209	-13.46422	209
	210	-12.40253	210	-20.82199	210	-15.71926	210	-32.12029	210	-39.2309	210	-44.73307	210	-23.73831	210	-8.918797	210	-4.463664	210	-29.32125	210	-1.129726	210	-25.55697	210	-46.5206	210	-39.64457	210	-17.68827	210	-14.4592	210	-35.54297	210	-46.51676	210	-37.62562	210	-54.24054	210	-40.87464	210	-31.26482	210	-102.4445	210	-16.63988	210
	211	-12.2897	211	-20.02555	211	-17.36987	211	-32.34002	211	-37.01552	211	-43.55772	211	-21.51612	211	-8.621739	211	-4.203671	211	-28.98127	211	-2.301347	211	-26.34612	211	-45.00454	211	-38.81141	211	-15.81008	211	-14.36722	211	-36.21583	211	-44.38433	211	-38.1681	211	-52.81798	211	-40.78576	211	-32.74947	211	-103.9921	211	-19.65111	211
	212	-14.55225	212	-20.5494	212	-18.82389	212	-33.62025	212	-39.63033	212	-46.22894	212	-19.98235	212	-11.94937	212	-2.613021	212	-29.76759	212	-.4242235	212	-24.92724	212	-45.24518	212	-38.70745	212	-17.12812	212	-13.28491	212	-37.16158	212	-42.50761	212	-38.38831	212	-50.20287	212	-40.47602	212	-33.75883	212	-102.7408	212	-18.62057	212
	213	-13.46593	213	-20.03106	213	-22.01552	213	-36.14141	213	-42.24606	213	-48.72124	213	-18.7606	213	-14.37941	213	-.9757406	213	-30.24833	213	-.726684	213	-23.98946	213	-45.48278	213	-39.80598	213	-17.57064	213	-10.22408	213	-38.02764	213	-41.52899	213	-38.45688	213	-48.38439	213	-40.27267	213	-33.42104	213	-103.0413	213	-20.12545	213
	214	-15.11597	214	-22.78985	214	-22.56424	214	-37.09749	214	-41.80035	214	-44.45351	214	-16.17305	214	-13.48192	214	-2.128274	214	-33.24041	214	5.590141E-02	214	-24.06186	214	-45.6105	214	-39.81444	214	-16.06795	214	-8.271899	214	-38.46475	214	-40.23609	214	-38.05413	214	-47.84347	214	-40.47698	214	-32.32812	214	-103.206	214	-24.05421	214
	215	-16.02425	215	-25.18796	215	-25.73682	215	-38.79115	215	-42.45214	215	-43.47672	215	-15.41713	215	-14.62103	215	-2.662522	215	-33.61615	215	2.253447	215	-22.18629	215	-44.30681	215	-38.33285	215	-15.53337	215	-5.824994	215	-38.86466	215	-40.24017	215	-36.58398	215	-45.66317	215	-40.00705	215	-30.08262	215	-99.26214	215	-18.94931	215
	216	-15.4746	216	-24.347	216	-26.40273	216	-39.53235	216	-43.15102	216	-42.33733	216	-16.81335	216	-16.10042	216	-2.900072	216	-33.51696	216	4.00374	216	-21.48468	216	-44.15102	216	-37.68848	216	-8.544779	216	-1.707448	216	-38.93496	216	-40.71819	216	-36.05997	216	-49.02102	216	-40.15337	216	-28.77178	216	-98.0653	216	-17.47582	216
	217	-15.77107	217	-23.33286	217	-29.32594	217	-41.14826	217	-45.00993	217	-41.28873	217	-17.0576	217	-16.66993	217	-1.624435	217	-34.50783	217	2.994339	217	-21.12462	217	-45.05573	217	-38.26554	217	-8.841284	217	-12.1256	217	-39.35689	217	-39.80405	217	-34.68279	217	-53.101	217	-39.92627	217	-26.53879	217	-95.28236	217	-13.26186	217
	218	-17.34458	218	-24.7851	218	-31.17386	218	-41.61169	218	-43.97494	218	-38.73298	218	-16.61322	218	-17.73662	218	-.9618098	218	-36.97093	218	3.089228	218	-19.67396	218	-44.64519	218	-36.06627	218	-9.381116	218	-9.811789	218	-39.92646	218	-39.93037	218	-32.23608	218	-54.04034	218	-39.60149	218	-24.71047	218	-94.24045	218	-10.69557	218
	219	-16.92862	219	-23.24004	219	-33.70302	219	-44.78259	219	-44.93851	219	-39.99267	219	-20.07467	219	-19.13746	219	-.8426725	219	-39.18556	219	3.520093	219	-19.10821	219	-42.85641	219	-35.50443	219	-7.234425	219	-8.605923	219	-40.13081	219	-39.30524	219	-29.65389	219	-53.4382	219	-40.07642	219	-24.34632	219	-92.66398	219	-8.211769	219
	220	-19.00511	220	-26.09085	220	-36.69771	220	-45.44207	220	-45.64447	220	-40.70878	220	-21.02891	220	-18.16881	220	-1.800847	220	-38.69722	220	3.238171	220	-17.9979	220	-43.09209	220	-33.48818	220	-2.330722	220	-10.64425	220	-40.1871	220	-38.30865	220	-27.37052	220	-51.47952	220	-39.70856	220	-24.53214	220	-92.93316	220	-8.360344	220
	221	-19.2358	221	-25.96993	221	-38.50973	221	-46.46052	221	-44.39835	221	-38.64086	221	-23.12745	221	-16.27821	221	-2.400923	221	-38.81211	221	4.385569	221	-15.85911	221	-42.13606	221	-31.49363	221	1.831402	221	-3.81005	221	-39.86661	221	-37.32462	221	-25.33388	221	-50.0822	221	-39.24649	221	-23.96502	221	-93.98994	221	-9.578268	221
	222	-19.52226	222	-24.54845	222	-38.91991	222	-46.27392	222	-43.74802	222	-39.0178	222	-27.06384	222	-17.0939	222	-3.131232	222	-38.34395	222	3.815588	222	-14.49775	222	-40.32177	222	-28.70783	222	1.906514	222	-1.907229	222	-39.48507	222	-38.30861	222	-23.60642	222	-47.08569	222	-38.58844	222	-23.64146	222	-92.80907	222	-6.151181	222
	223	-20.3084	223	-25.22368	223	-43.66576	223	-49.71186	223	-47.25835	223	-43.89323	223	-30.43873	223	-17.8336	223	-2.553133	223	-38.13797	223	3.441616	223	-15.46419	223	-37.21465	223	-28.54948	223	1.350785	223	-4.875072	223	-38.88567	223	-38.91537	223	-20.78378	223	-44.78294	223	-37.71035	223	-22.31726	223	-95.83707	223	-8.31143	223
	224	-21.10198	224	-25.82528	224	-45.0682	224	-49.1018	224	-46.96839	224	-44.51247	224	-30.09708	224	-16.23114	224	-5.136536	224	-39.10308	224	4.911897	224	-14.12073	224	-35.88063	224	-29.09297	224	-6.219448	224	-6.453289	224	-37.47488	224	-37.83973	224	-18.33208	224	-40.97063	224	-36.64976	224	-22.03494	224	-98.00975	224	-9.213363	224
	225	-20.87605	225	-25.23433	225	-45.65891	225	-50.26237	225	-43.07507	225	-42.87988	225	-32.56973	225	-15.43727	225	-5.453389	225	-37.82968	225	4.367043	225	-14.03089	225	-35.80248	225	-27.28526	225	-.1652247	225	-1.052248	225	-36.91016	225	-38.246	225	-16.79186	225	-36.96392	225	-34.73158	225	-21.38245	225	-100.5039	225	-10.67684	225
	226	-22.39682	226	-25.43684	226	-47.31708	226	-51.04618	226	-46.99349	226	-47.51453	226	-31.42807	226	-12.38957	226	-6.473998	226	-38.31123	226	3.82327	226	-12.7534	226	-35.26791	226	-27.41193	226	.2628225	226	.8647227	226	-36.02143	226	-38.71223	226	-15.45494	226	-34.04095	226	-34.09055	226	-23.02297	226	-102.7313	226	-12.11181	226
	227	-23.8541	227	-26.34304	227	-47.37104	227	-50.08386	227	-45.89581	227	-47.21535	227	-34.14997	227	-13.97255	227	-7.190595	227	-38.72882	227	4.576396	227	-11.53794	227	-33.58122	227	-25.39327	227	-6.285413	227	-4.966075	227	-35.61996	227	-39.75521	227	-14.7587	227	-31.22885	227	-33.42496	227	-22.53709	227	-102.6318	227	-12.3129	227
	228	-23.38081	228	-25.53381	228	-48.81077	228	-50.69258	228	-44.23521	228	-43.88947	228	-33.98561	228	-13.30171	228	-8.299372	228	-39.65301	228	4.190348	228	-10.21609	228	-31.43851	228	-23.46122	228	-10.1132	228	-8.185381	228	-34.88914	228	-38.93026	228	-14.37951	228	-29.45119	228	-31.89003	228	-21.41003	228	-103.473	228	-16.51905	228
	229	-23.8376	229	-25.72634	229	-50.11365	229	-52.37354	229	-46.35866	229	-46.55651	229	-31.37067	229	-14.29731	229	-10.2056	229	-42.07252	229	5.220656	229	-10.35757	229	-30.54455	229	-22.283	229	-12.48831	229	-8.292257	229	-35.15607	229	-38.51877	229	-13.06496	229	-26.77594	229	-31.79731	229	-19.19045	229	-101.488	229	-15.96487	229
	230	-23.32127	230	-26.1814	230	-53.24415	230	-54.37566	230	-47.11003	230	-45.22815	230	-30.0877	230	-15.7375	230	-10.27265	230	-42.40468	230	6.170681	230	-8.290513	230	-29.2814	230	-21.8037	230	-14.16708	230	-10.43277	230	-36.33121	230	-39.42176	230	-12.80217	230	-25.98432	230	-31.02296	230	-15.60553	230	-100.3532	230	-18.61264	230
	231	-25.48663	231	-26.59609	231	-53.84694	231	-56.09384	231	-46.12812	231	-42.99532	231	-28.7836	231	-19.56109	231	-10.51869	231	-42.86336	231	8.774939	231	-7.792031	231	-28.3204	231	-19.20611	231	-14.33437	231	-10.15874	231	-36.6437	231	-38.19836	231	-11.90229	231	-27.78321	231	-32.86864	231	-14.00058	231	-99.33585	231	-19.00077	231
	232	-25.1446	232	-25.94	232	-54.37092	232	-55.27362	232	-47.8647	232	-42.12597	232	-27.8825	232	-20.95858	232	-9.614626	232	-42.19564	232	9.292314	232	-7.420684	232	-27.65452	232	-18.06147	232	-12.64102	232	-6.9687	232	-37.4003	232	-37.93157	232	-10.8615	232	-28.58938	232	-33.43005	232	-10.77215	232	-96.68999	232	-14.14321	232
	233	-24.06187	233	-24.83501	233	-57.38038	233	-58.13186	233	-48.69195	233	-40.98637	233	-23.22443	233	-17.74262	233	-9.817424	233	-42.53197	233	10.00431	233	-6.839407	233	-28.22267	233	-17.07788	233	-9.868247	233	-10.4142	233	-37.66813	233	-37.6636	233	-10.32237	233	-30.6242	233	-34.92604	233	-12.22106	233	-95.30527	233	-10.22276	233
	234	-25.98415	234	-26.15393	234	-57.30299	234	-58.63926	234	-49.63765	234	-41.88868	234	-22.59643	234	-20.07953	234	-9.150049	234	-42.77652	234	9.64075	234	-6.367716	234	-28.0438	234	-16.01763	234	-11.0624	234	-12.2372	234	-38.94235	234	-37.70351	234	-9.455645	234	-31.41972	234	-36.38164	234	-13.44668	234	-94.01173	234	-7.245873	234
	235	-24.89232	235	-24.59783	235	-58.52936	235	-58.86935	235	-49.431	235	-40.14733	235	-22.41365	235	-20.4251	235	-7.728765	235	-42.66138	235	10.89407	235	-5.307038	235	-26.82723	235	-15.42848	235	-13.129	235	-10.69641	235	-39.00924	235	-37.32258	235	-8.585876	235	-31.08976	235	-35.67714	235	-14.32041	235	-93.71935	235	-6.029423	235
	236	-25.93766	236	-25.83505	236	-60.71643	236	-57.85205	236	-51.5263	236	-42.50906	236	-24.64591	236	-20.90569	236	-7.377378	236	-40.54245	236	10.43781	236	-4.97217	236	-26.06859	236	-15.85558	236	-7.471631	236	-10.47219	236	-40.10519	236	-36.66323	236	-7.624136	236	-30.24154	236	-37.15845	236	-18.27104	236	-92.80013	236	-5.245214	236
	237	-26.42982	237	-24.52565	237	-59.60674	237	-57.29462	237	-51.78882	237	-43.39011	237	-24.87616	237	-18.92665	237	-8.461258	237	-38.94322	237	9.731196	237	-3.920165	237	-26.5204	237	-14.84484	237	-4.536248	237	-10.01126	237	-40.73435	237	-36.75003	237	-5.976718	237	-31.65257	237	-37.38143	237	-19.09986	237	-94.70815	237	-6.509092	237
	238	-26.98245	238	-26.15228	238	-61.08567	238	-57.59649	238	-51.13909	238	-42.37638	238	-26.78316	238	-18.54746	238	-9.100758	238	-37.87999	238	11.73462	238	-3.845119	238	-25.74588	238	-13.33764	238	-6.725646	238	-13.78354	238	-40.77376	238	-34.57914	238	-4.625229	238	-32.18802	238	-38.33045	238	-18.82947	238	-96.13763	238	-6.49341	238
	239	-27.34496	239	-26.25843	239	-63.12203	239	-58.02754	239	-49.6072	239	-41.18664	239	-30.43726	239	-21.59771	239	-9.832586	239	-35.9286	239	10.28906	239	-4.222091	239	-24.76857	239	-13.5994	239	-3.691317	239	-12.19381	239	-41.73677	239	-35.75656	239	-3.70046	239	-31.37925	239	-36.96921	239	-16.36886	239	-95.7476	239	-3.244031	239
	240	-26.17917	240	-25.35068	240	-63.00503	240	-57.68449	240	-51.36323	240	-44.23595	240	-32.68004	240	-21.19767	240	-9.527579	240	-34.50753	240	8.194788	240	-5.959753	240	-23.7662	240	-13.9675	240	-11.46721	240	-19.54073	240	-41.76697	240	-36.39207	240	-3.847414	240	-31.1797	240	-36.9057	240	-15.30197	240	-99.05614	240	-7.107917	240
	241	-27.07304	241	-25.84291	241	-62.28015	241	-56.85738	241	-52.11379	241	-46.57305	241	-34.24847	241	-21.98344	241	-9.952785	241	-32.80008	241	7.38929	241	-5.266065	241	-21.19556	241	-12.22895	241	-12.61161	241	-21.21631	241	-41.24874	241	-34.22579	241	-2.8256	241	-27.58727	241	-37.25555	241	-14.18624	241	-101.7421	241	-10.27837	241
	242	-27.27956	242	-25.96772	242	-61.00043	242	-55.17628	242	-51.07736	242	-46.52018	242	-35.54499	242	-19.64414	242	-9.320768	242	-31.43552	242	3.963697	242	-4.435887	242	-19.54945	242	-11.28609	242	-13.16099	242	-17.82141	242	-41.0676	242	-32.83383	242	-3.493059	242	-25.30872	242	-36.7622	242	-14.35882	242	-102.8388	242	-11.44556	242
	243	-27.4818	243	-27.81503	243	-62.91416	243	-55.34499	243	-51.29947	243	-47.67229	243	-34.63118	243	-17.99554	243	-8.736538	243	-28.60137	243	3.162154	243	-4.843155	243	-17.35682	243	-8.009158	243	-12.27737	243	-15.35951	243	-40.75483	243	-31.60003	243	-4.538351	243	-23.68361	243	-36.59003	243	-15.95372	243	-104.1708	243	-14.74196	243
	244	-26.74292	244	-26.1923	244	-61.11794	244	-53.79546	244	-50.86598	244	-46.3442	244	-36.98123	244	-16.88457	244	-9.717101	244	-27.97109	244	3.757184	244	-3.571623	244	-14.95747	244	-3.911973	244	-15.92608	244	-20.31067	244	-40.39975	244	-31.28978	244	-5.788195	244	-23.02635	244	-35.14093	244	-16.09561	244	-103.96	244	-17.04551	244
	245	-27.70176	245	-26.80473	245	-60.05	245	-52.69274	245	-50.07106	245	-43.4103	245	-38.35467	245	-17.62493	245	-9.739493	245	-29.44077	245	3.429377	245	-4.681417	245	-15.55721	245	-3.472678	245	-17.69695	245	-20.00615	245	-39.72701	245	-31.67318	245	-7.215644	245	-23.72986	245	-35.26476	245	-16.06789	245	-101.7138	245	-16.35423	245
	246	-28.13698	246	-26.54425	246	-62.07747	246	-53.76042	246	-53.22292	246	-47.71708	246	-37.46075	246	-18.98763	246	-8.245692	246	-29.63994	246	3.403562	246	-5.933009	246	-14.92663	246	-2.523094	246	-16.41812	246	-19.72257	246	-39.53246	246	-33.95848	246	-8.449402	246	-23.54831	246	-37.05399	246	-15.20119	246	-99.54278	246	-13.90345	246
	247	-29.33852	247	-27.35241	247	-62.09763	247	-54.39954	247	-52.14513	247	-47.17471	247	-37.57765	247	-17.70952	247	-4.725929	247	-30.95662	247	1.801244	247	-9.844773	247	-13.7117	247	-2.789512	247	-18.80907	247	-20.48409	247	-38.57117	247	-33.26123	247	-10.72572	247	-25.73135	247	-38.11625	247	-15.0964	247	-99.02904	247	-16.8553	247
	248	-29.20117	248	-27.24201	248	-60.83118	248	-51.80297	248	-51.33918	248	-45.45537	248	-34.42057	248	-18.04762	248	-3.214208	248	-33.16795	248	1.314495	248	-9.962556	248	-11.34894	248	-1.633942	248	-17.76645	248	-20.37045	248	-38.13261	248	-31.99103	248	-12.14102	248	-27.11044	248	-38.87034	248	-15.66843	248	-94.68418	248	-13.85389	248
	249	-28.38356	249	-26.34099	249	-62.57542	249	-53.39783	249	-52.80174	249	-44.97869	249	-34.28884	249	-18.64469	249	-2.285551	249	-35.65171	249	-.5704143	249	-11.25554	249	-10.69996	249	-.3617847	249	-20.8384	249	-23.07723	249	-38.61343	249	-32.21247	249	-13.72367	249	-29.98499	249	-39.75697	249	-15.89907	249	-92.74083	249	-9.805712	249
	250	-29.81257	250	-27.0492	250	-61.1442	250	-50.99084	250	-52.97269	250	-42.39059	250	-34.9336	250	-21.46013	250	-1.859601	250	-36.59255	250	-1.506324	250	-13.05152	250	-12.14344	250	5.503982E-02	250	-20.88399	250	-22.18589	250	-38.19165	250	-31.21427	250	-14.38004	250	-33.00993	250	-40.43099	250	-15.8123	250	-89.56856	250	-5.832082	250
	251	-30.19467	251	-25.6034	251	-60.26363	251	-50.53965	251	-53.097	251	-40.94069	251	-32.51957	251	-21.29359	251	-1.169067	251	-39.5295	251	-1.178399	251	-13.03327	251	-13.55984	251	-.446164	251	-20.68145	251	-25.47527	251	-38.73819	251	-32.0813	251	-14.67144	251	-34.81395	251	-41.15795	251	-14.9893	251	-87.72615	251	-2.140173	251
	252	-29.74737	252	-25.6671	252	-60.10945	252	-50.19747	252	-52.63821	252	-39.53369	252	-33.04738	252	-23.49743	252	-.5087224	252	-40.01998	252	-2.732349	252	-14.56503	252	-14.40213	252	-.6323805	252	-21.35718	252	-26.53369	252	-38.25645	252	-31.89468	252	-15.19612	252	-36.7644	252	-42.05479	252	-14.60792	252	-87.12863	252	-1.373572	252
	253	-30.84888	253	-25.87838	253	-61.04502	253	-51.21063	253	-54.58699	253	-42.47878	253	-31.12644	253	-24.46269	253	-.886	253	-40.7383	253	-3.595878	253	-14.72873	253	-11.32603	253	.3719157	253	-19.86018	253	-27.04692	253	-38.18377	253	-32.12113	253	-15.23401	253	-37.80627	253	-43.29316	253	-14.88621	253	-86.92486	253	-.1827842	253
	254	-30.97049	254	-26.38322	254	-59.26588	254	-49.13323	254	-52.71102	254	-39.24547	254	-29.83767	254	-21.46019	254	-1.726121	254	-42.01265	254	-4.216669	254	-14.33786	254	-8.339167	254	1.884014	254	-24.09472	254	-28.36603	254	-37.48827	254	-31.63129	254	-16.27003	254	-39.65471	254	-44.56765	254	-17.16261	254	-89.44514	254	-2.17702	254
	255	-31.74727	255	-26.16111	255	-59.3751	255	-47.52423	255	-51.34158	255	-38.25378	255	-30.74677	255	-21.56334	255	-1.988721	255	-41.21636	255	-4.246751	255	-14.45808	255	-8.226557	255	-.1037818	255	-28.45107	255	-31.87565	255	-36.66291	255	-30.82746	255	-16.22148	255	-39.84774	255	-45.49578	255	-19.86272	255	-89.89975	255	.2195257	255
	256	-31.8199	256	-25.08164	256	-58.07349	256	-47.87682	256	-53.15313	256	-42.14045	256	-31.50717	256	-21.96639	256	-2.018075	256	-41.74644	256	-7.612991	256	-14.91195	256	-11.26436	256	-2.50637	256	-24.75619	256	-29.95185	256	-36.75684	256	-31.58021	256	-16.51925	256	-39.89168	256	-44.9869	256	-20.46243	256	-90.59909	256	1.450087	256
	257	-31.67467	257	-25.05943	257	-56.24197	257	-44.79967	257	-51.89724	257	-41.26231	257	-32.33656	257	-22.78219	257	-3.261067	257	-42.38819	257	-10.36619	257	-16.22766	257	-11.89027	257	-3.093925	257	-26.39995	257	-33.99398	257	-35.12601	257	-30.89715	257	-17.69696	257	-40.02138	257	-45.94301	257	-21.88457	257	-93.41564	257	-2.445362	257
	258	-33.13327	258	-25.75027	258	-55.0826	258	-42.8673	258	-51.39488	258	-41.58279	258	-31.80685	258	-23.12874	258	-3.803041	258	-42.75754	258	-9.261896	258	-16.36453	258	-10.54114	258	-2.112967	258	-29.10155	258	-31.61103	258	-33.7069	258	-30.22395	258	-18.06998	258	-38.37263	258	-46.78597	258	-21.97235	258	-95.6938	258	-4.950938	258
	259	-33.01293	259	-26.95055	259	-55.32114	259	-45.19278	259	-52.38187	259	-41.00099	259	-32.6857	259	-20.56195	259	-6.614501	259	-42.15675	259	-10.82847	259	-16.93683	259	-11.24352	259	-3.208122	259	-27.78727	259	-28.65955	259	-32.40914	259	-28.06055	259	-19.62612	259	-37.95897	259	-47.27652	259	-21.8242	259	-97.53894	259	-7.568152	259
	260	-33.77534	260	-26.63546	260	-53.8627	260	-45.83902	260	-50.21088	260	-41.21838	260	-33.35076	260	-20.52716	260	-7.770152	260	-42.36927	260	-13.19981	260	-18.60297	260	-12.15408	260	-3.481588	260	-30.1191	260	-29.29383	260	-31.65147	260	-26.44428	260	-21.27136	260	-37.17376	260	-48.3699	260	-21.90551	260	-98.06548	260	-9.445467	260
	261	-33.50278	261	-25.3678	261	-53.71284	261	-43.95984	261	-50.10192	261	-41.85836	261	-34.13274	261	-18.31766	261	-8.018885	261	-41.40683	261	-14.33343	261	-19.61435	261	-12.71066	261	-3.754577	261	-30.00795	261	-28.24762	261	-30.98126	261	-25.77755	261	-23.89753	261	-37.83362	261	-47.82383	261	-20.1105	261	-97.88315	261	-11.62702	261
	262	-34.05351	262	-25.91442	262	-52.08077	262	-43.54911	262	-53.7431	262	-43.51426	262	-36.67142	262	-22.14445	262	-7.989989	262	-42.77061	262	-14.93278	262	-19.81244	262	-14.05619	262	-4.825723	262	-28.54078	262	-29.56111	262	-30.66204	262	-26.94468	262	-25.77619	262	-37.84758	262	-49.18353	262	-20.84323	262	-96.14151	262	-10.68811	262
	263	-34.93992	263	-27.28305	263	-52.85323	263	-44.95365	263	-53.38829	263	-42.80271	263	-37.43344	263	-20.47853	263	-6.836054	263	-44.08463	263	-13.87883	263	-19.91504	263	-15.68293	263	-6.409904	263	-27.67156	263	-26.26761	263	-29.9889	263	-29.08144	263	-27.6905	263	-38.32724	263	-49.57325	263	-20.1356	263	-95.40831	263	-10.12438	263
	264	-34.92591	264	-27.12895	264	-49.77758	264	-43.16928	264	-54.83473	264	-43.09726	264	-38.72168	264	-19.58702	264	-6.783389	264	-45.5991	264	-12.90688	264	-20.40459	264	-17.23145	264	-7.228124	264	-27.55756	264	-29.30947	264	-28.88327	264	-28.73736	264	-30.29999	264	-41.5965	264	-50.50625	264	-19.08472	264	-94.13956	264	-10.01521	264
	265	-34.51243	265	-26.60763	265	-48.99225	265	-41.50814	265	-56.36785	265	-43.91767	265	-40.11581	265	-19.70669	265	-6.304731	265	-45.33274	265	-13.05737	265	-21.06215	265	-17.2914	265	-6.708194	265	-24.08006	265	-28.70913	265	-28.21881	265	-27.7824	265	-31.37339	265	-42.49982	265	-50.6806	265	-17.565	265	-89.84769	265	-2.376696	265
	266	-35.10497	266	-26.6525	266	-50.45208	266	-42.71882	266	-57.30589	266	-45.3168	266	-37.92037	266	-19.17386	266	-5.806672	266	-43.07517	266	-13.95063	266	-21.24172	266	-19.33732	266	-8.231102	266	-21.76207	266	-27.39842	266	-28.3531	266	-26.95923	266	-34.03832	266	-47.38612	266	-51.13849	266	-15.97639	266	-87.70377	266	-.1275781	266
	267	-34.69802	267	-25.79178	267	-48.96063	267	-39.04136	267	-55.98804	267	-41.54783	267	-40.16753	267	-18.55802	267	-5.613324	267	-43.91026	267	-12.88959	267	-20.35699	267	-21.51142	267	-9.221197	267	-19.23797	267	-27.20356	267	-28.74195	267	-25.77818	267	-34.2887	267	-50.82244	267	-51.33973	267	-18.96971	267	-85.83784	267	1.306968	267
	268	-33.98881	268	-25.86923	268	-48.29853	268	-39.24032	268	-56.60876	268	-40.42202	268	-40.39701	268	-21.37002	268	-4.710981	268	-43.36235	268	-15.67659	268	-22.01197	268	-20.21274	268	-8.171568	268	-18.41142	268	-25.33916	268	-29.23107	268	-25.82736	268	-34.76332	268	-52.38789	268	-50.30543	268	-21.39723	268	-84.50814	268	2.83697	268
	269	-33.51243	269	-25.09451	269	-47.73731	269	-37.36312	269	-57.34128	269	-39.07163	269	-39.31834	269	-20.81684	269	-3.95103	269	-43.67053	269	-16.61328	269	-21.44403	269	-20.57144	269	-8.275011	269	-12.6636	269	-23.11746	269	-29.18495	269	-24.49046	269	-34.58206	269	-52.96512	269	-49.73064	269	-23.07025	269	-83.38379	269	5.062759	269
	270	-33.65977	270	-25.93138	270	-49.62302	270	-39.46596	270	-58.23859	270	-39.66565	270	-38.01669	270	-19.66055	270	-3.407882	270	-42.57828	270	-18.07745	270	-23.9167	270	-21.74114	270	-9.567219	270	-12.03344	270	-23.71644	270	-29.47601	270	-24.00388	270	-35.25812	270	-53.1027	270	-48.81474	270	-23.3318	270	-83.38832	270	6.85855	270
	271	-35.67053	271	-27.48115	271	-48.31178	271	-36.88206	271	-55.31977	271	-36.63784	271	-35.52566	271	-21.57785	271	-1.726911	271	-41.75727	271	-17.65239	271	-23.72476	271	-22.89017	271	-9.46893	271	-14.10391	271	-22.39778	271	-29.43333	271	-23.6263	271	-36.5816	271	-54.33271	271	-48.52197	271	-23.00164	271	-85.38196	271	6.097527	271
	272	-34.32606	272	-25.60472	272	-47.38128	272	-35.4785	272	-55.06456	272	-37.65144	272	-32.66448	272	-19.50026	272	-2.293426	272	-43.52613	272	-19.56879	272	-25.70764	272	-20.39488	272	-9.031951	272	-14.96914	272	-24.00218	272	-29.79753	272	-25.53333	272	-36.72108	272	-53.75328	272	-48.21487	272	-20.99491	272	-86.70029	272	12.15013	272
	273	-35.59209	273	-25.90123	273	-48.68513	273	-38.88435	273	-55.63525	273	-38.8139	273	-33.93764	273	-19.39921	273	-1.927399	273	-43.2192	273	-20.15391	273	-26.91484	273	-19.39894	273	-10.82979	273	-15.10504	273	-22.9545	273	-29.99899	273	-27.15365	273	-36.84084	273	-53.16906	273	-47.15597	273	-18.84972	273	-89.062	273	10.25045	273
	274	-35.90458	274	-29.1332	274	-47.92009	274	-39.27023	274	-55.40279	274	-39.73107	274	-32.58771	274	-20.53905	274	-3.05218	274	-40.45959	274	-21.81595	274	-28.7026	274	-19.41281	274	-12.91499	274	-16.96217	274	-26.65222	274	-28.93815	274	-26.59857	274	-36.86521	274	-51.30764	274	-46.54736	274	-18.24464	274	-91.36566	274	6.091119	274
	275	-34.90712	275	-29.52163	275	-47.14794	275	-37.62455	275	-51.66603	275	-36.70132	275	-33.47236	275	-22.12673	275	-4.028682	275	-39.53871	275	-22.70047	275	-27.61869	275	-20.17709	275	-14.22637	275	-18.78293	275	-24.36097	275	-28.79607	275	-25.26904	275	-37.67766	275	-49.61822	275	-45.7725	275	-17.33282	275	-94.30022	275	3.434728	275
	276	-35.01039	276	-28.8674	276	-47.22174	276	-39.05883	276	-54.77518	276	-40.97377	276	-31.00273	276	-18.91203	276	-5.440687	276	-37.14189	276	-21.41007	276	-25.24553	276	-21.54571	276	-16.7633	276	-20.36284	276	-21.86729	276	-28.29425	276	-22.62762	276	-38.17949	276	-48.02279	276	-45.26743	276	-16.86783	276	-95.25063	276	1.823694E-02	276
	277	-34.5722	277	-27.6521	277	-46.55934	277	-38.3067	277	-53.5836	277	-40.16708	277	-32.76144	277	-20.52929	277	-5.364593	277	-34.48352	277	-22.31771	277	-24.16706	277	-21.64898	277	-16.39801	277	-25.70012	277	-28.54853	277	-28.07453	277	-20.68035	277	-39.3075	277	-47.81414	277	-45.11718	277	-16.39551	277	-95.38635	277	-1.439143	277
	278	-34.53036	278	-26.54911	278	-45.91801	278	-38.05585	278	-54.06281	278	-41.83477	278	-31.42021	278	-23.87476	278	-4.026973	278	-32.18447	278	-24.39701	278	-23.26241	278	-22.39521	278	-17.47212	278	-24.38292	278	-25.72879	278	-27.48209	278	-18.06916	278	-40.93342	278	-47.87074	278	-45.11318	278	-14.94784	278	-94.98742	278	-3.295073	278
	279	-34.66333	279	-25.21579	279	-46.44939	279	-37.54885	279	-54.09435	279	-43.76951	279	-30.3042	279	-25.35207	279	-1.940473	279	-30.90414	279	-24.50003	279	-23.27651	279	-22.80364	279	-17.73888	279	-23.36453	279	-23.03992	279	-27.57106	279	-16.63753	279	-41.42469	279	-47.14261	279	-45.50327	279	-13.09026	279	-92.0696	279	-1.531723	279
	280	-34.8369	280	-25.97886	280	-47.67928	280	-39.26225	280	-53.39593	280	-43.70742	280	-29.2662	280	-24.08272	280	-2.054821	280	-28.71534	280	-25.18865	280	-24.52459	280	-23.9817	280	-18.39207	280	-24.01058	280	-23.10912	280	-27.87677	280	-16.9718	280	-43.29521	280	-47.71287	280	-46.04625	280	-13.41535	280	-90.94148	280	-3.285044	280
	281	-34.06302	281	-25.7452	281	-46.19232	281	-37.8886	281	-54.63374	281	-42.79316	281	-31.63534	281	-21.50163	281	-3.97604	281	-27.0447	281	-23.46888	281	-27.55308	281	-25.97633	281	-19.83287	281	-26.07253	281	-20.58499	281	-27.22286	281	-15.93478	281	-44.1816	281	-49.09743	281	-45.88595	281	-16.45942	281	-87.99135	281	-5.039748	281
	282	-34.34042	282	-26.27276	282	-47.68494	282	-39.74224	282	-55.13377	282	-41.29979	282	-31.34832	282	-18.1501	282	-2.854553	282	-24.14893	282	-23.96393	282	-28.67687	282	-25.92193	282	-18.62149	282	-21.61721	282	-17.94365	282	-26.85052	282	-16.77506	282	-44.71349	282	-52.11747	282	-45.07529	282	-17.58059	282	-84.24561	282	1.21938	282
	283	-34.49557	283	-25.42477	283	-48.93018	283	-38.54004	283	-54.58883	283	-40.33944	283	-30.89503	283	-16.18969	283	-.2782331	283	-22.59175	283	-26.30016	283	-29.3089	283	-27.61661	283	-20.10861	283	-13.10957	283	-19.85267	283	-26.18326	283	-17.53653	283	-45.98501	283	-56.64399	283	-44.90329	283	-18.71299	283	-82.44393	283	5.308416	283
	284	-36.08714	284	-27.07817	284	-49.94971	284	-40.33404	284	-54.8023	284	-39.36168	284	-36.07434	284	-19.87211	284	2.5218	284	-24.81388	284	-28.27423	284	-30.15594	284	-29.04567	284	-20.95242	284	-14.0201	284	-23.45975	284	-26.55918	284	-18.30014	284	-46.75844	284	-58.79695	284	-44.54111	284	-18.21486	284	-79.46377	284	11.31409	284
	285	-34.57482	285	-25.23446	285	-52.32482	285	-40.92584	285	-54.27964	285	-37.7862	285	-36.52401	285	-18.53549	285	2.8617	285	-24.53485	285	-28.2935	285	-29.70939	285	-30.36123	285	-22.79189	285	-16.7072	285	-26.9036	285	-26.31809	285	-18.29342	285	-47.04436	285	-60.36105	285	-43.47533	285	-17.48535	285	-79.16683	285	15.5636	285
	286	-34.90194	286	-25.91918	286	-51.27829	286	-41.33858	286	-54.34993	286	-39.03526	286	-42.28461	286	-21.10998	286	3.119067	286	-25.85524	286	-29.04725	286	-31.22577	286	-31.51575	286	-23.26089	286	-9.961342	286	-25.49249	286	-27.45005	286	-18.96095	286	-47.55292	286	-60.40699	286	-43.07969	286	-17.71826	286	-78.70689	286	15.04653	286
	287	-34.67554	287	-26.12875	287	-52.89833	287	-42.95549	287	-52.56542	287	-37.50501	287	-41.67444	287	-18.45748	287	4.546895	287	-25.33477	287	-29.2523	287	-31.58859	287	-31.96362	287	-23.11994	287	-14.57405	287	-29.02665	287	-27.6118	287	-18.64712	287	-48.36162	287	-60.91048	287	-42.06873	287	-17.89973	287	-79.35576	287	13.15814	287
	288	-34.47245	288	-26.32179	288	-55.28947	288	-44.36469	288	-51.44114	288	-35.6096	288	-43.63385	288	-19.82514	288	5.509709	288	-24.45953	288	-28.20417	288	-30.49241	288	-31.58992	288	-22.63302	288	-14.93775	288	-26.92675	288	-26.99248	288	-17.82282	288	-49.10786	288	-63.35627	288	-41.05112	288	-17.31702	288	-79.44295	288	14.96073	288
	289	-34.27519	289	-25.10385	289	-56.58327	289	-45.97092	289	-51.90611	289	-36.02624	289	-43.62635	289	-20.99113	289	6.001406	289	-24.9732	289	-32.17596	289	-32.69005	289	-32.6856	289	-23.38678	289	-12.78488	289	-24.87323	289	-27.51674	289	-18.89452	289	-48.45995	289	-62.90992	289	-39.41177	289	-16.78315	289	-79.45464	289	19.27767	289
	290	-33.85088	290	-24.97359	290	-56.59155	290	-45.49272	290	-53.14332	290	-37.72815	290	-43.74274	290	-21.4798	290	6.221345	290	-25.51432	290	-32.64691	290	-33.92809	290	-32.9912	290	-25.27278	290	-14.06396	290	-26.5288	290	-27.25599	290	-19.98412	290	-49.29194	290	-62.7707	290	-38.3646	290	-16.86395	290	-84.06772	290	15.20421	290
	291	-34.27173	291	-24.97909	291	-55.8237	291	-45.05587	291	-51.41374	291	-36.66292	291	-41.04489	291	-20.81864	291	5.041013	291	-27.26364	291	-36.40915	291	-35.12934	291	-31.58228	291	-25.18202	291	-17.18741	291	-27.37834	291	-26.71861	291	-20.2683	291	-49.84661	291	-59.83732	291	-37.33186	291	-16.30672	291	-86.16525	291	13.85822	291
	292	-33.49085	292	-24.73734	292	-59.46997	292	-47.89305	292	-49.73647	292	-36.17728	292	-41.30883	292	-22.18244	292	6.641767	292	-27.40862	292	-33.32767	292	-32.99669	292	-30.72219	292	-25.15041	292	-18.19964	292	-24.34974	292	-26.84394	292	-20.38962	292	-51.06956	292	-56.49556	292	-36.87817	292	-16.11004	292	-89.03652	292	10.48847	292
	293	-32.88687	293	-23.91798	293	-58.31585	293	-46.49615	293	-49.42036	293	-37.26176	293	-37.73106	293	-21.60149	293	7.200782	293	-27.38993	293	-34.91084	293	-34.67423	293	-30.2299	293	-25.83486	293	-23.32513	293	-27.62769	293	-26.52995	293	-19.53751	293	-52.22778	293	-53.55057	293	-36.86535	293	-16.7464	293	-89.91917	293	6.316389	293
	294	-33.35295	294	-24.18849	294	-60.45694	294	-47.88702	294	-50.08824	294	-38.19873	294	-33.16052	294	-19.43851	294	5.886082	294	-28.45929	294	-37.02958	294	-36.72554	294	-30.05149	294	-23.98206	294	-22.56818	294	-25.01532	294	-26.17819	294	-19.60351	294	-53.31543	294	-53.24598	294	-35.50051	294	-14.48964	294	-90.75436	294	4.050961	294
	295	-33.86052	295	-22.48818	295	-61.13417	295	-48.86313	295	-48.85047	295	-36.34661	295	-33.38917	295	-21.24217	295	3.781049	295	-30.99462	295	-38.13679	295	-36.51452	295	-30.236	295	-25.07068	295	-22.95255	295	-24.96189	295	-26.03019	295	-19.369	295	-54.29696	295	-54.41317	295	-34.88742	295	-13.21086	295	-89.5361	295	3.243479	295
	296	-33.1551	296	-23.78985	296	-62.01646	296	-49.04253	296	-49.26218	296	-38.5089	296	-31.08144	296	-24.09577	296	1.597828	296	-32.04716	296	-37.79718	296	-37.65063	296	-28.9539	296	-23.40288	296	-25.56149	296	-26.79226	296	-25.956	296	-20.45399	296	-54.38184	296	-54.5364	296	-34.36433	296	-11.27204	296	-86.45272	296	4.745266	296
	297	-33.76625	297	-25.81188	297	-63.60129	297	-50.69582	297	-47.8263	297	-38.31245	297	-27.00203	297	-20.09387	297	1.205302	297	-32.63338	297	-37.8835	297	-40.6135	297	-30.66175	297	-22.90803	297	-29.33864	297	-28.50607	297	-25.7054	297	-20.13898	297	-55.61431	297	-55.97047	297	-33.99023	297	-11.81455	297	-85.22995	297	9.876579E-02	297
	298	-33.70261	298	-26.75835	298	-64.99949	298	-51.74251	298	-48.81047	298	-38.79604	298	-25.34196	298	-18.54784	298	.4160297	298	-33.24281	298	-39.51102	298	-41.27222	298	-31.46844	298	-24.44657	298	-28.04588	298	-29.35456	298	-25.39133	298	-18.48108	298	-56.73658	298	-57.13917	298	-33.83488	298	-12.08743	298	-82.03123	298	2.235825	298
	299	-32.71807	299	-25.09898	299	-67.28207	299	-52.00139	299	-48.00411	299	-37.5877	299	-27.71592	299	-21.16711	299	1.990406	299	-31.73785	299	-39.92971	299	-39.51313	299	-31.77233	299	-23.54878	299	-26.75314	299	-28.32836	299	-25.51074	299	-18.16088	299	-58.30272	299	-59.90945	299	-32.83421	299	-12.31095	299	-78.69955	299	5.6883	299
	300	-32.8945	300	-24.10027	300	-68.30335	300	-52.22249	300	-47.15563	300	-36.17637	300	-28.46503	300	-17.97019	300	2.200208	300	-30.1706	300	-40.65627	300	-39.93001	300	-32.74593	300	-24.82068	300	-26.7811	300	-31.62338	300	-25.58115	300	-17.97451	300	-59.26604	300	-63.29359	300	-32.16801	300	-12.75994	300	-75.4463	300	8.578885	300
	301	-34.42266	301	-25.3231	301	-70.04089	301	-56.02279	301	-47.62116	301	-34.87616	301	-29.29689	301	-17.24641	301	1.960613	301	-29.80222	301	-40.97766	301	-40.14634	301	-32.44765	301	-24.20588	301	-24.92222	301	-30.44741	301	-26.09385	301	-20.33574	301	-60.75181	301	-66.4987	301	-30.82581	301	-12.496	301	-74.30028	301	12.11754	301
	302	-34.00455	302	-25.64494	302	-73.12507	302	-60.10183	302	-47.5406	302	-34.98064	302	-32.04003	302	-22.8015	302	1.732157	302	-30.75428	302	-42.13929	302	-40.17582	302	-32.22123	302	-25.27024	302	-23.14552	302	-27.7284	302	-26.18701	302	-21.73593	302	-61.52334	302	-68.08737	302	-29.94308	302	-13.50077	302	-73.17607	302	14.34987	302
	303	-32.88018	303	-24.78606	303	-73.82741	303	-60.35571	303	-49.27694	303	-36.09954	303	-35.4896	303	-22.83371	303	3.332946	303	-29.22371	303	-41.2898	303	-39.44855	303	-32.7062	303	-27.09951	303	-18.82372	303	-29.01538	303	-25.54387	303	-23.18593	303	-61.54477	303	-69.06513	303	-29.26285	303	-14.23779	303	-71.57814	303	16.89618	303
	304	-32.82824	304	-25.65991	304	-74.51267	304	-59.56093	304	-46.81646	304	-32.27272	304	-34.00791	304	-17.80166	304	3.829842	304	-29.13215	304	-42.45153	304	-38.97811	304	-32.14794	304	-25.58331	304	-16.14984	304	-29.23209	304	-25.45166	304	-23.39448	304	-62.79241	304	-70.54045	304	-27.95106	304	-14.47974	304	-73.2529	304	15.70554	304
	305	-32.30413	305	-25.39107	305	-74.93928	305	-58.48721	305	-47.03267	305	-33.50954	305	-34.22905	305	-14.83695	305	2.647583	305	-31.62511	305	-44.95043	305	-38.98095	305	-31.39705	305	-25.46819	305	-17.77338	305	-28.58813	305	-24.9361	305	-23.37009	305	-63.67461	305	-70.69175	305	-27.07644	305	-14.04668	305	-72.89798	305	18.96021	305
	306	-31.86138	306	-24.97481	306	-77.7968	306	-60.30027	306	-47.73379	306	-36.0882	306	-37.7967	306	-14.84563	306	1.700536	306	-32.83465	306	-47.55923	306	-39.55202	306	-30.39825	306	-24.30635	306	-20.16203	306	-30.1834	306	-24.9955	306	-24.56102	306	-63.8637	306	-69.96018	306	-25.51178	306	-12.76618	306	-73.98555	306	19.99465	306
	307	-31.77012	307	-25.05332	307	-78.57979	307	-60.84652	307	-45.99355	307	-34.85594	307	-40.01348	307	-15.43248	307	-.6079407	307	-33.75907	307	-49.31536	307	-40.55601	307	-28.94004	307	-22.75437	307	-16.7725	307	-30.11918	307	-24.48002	307	-24.17097	307	-65.92776	307	-69.48856	307	-25.17848	307	-13.46537	307	-76.97452	307	15.34831	307
	308	-32.64539	308	-25.28281	308	-78.75879	308	-61.54614	308	-45.30427	308	-33.78638	308	-40.6482	308	-16.07303	308	-.1918634	308	-32.93233	308	-49.46464	308	-41.15864	308	-26.0969	308	-21.05542	308	-17.40966	308	-29.13166	308	-23.35276	308	-23.48622	308	-66.69823	308	-66.40968	308	-24.56326	308	-13.75531	308	-78.39348	308	13.38234	308
	309	-32.91474	309	-25.17181	309	-80.56332	309	-62.51899	309	-44.66578	309	-33.37225	309	-39.80369	309	-14.47383	309	-1.640347	309	-32.8488	309	-52.29867	309	-40.38198	309	-26.5955	309	-21.44974	309	-17.0865	309	-25.49038	309	-21.9444	309	-21.7618	309	-68.05408	309	-64.62128	309	-24.18573	309	-13.66478	309	-77.99055	309	11.68035	309
	310	-32.53738	310	-25.95776	310	-82.03976	310	-63.97257	310	-44.30053	310	-32.73864	310	-39.38518	310	-13.99898	310	-3.839476	310	-33.01559	310	-52.65017	310	-40.74768	310	-26.97969	310	-21.95379	310	-22.75367	310	-28.97323	310	-21.31577	310	-19.74604	310	-70.06936	310	-63.25592	310	-23.07501	310	-13.40159	310	-78.23431	310	8.781696	310
	311	-33.10346	311	-25.88781	311	-83.72666	311	-64.98645	311	-42.76635	311	-31.07404	311	-38.01115	311	-12.774	311	-5.826118	311	-33.17437	311	-53.41258	311	-40.34037	311	-25.05371	311	-20.887	311	-25.78325	311	-31.42617	311	-21.50671	311	-18.0234	311	-72.33418	311	-64.06209	311	-22.32872	311	-11.63804	311	-78.18767	311	6.950616	311
	312	-32.87237	312	-25.21208	312	-85.16018	312	-66.3456	312	-43.16519	312	-30.83167	312	-39.30518	312	-16.39433	312	-6.794107	312	-33.69468	312	-53.14113	312	-39.76188	312	-23.53623	312	-21.6973	312	-28.16746	312	-32.1298	312	-21.85679	312	-18.63279	312	-72.95803	312	-64.05209	312	-22.01474	312	-10.53853	312	-75.30113	312	8.09477	312
	313	-34.39921	313	-26.98781	313	-87.26799	313	-67.71283	313	-43.44337	313	-32.35475	313	-35.02877	313	-17.10076	313	-6.874143	313	-32.44701	313	-53.75585	313	-39.43968	313	-24.37276	313	-24.58194	313	-24.20476	313	-30.83076	313	-22.1268	313	-19.41251	313	-73.31342	313	-63.17896	313	-21.86567	313	-8.518637	313	-72.93081	313	7.192902	313
	314	-33.86189	314	-27.47915	314	-88.58292	314	-69.02551	314	-42.3431	314	-31.25953	314	-33.53274	314	-16.43735	314	-6.82786	314	-32.24512	314	-53.40509	314	-41.2639	314	-26.99324	314	-25.9844	314	-26.55923	314	-31.97577	314	-21.56062	314	-18.19891	314	-74.01985	314	-62.3224	314	-21.58145	314	-8.582687	314	-71.2865	314	3.2361	314
	315	-33.54882	315	-26.2904	315	-90.03884	315	-69.6198	315	-41.71652	315	-31.02483	315	-30.74398	315	-14.31391	315	-5.838454	315	-29.84848	315	-52.80595	315	-40.75624	315	-28.05387	315	-25.43583	315	-27.20925	315	-30.24357	315	-22.05993	315	-16.75147	315	-73.97987	315	-60.58849	315	-20.72128	315	-10.11855	315	-65.5297	315	7.871562	315
	316	-32.88355	316	-24.88853	316	-92.09596	316	-70.11719	316	-40.4772	316	-30.59489	316	-29.93581	316	-18.44298	316	-6.982687	316	-29.55679	316	-51.27291	316	-42.08406	316	-27.69645	316	-24.16954	316	-26.02796	316	-27.37487	316	-22.25496	316	-15.76472	316	-74.22042	316	-60.98284	316	-19.70398	316	-10.53744	316	-63.24933	316	9.749622	316
	317	-32.68395	317	-24.63062	317	-94.12064	317	-71.7387	317	-41.10291	317	-30.15135	317	-30.05798	317	-23.54757	317	-4.873557	317	-27.63655	317	-49.47005	317	-43.59851	317	-29.12142	317	-23.76159	317	-24.92341	317	-30.13923	317	-22.94262	317	-15.37652	317	-72.84926	317	-63.99416	317	-18.49568	317	-10.74458	317	-60.29634	317	12.62529	317
	318	-32.18932	318	-23.92733	318	-96.30178	318	-72.74586	318	-40.53776	318	-28.89721	318	-29.00801	318	-23.13552	318	-4.655559	318	-26.49504	318	-50.33962	318	-44.51879	318	-28.92424	318	-22.89458	318	-17.80942	318	-28.46992	318	-23.05581	318	-15.60754	318	-71.65218	318	-66.52231	318	-17.28566	318	-10.59293	318	-58.84335	318	17.24443	318
	319	-32.96666	319	-25.00982	319	-98.63396	319	-74.25167	319	-40.73701	319	-29.28623	319	-26.62128	319	-20.91258	319	-2.575654	319	-25.04511	319	-52.2786	319	-45.46824	319	-27.57951	319	-22.51161	319	-18.02102	319	-28.16096	319	-22.83069	319	-16.54461	319	-71.0358	319	-68.38582	319	-16.3439	319	-10.14139	319	-57.58384	319	18.53985	319
	320	-33.00777	320	-25.41776	320	-98.86784	320	-73.51587	320	-40.65938	320	-30.67318	320	-25.60421	320	-16.43768	320	-2.426789	320	-24.83956	320	-54.77209	320	-46.90958	320	-26.77465	320	-22.29349	320	-18.24557	320	-28.07025	320	-23.17553	320	-17.43055	320	-70.03952	320	-68.63127	320	-15.83299	320	-10.24876	320	-56.54559	320	19.35267	320
	321	-33.23804	321	-25.48839	321	-101.3281	321	-75.05515	321	-38.35852	321	-27.41786	321	-30.32355	321	-16.64657	321	-2.452931	321	-24.15103	321	-55.32949	321	-45.17603	321	-26.23615	321	-20.22261	321	-21.30109	321	-28.54911	321	-22.58751	321	-16.29939	321	-70.53701	321	-69.36073	321	-14.72883	321	-10.1463	321	-57.67934	321	20.14179	321
	322	-32.58124	322	-24.12438	322	-103.3635	322	-77.44016	322	-38.88153	322	-27.61757	322	-31.66502	322	-13.83451	322	-4.151134	322	-24.38301	322	-55.87124	322	-44.84252	322	-26.85997	322	-19.72967	322	-20.55519	322	-25.94946	322	-22.83249	322	-16.28647	322	-70.64581	322	-69.54443	322	-13.37888	322	-9.696749	322	-58.11599	322	27.40575	322
	323	-33.41677	323	-26.20575	323	-104.7198	323	-78.0214	323	-38.7835	323	-27.56651	323	-34.54205	323	-11.69163	323	-4.902632	323	-23.9845	323	-58.77266	323	-45.37856	323	-26.06293	323	-20.07957	323	-17.51762	323	-27.59865	323	-23.08033	323	-16.73081	323	-71.89763	323	-69.80623	323	-11.90006	323	-9.668284	323	-59.84276	323	31.37813	323
	324	-32.65235	324	-27.25236	324	-105.2734	324	-78.1095	324	-38.52258	324	-27.32388	324	-35.10596	324	-12.64571	324	-3.516407	324	-23.94485	324	-59.2854	324	-45.55679	324	-24.80655	324	-19.00098	324	-20.10423	324	-31.35748	324	-22.64692	324	-17.12027	324	-72.63586	324	-69.00894	324	-10.35622	324	-8.923028	324	-62.86197	324	29.10547	324
	325	-32.54897	325	-26.45328	325	-107.0668	325	-80.19823	325	-36.76266	325	-26.56729	325	-38.32222	325	-17.46955	325	-4.584847	325	-22.63023	325	-62.12784	325	-44.4128	325	-22.87626	325	-17.82803	325	-19.90285	325	-28.07189	325	-22.2257	325	-17.12386	325	-74.36641	325	-67.42956	325	-9.299339	325	-8.042141	325	-64.53649	325	21.31539	325
	326	-32.38126	326	-25.99579	326	-108.6881	326	-81.21342	326	-36.81047	326	-26.66546	326	-39.95886	326	-16.71	326	-6.50308	326	-21.12681	326	-61.59423	326	-43.1916	326	-21.36563	326	-17.36868	326	-20.53091	326	-25.27942	326	-21.06382	326	-16.31469	326	-76.15829	326	-67.37749	326	-8.214075	326	-8.531738	326	-63.11808	326	15.237	326
	327	-32.65323	327	-25.8066	327	-109.7922	327	-80.50506	327	-37.30326	327	-26.5717	327	-38.44056	327	-13.82728	327	-6.168008	327	-19.87059	327	-62.8009	327	-43.70045	327	-19.67941	327	-14.74579	327	-21.7447	327	-28.25993	327	-20.91766	327	-16.45668	327	-77.84465	327	-67.13394	327	-7.621264	327	-8.009338	327	-61.78852	327	11.67425	327
	328	-31.80198	328	-24.2347	328	-110.4378	328	-80.47832	328	-35.99093	328	-24.70263	328	-39.43765	328	-13.38402	328	-6.262456	328	-21.18602	328	-65.4087	328	-42.95823	328	-19.51297	328	-13.58816	328	-22.49225	328	-26.96068	328	-20.0394	328	-15.09185	328	-79.99262	328	-68.12824	328	-7.315416	328	-6.634856	328	-62.18924	328	9.776873	328
	329	-32.79502	329	-24.42576	329	-111.9669	329	-83.17287	329	-35.78633	329	-24.96699	329	-39.72009	329	-14.4195	329	-6.840517	329	-21.83361	329	-64.86106	329	-43.62083	329	-16.72984	329	-11.29117	329	-21.59916	329	-27.08173	329	-19.76657	329	-14.03129	329	-81.43166	329	-67.30256	329	-6.980022	329	-5.260068	329	-59.67948	329	12.98623	329
	330	-32.6936	330	-24.88823	330	-113.6887	330	-84.76431	330	-36.43798	330	-26.8104	330	-38.80884	330	-13.81104	330	-7.386046	330	-21.91788	330	-65.61257	330	-44.65588	330	-15.74029	330	-10.81627	330	-20.03527	330	-27.35434	330	-19.64032	330	-13.64327	330	-83.30958	330	-67.99638	330	-7.121895	330	-4.303144	330	-59.26527	330	12.41074	330
	331	-32.82635	331	-24.93451	331	-114.1658	331	-84.84867	331	-36.16244	331	-28.01748	331	-38.34698	331	-12.307	331	-8.26484	331	-23.44183	331	-64.81759	331	-45.5033	331	-13.43963	331	-8.957379	331	-18.93312	331	-24.51689	331	-19.07432	331	-11.07311	331	-84.4553	331	-68.49821	331	-7.107207	331	-3.937726	331	-56.8568	331	11.5338	331
	332	-32.34188	332	-23.70563	332	-114.5191	332	-84.17939	332	-35.70948	332	-27.90299	332	-37.87524	332	-13.26909	332	-7.520004	332	-22.78583	332	-64.97816	332	-46.50144	332	-12.39029	332	-6.731469	332	-17.65042	332	-17.59391	332	-18.99475	332	-8.949837	332	-85.25712	332	-68.20776	332	-6.148507	332	-2.37784	332	-52.27061	332	15.6205	332
	333	-31.83288	333	-23.02247	333	-116.1122	333	-84.89717	333	-33.97231	333	-26.86953	333	-36.04263	333	-14.21712	333	-6.987637	333	-24.3442	333	-65.17246	333	-47.01475	333	-12.34014	333	-6.730779	333	-16.2461	333	-17.81318	333	-18.62417	333	-7.139987	333	-86.50391	333	-71.78422	333	-6.574724	333	-4.23562	333	-50.5496	333	15.02374	333
	334	-31.74535	334	-22.79075	334	-116.8272	334	-84.28052	334	-33.88322	334	-26.36833	334	-36.02167	334	-15.609	334	-6.947264	334	-25.5018	334	-64.61063	334	-47.24592	334	-15.05656	334	-8.509322	334	-10.93429	334	-19.82264	334	-19.017	334	-7.378343	334	-86.22072	334	-73.87985	334	-5.354371	334	-5.186191	334	-48.38708	334	18.07973	334
	335	-32.03444	335	-21.67575	335	-117.9438	335	-85.53188	335	-32.72601	335	-25.23357	335	-35.49	335	-18.12546	335	-6.327512	335	-26.98117	335	-65.37677	335	-47.01082	335	-15.34043	335	-7.772452	335	-7.1742	335	-15.62914	335	-17.65411	335	-8.008125	335	-85.43867	335	-75.40052	335	-4.316619	335	-4.899827	335	-47.93526	335	18.99433	335
	336	-31.76011	336	-21.80055	336	-119.5177	336	-86.36588	336	-31.73626	336	-25.24909	336	-35.58195	336	-18.834	336	-2.468725	336	-25.31637	336	-62.23317	336	-45.48735	336	-13.29957	336	-6.68896	336	-11.08379	336	-15.31091	336	-17.16766	336	-8.119981	336	-84.64733	336	-74.92541	336	-3.693153	336	-5.287331	336	-47.99556	336	21.55144	336
	337	-31.16976	337	-22.12546	337	-119.8593	337	-86.58681	337	-29.79105	337	-23.81428	337	-33.57817	337	-16.35524	337	-2.255695	337	-24.36385	337	-64.42618	337	-45.01397	337	-13.57647	337	-7.240064	337	-12.13358	337	-14.76636	337	-16.5057	337	-7.209043	337	-83.59423	337	-74.61108	337	-2.975072	337	-4.883932	337	-48.83971	337	20.67279	337
	338	-30.85898	338	-22.4479	338	-121.075	338	-87.58952	338	-28.33702	338	-22.47288	338	-33.23699	338	-16.58559	338	-2.305676	338	-23.72647	338	-65.98489	338	-43.09164	338	-14.26615	338	-6.76821	338	-6.72549	338	-10.34997	338	-15.67428	338	-7.171379	338	-83.00083	338	-72.85882	338	-2.648748	338	-4.769004	338	-49.63815	338	22.67962	338
	339	-30.44853	339	-22.24798	339	-121.7748	339	-87.90287	339	-28.16721	339	-22.57503	339	-35.03054	339	-18.34079	339	-4.106519	339	-23.15541	339	-66.73276	339	-42.8298	339	-15.39537	339	-7.621861	339	-5.448862	339	-13.8059	339	-16.27764	339	-9.34424	339	-81.69193	339	-69.67711	339	-1.733887	339	-3.143108	339	-49.52297	339	26.14521	339
	340	-30.3368	340	-22.35765	340	-122.3621	340	-89.4558	340	-27.18192	340	-21.20459	340	-35.45519	340	-18.59783	340	-3.208183	340	-24.57058	340	-66.21171	340	-43.32508	340	-15.58126	340	-7.748991	340	-6.686899	340	-17.63166	340	-16.03709	340	-10.81962	340	-81.34351	340	-66.38676	340	-1.269671	340	-2.841645	340	-52.00103	340	23.01284	340
	341	-30.5326	341	-22.71056	341	-122.4895	341	-89.95301	341	-26.31884	341	-20.41253	341	-35.27346	341	-18.53197	341	-1.778691	341	-22.40144	341	-65.51436	341	-42.99566	341	-13.40162	341	-5.760635	341	-8.953184	341	-17.81181	341	-15.64826	341	-11.18839	341	-80.69836	341	-60.65319	341	-.6449446	341	-2.590142	341	-53.65308	341	21.01379	341
	342	-30.04275	342	-21.81215	342	-122.9772	342	-91.72662	342	-27.95898	342	-23.32745	342	-35.24047	342	-17.55837	342	-3.220455	342	-23.53099	342	-69.52702	342	-45.03382	342	-11.95343	342	-5.360187	342	-13.5918	342	-14.7287	342	-14.9024	342	-11.35676	342	-81.27888	342	-56.87114	342	-.540725	342	-2.510707	342	-54.6627	342	18.67845	342
	343	-30.03963	343	-21.31112	343	-123.6909	343	-92.7538	343	-28.6075	343	-24.42023	343	-35.94297	343	-16.39858	343	-5.382494	343	-23.56866	343	-70.69224	343	-45.94097	343	-11.28331	343	-5.079996	343	-13.22058	343	-12.99216	343	-14.50948	343	-10.65654	343	-82.81583	343	-57.52945	343	-9.868026E-02	343	-3.674037	343	-55.87018	343	16.95464	343
	344	-30.05814	344	-21.28649	344	-123.7395	344	-93.83801	344	-25.64353	344	-21.12705	344	-34.88124	344	-13.42617	344	-6.751786	344	-24.5183	344	-70.07468	344	-46.26097	344	-11.14277	344	-4.557916	344	-14.69651	344	-13.36656	344	-14.65588	344	-10.47485	344	-82.80775	344	-57.623	344	.9902245	344	-1.781755	344	-56.59298	344	15.90738	344
	345	-29.73819	345	-20.6458	345	-124.5851	345	-94.96614	345	-25.3167	345	-21.65032	345	-35.74684	345	-13.43718	345	-7.68571	345	-24.24323	345	-71.17686	345	-45.75996	345	-9.899506	345	-4.358848	345	-11.31587	345	-10.32259	345	-14.42955	345	-9.916879	345	-82.67847	345	-57.97704	345	1.323304	345	-.2886742	345	-55.79053	345	16.43699	345
	346	-31.15402	346	-21.96827	346	-124.8636	346	-95.75996	346	-26.18385	346	-23.16959	346	-38.56742	346	-16.14893	346	-8.396087	346	-24.59763	346	-71.6191	346	-45.87881	346	-9.531983	346	-4.076391	346	-10.74113	346	-11.14699	346	-14.86048	346	-10.34762	346	-82.92142	346	-58.7703	346	2.074275	346	.6759894	346	-54.01987	346	19.23457	346
	347	-31.39643	347	-22.25076	347	-124.781	347	-97.06163	347	-24.06497	347	-21.10456	347	-38.67548	347	-14.23561	347	-8.490622	347	-24.59292	347	-70.10464	347	-46.32471	347	-9.363287	347	-4.72828	347	-13.96794	347	-13.79743	347	-14.92422	347	-9.2778	347	-84.05855	347	-60.18234	347	2.590778	347	.3933704	347	-54.01054	347	12.3332	347
	348	-31.53105	348	-22.08276	348	-123.5579	348	-96.60561	348	-23.73876	348	-19.88908	348	-37.53806	348	-12.94582	348	-8.418958	348	-23.52028	348	-69.28867	348	-45.59634	348	-8.720462	348	-1.846632	348	-12.65907	348	-14.454	348	-14.6743	348	-6.963548	348	-84.85289	348	-60.89404	348	3.34505	348	-.3305614	348	-49.39255	348	11.36721	348
	349	-30.02735	349	-21.24555	349	-124.1719	349	-96.68941	349	-23.89444	349	-18.50956	349	-39.16219	349	-14.3314	349	-8.804568	349	-22.64493	349	-70.50362	349	-47.66088	349	-7.296447	349	-.7760531	349	-11.96816	349	-12.07227	349	-15.48107	349	-6.455829	349	-85.54861	349	-63.27551	349	4.782381	349	3.355384E-02	349	-44.88988	349	13.47999	349
	350	-30.26403	350	-22.00696	350	-125.2197	350	-97.03051	350	-23.37706	350	-17.43292	350	-41.29139	350	-18.62241	350	-6.774389	350	-21.12696	350	-69.08481	350	-48.77649	350	-6.47972	350	-5.035073E-02	350	-8.985662	350	-13.50229	350	-15.1906	350	-5.222929	350	-85.45766	350	-66.13728	350	5.53396	350	.5648628	350	-42.07909	350	17.34407	350
	351	-30.39056	351	-22.16751	351	-124.5324	351	-96.70677	351	-22.09792	351	-16.5267	351	-40.39066	351	-19.92285	351	-5.086053	351	-22.30291	351	-68.77527	351	-47.66303	351	-4.721538	351	2.907501	351	-4.604312	351	-16.09261	351	-15.72885	351	-4.96344	351	-85.5695	351	-68.32742	351	6.493848	351	2.656909	351	-40.55118	351	21.77607	351
	352	-29.71996	352	-21.14035	352	-124.9432	352	-97.35284	352	-21.18044	352	-16.91869	352	-39.91061	352	-20.87328	352	-5.896398	352	-22.38249	352	-69.0785	352	-48.59313	352	-5.516246	352	2.363745	352	.6170521	352	-13.30149	352	-15.37993	352	-4.613808	352	-85.77497	352	-70.03896	352	7.097308	352	4.028279	352	-39.92597	352	25.03471	352
	353	-30.03408	353	-20.96199	353	-125.8787	353	-99.46159	353	-21.33255	353	-18.52066	353	-38.73835	353	-19.71027	353	-7.138888	353	-23.84934	353	-66.61893	353	-48.12815	353	-4.557846	353	4.171542	353	-2.064548	353	-13.74073	353	-15.66266	353	-4.924064	353	-85.23869	353	-70.78348	353	8.429725	353	5.472174	353	-39.75727	353	27.15762	353
	354	-29.07269	354	-21.24628	354	-126.3321	354	-99.32308	354	-18.69237	354	-16.01397	354	-38.30652	354	-16.58819	354	-5.556663	354	-23.17248	354	-69.22266	354	-49.45205	354	-4.173188	354	5.14846	354	-2.914696	354	-16.53008	354	-15.38934	354	-3.98761	354	-85.50809	354	-72.13505	354	9.287401	354	4.427709	354	-41.60648	354	26.11448	354
	355	-28.83766	355	-21.30149	355	-125.0882	355	-97.51461	355	-17.21061	355	-14.93314	355	-37.91146	355	-17.21753	355	-6.900767	355	-23.52412	355	-67.33358	355	-49.18402	355	-.6207026	355	7.428185	355	-3.605214	355	-15.67248	355	-15.28838	355	-3.792214	355	-85.61035	355	-71.90792	355	10.32995	355	4.716675	355	-42.48641	355	28.40908	355
	356	-27.96317	356	-21.49648	356	-126.7982	356	-99.70204	356	-18.12082	356	-17.05095	356	-38.71582	356	-19.16977	356	-5.91472	356	-23.53793	356	-69.70681	356	-49.74558	356	-2.334772	356	3.339453	356	-4.213102	356	-15.18961	356	-14.78124	356	-5.572659	356	-85.93159	356	-69.89381	356	12.45552	356	7.4925	356	-44.13364	356	29.04938	356
	357	-27.89334	357	-21.32579	357	-126.905	357	-99.36678	357	-17.24517	357	-16.70687	357	-37.73341	357	-20.78644	357	-9.167458	357	-26.1314	357	-70.07069	357	-50.67204	357	-3.301292	357	3.07866	357	-2.305522	357	-14.60587	357	-14.39493	357	-5.490215	357	-86.99148	357	-67.81882	357	13.35643	357	8.746669	357	-47.3013	357	25.46375	357
	358	-27.74147	358	-21.20267	358	-126.0572	358	-97.44285	358	-15.9198	358	-14.6407	358	-36.87322	358	-21.61223	358	-9.10158	358	-25.28962	358	-71.57685	358	-51.2262	358	-3.384064	358	2.145128	358	-1.883015	358	-12.6725	358	-14.41985	358	-4.869621	358	-87.12459	358	-64.90284	358	15.04594	358	9.513753	358	-48.90634	358	22.48269	358
	359	-27.78246	359	-20.87297	359	-125.8922	359	-96.45562	359	-15.17936	359	-14.70494	359	-36.04586	359	-20.44263	359	-9.760149	359	-25.46469	359	-70.91528	359	-52.34717	359	-3.081833	359	2.530335	359	-5.130511	359	-7.839692	359	-14.20131	359	-3.816163	359	-87.94386	359	-64.05221	359	15.80348	359	11.07187	359	-51.43299	359	19.16967	359
	360	-27.73935	360	-21.65564	360	-125.4386	360	-96.2065	360	-17.19428	360	-18.54808	360	-34.23717	360	-19.89648	360	-9.802523	360	-23.31691	360	-73.67273	360	-53.29078	360	-3.969846	360	2.755139	360	-11.82726	360	-8.779593	360	-14.79735	360	-3.446334	360	-88.70757	360	-62.42893	360	16.2952	360	12.36278	360	-51.49313	360	17.81371	360
	361	-27.96067	361	-21.80901	361	-125.4249	361	-95.71366	361	-15.94865	361	-16.85745	361	-32.91892	361	-19.82161	361	-10.59089	361	-22.02055	361	-74.34029	361	-53.70482	361	-3.510825	361	3.050085	361	-7.40544	361	-8.274404	361	-14.82234	361	-3.413105	361	-90.21848	361	-61.96966	361	16.78384	361	13.14193	361	-52.2928	361	15.08009	361
	362	-27.44324	362	-20.9841	362	-124.7519	362	-96.17127	362	-14.87907	362	-14.76489	362	-33.91165	362	-21.90105	362	-12.45684	362	-22.37192	362	-74.5769	362	-52.34566	362	-3.892154	362	2.631258	362	-6.34075	362	-11.81007	362	-14.85246	362	-3.818155	362	-91.3392	362	-60.68114	362	18.61889	362	13.58734	362	-50.85131	362	15.98156	362
	363	-28.37895	363	-21.61761	363	-124.8031	363	-95.4193	363	-15.26539	363	-14.54372	363	-33.64899	363	-21.50754	363	-12.22351	363	-21.85825	363	-75.28166	363	-53.97531	363	-3.154224	363	3.303624	363	-10.11718	363	-16.57469	363	-15.42861	363	-4.533544	363	-91.9559	363	-58.65901	363	19.14313	363	13.43982	363	-49.94364	363	15.51752	363
	364	-28.31965	364	-21.91678	364	-124.5123	364	-95.56221	364	-14.65671	364	-13.96882	364	-32.55494	364	-18.87466	364	-12.38757	364	-20.56547	364	-75.58299	364	-54.3492	364	-3.330043	364	4.006172	364	-10.13484	364	-13.94057	364	-15.55452	364	-3.528964	364	-92.92931	364	-58.46118	364	19.26937	364	13.11532	364	-48.69718	364	12.20885	364
	365	-27.82824	365	-21.36755	365	-123.4506	365	-94.08071	365	-14.45204	365	-13.32201	365	-32.69834	365	-18.74209	365	-10.70634	365	-20.41462	365	-74.436	365	-53.21223	365	-3.322891	365	3.995054	365	-10.7643	365	-9.970877	365	-15.02533	365	-1.767781	365	-93.12562	365	-60.19041	365	19.80643	365	14.02068	365	-45.36951	365	14.81859	365
	366	-27.58802	366	-21.66219	366	-123.4534	366	-94.90047	366	-13.42639	366	-11.53996	366	-34.23869	366	-19.44939	366	-11.26217	366	-18.65238	366	-73.27903	366	-53.57807	366	-3.774821	366	5.43687	366	-9.039434	366	-7.316213	366	-15.59519	366	-1.909285	366	-94.29134	366	-63.73243	366	19.76039	366	15.09035	366	-43.27007	366	15.83383	366
	367	-27.28893	367	-21.47928	367	-124.7623	367	-97.49984	367	-12.90204	367	-10.23088	367	-35.02622	367	-19.48795	367	-11.11632	367	-19.28256	367	-73.45717	367	-55.70774	367	-3.294894	367	5.813603	367	-9.81431	367	-11.27995	367	-15.2863	367	-1.975659	367	-93.6343	367	-66.20841	367	20.44717	367	15.73218	367	-39.95092	367	20.2403	367
	368	-26.55989	368	-20.6065	368	-125.3701	368	-98.66249	368	-12.08991	368	-8.339238	368	-36.64874	368	-20.62664	368	-10.59284	368	-19.1256	368	-74.35892	368	-57.9622	368	-2.873747	368	6.069743	368	-5.938139	368	-11.53613	368	-15.38252	368	-2.2466	368	-92.92832	368	-66.87657	368	21.34747	368	17.26211	368	-37.70742	368	22.88799	368
	369	-26.48663	369	-20.73832	369	-125.1626	369	-100.1447	369	-11.67058	369	-9.152506	369	-39.19173	369	-22.36715	369	-11.24829	369	-19.20814	369	-76.6069	369	-59.45181	369	-3.094205	369	5.259549	369	2.943999	369	-8.083479	369	-15.37019	369	-2.279963	369	-92.26589	369	-67.30079	369	21.94656	369	16.5044	369	-36.47857	369	25.05352	369
	370	-25.79647	370	-20.56263	370	-124.9007	370	-99.87674	370	-11.3628	370	-10.38228	370	-39.76624	370	-21.10638	370	-9.926936	370	-18.94081	370	-76.03819	370	-60.16892	370	-3.863748	370	3.62841	370	5.030506	370	-9.708772	370	-16.58583	370	-1.921165	370	-91.39445	370	-66.25608	370	23.04082	370	16.18458	370	-36.60458	370	26.23157	370
	371	-25.64615	371	-20.59114	371	-124.8891	371	-99.56185	371	-8.95339	371	-7.565587	371	-40.17954	371	-20.79172	371	-10.6148	371	-18.48629	371	-75.76583	371	-58.93182	371	-2.701564	371	4.777892	371	-.405435	371	-11.90284	371	-16.21398	371	-1.834451	371	-91.00056	371	-66.13285	371	23.43071	371	15.6177	371	-39.14228	371	25.97223	371
	372	-25.03958	372	-19.5803	372	-124.8091	372	-98.81792	372	-8.204412	372	-7.642481	372	-42.42284	372	-21.73608	372	-9.714838	372	-18.96185	372	-76.71804	372	-57.6222	372	-2.207728	372	5.042981	372	-5.018631	372	-12.27986	372	-16.84459	372	-3.142634	372	-89.546	372	-64.56717	372	23.4879	372	15.92796	372	-39.13771	372	30.19363	372
	373	-24.43668	373	-19.05022	373	-124.6954	373	-99.97305	373	-7.089236	373	-7.407511	373	-43.16303	373	-21.96112	373	-10.25219	373	-19.10678	373	-77.00054	373	-57.97491	373	-1.216294	373	5.005309	373	-3.24714	373	-10.72066	373	-17.45722	373	-4.537801	373	-89.05699	373	-63.12972	373	23.5759	373	17.27082	373	-42.05252	373	28.0593	373
	374	-24.09939	374	-19.45484	374	-124.2679	374	-100.5072	374	-5.204666	374	-6.561339	374	-41.47063	374	-21.80019	374	-10.13127	374	-18.22022	374	-77.54509	374	-57.42602	374	.1139374	374	5.122252	374	-2.458494	374	-11.33443	374	-17.45214	374	-5.666807	374	-87.92717	374	-58.83908	374	22.66859	374	17.88117	374	-43.43163	374	26.06374	374
	375	-23.49004	375	-18.89713	375	-123.3315	375	-100.3587	375	-3.890351	375	-6.590878	375	-38.98748	375	-21.93787	375	-9.795996	375	-17.20828	375	-76.8	375	-56.95684	375	3.198224	375	7.454217	375	-1.884397	375	-9.550355	375	-17.83226	375	-6.103776	375	-87.62279	375	-55.74105	375	22.67291	375	16.81131	375	-46.57944	375	22.2148	375
	376	-23.08518	376	-18.42797	376	-122.344	376	-100.1134	376	-4.313113	376	-7.344498	376	-37.35989	376	-21.19391	376	-10.36531	376	-18.28144	376	-76.28201	376	-57.27479	376	4.470087	376	9.689352	376	-4.764403	376	-8.507009	376	-17.27067	376	-4.178535	376	-87.481	376	-53.48138	376	22.87422	376	16.24647	376	-48.47342	376	20.60143	376
	377	-22.6331	377	-17.97786	377	-120.5557	377	-99.22956	377	-3.106622	377	-6.152556	377	-34.25143	377	-19.38931	377	-10.64817	377	-16.54829	377	-76.41896	377	-58.31722	377	3.737291	377	11.46718	377	-7.698034	377	-6.552882	377	-18.1119	377	-3.013988	377	-88.07678	377	-51.51248	377	24.04053	377	16.91577	377	-49.84588	377	18.95233	377
	378	-22.22135	378	-16.94255	378	-120.1938	378	-99.16857	378	-.6400412	378	-2.514961	378	-32.27312	378	-20.9846	378	-10.25131	378	-17.7474	378	-78.51941	378	-59.64581	378	5.614045	378	13.21137	378	-9.576768	378	-5.968125	378	-18.39913	378	-2.034882	378	-88.92178	378	-51.75067	378	24.52853	378	18.12956	378	-50.23704	378	16.38667	378
	379	-22.30399	379	-16.4054	379	-119.4437	379	-99.48046	379	-.953917	379	-2.86991	379	-32.32902	379	-24.70152	379	-12.09776	379	-18.14057	379	-78.46013	379	-59.67945	379	8.015152	379	14.41558	379	-8.621466	379	-8.130148	379	-18.83169	379	-2.783642	379	-88.66951	379	-51.28618	379	25.761	379	20.69856	379	-50.65874	379	16.27705	379
	380	-22.81798	380	-17.44516	380	-119.2607	380	-101.3677	380	-1.082742	380	-3.06759	380	-30.81919	380	-24.5628	380	-11.23324	380	-19.19004	380	-76.27542	380	-60.63925	380	8.772203	380	13.23924	380	-4.97876	380	-6.706049	380	-18.68186	380	-3.551556	380	-89.11714	380	-52.51418	380	26.35629	380	22.41587	380	-50.09049	380	13.84233	380
	381	-23.842	381	-18.70003	381	-118.8476	381	-101.1356	381	-1.304406	381	-1.208343	381	-28.86504	381	-23.41537	381	-10.67372	381	-19.62293	381	-74.63435	381	-61.37382	381	9.605177	381	13.89506	381	-5.973887	381	-5.990849	381	-17.42167	381	-2.925727	381	-89.54464	381	-54.6175	381	27.19638	381	22.41744	381	-50.0561	381	11.84709	381
	382	-22.68771	382	-17.59597	382	-118.2234	382	-100.3255	382	-.9033325	382	.748544	382	-27.42553	382	-22.66085	382	-10.2332	382	-18.63742	382	-74.084	382	-62.49396	382	11.45405	382	17.74617	382	-4.776759	382	-4.032967	382	-17.51607	382	-2.670592	382	-89.26545	382	-56.13593	382	28.86428	382	23.96669	382	-46.19442	382	15.01449	382
	383	-22.85839	383	-17.41367	383	-119.5906	383	-100.0011	383	-1.238071	383	.0371626	383	-27.65335	383	-22.15734	383	-7.630408	383	-17.20177	383	-72.94435	383	-62.68928	383	11.69772	383	19.87691	383	-4.244841	383	-6.606635	383	-17.3049	383	-2.306195	383	-90.29868	383	-59.26028	383	29.79607	383	25.02288	383	-42.5171	383	17.37549	383
	384	-22.86343	384	-18.00604	384	-117.7641	384	-98.17083	384	-2.084434	384	-1.562412	384	-28.32895	384	-23.01942	384	-7.258378	384	-17.09182	384	-71.92188	384	-62.10878	384	12.9328	384	22.00198	384	-2.548106E-02	384	-7.438702	384	-17.69613	384	-3.064002	384	-90.1285	384	-61.93732	384	31.67971	384	26.60531	384	-40.53117	384	20.40894	384
	385	-22.45116	385	-17.00333	385	-119.4794	385	-98.81039	385	-.2966717	385	.162189	385	-30.62822	385	-24.46807	385	-7.050583	385	-17.29613	385	-69.90634	385	-62.12558	385	14.80445	385	24.87815	385	1.169268	385	-7.014741	385	-17.17108	385	-3.799038	385	-89.44094	385	-63.62399	385	33.33895	385	27.39356	385	-37.64356	385	23.24409	385
	386	-22.04136	386	-16.58489	386	-120.6758	386	-99.48299	386	.2950573	386	.4579205	386	-31.45721	386	-23.14381	386	-7.578433	386	-17.58475	386	-67.31882	386	-60.22057	386	15.55711	386	26.18424	386	-2.100567	386	-8.100215	386	-16.69798	386	-4.587483	386	-88.49214	386	-63.59807	386	35.71141	386	29.10548	386	-37.81791	386	27.14045	386
	387	-21.80647	387	-16.26108	387	-118.1859	387	-97.09447	387	1.300817	387	1.415986	387	-31.39093	387	-19.15227	387	-7.64377	387	-16.31272	387	-68.77663	387	-60.44218	387	16.01563	387	28.59282	387	-3.331855	387	-7.351871	387	-16.40859	387	-4.376635	387	-88.07403	387	-63.20248	387	37.48239	387	30.56943	387	-38.12894	387	28.20804	387
	388	-21.24895	388	-15.55046	388	-119.7149	388	-96.84098	388	3.348072	388	3.104352	388	-33.84393	388	-19.92421	388	-5.339616	388	-15.38471	388	-67.80723	388	-58.17926	388	18.17901	388	31.09195	388	-2.870034	388	-6.71623	388	-14.80386	388	-4.061714	388	-88.41923	388	-62.64212	388	39.16987	388	33.62383	388	-38.81023	388	31.60624	388
	389	-20.69655	389	-14.3192	389	-118.743	389	-94.08573	389	3.292692	389	3.806026	389	-36.89059	389	-20.39103	389	-5.132085	389	-16.31263	389	-67.05694	389	-58.26439	389	20.63501	389	31.93843	389	-1.510965	389	-6.506095	389	-14.9539	389	-5.58388	389	-88.29849	389	-60.35279	389	40.89598	389	37.07068	389	-37.78133	389	35.97129	389
	390	-20.47563	390	-14.33479	390	-119.0976	390	-94.04011	390	5.666286	390	5.858401	390	-38.31364	390	-19.58729	390	-7.299138	390	-18.82949	390	-67.07832	390	-59.81326	390	21.77942	390	31.08546	390	-1.379427	390	-11.17643	390	-14.47312	390	-6.298635	390	-88.81764	390	-60.34351	390	41.43915	390	37.15741	390	-41.50159	390	30.41951	390
	391	-20.32391	391	-14.69621	391	-118.847	391	-93.14014	391	6.2767	391	3.692441	391	-37.19613	391	-17.10604	391	-8.552793	391	-18.42719	391	-68.89584	391	-61.17181	391	22.1377	391	30.77332	391	-2.123638	391	-12.35185	391	-14.07529	391	-4.974926	391	-88.83161	391	-57.75966	391	43.77157	391	36.89373	391	-41.29852	391	28.52461	391
	392	-19.77253	392	-14.11131	392	-119.9767	392	-93.12466	392	8.103033	392	4.163057	392	-36.57579	392	-16.94626	392	-10.72788	392	-17.39179	392	-71.27296	392	-61.4571	392	23.06547	392	31.94835	392	-3.301517	392	-8.654043	392	-14.11674	392	-4.238692	392	-89.13288	392	-57.11773	392	45.73367	392	35.63419	392	-42.52785	392	25.04278	392
	393	-19.54007	393	-14.09585	393	-118.0813	393	-90.69089	393	9.081997	393	3.881945	393	-37.05715	393	-17.63525	393	-10.21057	393	-16.58802	393	-73.43998	393	-60.51464	393	23.95062	393	32.5338	393	-7.742046	393	-9.507287	393	-14.01233	393	-4.336099	393	-90.29552	393	-55.57099	393	46.42747	393	35.31727	393	-42.7421	393	23.28498	393
	394	-19.38305	394	-13.9732	394	-118.555	394	-91.58724	394	8.784701	394	5.410456	394	-35.6409	394	-15.88911	394	-12.03846	394	-16.64783	394	-73.01897	394	-60.20894	394	25.07274	394	35.1653	394	-8.562312	394	-10.04051	394	-14.17779	394	-5.115868	394	-90.36449	394	-54.20824	394	47.77958	394	36.95161	394	-43.54801	394	23.32295	394
	395	-19.37278	395	-13.20264	395	-118.7818	395	-94.41386	395	10.11968	395	9.887186	395	-34.22195	395	-15.37125	395	-13.65585	395	-17.80565	395	-75.06248	395	-60.59756	395	26.34405	395	36.79416	395	-6.767584	395	-10.63191	395	-14.04245	395	-5.743148	395	-91.88589	395	-53.24511	395	47.90165	395	38.01313	395	-44.47968	395	23.87921	395
	396	-19.52428	396	-13.94729	396	-118.5139	396	-94.74222	396	11.02332	396	10.40721	396	-33.7065	396	-20.47437	396	-13.21537	396	-17.99228	396	-73.99596	396	-59.88121	396	27.29331	396	36.5072	396	-4.72748	396	-9.682815	396	-14.56396	396	-6.605247	396	-92.07113	396	-51.92173	396	48.33425	396	39.84376	396	-43.92931	396	23.33345	396
	397	-20.23422	397	-15.38795	397	-116.8115	397	-93.4228	397	9.290106	397	5.361464	397	-32.10576	397	-24.0139	397	-12.6857	397	-19.58351	397	-72.60448	397	-59.91328	397	27.7196	397	36.32181	397	-3.136597	397	-4.934236	397	-14.1659	397	-4.688004	397	-93.84819	397	-52.05248	397	48.07037	397	40.02227	397	-44.59444	397	18.52117	397
	398	-19.74667	398	-15.93721	398	-117.1093	398	-93.85911	398	9.3283	398	4.624911	398	-27.56265	398	-23.01457	398	-12.52836	398	-18.1059	398	-70.84678	398	-58.98442	398	30.00031	398	38.30658	398	-3.375755	398	-.8134103	398	-13.81981	398	-2.186303	398	-93.73865	398	-52.60176	398	49.08022	398	39.29033	398	-42.76549	398	20.44385	398
	399	-18.96733	399	-15.7538	399	-116.6266	399	-93.22469	399	11.12075	399	7.210097	399	-25.0931	399	-21.43105	399	-12.66725	399	-17.9507	399	-68.75704	399	-60.11429	399	30.8851	399	39.84127	399	-1.772895	399	2.55598	399	-14.31273	399	-1.191121	399	-93.56461	399	-53.70669	399	50.25583	399	40.07083	399	-40.37628	399	21.99788	399
	400	-18.47769	400	-15.17492	400	-115.6823	400	-92.04205	400	11.35078	400	9.067141	400	-23.25503	400	-20.28132	400	-11.29239	400	-16.15259	400	-69.32664	400	-60.54079	400	31.13169	400	40.06364	400	.4394951	400	.7313693	400	-14.8013	400	-.8734245	400	-93.38827	400	-55.65372	400	51.64772	400	41.21893	400	-37.58724	400	23.73239	400
	401	-17.8263	401	-14.04085	401	-114.5974	401	-91.83419	401	12.50583	401	11.12638	401	-21.18053	401	-18.84314	401	-9.805572	401	-15.25096	401	-67.56619	401	-60.49277	401	33.45235	401	41.98884	401	3.928692	401	-.3350067	401	-15.75183	401	-1.869095	401	-92.79372	401	-56.59248	401	52.84098	401	42.73305	401	-35.07587	401	25.06153	401
	402	-17.12855	402	-13.32955	402	-114.4766	402	-92.23861	402	13.45208	402	12.54776	402	-21.63938	402	-21.00303	402	-7.305003	402	-14.9263	402	-64.85213	402	-61.8197	402	32.74854	402	41.6754	402	7.681857	402	4.070657	402	-15.51053	402	-4.342196	402	-91.56136	402	-57.01972	402	54.74507	402	44.23847	402	-32.58844	402	27.43536	402
	403	-16.89189	403	-13.52973	403	-115.0572	403	-92.21124	403	13.01568	403	12.43335	403	-21.83876	403	-20.1372	403	-5.917369	403	-13.13985	403	-66.5877	403	-64.86518	403	33.93096	403	42.78395	403	9.194794	403	4.667978	403	-15.18105	403	-5.363398	403	-89.72433	403	-55.58757	403	56.59319	403	45.62846	403	-30.33974	403	29.76949	403
	404	-16.87798	404	-13.77416	404	-114.7927	404	-92.23064	404	14.9588	404	14.81508	404	-21.73875	404	-16.58786	404	-6.695053	404	-13.509	404	-66.96658	404	-67.08418	404	34.16477	404	43.64491	404	9.29662	404	4.598186	404	-14.71919	404	-4.316755	404	-88.57207	404	-54.67651	404	58.30668	404	46.74843	404	-31.05301	404	29.39617	404
	405	-15.98107	405	-13.03352	405	-115.2968	405	-92.02124	405	16.18356	405	16.51026	405	-22.56532	405	-16.74832	405	-5.848215	405	-12.54427	405	-66.39342	405	-66.58727	405	38.0429	405	45.67261	405	9.839222	405	5.461064	405	-14.33739	405	-3.124143	405	-87.26109	405	-51.75716	405	59.35512	405	47.79353	405	-29.36014	405	35.16136	405
	406	-15.44038	406	-12.79753	406	-114.5986	406	-92.48173	406	16.72908	406	14.99147	406	-25.08263	406	-18.27292	406	-6.054896	406	-12.06656	406	-66.25638	406	-65.05533	406	38.90603	406	44.37627	406	12.39608	406	5.480677	406	-14.64317	406	-3.409683	406	-85.80291	406	-48.83128	406	60.01731	406	49.53997	406	-29.66451	406	39.11062	406
	407	-15.77019	407	-13.18393	407	-116.0625	407	-92.99257	407	17.25596	407	15.04666	407	-25.8109	407	-17.63082	407	-7.25988	407	-12.08965	407	-65.7179	407	-65.43236	407	37.88944	407	42.99204	407	11.51179	407	3.580704	407	-14.38238	407	-4.020186	407	-84.50706	407	-47.81153	407	59.9827	407	47.11554	407	-31.5922	407	34.70956	407
	408	-16.0429	408	-13.5982	408	-114.5952	408	-91.63985	408	17.96036	408	16.06948	408	-26.6183	408	-16.29576	408	-7.98709	408	-13.51308	408	-67.22441	408	-65.36339	408	39.85926	408	45.46455	408	13.55047	408	7.311598	408	-13.97244	408	-5.191319	408	-82.93892	408	-45.00923	408	60.9197	408	47.23391	408	-31.20609	408	32.34478	408
	409	-16.15997	409	-13.91779	409	-113.7957	409	-92.66325	409	17.96297	409	16.01568	409	-28.08725	409	-15.4424	409	-9.380944	409	-12.21691	409	-65.63298	409	-64.48976	409	39.88	409	45.42701	409	14.65362	409	13.09639	409	-12.69043	409	-4.989038	409	-82.29116	409	-43.22805	409	61.22789	409	46.10109	409	-31.10919	409	29.77065	409
	410	-16.40688	410	-14.43355	410	-113.3481	410	-94.0958	410	18.45632	410	16.20333	410	-26.93037	410	-12.88996	410	-9.578626	410	-10.15274	410	-62.24133	410	-63.84855	410	40.77681	410	45.70374	410	8.008705	410	10.56677	410	-12.69961	410	-4.638156	410	-82.50729	410	-42.17131	410	61.63258	410	45.86109	410	-31.63062	410	28.35833	410
	411	-16.13124	411	-13.87196	411	-111.4122	411	-92.88796	411	19.55046	411	16.8778	411	-27.40397	411	-13.07591	411	-10.13414	411	-8.458973	411	-61.05376	411	-64.34224	411	41.59408	411	47.99722	411	5.288846	411	9.085908	411	-12.9455	411	-4.053773	411	-83.44658	411	-41.68415	411	61.35014	411	46.6033	411	-32.47936	411	26.23866	411
	412	-16.06615	412	-13.37118	412	-111.0518	412	-92.97765	412	19.3765	412	16.77641	412	-29.28672	412	-14.47938	412	-11.04974	412	-8.978762	412	-63.01188	412	-65.78461	412	42.37302	412	48.31684	412	6.782218	412	7.844136	412	-12.93821	412	-3.528807	412	-83.52367	412	-41.17448	412	60.6341	412	47.65875	412	-32.37146	412	28.62505	412
	413	-16.15861	413	-13.27969	413	-110.8028	413	-92.25967	413	18.26537	413	16.96087	413	-27.52884	413	-14.07523	413	-10.16773	413	-7.209432	413	-65.29411	413	-68.33059	413	43.06611	413	48.13848	413	12.19244	413	8.370979	413	-13.87421	413	-3.744488	413	-83.97305	413	-40.73915	413	60.0987	413	47.64985	413	-32.25333	413	29.27205	413
	414	-15.95772	414	-13.47205	414	-108.4463	414	-90.72878	414	19.33664	414	18.34624	414	-26.18397	414	-12.93903	414	-9.271045	414	-5.979743	414	-63.87117	414	-69.43922	414	42.6473	414	47.62804	414	9.007135	414	6.491646	414	-13.79138	414	-1.459669	414	-85.02133	414	-42.23763	414	59.5391	414	45.39915	414	-33.65409	414	23.67219	414
	415	-14.97318	415	-12.65511	415	-106.9974	415	-89.68441	415	18.23724	415	17.68776	415	-24.31674	415	-12.85494	415	-8.992826	415	-5.204398	415	-63.40587	415	-68.96764	415	42.43942	415	47.79807	415	6.980707	415	5.691877	415	-14.03355	415	-.7138495	415	-86.1854	415	-44.32255	415	59.21423	415	45.10251	415	-31.43796	415	25.79741	415
	416	-13.8748	416	-11.08876	416	-106.8616	416	-89.08683	416	20.44051	416	20.05505	416	-23.39669	416	-12.26563	416	-8.83993	416	-5.408255	416	-63.69096	416	-68.44791	416	42.23227	416	48.0643	416	5.960678	416	4.242801	416	-14.44065	416	-2.00541	416	-87.23579	416	-48.99126	416	59.32113	416	44.40302	416	-30.1977	416	26.09875	416
	417	-14.02968	417	-10.81958	417	-107.1605	417	-88.38759	417	21.49792	417	20.94602	417	-24.18462	417	-12.88822	417	-10.34704	417	-5.77855	417	-60.10909	417	-67.62666	417	40.44203	417	46.98605	417	4.400388	417	-2.053916	417	-14.85667	417	-3.578441	417	-86.42794	417	-51.0957	417	59.20139	417	44.16626	417	-26.62571	417	29.10991	417
	418	-13.70926	418	-10.09149	418	-107.1718	418	-88.00864	418	22.89875	418	23.9468	418	-24.70835	418	-14.41528	418	-8.747299	418	-6.836399	418	-60.03276	418	-65.63019	418	41.00367	418	47.47247	418	6.047859	418	-3.827803	418	-15.04892	418	-4.843113	418	-85.95316	418	-52.21766	418	59.42669	418	44.704	418	-24.792	418	30.78528	418
	419	-12.80388	419	-10.32514	419	-106.738	419	-87.66706	419	23.94299	419	22.36352	419	-24.23511	419	-13.77165	419	-7.176578	419	-5.600004	419	-58.25349	419	-63.5523	419	41.96558	419	47.64137	419	7.505184	419	-.6780821	419	-15.10122	419	-5.810352	419	-86.3221	419	-52.97026	419	60.40191	419	43.99603	419	-22.1643	419	31.33028	419
	420	-12.67193	420	-11.49752	420	-106.0279	420	-86.46309	420	23.71424	420	22.10235	420	-20.77298	420	-11.93494	420	-3.283045	420	-3.37082	420	-56.71019	420	-61.80277	420	43.9851	420	48.57946	420	8.345398	420	.1966512	420	-14.65011	420	-6.149481	420	-85.99196	420	-52.20073	420	61.2227	420	43.94596	420	-20.32043	420	32.55474	420
	421	-13.10844	421	-12.07565	421	-105.9126	421	-86.15575	421	24.96813	421	23.71604	421	-20.8871	421	-14.57423	421	-2.82387	421	-3.152735	421	-57.2239	421	-61.70404	421	44.24566	421	50.51985	421	6.623572	421	-.5180895	421	-14.32048	421	-6.016828	421	-86.70266	421	-53.0475	421	61.07963	421	43.60128	421	-19.57958	421	32.97945	421
	422	-12.35667	422	-11.2911	422	-106.9361	422	-86.3048	422	25.45136	422	25.21858	422	-20.20299	422	-15.83403	422	-5.111029	422	-2.033542	422	-56.58074	422	-59.43285	422	44.87864	422	50.21862	422	6.706403	422	-1.946986	422	-13.87741	422	-6.356441	422	-86.40408	422	-53.92554	422	62.85278	422	45.36196	422	-15.29965	422	38.51505	422
	423	-12.27736	423	-10.28021	423	-106.0383	423	-84.35261	423	26.53416	423	24.52027	423	-18.19474	423	-14.31076	423	-4.708542	423	-1.76716	423	-59.92198	423	-61.50959	423	45.74846	423	51.62008	423	7.914042	423	-3.016478	423	-14.63133	423	-8.328633	423	-86.32316	423	-52.80463	423	64.13764	423	46.45942	423	-14.81932	423	38.48279	423
	424	-12.81038	424	-11.18727	424	-106.3438	424	-84.77104	424	26.51853	424	23.44181	424	-16.61809	424	-12.6634	424	-2.588612	424	-.937806	424	-58.86187	424	-60.65273	424	45.04052	424	49.51613	424	4.859157	424	-6.093084	424	-13.9964	424	-7.889404	424	-86.53051	424	-50.70599	424	65.25911	424	47.3097	424	-14.34191	424	36.53793	424
	425	-12.41305	425	-11.30816	425	-106.4318	425	-85.18964	425	28.1672	425	22.98532	425	-15.35466	425	-10.39485	425	-.5294675	425	-1.521836	425	-59.69185	425	-61.19735	425	45.07475	425	49.62789	425	3.78243	425	-2.308471	425	-13.77176	425	-8.221647	425	-86.66459	425	-47.47369	425	66.08179	425	47.9616	425	-13.20712	425	35.38692	425
	426	-11.52152	426	-9.927135	426	-105.7048	426	-83.88278	426	28.76658	426	22.01148	426	-15.24001	426	-7.574469	426	-1.549584	426	1.228874	426	-61.15586	426	-63.42191	426	44.80952	426	48.74418	426	1.815631	426	-1.323887	426	-12.82899	426	-6.565177	426	-88.26769	426	-45.59803	426	66.71149	426	47.43802	426	-12.60468	426	33.96935	426
	427	-11.49072	427	-11.00681	427	-104.0037	427	-81.43655	427	29.05144	427	23.49212	427	-13.66358	427	-5.449506	427	-3.8011	427	-.2330744	427	-62.40971	427	-63.59164	427	44.6512	427	49.59113	427	-1.691704	427	-2.528849	427	-12.82535	427	-5.139277	427	-89.64591	427	-43.6183	427	68.17259	427	47.72639	427	-12.32992	427	33.99583	427
	428	-11.13068	428	-10.39355	428	-103.1457	428	-79.82753	428	31.32835	428	27.85698	428	-14.78611	428	-5.221009	428	-6.236993	428	-1.243453	428	-61.221	428	-62.93788	428	44.39339	428	49.21233	428	-1.266773	428	-3.155572	428	-13.04092	428	-4.245904	428	-91.16885	428	-43.37262	428	69.07479	428	47.6789	428	-11.10365	428	33.61866	428
	429	-10.05271	429	-9.138569	429	-102.7439	429	-79.60983	429	30.67929	429	27.44558	429	-15.22599	429	-8.225734	429	-6.345639	429	-1.349981	429	-61.64278	429	-62.44507	429	43.44233	429	48.52653	429	-4.556314	429	-7.201578	429	-12.68591	429	-6.039113	429	-91.59623	429	-42.3459	429	68.87332	429	48.39976	429	-9.171422	429	36.47648	429
	430	-10.80301	430	-9.466307	430	-103.1364	430	-78.77668	430	28.88394	430	25.84883	430	-14.7817	430	-7.566937	430	-4.783524	430	-.7044708	430	-63.7779	430	-64.01774	430	41.74993	430	46.53704	430	-3.242163	430	-6.089166	430	-13.18967	430	-7.033856	430	-92.02402	430	-41.13471	430	69.5063	430	48.17884	430	-9.164671	430	34.15274	430
	431	-11.04778	431	-9.500032	431	-101.9073	431	-76.65799	431	30.35519	431	29.60842	431	-15.59419	431	-6.253966	431	-4.518383	431	-1.713734	431	-61.69439	431	-63.73474	431	40.89246	431	45.88145	431	-3.066773	431	-3.299089	431	-12.6531	431	-6.235499	431	-92.86279	431	-42.14098	431	69.57094	431	47.2096	431	-7.690163	431	34.12092	431
	432	-10.18428	432	-7.962359	432	-102.8762	432	-77.16061	432	29.70905	432	29.02714	432	-14.11632	432	-4.895145	432	-4.617303	432	-3.10987	432	-58.81349	432	-63.62798	432	40.77953	432	46.55233	432	-4.407796	432	-2.037172	432	-13.19422	432	-6.460606	432	-92.27505	432	-42.10265	432	70.41289	432	47.1002	432	-4.852628	432	39.08213	432
	433	-9.757212	433	-7.23202	433	-101.6652	433	-76.65154	433	30.56791	433	30.15905	433	-15.18512	433	-5.214665	433	-5.359161	433	-4.656117	433	-59.00554	433	-63.68565	433	39.63503	433	45.24529	433	-3.464756	433	-3.847502	433	-13.45625	433	-6.042977	433	-93.0534	433	-44.73186	433	69.56707	433	45.90373	433	-3.840279	433	40.91684	433
	434	-10.15579	434	-8.556288	434	-101.7799	434	-75.99626	434	30.76251	434	31.36004	434	-17.30793	434	-7.153938	434	-6.266614	434	-6.077447	434	-57.09935	434	-63.65685	434	38.78539	434	46.12038	434	-.294438	434	-5.747552	434	-14.09661	434	-6.432695	434	-91.71337	434	-44.91923	434	68.79704	434	45.53777	434	-.8276045	434	45.40069	434
	435	-9.704536	435	-8.107969	435	-102.7271	435	-77.06009	435	30.96157	435	31.29811	435	-18.99057	435	-7.33531	435	-4.212711	435	-5.487329	435	-56.08585	435	-64.04845	435	37.53407	435	43.31274	435	2.334764	435	-5.489955	435	-14.32852	435	-7.583394	435	-90.66584	435	-45.2937	435	68.69164	435	44.81362	435	1.486816	435	47.91348	435
	436	-8.653008	436	-7.517123	436	-102.6652	436	-76.51142	436	30.41401	436	30.8893	436	-17.58966	436	-4.71239	436	-2.836234	436	-4.779225	436	-55.56462	436	-65.31297	436	37.22041	436	43.33355	436	1.416116	436	-6.6054	436	-14.27387	436	-9.368258	436	-89.03127	436	-44.58355	436	66.92445	436	43.38001	436	5.235128	436	50.66267	436
	437	-8.725802	437	-7.993917	437	-101.4126	437	-75.82557	437	31.66716	437	31.51581	437	-18.2261	437	-6.582616	437	-1.918687	437	-3.994566	437	-54.81416	437	-65.53964	437	37.40048	437	43.54758	437	-.7968149	437	-8.401771	437	-14.50152	437	-9.923212	437	-88.16504	437	-43.35306	437	66.29708	437	43.05936	437	8.124852	437	51.28709	437
	438	-8.560272	438	-8.71195	438	-102.4113	438	-75.83465	438	33.92739	438	33.20984	438	-19.22411	438	-9.397352	438	-4.519555	438	-3.357944	438	-54.07092	438	-65.271	438	38.8054	438	44.43559	438	-.4609701	438	-9.288718	438	-13.51762	438	-9.581978	438	-86.73839	438	-43.38837	438	65.0281	438	43.17808	438	10.2488	438	52.48514	438
	439	-7.552751	439	-7.724025	439	-102.3966	439	-76.39321	439	35.06123	439	33.18508	439	-18.01867	439	-8.601519	439	-3.928328	439	-2.495219	439	-54.57201	439	-65.32427	439	39.72485	439	46.38941	439	2.643281	439	-7.652393	439	-14.16397	439	-10.63643	439	-85.13985	439	-43.28737	439	64.11926	439	44.72154	439	14.71608	439	56.47375	439
	440	-7.358902	440	-7.53908	440	-102.8808	440	-76.81363	440	34.79192	440	33.37896	440	-18.01258	440	-7.302756	440	-2.642109	440	-2.253915	440	-56.57279	440	-66.22498	440	39.87739	440	47.46992	440	3.096556	440	-9.520052	440	-14.15052	440	-11.2544	440	-84.34261	440	-41.92718	440	62.81412	440	43.61333	440	14.66998	440	54.79516	440
	441	-8.036922	441	-7.96379	441	-100.7736	441	-74.79462	441	36.4902	441	34.15298	441	-17.80207	441	-6.146231	441	-2.500742	441	-2.659225	441	-56.89141	441	-66.14879	441	39.38377	441	49.15684	441	.4418397	441	-10.08137	441	-14.22322	441	-10.45649	441	-82.67122	441	-37.86188	441	61.5984	441	42.17986	441	16.45745	441	56.09911	441
	442	-7.414557	442	-7.215956	442	-101.0586	442	-75.3514	442	37.11763	442	33.36096	442	-14.66612	442	-1.702289	442	-3.759624	442	-2.119099	442	-57.31544	442	-65.42498	442	38.34507	442	48.19936	442	-.1852441	442	-5.08672	442	-14.30855	442	-10.7528	442	-82.80945	442	-34.84343	442	61.07072	442	40.92561	442	17.3461	442	57.60036	442
	443	-7.349486	443	-7.02922	443	-101.1943	443	-75.36521	443	37.5839	443	32.77413	443	-11.7166	443	-.6391501	443	-6.319791	443	-1.417472	443	-56.07908	443	-65.32384	443	39.53101	443	47.44684	443	-5.71786	443	-6.990024	443	-13.97682	443	-11.14276	443	-83.13157	443	-32.81991	443	60.30399	443	38.93161	443	18.46344	443	60.56602	443
	444	-7.767807	444	-6.964742	444	-100.011	444	-72.77953	444	38.09224	444	34.81873	444	-11.32843	444	-3.218704	444	-6.842224	444	-2.51313	444	-53.21794	444	-63.18029	444	41.56561	444	44.97593	444	-8.266292	444	-7.402116	444	-14.84356	444	-11.5302	444	-83.93131	444	-33.13721	444	60.19239	444	39.39567	444	18.36113	444	59.11523	444
	445	-8.140685	445	-6.39716	445	-98.49948	445	-72.1041	445	38.9407	445	35.71103	445	-10.73597	445	-5.359482	445	-7.852896	445	-2.588259	445	-54.82425	445	-61.72132	445	40.7725	445	40.94245	445	-11.32257	445	-10.26825	445	-14.83846	445	-11.79929	445	-84.41393	445	-33.80824	445	60.21598	445	40.18656	445	20.15286	445	58.96835	445
	446	-8.01849	446	-6.577242	446	-98.70435	446	-74.56838	446	38.30592	446	34.47623	446	-8.466482	446	-4.953225	446	-7.314448	446	-3.746247	446	-54.26029	446	-60.22133	446	37.20156	446	36.57602	446	-10.65121	446	-12.29009	446	-15.40791	446	-12.48152	446	-85.0442	446	-32.83164	446	58.77066	446	40.08994	446	21.84793	446	57.23645	446
	447	-8.170816	447	-7.876338	447	-98.54852	447	-75.51891	447	37.97895	447	34.7749	447	-5.182331	447	-2.040959	447	-5.543018	447	-3.778537	447	-54.68515	447	-59.56871	447	33.73504	447	33.73445	447	-8.393005	447	-11.43586	447	-15.5774	447	-11.6521	447	-86.53294	447	-34.78786	447	57.62842	447	39.07594	447	21.07304	447	48.76594	447
	448	-7.61719	448	-8.789483	448	-97.05233	448	-74.71348	448	39.53423	448	37.45591	448	-3.953894	448	.4405442	448	-7.064359	448	-3.841685	448	-50.50661	448	-57.78704	448	31.49917	448	32.80585	448	-8.159722	448	-9.625854	448	-15.86197	448	-10.34664	448	-87.29235	448	-36.30546	448	57.43488	448	38.08801	448	22.01555	448	48.74096	448
	449	-7.052727	449	-8.423051	449	-96.5472	449	-73.11663	449	37.30022	449	35.58977	449	-3.29519	449	2.557796	449	-6.193861	449	-3.240855	449	-48.09163	449	-58.80036	449	30.4271	449	32.99972	449	-11.48204	449	-8.511959	449	-16.57649	449	-9.909081	449	-87.86608	449	-38.91639	449	58.19353	449	38.68344	449	22.10829	449	49.496	449
	450	-6.870727	450	-7.446566	450	-96.47297	450	-72.14587	450	36.27198	450	36.99228	450	-3.7176	450	3.534324	450	-5.757857	450	-4.120216	450	-48.68303	450	-60.22427	450	28.80415	450	30.5915	450	-9.238586	450	-7.946943	450	-17.01693	450	-8.985532	450	-88.11888	450	-41.20363	450	58.58141	450	38.53786	450	20.84602	450	50.30808	450
	451	-6.502508	451	-6.713316	451	-95.04237	451	-69.59878	451	38.62446	451	39.64771	451	-4.303745	451	2.903662	451	-4.837227	451	-3.329917	451	-49.51262	451	-58.92352	451	27.93332	451	30.30028	451	-7.495471	451	-10.63976	451	-17.67392	451	-9.197242	451	-88.41167	451	-43.03211	451	58.4402	451	40.21651	451	19.63553	451	50.88474	451
	452	-5.827034	452	-6.023589	452	-95.18818	452	-70.37611	452	38.29957	452	36.85662	452	-6.070242	452	.1638663	452	-3.353787	452	-3.584231	452	-49.42767	452	-58.04472	452	25.77937	452	27.3619	452	-6.28124	452	-9.594814	452	-17.77209	452	-10.28796	452	-88.2003	452	-44.36965	452	57.70531	452	39.35676	452	19.1486	452	50.87839	452
	453	-5.817594	453	-5.982486	453	-94.94034	453	-71.30294	453	37.67993	453	34.43167	453	-6.847901	453	1.738174	453	-4.422721	453	-1.85316	453	-49.28829	453	-58.32018	453	25.06104	453	26.27609	453	-2.207411	453	-6.54422	453	-17.9266	453	-13.04537	453	-87.86347	453	-44.32885	453	57.50111	453	38.22543	453	20.74662	453	50.0975	453
	454	-5.489967	454	-6.192273	454	-93.61671	454	-70.26768	454	41.45497	454	38.4593	454	-5.82579	454	4.670346	454	-3.982418	454	-2.338976	454	-47.90952	454	-57.6721	454	25.21678	454	25.94938	454	-.5812985	454	-6.285277	454	-16.96445	454	-13.87021	454	-87.81638	454	-45.1862	454	56.35729	454	37.68734	454	21.22073	454	47.99809	454
	455	-4.803765	455	-5.38621	455	-92.02682	455	-68.41537	455	42.82777	455	40.34547	455	-7.871172	455	2.907009	455	-3.924511	455	-2.540233	455	-48.24762	455	-55.15948	455	24.63887	455	25.97427	455	-2.384564	455	-6.950828	455	-16.87704	455	-14.30778	455	-88.01085	455	-45.55141	455	55.51687	455	37.51612	455	24.3914	455	50.21111	455
	456	-4.174059	456	-4.734024	456	-91.3783	456	-67.93385	456	43.28794	456	41.2156	456	-8.957003	456	1.893488	456	-2.604201	456	-2.705992	456	-50.25206	456	-55.06537	456	25.44172	456	25.18461	456	-3.036574	456	-7.686049	456	-17.46865	456	-15.78071	456	-87.731	456	-44.59041	456	55.69332	456	39.19154	456	27.16531	456	52.46802	456
	457	-4.936739	457	-5.024155	457	-90.95193	457	-67.30081	457	43.78786	457	43.325	457	-10.15996	457	1.914845	457	-3.700521	457	-4.212611	457	-49.5963	457	-54.51403	457	25.36511	457	24.10641	457	-1.971729	457	-8.05177	457	-17.04142	457	-14.99818	457	-87.91276	457	-43.34661	457	55.80753	457	40.42421	457	28.03928	457	50.34751	457
	458	-4.72006	458	-4.550143	458	-90.51334	458	-66.83712	458	44.6998	458	44.64858	458	-10.14262	458	2.569197	458	-4.016787	458	-4.520238	458	-51.53479	458	-53.27967	458	26.2604	458	25.16309	458	-4.01799	458	-7.707091	458	-16.96886	458	-14.8382	458	-87.32623	458	-39.10838	458	55.33223	458	41.71914	458	31.24585	458	52.20526	458
	459	-3.625847	459	-3.232066	459	-90.03734	459	-66.44141	459	46.37487	459	45.45602	459	-9.472317	459	2.906351	459	-5.614495	459	-5.104201	459	-50.1396	459	-53.13134	459	27.03383	459	27.52916	459	-2.134131	459	-2.989396	459	-16.45861	459	-13.6312	459	-88.85317	459	-37.47838	459	54.30037	459	41.58562	459	34.39607	459	53.27679	459
	460	-3.662204	460	-4.303031	460	-89.68449	460	-65.66674	460	44.23463	460	42.36584	460	-8.18819	460	4.09408	460	-7.736062	460	-5.627825	460	-50.78376	460	-53.64873	460	30.88886	460	29.4065	460	-3.622164	460	-4.171074	460	-16.44712	460	-12.21682	460	-89.90015	460	-34.82525	460	53.78069	460	38.84618	460	36.46964	460	53.60091	460
	461	-3.056254	461	-4.205505	461	-89.71081	461	-64.81229	461	44.97181	461	43.3362	461	-6.576706	461	4.048801	461	-7.7813	461	-4.972602	461	-51.12467	461	-52.78741	461	32.63431	461	31.07545	461	-6.782674	461	-6.155143	461	-15.66544	461	-11.75479	461	-91.05986	461	-34.78903	461	54.83162	461	38.989	461	38.56071	461	55.10855	461
	462	-2.958917	462	-4.193408	462	-89.81606	462	-64.59264	462	43.71881	462	43.65496	462	-6.053709	462	3.511213	462	-6.83356	462	-4.918414	462	-49.94579	462	-52.6162	462	31.34229	462	30.98519	462	-4.384315	462	-4.25739	462	-15.74214	462	-12.64312	462	-92.00771	462	-35.81289	462	54.54223	462	38.8846	462	40.94709	462	58.9319	462
	463	-3.097322	463	-4.712841	463	-90.01004	463	-64.32076	463	44.6077	463	42.60513	463	-2.674791	463	4.470014	463	-7.439837	463	-4.834873	463	-50.54608	463	-53.4189	463	29.85309	463	30.62394	463	-2.945594	463	-3.182454	463	-16.72644	463	-13.77289	463	-92.47768	463	-35.48545	463	54.89733	463	39.51413	463	41.66904	463	60.08258	463
	464	-2.812799	464	-4.934863	464	-90.19263	464	-64.6191	464	44.4911	464	41.18455	464	-1.252393	464	5.553652	464	-6.770139	464	-4.35457	464	-49.74352	464	-53.45995	464	30.73553	464	30.86498	464	-1.890348	464	-.5700353	464	-16.94304	464	-12.71113	464	-93.2545	464	-36.50458	464	53.73838	464	37.99925	464	41.93697	464	57.20905	464
	465	-3.05347	465	-4.654031	465	-89.98234	465	-63.15891	465	44.56209	465	42.63648	465	8.500665E-02	465	6.058247	465	-4.586166	465	-3.611249	465	-47.33476	465	-52.11643	465	31.83444	465	30.13597	465	-3.691726	465	2.609372E-02	465	-17.16479	465	-10.52921	465	-93.24058	465	-35.96639	465	53.40828	465	38.13379	465	44.07685	465	61.69995	465
	466	-2.947227	466	-3.507434	466	-90.52527	466	-62.47388	466	47.10008	466	46.62534	466	.8863525	466	8.285951	466	-5.776834	466	-5.503576	466	-45.53633	466	-52.30876	466	30.34363	466	28.80388	466	-1.39544	466	3.06986	466	-18.30238	466	-11.76298	466	-93.83516	466	-37.18947	466	52.82515	466	37.92466	466	42.83401	466	65.05257	466
	467	-3.323373	467	-3.42649	467	-90.29841	467	-61.11305	467	46.15926	467	47.55774	467	2.403505	467	9.790732	467	-5.689703	467	-7.221086	467	-43.77539	467	-51.10849	467	27.35633	467	26.6793	467	1.658686	467	1.463599	467	-19.23428	467	-13.04304	467	-93.30333	467	-35.82294	467	51.74191	467	37.7825	467	42.56435	467	69.0428	467
	468	-3.046651	468	-3.332623	468	-91.07806	468	-61.07811	468	46.1336	468	47.80858	468	.8861203	468	5.792693	468	-5.489652	468	-8.42189	468	-44.10283	468	-51.21617	468	25.4009	468	25.44017	468	.5396637	468	1.700978	468	-19.61043	468	-14.68086	468	-92.69519	468	-35.64058	468	51.70422	468	37.7099	468	41.37253	468	72.58986	468
	469	-3.705496	469	-3.448119	469	-91.51434	469	-61.15898	469	47.61839	469	48.46753	469	1.111676	469	3.085313	469	-4.79532	469	-8.812698	469	-43.58299	469	-50.96569	469	24.11468	469	24.02163	469	3.136318	469	4.188043	469	-19.55438	469	-15.5791	469	-91.50932	469	-35.97185	469	49.90189	469	36.3822	469	40.26707	469	74.7291	469
	470	-3.346726	470	-3.606947	470	-91.39432	470	-59.56579	470	46.17548	470	46.75167	470	3.148815	470	7.438725	470	-2.536148	470	-6.850698	470	-42.28593	470	-49.85807	470	24.06262	470	24.85971	470	6.779891	470	5.743932	470	-19.14898	470	-15.84465	470	-89.68005	470	-36.94976	470	48.3302	470	34.278	470	38.7256	470	72.01985	470
	471	-2.75609	471	-3.126849	471	-91.14543	471	-58.69473	471	50.12281	471	50.67489	471	3.727777	471	10.75491	471	-2.195555	471	-7.538711	471	-42.20808	471	-50.05793	471	23.06424	471	24.86012	471	9.467928	471	4.20394	471	-18.90034	471	-14.14183	471	-87.27733	471	-37.16717	471	47.29189	471	33.36521	471	38.01352	471	68.59976	471
	472	-2.478993	472	-3.219361	472	-91.14711	472	-57.15348	472	51.37159	472	51.0547	472	2.32708	472	11.66733	472	-2.254161	472	-7.946327	472	-41.5073	472	-50.02007	472	23.04963	472	23.20474	472	7.975625	472	3.102133	472	-18.7063	472	-14.27772	472	-85.10125	472	-36.88396	472	47.14881	472	32.29768	472	42.4024	472	70.35506	472
	473	-2.038958	473	-3.057478	473	-91.3922	473	-57.11425	473	50.47367	473	49.42139	473	.6974092	473	12.51056	473	-3.319811	473	-8.471501	473	-44.28187	473	-52.01879	473	23.21251	473	22.13025	473	5.487874	473	.2754959	473	-18.33832	473	-15.26955	473	-83.76135	473	-36.43725	473	46.43347	473	32.85612	473	43.3596	473	67.09627	473
	474	-.972157	474	-2.445058	474	-90.50956	474	-56.33364	474	51.82973	474	48.80163	474	.7056265	474	12.20088	474	-4.150472	474	-10.32394	474	-43.30313	474	-52.2844	474	23.98547	474	22.99374	474	4.684352	474	.405941	474	-17.47501	474	-15.29661	474	-81.87553	474	-32.89949	474	45.15255	474	33.27179	474	44.31948	474	63.15249	474
	475	-.4625222	475	-1.861757	475	-90.55479	475	-57.60884	475	49.97454	475	48.73417	475	-4.982229E-02	475	11.64306	475	-4.887168	475	-10.07885	475	-46.96486	475	-52.91143	475	24.68377	475	22.16463	475	4.712303	475	5.258759	475	-16.15495	475	-15.38625	475	-81.10961	475	-29.66599	475	44.57798	475	33.61572	475	43.37168	475	61.90123	475
	476	-1.257846	476	-1.697922	476	-90.375	476	-58.42154	476	48.28178	476	46.40927	476	.2661478	476	12.57559	476	-4.920864	476	-9.35351	476	-47.06345	476	-52.98695	476	23.70202	476	20.65866	476	4.152929	476	10.50135	476	-15.95958	476	-13.6315	476	-80.90252	476	-27.21636	476	43.29686	476	33.8726	476	42.68955	476	59.01921	476
	477	-1.011156	477	-1.213267	477	-88.43252	477	-56.50752	477	48.67216	477	47.98423	477	.5743196	477	13.91926	477	-5.689838	477	-9.719481	477	-48.5858	477	-53.92218	477	25.62101	477	21.45248	477	.6308401	477	9.372806	477	-16.0264	477	-12.19379	477	-80.40675	477	-25.18451	477	43.08049	477	33.12193	477	43.48094	477	57.12633	477
	478	-.1367399	478	.4543136	478	-88.73217	478	-56.93195	478	51.3066	478	51.36204	478	.4997043	478	12.35508	478	-6.789506	478	-9.794579	478	-49.19602	478	-52.73352	478	25.73977	478	20.08459	478	.2079895	478	9.098288	478	-15.65308	478	-9.915918	478	-81.5792	478	-25.18651	478	43.48574	478	32.72234	478	43.16102	478	54.6943	478
	479	-1.288486	479	-.8100159	479	-89.69993	479	-59.72149	479	47.95484	479	45.37745	479	.6672245	479	9.239586	479	-6.314357	479	-8.575757	479	-47.53298	479	-50.96637	479	26.25228	479	18.92904	479	2.216292	479	6.362849	479	-15.26465	479	-7.824068	479	-81.21061	479	-24.60586	479	44.06879	479	33.55633	479	44.32854	479	56.02523	479
	480	-1.865918	480	-3.028449	480	-89.36189	480	-59.34905	480	47.58846	480	44.50232	480	1.894935	480	10.17337	480	-5.797689	480	-9.482707	480	-47.35995	480	-52.95761	480	27.08327	480	18.94092	480	.934996	480	4.085983	480	-16.01243	480	-8.894984	480	-81.74822	480	-25.42076	480	43.55008	480	31.84657	480	43.83746	480	52.43633	480
	481	-.7248968	481	-2.516569	481	-88.03201	481	-58.02095	481	48.40703	481	47.48048	481	4.170424	481	12.01131	481	-6.010861	481	-9.055941	481	-46.65648	481	-53.29184	481	26.49489	481	19.17194	481	9.777188E-02	481	4.870045	481	-16.29973	481	-8.614343	481	-82.19963	481	-27.27718	481	42.89119	481	29.81237	481	42.90951	481	48.64081	481
	482	-.2262256	482	-1.818065	482	-88.47295	482	-59.65631	482	48.88044	482	49.09206	482	4.81613	482	10.85367	482	-4.186535	482	-8.933908	482	-45.04915	482	-52.61948	482	26.43601	482	19.0325	482	.1948589	482	8.72204	482	-16.66618	482	-8.443172	482	-82.34122	482	-28.43596	482	43.59553	482	30.98545	482	43.14789	482	51.28419	482
	483	5.496718E-02	483	-1.860126	483	-88.09981	483	-59.19642	483	47.99996	483	49.85361	483	4.855535	483	10.41321	483	-3.40345	483	-8.88704	483	-42.77264	483	-51.21659	483	23.25829	483	16.78176	483	-1.883166	483	2.511264	483	-17.10612	483	-8.208949	483	-82.90575	483	-31.17153	483	42.24705	483	32.15406	483	42.14568	483	51.63604	483
	484	.3191189	484	-.947068	484	-86.97845	484	-57.62941	484	46.1561	484	49.17077	484	5.730359	484	9.919876	484	-3.039591	484	-10.40089	484	-42.31493	484	-50.2878	484	22.82288	484	17.80306	484	-.6068537	484	.8677233	484	-17.93063	484	-8.647554	484	-82.82568	484	-32.54535	484	42.12658	484	32.86631	484	40.8223	484	53.15344	484
	485	.5818356	485	-.4735478	485	-86.52888	485	-56.85133	485	47.10175	485	49.69231	485	5.535571	485	9.173037	485	-2.139639	485	-10.8527	485	-42.24659	485	-51.01258	485	23.5275	485	18.2265	485	2.191462	485	3.362881	485	-18.38835	485	-9.043081	485	-82.92923	485	-33.15895	485	41.891	485	33.40178	485	37.91631	485	53.64225	485
	486	-.1990301	486	-.6477913	486	-85.73654	486	-56.10228	486	47.35763	486	49.09779	486	5.888388	486	9.294275	486	-.2461032	486	-10.28143	486	-41.00167	486	-51.32637	486	23.27052	486	16.03893	486	6.722466	486	5.974691	486	-19.06304	486	-8.604253	486	-82.2795	486	-33.65853	486	40.71709	486	32.77189	486	36.40687	486	53.07899	486
	487	.5169057	487	-.7809884	487	-85.04807	487	-54.93191	487	47.34884	487	50.1029	487	7.38624	487	12.4996	487	.8679031	487	-8.953617	487	-41.61026	487	-51.56586	487	21.50464	487	15.02021	487	7.24791	487	5.888755	487	-19.75627	487	-8.330812	487	-82.43198	487	-35.11859	487	40.47533	487	30.94331	487	34.00086	487	51.05569	487
	488	.8492081	488	-.8992342	488	-85.16647	488	-55.42553	488	49.29557	488	50.80053	488	7.586925	488	12.40552	488	1.050742	488	-8.952488	488	-41.54001	488	-49.88936	488	19.29711	488	13.63016	488	6.413654	488	5.093832	488	-19.814	488	-9.28406	488	-81.59914	488	-36.18759	488	40.45158	488	30.02696	488	33.88323	488	51.409	488
	489	1.319377	489	-.6697358	489	-84.52711	489	-53.7853	489	49.83485	489	51.76896	489	5.949317	489	12.31596	489	-.2243503	489	-8.582347	489	-41.39817	489	-49.14469	489	18.04417	489	13.28269	489	6.111207	489	2.926494	489	-20.86833	489	-11.81918	489	-80.73915	489	-34.75604	489	41.50983	489	31.62657	489	36.82374	489	55.79449	489
	490	1.697855	490	-.6583575	490	-83.56513	490	-53.51395	490	49.85877	490	52.0728	490	5.983136	490	13.79108	490	-1.227562	490	-9.673197	490	-43.78364	490	-49.00207	490	16.68668	490	11.78533	490	6.883162	490	2.762246	490	-21.21817	490	-15.01552	490	-81.36123	490	-33.14451	490	41.51452	490	32.25455	490	36.71696	490	52.4822	490
	491	1.569507	491	-.9548177	491	-83.54633	491	-54.68742	491	51.19883	491	51.97432	491	6.910873	491	15.31792	491	-.7392668	491	-9.600063	491	-46.30787	491	-48.7696	491	17.67239	491	12.3157	491	6.929744	491	2.605597	491	-20.84925	491	-16.17399	491	-81.4517	491	-29.45563	491	41.46334	491	33.11906	491	38.13485	491	49.41701	491
[truncated: 16 more columns]
