# Supplementary material for: A single Musashi gene allele is sufficient to maintain mouse photoreceptor cells
Source: PLoS One. 2026 May 14;21(5):e0338576. doi: 10.1371/journal.pone.0338576 (PMC13175383; doi:10.1371/journal.pone.0338576)
Supplement: S3 File — (ZIP) [file pone.0338576.s012.zip › Supplementary_data_1_RawERG_data_and_R-code/3rd batch/D56_Msi TKO_CONE_042025.CSV]

Information	Record_No	4445	Record_No	4446	Record_No	4455	Record_No	4456	Record_No	4465	Record_No	4466	Record_No	4475	Record_No	4476
	Animal ID	1084	Animal ID	1084	Animal ID	1080	Animal ID	1080	Animal ID	1081	Animal ID	1081	Animal ID	1087	Animal ID	1087
	Session		Session		Session		Session		Session		Session		Session		Session
	Species/Breed		Species/Breed		Species/Breed		Species/Breed		Species/Breed		Species/Breed		Species/Breed		Species/Breed
	Study protocol #		Study protocol #		Study protocol #		Study protocol #		Study protocol #		Study protocol #		Study protocol #		Study protocol #
	Birthdate	Dec/30/1899	Birthdate	Dec/30/1899	Birthdate	Dec/30/1899	Birthdate	Dec/30/1899	Birthdate	Dec/30/1899	Birthdate	Dec/30/1899	Birthdate	Dec/30/1899	Birthdate	Dec/30/1899
	TestDate	Apr/20/2025	TestDate	Apr/20/2025	TestDate	Apr/20/2025	TestDate	Apr/20/2025	TestDate	Apr/20/2025	TestDate	Apr/20/2025	TestDate	Apr/20/2025	TestDate	Apr/20/2025
	TestTime	12:04:14	TestTime	12:04:14	TestTime	12:30:29	TestTime	12:30:29	TestTime	12:50:24	TestTime	12:50:24	TestTime	16:39:51	TestTime	16:39:51
	Protocol	SARO PHOTOPIC CONE	Protocol	SARO PHOTOPIC CONE	Protocol	SARO PHOTOPIC CONE	Protocol	SARO PHOTOPIC CONE	Protocol	SARO PHOTOPIC CONE	Protocol	SARO PHOTOPIC CONE	Protocol	SARO PHOTOPIC CONE	Protocol	SARO PHOTOPIC CONE
	Step_No	2	Step_No	2	Step_No	2	Step_No	2	Step_No	2	Step_No	2	Step_No	2	Step_No	2
	Label	R	Label	L	Label	R	Label	L	Label	R	Label	L	Label	R	Label	L
	Stimulus	WHT Phot WHT 3dB Flash	Stimulus	WHT Phot WHT 3dB Flash	Stimulus	WHT Phot WHT 3dB Flash	Stimulus	WHT Phot WHT 3dB Flash	Stimulus	WHT Phot WHT 3dB Flash	Stimulus	WHT Phot WHT 3dB Flash	Stimulus	WHT Phot WHT 3dB Flash	Stimulus	WHT Phot WHT 3dB Flash
	Low cut (Hz)	0.3	Low cut (Hz)	0.3	Low cut (Hz)	0.3	Low cut (Hz)	0.3	Low cut (Hz)	0.3	Low cut (Hz)	0.3	Low cut (Hz)	0.3	Low cut (Hz)	0.3
	High cut (Hz)	500	High cut (Hz)	500	High cut (Hz)	500	High cut (Hz)	500	High cut (Hz)	500	High cut (Hz)	500	High cut (Hz)	500	High cut (Hz)	500
	Notch	OFF	Notch	OFF	Notch	OFF	Notch	OFF	Notch	OFF	Notch	OFF	Notch	OFF	Notch	OFF
Cursor #	4445 Time	4445 Amp	4446 Time	4446 Amp	4455 Time	4455 Amp	4456 Time	4456 Amp	4465 Time	4465 Amp	4466 Time	4466 Amp	4475 Time	4475 Amp	4476 Time	4476 Amp
1
2
3
4
5
6
7
8
9
10
Wave Data	4445 Time	4445 Amp	4446 Time	4446 Amp	4455 Time	4455 Amp	4456 Time	4456 Amp	4465 Time	4465 Amp	4466 Time	4466 Amp	4475 Time	4475 Amp	4476 Time	4476 Amp
	-20	.2059798	-20	.4127254	-20	.2691239	-20	-1.029359	-20	-2.451987	-20	-3.559316	-20	-1.192278	-20	-2.712059
	-19	.2610801	-19	.6009998	-19	.4422463	-19	-.6883541	-19	-2.533591	-19	-3.015267	-19	-1.209602	-19	-2.854307
	-18	.4961378	-18	.6104324	-18	.7624986	-18	-.4626036	-18	-2.368857	-18	-2.721816	-18	-1.1799	-18	-2.848629
	-17	.3442194	-17	.7341889	-17	1.297706	-17	-9.271412E-02	-17	-2.106165	-17	-2.638912	-17	-1.312409	-17	-2.950219
	-16	.2687133	-16	.8427404	-16	1.93985	-16	.3557452	-16	-1.966571	-16	-2.363866	-16	-1.396619	-16	-2.86902
	-15	.1767781	-15	1.022167	-15	2.546227	-15	.5931358	-15	-1.873114	-15	-2.496011	-15	-1.384863	-15	-2.620118
	-14	.7566041	-14	.5167751	-14	1.317667	-14	.923988	-14	-2.978566	-14	-1.700754	-14	-1.030304	-14	-2.993045
	-13	.4912024	-13	1.205796	-13	1.801829	-13	1.245474	-13	-1.935943	-13	-2.54203	-13	-1.056601	-13	-2.369468
	-12	.8488058	-12	.696228	-12	2.398501	-12	.1665017	-12	-1.225484	-12	-2.747617	-12	-1.470991	-12	-2.542886
	-11	-.2448711	-11	1.157471	-11	2.852178	-11	-7.141638E-02	-11	-.9735406	-11	-2.716134	-11	-1.848496	-11	-2.955148
	-10	-.4614791	-10	.947918	-10	3.345272	-10	.620308	-10	-1.506482	-10	-1.515432	-10	-1.665807	-10	-2.589877
	-9	-.3295938	-9	1.608815	-9	3.561918	-9	.6739585	-9	-2.618667	-9	-3.754102	-9	-1.23698	-9	-2.270281
	-8	.4825918	-8	.5991276	-8	3.407302	-8	.8665371	-8	-3.313637	-8	-1.97173	-8	-1.822357	-8	-2.610701
	-7	-.2540759	-7	1.298852	-7	3.591141	-7	.8084475	-7	-4.711975	-7	-4.331014	-7	-1.898614	-7	-1.8808
	-6	.3385879	-6	1.219674	-6	3.637401	-6	9.629146E-02	-6	-5.386299	-6	-3.903327	-6	-2.880133	-6	-2.673955
	-5	3.752361E-02	-5	.9784267	-5	3.392163	-5	-.9897913	-5	-4.297938	-5	-3.551857	-5	-3.496932	-5	-3.017938
	-4	.4914083	-4	.9978791	-4	3.972155	-4	1.159802	-4	-4.817388	-4	-1.081208	-4	-3.947928	-4	-3.719069
	-3	.1637065	-3	.8207906	-3	3.533152	-3	1.921377	-3	-4.676158	-3	-3.271466	-3	-3.827178	-3	-3.858223
	-2	-1.052906	-2	.4126121	-2	3.733523	-2	1.767702	-2	-3.268807	-2	-3.729457	-2	-3.926285	-2	-4.131665
	-1	-.2324713	-1	.1101646	-1	3.172617	-1	1.010834	-1	-2.827427	-1	-4.068253	-1	-4.334599	-1	-3.390455
	0	-7.791726E-02	0	-.3245266	0	2.758886	0	8.633669E-02	0	-3.557126	0	-2.743745	0	-4.06121	0	-2.76176
	1	-2.009857	1	-.6449575	1	.3942741	1	-.4762666	1	-5.508456	1	-3.223086	1	-6.406316	1	-4.016984
	2	-6.526884E-02	2	-1.218455	2	2.462585	2	.7894916	2	-3.270118	2	-1.509745	2	-5.413321	2	-4.660037
	3	-.3154745	3	-.4078714	3	2.7624	3	1.756082	3	-2.946079	3	-1.448777	3	-4.538044	3	-4.382025
	4	-.5583906	4	-.364106	4	2.118954	4	1.073916	4	-3.652274	4	-1.612141	4	-5.335851	4	-3.81955
	5	-1.455254	5	2.234426E-02	5	1.954446	5	-.720592	5	-4.884123	5	-4.359738	5	-5.255284	5	-3.632712
	6	-2.480901	6	-.3046256	6	1.557482	6	-1.289108	6	-3.422559	6	-.4685286	6	-6.135458	6	-4.529609
	7	-2.004761	7	-2.02582	7	1.446385	7	-1.136203	7	-4.529823	7	-1.913078	7	-6.312427	7	-4.887384
	8	-2.505736	8	-1.943104	8	1.010279	8	-1.679375	8	-5.87474	8	-2.186634	8	-6.984733	8	-5.527929
	9	-4.007777	9	-3.958699	9	-.8402325	9	-4.188289	9	-7.15902	9	-4.592898	9	-8.529225	9	-5.826294
	10	-5.048474	10	-6.116883	10	-2.316083	10	-6.878019	10	-8.010435	10	-6.087371	10	-9.695472	10	-5.721711
	11	-6.081873	11	-8.019567	11	-3.721666	11	-9.181665	11	-9.763141	11	-5.803579	11	-11.809	11	-7.079581
	12	-8.658543	12	-11.13053	12	-5.530938	12	-11.53611	12	-10.35315	12	-8.222091	12	-14.5763	12	-9.232011
	13	-11.74979	13	-13.62188	13	-7.127823	13	-11.53056	13	-11.17323	13	-7.820958	13	-17.04966	13	-11.65802
	14	-13.50896	14	-17.63212	14	-9.124416	14	-13.32884	14	-15.91867	14	-11.94142	14	-18.76844	14	-13.02982
	15	-14.95728	15	-19.12148	15	-9.455229	15	-14.53085	15	-16.35335	15	-15.85339	15	-20.64484	15	-14.95367
	16	-16.09955	16	-21.09837	16	-9.945053	16	-15.98324	16	-18.33425	16	-14.46586	16	-22.26199	16	-16.32701
	17	-16.81303	17	-21.62791	17	-10.35936	17	-17.46395	17	-19.75605	17	-14.57504	17	-22.89695	17	-17.09934
	18	-15.96197	18	-22.62083	18	-10.29358	18	-17.51743	18	-19.16481	18	-13.63267	18	-22.82112	18	-18.19318
	19	-16.14642	19	-23.40264	19	-10.75733	19	-17.52983	19	-19.21453	19	-15.01322	19	-22.97165	19	-17.99591
	20	-15.73085	20	-23.02029	20	-9.650515	20	-15.8156	20	-18.69446	20	-14.66537	20	-22.50382	20	-16.84376
	21	-14.60235	21	-22.06654	21	-9.583843	21	-16.59667	21	-19.55544	21	-14.16977	21	-22.34696	21	-15.30317
	22	-14.27158	22	-21.41739	22	-8.563254	22	-17.13727	22	-19.31152	22	-11.0858	22	-22.35862	22	-14.68746
	23	-13.15483	23	-20.22535	23	-6.797197	23	-14.76251	23	-18.53045	23	-6.58564	23	-22.25163	23	-14.62181
	24	-11.88605	24	-18.00034	24	-4.56873	24	-12.0465	24	-18.45347	24	-1.642294	24	-21.31486	24	-15.45494
	25	-9.249897	25	-13.85243	25	.1615494	25	-5.50296	25	-15.50369	25	7.316945	25	-19.44805	25	-14.73712
	26	-3.380235	26	-7.246765	26	8.799356	26	4.440547	26	-11.15263	26	18.03759	26	-16.92585	26	-11.76521
	27	4.073308	27	4.797608	27	20.52794	27	18.15313	27	-2.440247	27	30.99082	27	-12.56872	27	-7.51416
	28	14.97213	28	18.66982	28	31.57853	28	31.44513	28	7.194844	28	44.26249	28	-5.686785	28	-1.670052
	29	27.69084	29	33.51737	29	42.0029	29	46.54605	29	17.48038	29	56.31045	29	3.712909	29	5.844079
	30	39.30243	30	48.68718	30	51.00707	30	61.06362	30	31.15638	30	63.89226	30	15.47173	30	14.39285
	31	50.54676	31	62.69463	31	57.00335	31	71.75194	31	44.20712	31	66.68054	31	26.60353	31	20.92197
	32	61.42476	32	74.62981	32	61.29292	32	79.13136	32	52.3237	32	64.56561	32	35.78136	32	27.18439
	33	65.9892	33	82.5182	33	62.64167	33	82.83764	33	57.25556	33	63.85147	33	43.5002	33	33.08641
	34	68.10377	34	86.27014	34	61.85543	34	83.73595	34	58.21225	34	59.96505	34	48.17643	34	36.41473
	35	68.0742	35	85.90108	35	58.93215	35	82.08912	35	58.83821	35	55.93577	35	49.85398	35	37.5653
	36	64.5896	36	83.31513	36	54.91966	36	78.96159	36	57.91448	36	50.11636	36	48.8898	36	37.33092
	37	60.21955	37	79.08144	37	50.93233	37	74.34071	37	57.54936	37	43.569	37	45.78449	37	34.40019
	38	54.38337	38	72.94723	38	46.00434	38	65.9063	38	54.69172	38	33.0805	38	40.98435	38	30.46733
	39	49.16387	39	66.29642	39	40.13901	39	57.15153	39	51.18007	39	30.56843	39	35.87635	39	26.55523
	40	43.91954	40	57.45834	40	34.40487	40	49.26212	40	45.25898	40	28.42121	40	31.8961	40	22.84045
	41	37.01573	41	48.98682	41	30.81077	41	44.0475	41	39.22947	41	28.27287	41	27.45619	41	18.66963
	42	29.96283	42	40.76018	42	31.67026	42	44.82249	42	33.52034	42	34.30553	42	23.38842	42	15.55577
	43	25.02874	43	34.61688	43	37.39294	43	49.79669	43	28.77295	43	46.43146	43	18.38951	43	12.59855
	44	23.44158	44	33.91921	44	48.35123	44	60.06908	44	27.94176	44	63.64958	44	12.68696	44	8.60885
	45	27.73018	45	38.59437	45	60.19947	45	72.20406	45	31.60973	45	80.52945	45	7.65019	45	5.8904
	46	38.67205	46	50.11017	46	69.93082	46	85.94772	46	38.17867	46	96.29099	46	4.969056	46	4.776898
	47	53.26343	47	69.8662	47	77.14458	47	98.00223	47	48.18644	47	104.6328	47	6.96096	47	6.344844
	48	70.43761	48	91.17831	48	81.00455	48	105.3578	48	59.62965	48	106.7157	48	12.43137	48	9.908473
	49	88.65707	49	110.0181	49	83.49849	49	111.3438	49	72.07732	49	108.3708	49	23.86703	49	18.11767
	50	100.711	50	124.588	50	84.27184	50	114.1153	50	84.47507	50	106.2901	50	37.43333	50	27.57271
	51	107.2194	51	133.1106	51	81.65579	51	113.1638	51	95.31626	51	99.60865	51	50.5209	51	36.05752
	52	107.2296	52	134.4193	52	76.76075	52	108.7791	52	101.786	52	88.79313	52	61.14215	52	44.3067
	53	100.7565	53	130.07	53	69.34982	53	101.9952	53	102.8909	53	75.30801	53	67.54037	53	49.61547
	54	90.15042	54	120.615	54	60.56299	54	91.51534	54	101.6902	54	61.7619	54	70.88314	54	52.13069
	55	76.37833	55	106.2129	55	50.97707	55	78.38746	55	95.30404	55	45.82732	55	70.5332	55	50.72563
	56	62.41965	56	90.24356	56	41.79525	56	66.44766	56	86.12045	56	36.91737	56	67.99796	56	47.31791
	57	47.48049	57	74.41613	57	33.85992	57	56.57666	57	77.27871	57	25.79344	57	63.42211	57	43.04866
	58	33.04844	58	58.15923	58	24.82601	58	45.44092	58	65.68266	58	13.95523	58	57.31322	58	36.76221
	59	21.46235	59	42.83104	59	18.04812	59	36.18044	59	54.13542	59	6.490786	59	51.3582	59	32.23555
	60	11.33202	60	30.24522	60	13.09385	60	27.27281	60	42.86816	60	-2.514908	60	45.2165	60	27.44608
	61	2.865176	61	18.20518	61	7.522446	61	18.49985	61	32.45611	61	-6.384628	61	38.70917	61	21.95105
	62	-3.565742	62	9.294924	62	3.23467	62	11.00493	62	22.88102	62	-9.167897	62	33.05877	62	17.72154
	63	-9.428864	63	2.182379	63	-.2379152	63	8.068015	63	13.71922	63	-10.17037	63	26.59565	63	13.68459
	64	-13.90052	64	-3.916301	64	-2.595229	64	5.272691	64	5.284185	64	-11.69306	64	20.75313	64	8.984137
	65	-16.25701	65	-8.619515	65	-5.197558	65	.8128923	65	-2.130511	65	-10.6888	65	15.14983	65	4.249722
	66	-16.94024	66	-11.2975	66	-6.589787	66	-1.95123	66	-6.870506	66	-10.25437	66	10.60009	66	1.089624
	67	-16.79929	67	-12.71862	67	-6.322045	67	-3.034425	67	-9.192567	67	-8.215036	67	7.401937	67	-1.796585
	68	-16.36463	68	-12.49413	68	-6.56899	68	-3.054737	68	-10.03932	68	-5.899673	68	4.142815	68	-5.023692
	69	-15.29804	69	-11.45672	69	-6.310722	69	-3.097412	69	-12.02524	69	-5.262588	69	1.581588	69	-7.276097
	70	-12.85559	70	-10.47538	70	-5.997432	70	-2.720367	70	-14.05683	70	-5.326137	70	-.479779	70	-9.152421
	71	-11.17454	71	-8.806905	71	-5.382595	71	-3.467056	71	-14.46733	71	-5.665554	71	-1.520612	71	-10.16013
	72	-9.668661	72	-6.883029	72	-4.922838	72	-4.150441	72	-13.62473	72	-4.915075	72	-2.006063	72	-10.5725
	73	-7.623516	73	-5.898681	73	-3.348637	73	-3.073171	73	-14.08926	73	-1.735428	73	-2.715042	73	-10.92424
	74	-6.086532	74	-4.994529	74	-3.056411	74	-2.316417	74	-15.17865	74	-1.619963	74	-3.074563	74	-11.35464
	75	-6.556062	75	-4.604662	75	-2.342834	75	-.7589887	75	-14.70785	75	-3.095365	75	-3.240617	75	-11.81894
	76	-6.009499	76	-3.881389	76	-2.475278	76	-1.116729	76	-12.54637	76	-2.706784	76	-1.950181	76	-10.62192
	77	-5.418386	77	-2.783132	77	-1.852748	77	-.8207334	77	-13.74138	77	-4.939925	77	-1.274564	77	-10.1037
	78	-5.97953	78	-3.598485	78	-2.112149	78	-1.606916	78	-12.75271	78	-5.155577	78	-.5730089	78	-9.71335
	79	-6.504989	79	-3.950542	79	-1.704011	79	-.8816563	79	-12.43271	79	-5.103587	79	-.4372908	79	-9.182416
	80	-7.313865	80	-4.235517	80	-2.210865	80	.3142959	80	-12.83433	80	-4.071179	80	-1.066174	80	-8.822557
	81	-8.106296	81	-4.459527	81	-3.663734	81	-1.001616	81	-12.48144	81	-8.226023	81	-1.375735	81	-10.12344
	82	-8.645486	82	-3.358507	82	-4.772532	82	-2.759267	82	-13.67684	82	-8.999727	82	-1.225521	82	-11.2373
	83	-9.056327	83	-3.41727	83	-6.105792	83	-4.774201	83	-13.7169	83	-7.923851	83	-1.079609	83	-11.64225
	84	-9.906836	84	-4.419321	84	-6.32045	84	-4.731047	84	-13.62018	84	-6.099633	84	-1.753513	84	-13.64521
	85	-10.79257	85	-5.589656	85	-7.433291	85	-5.574586	85	-15.8522	85	-5.396098	85	-2.942209	85	-15.12017
	86	-11.43445	86	-6.309622	86	-8.430417	86	-6.354473	86	-16.15762	86	-8.157302	86	-3.752121	86	-15.83162
	87	-11.89638	87	-6.472531	87	-9.492367	87	-7.63904	87	-16.32297	87	-7.628195	87	-4.747191	87	-16.7197
	88	-11.79768	88	-7.375538	88	-10.98731	88	-11.1311	88	-15.79273	88	-11.06528	88	-5.289434	88	-17.15426
	89	-12.56492	89	-8.00062	89	-11.62463	89	-12.68519	89	-16.18769	89	-8.297953	89	-6.860315	89	-17.62182
	90	-13.88461	90	-9.349936	90	-11.68785	90	-12.74554	90	-18.28132	90	-5.46431	90	-7.379405	90	-17.618
	91	-13.8126	91	-9.680404	91	-11.62823	91	-12.39806	91	-19.98901	91	-8.652144	91	-8.482113	91	-18.68116
	92	-14.27893	92	-11.03856	92	-11.78334	92	-12.4265	92	-18.46841	92	-9.727351	92	-9.487782	92	-19.20331
	93	-14.72146	93	-12.31497	93	-11.43547	93	-13.14111	93	-20.61615	93	-9.837279	93	-9.723444	93	-18.83011
	94	-14.82498	94	-12.32217	94	-10.54255	94	-12.76106	94	-19.44315	94	-10.73532	94	-10.14336	94	-19.90941
	95	-15.1621	95	-13.10106	95	-10.81006	95	-13.8982	95	-18.34964	95	-11.00474	95	-10.15495	95	-20.48546
	96	-15.54796	96	-13.54669	96	-10.60034	96	-12.59148	96	-17.70474	96	-9.768567	96	-10.29995	96	-21.00834
	97	-15.01616	97	-13.43178	97	-10.91821	97	-11.11609	97	-16.7188	97	-10.16625	97	-9.703777	97	-21.26921
	98	-14.42995	98	-12.24037	98	-11.14369	98	-11.95037	98	-17.94991	98	-12.97682	98	-9.458077	98	-21.64055
	99	-14.35312	99	-11.65931	99	-11.14493	99	-12.50661	99	-18.12293	99	-11.90068	99	-8.472128	99	-20.18508
	100	-13.87277	100	-11.98982	100	-11.97643	100	-13.82689	100	-17.91259	100	-10.86603	100	-8.609559	100	-20.3011
	101	-13.68367	101	-10.7183	101	-11.94872	101	-13.55925	101	-18.04531	101	-10.82425	101	-8.375371	101	-21.1835
	102	-12.86445	102	-10.40182	102	-12.15403	102	-13.10744	102	-17.83587	102	-10.31168	102	-8.065316	102	-21.70073
	103	-12.23364	103	-10.87593	103	-11.90123	103	-12.38508	103	-18.04766	103	-10.4199	103	-7.890006	103	-21.39758
	104	-12.16116	104	-9.618902	104	-12.83942	104	-13.9534	104	-18.68231	104	-10.96313	104	-7.969579	104	-22.11543
	105	-11.97525	105	-10.28513	105	-13.69429	105	-16.77353	105	-21.18823	105	-11.12731	105	-7.734736	105	-22.83587
	106	-12.53813	106	-10.13231	106	-13.63758	106	-16.74051	106	-20.2548	106	-7.211045	106	-7.958594	106	-23.12023
	107	-12.74044	107	-10.29202	107	-13.68534	107	-16.70749	107	-20.9155	107	-8.182223	107	-8.486126	107	-23.65909
	108	-14.97502	108	-11.0533	108	-13.50838	108	-16.31839	108	-21.94679	108	-7.874804	108	-8.6037	108	-23.74839
	109	-15.69539	109	-12.42217	109	-14.44199	109	-16.66582	109	-21.48789	109	-10.76232	109	-9.202826	109	-23.18435
	110	-16.18347	110	-14.13382	110	-14.46997	110	-17.51441	110	-21.02398	110	-9.892558	110	-9.962713	110	-23.71715
	111	-16.30879	111	-15.68873	111	-14.91327	111	-18.76778	111	-21.3733	111	-8.050346	111	-9.953062	111	-24.01756
	112	-17.27847	112	-17.32424	112	-15.21558	112	-19.03047	112	-21.86246	112	-7.890662	112	-10.5958	112	-24.50181
	113	-17.07743	113	-17.94108	113	-15.32318	113	-17.36629	113	-20.51444	113	-5.090206	113	-11.12742	113	-24.51537
	114	-18.32011	114	-18.5916	114	-16.14267	114	-17.27472	114	-20.17302	114	-5.773223	114	-11.13109	114	-24.50514
	115	-17.9372	115	-18.7464	115	-17.22744	115	-18.16436	115	-19.53498	115	-8.775069	115	-11.49774	115	-24.90662
	116	-19.22865	116	-19.28763	116	-17.31223	116	-18.29353	116	-18.26969	116	-7.720128	116	-11.39918	116	-24.57031
	117	-18.61344	117	-18.14853	117	-16.82734	117	-17.65998	117	-18.20557	117	-6.886737	117	-11.8952	117	-24.75034
	118	-18.36367	118	-16.77424	118	-16.25322	118	-16.11507	118	-18.07146	118	-4.197145	118	-12.23337	118	-25.69736
	119	-17.64154	119	-17.57849	119	-16.91153	119	-16.64999	119	-18.5417	119	-6.350753	119	-12.36384	119	-25.79492
	120	-17.67532	120	-17.03175	120	-16.89889	120	-16.50763	120	-18.84434	120	-7.099349	120	-12.64387	120	-25.95771
	121	-16.6152	121	-15.79859	121	-16.82047	121	-18.25358	121	-19.02181	121	-5.606256	121	-13.30372	121	-26.754
	122	-16.75089	122	-15.1632	122	-17.87844	122	-20.97334	122	-17.53641	122	-6.186126	122	-13.15653	122	-26.59169
	123	-15.69385	123	-15.49535	123	-17.83349	123	-20.75873	123	-17.61141	123	-2.062297	123	-13.12612	123	-25.85981
	124	-15.86442	124	-15.12173	124	-17.89085	124	-20.31007	124	-18.04734	124	-2.641094	124	-13.94354	124	-26.67582
	125	-14.94414	125	-14.36467	125	-17.48181	125	-19.49901	125	-19.11762	125	-4.887025	125	-15.0062	125	-27.20513
	126	-14.96264	126	-13.78049	126	-17.58884	126	-20.20422	126	-18.99198	126	-5.059143	126	-15.20163	126	-26.10544
	127	-14.6573	127	-14.21611	127	-18.11642	127	-21.40393	127	-18.84544	127	-8.044046	127	-15.6623	127	-26.15161
	128	-14.18837	128	-13.53868	128	-17.39541	128	-21.42325	128	-18.01698	128	-8.380645	128	-16.42708	128	-26.48104
	129	-15.11582	129	-13.53138	129	-17.32129	129	-20.94563	129	-18.0324	129	-6.596987	129	-16.76615	129	-26.9217
	130	-14.53406	130	-14.44597	130	-16.8705	130	-18.33287	130	-18.14925	130	-5.661336	130	-17.38592	130	-26.99549
	131	-13.85862	131	-14.87091	131	-17.19468	131	-18.67881	131	-18.78032	131	-8.839049	131	-17.34292	131	-27.17445
	132	-14.3214	132	-14.32229	132	-16.87857	132	-19.0015	132	-19.22725	132	-8.766328	132	-17.46567	132	-26.62683
	133	-13.64532	133	-13.79996	133	-17.01501	133	-20.33763	133	-17.06741	133	-6.158941	133	-17.21868	133	-25.11652
	134	-14.2769	134	-13.94034	134	-17.94885	134	-21.22349	134	-16.83661	134	-7.543742	134	-17.80076	134	-25.41263
	135	-14.53063	135	-13.74503	135	-17.13536	135	-19.32421	135	-18.06021	135	-4.909864	135	-17.8035	135	-25.74635
	136	-14.11966	136	-12.98504	136	-16.64838	136	-17.97269	136	-18.41448	136	-7.120615	136	-17.90446	136	-25.20105
	137	-13.77441	137	-12.50611	137	-16.27093	137	-17.09015	137	-17.93711	137	-6.923058	137	-18.23023	137	-25.88765
	138	-13.3705	138	-11.88719	138	-15.27355	138	-18.5757	138	-19.1044	138	-9.085406	138	-17.79885	138	-26.30164
	139	-13.78882	139	-10.62414	139	-14.82742	139	-18.68894	139	-19.6784	139	-7.952254	139	-17.86934	139	-25.98915
	140	-14.02757	140	-10.27808	140	-14.1553	140	-17.64004	140	-19.45371	140	-4.927086	140	-18.16199	140	-25.07004
	141	-14.06345	141	-10.69669	141	-14.22104	141	-17.37391	141	-20.79209	141	-5.432656	141	-18.24604	141	-25.03819
	142	-13.71603	142	-10.63571	142	-13.83601	142	-16.86229	142	-21.8968	142	-7.907511	142	-18.2478	142	-24.24927
	143	-11.91781	143	-10.21073	143	-13.7296	143	-17.28582	143	-21.21315	143	-7.207353	143	-18.52897	143	-23.05051
	144	-11.25647	144	-10.15293	144	-14.26855	144	-18.35354	144	-21.10404	144	-9.385842	144	-18.26222	144	-22.4808
	145	-11.05946	145	-10.42153	145	-14.72259	145	-19.37654	145	-18.73563	145	-7.006104	145	-18.29997	145	-22.31244
	146	-10.58754	146	-10.30464	146	-15.03888	146	-18.63535	146	-19.27026	146	-4.825256	146	-19.07248	146	-22.37415
	147	-10.60661	147	-10.24491	147	-16.84087	147	-19.38243	147	-20.18106	147	-4.771881	147	-19.68492	147	-22.31473
	148	-10.02113	148	-10.57308	148	-17.21411	148	-19.31632	148	-18.55499	148	-6.198487	148	-19.65006	148	-22.03615
	149	-10.64657	149	-12.02125	149	-19.05575	149	-20.85424	149	-18.06201	149	-6.607426	149	-19.8061	149	-20.83052
	150	-9.495214	150	-12.98039	150	-19.04238	150	-21.22134	150	-18.4163	150	-5.023086	150	-19.93076	150	-20.11682
	151	-9.621851	151	-12.7926	151	-19.44001	151	-21.09459	151	-18.05866	151	-5.543312	151	-20.65466	151	-20.74373
	152	-10.0024	152	-12.59636	152	-19.80423	152	-20.66154	152	-17.2433	152	-3.193277	152	-20.7123	152	-20.02027
	153	-11.25494	153	-11.90185	153	-19.98986	153	-19.60652	153	-16.34495	153	-3.423423	153	-20.15263	153	-18.52749
	154	-10.89463	154	-11.33389	154	-19.6957	154	-19.21217	154	-17.13268	154	-5.694786	154	-20.20274	154	-17.76811
	155	-11.16221	155	-11.6306	155	-19.18106	155	-20.24637	155	-16.42484	155	-5.116663	155	-20.28023	155	-17.79108
	156	-11.49316	156	-11.47728	156	-19.20068	156	-21.35839	156	-15.45806	156	-3.084877	156	-20.12674	156	-17.21532
	157	-12.07157	157	-11.09964	157	-19.41192	157	-21.78406	157	-16.59898	157	-2.653729	157	-20.0874	157	-16.11994
	158	-11.27319	158	-11.11257	158	-19.39051	158	-21.48916	158	-17.06623	158	-5.095224	158	-20.20494	158	-16.27552
	159	-11.8535	159	-10.25727	159	-20.07173	159	-22.09254	159	-18.44829	159	-5.174072	159	-20.41993	159	-15.48484
	160	-12.48632	160	-9.709083	160	-19.96237	160	-23.09212	160	-16.73311	160	-5.452338	160	-20.28509	160	-15.11366
	161	-12.268	161	-10.23185	161	-20.4546	161	-23.75781	161	-15.59629	161	-2.439585	161	-20.47438	161	-15.83954
	162	-12.00351	162	-9.85147	162	-20.41108	162	-24.10662	162	-15.87497	162	-3.286342	162	-20.27707	162	-15.42053
	163	-11.46352	163	-9.326407	163	-19.8447	163	-21.49832	163	-15.37414	163	-1.221803	163	-20.72203	163	-15.13898
	164	-11.86931	164	-9.146209	164	-20.01822	164	-20.32765	164	-14.53906	164	-.7666422	164	-21.02234	164	-15.06886
	165	-11.04931	165	-8.892405	165	-20.02239	165	-21.13299	165	-14.04668	165	-5.310919	165	-21.13115	165	-15.15888
	166	-11.80605	166	-8.623017	166	-21.04792	166	-22.71406	166	-12.64164	166	-3.863768	166	-21.06437	166	-14.22363
	167	-10.58009	167	-8.146332	167	-21.55626	167	-23.14556	167	-14.23824	167	-3.950757	167	-20.67608	167	-13.50118
	168	-9.929935	168	-8.658827	168	-21.35784	168	-22.47318	168	-13.50308	168	-1.534976	168	-20.54328	168	-13.95221
	169	-10.28897	169	-9.291245	169	-21.51341	169	-22.25428	169	-13.81941	169	-3.152275	169	-20.19768	169	-13.69591
	170	-9.251028	170	-8.896157	170	-21.37984	170	-21.64764	170	-14.29846	170	-3.88959	170	-19.36038	170	-12.42224
	171	-8.992647	171	-8.652194	171	-21.5696	171	-23.00177	171	-13.85888	171	-4.744368	171	-19.28731	171	-12.24082
	172	-8.954306	172	-8.670699	172	-21.45794	172	-23.79913	172	-14.42089	172	-2.994246	172	-19.26752	172	-12.08159
	173	-7.922666	173	-8.653681	173	-20.91317	173	-22.96645	173	-13.405	173	-.4204664	173	-18.86672	173	-11.66087
	174	-7.762416	174	-8.496716	174	-20.99644	174	-22.89504	174	-14.2168	174	-1.585438	174	-18.93859	174	-11.99956
	175	-8.781111	175	-7.35359	175	-20.30962	175	-21.72046	175	-14.59523	175	-2.179796	175	-18.93235	175	-12.46846
	176	-7.796079	176	-8.188197	176	-19.98483	176	-21.70898	176	-14.46491	176	-3.620914	176	-18.70805	176	-11.84361
	177	-6.71082	177	-7.444913	177	-19.6922	177	-22.18505	177	-14.08688	177	-3.824458	177	-18.5609	177	-12.00463
	178	-7.399733	178	-7.433611	178	-20.09732	178	-23.58679	178	-13.83031	178	-3.239089	178	-18.00424	178	-12.66611
	179	-6.88063	179	-7.878978	179	-20.59774	179	-23.66959	179	-13.32051	179	-2.02667	179	-17.75274	179	-12.60173
	180	-6.488181	180	-7.689357	180	-20.33541	180	-20.57698	180	-12.68661	180	-2.6972	180	-17.25729	180	-11.89922
	181	-6.46186	181	-8.387976	181	-20.58961	181	-20.00851	181	-12.61318	181	-4.396272	181	-17.29886	181	-11.9685
	182	-6.250272	182	-8.466913	182	-20.13142	182	-19.83818	182	-12.7673	182	-3.919074	182	-17.26335	182	-11.99441
	183	-6.251729	183	-8.824091	183	-20.0058	183	-20.47177	183	-10.6083	183	-1.205975	183	-17.70104	183	-12.90774
	184	-6.536897	184	-8.822634	184	-20.14923	184	-20.70059	184	-10.66033	184	-.2676805	184	-17.05966	184	-14.20546
	185	-6.847447	185	-7.907438	185	-20.09527	185	-20.34756	185	-9.251817	185	.1799657	185	-16.77507	185	-15.01981
	186	-6.918352	186	-8.650555	186	-20.5938	186	-20.41148	186	-8.389861	186	-.1744802	186	-17.01344	186	-15.20437
	187	-6.95878	187	-8.794905	187	-20.17716	187	-20.23745	187	-8.522252	187	2.121715	187	-17.50134	187	-16.2882
	188	-7.349778	188	-8.406816	188	-20.05303	188	-21.71699	188	-8.765116	188	-.7985271	188	-17.40848	188	-17.28212
	189	-7.98375	189	-8.464853	189	-19.69796	189	-22.08949	189	-8.612683	189	1.172857	189	-17.28229	189	-17.6089
	190	-6.95914	190	-9.52643	190	-19.87529	190	-21.87331	190	-8.795329	190	4.040984	190	-17.13458	190	-17.38772
	191	-7.522326	191	-9.868124	191	-19.6829	191	-21.80655	191	-8.389449	191	1.572826	191	-17.21971	191	-17.83062
	192	-7.215011	192	-9.056619	192	-19.72949	192	-21.92264	192	-8.52968	192	.7455386	192	-17.79311	192	-18.0874
	193	-7.278611	193	-8.976786	193	-20.62463	193	-23.18758	193	-9.266626	193	1.251677	193	-17.30029	193	-17.19776
	194	-7.0661	194	-8.763045	194	-20.5342	194	-23.17301	194	-9.33556	194	2.122434	194	-16.58843	194	-17.10512
	195	-7.326622	195	-8.158089	195	-20.60987	195	-23.42553	195	-7.555984	195	2.468133	195	-16.63781	195	-17.70592
	196	-7.127181	196	-7.788533	196	-20.90292	196	-22.20371	196	-7.564079	196	3.482656	196	-16.427	196	-17.91641
	197	-6.457985	197	-7.924314	197	-20.47626	197	-20.3102	197	-7.634251	197	4.071958	197	-16.08977	197	-18.22314
	198	-7.261431	198	-7.376225	198	-20.94385	198	-20.27817	198	-7.693472	198	2.548679	198	-16.45627	198	-19.45042
	199	-6.973308	199	-7.344842	199	-20.76241	199	-20.15024	199	-6.222264	199	1.344431	199	-16.23265	199	-19.62191
	200	-6.959783	200	-7.875773	200	-21.21319	200	-21.58052	200	-4.84178	200	3.087771	200	-15.90959	200	-20.52724
	201	-6.741137	201	-7.153773	201	-21.30621	201	-21.7003	201	-4.339792	201	3.046373	201	-15.75049	201	-21.76069
	202	-6.327314	202	-7.437198	202	-21.08944	202	-20.77234	202	-4.010643	202	4.868876	202	-15.46567	202	-22.52746
	203	-6.419024	203	-7.95562	203	-20.63378	203	-19.3248	203	-4.024361	203	2.833011	203	-15.29943	203	-22.66759
	204	-5.875528	204	-7.300097	204	-19.8608	204	-19.15839	204	-5.224575	204	2.349844	204	-15.05921	204	-22.04315
	205	-5.366411	205	-7.593987	205	-19.86136	205	-20.95966	205	-5.775066	205	1.831341	205	-15.08213	205	-22.71359
	206	-5.345435	206	-7.115659	206	-19.22689	206	-20.80119	206	-5.355726	206	3.28178	206	-15.02865	206	-23.15726
	207	-6.097092	207	-7.924164	207	-18.9719	207	-19.77248	207	-4.378989	207	5.002398	207	-15.21284	207	-23.81539
	208	-5.719137	208	-7.83018	208	-18.53082	208	-19.09064	208	-5.61616	208	4.258477	208	-15.15092	208	-24.39371
	209	-6.160271	209	-7.563381	209	-18.39102	209	-19.5434	209	-5.743494	209	4.017766	209	-15.40284	209	-24.73984
	210	-6.5571	210	-7.668411	210	-18.49488	210	-20.03607	210	-5.371332	210	3.651747	210	-15.45334	210	-24.86355
	211	-5.889719	211	-7.218672	211	-18.62815	211	-20.53471	211	-4.407007	211	4.997863	211	-15.35921	211	-25.58378
	212	-5.788386	212	-7.300745	212	-17.90192	212	-19.87368	212	-2.746512	212	4.162177	212	-14.92477	212	-26.40987
	213	-5.871119	213	-6.58389	213	-17.97554	213	-17.93784	213	-2.053049	213	6.838212	213	-14.88469	213	-26.2036
	214	-4.907497	214	-6.573606	214	-18.1603	214	-17.12654	214	-3.575967	214	3.731641	214	-14.51824	214	-26.27913
	215	-5.380679	215	-6.810833	215	-18.44135	215	-17.89886	215	-4.23782	215	3.04899	215	-14.93476	215	-27.13287
	216	-4.852235	216	-7.483805	216	-18.92022	216	-18.21106	216	-2.287752	216	4.678887	216	-15.29296	216	-26.98102
	217	-5.193	217	-7.791713	217	-18.16706	217	-17.44049	217	-1.803907	217	3.563011	217	-15.15214	217	-27.95209
	218	-5.538786	218	-7.065344	218	-17.68307	218	-16.69705	218	-.9018967	218	3.078602	218	-15.03698	218	-28.91821
	219	-5.610449	219	-7.43157	219	-18.18909	219	-17.03487	219	-1.593616	219	4.91933	219	-14.42881	219	-28.64908
	220	-5.440226	220	-7.348196	220	-17.63335	220	-15.66325	220	-1.463897	220	4.937611	220	-14.6443	220	-28.84273
	221	-5.414718	221	-7.74615	221	-17.73273	221	-16.25258	221	-2.849088	221	4.528232	221	-13.83307	221	-28.23814
	222	-5.7566	222	-7.444425	222	-17.42858	222	-16.86365	222	-3.269414	222	5.762029	222	-13.52317	222	-28.22091
	223	-6.145701	223	-8.715128	223	-16.26274	223	-15.27632	223	-3.992514	223	6.122975	223	-13.40768	223	-28.57712
	224	-5.693708	224	-8.937374	224	-15.41313	224	-14.43494	224	-2.519428	224	5.873451	224	-12.62233	224	-28.69974
	225	-5.850032	225	-9.476751	225	-15.3603	225	-14.20372	225	-4.150012	225	3.48331	225	-12.36382	225	-28.79706
	226	-5.647845	226	-9.341501	226	-15.66756	226	-15.43126	226	-4.942975	226	1.416405	226	-12.60747	226	-28.29952
	227	-6.261438	227	-8.122005	227	-15.84247	227	-15.95609	227	-5.389079	227	1.120657	227	-12.66365	227	-29.21157
	228	-6.604685	228	-8.540648	228	-16.23126	228	-17.14108	228	-5.221682	228	1.01565	228	-12.73029	228	-29.92778
	229	-5.958267	229	-8.658991	229	-15.71113	229	-15.60882	229	-5.100555	229	2.494641	229	-12.06975	229	-29.7689
	230	-6.253041	230	-8.507741	230	-15.57023	230	-13.34496	230	-5.453681	230	4.048435	230	-11.88364	230	-29.51845
	231	-5.726713	231	-7.583664	231	-15.32932	231	-12.54982	231	-5.767179	231	1.580145	231	-12.01889	231	-29.2308
	232	-5.903936	232	-7.872732	232	-15.32132	232	-12.94473	232	-5.529854	232	.1967916	232	-12.33076	232	-29.23422
	233	-5.530348	233	-7.434239	233	-15.55346	233	-13.65713	233	-4.943104	233	1.81151	233	-12.47497	233	-28.71574
	234	-4.855889	234	-7.327899	234	-15.01515	234	-12.70284	234	-5.086725	234	2.960633	234	-12.40513	234	-29.12354
	235	-4.959348	235	-8.151346	235	-14.16483	235	-11.07787	235	-4.483008	235	5.185513	235	-12.93157	235	-29.7108
	236	-3.972806	236	-7.87051	236	-13.86554	236	-10.12137	236	-4.341684	236	1.351557	236	-13.1179	236	-29.95736
	237	-4.533563	237	-6.294321	237	-13.59531	237	-10.16893	237	-4.530825	237	1.018703	237	-13.25649	237	-30.82514
	238	-4.097974	238	-6.181078	238	-13.79676	238	-12.46999	238	-5.556263	238	-1.806674	238	-12.56314	238	-30.41872
	239	-4.227448	239	-6.395411	239	-14.00107	239	-13.41078	239	-5.017213	239	-7.220535E-02	239	-12.56796	239	-29.31211
	240	-5.355529	240	-6.050128	240	-13.8987	240	-12.90335	240	-5.728485	240	2.063038	240	-13.10342	240	-28.91925
	241	-4.533531	241	-6.054021	241	-13.75286	241	-12.34436	241	-6.073547	241	1.601649	241	-13.7215	241	-28.96682
	242	-4.030549	242	-6.625338	242	-13.81242	242	-11.93195	242	-7.045232	242	.7410656	242	-14.11518	242	-29.04777
	243	-4.305697	243	-7.584401	243	-13.65042	243	-11.94415	243	-6.731697	243	.2047292	243	-13.52898	243	-27.84481
	244	-3.86912	244	-7.577942	244	-13.40099	244	-11.71004	244	-6.236313	244	1.570697	244	-12.92932	244	-27.44213
	245	-4.352319	245	-7.841471	245	-13.49577	245	-12.9075	245	-6.571417	245	.599506	245	-13.49538	245	-27.53937
	246	-4.967678	246	-7.473451	246	-12.96331	246	-11.5145	246	-5.732096	246	3.056162	246	-12.8743	246	-26.90448
	247	-4.628644	247	-8.233811	247	-12.91426	247	-9.86921	247	-4.504934	247	2.118121	247	-12.73732	247	-26.32527
	248	-5.260029	248	-7.31785	248	-13.30229	248	-10.14715	248	-4.880253	248	-.8720693	248	-12.77305	248	-25.97407
	249	-5.373866	249	-7.456843	249	-13.07553	249	-10.74827	249	-4.200447	249	-.4620212	249	-12.55285	249	-24.69094
	250	-4.681908	250	-8.373837	250	-12.59802	250	-11.26475	250	-3.273785	250	-1.19725	250	-12.58096	250	-24.07532
	251	-5.845565	251	-8.070744	251	-12.30807	251	-10.67309	251	-3.240223	251	2.096344	251	-12.54004	251	-24.82577
	252	-5.186951	252	-8.576695	252	-12.7102	252	-10.87491	252	-5.33951	252	4.758569E-03	252	-12.62504	252	-25.67936
	253	-5.441882	253	-9.192286	253	-12.69087	253	-9.59819	253	-5.084661	253	.9302187	253	-12.59543	253	-25.29996
	254	-5.507059	254	-9.119724	254	-12.15133	254	-9.547097	254	-3.84709	254	-1.914443	254	-12.31237	254	-24.7758
	255	-5.665699	255	-9.404617	255	-11.76358	255	-11.09332	255	-6.081808	255	-1.808492	255	-12.55295	255	-24.34194
	256	-6.216053	256	-9.315772	256	-11.39259	256	-11.41457	256	-6.562575	256	.6325201	256	-12.83772	256	-23.53271
	257	-5.84063	257	-9.548355	257	-11.47604	257	-10.89045	257	-6.596384	257	1.406299	257	-12.44775	257	-22.93752
	258	-6.019219	258	-9.112641	258	-10.68111	258	-9.688582	258	-7.750193	258	1.03254	258	-12.40973	258	-22.86101
	259	-6.671798	259	-8.585608	259	-9.776392	259	-8.851456	259	-9.204874	259	-1.656106	259	-12.14124	259	-21.98132
	260	-6.159293	260	-8.923102	260	-9.694452	260	-9.525402	260	-7.010406	260	-1.686544	260	-11.46608	260	-20.78485
	261	-5.397982	261	-8.375207	261	-9.300486	261	-9.975375	261	-7.299957	261	-1.599333	261	-11.1046	261	-20.35345
	262	-5.862737	262	-8.911764	262	-9.980355	262	-11.44603	262	-9.036116	262	-2.720235	262	-11.72702	262	-20.13396
	263	-6.383497	263	-8.944946	263	-10.02553	263	-10.35378	263	-8.636494	263	-.0203808	263	-11.25552	263	-19.5676
	264	-5.397218	264	-8.772172	264	-10.06796	264	-9.38931	264	-7.882213	264	-1.408616	264	-10.83977	264	-19.57936
	265	-5.972875	265	-8.329927	265	-11.34067	265	-10.83458	265	-8.100363	265	-4.74135	265	-10.42255	265	-19.54133
	266	-5.231278	266	-8.797487	266	-10.99681	266	-10.70771	266	-7.168215	266	-1.888378	266	-9.550256	266	-18.22797
	267	-5.648993	267	-8.696522	267	-10.91706	267	-10.5699	267	-6.108754	267	-1.910844	267	-8.957889	267	-16.81971
	268	-4.331549	268	-8.051038	268	-10.67395	268	-10.05128	268	-6.419452	268	.1161032	268	-8.865678	268	-17.09262
	269	-5.012822	269	-9.158047	269	-10.14382	269	-8.619637	269	-6.144087	269	-2.634105	269	-9.137697	269	-17.57737
	270	-4.81007	270	-7.60575	270	-9.928988	270	-7.681611	270	-3.935054	270	-2.007364	270	-9.266407	270	-16.88884
	271	-5.312833	271	-7.112143	271	-8.992877	271	-8.393373	271	-6.196043	271	-3.251971	271	-9.574677	271	-16.93363
	272	-5.336572	272	-6.688462	272	-9.803928	272	-10.85958	272	-6.331849	272	-4.257298	272	-9.863073	272	-16.97124
	273	-4.227411	273	-7.021561	273	-9.796186	273	-10.94699	273	-6.900801	273	-.6649019	273	-10.08791	273	-16.80495
	274	-5.048447	274	-6.162517	274	-9.584249	274	-10.22887	274	-6.539671	274	-2.829469	274	-10.32442	274	-17.45686
	275	-3.987829	275	-5.089636	275	-9.50242	275	-9.537902	275	-7.166864	275	-3.644645	275	-10.74995	275	-17.32009
	276	-4.192091	276	-5.248572	276	-9.582986	276	-9.666617	276	-9.583996	276	-6.032164	276	-10.35614	276	-15.8302
	277	-4.114669	277	-5.093481	277	-9.430511	277	-9.886565	277	-8.779962	277	-6.132642	277	-10.52937	277	-15.63547
	278	-3.520864	278	-5.127962	278	-9.136233	278	-10.60705	278	-9.098936	278	-4.352652	278	-10.54586	278	-15.68473
	279	-2.721608	279	-5.749314	279	-9.261966	279	-10.07177	279	-9.559031	279	-4.956134	279	-10.175	279	-15.27246
	280	-2.844181	280	-5.894556	280	-8.574042	280	-7.438211	280	-8.290141	280	-2.744594	280	-9.464953	280	-14.21748
	281	-3.563988	281	-5.588856	281	-9.148274	281	-8.262803	281	-7.60349	281	-4.721169	281	-8.891711	281	-13.11296
	282	-3.110259	282	-5.868319	282	-9.971644	282	-9.579232	282	-7.819405	282	-5.603776	282	-8.756166	282	-12.6722
	283	-3.228307	283	-5.521539	283	-9.998483	283	-9.966206	283	-5.522006	283	-4.494577	283	-7.838758	283	-11.74973
	284	-2.646287	284	-5.540193	284	-10.69189	284	-9.90802	284	-4.766828	284	-3.367665	284	-7.357116	284	-12.02961
	285	-3.165675	285	-5.017578	285	-10.31064	285	-8.78594	285	-4.327019	285	-3.143043	285	-6.482938	285	-12.10058
	286	-3.182156	286	-5.421813	286	-9.933057	286	-7.631957	286	-5.699684	286	-3.513799	286	-5.585867	286	-11.55252
	287	-3.158416	287	-4.880857	287	-9.134112	287	-6.372569	287	-5.120894	287	-5.182404	287	-5.400805	287	-10.93825
	288	-3.261047	288	-5.152871	288	-8.854794	288	-8.369307	288	-5.331733	288	-6.020096	288	-5.079725	288	-10.15985
	289	-4.06518	289	-5.615748	289	-8.704772	289	-9.388288	289	-6.609391	289	-4.404425	289	-5.344749	289	-10.10147
	290	-3.85857	290	-7.037703	290	-8.778131	290	-9.189871	290	-6.18824	290	-2.161894	290	-4.811994	290	-10.03663
	291	-4.755812	291	-7.38202	291	-8.232434	291	-8.2771	291	-5.988401	291	-1.87233	291	-4.349929	291	-11.14527
	292	-4.431707	292	-7.498342	292	-8.626514	292	-8.136379	292	-5.970442	292	-2.026417	292	-4.127183	292	-11.52248
	293	-4.890323	293	-7.585785	293	-8.078085	293	-7.987284	293	-6.183059	293	-2.77975	293	-3.898049	293	-10.51717
	294	-4.70042	294	-7.359558	294	-7.891757	294	-8.518163	294	-4.420696	294	-2.025958	294	-4.132265	294	-10.48876
	295	-4.807638	295	-8.424734	295	-7.701866	295	-9.224001	295	-4.911188	295	-2.470525	295	-4.202573	295	-10.90903
	296	-4.498096	296	-8.222374	296	-7.85188	296	-8.416452	296	-5.916136	296	-1.644312	296	-4.471627	296	-10.7207
	297	-5.640496	297	-7.71277	297	-8.338634	297	-7.02701	297	-5.676415	297	-.4659689	297	-5.440344	297	-10.93287
	298	-4.558375	298	-7.686479	298	-9.118237	298	-7.349432	298	-5.437474	298	-4.366944	298	-5.276782	298	-11.10266
	299	-5.10024	299	-8.340572	299	-8.663406	299	-7.627342	299	-3.855342	299	-2.048324	299	-5.136636	299	-10.47296
	300	-4.362206	300	-8.355352	300	-8.332593	300	-7.914645	300	-2.583834	300	-.3443464	300	-4.813269	300	-10.2786
	301	-5.069666	301	-7.656504	301	-7.947246	301	-7.493643	301	-1.913489	301	.5201729	301	-4.647516	301	-11.00386
	302	-4.518054	302	-8.04632	302	-8.364821	302	-7.08768	302	-1.572418	302	.3740583	302	-4.384964	302	-10.90758
	303	-3.504049	303	-7.708122	303	-7.615372	303	-6.19284	303	-1.599857	303	-.8328167	303	-4.139737	303	-9.452383
	304	-4.209136	304	-6.824796	304	-7.831431	304	-6.694191	304	-1.864215	304	-1.253492	304	-4.236192	304	-8.948743
	305	-3.9904	305	-7.274261	305	-7.379923	305	-8.478241	305	-2.616505	305	-1.319168	305	-4.488485	305	-9.872193
	306	-4.428285	306	-7.011572	306	-8.023358	306	-9.414069	306	-4.601999	306	1.351743	306	-3.993875	306	-9.696684
	307	-3.953055	307	-6.767299	307	-7.798322	307	-9.045843	307	-2.67356	307	.9873855	307	-3.383411	307	-9.948071
	308	-4.14785	308	-6.691068	308	-7.318139	308	-8.467809	308	-3.082209	308	-.6566108	308	-3.387711	308	-10.19922
	309	-4.120228	309	-7.05072	309	-7.569962	309	-8.523302	309	-4.125702	309	-2.58006	309	-3.35939	309	-9.71164
	310	-4.018094	310	-6.816585	310	-7.170992	310	-8.835745	310	-4.271693	310	-2.75124	310	-3.724489	310	-9.559017
	311	-5.031093	311	-6.275218	311	-7.288002	311	-9.222277	311	-3.671262	311	-4.474875	311	-3.77712	311	-10.33107
	312	-3.795133	312	-7.009615	312	-7.511452	312	-9.816259	312	-5.106348	312	-2.925732	312	-3.470038	312	-10.01859
	313	-3.918429	313	-7.892708	313	-7.621424	313	-8.33813	313	-3.449651	313	-2.304843	313	-3.377813	313	-9.77915
	314	-4.829458	314	-8.551543	314	-7.679548	314	-7.714463	314	-3.302826	314	-2.713613	314	-3.093572	314	-9.035663
	315	-4.574211	315	-8.062115	315	-7.884851	315	-7.673756	315	-4.12622	315	-4.215726	315	-2.328409	315	-8.036493
	316	-4.874282	316	-8.672791	316	-8.081666	316	-7.862687	316	-2.432146	316	-3.330806	316	-2.505712	316	-7.834075
	317	-5.413908	317	-8.577943	317	-7.372097	317	-7.472212	317	-.9672842	317	-2.166738	317	-2.14855	317	-7.29658
	318	-4.996461	318	-9.038733	318	-6.879007	318	-6.519493	318	-2.279149	318	-2.094681	318	-2.036724	318	-7.970804
	319	-4.923166	319	-8.980963	319	-7.160522	319	-6.348576	319	-3.441485	319	-2.917046	319	-1.888746	319	-8.031342
	320	-5.940831	320	-7.973542	320	-6.816474	320	-5.604462	320	-2.680263	320	-4.862226	320	-1.229464	320	-7.203256
	321	-5.853699	321	-9.055917	321	-7.389953	321	-7.600541	321	-3.270551	321	-7.226644	321	-1.139378	321	-6.604044
	322	-6.510867	322	-8.779036	322	-7.367635	322	-8.932156	322	-4.251615	322	-7.914233	322	-1.178672	322	-6.234471
	323	-6.375265	323	-9.847067	323	-6.920067	323	-8.575138	323	-4.404287	323	-2.880288	323	-1.134096	323	-5.822794
	324	-5.886964	324	-9.408064	324	-7.683441	324	-8.80915	324	-5.624124	324	-4.771685	324	-1.458389	324	-5.917358
	325	-6.620751	325	-8.92781	325	-6.879075	325	-7.425036	325	-5.912956	325	-4.154997	325	-1.27219	325	-5.992005
	326	-6.53509	326	-9.26087	326	-7.15873	326	-8.086143	326	-7.314491	326	-7.566469	326	-1.196154	326	-5.120919
	327	-6.844284	327	-9.06579	327	-7.242906	327	-7.932038	327	-7.706542	327	-6.903079	327	-.7997798	327	-4.393181
	328	-6.506566	328	-8.826171	328	-6.631524	328	-7.801411	328	-6.087768	328	-6.405169	328	-.2577822	328	-4.445569
	329	-6.74731	329	-8.884902	329	-6.752414	329	-7.614167	329	-5.324266	329	-6.16427	329	-.2896211	329	-4.229707
	330	-5.888981	330	-8.615297	330	-6.236886	330	-5.453654	330	-4.989272	330	-2.180063	330	.1085771	330	-3.612514
	331	-7.271497	331	-9.026542	331	-6.405002	331	-5.883914	331	-4.521335	331	-6.513247	331	.1142236	331	-3.198742
	332	-6.952627	332	-8.74524	332	-7.387701	332	-7.246813	332	-3.543772	332	-7.594983	332	-3.807167E-02	332	-3.406029
	333	-6.951406	333	-8.364867	333	-7.368404	333	-7.186555	333	-3.605179	333	-4.711296	333	-.4645281	333	-4.049857
	334	-6.285553	334	-9.6415	334	-6.981537	334	-6.443577	334	-4.288076	334	-4.903993	334	-.7915109	334	-4.908534
	335	-5.662804	335	-9.848455	335	-6.826108	335	-6.415036	335	-2.588952	335	-3.577885	335	-.2475028	335	-5.111772
	336	-5.895685	336	-10.44493	336	-7.128465	336	-6.600098	336	-3.874377	336	-3.687925	336	.2392474	336	-4.53355
	337	-7.286943	337	-9.616223	337	-6.608108	337	-5.370957	337	-4.304425	337	-4.924009	337	.0950532	337	-3.948265
	338	-6.633532	338	-10.29999	338	-6.572312	338	-6.968573	338	-4.552778	338	-5.429492	338	.2398145	338	-3.607658
	339	-7.302657	339	-10.19848	339	-5.817794	339	-7.081736	339	-4.219723	339	-4.580164	339	.8912959	339	-2.449817
	340	-6.607762	340	-10.0091	340	-4.936183	340	-6.376075	340	-4.470492	340	-.3231932	340	.8519164	340	-2.002799
	341	-7.68113	341	-10.3072	341	-4.639575	341	-6.361426	341	-3.605134	341	-2.998289	341	1.39659	341	-2.709807
	342	-7.745499	342	-10.49045	342	-5.001254	342	-6.682772	342	-3.081713	342	-3.996676	342	2.206855	342	-1.86087
	343	-8.476367	343	-10.38642	343	-6.179265	343	-8.591	343	-3.031119	343	-6.055607	343	3.13781	343	.3256791
	344	-9.518091	344	-9.736495	344	-6.108293	344	-9.055577	344	-2.819243	344	-6.914199	344	3.210518	344	1.116531
	345	-8.789416	345	-10.28764	345	-6.219444	345	-9.970033	345	-2.373171	345	-6.22617	345	3.493697	345	1.534956
	346	-7.113861	346	-11.86402	346	-6.800964	346	-8.720026	346	-3.564796	346	-5.172357	346	2.784342	346	.6725734
	347	-7.120309	347	-11.72289	347	-6.29016	347	-6.505163	347	-3.335418	347	-4.981882	347	3.270687	347	.1689926
	348	-7.412757	348	-11.21619	348	-7.004895	348	-6.968768	348	-3.122803	348	-8.553294	348	3.783859	348	-5.071998E-02
	349	-7.181151	349	-10.83658	349	-6.672318	349	-7.091489	349	-2.386751	349	-6.202287	349	4.420483	349	1.08281
	350	-7.209712	350	-10.39194	350	-6.734221	350	-7.507236	350	-1.924643	350	-4.611266	350	4.667747	350	1.736848
	351	-6.186798	351	-9.34294	351	-6.441653	351	-6.315085	351	-1.695352	351	-4.085861	351	4.49354	351	1.513035
	352	-6.011738	352	-9.739731	352	-5.547728	352	-5.022334	352	-1.229829	352	-4.117996	352	4.671643	352	1.901379
	353	-6.760671	353	-9.550986	353	-6.122393	353	-5.008834	353	-1.088701	353	-3.425601	353	4.114153	353	1.436746
	354	-8.02583	354	-8.923212	354	-5.507054	354	-4.547112	354	-.8894288	354	-4.914624	354	4.605904	354	1.655538
	355	-6.635472	355	-9.572084	355	-4.972029	355	-5.858377	355	-2.01529	355	-5.558739	355	5.004532	355	1.592176
	356	-7.876342	356	-8.942472	356	-4.139019	356	-5.612793	356	-1.612499	356	-3.091909	356	4.674932	356	1.573858
	357	-6.908966	357	-9.124134	357	-4.50009	357	-5.984139	357	-.9460528	357	-3.208948	357	4.744841	357	1.846339
	358	-7.05616	358	-9.720809	358	-4.857178	358	-6.08547	358	-3.074552	358	-5.752711	358	4.719089	358	1.525236
	359	-7.09579	359	-9.988585	359	-4.804588	359	-5.826475	359	-4.06896	359	-5.319794	359	4.590365	359	1.84942
	360	-7.671412	360	-9.42092	360	-5.04599	360	-6.333856	360	-3.763799	360	-6.464971	360	4.095544	360	1.359921
	361	-7.342786	361	-10.06376	361	-4.289734	361	-6.093284	361	-3.191972	361	-6.707222	361	4.479918	361	1.087958
	362	-8.331641	362	-9.853214	362	-4.740486	362	-6.730824	362	-1.765166	362	-5.522295	362	4.590103	362	.7054644
	363	-8.994694	363	-9.170269	363	-4.250248	363	-4.324499	363	-3.106983	363	-3.470792	363	4.346622	363	1.400913
	364	-9.644505	364	-9.212818	364	-3.938641	364	-2.632795	364	-2.485974	364	-5.459615	364	4.587999	364	1.46181
	365	-8.749325	365	-8.83301	365	-4.309412	365	-3.219496	365	-1.640891	365	-6.373002	365	3.73219	365	1.346055
	366	-8.806115	366	-9.054382	366	-4.24822	366	-4.247658	366	-1.098184	366	-5.838979	366	4.106217	366	3.159261
	367	-9.331925	367	-9.151778	367	-5.335314	367	-5.464622	367	-1.933117	367	-2.704155	367	3.48664	367	2.72592
	368	-8.062528	368	-9.047663	368	-5.194937	368	-5.199282	368	-1.090582	368	-2.89767	368	2.204515	368	.155305
	369	-8.943341	369	-9.35829	369	-5.50063	369	-4.662738	369	-.7280995	369	-2.783707	369	2.427505	369	-.3649866
	370	-8.597021	370	-8.450432	370	-5.425275	370	-3.585386	370	-5.644755E-02	370	-3.083779	370	2.450329	370	-.7221571
	371	-8.82034	371	-8.666338	371	-5.611222	371	-4.705405	371	-.8003118	371	-4.771317	371	2.07204	371	-1.019977
	372	-8.266013	372	-9.590842	372	-5.178323	372	-5.853648	372	-1.773185	372	-5.647453	372	1.538167	372	-1.555352
	373	-8.213889	373	-9.413893	373	-4.548073	373	-4.999785	373	-2.810238	373	-3.179506	373	1.632584	373	-1.05685
	374	-8.661994	374	-7.982692	374	-3.195092	374	-3.430771	374	-2.723487	374	-5.57724	374	1.666962	374	-1.136111
	375	-8.0413	375	-7.999339	375	-2.889262	375	-3.022263	375	-3.40062	375	-5.549384	375	1.211819	375	-1.108034
	376	-8.179168	376	-7.74384	376	-3.836267	376	-4.375191	376	-4.353477	376	-7.312348	376	1.314187	376	-4.013928E-02
	377	-8.363459	377	-7.115559	377	-3.27182	377	-4.645884	377	-3.852394	377	-7.871603	377	1.411727	377	-9.924301E-02
	378	-8.471365	378	-7.173937	378	-3.356804	378	-5.247308	378	-4.491364	378	-7.669911	378	1.170896	378	-1.076231
	379	-7.471257	379	-7.526911	379	-3.725527	379	-5.50903	379	-3.670087	379	-5.041707	379	1.260094	379	-1.128403
	380	-8.31107	380	-7.429122	380	-3.786443	380	-4.171086	380	-3.626551	380	-3.884305	380	1.151233	380	-.9292403
	381	-8.055252	381	-6.145355	381	-3.922092	381	-3.741447	381	-3.775499	381	-7.675176	381	1.47216	381	-.1043108
	382	-8.763753	382	-7.253492	382	-4.531096	382	-3.678454	382	-4.197692	382	-7.628623	382	.8565724	382	-7.074491E-02
	383	-8.408825	383	-7.368868	383	-3.681698	383	-2.943737	383	-4.171692	383	-5.940475	383	.7321777	383	.3831632
	384	-8.996123	384	-7.343165	384	-3.837036	384	-3.526295	384	-3.400716	384	-6.815473	384	1.388851	384	.8722208
	385	-8.766465	385	-7.680262	385	-3.46226	385	-2.75781	385	-2.718958	385	-6.102608	385	1.612529	385	.7918053
	386	-9.189489	386	-7.460816	386	-3.739389	386	-2.34979	386	-2.818894	386	-5.381288	386	1.958336	386	2.256797
	387	-9.103469	387	-6.969628	387	-3.725564	387	-1.976003	387	-2.196504	387	-5.379643	387	1.7193	387	2.976845
	388	-9.080612	388	-6.914686	388	-4.437058	388	-4.214707	388	-4.161191	388	-5.586083	388	1.441439	388	3.342046
	389	-9.387923	389	-5.722274	389	-3.7932	389	-4.523712	389	-5.905281	389	-5.500129	389	.854408	389	3.24173
	390	-8.965971	390	-7.529877	390	-2.896858	390	-2.998096	390	-6.167753	390	-5.027813	390	.8154116	390	3.227213
	391	-7.792429	391	-7.247583	391	-2.241081	391	-1.810256	391	-5.982542	391	-4.381162	391	.9109439	391	2.403437
	392	-8.688885	392	-7.390578	392	-2.52293	392	-1.760823	392	-5.024466	392	-5.803609	392	.7302951	392	2.360219
	393	-7.737446	393	-6.660878	393	-2.29923	393	-2.538969	393	-6.153747	393	-6.527756	393	.4667466	393	3.137258
	394	-8.247615	394	-6.781725	394	-2.69262	394	-3.279917	394	-6.673839	394	-7.312384	394	-.139428	394	3.164225
	395	-8.513543	395	-5.89998	395	-2.796444	395	-4.292863	395	-6.458387	395	-7.332149	395	-.3007819	395	3.466386
	396	-8.725824	396	-5.068622	396	-2.311165	396	-2.787944	396	-7.190346	396	-3.778862	396	-.4743765	396	3.655368
	397	-8.327834	397	-5.800599	397	-2.178052	397	-1.037437	397	-5.582324	397	-4.779814	397	-1.883331	397	3.016923
	398	-8.810094	398	-5.546503	398	-2.772744	398	-1.380773	398	-6.142324	398	-8.243129	398	-2.844683	398	1.758689
	399	-8.161488	399	-6.97828	399	-2.889759	399	-1.774131	399	-5.400373	399	-7.3467	399	-2.633536	399	1.767143
	400	-8.474135	400	-6.32528	400	-2.936702	400	-2.547538	400	-5.245825	400	-5.495179	400	-2.947585	400	1.287979
	401	-7.570173	401	-5.881037	401	-2.496676	401	-2.062191	401	-4.249281	401	-4.208456	401	-3.580147	401	-.4515413
	402	-8.346366	402	-6.094026	402	-2.768254	402	-2.047201	402	-5.59566	402	-3.233155	402	-4.151881	402	-.5467508
	403	-8.709444	403	-6.116085	403	-3.150126	403	-1.905453	403	-5.784228	403	-6.405777	403	-4.812266	403	.1749457
	404	-8.105268	404	-6.332589	404	-2.766866	404	-1.427923	404	-5.757566	404	-5.292299	404	-4.827329	404	1.123453
	405	-8.639647	405	-5.615418	405	-2.988715	405	-3.595099	405	-5.894897	405	-7.782799	405	-5.588643	405	1.453177
	406	-8.804515	406	-6.1907	406	-2.593595	406	-3.434823	406	-5.986117	406	-3.759965	406	-6.242617	406	.8868999
	407	-10.03937	407	-5.801454	407	-2.37769	407	-3.187892	407	-5.368712	407	-3.571149	407	-6.362078	407	1.055778
	408	-9.680289	408	-6.103124	408	-1.774502	408	-1.925897	408	-7.666961	408	-4.227125	408	-6.383307	408	.9442254
	409	-9.691692	409	-6.734991	409	-1.994668	409	-1.891666	409	-8.4837	409	-4.303093	409	-6.240207	409	1.329782
	410	-9.540285	410	-7.460136	410	-1.433043	410	-1.815269	410	-8.108162	410	-5.717504	410	-6.40873	410	1.894684
	411	-8.961084	411	-7.706207	411	-1.537776	411	-2.644784	411	-7.397304	411	-5.526334	411	-6.804712	411	2.255284
	412	-9.868656	412	-6.674932	412	-2.308935	412	-4.555161	412	-7.398018	412	-5.572324	412	-7.229734	412	1.602405
	413	-8.98076	413	-7.015305	413	-2.423348	413	-2.578322	413	-8.369043	413	-2.782002	413	-7.006948	413	1.866964
	414	-9.259233	414	-7.00575	414	-2.64768	414	-.9303589	414	-7.146316	414	-3.868458	414	-6.864463	414	1.88757
	415	-8.991885	415	-6.255056	415	-2.643759	415	-1.109239	415	-6.488444	415	-6.186831	415	-7.250154	415	1.91411
	416	-9.881342	416	-5.709991	416	-2.152852	416	-1.190402	416	-4.295393	416	-4.703796	416	-7.345093	416	3.21858
	417	-8.749842	417	-5.178742	417	-2.052851	417	-1.790985	417	-4.599954	417	-4.121981	417	-7.553247	417	3.585546
	418	-8.305994	418	-5.806414	418	-2.074863	418	-1.208751	418	-4.61938	418	-1.28735	418	-7.427536	418	3.182358
	419	-8.118419	419	-5.750331	419	-2.429893	419	-1.397976	419	-5.208262	419	-3.106418	419	-6.980294	419	3.273468
	420	-9.045027	420	-5.180244	420	-2.833303	420	-.5660051	420	-6.462982	420	-2.109762	420	-6.480837	420	3.948222
	421	-8.450863	421	-5.293518	421	-1.7254	421	-.5957333	421	-5.190366	421	-4.302798	421	-6.426453	421	4.329038
	422	-8.389009	422	-6.093683	422	-1.951568	422	-1.989618	422	-5.733095	422	-4.961278	422	-6.442424	422	4.857643
	423	-9.124456	423	-6.14184	423	-1.4652	423	-1.909861	423	-5.681216	423	-2.492291	423	-6.576514	423	4.816317
	424	-8.305599	424	-6.230598	424	-1.511107	424	-2.353173	424	-5.947854	424	-3.392089	424	-7.304503	424	3.781121
	425	-7.943151	425	-6.762678	425	-2.120057	425	-2.242954	425	-6.656731	425	-4.983192	425	-8.020527	425	2.682946
	426	-8.350141	426	-6.20635	426	-1.797878	426	-2.300248	426	-6.957177	426	-4.755476	426	-7.442134	426	4.020614
	427	-9.185022	427	-5.387207	427	-2.409529	427	-2.900958	427	-7.453592	427	-4.067303	427	-7.264255	427	4.199626
	428	-8.763111	428	-5.419329	428	-2.151029	428	-3.521154	428	-6.349027	428	-3.659332	428	-7.345106	428	4.44366
	429	-8.766694	429	-4.894084	429	-2.857875	429	-4.345575	429	-5.600366	429	-4.289896	429	-7.430147	429	4.676006
	430	-8.701936	430	-5.347795	430	-2.852918	430	-2.227121	430	-5.522353	430	-1.502525	430	-7.924763	430	5.434312
	431	-8.446488	431	-5.264022	431	-3.125863	431	-1.580822	431	-5.585734	431	-2.875556	431	-7.416446	431	6.490591
	432	-8.126946	432	-5.476569	432	-3.45136	432	-2.247729	432	-4.595542	432	-3.181264	432	-7.510182	432	6.77954
	433	-7.615881	433	-4.452158	433	-3.401182	433	-2.633664	433	-3.671929	433	-2.878593	433	-7.541971	433	6.443756
	434	-7.892766	434	-4.845544	434	-3.226817	434	-2.148737	434	-3.410845	434	-1.469601	434	-7.369392	434	5.06384
	435	-6.309573	435	-4.98667	435	-2.62448	435	-1.367508	435	-3.940953	435	-1.40084	435	-7.198628	435	4.911973
	436	-6.161319	436	-4.64746	436	-2.681526	436	-.9762264	436	-5.050412	436	-1.166987	436	-6.702446	436	5.875586
	437	-6.842984	437	-3.62021	437	-2.827657	437	-1.479212	437	-5.032211	437	-1.282982	437	-6.83445	437	5.551054
	438	-6.681796	438	-2.855046	438	-2.451462	438	-3.104905	438	-5.074512	438	-3.154116	438	-7.291754	438	5.48553
	439	-7.159077	439	-1.861831	439	-2.507822	439	-4.075024	439	-5.239169	439	-1.568477	439	-7.201332	439	5.498784
	440	-6.696337	440	-2.607496	440	-1.776237	440	-3.213226	440	-5.214446	440	1.653826	440	-6.504493	440	5.818199
	441	-6.837652	441	-1.864582	441	-1.616776	441	-2.956708	441	-6.096212	441	-.1553779	441	-6.657229	441	5.088505
	442	-6.58678	442	-2.056706	442	-1.450649	442	-2.555441	442	-5.571605	442	-.5308585	442	-6.411722	442	5.536385
	443	-7.467189	443	-1.982206	443	-1.760166	443	-3.025571	443	-6.630867	443	-2.034696	443	-6.633138	443	6.171517
	444	-6.75693	444	-2.477693	444	-1.381059	444	-2.706412	444	-6.697405	444	-2.779158	444	-6.659218	444	5.32302
	445	-7.123713	445	-2.186574	445	-1.144214	445	-2.837824	445	-5.639871	445	-.4642026	445	-6.242247	445	5.314983
	446	-7.254714	446	-2.818038	446	-1.74631	446	-2.980122	446	-3.985184	446	1.086553	446	-5.298972	446	5.711116
	447	-6.624337	447	-2.88356	447	-2.400126	447	-2.137093	447	-4.894266	447	1.78707	447	-5.46603	447	5.524292
	448	-6.758765	448	-2.931457	448	-3.020306	448	-3.2898	448	-4.266538	448	-1.11966	448	-5.666867	448	5.419553
	449	-7.50095	449	-2.767147	449	-3.965911	449	-3.746943	449	-3.824505	449	.7462194	449	-5.47671	449	5.797551
	450	-7.235364	450	-3.056115	450	-3.938886	450	-4.464366	450	-3.565054	450	.5628051	450	-5.36194	450	5.470687
	451	-7.242823	451	-2.69292	451	-3.970687	451	-4.177124	451	-3.648633	451	1.710249	451	-5.780197	451	3.49284
	452	-7.056407	452	-3.348204	452	-3.520829	452	-3.769619	452	-3.48012	452	1.412104	452	-5.567875	452	3.069179
	453	-6.505087	453	-2.087645	453	-3.20201	453	-2.334821	453	-3.559023	453	3.028909	453	-5.203216	453	3.322132
	454	-6.790174	454	-3.027573	454	-3.16109	454	-1.871716	454	-4.84676	454	1.880675	454	-5.079701	454	3.131946
	455	-7.159531	455	-3.521007	455	-2.781801	455	-3.651938	455	-3.791436	455	.7968172	455	-5.093087	455	3.306115
	456	-6.024739	456	-2.595699	456	-1.485961	456	-3.044689	456	-4.199023	456	2.542147	456	-5.4181	456	3.11748
	457	-6.47497	457	-2.602108	457	-1.453424	457	-2.620812	457	-2.021493	457	4.399626	457	-5.776504	457	2.849899
	458	-6.227548	458	-2.125388	458	-.8828681	458	-1.525637	458	-3.471775	458	2.906731	458	-5.613406	458	2.37306
	459	-7.254241	459	-2.471156	459	-.8549138	459	-1.864375	459	-4.199602	459	2.939843	459	-5.677041	459	2.020536
	460	-7.482399	460	-2.554554	460	-1.082731	460	-2.91328	460	-5.220488	460	2.75881	460	-6.209453	460	1.297922
	461	-6.317748	461	-3.111656	461	-.9820248	461	-3.695495	461	-6.259085	461	1.145466	461	-6.0988	461	.3046716
	462	-6.678239	462	-3.816121	462	-1.942362	462	-5.46834	462	-4.290701	462	2.448672	462	-5.743433	462	.4635464
	463	-6.457169	463	-4.045391	463	-1.928982	463	-3.871933	463	-3.847839	463	4.781435	463	-6.06876	463	.1833443
	464	-7.426487	464	-2.98358	464	-1.981557	464	-2.38542	464	-3.374544	464	4.683886	464	-6.388895	464	-.3032576
	465	-6.92372	465	-2.557057	465	-2.539738	465	-3.072815	465	-3.469945	465	.4195828	465	-6.104482	465	-.8772371
	466	-6.957346	466	-3.025706	466	-2.810205	466	-3.511376	466	-3.367007	466	2.619681	466	-6.045949	466	-.2858836
	467	-7.097494	467	-2.864825	467	-1.882789	467	-2.51204	467	-2.666672	467	3.931618	467	-5.60098	467	6.978735E-02
	468	-6.257703	468	-3.576901	468	-1.933378	468	-1.515481	468	-1.849514	468	3.332255	468	-5.737701	468	-1.618289
	469	-5.822288	469	-2.7269	469	-1.848734	469	-2.021913	469	-3.845188	469	4.364234	469	-5.542506	469	-1.611589
	470	-4.80107	470	-1.438944	470	-2.3247	470	-2.103881	470	-3.415369	470	2.944797	470	-5.583252	470	-1.554205
	471	-4.370728	471	-1.594314	471	-2.299994	471	-3.440738	471	-4.424377	471	2.821953	471	-5.613828	471	-1.881699
	472	-4.37325	472	-.2158401	472	-2.507907	472	-5.373512	472	-4.598227	472	1.10543	472	-5.507627	472	-2.036566
	473	-3.566271	473	-.8648585	473	-2.220341	473	-5.202597	473	-3.218951	473	4.217811	473	-5.609223	473	-2.689664
	474	-4.263364	474	-.2979107	474	-2.084661	474	-5.173958	474	-5.05797	474	5.284867	474	-5.697297	474	-3.47079
	475	-4.224408	475	.8036244	475	-1.772224	475	-4.34007	475	-5.12749	475	3.870329	475	-5.182099	475	-4.297145
	476	-4.173918	476	.2712891	476	-1.691273	476	-4.149704	476	-5.996527	476	1.782909	476	-5.00811	476	-3.20919
	477	-3.855489	477	.3578354	477	-1.676272	477	-4.239601	477	-4.530903	477	3.748641	477	-5.299113	477	-3.549695
	478	-3.081597	478	-.8041674	478	-1.92218	478	-5.057022	478	-4.180212	478	3.182613	478	-5.35988	478	-4.256361
	479	-3.32954	479	-.8470898	479	-1.770982	479	-5.276657	479	-4.422261	479	5.539759	479	-5.205452	479	-4.998033
	480	-2.912549	480	-.5716565	480	-1.253289	480	-2.695332	480	-4.372701	480	6.27293	480	-5.235819	480	-5.145056
	481	-3.391801	481	-1.305851	481	-2.219127	481	-2.713483	481	-4.601053	481	4.684648	481	-4.80462	481	-5.24047
	482	-3.995163	482	-.4647551	482	-3.122804	482	-4.310525	482	-4.200403	482	2.195989	482	-4.628445	482	-5.492192
	483	-3.671882	483	-1.030441	483	-3.386323	483	-5.020524	483	-2.183407	483	5.03572	483	-4.865409	483	-5.538177
	484	-4.30398	484	-.6708621	484	-3.661232	484	-5.236989	484	-2.369477	484	5.167352	484	-4.817309	484	-6.00443
	485	-3.056528	485	-1.189426	485	-2.995205	485	-3.952558	485	-2.895763	485	5.89268	485	-5.087839	485	-6.67852
	486	-3.131418	486	-.952094	486	-3.647937	486	-3.51773	486	-3.441938	486	4.93364	486	-5.747634	486	-7.568648
	487	-3.074117	487	-.7056929	487	-2.786659	487	-1.844038	487	-2.327143	487	5.238568	487	-5.397021	487	-7.739977
	488	-3.048124	488	.0527258	488	-3.123664	488	-3.960432	488	-3.247543	488	3.921721	488	-4.911077	488	-7.571356
	489	-3.290708	489	.542456	489	-2.862756	489	-4.600368	489	-3.416603	489	5.406426	489	-4.321305	489	-7.127722
	490	-2.764656	490	-.820579	490	-2.007158	490	-3.262264	490	-3.411169	490	7.65357	490	-4.568054	490	-7.054125
	491	-2.541898	491	-.4847463	491	-1.6063	491	-3.161696	491	-4.691525	491	5.491545	491	-4.837675	491	-7.27533
