# Supplementary material for: A single Musashi gene allele is sufficient to maintain mouse photoreceptor cells
Source: PLoS One. 2026 May 14;21(5):e0338576. doi: 10.1371/journal.pone.0338576 (PMC13175383; doi:10.1371/journal.pone.0338576)
Supplement: S3 File — (ZIP) [file pone.0338576.s012.zip › Supplementary_data_1_RawERG_data_and_R-code/3rd batch/D56_Msi TKO_ROD_042025.CSV]

Information	Record_No	4437	Record_No	4438	Record_No	4439	Record_No	4440	Record_No	4441	Record_No	4442	Record_No	4443	Record_No	4444	Record_No	4447	Record_No	4448	Record_No	4449	Record_No	4450	Record_No	4451	Record_No	4452	Record_No	4453	Record_No	4454	Record_No	4457	Record_No	4458	Record_No	4459	Record_No	4460	Record_No	4461	Record_No	4462	Record_No	4463	Record_No	4464	Record_No
	Animal ID	1084	Animal ID	1084	Animal ID	1084	Animal ID	1084	Animal ID	1084	Animal ID	1084	Animal ID	1084	Animal ID	1084	Animal ID	1080	Animal ID	1080	Animal ID	1080	Animal ID	1080	Animal ID	1080	Animal ID	1080	Animal ID	1080	Animal ID	1080	Animal ID	1081	Animal ID	1081	Animal ID	1081	Animal ID	1081	Animal ID	1081	Animal ID	1081	Animal ID	1081	Animal ID	1081	Animal ID
	Session		Session		Session		Session		Session		Session		Session		Session		Session		Session		Session		Session		Session		Session		Session		Session		Session		Session		Session		Session		Session		Session		Session		Session		Session
	Species/Breed		Species/Breed		Species/Breed		Species/Breed		Species/Breed		Species/Breed		Species/Breed		Species/Breed		Species/Breed		Species/Breed		Species/Breed		Species/Breed		Species/Breed		Species/Breed		Species/Breed		Species/Breed		Species/Breed		Species/Breed		Species/Breed		Species/Breed		Species/Breed		Species/Breed		Species/Breed		Species/Breed		Species/Breed
	Study protocol #		Study protocol #		Study protocol #		Study protocol #		Study protocol #		Study protocol #		Study protocol #		Study protocol #		Study protocol #		Study protocol #		Study protocol #		Study protocol #		Study protocol #		Study protocol #		Study protocol #		Study protocol #		Study protocol #		Study protocol #		Study protocol #		Study protocol #		Study protocol #		Study protocol #		Study protocol #		Study protocol #		Study protocol #
	Birthdate	Dec/30/1899	Birthdate	Dec/30/1899	Birthdate	Dec/30/1899	Birthdate	Dec/30/1899	Birthdate	Dec/30/1899	Birthdate	Dec/30/1899	Birthdate	Dec/30/1899	Birthdate	Dec/30/1899	Birthdate	Dec/30/1899	Birthdate	Dec/30/1899	Birthdate	Dec/30/1899	Birthdate	Dec/30/1899	Birthdate	Dec/30/1899	Birthdate	Dec/30/1899	Birthdate	Dec/30/1899	Birthdate	Dec/30/1899	Birthdate	Dec/30/1899	Birthdate	Dec/30/1899	Birthdate	Dec/30/1899	Birthdate	Dec/30/1899	Birthdate	Dec/30/1899	Birthdate	Dec/30/1899	Birthdate	Dec/30/1899	Birthdate	Dec/30/1899	Birthdate
	TestDate	Apr/20/2025	TestDate	Apr/20/2025	TestDate	Apr/20/2025	TestDate	Apr/20/2025	TestDate	Apr/20/2025	TestDate	Apr/20/2025	TestDate	Apr/20/2025	TestDate	Apr/20/2025	TestDate	Apr/20/2025	TestDate	Apr/20/2025	TestDate	Apr/20/2025	TestDate	Apr/20/2025	TestDate	Apr/20/2025	TestDate	Apr/20/2025	TestDate	Apr/20/2025	TestDate	Apr/20/2025	TestDate	Apr/20/2025	TestDate	Apr/20/2025	TestDate	Apr/20/2025	TestDate	Apr/20/2025	TestDate	Apr/20/2025	TestDate	Apr/20/2025	TestDate	Apr/20/2025	TestDate	Apr/20/2025	TestDate
	TestTime	11:51:41	TestTime	11:51:41	TestTime	11:53:09	TestTime	11:53:09	TestTime	11:55:58	TestTime	11:55:58	TestTime	11:56:43	TestTime	11:56:43	TestTime	12:14:32	TestTime	12:14:32	TestTime	12:16:11	TestTime	12:16:11	TestTime	12:19:36	TestTime	12:19:36	TestTime	12:20:18	TestTime	12:20:18	TestTime	12:39:00	TestTime	12:39:00	TestTime	12:40:32	TestTime	12:40:32	TestTime	12:43:18	TestTime	12:43:18	TestTime	12:44:01	TestTime	12:44:01	TestTime
	Protocol	ABI ROD	Protocol	ABI ROD	Protocol	ABI ROD	Protocol	ABI ROD	Protocol	ABI ROD	Protocol	ABI ROD	Protocol	ABI ROD	Protocol	ABI ROD	Protocol	ABI ROD	Protocol	ABI ROD	Protocol	ABI ROD	Protocol	ABI ROD	Protocol	ABI ROD	Protocol	ABI ROD	Protocol	ABI ROD	Protocol	ABI ROD	Protocol	ABI ROD	Protocol	ABI ROD	Protocol	ABI ROD	Protocol	ABI ROD	Protocol	ABI ROD	Protocol	ABI ROD	Protocol	ABI ROD	Protocol	ABI ROD	Protocol
	Step_No	1	Step_No	1	Step_No	3	Step_No	3	Step_No	6	Step_No	6	Step_No	8	Step_No	8	Step_No	1	Step_No	1	Step_No	3	Step_No	3	Step_No	6	Step_No	6	Step_No	8	Step_No	8	Step_No	1	Step_No	1	Step_No	3	Step_No	3	Step_No	6	Step_No	6	Step_No	8	Step_No	8	Step_No
	Label	R	Label	L	Label	R	Label	L	Label	R	Label	L	Label	R	Label	L	Label	R	Label	L	Label	R	Label	L	Label	R	Label	L	Label	R	Label	L	Label	R	Label	L	Label	R	Label	L	Label	R	Label	L	Label	R	Label	L	Label
	Stimulus	Scotopic WHT -40dB Flash	Stimulus	Scotopic WHT -40dB Flash	Stimulus	Scotopic WHT -24dB Flash	Stimulus	Scotopic WHT -24dB Flash	Stimulus	Scotopic WHT -12dB Flash	Stimulus	Scotopic WHT -12dB Flash	Stimulus	Scotopic WHT -4dB Flash	Stimulus	Scotopic WHT -4dB Flash	Stimulus	Scotopic WHT -40dB Flash	Stimulus	Scotopic WHT -40dB Flash	Stimulus	Scotopic WHT -24dB Flash	Stimulus	Scotopic WHT -24dB Flash	Stimulus	Scotopic WHT -12dB Flash	Stimulus	Scotopic WHT -12dB Flash	Stimulus	Scotopic WHT -4dB Flash	Stimulus	Scotopic WHT -4dB Flash	Stimulus	Scotopic WHT -40dB Flash	Stimulus	Scotopic WHT -40dB Flash	Stimulus	Scotopic WHT -24dB Flash	Stimulus	Scotopic WHT -24dB Flash	Stimulus	Scotopic WHT -12dB Flash	Stimulus	Scotopic WHT -12dB Flash	Stimulus	Scotopic WHT -4dB Flash	Stimulus	Scotopic WHT -4dB Flash	Stimulus
	Low cut (Hz)	0.3	Low cut (Hz)	0.3	Low cut (Hz)	0.3	Low cut (Hz)	0.3	Low cut (Hz)	0.3	Low cut (Hz)	0.3	Low cut (Hz)	0.3	Low cut (Hz)	0.3	Low cut (Hz)	0.3	Low cut (Hz)	0.3	Low cut (Hz)	0.3	Low cut (Hz)	0.3	Low cut (Hz)	0.3	Low cut (Hz)	0.3	Low cut (Hz)	0.3	Low cut (Hz)	0.3	Low cut (Hz)	0.3	Low cut (Hz)	0.3	Low cut (Hz)	0.3	Low cut (Hz)	0.3	Low cut (Hz)	0.3	Low cut (Hz)	0.3	Low cut (Hz)	0.3	Low cut (Hz)	0.3	Low cut (Hz)
	High cut (Hz)	500	High cut (Hz)	500	High cut (Hz)	500	High cut (Hz)	500	High cut (Hz)	500	High cut (Hz)	500	High cut (Hz)	500	High cut (Hz)	500	High cut (Hz)	500	High cut (Hz)	500	High cut (Hz)	500	High cut (Hz)	500	High cut (Hz)	500	High cut (Hz)	500	High cut (Hz)	500	High cut (Hz)	500	High cut (Hz)	500	High cut (Hz)	500	High cut (Hz)	500	High cut (Hz)	500	High cut (Hz)	500	High cut (Hz)	500	High cut (Hz)	500	High cut (Hz)	500	High cut (Hz)
	Notch	OFF	Notch	OFF	Notch	OFF	Notch	OFF	Notch	OFF	Notch	OFF	Notch	OFF	Notch	OFF	Notch	OFF	Notch	OFF	Notch	OFF	Notch	OFF	Notch	OFF	Notch	OFF	Notch	OFF	Notch	OFF	Notch	OFF	Notch	OFF	Notch	OFF	Notch	OFF	Notch	OFF	Notch	OFF	Notch	OFF	Notch	OFF	Notch
Cursor #	4437 Time	4437 Amp	4438 Time	4438 Amp	4439 Time	4439 Amp	4440 Time	4440 Amp	4441 Time	4441 Amp	4442 Time	4442 Amp	4443 Time	4443 Amp	4444 Time	4444 Amp	4447 Time	4447 Amp	4448 Time	4448 Amp	4449 Time	4449 Amp	4450 Time	4450 Amp	4451 Time	4451 Amp	4452 Time	4452 Amp	4453 Time	4453 Amp	4454 Time	4454 Amp	4457 Time	4457 Amp	4458 Time	4458 Amp	4459 Time	4459 Amp	4460 Time	4460 Amp	4461 Time	4461 Amp	4462 Time	4462 Amp	4463 Time	4463 Amp	4464 Time	4464 Amp	4467 Time
1
2
3
4
5
6
7
8
9
10
Wave Data	4437 Time	4437 Amp	4438 Time	4438 Amp	4439 Time	4439 Amp	4440 Time	4440 Amp	4441 Time	4441 Amp	4442 Time	4442 Amp	4443 Time	4443 Amp	4444 Time	4444 Amp	4447 Time	4447 Amp	4448 Time	4448 Amp	4449 Time	4449 Amp	4450 Time	4450 Amp	4451 Time	4451 Amp	4452 Time	4452 Amp	4453 Time	4453 Amp	4454 Time	4454 Amp	4457 Time	4457 Amp	4458 Time	4458 Amp	4459 Time	4459 Amp	4460 Time	4460 Amp	4461 Time	4461 Amp	4462 Time	4462 Amp	4463 Time	4463 Amp	4464 Time	4464 Amp	4467 Time
	-20	6.608915	-20	3.250184	-20	-3.26439	-20	.7067012	-20	-2.219484	-20	3.048428	-20	1.078468	-20	.709433	-20	9.511141	-20	6.400023	-20	.2057992	-20	-5.843588	-20	7.320586E-02	-20	3.885481	-20	1.985905	-20	3.250732	-20	-8.313576	-20	-11.47664	-20	.1030496	-20	4.826363	-20	.4277818	-20	-3.58471	-20	11.40752	-20	9.698312	-20
	-19	7.202043	-19	3.375634	-19	-3.294557	-19	.9198911	-19	-2.508024	-19	3.198619	-19	1.327822	-19	.7917585	-19	10.11268	-19	6.664616	-19	.1051768	-19	-6.794906	-19	-3.043831E-02	-19	3.881443	-19	2.676199	-19	3.725885	-19	-9.202578	-19	-12.72471	-19	.2129229	-19	5.048167	-19	.4823709	-19	-3.559378	-19	12.05157	-19	11.86368	-19
	-18	7.724866	-18	3.507233	-18	-3.727205	-18	1.239164	-18	-2.863596	-18	3.602898	-18	1.430691	-18	.186659	-18	10.42042	-18	6.96932	-18	.2090365	-18	-6.772371	-18	-5.247074E-02	-18	4.142821	-18	3.413314	-18	4.314071	-18	-9.963486	-18	-13.57852	-18	.3282948	-18	5.513061	-18	.2474834	-18	-3.801894	-18	13.57663	-18	15.2251	-18
	-17	8.312911	-17	3.716177	-17	-4.408274	-17	1.475234	-17	-3.082939	-17	3.87976	-17	1.808838	-17	.2300529	-17	10.54166	-17	7.020814	-17	8.298691E-02	-17	-7.012945	-17	-2.106341E-02	-17	4.202354	-17	4.073203	-17	5.750127	-17	-10.47353	-17	-14.4548	-17	.540157	-17	6.048456	-17	.1385068	-17	-3.683255	-17	15.31138	-17	17.15304	-17
	-16	8.45878	-16	3.343724	-16	-4.588503	-16	1.543511	-16	-2.960248	-16	3.755681	-16	2.246936	-16	.1777379	-16	10.68285	-16	7.571009	-16	6.540157E-02	-16	-7.053595	-16	.1235766	-16	4.370178	-16	5.446117	-16	7.396607	-16	-11.05837	-16	-14.94618	-16	.7443504	-16	6.680535	-16	.1819241	-16	-3.391897	-16	16.99612	-16	18.06923	-16
	-15	8.655698	-15	3.254512	-15	-4.86283	-15	1.493	-15	-2.740179	-15	3.110057	-15	2.645176	-15	-.2098623	-15	10.43315	-15	7.591311	-15	.1958289	-15	-6.565231	-15	.4215925	-15	4.875315	-15	6.356515	-15	8.748983	-15	-11.49267	-15	-15.25147	-15	.8262933	-15	7.294868	-15	.1400412	-15	-3.063651	-15	17.91377	-15	17.83644	-15
	-14	8.360872	-14	2.585558	-14	-3.750007	-14	2.002484	-14	-3.183614	-14	3.845407	-14	1.615964	-14	.7004224	-14	11.06789	-14	7.190753	-14	-.4342392	-14	-7.113501	-14	.2994046	-14	4.649267	-14	3.648827	-14	2.84222	-14	-11.49437	-14	-15.03157	-14	1.269915	-14	6.238946	-14	1.159936E-02	-14	-3.797174	-14	12.62282	-14	16.43662	-14
	-13	8.372458	-13	3.7387	-13	-4.180459	-13	1.168865	-13	-3.672975	-13	3.645851	-13	2.391311	-13	2.126332E-02	-13	11.0247	-13	6.923003	-13	.3351248	-13	-8.173203	-13	-.4408816	-13	5.053499	-13	5.002827	-13	5.83968	-13	-11.04653	-13	-15.46126	-13	1.038864	-13	4.523081	-13	.5729786	-13	-3.289949	-13	14.60838	-13	19.17635	-13
	-12	8.75012	-12	4.31294	-12	-6.051515	-12	1.574234	-12	-3.547439	-12	5.545969	-12	2.066968	-12	-.1935673	-12	10.51491	-12	7.169746	-12	1.534892	-12	-5.271635	-12	7.493183E-02	-12	5.84002	-12	4.752763	-12	6.226464	-12	-11.31275	-12	-16.22134	-12	1.124366	-12	6.193031	-12	-3.877878E-02	-12	-4.740134	-12	19.23304	-12	24.73757	-12
	-11	9.38098	-11	4.496804	-11	-6.450459	-11	2.257184	-11	-2.998004	-11	4.076473	-11	2.94751	-11	1.221235	-11	9.842511	-11	7.484277	-11	-2.232512E-02	-11	-6.827606	-11	.1192284	-11	3.286521	-11	6.337111	-11	12.27062	-11	-11.21025	-11	-16.40614	-11	.7573059	-11	8.082537	-11	.1771939	-11	-2.69534	-11	20.72664	-11	18.66934	-11
	-10	8.012197	-10	2.295599	-10	-3.744988	-10	1.164782	-10	-1.958992	-10	1.484245	-10	3.054531	-10	-1.491597	-10	10.6529	-10	9.445181	-10	-.2430616	-10	-6.984555	-10	.6837952	-10	4.025455	-10	9.688011	-10	14.2709	-10	-11.69846	-10	-15.56047	-10	.1040874	-10	7.765477	-10	.6340861	-10	-1.421214	-10	21.51651	-10	15.35219	-10
	-9	9.057554	-9	2.09747	-9	-4.999552	-9	.7904485	-9	-1.080049	-9	6.239388E-02	-9	3.794772	-9	-1.51693	-9	9.495973	-9	7.334906	-9	4.582604E-03	-9	-5.020887	-9	1.793076	-9	6.397125	-9	8.709549	-9	11.04401	-9	-12.19367	-9	-12.82801	-9	.6632211	-9	10.96613	-9	-.5168319	-9	-2.438092	-9	18.77521	-9	12.64657	-9
	-8	9.138269	-8	.3938326	-8	-5.496884	-8	.6845827	-8	-.5577395	-8	.3987865	-8	4.166433	-8	.6543078	-8	10.39313	-8	8.377295	-8	1.107314	-8	-2.105654	-8	2.94837	-8	7.738654	-8	12.54276	-8	12.80431	-8	-10.39242	-8	-12.10784	-8	.7038961	-8	9.797772	-8	.6951046	-8	-.07321	-8	15.8011	-8	11.7364	-8
	-7	8.536169	-7	-.5580242	-7	-5.18865	-7	1.728918	-7	-.7047893	-7	-.3018941	-7	4.220978	-7	-.5454739	-7	10.34762	-7	8.293711	-7	1.403349	-7	-1.400231	-7	4.0876	-7	9.187105	-7	12.43528	-7	12.61109	-7	-9.928701	-7	-14.37056	-7	.4133278	-7	8.76877	-7	.5988985	-7	-.8421337	-7	15.68065	-7	14.08957	-7
	-6	7.281844	-6	2.601795	-6	-5.417172	-6	.8145896	-6	-.7966438	-6	-.6675023	-6	2.804291	-6	-.3875767	-6	9.257952	-6	5.96789	-6	1.200496	-6	-.3376615	-6	3.686823	-6	8.204098	-6	9.692022	-6	8.580523	-6	-9.81891	-6	-15.21823	-6	-.3877475	-6	8.395001	-6	2.374144	-6	-2.876149	-6	14.20836	-6	14.07525	-6
	-5	6.341772	-5	2.116243	-5	-4.70135	-5	2.003671	-5	-.0922939	-5	.2372624	-5	2.259276	-5	-1.134589	-5	8.633028	-5	5.611842	-5	-.1881496	-5	1.401165	-5	3.003989	-5	6.344987	-5	5.625583	-5	2.784943	-5	-10.70434	-5	-16.52617	-5	-.4044137	-5	8.074039	-5	1.8176	-5	-5.402466	-5	12.46483	-5	13.91589	-5
	-4	5.198168	-4	1.777681	-4	-3.683046	-4	3.248059	-4	.4113993	-4	-.4978801	-4	1.872006	-4	-.8479564	-4	8.117213	-4	3.821712	-4	2.569919	-4	1.055759	-4	2.895376	-4	5.737656	-4	5.312694	-4	2.905907	-4	-11.58761	-4	-15.18564	-4	-1.399245	-4	6.78868	-4	1.414931	-4	-4.025905	-4	12.0982	-4	12.20854	-4
	-3	5.286034	-3	2.029632	-3	-5.363181	-3	3.482348	-3	.7163783	-3	-.2334424	-3	1.98752	-3	-1.462645	-3	8.475706	-3	3.947917	-3	.5840823	-3	.3967667	-3	3.197997	-3	8.560931	-3	9.031022	-3	5.814029	-3	-12.80444	-3	-16.96503	-3	-2.979895	-3	5.707396	-3	-.1848733	-3	-6.446618	-3	12.68032	-3	13.43182	-3
	-2	5.49141	-2	3.002781	-2	-4.435136	-2	2.088058	-2	-1.167924	-2	.5200668	-2	1.149953	-2	-.2546479	-2	8.734309	-2	2.800352	-2	.5718108	-2	.8657348	-2	3.421043	-2	10.37719	-2	10.03596	-2	5.734784	-2	-16.03826	-2	-18.48115	-2	-4.21876	-2	4.185615	-2	-1.078675	-2	-7.899094	-2	13.14859	-2	13.70856	-2
	-1	4.858274	-1	1.898879	-1	-4.59698	-1	2.510662	-1	-1.406673	-1	1.087285	-1	1.482388	-1	2.939842	-1	8.952451	-1	2.984348	-1	1.119586	-1	.9676258	-1	2.735855	-1	8.959442	-1	7.881603	-1	1.97806	-1	-15.81738	-1	-19.41756	-1	-4.463332	-1	3.296903	-1	-1.02558	-1	-7.067713	-1	12.82393	-1	12.9073	-1
	0	4.969266	0	3.226532	0	-4.352106	0	2.791439	0	-.9469343	0	.8710564	0	-.1846808	0	-.8070771	0	8.759611	0	2.840154	0	2.138626	0	2.47672	0	4.064775	0	10.25672	0	7.471272	0	9.753719E-02	0	-15.93036	0	-19.49389	0	-4.031488	0	4.678269	0	-.4592114	0	-6.642908	0	13.94184	0	13.93791	0
	1	5.998689	1	3.992712	1	-3.855244	1	1.680334	1	-1.031364	1	2.044708E-02	1	-1.266826	1	-.9678743	1	8.012353	1	1.721334	1	1.573209	1	-1.654697	1	3.901553	1	10.70532	1	5.332024	1	-2.316409	1	-16.0491	1	-17.55928	1	-4.096755	1	5.260007	1	-.1919729	1	-7.093328	1	13.52757	1	12.01844	1
	2	5.586709	2	1.471154	2	-4.994125	2	1.686051	2	-.8653105	2	-.9942147	2	-.9938568	2	.4311745	2	8.805102	2	3.925096	2	1.275631	2	-2.782533	2	4.248799	2	11.80319	2	3.813896	2	-7.993764	2	-17.86596	2	-16.87525	2	-2.96644	2	8.342396	2	-1.788874	2	-9.325327	2	15.92819	2	13.47326	2
	3	4.756253	3	1.354259E-02	3	-4.930749	3	2.416353	3	-.4880287	3	-2.932587	3	-1.077896	3	.6071964	3	10.09952	3	5.133582	3	1.285098	3	-2.63566	3	4.884236	3	13.72503	3	6.172016	3	-4.715846	3	-17.14373	3	-17.53651	3	-4.394005	3	4.148065	3	-1.819088	3	-8.785673	3	16.22099	3	12.42401	3
	4	4.234183	4	.1094755	4	-5.73752	4	1.714244	4	-1.18927	4	-1.449006	4	-.4159805	4	-3.741037	4	10.95933	4	5.548045	4	.6231091	4	-3.476814	4	6.294969	4	15.65576	4	1.927065	4	-8.721748	4	-17.79859	4	-18.26878	4	-2.890138	4	6.158717	4	-2.394753	4	-9.790185	4	16.14172	4	12.49557	4
	5	4.736875	5	1.102378	5	-5.996702	5	1.269043	5	-1.269281	5	-2.058294	5	-3.094968	5	-7.479886	5	10.17579	5	5.179045	5	2.27663	5	-1.044115	5	6.405602	5	15.50424	5	-2.277414	5	-13.0214	5	-17.08813	5	-20.65026	5	-2.611672	5	6.22626	5	-3.951616	5	-10.38772	5	12.78166	5	7.466016	5
	6	3.906645	6	.4755448	6	-4.35258	6	2.40302	6	-1.721343	6	-3.162451	6	-8.573376	6	-14.39409	6	10.23246	6	5.311299	6	2.516184	6	-.7124159	6	5.49705	6	11.40706	6	-16.35391	6	-26.47862	6	-16.96294	6	-18.96013	6	-2.510871	6	6.127304	6	-5.300277	6	-10.49798	6	7.807852	6	-5.182939	6
	7	4.214653	7	.1288393	7	-6.050899	7	3.91119	7	-2.904063	7	-5.267485	7	-23.0682	7	-33.69804	7	10.25833	7	6.88986	7	.7985437	7	-1.593264	7	4.613066	7	9.598445	7	-34.42568	7	-48.08282	7	-15.65829	7	-17.90981	7	-3.34544	7	7.421818	7	-8.078342	7	-14.58399	7	-3.022916	7	-27.93539	7
	8	4.511823	8	.4476897	8	-4.781322	8	2.966395	8	-5.010242	8	-7.025634	8	-44.07093	8	-58.32175	8	9.877298	8	5.287232	8	1.915007	8	7.511059E-02	8	-2.053976E-02	8	9.181446	8	-66.09324	8	-82.20876	8	-15.33135	8	-16.19318	8	-4.828331	8	5.512978	8	-9.210087	8	-18.05177	8	-21.70831	8	-62.36625	8
	9	3.630601	9	-1.652037	9	-5.411213	9	3.483195	9	-7.470339	9	-11.02905	9	-72.65264	9	-91.74612	9	10.43189	9	7.812869	9	1.977318	9	.9866856	9	-3.998132	9	4.874095	9	-96.72722	9	-119.5746	9	-15.61505	9	-15.37399	9	-5.10245	9	5.078551	9	-12.19089	9	-23.08426	9	-47.73591	9	-100.7127	9
	10	4.32474	10	.5719262	10	-5.653359	10	2.97212	10	-12.26664	10	-18.79191	10	-105.7233	10	-133.5928	10	10.4571	10	6.616567	10	1.799753	10	1.180017	10	-9.246228	10	-.8635818	10	-129.5975	10	-158.1444	10	-15.24026	10	-16.99493	10	-6.228783	10	3.563821	10	-17.21895	10	-30.35106	10	-77.53248	10	-140.0034	10
	11	4.352764	11	2.233825	11	-5.541999	11	2.165029	11	-17.9677	11	-25.17605	11	-139.8466	11	-174.5899	11	10.03458	11	5.068209	11	1.123688	11	2.161223	11	-14.90379	11	-7.706329	11	-161.5849	11	-197.9145	11	-13.50498	11	-15.65934	11	-6.551262	11	4.019056	11	-22.64372	11	-39.9388	11	-110.2789	11	-178.4957	11
	12	3.597329	12	1.701034	12	-6.620374	12	2.025306	12	-24.94138	12	-33.22623	12	-172.6971	12	-218.6826	12	10.55041	12	4.772604	12	-.6036638	12	1.358137	12	-22.04263	12	-16.61114	12	-190.6323	12	-237.3232	12	-14.30866	12	-16.17431	12	-6.990161	12	2.987046	12	-29.94441	12	-49.97103	12	-142.0129	12	-207.5958	12
	13	3.077919	13	1.160771	13	-6.72902	13	1.058524	13	-32.89889	13	-44.61633	13	-202.5176	13	-259.2056	13	10.32132	13	3.969592	13	-.2009266	13	2.089545	13	-30.89908	13	-26.76679	13	-211.555	13	-268.6544	13	-14.54694	13	-13.78792	13	-7.013016	13	2.717657	13	-36.94119	13	-59.27104	13	-173.2442	13	-232.6561	13
	14	3.532918	14	2.184937	14	-7.317389	14	-1.043249	14	-42.60515	14	-54.98882	14	-228.5021	14	-292.1392	14	9.245386	14	3.33334	14	-1.115351	14	-1.887022	14	-38.80769	14	-33.32991	14	-220.847	14	-290.343	14	-16.96744	14	-13.73241	14	-8.551925	14	2.882495	14	-45.90792	14	-73.13707	14	-199.8998	14	-239.8279	14
	15	3.413438	15	3.642577	15	-7.765715	15	-2.839637	15	-52.63556	15	-66.19654	15	-247.0114	15	-310.2472	15	9.482177	15	1.530463	15	-2.518783	15	-1.364991	15	-48.6405	15	-44.64734	15	-222.384	15	-298.6335	15	-19.45652	15	-17.78144	15	-10.61528	15	1.948745	15	-55.1845	15	-85.52516	15	-220.4961	15	-240.2381	15
	16	3.987531	16	3.195622	16	-7.610388	16	-3.453679	16	-63.45164	16	-80.88393	16	-257.6643	16	-319.9419	16	9.882189	16	3.272831	16	-2.710629	16	-2.889312	16	-58.28827	16	-57.27864	16	-217.4315	16	-298.8259	16	-19.77182	16	-18.29746	16	-9.831	16	3.846734	16	-64.54663	16	-98.28622	16	-232.331	16	-231.9387	16
	17	4.07574	17	5.085406	17	-9.659328	17	-4.470771	17	-74.62843	17	-94.64379	17	-260.5364	17	-323.5331	17	10.23661	17	2.658236	17	-2.699102	17	-3.078479	17	-67.9254	17	-70.77287	17	-208.8383	17	-293.3855	17	-19.90779	17	-19.4998	17	-10.20973	17	1.947639	17	-73.43005	17	-110.619	17	-236.0381	17	-221.4246	17
	18	3.972531	18	4.837662	18	-11.10581	18	-5.912317	18	-85.61833	18	-107.6879	18	-256.0142	18	-315.668	18	11.17638	18	2.631603	18	-5.243813	18	-7.74509	18	-79.11673	18	-84.10789	18	-197.0286	18	-285.4258	18	-21.06637	18	-18.47285	18	-10.21285	18	2.09088	18	-85.66248	18	-126.6093	18	-233.508	18	-211.7351	18
	19	3.629619	19	2.919222	19	-12.39907	19	-6.277752	19	-97.5282	19	-122.0822	19	-246.3487	19	-303.6601	19	10.66925	19	3.717271	19	-4.445457	19	-8.75415	19	-90.35604	19	-97.87226	19	-186.7479	19	-276.1351	19	-20.33865	19	-17.30366	19	-11.50969	19	1.942365	19	-98.31105	19	-140.8614	19	-228.183	19	-196.7515	19
	20	4.390252	20	3.885743	20	-13.99222	20	-7.865757	20	-109.3642	20	-139.0497	20	-235.7935	20	-291.7251	20	10.93384	20	4.078086	20	-5.948181	20	-8.819056	20	-100.7928	20	-109.6172	20	-178.9775	20	-260.1596	20	-20.40013	20	-17.26178	20	-12.39442	20	-.9336765	20	-110.0198	20	-152.5029	20	-224.2626	20	-151.8906	20
	21	4.958525	21	3.245864	21	-14.94745	21	-9.15592	21	-121.2854	21	-152.2944	21	-224.679	21	-281.0826	21	11.54474	21	5.602241	21	-6.921815	21	-8.2393	21	-110.7689	21	-119.7195	21	-183.0763	21	-260.0462	21	-19.3902	21	-16.37532	21	-11.74497	21	-.5365205	21	-123.4135	21	-167.7058	21	-215.9908	21	-56.30124	21
	22	5.207181	22	3.182918	22	-15.7717	22	-11.34867	22	-132.3362	22	-166.3703	22	-219.1127	22	-273.105	22	12.03303	22	5.848501	22	-6.734791	22	-11.26845	22	-119.3385	22	-133.0218	22	-189.6108	22	-266.3139	22	-18.30591	22	-13.79882	22	-12.33431	22	-2.265846	22	-134.3849	22	-178.2027	22	-198.7763	22	52.24154	22
	23	6.567937	23	1.669502	23	-16.59354	23	-10.77903	23	-143.1624	23	-179.7625	23	-217.8363	23	-264.993	23	11.72391	23	7.479994	23	-6.881516	23	-9.692642	23	-127.6081	23	-143.0361	23	-171.5461	23	-269.7713	23	-16.08029	23	-13.13352	23	-14.05922	23	-1.565964	23	-146.7219	23	-190.9236	23	-151.3855	23	118.257	23
	24	6.590758	24	3.053055	24	-18.61577	24	-12.73024	24	-152.0781	24	-190.7076	24	-207.8958	24	-231.1025	24	11.51904	24	5.999192	24	-8.187835	24	-12.21966	24	-135.6808	24	-151.0978	24	-108.5978	24	-237.9892	24	-14.20912	24	-9.722052	24	-16.19503	24	-2.667006	24	-159.5766	24	-202.9151	24	-74.9193	24	142.051	24
	25	7.095549	25	2.320418	25	-20.00937	25	-13.83265	25	-159.7663	25	-201.6593	25	-165.2974	25	-147.7146	25	11.29681	25	6.337822	25	-7.692574	25	-10.56235	25	-145.9672	25	-158.3733	25	-5.014315	25	-153.0646	25	-13.48716	25	-8.731412	25	-16.24594	25	-2.855195	25	-170.7262	25	-198.8493	25	12.64851	25	123.7861	25
	26	7.445582	26	1.597477	26	-19.36112	26	-14.15654	26	-168.0238	26	-213.1261	26	-84.29601	26	-34.14782	26	12.1647	26	8.300119	26	-8.823857	26	-10.08764	26	-153.5174	26	-168.201	26	94.04893	26	-30.56943	26	-13.891	26	-11.62131	26	-16.69158	26	-5.341172	26	-182.1863	26	-170.8992	26	78.72552	26	76.59651	26
	27	7.320405	27	5.127165	27	-19.758	27	-15.33847	27	-174.9881	27	-222.6947	27	17.03289	27	67.46333	27	11.30938	27	6.681929	27	-8.537093	27	-8.507964	27	-155.9219	27	-182.7873	27	152.897	27	82.69916	27	-13.55419	27	-12.98833	27	-19.18707	27	-8.182204	27	-192.1393	27	-118.5558	27	108.2012	27	3.246541	27
	28	7.318991	28	6.299654	28	-20.07294	28	-18.70798	28	-181.6652	28	-231.703	28	96.92195	28	126.3131	28	11.28922	28	6.490813	28	-9.067933	28	-7.298947	28	-141.2417	28	-193.3447	28	171.9188	28	151.8964	28	-12.03568	28	-11.90489	28	-22.07919	28	-7.210231	28	-195.3167	28	-51.23592	28	109.7396	28	-30.29731	28
	29	6.818941	29	5.920892	29	-20.3772	29	-18.42842	29	-187.1596	29	-242.7582	29	135.202	29	146.5211	29	11.21922	29	5.589837	29	-8.504052	29	-8.496669	29	-100.6389	29	-185.8088	29	162.1607	29	186.7163	29	-13.2014	29	-12.28556	29	-24.34918	29	-7.460879	29	-183.1744	29	15.0775	29	86.62108	29	50.23751	29
	30	6.446115	30	6.600142	30	-20.69242	30	-18.95829	30	-186.9915	30	-242.0522	30	135.6838	30	135.6515	30	10.61568	30	4.835276	30	-9.29094	30	-6.802252	30	-33.13394	30	-148.8352	30	120.1908	30	186.0441	30	-13.00421	30	-9.513529	30	-24.98161	30	-7.030408	30	-154.1098	30	60.06208	30	45.22604	30	219.5653	30
	31	6.553294	31	6.982588	31	-21.57886	31	-20.2612	31	-175.7962	31	-222.4169	31	109.694	31	95.93309	31	10.59499	31	4.852855	31	-13.302	31	-10.23851	31	43.40097	31	-76.39065	31	68.6638	31	153.0672	31	-16.19399	31	-10.28622	31	-25.36564	31	-.1411951	31	-110.8374	31	72.88872	31	-1.00737	31	355.5537	31
	32	7.473989	32	8.040112	32	-20.71242	32	-21.60818	32	-148.6692	32	-179.0655	32	65.41249	32	32.98646	32	10.67356	32	2.842031	32	-18.64903	32	-17.38682	32	105.24	32	16.19834	32	50.02319	32	94.50375	32	-15.85494	32	-11.76577	32	-27.02373	32	20.10054	32	-60.27348	32	57.6207	32	-13.40541	32	414.1301	32
	33	6.696275	33	8.6422	33	-21.67931	33	-23.83871	33	-105.3443	33	-110.9035	33	9.429193	33	-28.64793	33	11.22362	33	5.127716	33	-26.13711	33	-26.59072	33	139.2449	33	105.5224	33	112.6934	33	44.73013	33	-15.65116	33	-13.29853	33	-28.34867	33	52.76995	33	-12.31594	33	43.15676	33	50.21983	33	414.4979	33
	34	6.338388	34	10.38917	34	-22.89606	34	-27.49186	34	-47.24248	34	-28.5039	34	-25.79923	34	-14.09497	34	11.11706	34	4.479711	34	-26.4924	34	-32.37548	34	143.5121	34	168.5472	34	233.9274	34	63.38111	34	-14.53772	34	-12.18497	34	-26.72229	34	93.01894	34	25.57576	34	81.82699	34	160.2355	34	370.9368	34
	35	7.272082	35	9.350266	35	-26.855	35	-32.052	35	13.68318	35	46.68118	35	14.28067	35	116.2878	35	11.94336	35	5.509409	35	-16.54799	35	-29.29697	35	128.1098	35	205.7432	35	339.453	35	164.8259	35	-14.60923	35	-6.566717	35	-18.1528	35	131.3481	35	45.32764	35	182.6951	35	258.765	35	299.3735	35
	36	8.222402	36	8.215154	36	-27.75212	36	-38.28162	36	61.13003	36	93.76427	36	139.3158	36	278.3599	36	13.16268	36	8.164416	36	14.58053	36	-12.24788	36	112.7591	36	210.6081	36	393.9727	36	293.0583	36	-14.06854	36	-7.101725	36	-4.947994	36	147.9157	36	50.01081	36	294.9008	36	322.0881	36	221.0293	36
	37	7.930116	37	9.073284	37	-26.53922	37	-38.96311	37	88.68147	37	112.6482	37	285.7717	37	400.2167	37	14.51517	37	9.572611	37	66.66096	37	20.41724	37	128.7031	37	189.1004	37	399.438	37	384.1484	37	-12.95265	37	-5.637281	37	14.35652	37	150.1025	37	43.87025	37	359.0244	37	346.1	37	154.379	37
	38	8.514482	38	10.49947	38	-18.62377	38	-30.74613	38	98.7751	38	113.1291	38	379.261	38	459.7052	38	13.84522	38	8.36251	38	121.7664	38	69.05547	38	184.7808	38	163.6763	38	366.1394	38	424.8629	38	-11.16801	38	-3.116916	38	38.07467	38	147.9835	38	42.73689	38	362.4433	38	342.334	38	127.3456	38
	39	9.635426	39	10.76952	39	.6270534	39	-7.029904	39	103.2248	39	108.2846	39	405.0391	39	465.9381	39	13.94705	39	8.888109	39	161.9384	39	120.8721	39	269.9242	39	173.6503	39	307.2543	39	425.8115	39	-7.728826	39	-1.360271	39	66.1768	39	163.9214	39	75.17851	39	326.4758	39	317.7967	39	140.4909	39
	40	9.305157	40	10.598	40	25.94482	40	34.93755	40	115.2546	40	126.9626	40	381.2676	40	426.9158	40	13.74447	40	10.76299	40	181.9962	40	169.1877	40	345.4591	40	241.6463	40	232.5181	40	387.8482	40	-5.521427	40	-.8663845	40	93.85536	40	217.5658	40	139.1208	40	265.687	40	276.0825	40	179.5999	40
	41	9.708801	41	11.34778	41	54.89201	41	88.43448	41	147.5544	41	188.1698	41	329.2313	41	362.6455	41	13.38641	41	9.153224	41	177.5716	41	197.1236	41	384.0144	41	340.5298	41	163.7912	41	325.8558	41	-3.88252	41	2.911591	41	114.8292	41	288.899	41	212.1448	41	211.6161	41	224.1602	41	212.7384	41
	42	9.634825	42	10.00668	42	84.94883	42	140.3631	42	202.7901	42	280.9762	42	261.7045	42	282.2495	42	13.57832	42	10.57815	42	166.1911	42	213.2818	42	381.827	42	422.1029	42	123.1954	42	252.7083	42	-2.864314	42	4.695879	42	125.001	42	345.8403	42	269.6729	42	189.982	42	177.3003	42	233.2683	42
	43	10.67934	43	10.78309	43	107.9597	43	174.7401	43	270.0631	43	361.5898	43	189.9372	43	200.9291	43	14.47367	43	12.52965	43	172.3036	43	218.0306	43	350.5293	43	465.186	43	120.8389	43	187.7153	43	-1.702319	43	2.985178	43	125.9138	43	366.165	43	299.7563	43	204.9315	43	147.8951	43	234.5637	43
	44	9.915354	44	13.03104	44	121.7922	44	184.4169	44	326.158	44	409.2067	44	128.7506	44	139.1336	44	15.3639	44	11.55289	44	207.3621	44	224.2231	44	299.6728	44	466.8498	44	148.1441	44	149.0697	44	1.128978	44	2.603768	44	125.6123	44	350.6115	44	301.8661	44	235.7275	44	142.1593	44	227.1071	44
	45	10.11127	45	12.99586	45	130.1024	45	180.6255	45	351.2505	45	421.5397	45	90.2747	45	116.8728	45	14.51018	45	10.8921	45	264.6268	45	244.3124	45	249.2552	45	442.2608	45	184.8983	45	145.4385	45	2.09552	45	5.266185	45	139.3508	45	314.6788	45	281.5757	45	255.7733	45	154.7457	45	214.2428	45
	46	10.37426	46	13.27054	46	143.0623	46	176.2164	46	343.3483	46	400.676	46	85.03062	46	129.8475	46	14.86659	46	9.975874	46	320.3444	46	276.4383	46	213.7655	46	399.6907	46	214.7784	46	175.7607	46	1.632735	46	7.412106	46	173.5754	46	279.4537	46	249.8979	46	262.2268	46	173.8116	46	199.8902	46
	47	10.60281	47	14.22537	47	165.8825	47	188.7457	47	314.5423	47	361.309	47	108.397	47	162.2549	47	14.82845	47	10.07338	47	350.8337	47	314.2641	47	198.2415	47	351.0416	47	226.1668	47	214.3556	47	2.625217	47	9.544794	47	221.7961	47	268.6148	47	219.8982	47	252.6104	47	195.69	47	196.7561	47
	48	12.16173	48	15.42793	48	194.8979	48	233.1887	48	274.0933	48	315.5608	48	143.8616	48	200.2359	48	14.91021	48	8.890421	48	349.4604	48	347.973	48	202.179	48	308.1707	48	218.3095	48	249.2048	48	-.3314251	48	8.384186	48	267.4978	48	282.338	48	205.3	48	238.7045	48	210.982	48	197.6007	48
	49	11.64847	49	15.88977	49	226.3468	49	309.6531	49	235.7989	49	276.9734	49	175.7047	49	231.1626	49	15.39597	49	9.446333	49	324.9889	49	367.8088	49	215.9765	49	281.1206	49	201.3169	49	264.1988	49	.1965585	49	10.44099	49	297.926	49	308.4691	49	208.6986	49	227.6642	49	219.1306	49	200.4142	49
	50	11.18193	50	17.08095	50	259.2536	50	385.5248	50	210.0417	50	256.4025	50	196.6837	50	245.2043	50	15.93974	50	10.1169	50	291.8736	50	367.5771	50	230.3919	50	277.1732	50	181.0393	50	262.532	50	.5797282	50	10.51431	50	306.7656	50	331.2709	50	224.9054	50	220.9876	50	221.7679	50	204.922	50
	51	12.99028	51	18.53584	51	286.8728	51	433.1479	51	201.1644	51	257.3743	51	202.7869	51	247.5008	51	16.54482	51	9.32081	51	265.0779	51	352.1929	51	236.3753	51	287.6482	51	165.1206	51	250.4759	51	2.048863	51	13.90063	51	296.7851	51	339.866	51	242.612	51	219.5828	51	222.6337	51	210.0087	51
	52	12.32112	52	17.89755	52	301.0956	52	443.7965	52	207.1755	52	270.9075	52	196.4539	52	240.0232	52	17.83955	52	11.94221	52	255.8656	52	327.7404	52	233.9003	52	305.2319	52	156.655	52	228.3684	52	3.392519	52	18.01587	52	277.0421	52	333.6831	52	253.4063	52	222.7191	52	222.4741	52	214.7527	52
	53	13.63401	53	18.41077	53	299.3677	53	422.4752	53	222.2291	53	285.8908	53	183.002	53	225.0526	53	18.41613	53	12.75951	53	262.0311	53	303.4048	53	224.1886	53	319.41	53	157.0785	53	212.0202	53	4.469546	53	15.73603	53	258.7154	53	319.1658	53	258.3635	53	228.5338	53	222.1825	53	213.8048	53
	54	14.87072	54	19.47489	54	284.6288	54	382.497	54	237.345	54	299.0229	54	169.0132	54	212.1226	54	19.66834	54	15.46557	54	275.8112	54	285.6733	54	211.5813	54	324.1589	54	160.3596	54	196.7543	54	5.192401	54	19.69613	54	254.8135	54	309.5477	54	252.097	54	228.7005	54	224.6711	54	213.4626	54
	55	15.56166	55	20.97531	55	267.3057	55	341.5174	55	245.2117	55	304.085	55	156.7502	55	203.0823	55	20.09798	55	16.54517	55	285.7448	55	280.4184	55	203.4414	55	321.4208	55	165.0408	55	190.8695	55	6.377313	55	20.33991	55	264.9539	55	303.94	55	243.81	55	226.2397	55	225.66	55	210.7682	55
	56	16.4257	56	21.63439	56	252.0545	56	316.024	56	244.5111	56	297.05	56	151.6241	56	203.0624	56	21.60771	56	19.16039	56	290.5787	56	283.7144	56	197.6375	56	310.0407	56	169.0106	56	193.0826	56	11.57347	56	26.55984	56	283.795	56	305.8982	56	237.4971	56	224.7546	56	226.9032	56	208.7147	56
	57	17.10045	57	21.92726	57	242.8665	57	313.1879	57	237.523	57	288.0901	57	151.1453	57	200.2624	57	22.39272	57	21.29718	57	289.593	57	294.0015	57	196.5595	57	302.8643	57	170.5935	57	195.5258	57	15.92299	57	31.61448	57	303.3589	57	309.244	57	233.1712	57	219.9922	57	227.5842	57	206.7915	57
	58	19.3819	58	22.29461	58	240.6343	58	328.4344	58	229.1803	58	280.2229	58	155.9507	58	204.5147	58	24.56692	58	21.8908	58	284.4258	58	300.504	58	196.5981	58	295.8622	58	170.7617	58	201.656	58	20.0225	58	36.44449	58	315.9706	58	311.1636	58	232.88	58	216.6232	58	226.576	58	203.6642	58
	59	17.69603	59	20.50309	59	243.9729	59	352.316	59	221.4071	59	273.7828	59	160.5394	59	210.1591	59	25.00714	59	23.35612	59	275.6966	59	301.2758	59	197.8926	59	291.8577	59	167.6242	59	205.8692	59	20.99577	59	42.41795	59	320.2931	59	312.5759	59	235.9254	59	215.3101	59	224.1601	59	204.2924	59
	60	18.51317	60	23.22542	60	252.1231	60	372.2764	60	215.8975	60	267.717	60	163.7068	60	212.711	60	27.13077	60	25.22204	60	270.4281	60	298.5285	60	197.9754	60	290.3446	60	163.7523	60	212.3532	60	23.29663	60	45.29063	60	315.4778	60	310.5297	60	239.6018	60	216.8467	60	222.9911	60	207.3643	60
	61	18.42614	61	25.78349	61	260.3834	61	382.3551	61	213.2443	61	266.7391	61	166.1176	61	216.681	61	28.72515	61	27.12431	61	268.6474	61	294.4166	61	196.8883	61	288.1656	61	161.1322	61	217.1915	61	25.52883	61	51.44726	61	309.3398	61	309.6894	61	243.1202	61	218.7843	61	220.0529	61	207.4069	61
	62	18.18181	62	27.5088	62	267.5047	62	383.3536	62	211.7152	62	265.4408	62	167.4979	62	219.8624	62	31.22665	62	29.37918	62	267.3534	62	287.4159	62	196.738	62	287.6562	62	159.4454	62	215.9959	62	28.39862	62	56.41685	62	303.7164	62	306.5786	62	247.0933	62	221.7203	62	216.0074	62	206.0078	62
	63	18.71496	63	27.64342	63	271.0436	63	377.5156	63	209.4287	63	262.6972	63	169.8316	63	221.4559	63	34.45379	63	32.24751	63	264.3749	63	278.9476	63	195.1533	63	287.3266	63	157.5421	63	212.4467	63	29.29516	63	59.9995	63	301.5165	63	303.0444	63	247.3511	63	225.1629	63	212.2151	63	202.6228	63
	64	18.97709	64	29.6187	64	271.8426	64	367.5294	64	208.644	64	261.0383	64	169.8242	64	220.7119	64	37.75588	64	35.37283	64	262.4764	64	270.6257	64	195.3307	64	290.8828	64	155.3188	64	206.5937	64	30.60221	64	62.2986	64	302.185	64	299.6792	64	245.0438	64	223.2907	64	209.9255	64	199.7983	64
	65	20.19138	65	32.3106	65	270.0396	65	360.9823	65	207.2747	65	259.0426	65	168.4654	65	221.6375	65	38.80861	65	35.44806	65	259.8663	65	264.9841	65	193.0064	65	288.9858	65	155.614	65	207.2449	65	34.71567	65	63.52327	65	305.5587	65	296.5257	65	243.6007	65	221.9384	65	207.9613	65	193.0644	65
	66	20.87741	66	32.57246	66	268.8542	66	359.4232	66	205.4056	66	258.2266	66	167.5335	66	219.6806	66	40.57833	66	39.50976	66	258.0114	66	261.5053	66	190.5739	66	286.4498	66	154.2488	66	205.0291	66	39.71141	66	63.16383	66	309.8174	66	294.1833	66	243.3987	66	221.3034	66	207.7629	66	187.4182	66
	67	22.57535	67	35.19506	67	267.2947	67	361.2157	67	204.0597	67	259.8701	67	164.8368	67	213.7324	67	42.73428	67	41.04693	67	255.6325	67	256.7381	67	186.7251	67	285.7243	67	153.2478	67	202.7453	67	44.37508	67	64.49177	67	313.1325	67	292.6136	67	244.3329	67	216.092	67	208.9949	67	182.5376	67
	68	23.67805	68	36.33371	68	266.3185	68	365.0771	68	203.8246	68	262.0031	68	163.7277	68	212.3512	68	46.08801	68	43.76828	68	252.24	68	247.957	68	183.6517	68	285.2529	68	153.6697	68	200.0633	68	48.20061	68	69.94444	68	315.2083	68	292.6335	68	245.278	68	209.3565	68	209.9685	68	172.4742	68
	69	23.75811	69	36.59043	69	267.0463	69	371.4429	69	204.3547	69	260.5244	69	161.291	69	210.2889	69	49.70007	69	48.5805	69	251.0818	69	245.7498	69	181.4465	69	285.6962	69	152.1328	69	195.1438	69	51.83444	69	74.31554	69	315.5336	69	290.6357	69	244.5787	69	202.696	69	213.11	69	170.1773	69
	70	25.60592	70	39.8363	70	265.9794	70	373.2193	70	202.232	70	256.3384	70	160.3816	70	208.5402	70	53.31219	70	51.93047	70	248.8325	70	243.8911	70	178.8341	70	284.8016	70	151.6529	70	197.0245	70	55.62189	70	77.18945	70	314.3595	70	287.3187	70	247.1408	70	200.8797	70	214.7288	70	162.8957	70
	71	26.69006	71	41.6939	71	265.2579	71	371.3989	71	200.7072	71	255.3516	71	157.6643	71	205.3588	71	56.98239	71	58.07988	71	248.1989	71	240.1187	71	176.1898	71	280.4068	71	147.5281	71	194.0421	71	59.02497	71	80.54047	71	313.6685	71	288.4384	71	249.3642	71	195.537	71	215.7655	71	161.4204	71
	72	30.18985	72	43.04343	72	265.3791	72	370.6219	72	198.5565	72	252.4858	72	155.4685	72	203.4117	72	60.06988	72	62.12021	72	245.2431	72	235.1784	72	174.6747	72	277.3912	72	143.1768	72	192.6951	72	61.30025	72	80.63984	72	312.9841	72	286.9058	72	250.0571	72	191.2167	72	211.4986	72	153.7844	72
	73	31.6867	73	43.06988	73	262.542	73	367.6344	73	195.5745	73	247.355	73	152.0583	73	199.6799	73	62.11065	73	66.30198	73	245.0571	73	231.5625	73	172.7952	73	274.421	73	137.8662	73	188.9428	73	62.73832	73	85.69787	73	311.4081	73	285.3293	73	248.7388	73	186.0351	73	208.9577	73	152.7663	73
	74	34.23521	74	47.28989	74	259.4601	74	362.9472	74	192.7825	74	242.3628	74	150.1898	74	197.003	74	63.2356	74	68.24794	74	243.6056	74	229.0169	74	170.9313	74	274.8868	74	132.0503	74	186.9791	74	65.92317	74	87.54668	74	309.8058	74	284.137	74	248.9941	74	180.5237	74	205.749	74	153.4477	74
	75	35.79032	75	49.89416	75	258.383	75	359.9372	75	189.616	75	238.8784	75	150.0568	75	196.9813	75	64.07336	75	70.21317	75	243.4307	75	226.5649	75	169.0116	75	273.2553	75	125.8912	75	183.0789	75	66.86021	75	90.73686	75	310.2591	75	282.0695	75	248.0966	75	175.012	75	201.6226	75	150.2806	75
	76	36.45402	76	51.37557	76	256.5497	76	357.7566	76	186.3363	76	234.7525	76	149.8487	76	193.5192	76	64.88958	76	73.40053	76	243.8755	76	223.2603	76	165.5332	76	269.7221	76	119.8054	76	177.4095	76	68.44666	76	93.39001	76	310.2757	76	278.3073	76	243.6941	76	167.8426	76	197.5096	76	150.2789	76
	77	37.56181	77	56.86488	77	255.6829	77	355.39	77	183.0918	77	231.3399	77	147.0923	77	189.8689	77	64.07889	77	72.51675	77	243.9804	77	218.8262	77	160.5724	77	264.1775	77	112.8811	77	173.3893	77	72.1338	77	93.85146	77	308.4492	77	275.5247	77	238.2561	77	161.5477	77	190.8613	77	148.1252	77
	78	38.40171	78	59.79399	78	253.9587	78	353.5073	78	181.2361	78	231.881	78	144.8197	78	188.6218	78	64.35056	78	73.41454	78	244.5782	78	213.7258	78	155.4896	78	259.1677	78	107.5569	78	165.511	78	74.85384	78	95.29577	78	307.1173	78	274.0621	78	231.1238	78	154.9697	78	187.3759	78	148.1377	78
	79	39.38758	79	62.42396	79	253.2063	79	354.2206	79	178.5719	79	229.1578	79	141.5095	79	183.693	79	65.55929	79	74.7831	79	243.3407	79	213.8578	79	146.945	79	250.5468	79	102.3086	79	159.1014	79	77.18745	79	95.11504	79	305.5945	79	272.9554	79	224.0655	79	150.1343	79	180.4393	79	144.5845	79
	80	41.56437	80	64.68714	80	252.0123	80	351.6379	80	176.649	80	226.8509	80	136.134	80	179.7751	80	66.93333	80	74.95531	80	241.7818	80	213.8298	80	140.5651	80	244.4672	80	100.5757	80	153.8458	80	79.6824	80	97.87211	80	304.0518	80	270.8697	80	218.5757	80	146.9359	80	174.5576	80	141.0088	80
	81	41.87939	81	67.54169	81	250.585	81	348.1302	81	173.9884	81	225.2801	81	132.2676	81	176.6779	81	67.74393	81	74.49122	81	239.4109	81	209.8537	81	134.4042	81	241.4382	81	98.45641	81	146.6542	81	80.4229	81	93.89455	81	301.8034	81	267.5991	81	211.6728	81	139.845	81	169.4946	81	143.7041	81
	82	43.71473	82	70.93384	82	250.1497	82	345.3581	82	170.9479	82	221.834	82	129.0566	82	175.5689	82	68.17946	82	74.32021	82	235.2197	82	208.7892	82	131.783	82	235.5684	82	97.94106	82	143.2929	82	82.23197	82	88.57381	82	297.5521	82	263.0233	82	206.2475	82	137.692	82	162.532	82	141.5444	82
	83	45.48867	83	72.30165	83	249.3353	83	344.9677	83	167.5348	83	216.1915	83	125.1222	83	168.7784	83	68.89706	83	75.97945	83	231.1949	83	205.202	83	126.184	83	224.9907	83	97.9469	83	139.347	83	85.81313	83	83.41772	83	294.5772	83	261.5839	83	199.211	83	135.4608	83	158.119	83	141.191	83
	84	46.97905	84	77.08014	84	248.6428	84	343.0793	84	162.2289	84	210.4198	84	120.8068	84	164.052	84	68.47402	84	74.72414	84	224.2147	84	198.8143	84	121.1958	84	216.3988	84	97.5786	84	139.3142	84	85.77869	84	82.58791	84	292.0797	84	257.9597	84	192.5708	84	131.9928	84	154.8994	84	140.7802	84
	85	49.18437	85	77.657	85	246.7703	85	340.4398	85	156.4619	85	206.8029	85	117.0745	85	160.8139	85	68.03271	85	75.50282	85	218.5308	85	192.8026	85	116.4626	85	209.5413	85	96.24015	85	134.3438	85	87.83128	85	83.60348	85	290.2712	85	255.0657	85	187.6005	85	129.3058	85	154.566	85	139.4668	85
	86	50.84742	86	77.96893	86	247.0897	86	340.2697	86	150.7294	86	199.9226	86	114.4968	86	156.5129	86	67.89097	86	75.44681	86	211.6277	86	187.4801	86	112.8073	86	202.9977	86	97.83907	86	137.5847	86	88.84514	86	84.53091	86	286.5861	86	245.9292	86	183.2148	86	127.3748	86	155.0538	86	138.987	86
	87	53.07983	87	81.18562	87	247.3389	87	339.6187	87	145.7087	87	192.7064	87	112.8393	87	148.8689	87	66.51116	87	74.48335	87	206.1909	87	178.427	87	108.8951	87	198.6254	87	98.45355	87	142.2997	87	91.59648	87	87.07214	87	283.0909	87	241.0745	87	179.0924	87	124.6256	87	153.6864	87	134.8128	87
	88	55.64647	88	84.30174	88	247.8162	88	339.3076	88	141.2812	88	188.4323	88	110.9156	88	143.2946	88	64.26711	88	73.60847	88	200.3513	88	173.5529	88	105.9889	88	193.8501	88	96.21727	88	141.2741	88	95.14938	88	87.46792	88	280.7909	88	237.1589	88	173.9499	88	121.3015	88	155.5801	88	131.8946	88
	89	57.16663	89	85.93897	89	246.1325	89	339.0398	89	135.6397	89	180.8669	89	110.5486	89	143.4012	89	62.93412	89	73.02357	89	197.5887	89	166.9515	89	105.2487	89	188.1945	89	92.64613	89	139.9318	89	98.73596	89	89.35178	89	278.5163	89	235.608	89	168.3482	89	121.0079	89	154.9922	89	128.0981	89
	90	59.34058	90	87.34507	90	245.792	90	338.665	90	131.5869	90	174.7233	90	109.4706	90	139.558	90	62.4008	90	74.70079	90	197.0095	90	160.6992	90	102.9484	90	185.7741	90	86.46877	90	133.8347	90	101.7834	90	92.04788	90	275.5475	90	233.5896	90	165.2902	90	120.7732	90	156.1657	90	127.5082	90
	91	60.32759	91	90.30746	91	244.4231	91	335.8755	91	126.3073	91	169.9883	91	108.9112	91	139.3768	91	61.1595	91	73.15927	91	195.1514	91	154.1822	91	100.4902	91	183.3546	91	81.86577	91	131.2675	91	104.1311	91	89.90852	91	271.3358	91	228.9454	91	161.2393	91	118.8438	91	154.6586	91	124.33	91
	92	60.85621	92	90.90077	92	242.612	92	333.9699	92	122.2518	92	164.9114	92	107.9112	92	143.0215	92	60.56418	92	73.11949	92	193.8226	92	149.7883	92	98.08284	92	178.6628	92	77.91389	92	129.9942	92	103.5904	92	86.17657	92	270.4884	92	229.8469	92	158.7608	92	119.4819	92	150.8217	92	120.8551	92
	93	60.32986	93	93.42023	93	239.3008	93	330.7042	93	117.7615	93	159.5605	93	106.1242	93	140.7407	93	60.01573	93	72.95994	93	191.8102	93	145.9911	93	93.36041	93	174.3839	93	73.91731	93	128.2065	93	102.2278	93	81.99876	93	268.5733	93	223.2532	93	155.5845	93	118.4747	93	147.1192	93	117.0442	93
	94	60.76419	94	96.59441	94	237.2672	94	325.6843	94	114.7611	94	157.1803	94	104.1239	94	139.1453	94	59.41656	94	70.96483	94	191.1843	94	142.1456	94	90.29638	94	171.1914	94	70.38167	94	125.8097	94	100.4642	94	80.28978	94	266.9634	94	219.567	94	152.8429	94	117.7548	94	146.4752	94	114.4161	94
	95	60.8699	95	95.96146	95	235.3006	95	321.9889	95	112.5972	95	157.1343	95	102.9381	95	137.8752	95	57.6569	95	68.65224	95	189.2564	95	137.7533	95	87.03632	95	164.9607	95	66.28404	95	118.2375	95	97.2702	95	81.00865	95	265	95	218.7931	95	150.7161	95	113.4025	95	146.1686	95	110.0755	95
	96	60.76949	96	95.74568	96	231.3466	96	318.4755	96	110.5576	96	150.6292	96	100.762	96	135.9909	96	56.33137	96	65.69829	96	187.7598	96	135.3381	96	86.18969	96	162.1641	96	62.31227	96	113.2981	96	93.05043	96	81.93634	96	261.6479	96	214.2202	96	149.6833	96	112.1341	96	143.7583	96	101.8996	96
	97	61.30189	97	95.98058	97	228.7989	97	311.7737	97	108.73	97	146.5344	97	97.56889	97	131.5194	97	55.46467	97	65.38087	97	184.5789	97	133.0358	97	83.97163	97	160.4329	97	60.20129	97	108.1391	97	91.82986	97	88.09383	97	258.7532	97	210.856	97	147.9542	97	107.0952	97	140.8142	97	96.93404	97
	98	61.48414	98	96.91536	98	224.7471	98	306.0905	98	106.4213	98	144.4018	98	94.78622	98	129.4494	98	54.32186	98	62.69391	98	180.8688	98	130.7618	98	82.52235	98	156.9944	98	57.82357	98	105.3494	98	89.54848	98	88.45419	98	256.5322	98	206.8833	98	145.6881	98	104.8268	98	135.9516	98	92.8153	98
	99	62.05446	99	97.06967	99	221.8111	99	302.0519	99	104.3836	99	142.0288	99	91.8063	99	129.0765	99	54.2318	99	62.90532	99	177.1169	99	127.7083	99	80.81379	99	151.076	99	53.70118	99	100.8433	99	91.54787	99	86.72755	99	254.4199	99	203.5886	99	142.7918	99	102.855	99	130.1308	99	87.20927	99
	100	62.12132	100	98.27496	100	218.8042	100	297.5921	100	100.738	100	138.5865	100	89.56229	100	121.7664	100	54.07941	100	63.25125	100	173.5081	100	122.7442	100	79.68614	100	148.206	100	51.53036	100	97.84622	100	92.88559	100	84.5066	100	250.4741	100	199.5523	100	138.4416	100	98.04396	100	127.8802	100	88.74471	100
	101	63.27346	101	99.8391	101	215.9644	101	295.0849	101	97.94019	101	135.5252	101	86.1547	101	117.4917	101	54.08533	101	61.34953	101	168.3703	101	117.7669	101	78.91454	101	144.3757	101	47.59782	101	96.42773	101	94.56219	101	83.5458	101	246.7652	101	196.8608	101	137.0038	101	95.1926	101	123.9652	101	87.48854	101
	102	63.5941	102	98.61843	102	215.5835	102	294.5687	102	95.2651	102	132.7855	102	84.26424	102	113.8089	102	55.7827	102	63.59277	102	163.0622	102	115.2206	102	77.80841	102	141.4101	102	47.48003	102	94.61	102	97.09877	102	81.07405	102	244.8057	102	196.164	102	135.3266	102	93.34004	102	119.7552	102	83.69312	102
	103	64.49393	103	99.0046	103	213.7722	103	295.0696	103	92.07096	103	129.4507	103	82.24116	103	110.0238	103	56.70164	103	64.63184	103	158.6958	103	110.1434	103	75.23605	103	140.4237	103	47.67791	103	97.20586	103	99.53563	103	74.51353	103	240.7334	103	188.6169	103	133.2644	103	93.47812	103	115.7163	103	83.32409	103
	104	64.67434	104	99.5448	104	213.4834	104	292.5701	104	90.67591	104	126.484	104	79.84653	104	106.2713	104	57.26568	104	65.12122	104	153.8817	104	102.519	104	72.40126	104	137.4255	104	43.71378	104	92.83562	104	99.56883	104	67.68842	104	238.4102	104	183.8276	104	129.3607	104	90.92986	104	112.5401	104	81.68515	104
	105	65.43176	105	99.81846	105	212.9404	105	290.2494	105	89.07613	105	123.7112	105	77.95699	105	103.3564	105	57.27715	105	65.06154	105	149.2703	105	99.18729	105	69.06489	105	133.5706	105	42.86927	105	89.77573	105	99.23065	105	64.01765	105	234.6458	105	180.1085	105	127.3646	105	90.79076	105	108.4081	105	81.36398	105
	106	64.39598	106	98.0089	106	213.2187	106	290.2297	106	88.43777	106	117.8402	106	77.41026	106	100.8831	106	56.79091	106	65.51421	106	145.6109	106	95.22342	106	68.58807	106	132.3093	106	37.49605	106	83.614	106	99.51341	106	61.21117	106	230.7176	106	177.6951	106	126.0802	106	91.71748	106	103.5472	106	77.21978	106
	107	64.33673	107	96.45123	107	212.3609	107	289.6883	107	86.92562	107	115.9634	107	76.28632	107	93.79311	107	55.83525	107	64.58659	107	139.8115	107	92.95606	107	64.48166	107	129.7417	107	32.35699	107	75.57301	107	96.79704	107	60.5602	107	225.4905	107	174.615	107	125.3681	107	86.90105	107	100.3511	107	74.46259	107
	108	65.0416	108	95.47984	108	210.3875	108	285.5078	108	84.57236	108	115.6943	108	75.36964	108	93.92834	108	53.62574	108	60.63284	108	134.0482	108	86.42367	108	63.40073	108	127.9098	108	25.62128	108	67.49689	108	93.09917	108	61.80407	108	220.3283	108	170.7409	108	124.1315	108	83.22264	108	97.10728	108	72.05931	108
	109	64.7261	109	93.20415	109	208.2176	109	282.1502	109	84.04997	109	115.3717	109	74.30923	109	92.98112	109	51.17612	109	60.73198	109	131.2485	109	86.29249	109	59.88024	109	124.4536	109	22.02973	109	64.11589	109	92.73888	109	61.5254	109	217.0478	109	167.1424	109	123.0206	109	78.8277	109	95.54469	109	71.03425	109
	110	65.26869	110	94.54061	110	205.4996	110	277.0211	110	81.84969	110	112.8338	110	73.175	110	88.43334	110	48.36858	110	57.58276	110	128.2522	110	82.38086	110	57.31107	110	122.9907	110	21.97163	110	67.68215	110	92.14147	110	57.0005	110	214.3798	110	160.8254	110	121.0075	110	76.20665	110	91.68602	110	68.46214	110
	111	65.2697	111	95.6877	111	203.9926	111	272.0157	111	80.73424	111	112.4875	111	71.64732	111	86.71535	111	46.14063	111	55.25591	111	122.7563	111	78.83889	111	54.1114	111	116.154	111	20.42726	111	62.64224	111	94.02354	111	53.64699	111	211.2307	111	158.7621	111	118.6881	111	73.72678	111	90.57219	111	68.34044	111
	112	65.69482	112	96.83928	112	200.4155	112	266.9549	112	80.33769	112	111.2371	112	69.2661	112	85.61808	112	44.235	112	51.61788	112	118.2756	112	75.57639	112	53.27391	112	112.6833	112	19.05673	112	55.23378	112	94.00696	112	51.55275	112	207.0773	112	154.8205	112	115.3347	112	71.32938	112	92.03398	112	68.62851	112
	113	65.9948	113	97.94464	113	195.1025	113	261.789	113	78.12434	113	108.1621	113	67.49522	113	83.42516	113	43.24552	113	49.15228	113	115.6828	113	68.91995	113	48.90762	113	106.1124	113	17.11037	113	50.38002	113	93.63705	113	50.17626	113	202.4477	113	149.6125	113	112.4713	113	69.72363	113	92.00599	113	62.00323	113
	114	65.47232	114	99.40086	114	192.3899	114	254.7818	114	77.61382	114	106.8081	114	64.39172	114	79.53276	114	41.40965	114	45.83002	114	112.3921	114	61.49948	114	50.19155	114	105.7965	114	13.1592	114	44.12453	114	92.59647	114	48.72745	114	199.0004	114	147.7121	114	109.5716	114	64.98691	114	92.94439	114	57.74152	114
	115	65.22789	115	102.6692	115	186.6137	115	249.1223	115	74.98714	115	104.1325	115	62.12498	115	80.23499	115	40.03201	115	43.00951	115	111.6364	115	58.13118	115	48.21111	115	102.5627	115	7.785511	115	41.53182	115	90.98953	115	45.12981	115	197.1024	115	145.1116	115	108.8557	115	63.3885	115	90.38008	115	51.9061	115
	116	65.22942	116	104.5954	116	184.0877	116	244.8306	116	73.57756	116	101.9375	116	60.61095	116	78.12345	116	39.66573	116	43.53746	116	110.3153	116	52.88444	116	50.64474	116	101.2639	116	8.5621	116	41.71145	116	88.46236	116	42.77267	116	195.3708	116	145.3943	116	106.4426	116	61.51463	116	87.98668	116	49.32085	116
	117	65.98428	117	107.3348	117	181.3989	117	240.721	117	71.17191	117	99.82057	117	56.86749	117	72.55863	117	39.66303	117	42.40046	117	107.1627	117	46.69112	117	50.19574	117	95.66896	117	6.223892	117	38.55598	117	85.07753	117	39.41374	117	191.8823	117	143.6974	117	103.4139	117	57.23017	117	85.96928	117	47.84676	117
	118	66.14985	118	106.1809	118	175.3576	118	236.4411	118	70.04488	118	100.1534	118	54.90129	118	71.53188	118	39.08357	118	41.25699	118	105.2905	118	41.73832	118	47.32406	118	89.36307	118	4.434397	118	36.4931	118	80.64085	118	41.30909	118	190.2382	118	145.6072	118	100.2264	118	52.57698	118	86.00114	118	46.65643	118
	119	66.02857	119	102.9528	119	172.0172	119	233.343	119	67.97862	119	96.55643	119	52.6435	119	69.09984	119	39.4771	119	41.80733	119	104.1794	119	40.63642	119	44.32642	119	84.39262	119	3.098896	119	34.26929	119	76.89066	119	39.12623	119	188.4111	119	144.281	119	97.26139	119	49.12683	119	86.41701	119	46.36721	119
	120	66.18413	120	101.8481	120	170.8669	120	231.222	120	65.85841	120	92.0913	120	50.99184	120	66.48201	120	38.46478	120	40.2194	120	102.0421	120	36.20112	120	39.91605	120	77.37156	120	-2.410213	120	33.53548	120	72.73257	120	38.69166	120	187.5249	120	138.9809	120	94.36747	120	47.78313	120	82.97234	120	44.2944	120
	121	66.26468	121	100.691	121	167.3238	121	227.3931	121	64.80595	121	91.08127	121	48.6243	121	63.01	121	38.19651	121	41.2394	121	100.3462	121	35.75198	121	37.53112	121	74.10263	121	-3.138418	121	32.48619	121	68.01866	121	36.08865	121	185.7813	121	131.7319	121	91.04039	121	43.29854	121	80.51985	121	42.448	121
	122	66.10889	122	98.70192	122	164.7721	122	224.5351	122	61.8205	122	88.55986	122	47.69426	122	62.52502	122	37.57608	122	40.1089	122	97.63741	122	37.09879	122	34.57485	122	67.95354	122	-4.222214	122	32.87703	122	66.95427	122	34.16932	122	182.1606	122	126.06	122	88.73806	122	42.43784	122	77.7504	122	40.22009	122
	123	65.17732	123	95.23569	123	163.5304	123	222.8895	123	60.05577	123	85.17262	123	46.90882	123	59.1761	123	36.77995	123	38.90611	123	93.33999	123	34.97916	123	32.19021	123	62.47015	123	-7.798899	123	30.25767	123	67.46666	123	34.6808	123	178.1972	123	123.5135	123	85.81523	123	39.69919	123	76.04152	123	39.94041	123
	124	63.5322	124	92.77226	124	159.8258	124	219.8693	124	58.42353	124	82.27887	124	44.1797	124	54.00329	124	35.77477	124	35.67466	124	89.04633	124	33.01371	124	33.81107	124	63.14111	124	-12.02839	124	25.68674	124	66.68832	124	31.20723	124	172.47	124	118.994	124	84.0242	124	36.7476	124	75.58818	124	37.5201	124
	125	63.24662	125	91.16563	125	157.8012	125	216.1144	125	57.85215	125	81.19997	125	43.25377	125	55.13634	125	33.12731	125	32.00865	125	84.89427	125	30.54433	125	31.44375	125	60.25725	125	-14.04326	125	23.11595	125	67.10889	125	29.97185	125	168.9729	125	116.3195	125	82.70856	125	32.83714	125	73.82576	125	31.07721	125
	126	62.44575	126	88.20014	126	155.3063	126	212.7638	126	55.53121	126	79.83455	126	41.48771	126	53.36902	126	31.91285	126	31.96294	126	82.56372	126	30.45727	126	28.98437	126	57.26762	126	-14.72975	126	20.65486	126	66.29748	126	26.4373	126	164.9459	126	110.7068	126	80.96614	126	28.28711	126	70.55577	126	29.2101	126
	127	61.53344	127	88.28825	127	152.7231	127	209.2016	127	54.01486	127	77.47025	127	40.31474	127	49.96085	127	31.3868	127	29.20642	127	77.64532	127	26.91223	127	27.00385	127	51.85653	127	-16.33404	127	20.40488	127	65.40043	127	21.52644	127	160.7446	127	105.9071	127	78.30153	127	25.38387	127	66.4565	127	28.18402	127
	128	60.52611	128	87.67941	128	151.0242	128	205.8459	128	53.57487	128	77.97025	128	39.64922	128	49.57614	128	31.47271	128	28.60778	128	75.50562	128	24.55403	128	26.11733	128	48.17759	128	-18.66289	128	15.67641	128	64.69613	128	20.24634	128	158.556	128	105.6407	128	74.14448	128	20.36554	128	61.91139	128	25.18817	128
	129	58.41237	129	87.73253	129	148.4208	129	201.4842	129	52.09899	129	76.11549	129	38.94772	129	48.23324	129	29.58835	129	24.63724	129	72.47072	129	23.17848	129	25.66683	129	44.1977	129	-15.3118	129	15.1684	129	62.02068	129	19.48817	129	153.9662	129	101.1393	129	71.19379	129	20.09771	129	57.11054	129	22.21597	129
	130	57.19996	130	86.20892	130	147.0616	130	196.4859	130	51.10642	130	72.67281	130	38.34483	130	46.0248	130	29.28248	130	23.14083	130	68.78564	130	19.68263	130	23.9295	130	40.019	130	-18.11171	130	9.322969	130	59.95687	130	18.85602	130	150.4846	130	98.17794	130	70.15756	130	19.28959	130	53.10738	130	19.15462	130
	131	54.91087	131	86.61513	131	146.2829	131	191.5218	131	50.48041	131	71.72558	131	37.39236	131	43.81966	131	27.98327	131	20.9457	131	67.32561	131	14.06248	131	24.95256	131	38.76144	131	-19.46466	131	5.964919	131	56.12399	131	15.73457	131	146.8741	131	95.02397	131	67.81892	131	15.77889	131	51.92156	131	19.29277	131
	132	53.26635	132	86.3652	132	142.5051	132	188.6835	132	50.04347	132	68.14863	132	37.0911	132	46.81881	132	27.24865	132	18.83195	132	63.97324	132	10.89315	132	24.17977	132	31.82965	132	-17.82893	132	7.042295	132	54.11153	132	12.80627	132	143.9201	132	91.86555	132	67.61916	132	15.54415	132	49.35818	132	13.97801	132
	133	51.60044	133	83.44137	133	140.2807	133	187.2573	133	49.03344	133	65.56093	133	35.0611	133	42.86625	133	26.18973	133	19.37533	133	61.36317	133	6.472129	133	19.94113	133	25.13304	133	-18.39854	133	4.9513	133	51.97393	133	10.54424	133	141.2419	133	90.82198	133	67.13977	133	15.75754	133	47.85851	133	11.58142	133
	134	51.91013	134	81.62157	134	137.7335	134	182.3347	134	46.46577	134	64.08918	134	34.33266	134	39.89275	134	24.99653	134	17.06945	134	57.16632	134	.8712552	134	18.46579	134	21.97381	134	-21.24356	134	2.527918	134	48.04844	134	7.774503	134	137.9817	134	87.50899	134	65.5853	134	15.44401	134	46.18793	134	11.45568	134
	135	51.81009	135	77.83793	135	136.1586	135	180.1032	135	45.27543	135	64.5834	135	33.22393	135	40.41221	135	25.23626	135	16.99629	135	57.60746	135	-.5629794	135	14.10286	135	17.26013	135	-18.14008	135	2.033347	135	46.30194	135	8.041696	135	136.0068	135	85.81629	135	62.73632	135	12.92978	135	45.59243	135	8.860018	135
	136	51.94138	136	76.00921	136	132.3211	136	178.8851	136	43.67934	136	61.57574	136	32.81071	136	38.74638	136	24.82603	136	17.26472	136	54.83039	136	-2.39475	136	14.72881	136	16.05515	136	-24.23761	136	-4.060779	136	44.51809	136	4.608573	136	132.218	136	80.53882	136	60.63995	136	12.41854	136	44.82006	136	9.026546	136
	137	51.06475	137	76.06936	137	130.5224	137	175.5901	137	42.37435	137	59.15755	137	31.51017	137	36.74702	137	23.73222	137	17.19213	137	52.12362	137	-4.196734	137	9.483318	137	11.0894	137	-24.63727	137	-.5046612	137	43.7291	137	2.158817	137	129.4609	137	78.34817	137	59.07677	137	11.52482	137	41.77823	137	5.315717	137
	138	49.8588	138	76.49376	138	125.1978	138	171.3089	138	41.52104	138	57.97588	138	28.83702	138	34.77331	138	22.45445	138	16.29424	138	49.59531	138	-4.141139	138	7.343894	138	6.718637	138	-27.40207	138	-2.356122	138	41.53498	138	-2.303185	138	127.4724	138	77.84547	138	56.64503	138	8.41823	138	41.4296	138	5.876561	138
	139	49.37831	139	75.23241	139	122.6363	139	169.6523	139	39.25567	139	55.00378	139	27.40207	139	32.84968	139	21.81465	139	16.91499	139	49.94844	139	-1.475881	139	7.68324	139	3.094429	139	-27.42055	139	.1641081	139	40.43691	139	-2.27675	139	124.7227	139	74.6701	139	54.95908	139	8.332965	139	37.49514	139	2.074205	139
	140	48.65539	140	73.79279	140	120.8951	140	167.4468	140	37.42994	140	53.18644	140	24.2533	140	29.07542	140	22.05577	140	18.93524	140	48.14474	140	-4.410444	140	4.456555	140	-1.489841	140	-31.3552	140	-5.794274	140	39.85298	140	-2.441254	140	122.1304	140	73.43675	140	52.61858	140	5.578394	140	36.23066	140	-1.123538	140
	141	48.35898	141	74.79846	141	117.2282	141	164.7166	141	35.04751	141	50.82458	141	22.87122	141	27.14848	141	20.54021	141	15.21449	141	45.81899	141	-7.98462	141	3.587537	141	-3.957469	141	-32.8241	141	-7.440657	141	39.71073	141	-2.850918	141	118.0291	141	71.56155	141	50.92321	141	2.94847	141	33.98929	141	-1.017216	141
	142	47.75959	142	72.38264	142	114.5208	142	160.5535	142	33.97655	142	48.43473	142	23.30118	142	24.43386	142	19.37496	142	13.98655	142	43.23768	142	-6.178287	142	2.724393	142	-7.99587	142	-36.65395	142	-11.79114	142	38.05674	142	-2.890617	142	115.8082	142	72.05331	142	49.26714	142	1.936702	142	30.91891	142	-5.571263	142
	143	46.64052	143	72.94492	143	111.8153	143	156.7238	143	32.89208	143	44.62464	143	22.21638	143	19.02737	143	17.93657	143	13.13964	143	42.31699	143	-4.586091	143	1.869901	143	-13.81152	143	-35.56178	143	-10.94997	143	37.72924	143	-7.521015	143	112.9652	143	69.26151	143	48.99869	143	2.157459	143	27.09292	143	-7.129579	143
	144	45.9183	144	74.19878	144	110.3978	144	152.044	144	31.07351	144	44.98281	144	19.82705	144	17.94466	144	16.70708	144	11.27687	144	39.00395	144	-9.46427	144	2.089014	144	-18.22392	144	-34.624	144	-11.22009	144	34.05096	144	-5.52745	144	110.2181	144	66.09464	144	48.94687	144	1.130798	144	23.53016	144	-10.24293	144
	145	44.83102	145	72.33718	145	108.1727	145	148.5796	145	29.60697	145	47.03333	145	17.41573	145	17.11719	145	16.15431	145	10.55247	145	38.01387	145	-7.996982	145	3.944308E-02	145	-24.91625	145	-33.51686	145	-13.83626	145	33.07417	145	-5.875362	145	107.7535	145	65.20361	145	46.74085	145	-2.040967	145	20.22843	145	-9.489023	145
	146	44.90157	146	70.41026	146	106.5157	146	146.2649	146	28.0936	146	45.88964	146	15.35152	146	16.27005	146	15.31976	146	8.422658	146	36.75425	146	-8.717379	146	-.8602646	146	-29.19786	146	-33.66261	146	-16.50094	146	30.4616	146	-8.106123	146	104.5355	146	62.49725	146	46.24958	146	-2.132403	146	17.45681	146	-15.39434	146
	147	43.4786	147	69.06178	147	103.6449	147	142.3465	147	27.55924	147	45.678	147	12.17737	147	14.51094	147	14.70463	147	5.852452	147	34.81664	147	-11.42673	147	.9569017	147	-29.64508	147	-36.07495	147	-23.306	147	26.79322	147	-7.917896	147	101.7329	147	58.47764	147	44.54731	147	-4.413594	147	13.76183	147	-14.90041	147
	148	42.36017	148	68.36619	148	99.77715	148	139.2696	148	27.06737	148	46.51943	148	11.74761	148	14.98178	148	14.18437	148	2.949419	148	33.97383	148	-13.957	148	3.148786	148	-30.54747	148	-36.76771	148	-25.6519	148	21.98742	148	-10.81411	148	98.96071	148	53.85011	148	42.71731	148	-6.446712	148	12.34499	148	-14.76972	148
	149	41.81783	149	66.571	149	98.25447	149	136.8538	149	26.43985	149	44.8315	149	12.80343	149	12.36478	149	13.23357	149	2.601246	149	31.37821	149	-19.10625	149	-.7105017	149	-40.26638	149	-33.66404	149	-24.47947	149	20.28923	149	-12.4171	149	95.45761	149	50.08708	149	40.07102	149	-8.071143	149	8.833467	149	-18.27459	149
	150	40.9168	150	65.88947	150	95.33877	150	133.9671	150	26.66778	150	43.03498	150	12.28718	150	6.783002	150	12.39738	150	1.713176	150	28.94475	150	-23.21051	150	-.3241335	150	-43.37576	150	-33.20052	150	-26.07215	150	18.7639	150	-14.67502	150	91.48683	150	48.96208	150	37.75418	150	-9.057493	150	4.619355	150	-20.84758	150
	151	39.85403	151	65.47656	151	92.74857	151	131.212	151	26.0075	151	41.65307	151	13.21072	151	6.232417	151	11.75217	151	-.8502909	151	26.67929	151	-24.61732	151	-2.693388	151	-48.85081	151	-34.73479	151	-28.38236	151	15.15237	151	-14.68421	151	86.77138	151	46.79596	151	35.06163	151	-10.76163	151	4.22658	151	-22.17155	151
	152	37.95702	152	61.34204	152	91.12538	152	128.9636	152	25.27311	152	40.85234	152	13.57146	152	6.075082	152	12.06342	152	.5963978	152	24.28995	152	-25.28585	152	-5.696641	152	-50.43187	152	-34.79344	152	-33.84209	152	12.66979	152	-13.90969	152	84.48851	152	47.46379	152	32.38841	152	-12.19296	152	3.314883	152	-20.1682	152
	153	37.88251	153	59.24769	153	88.81344	153	127.5612	153	24.71241	153	37.31564	153	13.29316	153	4.988078	153	11.70496	153	.8552822	153	21.60798	153	-26.73172	153	-6.790462	153	-52.38335	153	-34.99471	153	-33.64339	153	9.603538	153	-16.26072	153	82.23954	153	41.65213	153	30.40944	153	-11.62143	153	3.833993	153	-19.92788	153
	154	36.32499	154	57.62213	154	86.4827	154	124.6787	154	23.45391	154	36.44025	154	12.43208	154	5.497302	154	11.11564	154	1.74695	154	19.06946	154	-29.25019	154	-8.48087	154	-52.41396	154	-37.05009	154	-35.83321	154	9.678296	154	-20.39539	154	80.77103	154	39.94301	154	28.60804	154	-12.94661	154	-.175493	154	-16.73999	154
	155	36.5457	155	56.17812	155	85.5733	155	123.4769	155	21.72489	155	33.832	155	12.30264	155	5.115314	155	10.95344	155	1.524984	155	18.66812	155	-30.74374	155	-9.198359	155	-57.71392	155	-38.58077	155	-36.12629	155	7.537984	155	-23.50138	155	78.46786	155	39.20395	155	25.64149	155	-14.58035	155	7.819773E-02	155	-10.42898	155
	156	35.55311	156	52.60865	156	82.88967	156	122.3989	156	20.23531	156	30.2008	156	12.12997	156	4.156028	156	11.18042	156	2.554572	156	17.43055	156	-28.87708	156	-10.01925	156	-62.13578	156	-41.31732	156	-38.01883	156	5.094348	156	-25.31672	156	74.11699	156	38.09984	156	22.80393	156	-14.42345	156	2.261382	156	-10.62347	156
	157	34.40845	157	50.88797	157	80.80978	157	120.8651	157	18.05162	157	27.65484	157	10.02602	157	-1.359957	157	10.09032	157	2.305377	157	15.6286	157	-28.42006	157	-13.37023	157	-66.99076	157	-41.34761	157	-38.91081	157	1.768724	157	-25.42963	157	71.29396	157	35.94069	157	20.498	157	-17.28112	157	7.009852	157	-15.54762	157
	158	33.76151	158	50.05254	158	77.68409	158	117.929	158	16.49776	158	26.31598	158	7.988257	158	-.3280976	158	9.484312	158	.2879308	158	13.64559	158	-28.74715	158	-14.52286	158	-71.0197	158	-42.52315	158	-42.30099	158	-.166245	158	-26.09709	158	68.70335	158	32.52409	158	19.04602	158	-18.4818	158	3.713807	158	-25.14687	158
	159	32.76397	159	45.45176	159	76.32867	159	115.3164	159	16.01604	159	22.85695	159	7.229887	159	-.8708242	159	9.676249	159	1.110837	159	12.1695	159	-30.20083	159	-15.29033	159	-73.14341	159	-43.90998	159	-44.00574	159	-3.468931	159	-28.01858	159	66.69681	159	28.93507	159	18.18961	159	-17.95133	159	2.01994	159	-25.3955	159
	160	32.61002	160	45.81852	160	74.36032	160	112.5604	160	13.91577	160	17.46264	160	4.375647	160	-4.312159	160	9.478783	160	2.673073E-02	160	10.82646	160	-26.97226	160	-17.8889	160	-77.32314	160	-43.80721	160	-39.91731	160	-5.799642	160	-31.47438	160	62.46939	160	23.32388	160	16.8089	160	-16.40304	160	-.8931544	160	-24.90935	160
	161	30.63066	161	45.99374	161	73.13013	161	108.687	161	12.46489	161	17.23561	161	2.426558	161	-4.668217	161	8.802298	161	-.6988105	161	9.215078	161	-28.92369	161	-19.48335	161	-81.56523	161	-42.17665	161	-43.02879	161	-4.89382	161	-31.11168	161	59.28187	161	23.04103	161	16.26358	161	-15.05044	161	-5.592731	161	-26.48508	161
	162	29.52367	162	44.26174	162	70.73713	162	106.8319	162	11.38391	162	17.82966	162	.2248889	162	-6.587704	162	8.314605	162	-1.3801	162	8.760072	162	-29.1256	162	-18.83691	162	-86.96974	162	-42.87471	162	-47.06617	162	-5.881589	162	-31.85603	162	55.2755	162	20.14078	162	16.45386	162	-15.29023	162	-8.648331	162	-29.458	162
	163	27.21007	163	43.01265	163	68.2384	163	104.7067	163	10.72075	163	15.98027	163	-1.7968	163	-8.022683	163	7.961734	163	-2.580932	163	8.362661	163	-30.62895	163	-19.67896	163	-90.55153	163	-42.3069	163	-49.40138	163	-7.946835	163	-30.9946	163	51.7379	163	16.47654	163	18.10333	163	-15.29822	163	-11.21451	163	-31.65703	163
	164	26.59658	164	41.72955	164	67.19735	164	101.0002	164	10.45143	164	16.65498	164	-4.665533	164	-10.13995	164	7.907831	164	-3.937295	164	7.218372	164	-31.82617	164	-20.33828	164	-91.5202	164	-40.3739	164	-51.77666	164	-8.991951	164	-33.54763	164	49.2375	164	14.86326	164	16.95767	164	-17.75214	164	-12.0257	164	-30.9943	164
	165	26.15594	165	40.65498	165	63.59008	165	97.56248	165	10.78501	165	18.16958	165	-6.751344	165	-9.007963	165	7.566232	165	-5.501462	165	4.46285	165	-35.84929	165	-21.64673	165	-92.75082	165	-41.60016	165	-54.55218	165	-10.68469	165	-32.93999	165	46.53413	165	12.13999	165	17.16329	165	-17.6562	165	-13.39112	165	-32.3401	165
	166	25.60846	166	38.2893	166	62.70473	166	95.8957	166	9.995565	166	18.21607	166	-8.970277	166	-9.673082	166	7.608586	166	-3.823981	166	2.181035	166	-38.14154	166	-25.49657	166	-98.77821	166	-38.5479	166	-54.69068	166	-12.59284	166	-34.52004	166	44.35927	166	8.879193	166	17.6889	166	-15.69592	166	-15.57537	166	-34.56762	166
	167	24.5882	167	39.5265	167	60.25066	167	91.24818	167	8.939699	167	18.4473	167	-10.22491	167	-14.67992	167	8.115812	167	-3.727475	167	-.6321841	167	-40.45147	167	-26.48201	167	-100.782	167	-39.48344	167	-58.60276	167	-13.69036	167	-32.90685	167	41.81795	167	7.059016	167	15.68251	167	-16.30704	167	-18.01728	167	-35.89039	167
	168	24.12543	168	39.16602	168	58.27033	168	87.65469	168	9.649992	168	20.68697	168	-12.09554	168	-13.66804	168	8.00436	168	-4.841231	168	-.2333621	168	-42.62463	168	-26.19879	168	-102.051	168	-39.13154	168	-59.99692	168	-13.34711	168	-30.69091	168	39.97517	168	6.75764	168	12.66173	168	-19.20017	168	-18.23472	168	-35.73925	168
	169	24.18013	169	35.74652	169	53.911	169	85.65926	169	11.12179	169	18.87053	169	-12.30674	169	-16.2851	169	8.561547	169	-2.522512	169	-1.272248	169	-43.13021	169	-30.2731	169	-105.1406	169	-38.46526	169	-63.50682	169	-14.11172	169	-29.00764	169	37.33018	169	6.178488	169	10.3099	169	-18.44897	169	-18.98621	169	-36.55567	169
	170	23.22698	170	34.12865	170	53.14908	170	83.20614	170	11.97072	170	16.35706	170	-12.36299	170	-16.71206	170	9.370681	170	-2.517045	170	-2.918111	170	-42.21051	170	-32.50341	170	-105.6105	170	-38.45361	170	-62.04707	170	-15.47007	170	-30.01454	170	35.256	170	.996591	170	8.85941	170	-16.56854	170	-21.36334	170	-41.39395	170
	171	23.45148	171	33.94857	171	49.87531	171	80.63381	171	12.74581	171	17.61839	171	-12.94051	171	-18.22006	171	9.748156	171	-1.427295	171	-4.421429	171	-44.4312	171	-33.75668	171	-107.87	171	-39.37411	171	-63.81841	171	-15.29743	171	-32.0145	171	34.62587	171	1.23999	171	8.50323	171	-19.86053	171	-22.19492	171	-37.95359	171
	172	23.43869	172	31.83596	172	46.67195	172	79.87053	172	12.93786	172	17.02902	172	-12.43617	172	-17.74795	172	9.155671	172	-1.952713	172	-5.701622	172	-44.73272	172	-35.03941	172	-111.1826	172	-40.37992	172	-61.73906	172	-15.64863	172	-31.23209	172	33.23796	172	3.587837E-02	172	6.832463	172	-21.47989	172	-23.95671	172	-37.97158	172
	173	21.40013	173	29.98942	173	46.40694	173	77.93916	173	11.95312	173	15.80265	173	-12.22396	173	-19.8644	173	9.263988	173	1.018694	173	-8.395468	173	-47.71333	173	-36.13801	173	-112.9312	173	-41.64793	173	-64.52036	173	-14.0496	173	-29.74427	173	32.23134	173	-1.815334	173	5.628209	173	-20.97157	173	-25.33351	173	-38.23147	173
	174	20.84713	174	30.05344	174	44.55345	174	74.7992	174	12.56395	174	16.61419	174	-12.69442	174	-23.65011	174	8.413366	174	-7.77185E-03	174	-8.920635	174	-46.18627	174	-36.53517	174	-112.9259	174	-44.22968	174	-67.00922	174	-13.69302	174	-31.42829	174	29.81735	174	-3.860739	174	2.503738	174	-22.52731	174	-24.93115	174	-36.20965	174
	175	20.17801	175	29.17411	175	43.44543	175	72.37355	175	13.37244	175	16.83611	175	-11.45298	175	-22.81158	175	9.278351	175	1.131988	175	-9.867084	175	-43.58975	175	-36.91632	175	-114.6975	175	-42.89357	175	-66.66702	175	-12.74698	175	-29.97124	175	26.86805	175	-6.703011	175	.4487234	175	-22.88874	175	-29.25672	175	-42.61388	175
	176	18.49186	176	26.48317	176	40.12611	176	70.80391	176	13.80609	176	15.9444	176	-12.24435	176	-23.45284	176	9.910995	176	3.599053	176	-9.654271	176	-39.59048	176	-37.9192	176	-115.6619	176	-43.28142	176	-67.41096	176	-15.14439	176	-32.17307	176	24.52764	176	-8.434582	176	-1.28984	176	-23.32894	176	-30.37367	176	-41.499	176
	177	16.92528	177	27.58088	177	40.36852	177	68.58256	177	13.89367	177	15.92509	177	-12.76325	177	-24.44145	177	9.473107	177	1.402233	177	-10.11194	177	-41.83781	177	-38.94052	177	-119.9787	177	-43.98048	177	-65.35197	177	-17.47439	177	-34.83364	177	22.19512	177	-9.505822	177	-1.704822	177	-22.04573	177	-30.96421	177	-40.70141	177
	178	16.28023	178	26.67044	178	38.09075	178	66.33887	178	15.03637	178	18.95706	178	-13.83796	178	-25.01701	178	8.743489	178	.1534215	178	-13.48689	178	-44.20491	178	-40.30412	178	-122.806	178	-44.90535	178	-69.5228	178	-19.09982	178	-34.19516	178	19.76612	178	-7.631432	178	-2.951297	178	-21.89485	178	-31.97671	178	-39.04953	178
	179	15.20532	179	25.27392	179	37.09145	179	65.42545	179	15.43148	179	20.32035	179	-14.71747	179	-25.28799	179	8.049465	179	-.3510714	179	-16.51748	179	-45.08016	179	-39.90019	179	-123.7185	179	-43.85554	179	-71.70741	179	-20.5708	179	-35.14029	179	15.72784	179	-8.700367	179	-3.06642	179	-19.39203	179	-34.08186	179	-42.88227	179
	180	14.5381	180	22.78471	180	35.21913	180	63.92382	180	16.0846	180	18.88382	180	-15.68561	180	-26.5438	180	8.527638	180	.2333759	180	-17.74649	180	-46.6646	180	-41.97496	180	-124.4811	180	-42.16088	180	-75.02491	180	-24.12223	180	-33.48433	180	13.33637	180	-9.914068	180	-3.690642	180	-18.36381	180	-35.64021	180	-42.39159	180
	181	14.03793	181	22.73444	181	35.59539	181	59.34791	181	17.13295	181	22.00693	181	-16.73288	181	-28.4647	181	8.926091	181	.4937018	181	-18.64064	181	-47.79615	181	-41.61093	181	-123.6918	181	-43.20179	181	-78.48608	181	-27.14038	181	-34.14307	181	12.2444	181	-11.96526	181	-5.050194	181	-20.45996	181	-38.11082	181	-43.6408	181
	182	13.36551	182	22.41438	182	30.8681	182	56.54258	182	18.51164	182	24.69707	182	-17.05332	182	-24.65782	182	8.342569	182	-.8505012	182	-18.2911	182	-49.98752	182	-43.14564	182	-127.1623	182	-40.3444	182	-77.93995	182	-29.59063	182	-37.2291	182	10.34718	182	-13.75846	182	-5.703179	182	-18.17725	182	-38.35014	182	-43.78949	182
	183	12.18548	183	20.26547	183	30.99965	183	55.12547	183	20.13602	183	25.69271	183	-19.28613	183	-27.60225	183	7.775651	183	-.2012942	183	-21.05764	183	-52.36906	183	-44.62819	183	-129.1521	183	-41.4264	183	-82.13744	183	-31.7364	183	-36.47081	183	8.11664	183	-14.31562	183	-5.243987	183	-16.44503	183	-39.02499	183	-44.5169	183
	184	12.55483	184	22.12639	184	28.93249	184	52.40504	184	20.62385	184	26.36519	184	-19.904	184	-30.14271	184	8.254797	184	-.669152	184	-23.93525	184	-56.76693	184	-46.25814	184	-129.0902	184	-40.958	184	-84.28056	184	-33.29094	184	-38.07875	184	5.281179	184	-16.38758	184	-4.842717	184	-15.32418	184	-39.47249	184	-45.89393	184
	185	12.06446	185	19.46201	185	25.38372	185	49.92501	185	23.20836	185	29.48328	185	-19.7753	185	-28.55271	185	7.60209	185	.1059061	185	-26.52654	185	-58.63599	185	-47.41375	185	-129.3723	185	-41.24693	185	-89.8784	185	-35.15839	185	-35.97636	185	4.171434	185	-15.98154	185	-5.011607	185	-16.07628	185	-38.01234	185	-45.02776	185
	186	11.12445	186	17.33692	186	23.65027	186	48.64955	186	25.20856	186	30.8943	186	-20.03702	186	-28.58556	186	7.318403	186	.2133404	186	-28.27747	186	-59.27723	186	-48.09825	186	-128.5824	186	-40.29687	186	-91.05627	186	-35.61462	186	-35.6087	186	1.42642	186	-18.76352	186	-5.955217	186	-17.23888	186	-39.17837	186	-46.60286	186
	187	11.17721	187	17.39923	187	20.06264	187	45.64318	187	27.83981	187	32.73812	187	-19.4678	187	-28.00634	187	7.312042	187	-5.648404E-02	187	-31.91206	187	-63.6834	187	-49.12985	187	-126.9643	187	-40.85791	187	-92.03233	187	-35.58996	187	-34.80558	187	-.7195775	187	-21.10247	187	-6.046642	187	-15.64629	187	-39.14412	187	-45.86692	187
	188	11.43413	188	17.10682	188	18.67816	188	42.17877	188	30.3323	188	36.81463	188	-19.09711	188	-28.78477	188	6.91158	188	.8397695	188	-32.03563	188	-65.08904	188	-48.06153	188	-123.8684	188	-40.96371	188	-92.76562	188	-35.27844	188	-35.77007	188	-2.108091	188	-20.94629	188	-9.29918	188	-19.00851	188	-41.59809	188	-46.27147	188
	189	12.24696	189	16.30472	189	16.76518	189	40.35468	189	32.25013	189	37.21822	189	-17.76509	189	-25.13229	189	6.490793	189	1.810791	189	-34.84283	189	-63.59623	189	-47.6482	189	-126.6573	189	-44.46307	189	-95.96871	189	-33.55315	189	-35.94419	189	-4.812499	189	-22.00576	189	-10.78824	189	-17.88196	189	-42.07944	189	-47.17526	189
	190	11.17993	190	14.64774	190	13.26732	190	38.98747	190	34.02155	190	37.02077	190	-18.26188	190	-28.07465	190	7.880437	190	4.228359	190	-35.22305	190	-63.3867	190	-46.34324	190	-125.8762	190	-47.7292	190	-100.8278	190	-31.39295	190	-31.86902	190	-6.567343	190	-21.89083	190	-12.5499	190	-19.12504	190	-42.40272	190	-46.1249	190
	191	10.48789	191	14.02737	191	9.711967	191	34.95525	191	36.26695	191	37.65426	191	-18.31142	191	-28.25714	191	6.520821	191	.8067455	191	-35.70393	191	-64.06486	191	-48.93224	191	-126.3527	191	-46.66228	191	-100.2408	191	-31.09799	191	-28.91773	191	-9.875634	191	-23.39588	191	-13.67896	191	-19.75253	191	-41.35297	191	-42.99503	191
	192	9.922082	192	12.07662	192	8.929529	192	32.58714	192	37.82349	192	38.97584	192	-17.25118	192	-24.35778	192	5.173309	192	1.445311	192	-37.57302	192	-64.22653	192	-50.07604	192	-128.0791	192	-46.9813	192	-101.0861	192	-30.99794	192	-28.21261	192	-11.24529	192	-22.84439	192	-16.15904	192	-20.54068	192	-41.49686	192	-44.5031	192
	193	9.502071	193	11.30675	193	7.111551	193	31.73197	193	37.98993	193	37.46287	193	-17.01479	193	-24.79347	193	5.312539	193	1.728053	193	-36.82359	193	-62.46192	193	-51.63454	193	-129.0336	193	-51.71124	193	-105.0157	193	-30.37653	193	-28.95329	193	-13.98097	193	-24.79376	193	-17.22454	193	-19.14556	193	-42.83926	193	-41.06916	193
	194	9.600521	194	12.59372	194	4.35726	194	28.3254	194	37.97868	194	36.7384	194	-14.69872	194	-28.15089	194	4.792553	194	.5939946	194	-36.17284	194	-60.75325	194	-52.60579	194	-129.8416	194	-47.41285	194	-100.9128	194	-28.52137	194	-28.79536	194	-16.06737	194	-23.19514	194	-18.28839	194	-19.61466	194	-43.93923	194	-43.11748	194
	195	7.169	195	12.06083	195	3.526375	195	24.9528	195	38.22797	195	37.90775	195	-12.8669	195	-27.60636	195	3.727257	195	8.827068E-02	195	-36.616	195	-62.98115	195	-52.2855	195	-130.0345	195	-51.21011	195	-106.7759	195	-28.46552	195	-28.05434	195	-16.34864	195	-19.70779	195	-19.62943	195	-21.37676	195	-42.33294	195	-39.7514	195
	196	7.503169	196	11.34673	196	2.465297	196	24.07329	196	38.53868	196	36.42458	196	-10.76284	196	-24.46441	196	4.66321	196	-.9539814	196	-38.48162	196	-64.87402	196	-52.70081	196	-130.7076	196	-49.54496	196	-106.2233	196	-28.88196	196	-24.08579	196	-19.65997	196	-19.07105	196	-19.35681	196	-18.56302	196	-43.91261	196	-41.83104	196
	197	6.725328	197	9.966728	197	1.493029	197	22.75187	197	39.14294	197	36.75586	197	-9.766315	197	-23.40343	197	4.936923	197	-.3758177	197	-40.18136	197	-67.07175	197	-52.89258	197	-126.8267	197	-50.08357	197	-108.9693	197	-30.25178	197	-26.33978	197	-20.79541	197	-19.30431	197	-20.46658	197	-17.08584	197	-42.37301	197	-39.13576	197
	198	6.793619	198	10.82435	198	-1.251125	198	19.23217	198	39.36461	198	39.03521	198	-9.810504	198	-19.52048	198	4.835338	198	-1.926314	198	-41.8874	198	-65.98916	198	-53.52056	198	-126.2311	198	-46.56769	198	-107.0365	198	-31.77249	198	-27.20846	198	-21.66974	198	-18.39521	198	-22.3435	198	-18.37113	198	-41.53877	198	-39.22953	198
	199	6.230793	199	10.50995	199	-3.967896	199	17.39335	199	40.16241	199	38.86616	199	-9.223925	199	-15.11004	199	6.185559	199	-.1089666	199	-41.34498	199	-67.48054	199	-53.93187	199	-126.8731	199	-43.06721	199	-104.6246	199	-31.57303	199	-28.45648	199	-23.00487	199	-16.61177	199	-22.67154	199	-16.80189	199	-41.1389	199	-37.746	199
	200	6.403201	200	11.47714	200	-5.325203	200	17.0214	200	39.45932	200	37.3252	200	-8.863015	200	-16.10928	200	5.970841	200	-.1939713	200	-41.57232	200	-67.39293	200	-53.78703	200	-124.8195	200	-41.87456	200	-107.3697	200	-31.9501	200	-31.31864	200	-24.11277	200	-16.13061	200	-24.10292	200	-17.46117	200	-38.74625	200	-35.81643	200
	201	6.967865	201	11.79642	201	-7.179755	201	13.66853	201	38.73682	201	37.42053	201	-8.055399	201	-13.55169	201	6.639478	201	-1.953958	201	-39.99784	201	-66.31533	201	-54.29567	201	-124.0505	201	-44.3778	201	-113.5106	201	-33.10941	201	-30.60308	201	-25.50132	201	-13.52513	201	-23.27113	201	-19.68647	201	-38.92714	201	-35.03115	201
	202	5.595918	202	8.832238	202	-9.895707	202	12.81383	202	37.84707	202	37.19405	202	-5.663814	202	-10.62824	202	6.368644	202	-.6665474	202	-39.32975	202	-69.47999	202	-54.76009	202	-124.1599	202	-46.41636	202	-120.3708	202	-34.50691	202	-30.70244	202	-25.17169	202	-11.0405	202	-24.51594	202	-21.99636	202	-38.12827	202	-34.48648	202
	203	5.896313	203	8.740523	203	-9.8626	203	10.85469	203	36.9134	203	33.93827	203	-3.116635	203	-8.511271	203	5.457582	203	-1.533949	203	-41.21949	203	-69.45483	203	-56.21765	203	-125.6171	203	-44.96967	203	-118.5275	203	-37.15855	203	-30.36273	203	-26.11826	203	-12.949	203	-27.17425	203	-21.64586	203	-36.8731	203	-31.419	203
	204	5.853464	204	8.446193	204	-12.5643	204	6.54181	204	37.58465	204	35.10206	204	-2.537057	204	-5.967975	204	5.878818	204	-1.673549E-02	204	-40.75335	204	-71.01363	204	-57.4272	204	-122.0031	204	-46.30757	204	-118.7947	204	-37.06924	204	-32.62929	204	-25.76484	204	-10.57898	204	-29.89923	204	-22.39823	204	-35.48927	204	-27.22561	204
	205	6.624379	205	8.1365	205	-14.03672	205	5.278515	205	38.04778	205	36.07984	205	-1.043295	205	-3.850665	205	6.404728	205	8.181475E-02	205	-41.66665	205	-71.74049	205	-56.80684	205	-122.8259	205	-48.98641	205	-121.1278	205	-37.44971	205	-32.60545	205	-26.55857	205	-8.494968	205	-31.5744	205	-22.64598	205	-33.46458	205	-22.57302	205
	206	3.871171	206	6.327142	206	-16.04463	206	4.10771	206	37.94186	206	33.40543	206	.503332	206	-1.481261	206	5.892326	206	1.134612	206	-40.15191	206	-67.31119	206	-57.37443	206	-124.6208	206	-51.20624	206	-121.8101	206	-36.95008	206	-30.88292	206	-27.17764	206	-7.838402	206	-31.86211	206	-21.60089	206	-33.77363	206	-29.51377	206
	207	3.652677	207	5.55543	207	-18.09418	207	2.551927	207	37.59665	207	32.05353	207	1.064572	207	-4.282508	207	6.187418	207	2.77046	207	-38.77827	207	-65.47182	207	-57.69872	207	-124.028	207	-51.46974	207	-124.2223	207	-36.81949	207	-30.46505	207	-27.57493	207	-5.601267	207	-32.30981	207	-25.28838	207	-31.5469	207	-24.15048	207
	208	4.044125	208	5.340893	208	-19.53645	208	.9582509	208	38.42764	208	31.42895	208	1.960654	208	.413195	208	6.688437	208	2.406301	208	-36.14565	208	-64.1371	208	-57.36026	208	-122.526	208	-53.85411	208	-124.8277	208	-35.40127	208	-27.08272	208	-28.23765	208	-5.602647	208	-33.0098	208	-27.44926	208	-32.35149	208	-24.13391	208
	209	3.521796	209	.1615453	209	-21.365	209	-.7317237	209	38.31655	209	30.38955	209	4.513896	209	4.063824	209	6.628712	209	3.677011	209	-34.30972	209	-61.59148	209	-59.22709	209	-120.9625	209	-54.4762	209	-126.1848	209	-34.84356	209	-25.20485	209	-28.53913	209	-6.378036	209	-33.91516	209	-27.45155	209	-32.17572	209	-24.49639	209
	210	2.209334	210	1.731204	210	-22.71583	210	-2.735364	210	38.24458	210	28.21796	210	5.623871	210	5.0491	210	7.599472	210	4.004772	210	-33.53985	210	-59.32628	210	-59.2264	210	-121.0012	210	-55.71868	210	-124.4505	210	-34.58082	210	-28.64285	210	-30.34577	210	-9.194424	210	-33.66814	210	-25.48151	210	-31.755	210	-21.39732	210
	211	1.636592	211	2.16902	211	-24.42802	211	-6.471735	211	37.20094	211	28.23583	211	7.203373	211	8.208987	211	7.951932	211	3.961604	211	-32.89937	211	-58.35209	211	-59.75101	211	-119.9478	211	-57.35355	211	-127.4954	211	-32.19949	211	-25.80985	211	-31.73753	211	-8.701768	211	-33.78288	211	-25.0785	211	-31.73582	211	-22.09795	211
	212	.4148237	212	1.892788	212	-25.70868	212	-7.580279	212	35.81923	212	26.51389	212	7.876036	212	8.777185	212	6.741653	212	1.902674	212	-31.325	212	-54.17919	212	-60.09867	212	-119.9453	212	-57.7947	212	-130.4694	212	-30.6692	212	-25.70485	212	-33.95995	212	-8.668705	212	-32.91428	212	-24.65464	212	-31.58062	212	-21.39865	212
	213	-9.965584E-02	213	1.147311	213	-25.37411	213	-7.721391	213	33.92932	213	22.48182	213	9.843438	213	11.61741	213	6.528248	213	1.551138	213	-29.40331	213	-52.95159	213	-59.87691	213	-119.0021	213	-56.82434	213	-128.8133	213	-31.4721	213	-23.01132	213	-34.42447	213	-8.616104	213	-32.23212	213	-22.48767	213	-33.25059	213	-22.69025	213
	214	4.441768E-02	214	.4826632	214	-27.22666	214	-11.19797	214	32.60259	214	21.73104	214	11.45833	214	12.77703	214	7.093207	214	1.087619	214	-28.38157	214	-51.16906	214	-60.52905	214	-114.135	214	-55.55904	214	-128.7185	214	-32.68585	214	-23.76495	214	-35.62593	214	-7.536942	214	-31.4867	214	-22.207	214	-33.5572	214	-21.04243	214
	215	-.8905884	215	.6178847	215	-29.27411	215	-14.20627	215	30.74074	215	21.83301	215	14.09234	215	17.85801	215	7.523622	215	.8251519	215	-27.95835	215	-51.28009	215	-61.84512	215	-112.9139	215	-51.1997	215	-123.7081	215	-32.47079	215	-25.26271	215	-36.18546	215	-7.164828	215	-30.26074	215	-18.81414	215	-34.76553	215	-24.72422	215
	216	-1.757123	216	-1.05996	216	-30.29916	216	-15.08495	216	30.11975	216	21.51876	216	18.39255	216	15.4448	216	7.056287	216	1.17418	216	-26.5391	216	-49.46233	216	-62.88226	216	-113.2217	216	-48.04192	216	-121.7814	216	-31.41361	216	-24.85304	216	-36.16329	216	-5.117949	216	-31.37783	216	-17.9637	216	-34.98008	216	-25.25207	216
	217	-1.110336	217	1.246997	217	-31.49611	217	-15.907	217	29.44596	217	22.08628	217	19.84853	217	12.13529	217	6.617288	217	.2004113	217	-26.90659	217	-51.25782	217	-62.8372	217	-111.4603	217	-45.42492	217	-121.4806	217	-31.92648	217	-25.65345	217	-36.55975	217	-4.834952	217	-31.77577	217	-16.33019	217	-34.1397	217	-25.0878	217
	218	-.8656279	218	.3538097	218	-32.35745	218	-17.85373	218	29.9218	218	24.00077	218	20.71222	218	12.94771	218	7.039371	218	.5791444	218	-24.67004	218	-50.45134	218	-63.29395	218	-109.9474	218	-41.72448	218	-121.344	218	-30.03134	218	-22.90494	218	-35.11599	218	-3.737057	218	-31.14552	218	-15.54438	218	-31.58311	218	-22.46669	218
	219	.5586032	219	-2.514551	219	-32.7797	219	-18.24592	219	29.84109	219	24.91416	219	19.12511	219	10.96166	219	7.365738	219	1.463554	219	-22.54339	219	-46.61454	219	-62.63363	219	-106.9633	219	-43.25674	219	-127.2104	219	-33.69989	219	-22.51166	219	-34.39072	219	-4.176921	219	-30.22224	219	-16.24473	219	-29.3635	219	-20.72335	219
	220	.2392139	220	-2.79536	220	-35.96135	220	-21.07958	220	28.42045	220	23.40577	220	18.26513	220	9.509159	220	8.064972	220	2.122352	220	-21.07724	220	-45.1302	220	-62.40451	220	-104.1835	220	-44.51843	220	-130.4872	220	-32.43758	220	-22.13179	220	-33.96119	220	-5.913241	220	-31.26946	220	-16.19962	220	-28.40991	220	-19.61312	220
	221	1.338372	221	-2.048109	221	-36.60731	221	-21.86171	221	27.71626	221	24.49985	221	17.11949	221	7.843507	221	7.872338	221	2.407851	221	-19.03415	221	-44.11331	221	-62.46185	221	-103.4472	221	-47.89466	221	-133.6321	221	-31.74261	221	-24.07176	221	-34.05908	221	-5.860373	221	-33.56832	221	-18.91494	221	-25.40038	221	-15.77967	221
	222	.9665729	222	-1.620722	222	-36.11726	222	-21.11338	222	27.0531	222	23.686	222	17.25404	222	8.713625	222	7.064349	222	1.505683	222	-20.45581	222	-44.61308	222	-62.44199	222	-104.2931	222	-50.72445	222	-131.3509	222	-32.03033	222	-23.95435	222	-33.31563	222	-5.313422	222	-35.23264	222	-19.51296	222	-25.20309	222	-16.2811	222
	223	.6791005	223	-2.472394	223	-39.15702	223	-21.27052	223	26.05425	223	20.66952	223	17.5306	223	7.556168	223	7.584058	223	2.849805	223	-18.37917	223	-41.74877	223	-62.18888	223	-103.8629	223	-50.22921	223	-129.1029	223	-31.08344	223	-21.13583	223	-33.30069	223	-4.757006	223	-36.77365	223	-18.20718	223	-23.9759	223	-15.38579	223
	224	.6844376	224	-2.064146	224	-40.57997	224	-22.7195	224	25.78842	224	19.91866	224	17.01052	224	6.221758	224	8.085083	224	3.04745	224	-15.35901	224	-36.44918	224	-61.07802	224	-100.2146	224	-51.61021	224	-129.8464	224	-29.94367	224	-20.04211	224	-32.42665	224	-4.680332	224	-37.43062	224	-19.12246	224	-25.24992	224	-16.63459	224
	225	-.2085433	225	-3.317242	225	-40.54226	225	-25.2505	225	24.0756	225	18.56243	225	16.19887	225	8.668041	225	7.197266	225	1.917625	225	-14.86854	225	-31.3896	225	-60.50477	225	-98.42058	225	-53.70253	225	-131.4264	225	-28.48704	225	-17.77256	225	-31.48005	225	-4.804835	225	-37.74032	225	-19.09991	225	-25.30683	225	-16.36259	225
	226	-1.281965	226	-4.341568	226	-40.57875	226	-25.50156	226	23.08761	226	15.4582	226	14.10303	226	6.829046	226	7.786409	226	3.240268	226	-12.90891	226	-30.33899	226	-59.24627	226	-95.41996	226	-57.41399	226	-134.5531	226	-30.22914	226	-17.07934	226	-32.05679	226	-8.298305	226	-39.52465	226	-19.5354	226	-24.85817	226	-13.62101	226
	227	-2.003717	227	-2.21193	227	-39.77272	227	-26.36417	227	22.03708	227	12.42486	227	12.47936	227	6.328583	227	6.293669	227	.9206175	227	-12.21349	227	-27.94221	227	-58.56735	227	-93.85691	227	-58.65513	227	-131.0238	227	-27.19613	227	-15.90304	227	-31.59824	227	-9.19724	227	-38.98001	227	-19.36051	227	-28.69608	227	-14.49449	227
	228	-1.895847	228	-2.881418	228	-40.21978	228	-27.42523	228	21.48709	228	13.13565	228	10.6882	228	6.663477	228	5.560665	228	-9.955034E-02	228	-11.42261	228	-26.30441	228	-57.54992	228	-91.50035	228	-59.62376	228	-131.998	228	-25.93463	228	-14.86042	228	-30.61671	228	-6.358595	228	-40.05678	228	-20.53632	228	-28.83713	228	-9.406778	228
	229	-1.166447	229	-3.033739	229	-40.20807	229	-27.21247	229	19.91993	229	11.45634	229	9.701716	229	2.164939	229	4.295979	229	-2.24048	229	-11.48798	229	-25.85769	229	-55.99635	229	-89.93883	229	-62.4296	229	-135.3545	229	-26.29331	229	-15.623	229	-29.09672	229	-6.382198	229	-39.47027	229	-18.9491	229	-28.54875	229	-10.9434	229
	230	-1.501019	230	-2.4671	230	-39.29292	230	-27.1929	230	18.73452	230	10.36271	230	8.413332	230	-1.726978	230	5.576975	230	-1.798405	230	-10.8333	230	-24.3559	230	-55.60995	230	-87.57674	230	-61.87434	230	-134.3993	230	-25.83414	230	-13.09891	230	-28.37029	230	-7.878807	230	-38.76763	230	-17.86106	230	-26.35554	230	-13.80761	230
	231	-1.235559	231	-.4251667	231	-39.81439	231	-28.65034	231	17.71586	231	10.99785	231	7.145545	231	-2.049219	231	4.454235	231	-3.726658	231	-10.99153	231	-23.72011	231	-55.2826	231	-86.2906	231	-61.41493	231	-134.6655	231	-27.6853	231	-15.9996	231	-28.73466	231	-8.728187	231	-39.23591	231	-18.7326	231	-25.03298	231	-13.47048	231
	232	-2.179343	232	-7.870346E-03	232	-39.48893	232	-30.06243	232	16.04786	232	10.53367	232	6.940394	232	1.699875	232	4.927535	232	-4.202931	232	-12.0764	232	-23.12789	232	-56.99808	232	-86.17877	232	-59.07344	232	-131.7199	232	-27.15657	232	-14.80036	232	-28.45379	232	-7.560713	232	-38.84105	232	-15.01116	232	-25.72311	232	-13.92756	232
	233	-2.243456	233	.3963995	233	-38.69478	233	-29.19534	233	13.93613	233	9.810228	233	6.567694	233	-.9516203	233	5.892588	233	-2.437796	233	-12.03918	233	-24.84149	233	-58.49675	233	-85.12286	233	-58.25114	233	-134.1877	233	-26.82057	233	-16.5122	233	-25.86732	233	-5.888691	233	-37.17301	233	-9.823183	233	-26.46903	233	-13.02441	233
	234	-.8303407	234	1.414165	234	-38.20424	234	-30.28885	234	12.44363	234	10.66092	234	5.669775	234	-3.441551	234	5.046263	234	-4.442278	234	-12.06711	234	-22.44702	234	-59.40104	234	-84.11922	234	-55.98465	234	-133.5224	234	-25.67954	234	-17.70844	234	-22.7655	234	-7.809044	234	-35.79007	234	-7.357755	234	-28.23594	234	-13.10935	234
	235	-1.230426	235	1.276686	235	-39.23209	235	-30.63111	235	10.51726	235	12.46365	235	6.080434	235	-2.402414	235	6.015558	235	-2.579309	235	-14.12438	235	-21.7254	235	-60.74983	235	-81.20732	235	-53.72185	235	-135.043	235	-27.16056	235	-13.25004	235	-20.86769	235	-9.101665	235	-34.69314	235	-8.182837	235	-26.99324	235	-12.73853	235
	236	-.6796972	236	.1408021	236	-40.0309	236	-29.6327	236	8.781605	236	9.971415	236	6.88438	236	-2.183646	236	5.971267	236	-2.592319	236	-13.59717	236	-21.35708	236	-61.27037	236	-78.5966	236	-53.41194	236	-135.2558	236	-28.26904	236	-14.03831	236	-21.57799	236	-11.96326	236	-31.93759	236	-5.790445	236	-25.53405	236	-10.32897	236
	237	-.3070629	237	-.1262741	237	-40.41824	237	-30.94817	237	7.299551	237	7.69787	237	9.457273	237	-1.739241	237	7.953236	237	-.600262	237	-12.95084	237	-20.80423	237	-61.79662	237	-74.62343	237	-51.95055	237	-133.727	237	-29.37297	237	-12.98459	237	-21.87607	237	-14.16414	237	-29.80854	237	-5.050385	237	-24.25312	237	-11.44867	237
	238	-.2074158	238	.6227742	238	-40.96895	238	-31.93984	238	5.925148	238	9.680082	238	11.30703	238	-.4322757	238	8.265454	238	-.1889642	238	-14.59257	238	-19.73267	238	-59.7582	238	-71.55588	238	-53.32851	238	-134.7397	238	-28.94476	238	-14.49192	238	-21.44291	238	-13.82368	238	-28.08339	238	-7.801488	238	-23.76379	238	-9.691465	238
	239	-1.530468E-02	239	1.608038	239	-39.31968	239	-30.20663	239	4.2831	239	8.997675	239	13.10392	239	1.337098	239	6.935042	239	-2.111734	239	-15.02612	239	-18.78745	239	-57.66528	239	-70.0246	239	-53.85085	239	-133.151	239	-26.52197	239	-14.37486	239	-20.74242	239	-15.66012	239	-29.19013	239	-7.594339	239	-25.48519	239	-13.03848	239
	240	1.611412E-02	240	1.316007	240	-39.39675	240	-29.05466	240	2.149949	240	7.873359	240	13.31723	240	-1.217615	240	7.856155	240	.3375675	240	-14.80113	240	-17.3191	240	-56.73921	240	-69.63863	240	-56.39792	240	-134.8525	240	-25.51997	240	-10.3949	240	-20.35682	240	-15.1032	240	-30.57212	240	-7.802976	240	-24.16008	240	-11.23571	240
	241	-.3428333	241	1.748751	241	-38.66478	241	-28.48821	241	.6038815	241	8.109383	241	13.97148	241	-.4230146	241	7.410848	241	-1.154034	241	-14.90213	241	-15.44746	241	-56.22668	241	-67.89555	241	-57.26458	241	-133.2045	241	-24.78313	241	-10.44653	241	-20.08025	241	-15.5615	241	-31.2191	241	-7.094786	241	-24.41391	241	-12.07617	241
	242	-1.424522	242	.1215126	242	-38.47119	242	-28.63624	242	-.7765232	242	8.954477	242	14.68839	242	2.637106	242	9.081159	242	6.801955E-02	242	-14.56725	242	-13.24456	242	-55.24701	242	-65.73917	242	-58.61946	242	-131.3003	242	-23.29366	242	-9.311331	242	-19.22816	242	-14.91023	242	-31.28736	242	-4.881454	242	-26.72027	242	-10.89755	242
	243	-1.350958	243	.1488812	243	-38.15285	243	-27.96108	243	-2.569458	243	5.712245	243	12.91277	243	-.2479541	243	8.228242	243	-.4928907	243	-15.87321	243	-12.87349	243	-54.44827	243	-63.80703	243	-62.30755	243	-129.5969	243	-21.4639	243	-12.453	243	-19.23172	243	-15.29238	243	-29.49869	243	-3.50488	243	-30.33852	243	-10.14655	243
	244	-.9686373	244	2.792391	244	-36.78355	244	-27.70966	244	-3.238829	244	3.190646	244	10.99415	244	-1.568763	244	7.727727	244	-2.381643	244	-18.6325	244	-16.50017	244	-53.29878	244	-63.67332	244	-63.20612	244	-125.7327	244	-19.53442	244	-14.20343	244	-18.52143	244	-15.98003	244	-28.02276	244	-4.690912	244	-32.71746	244	-8.553675	244
	245	-1.505778	245	2.492335	245	-35.76624	245	-27.0765	245	-2.832481	245	.2826609	245	8.561525	245	-1.25594	245	7.954282	245	-2.105099	245	-19.19336	245	-16.29643	245	-52.66686	245	-65.12926	245	-65.5786	245	-126.5153	245	-19.09921	245	-11.65386	245	-16.49106	245	-13.87419	245	-26.80631	245	-5.168917	245	-31.11513	245	-7.607511	245
	246	-1.024133	246	1.175302	246	-34.44679	246	-25.33805	246	-5.505591	246	-4.795714	246	7.191316	246	-1.964223	246	7.041285	246	-4.494674	246	-20.06318	246	-16.48009	246	-53.49182	246	-64.8594	246	-65.08562	246	-123.5762	246	-18.67713	246	-12.11722	246	-15.40646	246	-16.19534	246	-25.45034	246	-.9122819	246	-31.28379	246	-14.40301	246
	247	-1.588319	247	1.520548	247	-31.23904	247	-26.2541	247	-7.430747	247	-8.011	247	5.670835	247	-5.164118	247	7.361291	247	-3.542329	247	-22.36768	247	-17.96149	247	-54.58478	247	-62.60861	247	-64.44536	247	-123.6151	247	-19.1445	247	-10.60987	247	-14.69137	247	-20.37904	247	-26.37184	247	-2.880375	247	-32.74644	247	-20.54708	247
	248	-1.09246	248	2.531463	248	-30.73927	248	-26.72459	248	-10.35507	248	-11.1453	248	4.828452	248	-4.134573	248	6.556426	248	-5.918044	248	-22.73777	248	-17.17189	248	-54.15965	248	-61.55682	248	-63.46363	248	-121.2697	248	-19.99972	248	-12.41832	248	-15.8383	248	-21.91237	248	-26.25395	248	-2.57022	248	-35.31521	248	-18.98137	248
	249	.3961007	249	2.938853	249	-30.42296	249	-24.98889	249	-13.06439	249	-15.55203	249	4.183265	249	-1.76087	249	7.848595	249	-3.92213	249	-24.48342	249	-22.12107	249	-54.73193	249	-60.77683	249	-65.01991	249	-122.2354	249	-20.335	249	-13.04893	249	-15.82114	249	-22.51015	249	-24.74857	249	-.5122296	249	-36.8159	249	-19.38723	249
	250	1.702594	250	2.902634	250	-29.07975	250	-23.19415	250	-16.07808	250	-20.18872	250	2.426492	250	-4.87268	250	8.226095	250	-3.84759	250	-25.73329	250	-22.9915	250	-54.05603	250	-58.78278	250	-61.82456	250	-119.4929	250	-21.60113	250	-13.92816	250	-16.05892	250	-22.03128	250	-23.35221	250	1.218855	250	-37.66138	250	-17.84174	250
	251	2.359158	251	4.807761	251	-29.75205	251	-21.98275	251	-18.12437	251	-22.61126	251	1.390837	251	-5.146297	251	7.079833	251	-6.883014	251	-26.43858	251	-23.62448	251	-54.31454	251	-56.73446	251	-58.88403	251	-117.2815	251	-21.2698	251	-11.77056	251	-15.31356	251	-20.77923	251	-23.14996	251	1.722428	251	-38.85151	251	-19.78881	251
	252	3.438485	252	2.795119	252	-28.42014	252	-20.28903	252	-20.65309	252	-24.20497	252	4.336268E-02	252	-6.207577	252	7.538132	252	-4.883734	252	-26.58343	252	-23.84998	252	-53.06633	252	-54.34268	252	-57.75658	252	-122.9542	252	-22.30862	252	-11.75913	252	-14.05118	252	-22.71078	252	-23.75372	252	.8733379	252	-37.54892	252	-18.04781	252
	253	3.599481	253	3.148823	253	-28.26614	253	-18.63533	253	-22.53093	253	-28.33628	253	-.1843879	253	-9.271673	253	7.618398	253	-4.539197	253	-26.76342	253	-22.30905	253	-52.9454	253	-50.65414	253	-55.97895	253	-119.8371	253	-23.68129	253	-10.22891	253	-13.10294	253	-27.32173	253	-25.48811	253	.4124966	253	-37.05274	253	-18.89084	253
	254	4.723308	254	3.390547	254	-28.71714	254	-18.30891	254	-24.19946	254	-29.53583	254	-.305036	254	-10.19573	254	8.34223	254	-2.216626	254	-29.2772	254	-25.0976	254	-53.38353	254	-46.91388	254	-54.38877	254	-116.6101	254	-23.13157	254	-11.30709	254	-11.93484	254	-27.65763	254	-25.49015	254	1.134143	254	-34.66653	254	-15.75473	254
	255	5.51487	255	4.364929	255	-27.89888	255	-17.82812	255	-24.92286	255	-29.34092	255	-1.031508	255	-10.05495	255	9.363256	255	-2.111465	255	-30.62265	255	-28.78328	255	-53.05009	255	-46.34214	255	-54.20287	255	-116.5159	255	-22.69226	255	-12.32024	255	-11.12544	255	-27.92573	255	-25.46394	255	1.106701	255	-31.46465	255	-11.4961	255
	256	4.846939	256	3.255274	256	-27.36154	256	-15.53737	256	-24.87587	256	-29.82415	256	-.1993456	256	-10.57912	256	9.310254	256	-1.166443	256	-31.22661	256	-27.2404	256	-51.69788	256	-46.14589	256	-54.69053	256	-115.5883	256	-22.15225	256	-11.8065	256	-11.81367	256	-27.68463	256	-24.23645	256	.6688923	256	-30.73108	256	-8.673143	256
	257	5.929294	257	3.449316	257	-27.88142	257	-14.98874	257	-24.55157	257	-29.0095	257	1.381685	257	-13.98129	257	9.253404	257	-.6519674	257	-30.06551	257	-26.09622	257	-49.64109	257	-42.18817	257	-55.20779	257	-117.1199	257	-19.63965	257	-11.75018	257	-11.17561	257	-27.5696	257	-24.80164	257	-2.053903	257	-32.43432	257	-9.567839	257
	258	6.431334	258	3.533422	258	-27.9009	258	-15.66998	258	-24.76956	258	-28.04172	258	3.476712	258	-11.04795	258	9.560553	258	-1.442353	258	-31.99029	258	-26.23557	258	-48.2383	258	-41.3539	258	-54.89047	258	-114.4952	258	-20.60722	258	-11.33947	258	-12.01197	258	-29.79878	258	-26.09855	258	-3.635923	258	-30.9764	258	-6.249714	258
	259	5.279742	259	1.071596	259	-26.90538	259	-13.7211	259	-24.76165	259	-27.5686	259	4.9486	259	-10.25207	259	9.327854	259	-1.200147	259	-33.00292	259	-27.41499	259	-47.55336	259	-38.73223	259	-57.41537	259	-115.622	259	-21.62729	259	-12.2782	259	-12.41014	259	-31.04917	259	-26.59932	259	-3.027081	259	-27.28957	259	-4.018239	259
	260	5.964088	260	1.693203	260	-25.97272	260	-12.61118	260	-24.64621	260	-28.94385	260	5.279648	260	-12.82316	260	8.822222	260	-2.039824	260	-33.43575	260	-29.01548	260	-46.93264	260	-38.61175	260	-58.85476	260	-111.4031	260	-20.78737	260	-14.90145	260	-12.81038	260	-32.54873	260	-26.72882	260	-2.118649	260	-25.14584	260	-5.980834	260
	261	4.94346	261	3.500002	261	-25.07003	261	-12.94545	261	-26.03437	261	-27.65983	261	5.199229	261	-13.86344	261	9.375658	261	-1.297246	261	-34.72702	261	-28.64297	261	-45.22072	261	-37.30491	261	-59.47966	261	-108.4538	261	-21.94104	261	-15.11321	261	-12.27612	261	-30.10045	261	-26.58413	261	-2.842938	261	-24.324	261	-10.17288	261
	262	3.981354	262	2.996076	262	-25.3149	262	-12.4264	262	-26.49965	262	-26.69839	262	3.773693	262	-15.4182	262	10.49315	262	-1.514366	262	-34.51434	262	-26.15643	262	-44.86775	262	-37.91044	262	-59.9891	262	-108.3492	262	-22.68501	262	-14.99675	262	-12.65771	262	-28.81393	262	-27.96355	262	-3.872987	262	-24.75412	262	-9.198961	262
	263	3.577814	263	2.367668	263	-23.44473	263	-9.926331	263	-27.65004	263	-29.20476	263	2.541859	263	-17.20295	263	10.18216	263	-3.694677	263	-37.49479	263	-27.68291	263	-43.44716	263	-37.40125	263	-59.09498	263	-104.8112	263	-24.26068	263	-15.81175	263	-14.85919	263	-31.48689	263	-26.2301	263	-1.116398	263	-26.83047	263	-11.39207	263
	264	3.201041	264	3.294561	264	-22.72517	264	-9.531946	264	-28.98124	264	-29.28259	264	-1.193221	264	-20.1266	264	9.259622	264	-5.713786	264	-37.45067	264	-28.58582	264	-42.21822	264	-32.69258	264	-60.46303	264	-105.8703	264	-25.54902	264	-18.19019	264	-15.66298	264	-30.49175	264	-25.4655	264	-2.206445	264	-29.76166	264	-12.30707	264
	265	3.574261	265	4.135522	265	-21.64367	265	-9.995872	265	-30.35841	265	-29.46875	265	-1.902518	265	-17.89569	265	8.067064	265	-8.439738	265	-36.86372	265	-29.9934	265	-41.67725	265	-32.47898	265	-60.40073	265	-104.337	265	-26.17763	265	-19.3544	265	-16.24642	265	-31.10647	265	-24.05471	265	-.5426046	265	-29.39415	265	-12.89086	265
	266	2.285755	266	2.970041	266	-21.35651	266	-9.715076	266	-30.61711	266	-30.96982	266	-2.566736	266	-18.37199	266	7.432958	266	-7.09638	266	-37.30259	266	-31.52093	266	-41.59328	266	-32.63507	266	-58.31011	266	-100.3289	266	-27.18047	266	-20.95912	266	-16.59643	266	-31.06956	266	-21.95558	266	2.707458	266	-27.92293	266	-12.017	266
	267	3.197653	267	5.171669	267	-22.58327	267	-9.776772	267	-31.04285	267	-32.38848	267	-2.278191	267	-19.38593	267	7.170871	267	-7.776076	267	-38.6326	267	-32.08299	267	-40.26885	267	-29.53975	267	-58.58269	267	-100.2458	267	-27.38042	267	-21.62192	267	-17.37086	267	-30.42421	267	-21.23526	267	3.166742	267	-27.5484	267	-10.38144	267
	268	2.879786	268	5.835412	268	-21.66327	268	-8.848805	268	-31.65717	268	-33.46351	268	-1.229557	268	-14.32654	268	6.848167	268	-8.820039	268	-40.3979	268	-34.96014	268	-38.29043	268	-26.27179	268	-58.07402	268	-100.7165	268	-27.9034	268	-21.28219	268	-18.32543	268	-29.47979	268	-20.83532	268	4.391969	268	-28.23474	268	-12.05274	268
	269	2.905984	269	3.456	269	-23.24435	269	-7.324551	269	-31.08466	269	-33.37586	269	-.557909	269	-11.5175	269	7.413059	269	-7.298376	269	-40.95318	269	-36.85252	269	-34.98653	269	-22.47758	269	-54.60221	269	-101.0949	269	-29.57522	269	-20.65796	269	-17.1746	269	-29.3306	269	-20.85132	269	6.293218	269	-28.60489	269	-12.11934	269
	270	3.871629	270	3.138986	270	-26.16203	270	-7.695194	270	-31.07665	270	-35.1873	270	.4853824	270	-9.905601	270	7.610229	270	-6.786365	270	-41.70265	270	-38.1901	270	-35.3628	270	-21.67219	270	-50.53846	270	-97.05493	270	-28.75272	270	-20.18222	270	-18.10149	270	-32.33402	270	-20.3467	270	7.520813	270	-30.08994	270	-13.97289	270
	271	4.401981	271	3.66042	271	-25.84424	271	-9.665714	271	-29.96331	271	-35.70499	271	1.135431	271	-10.16965	271	7.862575	271	-4.411291	271	-40.73782	271	-39.80081	271	-35.02432	271	-21.5487	271	-52.41637	271	-99.16687	271	-27.98039	271	-19.96517	271	-17.10835	271	-32.86868	271	-21.17076	271	6.659524	271	-31.61923	271	-11.68532	271
	272	4.670098	272	3.995526	272	-27.37349	272	-9.925328	272	-28.95044	272	-38.00546	272	1.288878	272	-9.902647	272	7.15086	272	-5.346681	272	-43.88778	272	-39.84053	272	-35.19217	272	-21.96193	272	-50.47012	272	-95.26302	272	-27.17323	272	-18.85032	272	-16.15779	272	-32.51847	272	-21.79852	272	8.837755	272	-32.50517	272	-12.63259	272
	273	5.228857	273	2.977386	273	-28.02976	273	-8.946684	273	-29.4197	273	-39.6683	273	1.384772	273	-9.901602	273	7.685363	273	-3.068182	273	-45.23649	273	-41.12214	273	-35.61184	273	-23.20253	273	-49.39032	273	-94.65099	273	-25.13259	273	-15.36496	273	-16.3433	273	-32.57991	273	-22.07361	273	9.61633	273	-33.49038	273	-12.64835	273
	274	3.52991	274	2.980527	274	-29.43478	274	-10.71263	274	-28.84709	274	-36.95963	274	1.011899	274	-11.2183	274	7.534541	274	-3.54641	274	-42.61834	274	-37.32409	274	-35.40073	274	-18.84503	274	-50.83892	274	-96.42846	274	-24.32159	274	-14.04213	274	-17.55461	274	-36.99762	274	-23.73895	274	8.503899	274	-35.02133	274	-12.46201	274
	275	4.780601	275	3.523529	275	-30.71393	275	-11.94962	275	-28.71985	275	-35.24668	275	3.264959	275	-6.16473	275	7.780431	275	-2.86176	275	-42.15909	275	-37.59653	275	-34.35851	275	-18.11992	275	-52.48551	275	-97.05943	275	-23.59917	275	-12.00071	275	-18.20127	275	-38.0581	275	-23.86332	275	7.841397	275	-38.17616	275	-17.21411	275
	276	3.585178	276	1.54723	276	-31.07413	276	-12.28706	276	-29.17525	276	-36.18391	276	6.127341	276	-8.868219	276	7.543644	276	-2.051648	276	-44.56717	276	-36.61767	276	-32.68098	276	-15.3623	276	-50.85423	276	-95.94594	276	-23.47004	276	-15.24639	276	-18.60633	276	-40.19275	276	-24.1992	276	7.221153	276	-38.76725	276	-15.79416	276
	277	4.638658	277	3.657514	277	-30.76169	277	-12.78133	277	-28.76085	277	-35.81306	277	7.777406	277	-10.31218	277	7.307931	277	-4.770039	277	-47.71375	277	-40.70026	277	-31.87303	277	-15.45706	277	-56.1739	277	-94.42056	277	-20.34326	277	-15.79281	277	-20.3731	277	-43.34902	277	-23.91415	277	8.923405	277	-40.16354	277	-19.77211	277
	278	4.388857	278	3.75548	278	-31.40518	278	-14.17228	278	-29.27957	278	-33.86735	278	9.538382	278	-9.220835	278	6.44736	278	-6.747138	278	-46.96178	278	-40.49206	278	-30.51791	278	-14.58532	278	-57.39215	278	-94.86372	278	-20.3753	278	-15.97312	278	-21.11164	278	-42.97272	278	-25.38388	278	6.047778	278	-41.97241	278	-21.35205	278
	279	4.366721	279	3.831389	279	-31.4928	279	-13.93003	279	-30.10711	279	-34.32161	279	10.5674	279	-7.095547	279	5.501806	279	-7.739933	279	-46.66542	279	-37.37821	279	-29.0021	279	-14.89379	279	-55.88949	279	-91.10372	279	-19.74273	279	-14.63732	279	-23.9745	279	-45.45237	279	-26.28228	279	5.336479	279	-42.94008	279	-22.53528	279
	280	4.055925	280	4.988294	280	-32.97438	280	-13.67911	280	-31.03216	280	-35.0308	280	11.54143	280	-7.252969	280	5.323991	280	-8.289431	280	-46.51276	280	-37.65942	280	-27.15445	280	-12.38357	280	-59.19786	280	-93.48132	280	-22.35326	280	-15.78107	280	-26.38199	280	-48.14496	280	-26.32024	280	5.267431	280	-42.07221	280	-22.01692	280
	281	3.965961	281	7.584268	281	-33.521	281	-14.64327	281	-33.40562	281	-35.2385	281	10.84575	281	-7.440347	281	5.417284	281	-9.158955	281	-47.6001	281	-37.75639	281	-26.76916	281	-10.20374	281	-59.00671	281	-91.65395	281	-24.21242	281	-16.85719	281	-27.33367	281	-46.94803	281	-26.75405	281	3.000298	281	-40.36118	281	-22.63362	281
	282	3.475255	282	7.735785	282	-35.79783	282	-15.87465	282	-35.93149	282	-38.65305	282	10.2186	282	-3.799271	282	5.720487	282	-9.99061	282	-48.34682	282	-40.67785	282	-25.05976	282	-9.891563	282	-55.24125	282	-85.80565	282	-24.6091	282	-19.41093	282	-28.54398	282	-45.93657	282	-25.97522	282	4.972591	282	-39.38	282	-22.22739	282
	283	4.374774	283	7.355381	283	-36.39943	283	-15.985	283	-38.55974	283	-40.54705	283	8.900712	283	-5.343765	283	6.12102	283	-9.658472	283	-47.8807	283	-39.75628	283	-23.67019	283	-9.520516	283	-57.26478	283	-87.68919	283	-25.56246	283	-17.5289	283	-28.93327	283	-43.94077	283	-27.1085	283	5.174907	283	-38.10542	283	-18.76777	283
	284	4.862516	284	10.85727	284	-35.21899	284	-18.76214	284	-39.57743	284	-41.97568	284	9.128884	284	-7.154429	284	5.417642	284	-11.5755	284	-48.97904	284	-42.99912	284	-23.06329	284	-8.82191	284	-56.76576	284	-85.37114	284	-24.88581	284	-18.27094	284	-29.93571	284	-43.16118	284	-27.14019	284	5.395453	284	-39.20562	284	-15.36608	284
	285	5.666719	285	9.893219	285	-36.30168	285	-19.65366	285	-41.82998	285	-42.70004	285	9.849869	285	-6.45593	285	4.832238	285	-10.88929	285	-46.14006	285	-41.25985	285	-23.03601	285	-9.380579	285	-53.97537	285	-84.1322	285	-23.65934	285	-17.37487	285	-30.25109	285	-42.14575	285	-28.16297	285	3.096691	285	-41.59476	285	-10.8318	285
	286	7.312953	286	7.954505	286	-36.43904	286	-18.91952	286	-44.25291	286	-45.75242	286	9.600863	286	-10.28707	286	4.839951	286	-10.34078	286	-47.76505	286	-42.36044	286	-22.13641	286	-7.507525	286	-51.82814	286	-83.47494	286	-25.5722	286	-20.07426	286	-29.86756	286	-43.2498	286	-29.13621	286	3.60709	286	-38.1027	286	-5.572283	286
	287	8.65595	287	7.417247	287	-35.81026	287	-18.88456	287	-45.71841	287	-48.75462	287	9.505787	287	-8.613958	287	4.806641	287	-10.08341	287	-50.39845	287	-46.72571	287	-20.61146	287	-5.225282	287	-50.08558	287	-81.35049	287	-24.70827	287	-20.82186	287	-30.555	287	-44.23918	287	-31.51525	287	2.7723	287	-33.74664	287	-6.368173	287
	288	9.052052	288	7.575925	288	-39.1975	288	-20.16708	288	-46.72694	288	-48.31824	288	7.878064	288	-7.690332	288	5.049001	288	-8.75652	288	-50.08137	288	-45.25732	288	-18.81215	288	-3.259423	288	-50.45876	288	-81.89537	288	-25.49694	288	-21.35386	288	-30.95884	288	-43.13517	288	-33.30733	288	.9310323	288	-30.68661	288	-10.16197	288
	289	9.185371	289	7.461261	289	-38.7921	289	-18.26309	289	-45.39373	289	-49.86503	289	6.526224	289	-5.334002	289	4.467481	289	-8.270095	289	-49.89779	289	-44.19369	289	-18.66625	289	-4.689096	289	-45.32238	289	-78.3257	289	-26.29009	289	-21.11505	289	-31.34339	289	-42.47955	289	-35.41763	289	.2417231	289	-31.27297	289	-16.25718	289
	290	9.092541	290	6.302905	290	-38.07196	290	-16.37952	290	-44.41233	290	-50.06542	290	3.933282	290	-8.271507	290	4.733649	290	-6.720419	290	-51.18158	290	-44.85411	290	-16.89431	290	-2.276118	290	-46.5564	290	-79.86796	290	-24.71239	290	-21.60724	290	-31.87556	290	-43.58482	290	-37.07169	290	-.4072309	290	-34.31168	290	-14.13414	290
	291	9.61607	291	6.882735	291	-38.29448	291	-17.52505	291	-42.66244	291	-48.62997	291	1.263928	291	-9.833398	291	4.189984	291	-8.762545	291	-52.04248	291	-46.19182	291	-14.81006	291	2.096446	291	-49.25475	291	-83.60655	291	-26.57542	291	-20.12392	291	-32.96841	291	-44.26647	291	-38.76348	291	-1.938187	291	-36.78248	291	-12.51483	291
	292	10.06164	292	4.711612	292	-36.22984	292	-16.58961	292	-40.24238	292	-46.46205	292	-2.167253	292	-9.164316	292	4.064854	292	-8.238177	292	-50.96913	292	-42.77056	292	-14.02997	292	4.241878	292	-48.26591	292	-82.39088	292	-26.03285	292	-18.01437	292	-32.86924	292	-43.24805	292	-40.59382	292	-4.15011	292	-38.35693	292	-14.60441	292
	293	8.47151	293	4.674043	293	-37.77307	293	-16.86597	293	-36.97954	293	-45.65142	293	-6.159395	293	-14.58433	293	3.902942	293	-8.051501	293	-52.60914	293	-44.71815	293	-12.7989	293	4.8471	293	-49.6566	293	-83.85759	293	-26.22008	293	-22.00319	293	-32.83013	293	-46.59933	293	-39.96642	293	-2.158696	293	-37.36817	293	-8.348768	293
	294	8.970633	294	6.620647	294	-38.21072	294	-18.29926	294	-34.39119	294	-42.58627	294	-10.62766	294	-18.93933	294	3.312762	294	-8.90751	294	-53.75294	294	-42.46128	294	-12.25317	294	6.425258	294	-47.75357	294	-78.76335	294	-25.7411	294	-23.40676	294	-33.20115	294	-48.53272	294	-40.62148	294	-1.991963	294	-37.97121	294	-6.553401	294
	295	8.369392	295	5.344227	295	-37.1529	295	-18.7374	295	-30.92695	295	-37.37157	295	-14.76009	295	-22.09008	295	3.053977	295	-9.62769	295	-53.378	295	-40.3796	295	-10.70014	295	6.509049	295	-50.06185	295	-84.20391	295	-27.46636	295	-24.1141	295	-32.5266	295	-45.94237	295	-41.40665	295	-2.084264	295	-36.62807	295	-2.833465	295
	296	7.533224	296	4.577575	296	-37.65663	296	-18.11378	296	-28.61877	296	-35.01692	296	-18.63923	296	-25.77766	296	3.406445	296	-10.95822	296	-53.40757	296	-43.16228	296	-8.796978	296	7.516397	296	-53.59937	296	-86.73	296	-28.18011	296	-22.44546	296	-32.82585	296	-47.98967	296	-41.40298	296	1.922641	296	-37.14486	296	-4.00751	296
	297	7.14973	297	4.139575	297	-37.81508	297	-19.85935	297	-26.92732	297	-31.88884	297	-22.24633	297	-30.21186	297	3.524044	297	-10.77684	297	-55.7574	297	-47.94149	297	-7.382503	297	9.784594	297	-52.71168	297	-88.01095	297	-30.28481	297	-22.03181	297	-32.17691	297	-47.58168	297	-39.76447	297	2.859633	297	-36.38895	297	-2.885702	297
	298	8.034223	298	4.237745	298	-36.99121	298	-21.80408	298	-25.78362	298	-29.3396	298	-25.94796	298	-32.73017	298	3.513139	298	-12.16782	298	-55.52239	298	-47.78269	298	-5.127098	298	12.34958	298	-50.60294	298	-85.87871	298	-33.75611	298	-23.25032	298	-32.31517	298	-47.93462	298	-38.03238	298	.8600319	298	-35.69683	298	-1.459789	298
	299	6.955579	299	3.599787	299	-38.79375	299	-22.68706	299	-24.59225	299	-27.77379	299	-27.0991	299	-31.86302	299	4.227353	299	-12.0782	299	-56.71101	299	-48.25422	299	-4.592398	299	11.8406	299	-51.61181	299	-85.12939	299	-31.74714	299	-24.53973	299	-32.7671	299	-48.13049	299	-37.26511	299	-.2931517	299	-34.82714	299	-2.340752	299
	300	6.867352	300	3.284363	300	-39.14821	300	-23.26831	300	-24.53675	300	-26.03613	300	-27.66574	300	-34.59908	300	4.231987	300	-12.46125	300	-57.47741	300	-50.96106	300	-3.790502	300	12.45083	300	-46.11079	300	-79.77674	300	-33.49698	300	-26.38297	300	-33.72485	300	-47.14625	300	-38.71211	300	-1.087	300	-34.57	300	-.4956937	300
	301	6.725176	301	4.480682	301	-39.59757	301	-24.09115	301	-22.60368	301	-24.19413	301	-26.87349	301	-35.08441	301	3.906069	301	-14.88183	301	-59.07838	301	-51.63438	301	7.606506E-02	301	16.19437	301	-49.04372	301	-83.44907	301	-32.79063	301	-25.89468	301	-33.69436	301	-46.4015	301	-40.02965	301	-2.262633	301	-33.45794	301	-1.151033	301
	302	5.730455	302	2.543174	302	-42.14961	302	-25.38961	302	-19.94463	302	-25.099	302	-26.29842	302	-34.3953	302	3.589546	302	-13.61268	302	-61.01809	302	-55.36097	302	2.306223	302	17.54757	302	-47.34782	302	-87.75813	302	-35.45127	302	-25.87624	302	-33.13043	302	-46.15708	302	-42.50986	302	-5.223731	302	-31.97815	302	-.5806004	302
	303	6.801558	303	2.914155	303	-43.6241	303	-25.8381	303	-17.33883	303	-26.14385	303	-25.59583	303	-36.65584	303	2.690029	303	-14.04183	303	-61.37743	303	-54.20829	303	3.08527	303	19.58554	303	-42.85289	303	-81.31844	303	-37.4372	303	-27.62382	303	-33.75617	303	-49.47802	303	-42.34176	303	-4.517846	303	-30.47963	303	-1.239623	303
	304	6.283494	304	3.037597	304	-43.87122	304	-26.43109	304	-13.87446	304	-24.68588	304	-25.91958	304	-37.26099	304	2.582084	304	-13.37944	304	-59.69349	304	-54.71838	304	3.475579	304	18.34267	304	-40.87923	304	-81.12094	304	-36.17221	304	-27.33173	304	-34.56084	304	-50.23252	304	-42.23478	304	-5.705319	304	-26.55173	304	3.035286	304
	305	6.781149	305	2.473268	305	-46.54972	305	-28.37269	305	-12.86529	305	-22.20814	305	-26.51947	305	-37.44656	305	2.191483	305	-13.56095	305	-59.90109	305	-52.36385	305	4.354288	305	17.99812	305	-38.52115	305	-80.34077	305	-35.95875	305	-29.24071	305	-36.404	305	-49.02528	305	-42.30352	305	-6.716289	305	-25.25637	305	3.175598	305
	306	6.949912	306	1.711524	306	-45.81343	306	-29.28812	306	-11.79679	306	-21.92373	306	-26.88291	306	-37.99334	306	2.627591	306	-12.14161	306	-59.27531	306	-48.19497	306	4.88089	306	15.68746	306	-38.85223	306	-81.66382	306	-34.99655	306	-29.1184	306	-37.54461	306	-48.20078	306	-41.5704	306	-4.212646	306	-23.93801	306	1.727333	306
	307	6.477995	307	2.333997	307	-44.82093	307	-30.48421	307	-11.03128	307	-20.6893	307	-29.09291	307	-44.35296	307	2.579092	307	-10.71212	307	-58.46975	307	-47.43206	307	5.433476	307	16.78999	307	-38.68487	307	-84.52437	307	-34.54864	307	-28.85596	307	-38.5873	307	-47.31924	307	-41.14316	307	-4.859429	307	-21.38753	307	6.257432	307
	308	6.441312	308	2.698711	308	-46.64408	308	-31.12485	308	-9.386437	308	-20.02868	308	-31.82581	308	-44.12775	308	1.964175	308	-12.85598	308	-58.32275	308	-45.87861	308	5.552553	308	17.88416	308	-36.8032	308	-82.81493	308	-34.67191	308	-28.00613	308	-39.49287	308	-46.78928	308	-40.57256	308	-4.395125	308	-21.59056	308	5.684558	308
	309	5.810401	309	-.5845332	309	-47.09457	309	-30.30547	309	-7.229314	309	-19.7951	309	-34.78573	309	-43.17984	309	2.27431	309	-10.66994	309	-58.76175	309	-45.45359	309	6.553133	309	19.85306	309	-36.19852	309	-83.30826	309	-34.95388	309	-26.70557	309	-39.86639	309	-44.15063	309	-40.79322	309	-2.050931	309	-20.67114	309	4.489547	309
	310	6.226203	310	4.234195E-02	310	-48.02713	310	-30.31242	310	-5.517531	310	-19.94748	310	-37.51102	310	-45.18421	310	1.840662	310	-12.2998	310	-59.94447	310	-48.2016	310	7.999873	310	20.83719	310	-39.52843	310	-83.81316	310	-36.11865	310	-29.0665	310	-40.12847	310	-45.4079	310	-39.10146	310	-.8452511	310	-22.02197	310	5.04421	310
	311	6.135409	311	2.251885	311	-48.84428	311	-31.14297	311	-3.735749	311	-17.76204	311	-39.31865	311	-45.77623	311	2.267986	311	-11.51311	311	-59.72775	311	-49.81002	311	9.442923	311	21.21112	311	-37.25014	311	-79.39726	311	-33.76639	311	-29.29777	311	-39.37941	311	-44.68747	311	-36.05783	311	-.7143265	311	-23.05758	311	5.671287	311
	312	5.92796	312	2.670475	312	-50.3454	312	-32.08566	312	-3.710562	312	-15.83798	312	-41.05288	312	-44.494	312	1.920769	312	-11.32473	312	-60.78551	312	-50.48185	312	10.71068	312	21.44386	312	-35.93231	312	-79.29492	312	-35.12366	312	-27.92033	312	-39.23714	312	-43.8407	312	-34.88198	312	-3.252294	312	-23.72872	312	6.118021	312
	313	3.61311	313	2.68537	313	-50.06931	313	-30.49673	313	-3.090762	313	-15.91632	313	-41.32969	313	-43.66241	313	2.860116	313	-10.97825	313	-61.09071	313	-48.65561	313	12.72436	313	22.71003	313	-35.73906	313	-79.68908	313	-36.13292	313	-27.90217	313	-39.953	313	-44.88267	313	-33.10207	313	-.6021929	313	-22.94364	313	6.896161	313
	314	3.550185	314	3.005883	314	-48.20119	314	-32.04157	314	-1.86838	314	-12.92515	314	-42.17228	314	-43.27801	314	3.785556	314	-10.77214	314	-59.91707	314	-50.17369	314	12.65673	314	25.94073	314	-36.25299	314	-83.87307	314	-37.19915	314	-26.33192	314	-39.06203	314	-44.24837	314	-33.91273	314	-2.28634	314	-23.49734	314	10.23931	314
	315	4.778012	315	3.604608	315	-50.29834	315	-36.34576	315	-.7656401	315	-11.64512	315	-40.84566	315	-38.9461	315	3.05109	315	-13.14992	315	-61.31386	315	-51.42732	315	14.85556	315	26.08589	315	-38.45639	315	-85.88086	315	-38.52068	315	-29.5946	315	-39.00703	315	-45.5877	315	-33.47075	315	-.5937976	315	-23.6273	315	7.493235	315
	316	3.660474	316	3.702558	316	-49.06605	316	-36.64654	316	.5418286	316	-9.322364	316	-42.09573	316	-39.03234	316	3.090325	316	-13.64094	316	-62.4901	316	-53.81074	316	14.86786	316	23.17996	316	-38.75655	316	-86.63365	316	-39.69282	316	-31.76946	316	-37.88252	316	-42.89438	316	-31.80523	316	1.677944	316	-21.73133	316	11.83594	316
	317	3.700461	317	5.80341	317	-48.22871	317	-36.90781	317	.7726154	317	-7.49871	317	-44.85968	317	-42.29412	317	2.809942	317	-14.50184	317	-63.02965	317	-55.47722	317	16.7446	317	23.6562	317	-42.39439	317	-88.15825	317	-40.62516	317	-31.88533	317	-37.59373	317	-43.08509	317	-30.99758	317	2.392566	317	-20.09072	317	15.96142	317
	318	3.445038	318	6.254744	318	-51.49898	318	-37.13287	318	2.079477	318	-4.506265	318	-44.74608	318	-42.71944	318	2.011837	318	-14.88914	318	-64.62637	318	-57.53557	318	19.89332	318	26.07274	318	-41.16866	318	-89.14653	318	-39.77126	318	-30.62339	318	-35.7914	318	-39.63426	318	-31.34947	318	1.423193	318	-18.98798	318	14.51206	318
	319	2.815018	319	4.019036	319	-51.66325	319	-37.37117	319	3.037236	319	-4.946676	319	-45.24317	319	-42.82424	319	1.52258	319	-14.33823	319	-63.71101	319	-56.62657	319	19.27059	319	25.42682	319	-37.47959	319	-88.28156	319	-40.62424	319	-29.95534	319	-35.5504	319	-39.0028	319	-30.55966	319	1.773009	319	-16.50663	319	17.9242	319
	320	5.294114	320	4.922629	320	-54.09597	320	-39.24361	320	2.018867	320	-6.776605	320	-44.32396	320	-44.13093	320	1.827159	320	-13.42911	320	-63.45107	320	-61.82957	320	20.9405	320	27.39909	320	-37.05723	320	-86.57289	320	-41.19926	320	-30.61122	320	-35.41508	320	-40.94893	320	-29.6438	320	3.087388	320	-17.00332	320	15.44196	320
	321	6.374846	321	5.713074	321	-55.02834	321	-41.55846	321	1.668586	321	-5.705011	321	-43.54407	321	-44.09039	321	2.301368	321	-11.72232	321	-63.76858	321	-62.00177	321	22.13543	321	30.43631	321	-33.52325	321	-85.47024	321	-38.61285	321	-30.82521	321	-35.51375	321	-40.30009	321	-30.06875	321	1.252388	321	-14.26278	321	19.99565	321
	322	7.059495	322	5.056632	322	-56.33582	322	-42.27711	322	-5.85258E-03	322	-7.18944	322	-41.97722	322	-43.95153	322	2.137475	322	-12.29194	322	-63.64244	322	-61.17306	322	25.59554	322	31.05182	322	-31.97869	322	-84.53851	322	-37.69479	322	-30.42862	322	-36.082	322	-39.51497	322	-29.5188	322	.8218783	322	-13.33151	322	18.5775	322
	323	7.069262	323	4.921106	323	-58.13187	323	-42.86403	323	-1.821631	323	-8.634109	323	-40.69739	323	-45.21745	323	1.585448	323	-10.7972	323	-65.36614	323	-60.64103	323	26.66686	323	28.30949	323	-31.43248	323	-84.54793	323	-36.46953	323	-28.12278	323	-37.81377	323	-38.92862	323	-28.43305	323	2.932945	323	-11.99282	323	18.70401	323
	324	7.427639	324	5.331587	324	-57.54454	324	-43.23431	324	-3.682575	324	-10.60987	324	-39.17393	324	-47.43931	324	1.265512	324	-11.20736	324	-65.75362	324	-60.59415	324	27.6895	324	28.94914	324	-28.06998	324	-83.75151	324	-36.76223	324	-25.69512	324	-39.6696	324	-42.31604	324	-28.56654	324	.9988934	324	-10.18209	324	18.69654	324
	325	8.166483	325	5.729896	325	-58.83236	325	-44.58696	325	-4.452561	325	-12.40326	325	-37.14732	325	-42.96597	325	1.841841	325	-10.48903	325	-65.83813	325	-59.36122	325	26.58761	325	26.85064	325	-27.15345	325	-84.43929	325	-36.04279	325	-26.8501	325	-40.94455	325	-43.28447	325	-27.23902	325	1.465243	325	-8.960526	325	20.18073	325
	326	8.129042	326	4.446411	326	-57.14057	326	-44.12579	326	-6.141362	326	-15.15982	326	-36.97398	326	-44.44251	326	1.371612	326	-9.586187	326	-65.66807	326	-57.76975	326	26.30111	326	26.32497	326	-29.61908	326	-85.08009	326	-33.94975	326	-28.78679	326	-43.20346	326	-43.8582	326	-26.69739	326	2.272583	326	-8.233024	326	19.70616	326
	327	8.520061	327	6.442547	327	-57.35266	327	-46.56499	327	-7.142306	327	-16.427	327	-37.00711	327	-44.77213	327	.8866298	327	-11.70956	327	-65.39613	327	-54.90278	327	26.08718	327	26.58705	327	-26.67989	327	-78.36443	327	-33.96638	327	-31.57188	327	-45.58422	327	-45.15047	327	-25.33401	327	5.346189	327	-6.660746	327	18.76736	327
	328	7.7025	328	6.186864	328	-57.13997	328	-47.45388	328	-8.084139	328	-15.21024	328	-36.4137	328	-43.17495	328	.5560118	328	-11.44078	328	-65.55617	328	-55.50917	328	27.64581	328	26.70845	328	-23.62179	328	-76.44608	328	-34.97547	328	-29.88268	328	-47.2524	328	-43.12486	328	-23.3868	328	5.900402	328	-6.094823	328	20.05403	328
	329	6.639796	329	6.189216	329	-56.88312	329	-46.88427	329	-9.029021	329	-16.59234	329	-35.49852	329	-40.47379	329	.1223957	329	-12.07849	329	-66.11303	329	-54.97704	329	27.49184	329	24.77386	329	-22.8471	329	-76.87193	329	-35.68847	329	-29.10148	329	-48.6167	329	-42.86207	329	-21.40227	329	9.041132	329	-3.830561	329	19.31571	329
	330	7.430873	330	6.050231	330	-56.60105	330	-46.29757	330	-10.41445	330	-18.11313	330	-36.21391	330	-41.73577	330	.1256127	330	-11.93541	330	-67.95797	330	-55.21605	330	27.5786	330	26.57264	330	-22.39948	330	-76.74014	330	-36.67889	330	-29.68061	330	-49.42164	330	-44.88692	330	-21.6251	330	10.29	330	-4.149604	330	19.50222	330
	331	7.226354	331	7.035422	331	-56.57293	331	-47.43224	331	-11.83087	331	-17.56477	331	-37.98966	331	-41.21316	331	.2363044	331	-12.36207	331	-69.72218	331	-57.07124	331	29.0852	331	29.71432	331	-21.21275	331	-76.41849	331	-38.23782	331	-32.18186	331	-50.20568	331	-45.74409	331	-20.21964	331	11.83275	331	-2.113433	331	19.17206	331
	332	6.825927	332	6.514265	332	-55.64166	332	-48.63251	332	-12.781	332	-16.35252	332	-38.47976	332	-36.53388	332	.6254181	332	-12.67319	332	-69.60409	332	-56.55012	332	29.5557	332	28.55627	332	-20.76496	332	-75.17474	332	-38.78009	332	-30.97331	332	-49.8658	332	-44.70134	332	-18.435	332	15.79884	332	-2.314843	332	20.46875	332
	333	6.989094	333	6.433799	333	-55.40903	333	-48.04839	333	-13.68542	333	-17.2304	333	-40.53094	333	-38.32003	333	.3309384	333	-12.10547	333	-69.77599	333	-55.93084	333	28.96936	333	26.58511	333	-20.97116	333	-77.71957	333	-40.28442	333	-35.28065	333	-51.01833	333	-44.18596	333	-17.29416	333	16.59659	333	-.371021	333	24.43136	333
	334	7.797254	334	8.869925	334	-57.29952	334	-48.89937	334	-14.44325	334	-16.6958	334	-41.1576	334	-44.61762	334	-.4546004	334	-12.69985	334	-69.9849	334	-56.20052	334	30.44468	334	27.39516	334	-22.6997	334	-79.36955	334	-40.5311	334	-34.81286	334	-51.59452	334	-42.78807	334	-17.6913	334	14.63111	334	2.073296	334	29.26609	334
	335	7.96314	335	7.737431	335	-57.55823	335	-49.18337	335	-14.12526	335	-14.86371	335	-41.2305	335	-45.87128	335	.4096285	335	-10.71461	335	-69.39151	335	-59.38491	335	31.63078	335	26.66845	335	-23.53654	335	-82.65905	335	-41.65207	335	-35.50376	335	-50.53251	335	-41.46557	335	-18.79926	335	14.73214	335	4.624366	335	31.088	335
	336	9.58859	336	6.905001	336	-58.27018	336	-47.69667	336	-13.44827	336	-14.683	336	-42.2884	336	-47.6042	336	2.090406	336	-8.327322	336	-68.6342	336	-56.48021	336	31.45731	336	27.5007	336	-21.21693	336	-80.00945	336	-43.12958	336	-35.02781	336	-50.64492	336	-42.72251	336	-18.18587	336	14.87799	336	8.778892	336	35.27581	336
	337	10.73311	337	7.307072	337	-60.59125	337	-49.02208	337	-12.69804	337	-14.74597	337	-42.70857	337	-46.84385	337	4.008912	337	-6.03861	337	-70.51443	337	-60.85698	337	32.9102	337	29.2864	337	-19.91435	337	-78.8037	337	-44.91541	337	-35.53316	337	-50.05735	337	-41.30424	337	-18.33619	337	12.76066	337	10.86659	337	37.73299	337
	338	10.8022	338	8.173208	338	-61.15071	338	-49.64595	338	-11.44945	338	-13.55596	338	-44.45773	338	-48.11178	338	2.781456	338	-7.332846	338	-69.77493	338	-58.30489	338	35.48628	338	31.43612	338	-17.97485	338	-80.38501	338	-43.79213	338	-36.66187	338	-47.68937	338	-38.6636	338	-19.25184	338	9.589398	338	14.32908	338	43.48546	338
	339	11.62569	339	8.114538	339	-63.51507	339	-48.22176	339	-11.03744	339	-15.03857	339	-44.03174	339	-46.88737	339	2.822854	339	-7.273274	339	-69.41306	339	-58.86814	339	34.70234	339	27.9045	339	-16.80861	339	-79.05367	339	-43.62745	339	-35.95573	339	-45.93951	339	-36.20469	339	-19.69857	339	10.10088	339	15.74545	339	44.08815	339
	340	10.61021	340	7.133891	340	-63.05243	340	-47.78521	340	-10.14113	340	-14.96409	340	-44.25226	340	-50.69361	340	2.433313	340	-5.995435	340	-69.66068	340	-59.87312	340	35.76325	340	29.75786	340	-16.67764	340	-79.61641	340	-41.57224	340	-35.34158	340	-45.0227	340	-34.50026	340	-18.66929	340	9.621267	340	16.24368	340	42.54583	340
	341	12.0422	341	8.223636	341	-62.49722	341	-50.68097	341	-8.543059	341	-12.75859	341	-44.59813	341	-50.98842	341	1.203418	341	-8.62018	341	-68.6195	341	-59.32757	341	36.96964	341	32.09679	341	-17.43186	341	-79.42337	341	-41.8565	341	-34.95263	341	-43.58732	341	-31.64659	341	-17.59095	341	9.219792	341	15.67706	341	41.51407	341
	342	12.39508	342	6.654034	342	-63.51525	342	-51.83324	342	-7.90376	342	-11.35018	342	-42.62136	342	-49.65621	342	.9096212	342	-8.134148	342	-67.69124	342	-57.33823	342	37.10168	342	32.61052	342	-16.50319	342	-79.55095	342	-42.91222	342	-34.51247	342	-40.36726	342	-29.35876	342	-16.40577	342	9.495867	342	14.93118	342	40.19047	342
	343	11.84839	343	6.795619	343	-62.52508	343	-51.49036	343	-6.854576	343	-12.45551	343	-42.74123	343	-53.37871	343	.9125893	343	-7.693625	343	-65.97493	343	-57.78241	343	38.85893	343	34.01746	343	-16.10114	343	-77.6427	343	-42.35186	343	-36.9753	343	-37.64188	343	-30.05613	343	-15.81427	343	10.3306	343	14.88473	343	40.19743	343
	344	12.17166	344	8.513719	344	-62.68629	344	-53.66718	344	-7.69132	344	-13.63909	344	-41.56217	344	-53.30851	344	-.2213387	344	-8.316645	344	-67.06913	344	-58.56339	344	39.98972	344	34.23346	344	-14.92831	344	-74.06387	344	-41.93789	344	-36.20802	344	-36.47194	344	-29.68931	344	-14.74387	344	10.99224	344	15.82204	344	42.00716	344
	345	11.78917	345	8.424201	345	-61.55176	345	-53.93018	345	-8.947937	345	-13.57915	345	-38.9408	345	-51.93848	345	.5845675	345	-8.360193	345	-67.72217	345	-58.94421	345	41.00829	345	32.13072	345	-16.35261	345	-76.31598	345	-42.45944	345	-36.61576	345	-35.70143	345	-25.68431	345	-14.58953	345	10.55944	345	16.32352	345	40.49941	345
	346	11.84154	346	7.209535	346	-61.94913	346	-52.88621	346	-11.153	346	-17.3005	346	-35.81187	346	-49.95621	346	.2963693	346	-9.725389	346	-66.40747	346	-57.8691	346	39.84851	346	30.81235	346	-16.46571	346	-76.21039	346	-44.63382	346	-35.13201	346	-35.49779	346	-25.26829	346	-12.89958	346	14.21918	346	15.27351	346	37.0312	346
	347	11.56215	347	7.873878	347	-61.10487	347	-54.26737	347	-12.8839	347	-19.26552	347	-32.78089	347	-49.90092	347	-.2697136	347	-9.718643	347	-66.26808	347	-60.29411	347	39.55252	347	32.71004	347	-15.33022	347	-75.88031	347	-43.83105	347	-34.59731	347	-35.3455	347	-23.99578	347	-11.72448	347	14.39677	347	16.92154	347	37.7917	347
	348	12.39119	348	9.097936	348	-60.80224	348	-55.93817	348	-14.3829	348	-20.49389	348	-30.57998	348	-46.6956	348	-6.017536E-02	348	-10.53749	348	-65.59634	348	-59.32616	348	40.64744	348	34.53134	348	-15.4954	348	-74.66722	348	-44.1993	348	-36.67223	348	-34.82212	348	-23.30841	348	-10.74464	348	14.49972	348	18.30344	348	38.61806	348
	349	13.47185	349	8.807426	349	-59.17863	349	-55.12691	349	-16.40521	349	-22.91123	349	-27.65927	349	-43.2767	349	.1881657	349	-9.171095	349	-66.91659	349	-61.23068	349	39.41692	349	32.22957	349	-15.27694	349	-72.73824	349	-46.1328	349	-37.64758	349	-34.30396	349	-21.35026	349	-9.741343	349	17.3908	349	19.68069	349	36.96275	349
	350	13.29739	350	9.779241	350	-58.98202	350	-54.85166	350	-18.25616	350	-24.38269	350	-26.42823	350	-42.49772	350	1.557054	350	-7.765025	350	-66.9586	350	-62.99789	350	39.71887	350	32.40563	350	-15.25055	350	-71.90282	350	-46.89691	350	-37.99682	350	-34.13438	350	-19.2699	350	-8.499969	350	18.54729	350	21.65233	350	39.45768	350
	351	13.20189	351	10.44115	351	-58.32966	351	-54.78407	351	-20.31859	351	-25.24198	351	-26.21036	351	-39.55979	351	1.929753	351	-8.471684	351	-68.85522	351	-64.75546	351	40.84451	351	32.78111	351	-15.48681	351	-72.06136	351	-46.47568	351	-35.38369	351	-34.73358	351	-18.48204	351	-7.035075	351	21.51019	351	21.4817	351	35.85905	351
	352	13.42685	352	9.370152	352	-57.9293	352	-53.78443	352	-21.51751	352	-25.31711	352	-26.41718	352	-38.6879	352	2.675531	352	-7.170912	352	-69.17274	352	-65.56399	352	41.48371	352	34.80016	352	-15.55286	352	-74.22539	352	-46.1396	352	-34.09186	352	-35.52036	352	-16.83237	352	-6.891466	352	22.1805	352	22.1708	352	36.76672	352
	353	13.78726	353	8.335294	353	-58.6357	353	-52.73815	353	-23.17125	353	-28.58642	353	-25.85197	353	-38.16137	353	2.920811	353	-7.095209	353	-67.95816	353	-64.18351	353	40.66282	353	34.54533	353	-14.95097	353	-72.02107	353	-46.81417	353	-34.4809	353	-35.66192	353	-18.27926	353	-5.160158	353	25.13001	353	20.62702	353	33.02005	353
	354	14.25485	354	7.72836	354	-58.55458	354	-53.83683	354	-25.25281	354	-30.08316	354	-24.97394	354	-35.5892	354	3.113775	354	-6.305746	354	-69.3983	354	-65.50465	354	41.21931	354	36.77491	354	-14.26683	354	-69.68513	354	-47.34551	354	-33.6116	354	-36.08697	354	-17.01607	354	-3.086454	354	26.56885	354	20.44888	354	33.61279	354
	355	14.47681	355	7.251125	355	-58.8297	355	-54.13914	355	-26.5917	355	-31.13872	355	-24.88338	355	-37.09544	355	2.418619	355	-7.346209	355	-69.09825	355	-64.3728	355	42.43785	355	37.85767	355	-14.19611	355	-68.36913	355	-44.6446	355	-33.53149	355	-36.1958	355	-16.11803	355	-1.694783	355	25.241	355	20.18399	355	33.85596	355
	356	14.33698	356	7.134446	356	-60.66439	356	-52.43376	356	-27.72262	356	-34.67387	356	-23.7786	356	-39.26863	356	1.242561	356	-6.504878	356	-69.26096	356	-63.04102	356	44.67451	356	37.55326	356	-13.34346	356	-66.93247	356	-43.54523	356	-30.86599	356	-36.0033	356	-14.78847	356	-1.003831	356	24.5808	356	19.31849	356	31.59094	356
	357	13.59711	357	7.188259	357	-60.94302	357	-53.08718	357	-29.51364	357	-36.78704	357	-24.25249	357	-42.66285	357	.548062	357	-5.274014	357	-70.04613	357	-61.66304	357	44.13499	357	36.32075	357	-12.72913	357	-66.89684	357	-40.7254	357	-29.6116	357	-34.8582	357	-15.24868	357	-2.170136	357	20.97291	357	22.39304	357	37.16636	357
	358	13.54603	358	7.418707	358	-61.49932	358	-53.80424	358	-31.03026	358	-37.82918	358	-25.18684	358	-41.04152	358	1.662313	358	-5.796439	358	-69.95454	358	-59.39915	358	42.1198	358	35.02596	358	-10.11787	358	-64.70766	358	-40.22034	358	-27.78652	358	-35.4352	358	-17.55804	358	-2.408341	358	18.85223	358	23.93246	358	39.35638	358
	359	12.35523	359	5.768875	359	-62.74419	359	-53.26545	359	-30.6063	359	-39.24443	359	-25.00286	359	-39.29794	359	2.706737	359	-3.351768	359	-69.68506	359	-57.17686	359	42.9001	359	35.1465	359	-8.423879	359	-62.46293	359	-38.78528	359	-29.95478	359	-34.7494	359	-16.86185	359	-2.900208	359	18.76957	359	27.78	359	44.14588	359
	360	12.16949	360	7.698981	360	-62.00257	360	-52.94749	360	-31.44522	360	-42.28374	360	-26.37681	360	-39.43493	360	1.987801	360	-4.288203	360	-68.45432	360	-56.45731	360	43.30041	360	35.90496	360	-7.016866	360	-58.45328	360	-40.10775	360	-30.44498	360	-34.15874	360	-17.3226	360	-1.201035	360	21.83294	360	30.17682	360	49.68326	360
	361	11.32166	361	9.086248	361	-60.00095	361	-53.7597	361	-33.86329	361	-43.58848	361	-27.38264	361	-39.31322	361	2.101761	361	-4.415275	361	-68.43324	361	-56.00152	361	46.14624	361	38.79547	361	-5.284889	361	-55.70686	361	-39.09054	361	-26.65909	361	-33.59612	361	-15.16567	361	-1.386985	361	20.61634	361	27.38212	361	51.92726	361
	362	11.40701	362	8.434627	362	-58.90376	362	-52.67772	362	-34.79644	362	-44.69476	362	-27.01074	362	-39.06812	362	1.610285	362	-5.588092	362	-67.44145	362	-53.97878	362	44.90553	362	37.15959	362	-5.208633	362	-56.32291	362	-37.58077	362	-27.67749	362	-34.58525	362	-12.49681	362	-.5670201	362	21.14505	362	29.31729	362	56.13132	362
	363	10.46401	363	7.140306	363	-58.39736	363	-51.19528	363	-36.10051	363	-45.77603	363	-26.62101	363	-37.29441	363	1.102352	363	-7.161472	363	-68.1861	363	-52.59144	363	43.4878	363	34.43502	363	-3.777286	363	-54.33006	363	-37.51187	363	-26.8914	363	-34.29373	363	-12.42401	363	8.088663E-02	363	23.79554	363	31.35028	363	53.09935	363
	364	10.69285	364	7.99558	364	-58.98277	364	-53.30268	364	-37.60095	364	-45.89933	364	-26.3577	364	-37.83401	364	.8908737	364	-7.306783	364	-68.66606	364	-54.7141	364	44.23898	364	37.10907	364	-3.142376	364	-53.52457	364	-38.55537	364	-27.65325	364	-33.47418	364	-11.74506	364	3.623322	364	23.50893	364	33.41562	364	53.89681	364
	365	11.19249	365	9.143965	365	-57.54223	365	-55.41643	365	-38.42762	365	-46.51668	365	-24.18685	365	-32.62247	365	6.356914E-02	365	-9.409958	365	-68.95845	365	-56.46806	365	43.12296	365	36.95197	365	-3.847235	365	-50.88448	365	-40.22836	365	-28.82774	365	-32.19627	365	-15.30882	365	4.660696	365	21.59061	365	32.06829	365	50.30019	365
	366	10.0139	366	9.19964	366	-59.33976	366	-55.06466	366	-39.12761	366	-46.90649	366	-23.72896	366	-32.69195	366	.5275169	366	-7.349743	366	-69.20132	366	-53.9488	366	42.06675	366	35.92827	366	-3.880701	366	-49.79592	366	-41.47409	366	-31.80903	366	-30.74503	366	-13.52947	366	5.580977	366	22.42135	366	29.66564	366	51.13106	366
	367	9.880072	367	11.26594	367	-57.39348	367	-56.31017	367	-38.53741	367	-44.85321	367	-23.77052	367	-33.68797	367	1.23267	367	-7.724839	367	-69.6622	367	-55.19009	367	41.62709	367	35.24814	367	-3.312557	367	-48.49561	367	-41.37443	367	-33.20734	367	-30.30215	367	-13.55212	367	6.80229	367	22.87222	367	27.74636	367	50.68129	367
	368	10.64145	368	11.21891	368	-57.88265	368	-57.24685	368	-36.55642	368	-41.29466	368	-23.96468	368	-30.87621	368	1.273169	368	-7.498271	368	-70.55744	368	-56.78415	368	41.80857	368	36.55857	368	-3.693603	368	-48.11591	368	-41.84149	368	-34.96074	368	-30.38448	368	-10.96536	368	6.313451	368	22.43959	368	26.04818	368	49.78867	368
	369	10.51731	369	10.07653	369	-59.64589	369	-57.29108	369	-34.64689	369	-38.51543	369	-22.08189	369	-28.08961	369	1.617507	369	-6.487637	369	-71.55764	369	-56.33302	369	42.47791	369	37.97925	369	-4.696776	369	-50.74121	369	-43.71539	369	-33.19588	369	-29.46756	369	-8.29425	369	7.44169	369	25.46541	369	26.63395	369	50.03379	369
	370	11.40154	370	10.32729	370	-60.59003	370	-58.61979	370	-32.93135	370	-38.81214	370	-20.70415	370	-32.60372	370	2.711263	370	-4.192521	370	-70.97756	370	-57.4105	370	42.31283	370	39.62519	370	-3.648777	370	-47.21952	370	-46.35543	370	-35.68849	370	-28.10483	370	-7.614913	370	9.014205	370	31.42141	370	27.69393	370	49.70586	370
	371	11.55857	371	11.45094	371	-61.76325	371	-60.64614	371	-31.0509	371	-35.0537	371	-21.13326	371	-35.0022	371	4.359248	371	-1.421653	371	-70.61929	371	-58.75163	371	42.15533	371	40.19401	371	-3.305279	371	-46.71526	371	-46.31826	371	-38.04375	371	-24.82321	371	-2.921821	371	9.068533	371	30.52284	371	28.43232	371	50.96572	371
	372	11.89695	372	11.58459	372	-60.41807	372	-61.01605	372	-28.94083	372	-32.97853	372	-20.71529	372	-31.72949	372	4.867201	372	-1.876861	372	-71.29046	372	-56.94928	372	41.22872	372	37.61786	372	-2.695178	372	-43.2709	372	-44.13782	372	-37.93106	372	-22.4785	372	-1.119932	372	11.34045	372	32.62066	372	28.44496	372	48.86492	372
	373	12.25292	373	10.63447	373	-60.32549	373	-59.28561	373	-27.42937	373	-31.28689	373	-20.22383	373	-30.17434	373	5.100889	373	-.4769287	373	-71.19735	373	-56.83707	373	42.53065	373	38.70263	373	-2.024944	373	-41.7528	373	-44.42413	373	-35.37464	373	-20.74173	373	2.27541	373	13.38579	373	33.32743	373	29.54357	373	48.48577	373
	374	12.47188	374	11.58162	374	-60.8169	374	-61.34502	374	-25.39395	374	-28.55186	374	-20.25019	374	-29.54665	374	3.367982	374	-2.059678	374	-69.47718	374	-53.63823	374	44.29531	374	42.09703	374	-1.550488	374	-41.93972	374	-41.85975	374	-33.54288	374	-21.24757	374	1.181562	374	13.45666	374	33.12213	374	32.22308	374	52.7252	374
	375	11.97525	375	11.46195	375	-59.64574	375	-61.25002	375	-23.2241	375	-27.92184	375	-19.37	375	-23.5047	375	2.958502	375	-2.303658	375	-68.44629	375	-51.40204	375	43.52619	375	41.62083	375	-.6255329	375	-39.85189	375	-41.51884	375	-32.89362	375	-20.4139	375	2.436297	375	11.07101	375	33.32468	375	31.30563	375	51.20848	375
	376	11.74834	376	10.55172	376	-59.21165	376	-61.21565	376	-21.7347	376	-29.34474	376	-17.08634	376	-20.64189	376	3.416932	376	.4099774	376	-66.00346	376	-48.77684	376	43.89185	376	41.30008	376	1.320825	376	-38.23153	376	-40.94597	376	-34.40158	376	-19.68079	376	3.6499	376	9.676727	376	36.15431	376	31.40699	376	56.87157	376
	377	12.26795	377	12.58658	377	-57.37489	377	-61.32778	377	-18.91568	377	-26.38061	377	-17.96885	377	-20.98862	377	4.336968	377	.2133766	377	-65.18652	377	-50.00964	377	43.39267	377	40.25993	377	2.982227	377	-31.32561	377	-39.6587	377	-34.05219	377	-18.98818	377	4.534639	377	8.831546	377	36.83131	377	34.27573	377	56.83512	377
	378	12.55797	378	12.33942	378	-57.60413	378	-61.77997	378	-16.4592	378	-22.26672	378	-17.42193	378	-20.44564	378	4.236302	378	.4266472	378	-66.51822	378	-52.37207	378	44.40884	378	40.5661	378	2.971783	378	-31.51664	378	-38.95237	378	-32.31924	378	-17.27629	378	8.433364	378	10.48496	378	35.78278	378	37.75999	378	57.51128	378
	379	11.42067	379	11.90434	379	-56.78428	379	-60.58943	379	-13.91208	379	-20.03111	379	-18.38694	379	-21.19908	379	3.984935	379	-.5957428	379	-67.43617	379	-54.77531	379	44.94247	379	40.62392	379	3.581034	379	-31.12487	379	-38.13689	379	-30.39552	379	-17.5955	379	7.803016	379	10.63066	379	34.32721	379	38.10532	379	53.10025	379
	380	12.07385	380	11.42595	380	-54.14516	380	-59.62469	380	-12.47651	380	-17.67952	380	-18.00535	380	-23.36728	380	4.780547	380	-.5140159	380	-67.708	380	-55.39274	380	45.46693	380	43.17196	380	5.17528	380	-29.44049	380	-38.00719	380	-29.5958	380	-16.41295	380	8.522773	380	11.55308	380	35.31707	380	37.96458	380	50.47178	380
	381	12.13364	381	13.26439	381	-55.03215	381	-61.39652	381	-10.97638	381	-14.59951	381	-19.16324	381	-26.78843	381	5.774256	381	-.9995758	381	-66.76585	381	-55.75068	381	45.07262	381	44.11934	381	5.843578	381	-28.45679	381	-39.20081	381	-30.81442	381	-15.55118	381	8.212937	381	10.31744	381	33.48888	381	36.56884	381	51.05294	381
	382	11.6678	382	13.04535	382	-55.2943	382	-61.37555	382	-10.17906	382	-14.48835	382	-19.07722	382	-24.78902	382	4.513124	382	-2.185087	382	-66.88856	382	-55.38409	382	47.0761	382	44.26062	382	6.702128	382	-24.37478	382	-38.80225	382	-29.90379	382	-13.60113	382	7.235854	382	11.11945	382	35.86353	382	36.70849	382	52.43916	382
	383	12.08436	383	13.66154	383	-54.94394	383	-60.41956	383	-8.568165	383	-14.5682	383	-20.85237	383	-26.58158	383	4.173295	383	-1.01058	383	-66.51221	383	-57.58289	383	48.85069	383	45.15652	383	7.209743	383	-23.61031	383	-39.15804	383	-27.8519	383	-12.43381	383	8.342204	383	12.1243	383	38.17122	383	36.51796	383	53.86033	383
	384	13.94167	384	14.94107	384	-53.5685	384	-60.66813	384	-7.583873	384	-13.49003	384	-20.95643	384	-27.79581	384	3.766087	384	-2.050784	384	-65.84686	384	-57.09709	384	46.3592	384	42.73633	384	8.10102	384	-22.90381	384	-40.26594	384	-29.46521	384	-11.95039	384	7.838113	384	12.83919	384	39.49711	384	39.04474	384	56.38106	384
	385	13.10676	385	13.59252	385	-54.86488	385	-60.86834	385	-6.134225	385	-11.47231	385	-20.63155	385	-27.91828	385	5.019229	385	-3.131229E-02	385	-64.77563	385	-55.49688	385	46.60799	385	42.78236	385	7.825506	385	-24.38305	385	-39.53052	385	-26.35194	385	-12.08145	385	7.826215	385	11.90671	385	37.34683	385	39.34658	385	56.31834	385
	386	14.48502	386	13.49314	386	-54.1464	386	-59.99579	386	-7.122973	386	-10.99171	386	-19.87481	386	-28.42843	386	5.893965	386	1.194265	386	-64.78201	386	-57.87276	386	43.41698	386	41.99895	386	8.123606	386	-23.71984	386	-39.28276	386	-25.21528	386	-11.87229	386	6.940059	386	13.83783	386	39.99557	386	41.3319	386	58.19561	386
	387	15.32601	387	14.11233	387	-55.38169	387	-60.56599	387	-7.899583	387	-11.20427	387	-18.58175	387	-28.62961	387	5.429948	387	1.136876	387	-64.84899	387	-58.23197	387	44.4729	387	44.76134	387	7.509809	387	-22.07942	387	-37.69022	387	-25.41066	387	-10.9764	387	7.190703	387	14.94737	387	36.96216	387	41.99462	387	58.68542	387
	388	15.77556	388	15.65014	388	-55.9644	388	-60.62201	388	-6.861318	388	-9.675707	388	-16.50681	388	-28.20804	388	5.762891	388	2.058145	388	-65.50905	388	-58.82423	388	44.34022	388	46.6054	388	6.030976	388	-23.60886	388	-37.66457	388	-26.6447	388	-10.96752	388	9.154773	388	15.26601	388	32.86116	388	42.58705	388	59.21458	388
	389	15.79483	389	15.34164	389	-56.63184	389	-59.85395	389	-6.671359	389	-10.23954	389	-13.41125	389	-24.83704	389	5.105207	389	1.660354	389	-65.09883	389	-55.41835	389	45.26838	389	44.14434	389	5.140735	389	-22.84845	389	-35.39244	389	-24.42508	389	-11.05047	389	10.17262	389	15.87686	389	33.0688	389	42.13815	389	56.54457	389
	390	16.24099	390	14.83953	390	-56.78091	390	-57.89415	390	-5.940368	390	-9.950348	390	-12.66077	390	-27.99759	390	5.995555	390	4.894464	390	-64.27307	390	-54.92732	390	44.03861	390	44.6034	390	3.837231	390	-24.76156	390	-33.86803	390	-22.84587	390	-11.92814	390	10.73794	390	14.96684	390	32.03035	390	43.16642	390	60.03619	390
	391	16.63711	391	15.4432	391	-57.50531	391	-59.47321	391	-4.486964	391	-7.817534	391	-12.30942	391	-27.91057	391	6.645696	391	4.140965	391	-63.55328	391	-55.33897	391	46.79419	391	46.9152	391	2.632497	391	-24.99848	391	-33.21899	391	-20.22763	391	-11.38677	391	11.77043	391	15.80599	391	32.30453	391	45.52321	391	61.2174	391
	392	17.15232	392	14.47561	392	-57.88879	392	-58.99528	392	-2.846035	392	-5.867977	392	-11.81214	392	-25.30774	392	7.18335	392	6.037024	392	-65.08284	392	-52.69521	392	46.83367	392	46.24761	392	1.967178	392	-25.55856	392	-31.77242	392	-19.17788	392	-9.39433	392	12.82311	392	15.78408	392	31.56745	392	46.79564	392	65.29023	392
	393	16.66815	393	13.99841	393	-57.73119	393	-60.05016	393	-2.813594	393	-7.404463	393	-13.42122	393	-28.29454	393	6.671092	393	6.152545	393	-65.30118	393	-50.66016	393	46.13961	393	44.2466	393	2.104634	393	-24.28287	393	-32.63272	393	-22.73614	393	-9.043122	393	10.10069	393	15.82657	393	31.89195	393	45.72356	393	69.85567	393
	394	17.03517	394	16.44416	394	-58.76817	394	-62.10965	394	-1.954185	394	-6.743465	394	-15.02823	394	-28.29506	394	7.783298	394	5.46014	394	-65.29571	394	-50.24877	394	45.82417	394	44.1235	394	3.506192	394	-19.48103	394	-29.97594	394	-20.88989	394	-8.697596	394	12.49091	394	15.47499	394	31.07792	394	44.77541	394	71.5878	394
	395	15.24827	395	15.76038	395	-59.27546	395	-62.62711	395	-8.594185E-02	395	-3.747768	395	-17.09525	395	-28.17722	395	6.729512	395	5.092865	395	-65.50491	395	-48.14156	395	44.70617	395	42.48319	395	2.20545	395	-19.67625	395	-30.78621	395	-20.33263	395	-8.831102	395	16.00083	395	14.36171	395	28.14312	395	48.41338	395	76.7534	395
	396	16.14318	396	15.694	396	-58.79596	396	-63.11422	396	-1.371443E-02	396	-4.910792	396	-18.0443	396	-28.30115	396	6.854469	396	3.716818	396	-65.06138	396	-48.90669	396	45.61213	396	42.35839	396	3.75815	396	-18.10055	396	-31.93576	396	-16.40225	396	-12.25182	396	15.57379	396	14.48327	396	29.17023	396	49.81672	396	72.12712	396
	397	16.16761	397	15.96564	397	-60.32176	397	-64.44977	397	.5996534	397	-4.080062	397	-19.2488	397	-27.6773	397	7.384838	397	5.024707	397	-65.05406	397	-49.21419	397	45.63734	397	43.69992	397	4.936139	397	-16.65615	397	-31.97625	397	-15.87331	397	-12.67677	397	16.19495	397	12.92772	397	26.67725	397	49.07754	397	67.8965	397
	398	15.80289	398	17.66067	398	-59.91004	398	-65.71709	398	.216048	398	-3.173549	398	-17.66324	398	-25.34567	398	9.179689	398	5.122933	398	-66.81338	398	-51.43462	398	47.29986	398	46.18755	398	6.420187	398	-13.96247	398	-31.72692	398	-17.09043	398	-11.97307	398	16.25339	398	12.79598	398	24.88498	398	47.88144	398	67.88321	398
	399	15.63653	399	17.0429	399	-59.26818	399	-66.03825	399	1.173999	399	-3.09167	399	-16.46505	399	-21.81957	399	9.393661	399	4.777662	399	-66.91285	399	-50.63509	399	44.45582	399	43.31487	399	7.323056	399	-10.54685	399	-30.47309	399	-19.40206	399	-9.082282	399	15.68126	399	13.09443	399	26.06742	399	45.60453	399	65.45808	399
	400	16.31988	400	18.03605	400	-60.90664	400	-65.80286	400	1.489355	400	-3.251191	400	-17.52443	400	-22.81768	400	8.805727	400	3.435036	400	-66.41348	400	-49.59651	400	46.7147	400	43.5518	400	8.131024	400	-8.257031	400	-30.91372	400	-15.55095	400	-8.631063	400	13.10065	400	11.0087	400	24.99873	400	43.69757	400	64.27622	400
	401	16.75384	401	20.24984	401	-59.67544	401	-66.762	401	1.469903	401	-1.601138	401	-16.95668	401	-21.32032	401	6.796949	401	-.4434114	401	-66.79928	401	-50.70292	401	45.09591	401	41.38107	401	9.946637	401	-5.683383	401	-29.54291	401	-14.12943	401	-8.609737	401	12.33095	401	7.978301	401	20.86066	401	43.35698	401	64.22902	401
	402	17.21463	402	18.22523	402	-59.37054	402	-65.98015	402	2.41977	402	-1.039716	402	-17.84658	402	-21.88821	402	7.516725	402	2.267082	402	-66.60266	402	-49.62096	402	44.8012	402	42.23638	402	10.57303	402	-9.000892	402	-27.533	402	-12.94988	402	-9.078574	402	15.17316	402	7.265151	402	20.52849	402	44.57397	402	64.67068	402
	403	18.69278	403	18.90907	403	-59.76772	403	-65.02859	403	1.334658	403	-3.428811	403	-19.3658	403	-24.65869	403	6.854268	403	1.636949	403	-66.05672	403	-49.9635	403	43.96293	403	40.58463	403	11.17459	403	-6.679681	403	-29.5455	403	-13.42687	403	-10.76669	403	11.26783	403	7.988322	403	22.30359	403	44.47191	403	63.9788	403
	404	17.9655	404	18.65538	404	-59.27734	404	-65.87917	404	1.139785	404	-3.283878	404	-20.90507	404	-24.95597	404	6.589715	404	2.559243	404	-64.7352	404	-49.67502	404	43.524	404	40.66949	404	11.02093	404	-4.302446	404	-27.90973	404	-12.53664	404	-10.24944	404	13.3838	404	8.366023	404	22.78048	404	44.07607	404	64.64853	404
	405	18.87795	405	19.26852	405	-59.37642	405	-65.65711	405	1.489592	405	-2.8745	405	-21.77681	405	-26.69184	405	8.002128	405	3.751193	405	-63.1273	405	-45.27069	405	43.06149	405	39.05184	405	10.16924	405	-4.524214	405	-25.20206	405	-14.4821	405	-10.47219	405	15.78644	405	8.366788	405	23.12839	405	43.56405	405	63.92446	405
	406	19.24612	406	18.75363	406	-57.26421	406	-63.3512	406	1.518643	406	-3.978816	406	-21.87358	406	-28.45891	406	7.223988	406	4.591196	406	-61.92273	406	-43.60444	406	42.4491	406	36.66799	406	9.985182	406	-2.742012	406	-23.00008	406	-15.02751	406	-10.38725	406	16.75278	406	10.36199	406	26.47672	406	41.69331	406	60.203	406
	407	19.22725	407	19.40912	407	-58.02223	407	-63.36449	407	1.203605	407	-3.320152	407	-23.03372	407	-33.9091	407	7.547796	407	6.136924	407	-60.84469	407	-42.72002	407	42.39286	407	37.04171	407	8.020514	407	-6.006139	407	-21.76581	407	-14.83651	407	-11.04763	407	18.25546	407	10.48407	407	26.23057	407	38.87003	407	58.99479	407
	408	18.85888	408	19.78396	408	-55.82918	408	-65.70462	408	2.875566	408	-.9383705	408	-22.80493	408	-33.02412	408	8.209851	408	5.974691	408	-60.94639	408	-42.41533	408	41.78918	408	37.16689	408	7.093118	408	-6.011214	408	-21.2727	408	-13.92621	408	-12.68895	408	19.96656	408	11.04616	408	27.40199	408	35.68274	408	54.41126	408
	409	18.247	409	18.5766	409	-54.27685	409	-64.05439	409	3.380497	409	-1.772977	409	-22.9305	409	-32.70822	409	7.607189	409	6.596388	409	-61.19244	409	-42.96965	409	41.09043	409	35.68055	409	6.184906	409	-6.35728	409	-21.76143	409	-12.09347	409	-12.04457	409	21.01828	409	10.38581	409	26.74029	409	32.90543	409	52.75448	409
	410	18.71896	410	20.48179	410	-54.14494	410	-63.13096	410	3.782577	410	-2.853831	410	-22.95707	410	-35.18758	410	7.721516	410	6.797514	410	-60.98492	410	-41.39852	410	40.55893	410	34.68212	410	5.862647	410	-4.147548	410	-21.91692	410	-13.23225	410	-10.47919	410	21.66216	410	11.82217	410	29.09486	410	28.80311	410	50.46564	410
	411	18.36587	411	22.56554	411	-52.33058	411	-64.72364	411	4.771355	411	-.1281403	411	-20.72528	411	-34.78671	411	8.749165	411	7.141084	411	-60.27609	411	-40.06717	411	41.24064	411	34.17683	411	5.615642	411	-3.960317	411	-20.21256	411	-12.65772	411	-8.687486	411	23.34409	411	12.46593	411	28.58398	411	27.32687	411	48.49888	411
	412	17.77532	412	21.97124	412	-51.19754	412	-64.87779	412	5.106824	412	2.243249	412	-20.60132	412	-36.68903	412	8.046328	412	6.597941	412	-59.92693	412	-38.80514	412	41.51377	412	34.43163	412	5.158315	412	-6.094185	412	-19.81203	412	-13.01155	412	-8.511745	412	24.40816	412	13.46289	412	30.29927	412	26.55709	412	48.76006	412
	413	17.33438	413	21.77769	413	-51.53558	413	-64.67766	413	6.141372	413	.9754062	413	-21.52988	413	-38.4733	413	7.462917	413	4.194434	413	-60.42745	413	-42.25788	413	40.91167	413	32.49068	413	6.657855	413	-4.692258	413	-20.21811	413	-11.25677	413	-7.517844	413	24.61807	413	14.52851	413	31.64882	413	24.33628	413	47.8966	413
	414	16.82093	414	22.16578	414	-50.56949	414	-65.54551	414	7.127349	414	4.090151	414	-23.77581	414	-40.46777	414	8.519713	414	4.285647	414	-61.9484	414	-43.17384	414	43.03153	414	36.75837	414	6.991611	414	-5.700195	414	-20.44472	414	-12.42057	414	-5.627949	414	23.88529	414	14.83743	414	30.55591	414	23.83999	414	50.97634	414
	415	16.85039	415	23.12712	415	-50.87357	415	-66.19141	415	9.777883	415	5.430593	415	-23.5367	415	-36.02101	415	9.416327	415	4.014062	415	-61.64961	415	-43.00081	415	43.02474	415	37.65006	415	8.131578	415	-2.642782	415	-20.48926	415	-13.30553	415	-3.517347	415	23.06018	415	13.70737	415	29.10982	415	19.70803	415	48.76388	415
	416	16.2487	416	22.93571	416	-50.61089	416	-65.68511	416	10.43921	416	5.979524	416	-22.91554	416	-38.09615	416	8.526139	416	4.029148	416	-61.4351	416	-43.68879	416	44.1067	416	36.15939	416	9.492319	416	-.2596503	416	-20.94476	416	-16.74879	416	-1.163248	416	22.71072	416	14.6552	416	30.8301	416	21.0741	416	52.35475	416
	417	16.4383	417	23.94378	417	-50.1224	417	-67.43533	417	11.70521	417	6.924031	417	-25.14862	417	-44.57692	417	8.201116	417	1.688297	417	-59.75289	417	-45.11497	417	42.48438	417	31.70585	417	10.64071	417	2.605654	417	-21.99889	417	-17.89586	417	.2881455	417	21.19429	417	14.59389	417	29.91837	417	23.58194	417	54.09937	417
	418	15.77101	418	24.38415	418	-50.81318	418	-68.60095	418	13.24429	418	10.72323	418	-24.91191	418	-40.84165	418	7.310416	418	-.5000639	418	-60.72144	418	-46.37313	418	41.20451	418	28.85153	418	11.51509	418	3.423478	418	-22.79354	418	-14.90761	418	1.354733	418	21.9877	418	14.39707	418	27.91596	418	23.6918	418	52.20809	418
	419	16.9101	419	22.57188	419	-50.85177	419	-68.59904	419	13.29323	419	11.37709	419	-26.45805	419	-39.49778	419	9.048133	419	1.771306	419	-59.83	419	-48.02633	419	39.87264	419	27.31802	419	12.61176	419	1.936602	419	-25.10654	419	-15.13461	419	2.289036	419	23.22527	419	13.93943	419	27.69489	419	23.34602	419	50.61457	419
	420	18.72974	420	23.08081	420	-51.318	420	-68.19124	420	13.97908	420	10.34442	420	-27.55161	420	-42.67464	420	8.618608	420	1.523622	420	-58.63186	420	-49.43203	420	39.60537	420	27.7044	420	13.46827	420	5.459613	420	-23.45486	420	-14.66375	420	2.774329	420	20.06875	420	14.24076	420	28.65308	420	23.15991	420	51.15335	420
	421	19.88353	421	20.56517	421	-52.89308	421	-69.45881	421	15.00232	421	13.13076	421	-29.57555	421	-45.62082	421	8.796156	421	2.86141	421	-58.09788	421	-52.28704	421	38.4249	421	27.18733	421	13.47385	421	5.493083	421	-25.46243	421	-16.75507	421	3.078085	421	20.03356	421	12.96833	421	26.8833	421	23.81512	421	54.8057	421
	422	21.02767	422	20.20457	422	-53.7409	422	-69.6854	422	16.74319	422	13.24639	422	-29.76015	422	-44.33114	422	8.880846	422	2.333488	422	-57.29984	422	-48.48498	422	37.40945	422	23.3414	422	13.42601	422	6.419013	422	-24.32868	422	-16.95552	422	2.74931	422	20.34155	422	11.44393	422	27.47544	422	25.26444	422	51.2052	422
	423	21.73964	423	21.05227	423	-55.53872	423	-68.04024	423	16.78586	423	11.48173	423	-31.75416	423	-45.22723	423	8.288891	423	3.89756	423	-57.28508	423	-48.88305	423	36.9546	423	20.14167	423	12.12127	423	6.36579	423	-21.92945	423	-14.03626	423	1.518499	423	18.97663	423	11.23191	423	28.35637	423	25.82608	423	46.52271	423
	424	21.55706	424	23.10078	424	-55.56255	424	-67.34827	424	17.33589	424	12.38163	424	-33.74315	424	-47.99689	424	8.933377	424	2.818202	424	-56.74569	424	-48.15578	424	37.25574	424	21.51094	424	12.34994	424	7.252275	424	-20.23855	424	-15.00856	424	.1123627	424	18.22105	424	11.11204	424	26.81945	424	25.15876	424	47.10692	424
	425	20.70315	425	23.19461	425	-53.81982	425	-67.88103	425	16.9226	425	13.11593	425	-34.70757	425	-44.82863	425	8.149988	425	2.640919	425	-55.97446	425	-46.75887	425	37.89278	425	20.79515	425	13.53769	425	9.507624	425	-18.34533	425	-10.65066	425	-.9321006	425	18.83939	425	11.10466	425	27.4415	425	23.56756	425	46.95797	425
	426	20.11739	426	22.22237	426	-53.43851	426	-68.5295	426	16.558	426	12.27844	426	-36.0919	426	-45.67654	426	8.365396	426	3.843163	426	-53.83272	426	-42.64813	426	38.19423	426	18.86792	426	15.23035	426	11.36639	426	-19.41055	426	-13.78365	426	-2.930222	426	16.38461	426	13.04582	426	28.62391	426	22.75657	426	45.47164	426
	427	19.97629	427	24.53046	427	-50.03465	427	-67.7324	427	16.53645	427	11.00449	427	-36.60055	427	-46.92265	427	8.013587	427	1.760627	427	-53.93848	427	-45.63103	427	35.93923	427	15.63352	427	14.22897	427	13.20386	427	-18.67173	427	-13.80983	427	-5.043773	427	14.76731	427	14.5893	427	30.19973	427	22.63399	427	46.25498	427
	428	19.98819	428	25.96681	428	-49.53955	428	-66.14874	428	17.19956	428	12.06528	428	-36.41829	428	-46.36544	428	9.079462	428	2.853377	428	-53.84299	428	-43.16996	428	37.14382	428	14.49079	428	13.00933	428	9.843908	428	-17.36172	428	-12.16974	428	-6.856553	428	17.32547	428	15.56248	428	30.47647	428	20.51819	428	42.22658	428
	429	20.26855	429	25.97955	429	-50.03452	429	-64.75351	429	15.78131	429	9.080294	429	-36.08425	429	-46.06726	429	7.037435	429	.3352099	429	-53.46278	429	-42.92231	429	37.19713	429	12.55414	429	11.04549	429	7.297579	429	-18.75682	429	-10.55448	429	-9.673362	429	15.54442	429	17.18781	429	31.75049	429	19.77239	429	42.48788	429
	430	20.10448	430	24.55668	430	-51.24341	430	-63.78963	430	14.02909	430	7.131538	430	-36.13694	430	-47.01462	430	8.540334	430	.8113971	430	-52.56074	430	-42.52671	430	36.09754	430	11.56466	430	10.81038	430	7.253678	430	-18.7079	430	-10.8225	430	-11.9292	430	13.81667	430	18.64768	430	34.44899	430	19.50312	430	41.66032	430
	431	19.90652	431	25.35364	431	-50.53574	431	-63.44039	431	12.61596	431	7.823473	431	-37.14515	431	-47.89972	431	8.249747	431	-.6724859	431	-53.21944	431	-41.33451	431	36.21397	431	11.15206	431	11.14329	431	7.22365	431	-18.72695	431	-11.55213	431	-13.25487	431	13.18183	431	20.63178	431	35.60989	431	19.97886	431	46.62668	431
	432	20.49516	432	25.63127	432	-48.74789	432	-64.30244	432	10.73385	432	6.51713	432	-35.73167	432	-43.91319	432	7.598914	432	-.9916027	432	-53.53396	432	-42.51035	432	34.65947	432	8.497858	432	12.15296	432	9.504889	432	-20.61647	432	-12.3537	432	-13.08595	432	11.87077	432	23.59282	432	36.41598	432	20.32417	432	46.12911	432
	433	20.75445	433	25.33076	433	-48.60252	433	-62.07931	433	9.350897	433	6.434779	433	-35.1913	433	-46.74507	433	8.454015	433	.4980985	433	-53.21168	433	-40.79672	433	34.19677	433	7.67044	433	12.22591	433	8.771112	433	-18.90718	433	-13.46608	433	-12.48166	433	11.30947	433	24.9592	433	35.95125	433	22.29079	433	49.10396	433
	434	20.75762	434	27.1192	434	-49.05397	434	-62.18639	434	8.711525	434	4.72339	434	-34.92103	434	-47.56901	434	8.596759	434	-.8957344	434	-53.94999	434	-41.73576	434	33.41965	434	5.994311	434	15.69744	434	11.00701	434	-21.20138	434	-13.15445	434	-13.38989	434	10.27275	434	26.20183	434	35.66621	434	21.3716	434	51.3125	434
	435	21.90339	435	25.78371	435	-49.26023	435	-62.64915	435	7.510984	435	7.165226	435	-33.68094	435	-44.68929	435	9.15517	435	-.6127583	435	-53.88745	435	-42.75089	435	32.09974	435	4.3854	435	15.86837	435	8.886371	435	-21.49217	435	-12.9914	435	-14.45939	435	12.74104	435	26.67485	435	35.96043	435	20.96325	435	49.84753	435
	436	22.26082	436	25.02698	436	-48.35046	436	-60.38774	436	6.875659	436	5.998389	436	-33.50861	436	-45.10584	436	8.454021	436	-.8504359	436	-54.09287	436	-44.15934	436	30.9884	436	3.921093	436	16.52754	436	10.87333	436	-21.77227	436	-11.79051	436	-14.54503	436	11.1257	436	27.32297	436	36.94857	436	22.61914	436	51.84362	436
	437	23.80841	437	25.95158	437	-46.76723	437	-61.06594	437	7.146493	437	5.580598	437	-31.97735	437	-44.17494	437	7.836554	437	-1.482498	437	-54.47878	437	-43.10318	437	30.43241	437	4.773182	437	18.02298	437	14.79639	437	-21.73834	437	-13.21575	437	-13.75877	437	12.7287	437	28.04802	437	37.73568	437	23.95676	437	53.13304	437
	438	24.03466	438	26.68521	438	-46.99138	438	-61.49735	438	7.776811	438	8.229145	438	-33.1313	438	-43.6276	438	7.730962	438	-.9243639	438	-54.58099	438	-42.94285	438	30.81307	438	5.524083	438	18.36497	438	15.68272	438	-22.56484	438	-16.4989	438	-13.09996	438	15.8722	438	27.81195	438	37.10799	438	26.91857	438	56.48915	438
	439	24.71374	439	26.2315	439	-46.85221	439	-60.71098	439	7.536964	439	8.161585	439	-32.38032	439	-43.65541	439	7.367537	439	-.1030982	439	-53.8038	439	-41.39841	439	30.78947	439	2.993488	439	21.1417	439	21.15387	439	-22.5181	439	-17.94715	439	-13.8623	439	18.02564	439	27.36521	439	35.73215	439	27.06519	439	55.99418	439
	440	23.91668	440	25.16853	440	-45.64939	440	-60.31883	440	6.805772	440	7.987119	440	-31.24798	440	-46.43821	440	6.38933	440	.683698	440	-53.47462	440	-40.50898	440	29.8136	440	1.679077	440	21.63728	440	22.59152	440	-21.8491	440	-15.27453	440	-13.2281	440	21.75652	440	27.4696	440	35.23313	440	27.53962	440	59.2697	440
	441	24.67013	441	26.41941	441	-46.33318	441	-61.69357	441	6.615762	441	9.423088	441	-30.28659	441	-44.03884	441	7.815989	441	-.0781986	441	-53.52135	441	-38.44078	441	29.75482	441	2.053248	441	24.25969	441	27.71258	441	-21.57372	441	-14.90929	441	-12.91539	441	21.65601	441	26.29313	441	32.21509	441	29.52173	441	60.75964	441
	442	24.75393	442	25.50362	442	-45.83337	442	-62.33856	442	7.481829	442	9.095474	442	-28.31898	442	-39.46503	442	5.598687	442	-1.263252	442	-52.41604	442	-36.7644	442	30.67474	442	3.033399	442	26.34394	442	28.78072	442	-22.54966	442	-13.72317	442	-10.48863	442	22.32239	442	25.15008	442	30.14963	442	29.82085	442	60.40848	442
	443	23.24401	443	24.7108	443	-46.2639	443	-63.41025	443	7.517663	443	5.478711	443	-29.20499	443	-39.98717	443	6.14656	443	-.3264752	443	-52.52703	443	-32.98204	443	29.9115	443	1.672327	443	27.5442	443	30.48307	443	-22.28873	443	-14.92924	443	-10.25336	443	21.62923	443	24.89812	443	29.7846	443	31.07193	443	63.82337	443
	444	24.56761	444	26.61581	444	-45.24045	444	-64.99709	444	8.33872	444	5.007935	444	-28.08088	444	-39.89995	444	6.938483	444	-.6760815	444	-51.35481	444	-32.96263	444	28.06754	444	-2.35984	444	28.99274	444	33.39165	444	-20.06103	444	-15.71024	444	-11.34507	444	22.66595	444	25.72503	444	29.75691	444	32.40545	444	65.52238	444
	445	23.93544	445	26.86641	445	-45.48335	445	-64.85135	445	9.151983	445	6.642891	445	-26.9739	445	-37.57028	445	4.74108	445	-3.275964	445	-49.94104	445	-28.57916	445	26.06162	445	-5.815404	445	26.11557	445	29.1122	445	-20.7313	445	-15.68362	445	-11.87975	445	23.86978	445	24.93333	445	27.94637	445	33.64465	445	64.97548	445
	446	24.43542	446	26.93773	446	-45.78684	446	-64.69713	446	8.334101	446	3.925493	446	-27.0408	446	-36.29686	446	4.938632	446	-3.870311	446	-50.61228	446	-30.01893	446	24.94813	446	-7.614178	446	27.12551	446	30.5196	446	-21.41772	446	-14.69138	446	-13.33636	446	21.79071	446	24.3942	446	28.8727	446	33.3335	446	60.93267	446
	447	23.66194	447	26.80497	447	-43.6338	447	-66.434	447	7.754897	447	4.74302	447	-27.38773	447	-36.19224	447	5.445811	447	-3.329548	447	-51.05116	447	-30.7607	447	24.77782	447	-6.683112	447	28.77222	447	29.88078	447	-24.25041	447	-13.66479	447	-13.84165	447	20.56446	447	24.07791	447	28.59938	447	35.89945	447	63.7337	447
	448	24.30209	448	28.51772	448	-44.74525	448	-67.40326	448	6.448976	448	6.743344	448	-27.19637	448	-35.50842	448	5.918641	448	-3.989313	448	-50.07397	448	-31.58539	448	23.67481	448	-6.282832	448	27.04597	448	27.92988	448	-24.95516	448	-14.91866	448	-14.48085	448	18.26667	448	23.97873	448	28.04209	448	38.40251	448	66.00859	448
	449	24.15722	449	28.1783	449	-43.83625	449	-66.09366	449	6.749118	449	7.647926	449	-26.36903	449	-33.63052	449	5.428957	449	-4.096916	449	-50.71105	449	-31.67568	449	22.40902	449	-9.495424	449	28.47502	449	30.11736	449	-23.41029	449	-17.27314	449	-13.66263	449	16.85098	449	25.10237	449	31.18852	449	38.18134	449	66.62137	449
	450	23.97387	450	28.8697	450	-43.65042	450	-66.64216	450	6.0941	450	8.414328	450	-28.25958	450	-36.7418	450	6.080853	450	-3.81011	450	-51.83412	450	-33.2075	450	21.24825	450	-10.60916	450	28.98535	450	32.65051	450	-23.63213	450	-19.21974	450	-12.30156	450	14.73091	450	26.89978	450	31.45376	450	42.30321	450	72.12997	450
	451	24.36658	451	30.97997	451	-44.58689	451	-67.52641	451	5.218867	451	9.677268	451	-28.29952	451	-37.06109	451	5.512073	451	-5.342383	451	-51.14762	451	-34.20821	451	20.31099	451	-11.35824	451	29.64673	451	31.19057	451	-24.87525	451	-17.96987	451	-12.15048	451	14.13002	451	28.92345	451	30.35509	451	43.19479	451	70.66879	451
	452	24.70341	452	29.2921	452	-43.83739	452	-66.0958	452	3.476588	452	11.60626	452	-27.26309	452	-37.74578	452	6.563263	452	-2.709174	452	-50.74635	452	-33.47541	452	21.11794	452	-9.713678	452	28.86032	452	24.19916	452	-25.50581	452	-19.29013	452	-11.72988	452	14.88792	452	30.0982	452	28.01668	452	42.72042	452	71.47678	452
	453	26.06334	453	29.33056	453	-43.55244	453	-64.65505	453	3.028599	453	9.847302	453	-26.4338	453	-39.79312	453	7.153235	453	-3.240022	453	-49.55918	453	-34.68657	453	20.63382	453	-9.257002	453	29.94452	453	24.4689	453	-26.09112	453	-19.39938	453	-12.22237	453	10.32728	453	31.98619	453	30.82094	453	40.87121	453	70.40105	453
	454	25.87748	454	29.48275	454	-44.40374	454	-66.32449	454	3.924471	454	11.62366	454	-25.38726	454	-39.54369	454	6.944011	454	-2.980859	454	-49.31651	454	-37.07568	454	20.37275	454	-8.734758	454	30.21634	454	26.63626	454	-26.51018	454	-22.16903	454	-10.33391	454	10.94856	454	31.92674	454	30.96235	454	40.17643	454	68.54887	454
	455	27.17015	455	30.97371	455	-44.96458	455	-68.57887	455	4.434739	455	13.57558	455	-23.92173	455	-38.30704	455	6.042451	455	-4.187186	455	-48.7072	455	-35.10866	455	20.21762	455	-8.622481	455	28.62455	455	24.58339	455	-26.89129	455	-20.81309	455	-9.269236	455	10.98626	455	32.23618	455	29.31922	455	41.32946	455	71.2591	455
	456	27.84072	456	30.18674	456	-44.82747	456	-67.64189	456	6.209069	456	12.71622	456	-21.96801	456	-35.54167	456	5.43581	456	-2.841172	456	-48.50418	456	-33.45068	456	21.39304	456	-9.131347	456	29.64349	456	26.12694	456	-27.13908	456	-21.62167	456	-8.659837	456	9.442857	456	33.21746	456	32.42754	456	39.1249	456	67.15933	456
	457	27.66416	457	29.536	457	-42.93928	457	-67.10071	457	7.958126	457	14.93062	457	-19.79737	457	-37.72073	457	4.59621	457	-2.557694	457	-48.24152	457	-32.43565	457	22.56269	457	-7.0148	457	29.15229	457	25.09432	457	-25.65179	457	-20.43182	457	-8.690302	457	8.101233	457	33.62604	457	31.34428	457	39.57413	457	68.38683	457
	458	27.10987	458	29.77891	458	-43.58705	458	-68.27442	458	10.09881	458	15.55757	458	-16.44349	458	-32.64061	458	4.224337	458	-4.682991	458	-46.47586	458	-32.35419	458	21.85152	458	-8.519646	458	30.00273	458	26.52402	458	-26.0675	458	-20.36381	458	-10.49356	458	6.499533	458	34.5304	458	31.73627	458	38.80571	458	67.6991	458
	459	27.03717	459	28.52981	459	-43.37206	459	-67.46925	459	11.71283	459	15.15153	459	-13.59628	459	-28.907	459	4.725769	459	-2.655253	459	-45.52581	459	-30.51815	459	20.38804	459	-9.533912	459	29.38039	459	27.89169	459	-24.44091	459	-19.53368	459	-11.10117	459	5.899819	459	33.18956	459	31.41735	459	38.74067	459	66.93704	459
	460	26.64744	460	30.1368	460	-44.56474	460	-67.31786	460	12.48873	460	11.9696	460	-11.72776	460	-26.28034	460	4.314019	460	-3.513585	460	-45.56991	460	-29.88533	460	19.10387	460	-10.11873	460	29.53002	460	30.84754	460	-25.51801	460	-22.76502	460	-12.69461	460	3.074592	460	32.57114	460	31.87588	460	37.4924	460	69.11543	460
	461	27.54031	461	30.70484	461	-44.3553	461	-68.27969	461	14.20165	461	12.78064	461	-9.515991	461	-22.75995	461	2.828681	461	-4.928006	461	-44.61297	461	-30.33841	461	18.31517	461	-10.57163	461	32.13816	461	34.13413	461	-24.71204	461	-21.18669	461	-14.15389	461	4.705551	461	32.21743	461	30.95553	461	36.31106	461	68.99522	461
	462	27.6972	462	30.366	462	-43.38572	462	-67.77422	462	15.69379	462	13.49093	462	-9.439295	462	-21.87032	462	3.076578	462	-6.088493	462	-43.78139	462	-28.84611	462	17.66212	462	-12.56134	462	30.59801	462	32.3129	462	-24.10003	462	-21.15298	462	-15.48163	462	5.015419	462	31.96258	462	32.19237	462	35.36809	462	69.8573	462
	463	26.63468	463	29.65442	463	-44.18263	463	-67.13199	463	15.49826	463	10.88279	463	-7.301404	463	-19.59307	463	2.875719	463	-6.62802	463	-42.68579	463	-28.58248	463	17.54904	463	-12.46056	463	27.34282	463	30.96188	463	-25.83305	463	-19.5188	463	-17.68053	463	.7318255	463	29.65357	463	32.23145	463	33.72826	463	67.73282	463
	464	26.6066	464	30.61647	464	-43.54061	464	-67.83376	464	16.20486	464	12.63272	464	-6.960667	464	-19.49793	464	1.903434	464	-7.206558	464	-40.91018	464	-29.9981	464	17.94669	464	-9.77313	464	30.15917	464	32.9169	464	-26.14776	464	-20.05764	464	-18.85216	464	2.046619	464	26.55688	464	31.23766	464	32.94648	464	69.16026	464
	465	27.86048	465	31.70947	465	-42.38641	465	-68.89136	465	15.64609	465	14.9538	465	-5.284461	465	-14.19927	465	2.310401	465	-8.778412	465	-41.38331	465	-30.64701	465	16.61527	465	-9.41596	465	29.65464	465	33.80097	465	-28.14896	465	-24.03082	465	-21.81714	465	-.1372419	465	26.47853	465	32.37331	465	31.52875	465	65.79042	465
	466	27.33781	466	30.1483	466	-43.49868	466	-67.78427	466	15.70242	466	15.19833	466	-4.248398	466	-12.91117	466	2.842821	466	-7.404465	466	-41.92189	466	-30.89757	466	15.9846	466	-8.769655	466	30.73042	466	34.02089	466	-28.76451	466	-23.92367	466	-22.81877	466	.6682749	466	28.01638	466	34.79171	466	30.98525	466	65.66979	466
	467	26.97797	467	31.41743	467	-45.18284	467	-67.85792	467	15.79875	467	16.4214	467	-3.267008	467	-15.01973	467	2.969172	467	-7.323005	467	-41.54362	467	-31.43414	467	16.8525	467	-6.78522	467	33.39642	467	37.59994	467	-28.95254	467	-25.16583	467	-23.71683	467	1.102131	467	28.09187	467	30.49572	467	30.71776	467	66.6069	467
	468	28.10961	468	31.76972	468	-45.33577	468	-68.68095	468	14.9473	468	17.66723	468	-1.874657	468	-11.38424	468	2.896056	468	-7.193667	468	-40.60711	468	-32.29578	468	17.99392	468	-5.167867	468	32.36921	468	36.22001	468	-29.37705	468	-24.62553	468	-24.82682	468	1.322614	468	26.55478	468	25.67068	468	28.92312	468	61.43885	468
	469	28.34835	469	29.97574	469	-46.64611	469	-66.85139	469	14.63641	469	17.60207	469	-1.915919	469	-11.33475	469	3.776866	469	-5.184069	469	-40.54845	469	-30.05156	469	16.65073	469	-5.902655	469	31.04617	469	33.18104	469	-30.20175	469	-21.61501	469	-26.34929	469	-1.356532	469	25.11217	469	25.37321	469	28.4975	469	58.92837	469
	470	28.54048	470	31.10856	470	-46.71363	470	-67.46409	470	14.6216	470	14.85194	470	-2.09967	470	-11.78237	470	3.504658	470	-5.509133	470	-39.60102	470	-31.87805	470	15.64154	470	-4.940642	470	33.96143	470	36.55786	470	-30.23181	470	-24.23655	470	-28.62388	470	-5.162485	470	23.62108	470	26.75663	470	28.32965	470	56.50352	470
	471	28.77309	471	31.45175	471	-48.32757	471	-68.85153	471	14.94509	471	16.23174	471	-2.541704	471	-11.80793	471	3.079717	471	-5.747511	471	-40.84354	471	-32.11985	471	14.16563	471	-4.041102	471	34.76991	471	36.32665	471	-30.8875	471	-25.41923	471	-30.09399	471	-4.60712	471	22.05297	471	24.23004	471	30.05771	471	54.99615	471
	472	29.33525	472	31.20053	472	-51.4275	472	-68.54646	472	14.84608	472	15.61578	472	-2.106575	472	-10.7963	472	3.302478	472	-5.635522	472	-40.57277	472	-30.67858	472	12.96115	472	-5.933633	472	34.90485	472	37.8713	472	-29.28408	472	-25.82475	472	-31.64308	472	-4.86616	472	23.09999	472	25.98006	472	29.25019	472	53.46144	472
	473	28.81454	473	31.59092	473	-52.21235	473	-67.9215	473	14.50869	473	14.31538	473	-1.680749	473	-13.77163	473	2.452118	473	-4.516307	473	-39.4982	473	-28.9874	473	11.95621	473	-5.639229	473	35.68878	473	38.509	473	-28.21515	473	-23.63286	473	-31.7446	473	-2.865708	473	24.14225	473	27.01502	473	30.22357	473	51.9719	473
	474	30.39988	474	32.09438	474	-51.35689	474	-69.92214	474	14.14514	474	14.63224	474	-1.866056	474	-20.39997	474	1.986448	474	-4.956944	474	-40.53221	474	-26.43406	474	11.67827	474	-2.634753	474	39.70518	474	38.60058	474	-28.85623	474	-25.75314	474	-32.91068	474	-3.340367	474	26.11595	474	28.51289	474	29.59586	474	50.78979	474
	475	30.10599	475	30.65623	475	-51.61556	475	-70.77945	475	13.78905	475	15.58245	475	-1.26169	475	-16.62347	475	2.624916	475	-3.248429	475	-41.0045	475	-24.11503	475	11.92747	475	-.7998675	475	35.64584	475	34.87399	475	-26.81841	475	-21.77564	475	-33.00003	475	-1.663255	475	27.18269	475	29.38553	475	28.62751	475	43.77975	475
	476	30.67846	476	29.54217	476	-51.5222	476	-69.7384	476	12.75133	476	14.6504	476	-1.60653	476	-16.48733	476	2.636627	476	-2.342581	476	-39.72607	476	-23.26701	476	11.70649	476	-5.354226E-02	476	38.18127	476	37.3849	476	-29.35569	476	-23.94198	476	-32.97501	476	-1.96691	476	28.2826	476	30.46966	476	28.41779	476	44.15502	476
	477	30.37399	477	31.2729	477	-50.72859	477	-71.28095	477	12.5283	477	12.59023	477	-3.479589	477	-16.06959	477	2.030307	477	-5.834752	477	-40.55634	477	-22.91609	477	10.52325	477	.2216589	477	38.03765	477	40.86057	477	-27.02215	477	-26.44407	477	-33.97419	477	-2.187438	477	28.73874	477	31.0031	477	27.48116	477	42.002	477
	478	30.19781	478	32.78557	478	-50.63658	478	-71.45349	478	12.52288	478	14.24521	478	-3.95081	478	-14.19571	478	2.661226	478	-5.327916	478	-39.4592	478	-21.29581	478	10.54525	478	.6511557	478	38.18069	478	40.45924	478	-26.90808	478	-24.23944	478	-33.18658	478	1.961195	478	29.66302	478	30.87436	478	27.49752	478	39.77891	478
	479	29.50044	479	31.68684	479	-49.84325	479	-70.32857	479	12.33662	479	13.40406	479	-3.489686	479	-12.88912	479	1.416421	479	-8.388117	479	-40.45355	479	-20.27728	479	10.52096	479	.6309903	479	37.86834	479	39.2673	479	-27.33044	479	-23.60096	479	-34.61137	479	1.157492	479	30.98235	479	32.36619	479	27.0888	479	40.21457	479
	480	28.77825	480	31.43008	480	-48.5946	480	-70.29491	480	12.73041	480	13.53408	480	-3.586947	480	-12.15426	480	-.5457174	480	-9.520189	480	-40.57181	480	-19.26203	480	10.25404	480	2.651615	480	39.29267	480	41.19317	480	-28.87972	480	-21.966	480	-34.27477	480	1.224862	480	32.61486	480	34.67545	480	26.40629	480	39.93325	480
	481	29.3575	481	32.02532	481	-46.7198	481	-71.71635	481	12.95248	481	14.56424	481	-3.629922	481	-12.97554	481	-.1039395	481	-9.78255	481	-39.99551	481	-17.84783	481	10.39629	481	5.120962	481	41.58082	481	42.94923	481	-30.42813	481	-21.35861	481	-33.6769	481	.9660232	481	32.52017	481	33.22879	481	26.29336	481	40.90377	481
	482	29.3764	482	32.55191	482	-46.24617	482	-73.74354	482	13.15214	482	15.17425	482	-1.603187	482	-7.377727	482	2.695426E-02	482	-11.88255	482	-38.10821	482	-18.02167	482	9.357239	482	6.227267	482	40.84963	482	43.60705	482	-30.50624	482	-20.52192	482	-32.17286	482	.5682442	482	33.02296	482	34.12009	482	24.45547	482	41.59286	482
	483	28.63131	483	33.0204	483	-45.53924	483	-73.55653	483	13.13448	483	15.49805	483	-.6594375	483	-7.341254	483	.6811705	483	-9.258332	483	-38.0408	483	-15.74524	483	10.46837	483	7.872953	483	40.74151	483	43.63984	483	-29.92893	483	-24.17932	483	-30.61959	483	-1.512427	483	33.71301	483	33.95427	483	24.90217	483	43.15746	483
	484	29.52568	484	34.40802	484	-46.03746	484	-74.033	484	11.77646	484	15.84735	484	.8925828	484	-6.647472	484	-.5011725	484	-11.04348	484	-39.02912	484	-19.17469	484	11.05054	484	8.810213	484	42.17503	484	44.99998	484	-31.06012	484	-24.81583	484	-29.64396	484	-2.269124	484	33.69757	484	33.88486	484	25.25084	484	45.65161	484
	485	28.99224	485	33.29757	485	-45.59323	485	-75.25028	485	11.7905	485	17.84684	485	3.481649	485	-3.071518	485	1.614875	485	-8.564314	485	-36.98389	485	-17.70799	485	10.80351	485	9.089672	485	42.05803	485	43.87723	485	-31.48457	485	-20.31075	485	-29.54916	485	-2.347839	485	32.27499	485	31.47055	485	25.06045	485	44.98141	485
	486	29.52129	486	31.96472	486	-47.2326	486	-74.76769	486	11.16066	486	16.21691	486	5.509213	486	-2.737247	486	.5612397	486	-9.622595	486	-37.01928	486	-16.84002	486	10.58473	486	10.11998	486	41.54068	486	43.04496	486	-32.62267	486	-17.66724	486	-28.8845	486	-4.694896	486	31.44218	486	31.29454	486	24.73845	486	45.42826	486
	487	29.00586	487	33.34697	487	-48.29881	487	-76.26614	487	10.9194	487	15.72964	487	7.499644	487	-1.237173	487	1.089554	487	-8.132891	487	-36.07761	487	-16.34944	487	10.86221	487	14.00451	487	41.95261	487	44.2419	487	-33.66916	487	-18.83232	487	-27.3938	487	-4.573676	487	29.75148	487	30.88943	487	23.42932	487	43.71552	487
	488	29.02581	488	33.08575	488	-46.81929	488	-76.9575	488	11.66293	488	17.56755	488	9.598651	488	1.097957	488	1.767616	488	-7.05157	488	-37.26276	488	-18.50287	488	10.81536	488	15.59491	488	43.9437	488	46.30592	488	-33.48115	488	-18.66503	488	-25.04697	488	-3.717891	488	26.88905	488	28.0837	488	23.08081	488	46.42036	488
	489	30.10662	489	32.4964	489	-47.935	489	-76.2168	489	10.63469	489	17.22723	489	11.15648	489	3.747154	489	1.69194	489	-7.171098	489	-36.58915	489	-16.06045	489	10.13453	489	14.69738	489	42.74912	489	45.80233	489	-32.73172	489	-18.34596	489	-22.30477	489	-3.353792	489	27.78463	489	30.57532	489	22.87947	489	45.63268	489
	490	29.78792	490	30.53919	490	-47.26251	490	-75.51088	490	10.29749	490	17.1414	490	11.21948	490	1.920217	490	1.32415	490	-7.119647	490	-37.03546	490	-14.63198	490	10.4716	490	15.65873	490	42.58375	490	45.22105	490	-28.39474	490	-15.49111	490	-20.96803	490	-4.145571	490	29.26563	490	30.02567	490	23.47783	490	44.05234	490
	491	30.50112	491	31.90401	491	-47.66057	491	-75.90585	491	10.15225	491	17.94505	491	9.953414	491	2.421129	491	-.5669273	491	-10.54986	491	-37.3232	491	-11.76406	491	11.04933	491	18.04398	491	44.39502	491	47.26539	491	-27.81561	491	-18.41083	491	-20.43774	491	-5.561368	491	28.87835	491	26.29655	491	24.31112	491	45.94964	491
[truncated: 16 more columns]
