# Supplementary material for: A single Musashi gene allele is sufficient to maintain mouse photoreceptor cells
Source: PLoS One. 2026 May 14;21(5):e0338576. doi: 10.1371/journal.pone.0338576 (PMC13175383; doi:10.1371/journal.pone.0338576)
Supplement: S3 File — (ZIP) [file pone.0338576.s012.zip › Supplementary_data_1_RawERG_data_and_R-code/3rd batch/D84_Msi TKO_CONE_051825.CSV]

Information	Record_No	4629	Record_No	4630	Record_No	4639	Record_No	4640	Record_No	4649	Record_No	4650	Record_No	4659	Record_No	4660
	Animal ID	1080	Animal ID	1080	Animal ID	1087	Animal ID	1087	Animal ID	1081	Animal ID	1081	Animal ID	1084	Animal ID	1084
	Session		Session		Session		Session		Session		Session		Session		Session
	Species/Breed		Species/Breed		Species/Breed		Species/Breed		Species/Breed		Species/Breed		Species/Breed		Species/Breed
	Study protocol #		Study protocol #		Study protocol #		Study protocol #		Study protocol #		Study protocol #		Study protocol #		Study protocol #
	Birthdate	Dec/30/1899	Birthdate	Dec/30/1899	Birthdate	Dec/30/1899	Birthdate	Dec/30/1899	Birthdate	Dec/30/1899	Birthdate	Dec/30/1899	Birthdate	Dec/30/1899	Birthdate	Dec/30/1899
	TestDate	May/18/2025	TestDate	May/18/2025	TestDate	May/18/2025	TestDate	May/18/2025	TestDate	May/18/2025	TestDate	May/18/2025	TestDate	May/18/2025	TestDate	May/18/2025
	TestTime	20:21:31	TestTime	20:21:31	TestTime	20:44:07	TestTime	20:44:07	TestTime	21:06:59	TestTime	21:06:59	TestTime	21:30:35	TestTime	21:30:35
	Protocol	SARO PHOTOPIC CONE	Protocol	SARO PHOTOPIC CONE	Protocol	SARO PHOTOPIC CONE	Protocol	SARO PHOTOPIC CONE	Protocol	SARO PHOTOPIC CONE	Protocol	SARO PHOTOPIC CONE	Protocol	SARO PHOTOPIC CONE	Protocol	SARO PHOTOPIC CONE
	Step_No	2	Step_No	2	Step_No	2	Step_No	2	Step_No	2	Step_No	2	Step_No	2	Step_No	2
	Label	R	Label	L	Label	R	Label	L	Label	R	Label	L	Label	R	Label	L
	Stimulus	WHT Phot WHT 3dB Flash	Stimulus	WHT Phot WHT 3dB Flash	Stimulus	WHT Phot WHT 3dB Flash	Stimulus	WHT Phot WHT 3dB Flash	Stimulus	WHT Phot WHT 3dB Flash	Stimulus	WHT Phot WHT 3dB Flash	Stimulus	WHT Phot WHT 3dB Flash	Stimulus	WHT Phot WHT 3dB Flash
	Low cut (Hz)	0.3	Low cut (Hz)	0.3	Low cut (Hz)	0.3	Low cut (Hz)	0.3	Low cut (Hz)	0.3	Low cut (Hz)	0.3	Low cut (Hz)	0.3	Low cut (Hz)	0.3
	High cut (Hz)	500	High cut (Hz)	500	High cut (Hz)	500	High cut (Hz)	500	High cut (Hz)	500	High cut (Hz)	500	High cut (Hz)	500	High cut (Hz)	500
	Notch	OFF	Notch	OFF	Notch	OFF	Notch	OFF	Notch	OFF	Notch	OFF	Notch	OFF	Notch	OFF
Cursor #	4629 Time	4629 Amp	4630 Time	4630 Amp	4639 Time	4639 Amp	4640 Time	4640 Amp	4649 Time	4649 Amp	4650 Time	4650 Amp	4659 Time	4659 Amp	4660 Time	4660 Amp
1
2
3
4
5
6
7
8
9
10
Wave Data	4629 Time	4629 Amp	4630 Time	4630 Amp	4639 Time	4639 Amp	4640 Time	4640 Amp	4649 Time	4649 Amp	4650 Time	4650 Amp	4659 Time	4659 Amp	4660 Time	4660 Amp
	-20	-2.096973	-20	-3.034474	-20	1.577024	-20	-2.703731E-02	-20	2.575866	-20	7.601274	-20	1.72856	-20	1.186583
	-19	-2.245782	-19	-3.200611	-19	1.767278	-19	-3.759341E-02	-19	2.872613	-19	8.449433	-19	1.563572	-19	1.548133
	-18	-2.316112	-18	-3.342098	-18	2.605038	-18	.6048791	-18	3.161734	-18	9.239182	-18	2.001293	-18	2.089709
	-17	-2.423872	-17	-3.426856	-17	2.37586	-17	.3535336	-17	3.438065	-17	9.885808	-17	2.745004	-17	2.407909
	-16	-2.310441	-16	-3.368036	-16	2.393285	-16	.4459836	-16	3.622941	-16	10.31909	-16	3.167373	-16	2.643456
	-15	-2.19884	-15	-3.38886	-15	2.075234	-15	6.008267E-03	-15	3.714694	-15	10.49923	-15	3.507755	-15	2.511966
	-14	-2.616795	-14	-3.330976	-14	2.183977	-14	.3046409	-14	3.560488	-14	10.06171	-14	3.273196	-14	2.921702
	-13	-2.028777	-13	-3.026631	-13	2.005384	-13	-.2164484	-13	3.789808	-13	10.97217	-13	2.041922	-13	2.098061
	-12	-2.105755	-12	-3.353413	-12	4.539738	-12	2.20518	-12	3.430888	-12	10.46206	-12	3.718697	-12	3.154617
	-11	-2.497851	-11	-3.907277	-11	2.265622	-11	-.3159961	-11	3.861307	-11	10.41141	-11	4.656846	-11	2.660871
	-10	-1.852333	-10	-3.473138	-10	-1.395369E-02	-10	-.8681189	-10	3.80127	-10	10.23015	-10	3.400658	-10	2.848732
	-9	-2.091528	-9	-3.241722	-9	1.470638	-9	-1.073208	-9	3.844403	-9	10.85787	-9	3.955213	-9	1.387812
	-8	-2.18082	-8	-3.433121	-8	3.909738	-8	1.494932	-8	3.555589	-8	12.66677	-8	2.701062	-8	1.068323
	-7	-2.450176	-7	-4.341546	-7	2.713541	-7	.6367408	-7	4.034109	-7	13.14051	-7	2.399398	-7	1.037507
	-6	-1.994778	-6	-3.873108	-6	1.193722	-6	.2700645	-6	4.3077	-6	14.0229	-6	1.526663	-6	1.016163
	-5	-2.606266	-5	-4.52215	-5	-3.57758	-5	-5.145998	-5	3.824883	-5	14.27281	-5	.22122	-5	.8882831
	-4	-2.910508	-4	-5.652806	-4	2.843758	-4	1.035512	-4	5.134128	-4	14.85221	-4	1.545979	-4	-.1504198
	-3	-3.490541	-3	-5.866354	-3	2.767991	-3	-.5707607	-3	5.026143	-3	15.88594	-3	1.904063	-3	.2222096
	-2	-3.657057	-2	-5.782173	-2	-.5520101	-2	-3.532429	-2	5.049486	-2	16.35812	-2	2.945722	-2	.5582616
	-1	-4.266881	-1	-5.757701	-1	1.306482	-1	-1.741535	-1	5.226707	-1	17.11232	-1	2.979645	-1	1.630875
	0	-4.581758	0	-5.833436	0	3.721611	0	-1.467146	0	5.783523	0	18.01648	0	3.937502	0	1.902765
	1	-7.796027	1	-6.17155	1	-2.760469	1	-4.281052	1	3.080335	1	17.84989	1	-3.43263	1	.2170833
	2	-4.941801	2	-6.858352	2	2.31523	2	-2.136907	2	5.959848	2	17.49921	2	4.989405	2	.8868087
	3	-4.251314	3	-6.234601	3	2.566007	3	-1.310589	3	6.17155	3	16.89281	3	4.677627	3	1.15174
	4	-5.265588	4	-5.568301	4	1.195459	4	-1.435838	4	4.806802	4	17.42602	4	2.372125	4	2.25351
	5	-4.832893	5	-5.319952	5	-.6245334	5	-3.106957	5	4.153594	5	17.18607	5	2.02248	5	2.658294
	6	-5.044177	6	-6.492198	6	-.4932505	6	-2.981489	6	3.708007	6	17.23028	6	2.151342	6	2.399216
	7	-5.770289	7	-7.656591	7	-3.848433	7	-6.02446	7	3.613949	7	17.38099	7	1.163174	7	2.277844
	8	-6.961451	8	-8.29946	8	-3.489153	8	-4.229674	8	2.109824	8	16.27583	8	2.175015	8	.9208449
	9	-8.349654	9	-9.337917	9	-9.254271	9	-10.58036	9	.7383559	9	14.13618	9	1.487944	9	.8369853
	10	-10.39982	10	-11.2789	10	-3.170395	10	-5.007786	10	-.6184799	10	12.949	10	1.074165	10	-.8471416
	11	-11.16044	11	-11.85627	11	-9.31868	11	-10.67774	11	-2.273763	11	11.30611	11	1.768392	11	-1.996984
	12	-13.60895	12	-13.85475	12	-12.08169	12	-12.23769	12	-4.691529	12	8.835468	12	.6828532	12	-4.08066
	13	-15.76187	13	-15.9824	13	-13.67246	13	-12.85811	13	-7.170272	13	6.511956	13	-.6129265	13	-5.63117
	14	-17.8506	14	-18.21988	14	-14.34279	14	-12.21262	14	-9.172922	14	5.452166	14	-3.093453	14	-7.288587
	15	-18.8284	15	-19.10782	15	-16.06334	15	-14.33203	15	-9.902905	15	5.008715	15	-2.782783	15	-8.4433
	16	-19.60246	16	-20.02491	16	-18.59639	16	-15.7197	16	-11.11751	16	4.954952	16	-4.981467	16	-10.7481
	17	-19.51235	17	-19.41867	17	-17.08373	17	-14.6354	17	-10.33584	17	5.522008	17	-6.503823	17	-11.23696
	18	-19.26673	18	-18.85566	18	-17.19075	18	-14.94012	18	-9.83085	18	5.693349	18	-7.285647	18	-12.28315
	19	-19.24988	19	-18.62062	19	-15.95778	19	-14.21308	19	-8.876067	19	6.906331	19	-8.011416	19	-11.33539
	20	-18.06507	20	-18.34108	20	-15.89634	20	-15.5234	20	-7.210397	20	8.394053	20	-6.262778	20	-10.59287
	21	-17.42457	21	-17.59691	21	-15.28307	21	-14.48782	21	-6.223885	21	9.69308	21	-4.877022	21	-10.02917
	22	-16.27609	22	-17.28451	22	-14.8504	22	-15.08185	22	-4.912732	22	12.47372	22	-5.138003	22	-8.740149
	23	-14.66543	23	-17.00152	23	-13.44191	23	-13.88189	23	-2.905845	23	15.39242	23	-5.607076	23	-8.148681
	24	-12.18049	24	-15.22719	24	-11.94183	24	-13.62038	24	.446463	24	21.79195	24	-4.21498	24	-7.809654
	25	-7.349161	25	-12.52708	25	-8.344036	25	-13.09032	25	6.617434	25	29.61526	25	-1.869426	25	-5.458374
	26	1.676807	26	-6.543037	26	-4.957646	26	-12.22655	26	16.42674	26	40.51217	26	1.071814	26	-3.7007
	27	14.4415	27	2.226219	27	1.655204	27	-8.22374	27	27.6274	27	53.09935	27	3.853028	27	-.6213945
	28	28.58058	28	13.70756	28	10.08434	28	-4.366872	28	39.74459	28	67.01874	28	5.547434	28	3.55101
	29	41.7094	29	24.82436	29	19.7692	29	2.359337	29	52.06168	29	79.32918	29	12.66339	29	11.4698
	30	52.46934	30	35.70785	30	29.87586	30	9.423513	30	62.24829	30	88.86938	30	23.5402	30	19.64248
	31	60.0909	31	45.46218	31	38.23788	31	14.75096	31	69.41401	31	93.72694	31	30.63334	31	27.1259
	32	64.27686	32	52.7818	32	43.94495	32	20.87022	32	73.01228	32	95.23315	32	34.3728	32	34.22174
	33	65.55362	33	57.71741	33	48.26796	33	25.84388	33	73.01061	33	93.35397	33	38.91495	33	40.27716
	34	64.76434	34	60.68374	34	50.80184	34	29.38773	34	71.0499	34	90.3969	34	40.74156	34	45.4932
	35	61.64867	35	60.46098	35	50.38443	35	30.44647	35	67.47704	35	85.63106	35	44.56166	35	48.40039
	36	56.8396	36	57.16996	36	47.80266	36	30.25372	36	62.52671	36	79.24717	36	46.42668	36	47.83571
	37	51.84499	37	53.94637	37	44.29647	37	28.09321	37	57.24401	37	72.51368	37	43.87427	37	45.78378
	38	45.62918	38	49.42177	38	40.33604	38	25.13721	38	51.02386	38	66.87444	38	41.32904	38	43.43229
	39	39.02818	39	44.16987	39	35.97059	39	23.05666	39	45.13088	39	62.07991	39	35.84042	39	37.67187
	40	32.85791	40	38.8145	40	33.05084	40	21.43801	40	41.40552	40	61.94734	40	31.30205	40	33.41824
	41	27.63415	41	33.00006	41	28.34209	41	18.60081	41	39.97587	41	65.1108	41	27.13141	41	28.514
	42	25.5723	42	27.54668	42	23.34311	42	15.13942	42	44.18249	42	73.98062	42	23.71691	42	23.19201
	43	26.71817	43	23.51598	43	19.71659	43	12.59408	43	52.34993	43	83.88827	43	17.01742	43	18.73577
	44	32.33956	44	23.12389	44	18.82475	44	10.25227	44	62.96425	44	95.25854	44	15.63311	44	17.90893
	45	40.22528	45	25.65489	45	20.29675	45	7.900117	45	73.78191	45	107.4144	45	17.5538	45	17.56245
	46	49.32856	46	30.51595	46	25.12076	46	7.494796	46	83.01286	46	117.4587	46	22.34503	46	21.59596
	47	59.30946	47	38.1852	47	31.88114	47	9.317059	47	90.10178	47	124.0383	47	29.77147	47	27.2273
	48	67.09019	48	45.58034	48	39.84356	48	10.89739	48	94.17473	48	127.2396	48	38.86482	48	35.53925
	49	72.63094	49	52.84966	49	48.69029	49	14.90501	49	95.69963	49	126.1295	49	46.98219	49	44.77485
	50	76.47828	50	60.3107	50	55.67961	50	20.01096	50	95.24749	50	121.9875	50	51.35287	50	52.25956
	51	77.25069	51	66.36131	51	62.99697	51	27.12093	51	92.32619	51	116.5722	51	54.45577	51	57.86857
	52	76.34488	52	70.21361	52	66.58771	52	32.77638	52	87.21318	52	109.0064	52	56.41602	52	61.82876
	53	72.42686	53	70.50932	53	67.67697	53	37.18409	53	81.5408	53	100.8054	53	55.35789	53	62.74463
	54	67.21703	54	69.51445	54	66.59402	54	41.1069	54	74.60056	54	91.3177	54	52.76029	54	60.82649
	55	61.10246	55	67.03609	55	65.30473	55	43.76993	55	67.29374	55	82.44527	55	49.9436	55	58.77161
	56	54.83008	56	63.33133	56	60.145	56	42.96556	56	59.90865	56	73.48484	56	45.44442	56	56.22213
	57	48.23193	57	58.78847	57	57.09118	57	42.81128	57	52.34275	57	64.84159	57	44.82894	57	54.05639
	58	41.01575	58	53.26581	58	53.85937	58	42.11767	58	44.7042	58	56.75817	58	40.34248	58	50.11188
	59	34.67306	59	47.85183	59	49.5036	59	39.62597	59	37.47018	59	50.37188	59	37.99121	59	45.25188
	60	27.93265	60	41.5931	60	43.84044	60	37.09978	60	31.53667	60	44.14218	60	34.38665	60	41.29724
	61	22.6405	61	36.44533	61	38.94847	61	34.32503	61	26.38654	61	38.78279	61	27.08903	61	36.04233
	62	17.30427	62	31.34208	62	34.94398	62	31.54734	62	21.85009	62	35.49705	62	22.53417	62	30.32328
	63	13.2472	63	27.11234	63	30.15269	63	28.67753	63	17.84199	63	32.79109	63	18.7889	63	26.12039
	64	9.438983	64	23.28313	64	26.46155	64	25.86013	64	14.52415	64	30.91319	64	12.77599	64	20.46672
	65	6.695974	65	20.13336	65	23.63557	65	21.74476	65	13.14354	65	29.90365	65	8.833556	65	16.17206
	66	4.757372	66	17.79263	66	20.77445	66	19.15331	66	12.10332	66	29.16784	66	6.267197	66	13.80889
	67	2.944455	67	14.47457	67	18.16158	67	17.25593	67	11.1658	67	30.39979	67	5.515005	67	11.60786
	68	1.211202	68	11.3468	68	16.04457	68	15.89199	68	10.79177	68	31.96662	68	3.181803	68	9.188679
	69	-.1565986	69	8.807755	69	13.4324	69	13.71124	69	10.96644	69	31.8692	69	2.005992	69	7.690939
	70	-1.109002	70	6.537247	70	11.63682	70	11.54901	70	11.37598	70	31.68876	70	1.702598	70	7.286337
	71	-1.782972	71	5.471021	71	12.74521	71	11.949	71	11.41429	71	30.73674	71	1.079708	71	7.419143
	72	-1.698401	72	4.387672	72	12.13722	72	10.86331	72	10.80304	72	29.10061	72	3.131885	72	8.774897
	73	-1.318079	73	3.945281	73	12.7383	73	11.86749	73	10.25049	73	28.64652	73	.877327	73	8.715688
	74	-1.430912	74	3.381739	74	12.10763	74	10.87919	74	9.508504	74	27.49377	74	3.406075	74	11.17555
	75	-1.800092	75	2.812906	75	12.21196	75	10.54288	75	8.620234	75	27.0805	75	3.100296	75	12.28242
	76	-1.342222	76	2.658475	76	13.52768	76	10.55285	76	7.740427	76	26.03066	76	3.21239	76	12.70492
	77	-1.268713	77	2.773819	77	14.4949	77	11.38301	77	7.38236	77	25.06441	77	5.099597	77	16.2929
	78	-1.216063	78	3.280554	78	14.92852	78	12.37543	78	6.40668	78	24.47088	78	6.90117	78	19.02364
	79	-1.205456	79	3.173598	79	14.94314	79	12.95099	79	5.677444	79	24.56852	79	8.864419	79	17.76818
	80	-1.583405	80	3.105792	80	14.32366	80	13.42436	80	4.471101	80	23.76866	80	10.72495	80	19.84391
	81	-1.617132	81	3.466586	81	15.10908	81	13.51599	81	3.647906	81	23.32731	81	10.566	81	19.58968
	82	-2.22697	82	3.5253	82	16.27144	82	14.72987	82	2.846897	82	22.0948	82	11.13682	82	19.82164
	83	-2.693403	83	2.779068	83	15.692	83	16.33057	83	1.982827	83	22.16685	83	9.72584	83	19.45043
	84	-3.918895	84	2.088149	84	14.89455	84	15.93751	84	1.932271	84	22.67951	84	9.510154	84	17.05359
	85	-4.343866	85	1.58463	85	13.88214	85	16.37037	85	.4551403	85	22.10714	85	9.373896	85	17.22909
	86	-4.72791	86	.7319865	86	11.94508	86	15.99274	86	-.5682889	86	22.36658	86	8.94925	86	15.67677
	87	-5.980776	87	-1.018482	87	9.802023	87	15.99635	87	-.1295076	87	22.46259	87	8.803446	87	12.09691
	88	-6.79705	88	-1.865182	88	8.20751	88	14.56052	88	-.8830969	88	20.56387	88	9.104785	88	12.93932
	89	-7.524894	89	-3.109805	89	6.831258	89	13.89103	89	-1.887979	89	19.28021	89	8.145401	89	11.26278
	90	-8.483866	90	-4.116732	90	5.52867	90	14.30931	90	-1.803805	90	19.6709	90	6.492161	90	8.609517
	91	-9.146091	91	-4.845224	91	3.520213	91	12.93691	91	-2.053183	91	21.37232	91	4.124771	91	5.786071
	92	-9.071471	92	-5.737103	92	2.361158	92	12.28053	92	-1.634848	92	21.26605	92	4.18811	92	4.333827
	93	-10.51054	93	-7.691734	93	-.4630843	93	10.01981	93	-1.919797	93	21.0615	93	-.1164855	93	3.417521
	94	-10.52827	94	-8.162999	94	-2.735282	94	7.328897	94	-1.520583	94	21.83262	94	-1.680775	94	2.391757
	95	-10.25	95	-7.784413	95	-1.098264	95	8.429601	95	-.7969888	95	23.86306	95	-1.368316	95	1.160278
	96	-10.2849	96	-8.319976	96	-2.177817	96	6.73543	96	-.9603623	96	25.34027	96	-3.156613	96	.2538833
	97	-10.35746	97	-8.676105	97	-3.027931	97	5.699117	97	-.2871707	97	25.06958	97	.5826418	97	2.723714
	98	-10.44235	98	-8.59776	98	-2.881471	98	5.217149	98	-.1434061	98	25.39335	98	.6200278	98	1.862093
	99	-10.7606	99	-9.117792	99	-3.404905	99	4.690797	99	-.4245377	99	25.20828	99	5.726691E-02	99	1.267384
	100	-11.17219	100	-10.07819	100	-3.79115	100	4.646805	100	-.1955876	100	24.72528	100	.6214935	100	1.721354
	101	-11.19838	101	-10.49092	101	-3.303638	101	4.124167	101	-.234937	101	24.75792	101	2.096118	101	1.583766
	102	-10.9878	102	-10.62347	102	-2.142514	102	5.835078	102	-.6351767	102	24.70636	102	.4803675	102	-.5612265
	103	-10.74813	103	-10.1267	103	-2.551013	103	5.02238	103	-2.037961	103	24.00063	103	.598643	103	-.7225761
	104	-10.76385	104	-10.10091	104	-2.972575	104	4.460981	104	-3.161662	104	22.90688	104	.789674	104	-2.130914E-02
	105	-10.0974	105	-9.592917	105	-1.552273	105	6.20415	105	-3.427997	105	22.49535	105	-.709381	105	-.4628936
	106	-9.747304	106	-9.784452	106	-.7976643	106	7.741165	106	-3.482145	106	22.0449	106	-1.546277	106	-.4449669
	107	-9.659333	107	-10.10338	107	-1.757324	107	7.921694	107	-4.276607	107	21.35767	107	-1.462701	107	2.329123E-02
	108	-9.343721	108	-9.51272	108	-2.159606	108	8.769683	108	-5.276454	108	21.56502	108	-3.131986	108	-.7089736
	109	-8.46981	109	-8.41011	109	-3.113503	109	9.547108	109	-5.404816	109	21.91727	109	-5.141225	109	-2.176356
	110	-8.763861	110	-8.807372	110	-3.911194	110	9.633745	110	-5.032739	110	21.82239	110	-4.172816	110	-.9192688
	111	-9.084212	111	-9.017263	111	-3.371588	111	10.09789	111	-4.517857	111	22.14972	111	-3.297332	111	.1529837
	112	-8.979296	112	-8.506591	112	-2.643816	112	10.14873	112	-4.999562	112	21.16353	112	-3.292344	112	.7021905
	113	-9.373872	113	-8.231706	113	-2.812049	113	10.95892	113	-5.720311	113	21.62677	113	-2.468473	113	-1.004673
	114	-9.457518	114	-7.617034	114	-3.493962	114	10.48546	114	-6.410274	114	20.78753	114	-2.104206	114	-1.515129
	115	-9.813439	115	-7.666559	115	-4.593897	115	10.51077	115	-6.808903	115	20.12274	115	-4.190678	115	-.1978011
	116	-10.15996	116	-7.666184	116	-5.245012	116	10.75677	116	-6.894537	116	20.43405	116	-3.536657	116	-.424244
	117	-9.974229	117	-7.51969	117	-6.241943	117	9.591641	117	-6.923823	117	19.99906	117	-3.364964	117	-.6283523
	118	-9.970733	118	-7.89165	118	-5.303134	118	9.481419	118	-7.615274	118	20.22331	118	-4.073631	118	-2.409889
	119	-10.10077	119	-9.105369	119	-4.829682	119	10.32069	119	-7.648243	119	20.9958	119	-5.502503	119	-2.454203
	120	-11.34818	120	-9.735332	120	-3.91922	120	11.74991	120	-7.34238	120	21.15057	120	-7.749809	120	-3.782933
	121	-11.19094	121	-9.733776	121	-4.242166	121	11.49898	121	-7.139516	121	20.23877	121	-5.771405	121	-2.031747
	122	-10.85602	122	-9.776013	122	-5.362333	122	10.41823	122	-7.307749	122	19.33468	122	-5.405489	122	-1.290895
	123	-11.42276	123	-10.78623	123	-6.000569	123	11.33101	123	-7.709519	123	19.31825	123	-6.864934	123	-3.767922
	124	-11.13929	124	-10.32084	124	-5.947794	124	11.47996	124	-7.746386	124	18.98844	124	-5.059316	124	-1.068547
	125	-11.54237	125	-10.85527	125	-7.199398	125	10.5123	125	-7.37412	125	19.3464	125	-5.817698	125	-3.533026
	126	-11.69497	126	-11.29881	126	-6.383641	126	11.42575	126	-7.529593	126	19.25422	126	-5.276175	126	-2.625236
	127	-12.00929	127	-11.50193	127	-7.296928	127	11.54129	127	-8.04423	127	18.20832	127	-6.464785	127	-3.808558
	128	-11.41238	128	-10.60098	128	-8.196952	128	10.44258	128	-8.499814	128	18.66386	128	-8.021165	128	-4.765944
	129	-10.77342	129	-9.910044	129	-8.031705	129	10.65437	129	-8.669995	129	18.55788	129	-7.383212	129	-3.151125
	130	-10.96121	130	-9.752806	130	-7.036737	130	12.3054	130	-9.556002	130	17.43525	130	-6.667505	130	-3.085352
	131	-10.80948	131	-8.833332	131	-6.679787	131	12.15595	131	-10.95434	131	15.29895	131	-5.718434	131	-3.923039
	132	-10.8655	132	-9.141423	132	-7.731231	132	11.32364	132	-12.0726	132	15.22852	132	-5.037004	132	-2.698073
	133	-10.58077	133	-9.38135	133	-6.999322	133	11.40407	133	-12.77312	133	13.93511	133	-2.7093	133	-1.400497
	134	-11.00844	134	-10.13602	134	-7.016441	134	11.89702	134	-13.77195	134	12.49704	134	-3.809304	134	-3.233447
	135	-11.45858	135	-10.35025	135	-8.037756	135	11.84041	135	-15.31598	135	10.51389	135	-4.994317	135	-3.77003
	136	-11.69715	136	-10.99347	136	-7.878221	136	12.39545	136	-16.57464	136	8.325122	136	-4.614881	136	-3.141113
	137	-11.82106	137	-10.77145	137	-8.751019	137	12.38099	137	-18.19556	137	5.913401	137	-3.216857	137	-1.955814
	138	-11.3736	138	-10.42592	138	-9.348844	138	11.58651	138	-18.77741	138	5.315478	138	-1.256319	138	-2.756508
	139	-11.26233	139	-10.3777	139	-10.3545	139	10.43409	139	-18.74838	139	5.492589	139	-4.077523	139	-4.786643
	140	-10.96729	140	-10.41874	140	-9.507339	140	12.93494	140	-18.33183	140	6.321485	140	-3.589878	140	-3.755744
	141	-11.31243	141	-11.06026	141	-9.26744	141	13.51758	141	-17.76055	141	7.021165	141	-3.801104	141	-3.277267
	142	-11.40989	142	-11.2789	142	-9.854702	142	12.34855	142	-17.83005	142	6.996577	142	-3.545429	142	-4.039279
	143	-11.79717	143	-11.91384	143	-9.500568	143	12.03015	143	-17.70658	143	6.327944	143	-3.838339	143	-4.318979
	144	-11.65316	144	-11.54605	144	-9.830536	144	13.70523	144	-18.38448	144	6.701177	144	-5.623504	144	-5.116162
	145	-11.50987	145	-11.42901	145	-9.44996	145	14.66893	145	-18.13245	145	6.411209	145	-7.227798	145	-6.867919
	146	-12.09897	146	-12.52934	146	-10.56404	146	14.00959	146	-18.66316	146	5.472754	146	-6.718084	146	-7.502877
	147	-12.66844	147	-13.00472	147	-11.09264	147	13.57785	147	-19.06605	147	5.116618	147	-5.51459	147	-6.252618
	148	-12.77028	148	-13.14844	148	-11.57192	148	14.18221	148	-19.01461	148	4.514512	148	-1.937821	148	-5.670051
	149	-13.13553	149	-13.40382	149	-11.71202	149	14.40995	149	-19.98484	149	3.401635	149	-4.55205	149	-7.425483
	150	-12.88051	150	-13.08634	150	-12.25542	150	13.38616	150	-19.47604	150	3.401399	150	-5.052487	150	-7.57195
	151	-12.79692	151	-13.18276	151	-11.02796	151	14.3324	151	-19.42237	151	3.276749	151	-4.992773	151	-7.422668
	152	-12.69321	152	-12.62056	152	-10.82733	152	14.39769	152	-19.97837	152	2.366307	152	-5.372563	152	-7.936722
	153	-12.52787	153	-12.69427	153	-10.53931	153	15.51448	153	-19.48983	153	2.391769	153	-5.007953	153	-8.769182
	154	-12.51652	154	-12.941	154	-9.612489	154	16.38667	154	-19.74975	154	2.492202	154	-8.190572	154	-9.885394
	155	-12.69137	155	-12.5565	155	-10.43439	155	16.87092	155	-19.58395	155	1.597519	155	-8.977189	155	-9.624722
	156	-12.18146	156	-12.23317	156	-11.2544	156	17.56278	156	-18.22684	156	2.5371	156	-9.253637	156	-7.08994
	157	-12.48734	157	-13.08552	157	-12.35956	157	17.22532	157	-19.60427	157	1.558729	157	-9.409057	157	-8.180377
	158	-12.65906	158	-14.19676	158	-12.44689	158	16.96236	158	-19.69268	158	.8986675	158	-7.217274	158	-6.247757
	159	-13.04032	159	-14.54886	159	-12.96523	159	16.58287	159	-19.94538	159	-.1131419	159	-9.073849	159	-7.602654
	160	-13.59189	160	-15.20899	160	-12.03299	160	16.30727	160	-20.82463	160	-1.931212	160	-7.970029	160	-8.400941
	161	-13.73145	161	-15.40373	161	-11.15956	161	16.42087	161	-21.25474	161	-3.787281	161	-8.777235	161	-6.23973
	162	-13.27933	162	-15.39906	162	-10.58646	162	17.56701	162	-22.00927	162	-2.969396	162	-8.448185	162	-6.841188
	163	-13.94574	163	-16.15021	163	-8.865231	163	19.44366	163	-22.33628	163	-2.7088	163	-6.880223	163	-6.875662
	164	-14.07434	164	-15.69972	164	-9.881104	164	18.38981	164	-22.64367	164	-4.084671	164	-6.815787	164	-7.540136
	165	-14.34031	165	-15.43379	165	-10.47227	165	17.96434	165	-22.85562	165	-4.387683	165	-7.695167	165	-7.554396
	166	-14.30783	166	-15.50859	166	-10.84917	166	17.48133	166	-23.44335	166	-4.800951	166	-7.794109	166	-7.382782
	167	-13.87436	167	-14.67497	167	-9.599296	167	18.70473	167	-24.42033	167	-7.766034	167	-8.858176	167	-7.781626
	168	-13.7508	168	-14.20265	168	-9.509276	168	18.8695	168	-24.88765	168	-7.713417	168	-6.750516	168	-7.637957
	169	-13.83618	169	-13.60324	169	-9.433702	169	18.14536	169	-25.92636	169	-8.939154	169	-6.372227	169	-8.001853
	170	-13.84978	170	-13.62943	170	-8.617528	170	19.0771	170	-25.79963	170	-8.813006	170	-5.449203	170	-6.606405
	171	-13.41677	171	-13.43593	171	-7.741592	171	19.83667	171	-26.06766	171	-10.82665	171	-4.310499	171	-7.526673
	172	-12.85587	172	-13.3695	172	-8.677005	172	18.35998	172	-26.22433	172	-11.89469	172	-4.324962	172	-6.777816
	173	-12.97934	173	-13.87737	173	-7.595477	173	19.61349	173	-26.52138	173	-11.22596	173	-6.16436	173	-7.275017
	174	-12.90278	174	-14.27396	174	-7.582802	174	19.69967	174	-27.04614	174	-11.94175	174	-7.601876	174	-7.156252
	175	-13.19903	175	-14.8369	175	-6.857016	175	20.44079	175	-26.65294	175	-12.25247	175	-8.022758	175	-9.059327
	176	-13.04097	176	-15.12218	176	-7.274809	176	19.96965	176	-26.73211	176	-12.4404	176	-9.111374	176	-9.349389
	177	-13.25514	177	-15.97176	177	-6.337133	177	21.20936	177	-26.65924	177	-12.4038	177	-6.945951	177	-8.827163
	178	-13.75046	178	-15.98472	178	-7.83965	178	19.92321	178	-26.41581	178	-11.40025	178	-7.406999	178	-8.432714
	179	-14.10506	179	-16.01729	179	-6.835838	179	20.11422	179	-26.36206	179	-12.15811	179	-8.792565	179	-8.577941
	180	-14.3717	180	-16.10804	180	-7.488575	180	19.56864	180	-26.11841	180	-13.70843	180	-6.858725	180	-8.28284
	181	-14.50813	181	-15.85223	181	-7.234037	181	19.38184	181	-26.74461	181	-15.49551	181	-6.74925	181	-8.168859
	182	-14.46706	182	-15.51356	182	-8.549342	182	16.9432	182	-28.25969	182	-17.8884	182	-4.447951	182	-8.542096
	183	-14.52975	183	-15.28096	183	-8.023059	183	17.43448	183	-29.00568	183	-19.49503	183	-6.216842	183	-8.767466
	184	-14.36007	184	-14.89709	184	-7.482388	184	16.65334	184	-29.70257	184	-21.27877	184	-6.242971	184	-9.413281
	185	-14.21627	185	-14.45209	185	-5.94191	185	16.70736	185	-30.01786	185	-21.41359	185	-5.547857	185	-9.14921
	186	-14.11706	186	-15.03202	186	-5.408889	186	17.08036	186	-31.43301	186	-23.33167	186	-6.303015	186	-8.85666
	187	-14.30689	187	-15.19234	187	-6.185538	187	16.86202	187	-31.08192	187	-23.79157	187	-7.063491	187	-9.755203
	188	-13.6529	188	-14.97061	188	-6.227166	188	17.16456	188	-32.13285	188	-26.0541	188	-8.403849	188	-9.733616
	189	-13.8003	189	-15.18318	189	-7.887003	189	15.98576	189	-32.81209	189	-27.99558	189	-10.19298	189	-10.75445
	190	-13.55481	190	-15.3123	190	-9.165249	190	14.2007	190	-32.86821	190	-27.44457	190	-11.48244	190	-11.73675
	191	-13.68206	191	-15.74203	191	-9.278868	191	14.2284	191	-32.9136	191	-29.36393	191	-11.87771	191	-10.97324
	192	-13.77276	192	-15.57053	192	-8.630522	192	14.31929	192	-33.65489	192	-30.12826	192	-10.03317	192	-10.92153
	193	-13.75144	193	-15.81591	193	-8.615414	193	13.69299	193	-32.82887	193	-30.39737	193	-9.589374	193	-10.79262
	194	-13.67993	194	-16.03925	194	-7.712408	194	13.62258	194	-32.75797	194	-30.12712	194	-9.028605	194	-11.31974
	195	-13.63698	195	-15.91649	195	-7.662214	195	13.32816	195	-33.37898	195	-31.05192	195	-10.10097	195	-10.95472
	196	-13.92571	196	-15.79838	196	-7.701459	196	13.55567	196	-32.85387	196	-31.84625	196	-10.04403	196	-11.87689
	197	-13.81941	197	-15.69016	197	-8.467794	197	12.36917	197	-32.82691	197	-32.82961	197	-9.885207	197	-12.6897
	198	-13.63131	198	-15.20321	198	-7.388551	198	12.5874	198	-33.42284	198	-35.91117	198	-9.362576	198	-11.84658
	199	-13.83709	199	-14.81752	199	-7.365402	199	12.22617	199	-34.22443	199	-37.65966	199	-8.402886	199	-11.03399
	200	-13.75284	200	-14.28378	200	-6.507591	200	12.12847	200	-35.03194	200	-39.41515	200	-6.65598	200	-10.32636
	201	-13.84037	201	-14.10011	201	-5.75427	201	12.791	201	-34.95855	201	-39.82978	201	-8.139174	201	-10.49889
	202	-13.35771	202	-13.79323	202	-5.904793	202	12.11062	202	-34.66014	202	-40.65969	202	-7.831116	202	-11.7294
	203	-13.19709	203	-13.71533	203	-7.433635	203	11.33729	203	-35.47306	203	-42.03578	203	-9.252301	203	-12.07589
	204	-13.41401	204	-14.38473	204	-7.056597	204	11.92706	204	-36.20275	204	-43.41132	204	-11.68093	204	-12.87645
	205	-13.93812	205	-15.40065	205	-7.53033	205	10.54701	205	-35.47659	205	-43.8335	205	-12.60564	205	-12.47968
	206	-14.11456	206	-15.72325	206	-9.306556	206	9.177769	206	-35.14758	206	-43.575	206	-12.53464	206	-12.61069
	207	-13.5182	207	-15.49369	207	-8.479511	207	9.035491	207	-36.2604	207	-46.43031	207	-12.20196	207	-12.70954
	208	-13.2483	208	-15.03656	208	-8.089156	208	9.007181	208	-36.15489	208	-46.80769	208	-12.82579	208	-11.81679
	209	-13.07056	209	-15.19128	209	-7.762867	209	9.623108	209	-36.16947	209	-48.39693	209	-11.66092	209	-12.54672
	210	-13.24839	210	-15.54951	210	-7.746918	210	9.080882	210	-35.73507	210	-49.35405	210	-9.746799	210	-10.72008
	211	-13.03488	211	-14.89575	211	-9.32058	211	8.766105	211	-36.3159	211	-52.18571	211	-11.59449	211	-9.833578
	212	-12.5214	212	-13.539	212	-9.330402	212	8.908312	212	-36.21566	212	-52.2116	212	-10.04187	212	-9.993314
	213	-11.84317	213	-12.74652	213	-9.841114	213	8.933911	213	-36.32203	213	-52.81287	213	-9.534257	213	-10.99963
	214	-12.26377	214	-12.89782	214	-9.162189	214	9.382684	214	-37.33491	214	-54.15753	214	-8.1998	214	-12.82682
	215	-12.73318	215	-13.20037	215	-10.02352	215	7.699031	215	-36.84213	215	-56.7166	215	-9.467904	215	-12.24738
	216	-12.63965	216	-13.11935	216	-10.15622	216	7.604568	216	-36.70259	216	-57.67759	216	-10.9695	216	-12.83673
	217	-12.04972	217	-12.75123	217	-10.50868	217	7.719858	217	-37.2178	217	-58.81093	217	-9.969079	217	-12.27465
	218	-11.96423	218	-12.14223	218	-10.97179	218	7.790483	218	-37.54422	218	-60.0323	218	-10.51709	218	-12.15864
	219	-12.43128	219	-12.62255	219	-11.30871	219	6.821663	219	-38.05394	219	-60.4039	219	-11.39905	219	-13.47344
	220	-11.88056	220	-12.30278	220	-11.43169	220	6.622535	220	-37.30886	220	-62.0517	220	-12.55356	220	-13.30269
	221	-11.81416	221	-11.93209	221	-10.09785	221	7.567825	221	-37.5552	221	-64.6605	221	-12.90141	221	-12.63067
	222	-11.39003	222	-11.72488	222	-10.38933	222	8.048261	222	-37.53351	222	-66.4669	222	-14.52117	222	-14.72534
	223	-11.46189	223	-12.5227	223	-10.77725	223	7.932218	223	-38.36034	223	-67.83178	223	-14.19688	223	-11.82748
	224	-11.52656	224	-13.03807	224	-10.82247	224	7.742688	224	-38.46484	224	-69.43591	224	-13.39331	224	-12.78575
	225	-11.58006	225	-12.99225	225	-10.10058	225	8.568093	225	-38.96944	225	-71.5481	225	-14.64311	225	-13.52176
	226	-11.61856	226	-13.31833	226	-9.922931	226	8.834839	226	-39.61468	226	-74.0358	226	-12.87209	226	-12.3749
	227	-11.6384	227	-13.23202	227	-10.30116	227	8.588918	227	-39.06348	227	-73.98795	227	-13.03593	227	-14.39582
	228	-12.23119	228	-13.36034	228	-10.32174	228	9.985179	228	-40.28282	228	-75.03262	228	-14.12508	228	-12.97371
	229	-11.18374	229	-12.0459	229	-10.72243	229	9.843318	229	-39.89527	229	-75.35488	229	-13.99238	229	-15.11375
	230	-11.63609	230	-11.43522	230	-10.80169	230	10.5487	230	-39.69734	230	-76.49364	230	-11.42057	230	-12.57943
	231	-11.87983	231	-11.37348	231	-10.78729	231	10.90046	231	-40.27671	231	-80.19265	231	-11.94635	231	-14.00428
	232	-11.74204	232	-11.66749	232	-11.15432	232	10.45812	232	-40.04601	232	-81.52331	232	-12.89342	232	-15.16204
	233	-12.72355	233	-12.47375	233	-10.5733	233	11.27723	233	-40.73213	233	-83.44693	233	-13.11746	233	-14.64866
	234	-12.45092	234	-12.54421	234	-9.97739	234	12.07327	234	-40.11578	234	-84.04073	234	-9.158024	234	-11.42163
	235	-12.4498	235	-11.40571	235	-9.811527	235	12.04562	235	-40.19777	235	-85.76385	235	-10.00791	235	-12.82181
	236	-12.3655	236	-11.04357	236	-10.04551	236	12.40043	236	-40.55296	236	-87.80911	236	-8.85383	236	-13.96592
	237	-11.53798	237	-10.59337	237	-10.53369	237	12.72934	237	-40.53945	237	-89.68156	237	-8.568327	237	-12.65077
	238	-11.58162	238	-11.17504	238	-11.0216	238	12.84385	238	-40.06049	238	-91.12822	238	-9.918583	238	-13.60149
	239	-11.33011	239	-12.09027	239	-11.15989	239	12.76046	239	-40.28637	239	-92.98827	239	-9.853115	239	-12.64484
	240	-11.34926	240	-12.70104	240	-10.73518	240	13.32075	240	-39.47612	240	-94.39746	240	-12.64804	240	-13.31363
	241	-11.25022	241	-12.70799	241	-10.91136	241	13.9534	241	-40.2373	241	-96.8844	241	-11.57864	241	-12.97254
	242	-10.81125	242	-12.51008	242	-9.466949	242	14.92507	242	-40.53963	242	-100.0547	242	-12.793	242	-13.19896
	243	-10.8119	243	-12.63834	243	-10.36783	243	14.95873	243	-40.6436	243	-102.636	243	-12.05318	243	-13.32262
	244	-10.17228	244	-12.3065	244	-10.12236	244	15.90766	244	-42.36108	244	-106.5265	244	-10.50794	244	-12.04497
	245	-10.28969	245	-12.2898	245	-11.54211	245	16.42158	245	-43.6432	245	-109.0591	245	-8.816919	245	-11.32617
	246	-9.908504	246	-11.683	246	-12.34113	246	16.33172	246	-44.08044	246	-111.4137	246	-8.12551	246	-10.97837
	247	-10.52942	247	-11.99125	247	-12.04648	247	16.61508	247	-44.52587	247	-114.5082	247	-8.470353	247	-14.22664
	248	-10.93012	248	-11.79035	248	-11.72162	248	15.95741	248	-45.65806	248	-117.1835	248	-6.942477	248	-12.80214
	249	-10.75844	249	-11.81654	249	-9.618522	249	17.39599	249	-45.6721	249	-118.9537	249	-6.98232	249	-12.31277
	250	-10.98629	250	-11.4261	250	-8.909112	250	18.12039	250	-46.20424	250	-121.6724	250	-5.850868	250	-10.65092
	251	-10.52257	251	-10.77589	251	-8.224699	251	19.31931	251	-45.49703	251	-122.8092	251	-5.622451	251	-11.99362
	252	-9.974657	252	-10.52507	252	-9.269108	252	19.5763	252	-45.52796	252	-124.4768	252	-5.715815	252	-12.26424
	253	-9.751947	253	-10.10456	253	-10.87774	253	19.13345	253	-45.98167	253	-127.4127	253	-6.469707	253	-13.0301
	254	-8.772114	254	-9.6461	254	-11.88991	254	19.48773	254	-46.79524	254	-130.4809	254	-6.259552	254	-12.465
	255	-9.392773	255	-10.40234	255	-10.81717	255	20.08317	255	-46.88139	255	-132.79	255	-7.973973	255	-13.18855
	256	-8.583948	256	-10.55668	256	-10.28462	256	19.60456	256	-46.78596	256	-134.762	256	-8.514826	256	-15.05993
	257	-8.35273	257	-10.34186	257	-9.176959	257	21.10748	257	-47.5639	257	-137.7066	257	-9.658912	257	-13.79285
	258	-8.33482	258	-9.709325	258	-7.745102	258	22.66537	258	-47.80402	258	-139.7339	258	-9.93384	258	-14.44892
	259	-7.543745	259	-9.112173	259	-8.348435	259	22.22609	259	-48.95746	259	-142.883	259	-8.631198	259	-12.41721
	260	-6.719609	260	-8.608847	260	-9.24284	260	22.31672	260	-49.30005	260	-145.193	260	-6.663221	260	-11.27504
	261	-6.440398	261	-8.556578	261	-9.694593	261	24.00594	261	-49.63681	261	-147.6181	261	-6.396833	261	-11.22523
	262	-6.216054	262	-8.827002	262	-11.54221	262	23.2522	262	-49.97656	262	-149.5174	262	-7.20473	262	-12.46398
	263	-6.574699	263	-9.238119	263	-11.9291	263	23.57226	263	-49.47203	263	-150.8237	263	-4.535767	263	-11.74941
	264	-7.432516	264	-9.523963	264	-11.07924	264	24.45195	264	-49.59607	264	-153.0939	264	-5.738572	264	-13.62552
	265	-7.091963	265	-8.967358	265	-11.36927	265	24.12104	265	-49.72369	265	-154.145	265	-7.76811	265	-11.95418
	266	-6.892347	266	-8.781119	266	-11.43234	266	23.39779	266	-50.85218	266	-156.8507	266	-9.098281	266	-12.03884
	267	-6.865026	267	-8.703861	267	-9.615294	267	25.43696	267	-49.91605	267	-158.1574	267	-9.15376	267	-12.88124
	268	-7.404124	268	-9.081073	268	-9.625201	268	25.59306	268	-50.49556	268	-161.4117	268	-8.374774	268	-12.57612
	269	-6.785686	269	-8.040291	269	-10.30879	269	25.17638	269	-50.02287	269	-163.6553	269	-7.328176	269	-12.21933
	270	-6.78026	270	-8.470244	270	-8.881748	270	26.65292	270	-50.56535	270	-166.1692	270	-6.786458	270	-11.45359
	271	-6.822657	271	-8.599067	271	-9.697681	271	26.17207	271	-50.91411	271	-169.093	271	-7.523998	271	-12.03401
	272	-6.614375	272	-8.838003	272	-10.12003	272	26.69397	272	-51.37007	272	-171.5449	272	-8.012065	272	-11.13129
	273	-6.381085	273	-9.01195	273	-10.08055	273	27.14582	273	-50.94779	273	-172.4679	273	-10.15594	273	-12.41803
	274	-6.247216	274	-8.563059	274	-10.36098	274	27.33113	274	-51.22236	274	-174.9075	274	-9.482351	274	-11.38275
	275	-5.866041	275	-7.493576	275	-10.73465	275	27.38782	275	-49.87227	275	-175.7749	275	-9.61748	275	-11.16771
	276	-5.384216	276	-6.903709	276	-10.50481	276	27.41177	276	-49.97792	276	-178.3398	276	-10.72478	276	-11.97389
	277	-5.401018	277	-7.509623	277	-10.20523	277	27.69357	277	-49.20972	277	-179.707	277	-11.24874	277	-11.64589
	278	-5.340753	278	-7.755645	278	-10.34363	278	27.83221	278	-48.88072	278	-181.792	278	-10.76732	278	-11.58212
	279	-5.336408	279	-7.795039	279	-10.32703	279	27.69387	279	-49.73236	279	-183.1557	279	-10.02632	279	-12.62142
	280	-5.968615	280	-8.478847	280	-11.16618	280	28.01104	280	-49.01648	280	-183.8597	280	-9.165051	280	-12.69189
	281	-6.713399	281	-8.919138	281	-11.10541	281	28.09971	281	-48.60433	281	-184.7253	281	-7.849234	281	-11.75329
	282	-6.984549	282	-9.006993	282	-11.07659	282	27.8751	282	-48.21252	282	-186.6372	282	-6.67838	282	-11.34742
	283	-7.702522	283	-9.658992	283	-10.60297	283	27.43935	283	-48.13313	283	-187.0343	283	-7.163348	283	-12.27349
	284	-8.20487	284	-9.654704	284	-9.227178	284	27.5412	284	-47.60528	284	-187.3849	284	-6.608046	284	-12.24887
	285	-7.946226	285	-8.944503	285	-7.73574	285	28.80314	285	-46.97391	285	-187.9011	285	-7.602793	285	-12.55711
	286	-7.979972	286	-8.414267	286	-7.167015	286	30.15722	286	-46.34727	286	-188.3336	286	-7.990322	286	-14.17312
	287	-8.035257	287	-8.733703	287	-7.530058	287	30.02254	287	-45.51668	287	-189.0665	287	-11.0128	287	-13.87318
	288	-7.460653	288	-8.147323	288	-8.140989	288	29.62042	288	-45.04983	288	-188.8493	288	-11.40601	288	-14.90165
	289	-6.946263	289	-7.805037	289	-9.102711	289	29.23778	289	-45.36477	289	-189.4831	289	-11.76921	289	-14.37811
	290	-6.864803	290	-7.866948	290	-7.784683	290	30.24149	290	-44.52861	290	-189.1616	290	-11.62598	290	-13.38158
	291	-6.30593	291	-7.574065	291	-7.744852	291	29.86921	291	-44.54924	291	-190.4422	291	-11.26151	291	-12.18165
	292	-6.535941	292	-7.688084	292	-6.622295	292	29.87196	292	-45.74532	292	-191.4421	292	-11.26688	292	-11.24008
	293	-6.496124	293	-7.734855	293	-6.559673	293	29.57455	293	-45.36479	293	-191.1982	293	-10.29296	293	-10.70308
	294	-6.340258	294	-7.614898	294	-6.060875	294	30.2819	294	-45.30982	294	-191.299	294	-9.143544	294	-10.45234
	295	-6.131784	295	-7.37133	295	-6.780144	295	30.31262	295	-46.59536	295	-192.8034	295	-10.00585	295	-11.32416
	296	-5.849411	296	-7.476761	296	-6.46421	296	30.92111	296	-46.90658	296	-192.3669	296	-9.063678	296	-11.54566
	297	-6.197948	297	-7.848269	297	-6.965044	297	30.37549	297	-47.48409	297	-193.3458	297	-8.032247	297	-11.13978
	298	-6.474584	298	-7.646033	298	-6.768723	298	29.89513	298	-47.7618	298	-194.4195	298	-7.912388	298	-12.26816
	299	-6.853277	299	-7.769178	299	-5.76906	299	30.24575	299	-48.49438	299	-195.0617	299	-8.781475	299	-11.61594
	300	-6.951968	300	-7.471856	300	-6.135031	300	30.24732	300	-48.88126	300	-195.9238	300	-8.732656	300	-11.16292
	301	-7.034111	301	-7.034105	301	-5.582047	301	30.93092	301	-47.90729	301	-194.2623	301	-8.512842	301	-10.84978
	302	-6.682821	302	-6.609383	302	-6.778775	302	30.33516	302	-47.64252	302	-193.255	302	-10.52272	302	-11.55253
	303	-6.46624	303	-6.481939	303	-7.489141	303	30.16897	303	-47.21334	303	-192.6227	303	-10.65631	303	-12.64154
	304	-6.077332	304	-5.905241	304	-8.370444	304	29.53797	304	-46.42336	304	-191.3331	304	-10.87067	304	-12.15204
	305	-5.599212	305	-5.776536	305	-7.958191	305	29.44621	305	-45.76894	305	-190.2852	305	-9.512656	305	-11.9811
	306	-5.130176	306	-5.881048	306	-7.804071	306	29.76104	306	-45.21064	306	-188.4277	306	-10.37945	306	-12.20361
	307	-4.496111	307	-5.677331	307	-7.968348	307	30.1424	307	-44.23547	307	-187.4587	307	-10.59888	307	-11.54969
	308	-4.836732	308	-6.176729	308	-7.5375	308	29.73942	308	-43.29618	308	-186.9751	308	-9.681253	308	-12.15042
	309	-5.032547	309	-6.970189	309	-8.017114	309	29.92493	309	-42.97652	309	-186.9204	309	-10.30207	309	-11.71737
	310	-5.659335	310	-8.161805	310	-8.009503	310	30.10937	310	-42.97931	310	-186.2577	310	-8.084841	310	-11.91867
	311	-5.410655	311	-7.776377	311	-8.775085	311	28.86025	311	-42.3315	311	-184.935	311	-10.2968	311	-12.07874
	312	-5.696195	312	-7.23613	312	-9.192313	312	28.68151	312	-41.93937	312	-183.3976	312	-10.47566	312	-11.91463
	313	-5.635112	313	-7.259958	313	-8.983584	313	28.82664	313	-41.94279	313	-182.6423	313	-9.555185	313	-11.66482
	314	-5.303103	314	-6.733169	314	-8.739107	314	28.72848	314	-41.73069	314	-181.4853	314	-11.78512	314	-13.35257
	315	-5.504771	315	-6.407377	315	-8.532833	315	26.52814	315	-41.41362	315	-180.3659	315	-12.63834	315	-14.25336
	316	-5.717973	316	-6.181728	316	-7.72686	316	27.12679	316	-41.17311	316	-178.6142	316	-14.0309	316	-13.13273
	317	-5.195846	317	-5.520743	317	-7.070817	317	27.44019	317	-40.39821	317	-177.5898	317	-14.20058	317	-12.84676
	318	-4.718134	318	-4.301504	318	-6.613973	318	27.08886	318	-39.28492	318	-174.8355	318	-13.56551	318	-12.34299
	319	-4.512623	319	-3.766435	319	-6.539324	319	26.86414	319	-38.66385	319	-173.6219	319	-13.18999	319	-12.68749
	320	-4.654814	320	-4.463671	320	-6.811024	320	27.08347	320	-38.07439	320	-172.2141	320	-12.65908	320	-11.50332
	321	-5.115639	321	-5.388557	321	-6.709704	321	26.86141	321	-38.43074	321	-170.8685	321	-13.20604	321	-11.80848
	322	-4.508385	322	-5.427925	322	-7.259008	322	25.91361	322	-38.23482	322	-170.0177	322	-13.34814	322	-11.26967
	323	-4.195433	323	-5.62837	323	-6.895516	323	26.81345	323	-38.23965	323	-167.6386	323	-12.79682	323	-10.75472
	324	-4.196863	324	-5.438212	324	-6.898446	324	27.26946	324	-37.6988	324	-165.725	324	-12.99543	324	-10.4166
	325	-4.221613	325	-5.100183	325	-7.206588	325	26.30948	325	-37.34081	325	-164.6411	325	-11.6855	325	-10.39225
	326	-4.039033	326	-4.548684	326	-8.804225	326	24.63351	326	-36.60161	326	-162.8266	326	-11.56734	326	-10.67622
	327	-3.897644	327	-4.767791	327	-7.056965	327	25.95994	327	-36.29002	327	-160.0145	327	-10.05545	327	-10.30396
	328	-4.324971	328	-5.134848	328	-5.9932	328	26.08064	328	-36.03033	328	-157.2728	328	-10.82476	328	-9.910458
	329	-4.204327	329	-4.786652	329	-5.663167	329	25.19684	329	-35.55174	329	-153.7104	329	-10.64008	329	-10.4132
	330	-4.874795	330	-4.868482	330	-4.410345	330	26.2594	330	-34.39853	330	-150.3957	330	-8.5919	330	-9.650641
	331	-4.962572	331	-3.919216	331	-4.450102	331	26.1661	331	-33.97334	331	-148.5617	331	-10.61119	331	-10.12861
	332	-4.869955	332	-3.872035	332	-5.467269	332	25.6661	332	-32.99243	332	-146.3329	332	-10.60999	332	-10.30091
	333	-5.195458	333	-3.680823	333	-6.451997	333	24.98696	333	-33.27786	333	-144.704	333	-10.83206	333	-10.88612
	334	-4.924885	334	-3.302811	334	-5.809552	334	24.60288	334	-32.42356	334	-142.2007	334	-10.71355	334	-10.78186
	335	-4.623901	335	-3.41886	335	-4.970738	335	24.09645	335	-31.55862	335	-139.4916	335	-11.0322	335	-10.9872
	336	-5.023089	336	-3.771519	336	-4.435446	336	24.21076	336	-31.2933	336	-135.8885	336	-11.60609	336	-10.17232
	337	-5.116644	337	-3.881167	337	-3.358271	337	25.03537	337	-30.68975	337	-134.1867	337	-11.03524	337	-10.25754
	338	-5.005558	338	-4.031558	338	-3.121071	338	24.69574	338	-30.19384	338	-130.9843	338	-11.63139	338	-10.34682
	339	-4.498697	339	-3.710949	339	-4.728611	339	24.02777	339	-29.94245	339	-127.6082	339	-12.03191	339	-9.834074
	340	-3.992599	340	-3.300433	340	-4.890604	340	24.38322	340	-28.57296	340	-124.1284	340	-12.11659	340	-9.14729
	341	-3.720324	341	-2.642992	341	-5.265249	341	24.24436	341	-26.39191	341	-119.8364	341	-12.31134	341	-9.617458
	342	-3.530328	342	-2.522598	342	-5.035705	342	23.12425	342	-26.27933	342	-118.5916	342	-11.18437	342	-10.3732
	343	-3.654897	343	-3.640933	343	-4.498018	343	23.10941	343	-26.20753	343	-115.2767	343	-11.68685	343	-9.680424
	344	-3.73338	344	-3.879238	344	-4.555282	344	22.47429	344	-24.29459	344	-111.5654	344	-11.35499	344	-8.947668
	345	-3.598017	345	-2.973923	345	-3.785118	345	23.11865	345	-23.08941	345	-109.1048	345	-9.300689	345	-8.852264
	346	-3.592822	346	-2.630925	346	-2.827062	346	23.60815	346	-22.61055	346	-105.7288	346	-8.113461	346	-9.27771
	347	-3.548368	347	-2.442813	347	-3.255224	347	22.91671	347	-22.68644	347	-102.0731	347	-6.99395	347	-9.02788
	348	-3.476603	348	-1.973299	348	-4.140794	348	22.05094	348	-22.48193	348	-99.31506	348	-8.251475	348	-9.610012
	349	-3.056353	349	-2.161026	349	-4.469711	349	21.71518	349	-21.96917	349	-97.38714	349	-7.848593	349	-10.08815
	350	-3.758232	350	-2.501936	350	-4.108937	350	21.38376	350	-21.46338	350	-95.68188	350	-7.749786	350	-10.7073
	351	-3.501906	351	-2.273891	351	-4.029762	351	20.67554	351	-20.82549	351	-93.69454	351	-9.712247	351	-11.18708
	352	-3.281372	352	-1.953359	352	-4.452872	352	18.46122	352	-20.88684	352	-91.54279	352	-10.49846	352	-12.32002
	353	-3.570244	353	-2.033749	353	-4.093894	353	18.47911	353	-20.3547	353	-89.01252	353	-11.80224	353	-12.04133
	354	-2.781718	354	-1.396758	354	-2.704797	354	18.55761	354	-20.23071	354	-87.75237	354	-11.03296	354	-11.6859
	355	-2.230118	355	-.8433331	355	-2.941155	355	18.1371	355	-19.73224	355	-85.40804	355	-10.97818	355	-11.10477
	356	-1.915484	356	-1.360206	356	-3.998812	356	17.30555	356	-19.09507	356	-83.47989	356	-11.811	356	-9.770872
	357	-1.669814	357	-1.566773	357	-3.607015	357	17.43067	357	-18.85906	357	-81.05374	357	-10.50513	357	-10.87362
	358	-1.712527	358	-1.535889	358	-3.353757	358	17.17996	358	-17.75437	358	-77.59667	358	-12.29875	358	-10.84693
	359	-1.19908	359	-1.013839	359	-2.996002	359	16.35741	359	-16.73523	359	-74.73149	359	-12.27129	359	-11.63888
	360	-1.446039	360	-1.358246	360	-2.805442	360	16.66451	360	-15.46316	360	-71.86524	360	-11.46227	360	-11.50216
	361	-.855005	361	-.8490625	361	-3.643281	361	15.7522	361	-15.01928	361	-68.64952	361	-11.50117	361	-10.92303
	362	-9.994245E-02	362	7.887423E-02	362	-3.723994	362	15.01015	362	-13.92931	362	-64.96275	362	-9.563874	362	-11.17086
	363	-.4967237	363	.2351006	363	-4.1028	363	14.38406	363	-13.0568	363	-61.82256	363	-9.122817	363	-10.57804
	364	-.409043	364	1.235463	364	-2.956271	364	14.17804	364	-12.4455	364	-59.60526	364	-7.125342	364	-10.06892
	365	-3.620376E-02	365	2.001424	365	-2.607852	365	12.85593	365	-12.31695	365	-57.58992	365	-6.580955	365	-10.81494
	366	-.2700517	366	1.534668	366	-1.306149	366	13.04114	366	-11.17683	366	-54.02534	366	-8.243726	366	-12.12645
	367	-.4441309	367	1.038347	367	-1.454245	367	12.9045	367	-11.28016	367	-52.39505	367	-9.068746	367	-11.50628
	368	-1.075356	368	1.327319	368	-2.554177	368	12.69331	368	-10.94753	368	-49.42385	368	-10.64506	368	-12.71214
	369	-.6403085	369	1.86274	369	-3.272095	369	11.91864	369	-11.42983	369	-48.14832	369	-10.80918	369	-13.08126
	370	-.6842695	370	1.651443	370	-3.169619	370	11.46013	370	-10.43987	370	-45.55542	370	-9.777143	370	-12.06745
	371	-1.08512	371	.8786867	371	-2.600893	371	10.16847	371	-9.646005	371	-43.94082	371	-9.282529	371	-11.5569
	372	-.7223942	372	.3546783	372	-1.442282	372	10.06702	372	-9.32641	372	-41.96452	372	-7.62882	372	-11.3566
	373	-1.086447	373	7.236924E-02	373	-1.367635	373	11.12776	373	-9.210627	373	-39.60453	373	-8.86001	373	-11.13364
	374	-1.101847	374	-.1657427	374	-1.427849	374	10.39836	374	-8.214175	374	-36.14474	374	-6.669494	374	-10.34211
	375	-.7902314	375	.2246251	375	-2.023356	375	10.96825	375	-8.103898	375	-33.57043	375	-8.664782	375	-11.40167
	376	-.4117688	376	.1023218	376	-2.627757	376	10.20167	376	-7.522418	376	-31.3674	376	-9.45293	376	-12.32759
	377	-.2228333	377	.2491457	377	-2.28866	377	10.06563	377	-7.693125	377	-29.19521	377	-10.63273	377	-12.9539
	378	.5712521	378	1.285843	378	-2.163306	378	9.622135	378	-6.876272	378	-26.53946	378	-13.91233	378	-13.32752
	379	.8761308	379	2.128098	379	-1.892553	379	9.596234	379	-6.740441	379	-24.84504	379	-12.58677	379	-12.26386
	380	1.603436	380	2.971639	380	-1.828472	380	9.877607	380	-6.795731	380	-23.79979	380	-13.18831	380	-12.42531
	381	1.527144	381	3.589912	381	-1.632041	381	8.501983	381	-7.205832	381	-21.93101	381	-11.11038	381	-13.31444
	382	1.010179	382	2.975238	382	-1.763159	382	8.358713	382	-7.308232	382	-20.20784	382	-10.17889	382	-13.84376
	383	.8895093	383	1.919271	383	-1.701225	383	8.370013	383	-7.107625	383	-18.21042	383	-11.11405	383	-12.41357
	384	.4475628	384	1.187137	384	-1.908978	384	8.022676	384	-6.83847	384	-16.70879	384	-10.47043	384	-11.39374
	385	.2682082	385	1.844519	385	-1.947779	385	8.181163	385	-6.720229	385	-14.2418	385	-10.33214	385	-11.34203
	386	-.3342063	386	1.26369	386	-2.229352	386	7.69312	386	-6.436044	386	-12.80672	386	-10.26758	386	-11.88337
	387	-.4075338	387	1.152649	387	-2.676507	387	7.31159	387	-5.706769	387	-11.89676	387	-11.97902	387	-12.61828
	388	1.336398E-02	388	1.049071	388	-2.673698	388	6.98692	388	-5.502671	388	-10.75668	388	-14.84165	388	-13.58159
	389	.1720438	389	.8188547	389	-2.176162	389	6.440034	389	-5.355506	389	-9.228654	389	-14.49258	389	-12.77731
	390	.9469688	390	1.520927	390	-2.42514	390	6.45935	390	-4.927917	390	-6.144008	390	-14.73406	390	-13.32804
	391	.78847	391	1.815936	391	-1.806599	391	6.835282	391	-4.089796	391	-3.314548	391	-15.54675	391	-12.87183
	392	1.002158	392	2.211175	392	-2.36287	392	6.292963	392	-4.078462	392	-1.98877	392	-16.30173	392	-13.96184
	393	1.800498	393	2.433519	393	-2.589916	393	6.172011	393	-3.765376	393	-.35333	393	-13.5772	393	-13.07693
	394	2.677833	394	3.343121	394	-1.74781	394	6.983248	394	-3.210032	394	.9199355	394	-10.67177	394	-11.26001
	395	2.825077	395	3.234567	395	-1.286575	395	6.980789	395	-2.144511	395	2.783554	395	-11.4492	395	-11.89568
	396	3.305185	396	2.884776	396	-2.585828	396	5.202045	396	-1.617508	396	4.908803	396	-10.59438	396	-11.55356
	397	2.536327	397	2.473214	397	-3.141629	397	5.462343	397	-2.046937	397	6.898807	397	-9.672179	397	-10.3672
	398	2.101684	398	2.366167	398	-2.867859	398	5.76195	398	-1.870179	398	8.540605	398	-9.769665	398	-11.56466
	399	1.904584	399	2.337377	399	-4.661894	399	3.522444	399	-1.436766	399	9.71541	399	-11.60979	399	-12.25513
	400	2.084651	400	2.64594	400	-4.492584	400	2.159664	400	-1.186901	400	11.12314	400	-13.55513	400	-12.61637
	401	1.771731	401	2.305014	401	-3.690102	401	2.709057	401	-.4765955	401	13.34988	401	-12.03743	401	-11.39061
	402	1.450889	402	2.063053	402	-2.352548	402	2.094155	402	-.8706154	402	14.38566	402	-12.45414	402	-12.00452
	403	1.398378	403	1.926876	403	-1.32847	403	2.323596	403	-1.216298	403	15.93053	403	-13.31386	403	-12.18646
	404	1.031624	404	1.975311	404	-2.046465	404	2.636781	404	-1.830319	404	15.8654	404	-11.70634	404	-11.4784
	405	1.812382	405	2.646278	405	-2.267595	405	2.401073	405	-2.218688	405	15.96952	405	-12.17013	405	-11.90804
	406	2.472474	406	2.642587	406	-3.348535	406	1.143173	406	-2.598179	406	16.77609	406	-11.38192	406	-10.66945
	407	2.803738	407	3.352801	407	-3.361364	407	3.025453	407	-2.800816	407	17.30939	407	-12.06929	407	-10.84709
	408	3.338273	408	3.85822	408	-3.485656	408	2.342002	408	-3.324844	408	18.38607	408	-11.82245	408	-11.57944
	409	3.044057	409	3.173538	409	-3.761295	409	2.022157	409	-4.013769	409	18.57985	409	-9.585389	409	-10.23341
	410	3.175385	410	2.971764	410	-3.539219	410	1.660346	410	-3.595835	410	19.95347	410	-9.916554	410	-8.407441
	411	2.756138	411	2.519385	411	-3.121573	411	1.400737	411	-3.177126	411	21.44742	411	-8.255922	411	-9.332757
	412	2.949066	412	3.709846	412	-4.448861	412	.9438863	412	-3.119054	412	23.27225	412	-10.04927	412	-10.0422
	413	2.887391	413	3.025051	413	-4.447507	413	2.224334	413	-2.837135	413	23.99433	413	-10.07042	413	-9.421876
	414	2.492277	414	2.712936	414	-5.369202	414	.8413337	414	-2.405838	414	26.0608	414	-8.520666	414	-9.934438
	415	2.623683	415	2.512866	415	-3.623515	415	1.159179	415	-2.147981	415	26.60457	415	-10.20124	415	-10.48081
	416	2.492891	416	2.503713	416	-3.812522	416	-.4401811	416	-1.709679	416	28.54634	416	-9.302568	416	-8.856402
	417	2.102063	417	2.393239	417	-3.508529	417	-.2118064	417	-2.158221	417	29.01752	417	-9.863981	417	-10.01869
	418	2.426948	418	3.002708	418	-2.927577	418	.5473613	418	-1.916558	418	29.18191	418	-8.270471	418	-9.640367
	419	2.476501	419	2.722434	419	-3.251606	419	.1540975	419	-2.327668	419	28.46463	419	-9.134356	419	-9.824201
	420	2.016387	420	2.066938	420	-3.039696	420	-.786177	420	-2.686603	420	27.59409	420	-7.583488	420	-8.966205
	421	2.493255	421	2.423089	421	-2.903807	421	7.696712E-02	421	-2.54291	421	28.15399	421	-5.944257	421	-8.430288
	422	2.439176	422	2.367177	422	-2.563524	422	.1371135	422	-2.918728	422	28.71373	422	-7.260741	422	-8.375648
	423	2.907551	423	2.476998	423	-3.12238	423	-.348561	423	-2.715019	423	29.51941	423	-6.494338	423	-8.160913
	424	2.809246	424	2.172623	424	-2.540689	424	-.2878214	424	-1.94521	424	30.85559	424	-8.168231	424	-8.505562
	425	3.011266	425	1.852942	425	-2.392141	425	-.3513857	425	-.8820294	425	32.0104	425	-7.668344	425	-8.950281
	426	3.785664	426	1.775102	426	-1.870798	426	-9.460803E-02	426	-.4025044	426	32.37477	426	-8.859407	426	-9.646266
	427	2.27076	427	.2011985	427	-3.204877	427	-.6020321	427	-7.902671E-02	427	32.35958	427	-10.07602	427	-8.429555
	428	3.190509	428	.9796171	428	-1.954809	428	-.8408976	428	-9.822162E-02	428	33.87476	428	-10.97653	428	-8.340766
	429	3.389403	429	1.49143	429	-2.651525	429	-2.356466	429	.0690726	429	35.07154	429	-8.212282	429	-8.170294
	430	3.626429	430	1.913463	430	-1.557038	430	-.4049417	430	1.800127	430	36.91679	430	-8.527602	430	-7.9178
	431	3.781333	431	1.815114	431	-1.835475	431	-.2915381	431	1.980282	431	38.52597	431	-7.505126	431	-7.122152
	432	3.30089	432	1.000066	432	-2.327922	432	-1.30031	432	2.310718	432	38.27051	432	-7.522343	432	-7.778146
	433	2.961862	433	.470894	433	-2.535907	433	-2.440773	433	2.708758	433	39.0542	433	-5.440741	433	-6.555933
	434	3.243134	434	.1397499	434	-1.681626	434	-2.216976	434	2.541862	434	39.1812	434	-6.287941	434	-7.506258
	435	3.42371	435	.6210384	435	-.8245698	435	-1.73259	435	3.253522	435	39.33097	435	-6.52413	435	-7.740139
	436	2.813595	436	.5694022	436	-.8551544	436	-1.649306	436	3.510424	436	38.87662	436	-6.341867	436	-6.768873
	437	2.859443	437	.2681634	437	-1.322427	437	-1.533783	437	4.304363	437	40.3594	437	-5.788108	437	-6.193657
	438	3.097287	438	-.2545018	438	-1.945819	438	-3.915418	438	3.829061	438	40.78331	438	-6.659688	438	-6.516861
	439	2.532842	439	-1.143678	439	-2.838191	439	-5.288257	439	4.318644	439	42.52881	439	-6.652893	439	-7.300957
	440	3.093081	440	-1.339577	440	-1.924737	440	-3.531444	440	5.299247	440	43.12091	440	-6.156609	440	-7.567301
	441	1.973233	441	-2.002436	441	-1.993932	441	-4.079191	441	5.139444	441	42.67196	441	-4.500448	441	-7.191821
	442	2.64583	442	-1.237214	442	-1.632262	442	-3.928082	442	5.295576	442	43.01517	442	-4.798844	442	-6.570153
	443	2.2133	443	-1.724218	443	-.5971469	443	-3.317984	443	5.893538	443	43.52374	443	-4.729757	443	-6.366254
	444	2.88687	444	-1.154602	444	-1.317566	444	-3.74928	444	5.172164	444	43.05006	444	-5.191949	444	-6.490508
	445	3.438705	445	-.3086084	445	-1.589198	445	-3.53071	445	5.036866	445	43.05235	445	-4.12011	445	-6.240815
	446	3.186184	446	-.612132	446	-1.630156	446	-3.049917	446	5.634146	446	44.90722	446	-2.772273	446	-6.947786
	447	2.743722	447	-1.157701	447	-1.373197	447	-2.814176	447	5.882981	447	44.8692	447	-5.573866	447	-7.432086
	448	2.400913	448	-1.839482	448	-.1289537	448	-2.881131	448	5.898408	448	45.07572	448	-3.632099	448	-6.866835
	449	1.67933	449	-2.229917	449	-.5162889	449	-3.228442	449	5.793524	449	45.66516	449	-5.591657	449	-6.537139
	450	1.584901	450	-2.634209	450	-.6155827	450	-3.296731	450	6.217466	450	46.46372	450	-4.65262	450	-5.967061
	451	1.061319	451	-2.224162	451	.7851305	451	-1.497299	451	6.85015	451	47.62557	451	-4.48504	451	-6.329326
	452	1.505938	452	-1.872964	452	2.675672E-02	452	-2.69467	452	7.188247	452	47.47746	452	-5.586627	452	-7.099836
	453	1.092943	453	-1.983012	453	.7725296	453	-2.332089	453	7.292354	453	47.50592	453	-4.233231	453	-6.524342
	454	.7621118	454	-2.83769	454	.1217324	454	-2.679643	454	7.9233	454	47.86063	454	-4.863763	454	-8.011624
	455	.293681	455	-3.900848	455	7.374843E-03	455	-3.208848	455	8.312572	455	48.1522	455	-5.204786	455	-6.084437
	456	.209384	456	-4.391371	456	-.1741205	456	-3.478812	456	8.442307	456	49.43995	456	-3.947208	456	-4.946589
	457	.2296117	457	-4.553535	457	.3082417	457	-3.403775	457	9.284491	457	50.74929	457	-2.568706	457	-5.872167
	458	-6.756779E-02	458	-4.430867	458	1.758494	458	-2.901702	458	9.042088	458	51.57753	458	-1.559076	458	-4.050702
	459	-9.601036E-02	459	-4.351752	459	.6764433	459	-3.499813	459	9.846374	459	51.51937	459	-.2375183	459	-4.618071
	460	-.3190873	460	-4.852096	460	-5.650753E-02	460	-4.946391	460	9.896443	460	50.92675	460	-.9745377	460	-5.202559
	461	-.3750198	461	-5.13359	461	.7513673	461	-3.820895	461	8.955645	461	50.10038	461	-2.827467	461	-6.266887
	462	-.9728526	462	-5.634958	462	-9.773831E-02	462	-5.069786	462	8.748618	462	50.53233	462	-3.198586	462	-6.650499
	463	-.8199818	463	-5.931211	463	-.7733331	463	-5.327654	463	8.986271	463	51.03005	463	-2.952138	463	-7.539747
	464	-1.156644	464	-5.946263	464	.210432	464	-4.271072	464	8.945272	464	49.95045	464	-2.977417	464	-6.942787
	465	-1.303637	465	-5.448959	465	1.216251	465	-4.753227	465	8.61714	465	49.01643	465	-3.362771	465	-6.522419
	466	-.9837843	466	-5.259748	466	1.809999	466	-5.315339	466	8.231917	466	49.04424	466	-1.266397	466	-5.961226
	467	-.9502452	467	-4.978004	467	3.735334	467	-3.951187	467	8.367559	467	49.06429	467	-.8094994	467	-5.30393
	468	-1.325254	468	-4.988699	468	4.104115	468	-4.024218	468	8.414319	468	48.61139	468	-.5909798	468	-5.904287
	469	-1.861959	469	-4.656189	469	2.454772	469	-5.30069	469	8.86313	469	49.01717	469	-1.766086	469	-5.840484
	470	-1.103531	470	-4.172578	470	1.591239	470	-6.220352	470	9.660969	470	48.77697	470	-1.659498	470	-5.916272
	471	-1.499782	471	-5.023161	471	1.842546	471	-5.170473	471	9.255509	471	47.85557	471	-2.651862	471	-6.109247
	472	-1.808613	472	-5.819976	472	.4984336	472	-7.516421	472	10.79403	472	49.41935	472	-2.593594	472	-6.307671
	473	-2.41202	473	-6.376221	473	.3248229	473	-7.504088	473	11.31865	473	50.45972	473	-1.477518	473	-5.87209
	474	-3.177483	474	-7.139857	474	-5.911251E-03	474	-6.843112	474	11.58675	474	51.22131	474	-2.066932	474	-4.736302
	475	-3.071202	475	-7.467247	475	7.530163E-03	475	-7.153897	475	11.53531	475	50.83467	475	1.505126	475	-3.744298
	476	-3.590917	476	-8.095815	476	-.3853574	476	-8.5707	476	11.76413	476	51.68225	476	1.970129	476	-3.25925
	477	-3.744583	477	-8.47711	477	.3124843	477	-7.577621	477	12.40301	477	50.61916	477	3.529062	477	-4.196899
	478	-4.091637	478	-8.335497	478	.3488542	478	-7.287018	478	12.17789	478	49.69516	478	1.055861	478	-5.139401
	479	-4.071086	479	-8.394399	479	.392059	479	-7.416235	479	11.12018	479	49.16203	479	-.5467212	479	-4.825068
	480	-4.441668	480	-8.433839	480	9.253907E-02	480	-6.03003	480	10.64064	480	49.64065	480	.3497948	480	-4.953178
	481	-4.484282	481	-7.920862	481	-.8097643	481	-6.426372	481	10.56854	481	48.61602	481	.4845123	481	-4.664716
	482	-4.823347	482	-7.797513	482	9.130479E-02	482	-6.154154	482	10.69234	482	48.55577	482	2.843742	482	-5.226407
	483	-4.801439	483	-7.486132	483	-.7021055	483	-6.358833	483	10.73171	483	47.0417	483	3.442566	483	-2.990424
	484	-4.681897	484	-6.452753	484	-1.365845	484	-6.727084	484	10.78668	484	46.83858	484	3.235301	484	-2.725659
	485	-4.027323	485	-5.305571	485	-1.522781	485	-7.050413	485	10.79815	485	47.69354	485	4.704791	485	-3.356025
	486	-4.730927	486	-6.428385	486	-.6945287	486	-6.162778	486	10.64795	486	48.13945	486	4.180016	486	-2.478347
	487	-5.437094	487	-8.204729	487	-.7528268	487	-5.105731	487	10.47428	487	47.33783	487	5.274762	487	-2.315007
	488	-6.366915	488	-9.373422	488	-2.331986	488	-6.258586	488	10.14339	488	46.59536	488	3.878201	488	-3.147456
	489	-6.801664	489	-10.0742	489	-1.83135	489	-5.635103	489	10.268	489	46.05579	489	.9751759	489	-3.806997
	490	-6.634254	490	-9.928623	490	-2.625592	490	-5.601733	490	10.22606	490	45.04567	490	-.5387567	490	-3.258562
	491	-6.598556	491	-9.647157	491	-3.244867	491	-5.373403	491	9.521298	491	44.63202	491	-.5797631	491	-2.974011
