# Supplementary material for: A single Musashi gene allele is sufficient to maintain mouse photoreceptor cells
Source: PLoS One. 2026 May 14;21(5):e0338576. doi: 10.1371/journal.pone.0338576 (PMC13175383; doi:10.1371/journal.pone.0338576)
Supplement: S3 File — (ZIP) [file pone.0338576.s012.zip › Supplementary_data_1_RawERG_data_and_R-code/3rd batch/D84_Msi TKO_ROD_051825.CSV]

Information	Record_No	4621	Record_No	4622	Record_No	4623	Record_No	4624	Record_No	4625	Record_No	4626	Record_No	4627	Record_No	4628	Record_No	4631	Record_No	4632	Record_No	4633	Record_No	4634	Record_No	4635	Record_No	4636	Record_No	4637	Record_No	4638	Record_No	4641	Record_No	4642	Record_No	4643	Record_No	4644	Record_No	4645	Record_No	4646	Record_No	4647	Record_No	4648	Record_No
	Animal ID	1080	Animal ID	1080	Animal ID	1080	Animal ID	1080	Animal ID	1080	Animal ID	1080	Animal ID	1080	Animal ID	1080	Animal ID	1087	Animal ID	1087	Animal ID	1087	Animal ID	1087	Animal ID	1087	Animal ID	1087	Animal ID	1087	Animal ID	1087	Animal ID	1081	Animal ID	1081	Animal ID	1081	Animal ID	1081	Animal ID	1081	Animal ID	1081	Animal ID	1081	Animal ID	1081	Animal ID
	Session		Session		Session		Session		Session		Session		Session		Session		Session		Session		Session		Session		Session		Session		Session		Session		Session		Session		Session		Session		Session		Session		Session		Session		Session
	Species/Breed		Species/Breed		Species/Breed		Species/Breed		Species/Breed		Species/Breed		Species/Breed		Species/Breed		Species/Breed		Species/Breed		Species/Breed		Species/Breed		Species/Breed		Species/Breed		Species/Breed		Species/Breed		Species/Breed		Species/Breed		Species/Breed		Species/Breed		Species/Breed		Species/Breed		Species/Breed		Species/Breed		Species/Breed
	Study protocol #		Study protocol #		Study protocol #		Study protocol #		Study protocol #		Study protocol #		Study protocol #		Study protocol #		Study protocol #		Study protocol #		Study protocol #		Study protocol #		Study protocol #		Study protocol #		Study protocol #		Study protocol #		Study protocol #		Study protocol #		Study protocol #		Study protocol #		Study protocol #		Study protocol #		Study protocol #		Study protocol #		Study protocol #
	Birthdate	Dec/30/1899	Birthdate	Dec/30/1899	Birthdate	Dec/30/1899	Birthdate	Dec/30/1899	Birthdate	Dec/30/1899	Birthdate	Dec/30/1899	Birthdate	Dec/30/1899	Birthdate	Dec/30/1899	Birthdate	Dec/30/1899	Birthdate	Dec/30/1899	Birthdate	Dec/30/1899	Birthdate	Dec/30/1899	Birthdate	Dec/30/1899	Birthdate	Dec/30/1899	Birthdate	Dec/30/1899	Birthdate	Dec/30/1899	Birthdate	Dec/30/1899	Birthdate	Dec/30/1899	Birthdate	Dec/30/1899	Birthdate	Dec/30/1899	Birthdate	Dec/30/1899	Birthdate	Dec/30/1899	Birthdate	Dec/30/1899	Birthdate	Dec/30/1899	Birthdate
	TestDate	May/18/2025	TestDate	May/18/2025	TestDate	May/18/2025	TestDate	May/18/2025	TestDate	May/18/2025	TestDate	May/18/2025	TestDate	May/18/2025	TestDate	May/18/2025	TestDate	May/18/2025	TestDate	May/18/2025	TestDate	May/18/2025	TestDate	May/18/2025	TestDate	May/18/2025	TestDate	May/18/2025	TestDate	May/18/2025	TestDate	May/18/2025	TestDate	May/18/2025	TestDate	May/18/2025	TestDate	May/18/2025	TestDate	May/18/2025	TestDate	May/18/2025	TestDate	May/18/2025	TestDate	May/18/2025	TestDate	May/18/2025	TestDate
	TestTime	20:09:38	TestTime	20:09:38	TestTime	20:11:08	TestTime	20:11:08	TestTime	20:13:52	TestTime	20:13:52	TestTime	20:14:36	TestTime	20:14:36	TestTime	20:32:01	TestTime	20:32:01	TestTime	20:33:31	TestTime	20:33:31	TestTime	20:36:15	TestTime	20:36:15	TestTime	20:36:57	TestTime	20:36:57	TestTime	20:54:29	TestTime	20:54:29	TestTime	20:55:57	TestTime	20:55:57	TestTime	20:58:43	TestTime	20:58:43	TestTime	20:59:26	TestTime	20:59:26	TestTime
	Protocol	ABI ROD	Protocol	ABI ROD	Protocol	ABI ROD	Protocol	ABI ROD	Protocol	ABI ROD	Protocol	ABI ROD	Protocol	ABI ROD	Protocol	ABI ROD	Protocol	ABI ROD	Protocol	ABI ROD	Protocol	ABI ROD	Protocol	ABI ROD	Protocol	ABI ROD	Protocol	ABI ROD	Protocol	ABI ROD	Protocol	ABI ROD	Protocol	ABI ROD	Protocol	ABI ROD	Protocol	ABI ROD	Protocol	ABI ROD	Protocol	ABI ROD	Protocol	ABI ROD	Protocol	ABI ROD	Protocol	ABI ROD	Protocol
	Step_No	1	Step_No	1	Step_No	3	Step_No	3	Step_No	6	Step_No	6	Step_No	8	Step_No	8	Step_No	1	Step_No	1	Step_No	3	Step_No	3	Step_No	6	Step_No	6	Step_No	8	Step_No	8	Step_No	1	Step_No	1	Step_No	3	Step_No	3	Step_No	6	Step_No	6	Step_No	8	Step_No	8	Step_No
	Label	R	Label	L	Label	R	Label	L	Label	R	Label	L	Label	R	Label	L	Label	R	Label	L	Label	R	Label	L	Label	R	Label	L	Label	R	Label	L	Label	R	Label	L	Label	R	Label	L	Label	R	Label	L	Label	R	Label	L	Label
	Stimulus	Scotopic WHT -40dB Flash	Stimulus	Scotopic WHT -40dB Flash	Stimulus	Scotopic WHT -24dB Flash	Stimulus	Scotopic WHT -24dB Flash	Stimulus	Scotopic WHT -12dB Flash	Stimulus	Scotopic WHT -12dB Flash	Stimulus	Scotopic WHT -4dB Flash	Stimulus	Scotopic WHT -4dB Flash	Stimulus	Scotopic WHT -40dB Flash	Stimulus	Scotopic WHT -40dB Flash	Stimulus	Scotopic WHT -24dB Flash	Stimulus	Scotopic WHT -24dB Flash	Stimulus	Scotopic WHT -12dB Flash	Stimulus	Scotopic WHT -12dB Flash	Stimulus	Scotopic WHT -4dB Flash	Stimulus	Scotopic WHT -4dB Flash	Stimulus	Scotopic WHT -40dB Flash	Stimulus	Scotopic WHT -40dB Flash	Stimulus	Scotopic WHT -24dB Flash	Stimulus	Scotopic WHT -24dB Flash	Stimulus	Scotopic WHT -12dB Flash	Stimulus	Scotopic WHT -12dB Flash	Stimulus	Scotopic WHT -4dB Flash	Stimulus	Scotopic WHT -4dB Flash	Stimulus
	Low cut (Hz)	0.3	Low cut (Hz)	0.3	Low cut (Hz)	0.3	Low cut (Hz)	0.3	Low cut (Hz)	0.3	Low cut (Hz)	0.3	Low cut (Hz)	0.3	Low cut (Hz)	0.3	Low cut (Hz)	0.3	Low cut (Hz)	0.3	Low cut (Hz)	0.3	Low cut (Hz)	0.3	Low cut (Hz)	0.3	Low cut (Hz)	0.3	Low cut (Hz)	0.3	Low cut (Hz)	0.3	Low cut (Hz)	0.3	Low cut (Hz)	0.3	Low cut (Hz)	0.3	Low cut (Hz)	0.3	Low cut (Hz)	0.3	Low cut (Hz)	0.3	Low cut (Hz)	0.3	Low cut (Hz)	0.3	Low cut (Hz)
	High cut (Hz)	500	High cut (Hz)	500	High cut (Hz)	500	High cut (Hz)	500	High cut (Hz)	500	High cut (Hz)	500	High cut (Hz)	500	High cut (Hz)	500	High cut (Hz)	500	High cut (Hz)	500	High cut (Hz)	500	High cut (Hz)	500	High cut (Hz)	500	High cut (Hz)	500	High cut (Hz)	500	High cut (Hz)	500	High cut (Hz)	500	High cut (Hz)	500	High cut (Hz)	500	High cut (Hz)	500	High cut (Hz)	500	High cut (Hz)	500	High cut (Hz)	500	High cut (Hz)	500	High cut (Hz)
	Notch	OFF	Notch	OFF	Notch	OFF	Notch	OFF	Notch	OFF	Notch	OFF	Notch	OFF	Notch	OFF	Notch	OFF	Notch	OFF	Notch	OFF	Notch	OFF	Notch	OFF	Notch	OFF	Notch	OFF	Notch	OFF	Notch	OFF	Notch	OFF	Notch	OFF	Notch	OFF	Notch	OFF	Notch	OFF	Notch	OFF	Notch	OFF	Notch
Cursor #	4621 Time	4621 Amp	4622 Time	4622 Amp	4623 Time	4623 Amp	4624 Time	4624 Amp	4625 Time	4625 Amp	4626 Time	4626 Amp	4627 Time	4627 Amp	4628 Time	4628 Amp	4631 Time	4631 Amp	4632 Time	4632 Amp	4633 Time	4633 Amp	4634 Time	4634 Amp	4635 Time	4635 Amp	4636 Time	4636 Amp	4637 Time	4637 Amp	4638 Time	4638 Amp	4641 Time	4641 Amp	4642 Time	4642 Amp	4643 Time	4643 Amp	4644 Time	4644 Amp	4645 Time	4645 Amp	4646 Time	4646 Amp	4647 Time	4647 Amp	4648 Time	4648 Amp	4651 Time
1
2
3
4
5
6
7
8
9
10
Wave Data	4621 Time	4621 Amp	4622 Time	4622 Amp	4623 Time	4623 Amp	4624 Time	4624 Amp	4625 Time	4625 Amp	4626 Time	4626 Amp	4627 Time	4627 Amp	4628 Time	4628 Amp	4631 Time	4631 Amp	4632 Time	4632 Amp	4633 Time	4633 Amp	4634 Time	4634 Amp	4635 Time	4635 Amp	4636 Time	4636 Amp	4637 Time	4637 Amp	4638 Time	4638 Amp	4641 Time	4641 Amp	4642 Time	4642 Amp	4643 Time	4643 Amp	4644 Time	4644 Amp	4645 Time	4645 Amp	4646 Time	4646 Amp	4647 Time	4647 Amp	4648 Time	4648 Amp	4651 Time
	-20	5.623981	-20	-1.456867	-20	-2.561677	-20	-.4401782	-20	-10.01091	-20	-15.69669	-20	6.54472	-20	7.125176	-20	.1978523	-20	-9.745444E-02	-20	8.496548	-20	20.61312	-20	4.812476	-20	6.748404	-20	9.617174	-20	-.2257055	-20	1.828265	-20	-6.593703	-20	-6.826277	-20	-3.697411	-20	-3.154279	-20	2.39798	-20	-14.37208	-20	10.40208	-20
	-19	6.123877	-19	-1.483489	-19	-2.527657	-19	-.1454662	-19	-10.5113	-19	-16.54465	-19	7.109492	-19	7.66617	-19	.7702966	-19	5.663204E-02	-19	8.735636	-19	21.89973	-19	4.974401	-19	7.269741	-19	11.00355	-19	-.2173605	-19	1.920239	-19	-7.449982	-19	-7.210194	-19	-3.877351	-19	-3.465982	-19	2.745319	-19	-15.44242	-19	11.14114	-19
	-18	6.534286	-18	-1.912567	-18	-2.473623	-18	.1877555	-18	-10.88573	-18	-17.10369	-18	7.636434	-18	8.068069	-18	1.236757	-18	.5123131	-18	9.21132	-18	23.02517	-18	4.923632	-18	7.329807	-18	12.18169	-18	-.3550173	-18	1.905525	-18	-8.027819	-18	-7.556055	-18	-3.918111	-18	-4.312851	-18	2.164103	-18	-16.70782	-18	10.03735	-18
	-17	6.58948	-17	-2.412166	-17	-2.4981	-17	.4689186	-17	-11.0452	-17	-17.64069	-17	7.856856	-17	8.081875	-17	1.388554	-17	.9943678	-17	9.662186	-17	23.72361	-17	5.245403	-17	7.834591	-17	12.74459	-17	-.3323957	-17	1.359914	-17	-8.466684	-17	-7.830147	-17	-4.641114	-17	-5.626588	-17	.7239204	-17	-18.57689	-17	7.636852	-17
	-16	6.912919	-16	-2.565811	-16	-2.644581	-16	.8579671	-16	-11.26566	-16	-18.12885	-16	8.156851	-16	7.963897	-16	1.227896	-16	1.589425	-16	9.829894	-16	24.07162	-16	6.035396	-16	8.584495	-16	12.78217	-16	-.679293	-16	1.499891	-16	-7.61626	-16	-8.202891	-16	-5.797336	-16	-7.356875	-16	-1.22166	-16	-20.40638	-16	5.626534	-16
	-15	6.851798	-15	-3.117467	-15	-2.736443	-15	1.122695	-15	-11.60722	-15	-18.30412	-15	8.10789	-15	7.352553	-15	.8883082	-15	2.615209	-15	9.951817	-15	24.28562	-15	7.014914	-15	9.467278	-15	12.48942	-15	-1.296399	-15	1.674802	-15	-7.370946	-15	-8.704023	-15	-6.716012	-15	-9.310428	-15	-3.405678	-15	-22.4425	-15	3.456533	-15
	-14	7.549559	-14	-.8531046	-14	-2.428407	-14	.8946679	-14	-11.0026	-14	-18.09305	-14	7.886727	-14	8.359478	-14	2.951763	-14	1.455306	-14	8.107433	-14	23.28591	-14	5.405605	-14	8.225683	-14	14.07407	-14	-.6748322	-14	1.839143	-14	-8.832991	-14	-7.577472	-14	-3.366866	-14	-3.940581	-14	5.196563	-14	-16.8625	-14	10.78851	-14
	-13	7.287987	-13	-1.967408	-13	-2.112005	-13	.8607808	-13	-10.33814	-13	-17.74257	-13	8.304922	-13	7.865616	-13	2.788796	-13	2.472052	-13	9.301542	-13	23.91258	-13	4.266248	-13	7.953356	-13	13.55526	-13	.1654176	-13	1.325366	-13	-8.34361	-13	-7.360441	-13	-5.609355	-13	-6.560782	-13	.7833943	-13	-18.5004	-13	7.354341	-13
	-12	7.225236	-12	-3.650476	-12	-2.17162	-12	.9165709	-12	-11.49844	-12	-18.48769	-12	7.340051	-12	6.499732	-12	1.482036	-12	3.267743	-12	11.28347	-12	24.66665	-12	4.365323	-12	7.167657	-12	10.97429	-12	-1.749724	-12	1.218434	-12	-8.051716	-12	-7.29287	-12	-7.629857	-12	-8.525864	-12	-3.122069	-12	-19.29236	-12	3.859515	-12
	-11	5.603717	-11	-4.265082	-11	-2.664154	-11	.5723947	-11	-11.54213	-11	-18.91456	-11	8.96763	-11	7.05799	-11	-.5935017	-11	1.44425	-11	10.8628	-11	24.1322	-11	7.026924	-11	9.217203	-11	10.81902	-11	-1.35349	-11	.9979712	-11	-6.878707	-11	-8.934669	-11	-8.652035	-11	-9.147826	-11	-5.692014	-11	-22.86808	-11	-.2955431	-11
	-10	6.98857	-10	-3.365802	-10	-3.626662	-10	1.345053	-10	-12.16524	-10	-18.40747	-10	7.81231	-10	7.4348	-10	-1.080036	-10	1.814417	-10	10.38999	-10	24.61433	-10	10.33627	-10	11.31971	-10	12.4257	-10	-1.690328	-10	2.816379	-10	-4.929572	-10	-10.28393	-10	-7.861587	-10	-12.84787	-10	-8.594727	-10	-26.44268	-10	.3285906	-10
	-9	6.455714	-9	-4.602931	-9	-3.415809	-9	2.146702	-9	-13.09677	-9	-18.17938	-9	8.335699	-9	6.897702	-9	-.2192079	-9	5.237487	-9	9.765656	-9	25.10205	-9	10.68912	-9	12.92005	-9	13.08816	-9	-2.47544	-9	1.85152	-9	-7.189081	-9	-10.77475	-9	-7.176368	-9	-14.83964	-9	-9.005217	-9	-30.689	-9	-1.296217	-9
	-8	6.004314	-8	-3.804045	-8	-3.199568	-8	2.627105	-8	-13.5993	-8	-19.50005	-8	9.159555	-8	7.68927	-8	-2.412608E-02	-8	6.756994	-8	9.615626	-8	26.55469	-8	9.002431	-8	12.22373	-8	10.95539	-8	-3.452884	-8	3.064927	-8	-4.93172	-8	-11.87094	-8	-10.37524	-8	-16.5564	-8	-9.200323	-8	-32.70022	-8	-1.385546	-8
	-7	5.585038	-7	-4.133177	-7	-3.816175	-7	2.511291	-7	-12.93311	-7	-17.88739	-7	9.568554	-7	8.016006	-7	-.9227687	-7	6.894582	-7	6.982162	-7	24.44897	-7	7.392743	-7	11.59438	-7	8.920955	-7	-2.702615	-7	3.455468	-7	-5.114938	-7	-9.957782	-7	-7.487087	-7	-16.59063	-7	-9.606672	-7	-34.36443	-7	-.1305857	-7
	-6	4.491573	-6	-4.700805	-6	-4.665792	-6	1.568569	-6	-13.15013	-6	-16.7247	-6	7.952922	-6	7.958274	-6	-2.080626	-6	6.810102	-6	9.147991	-6	26.1924	-6	7.778858	-6	12.31029	-6	6.432059	-6	-2.011671	-6	4.588555	-6	-5.676076	-6	-10.39722	-6	-7.481356	-6	-18.04439	-6	-10.93075	-6	-37.48488	-6	-1.780056	-6
	-5	4.301046	-5	-5.773012	-5	-4.518994	-5	2.008272	-5	-14.12019	-5	-16.67866	-5	7.478578	-5	5.826967	-5	-1.812642	-5	6.975465	-5	10.30407	-5	29.33926	-5	9.241201	-5	13.90061	-5	4.26879	-5	-5.278552	-5	4.786926	-5	-6.14475	-5	-11.54686	-5	-7.950897	-5	-19.71885	-5	-14.3508	-5	-38.79601	-5	-.8848637	-5
	-4	4.216536	-4	-6.773913	-4	-4.194608	-4	2.924091	-4	-14.7025	-4	-15.20017	-4	8.861534	-4	6.74593	-4	-2.058057	-4	7.109623	-4	8.902781	-4	30.43747	-4	9.220572	-4	14.61534	-4	7.558746	-4	-6.637332	-4	5.481168	-4	-4.993436	-4	-12.20097	-4	-8.083406	-4	-19.86604	-4	-12.68768	-4	-38.7326	-4	-.6476259	-4
	-3	4.351071	-3	-6.490557	-3	-3.476482	-3	3.074669	-3	-13.68994	-3	-11.88727	-3	8.342932	-3	7.647071	-3	-3.068259	-3	8.016419	-3	7.232057	-3	30.71906	-3	9.201799	-3	14.07157	-3	11.94271	-3	-2.358625	-3	4.989801	-3	-3.236013	-3	-11.78977	-3	-7.210861	-3	-21.25498	-3	-13.96815	-3	-40.00029	-3	.1068443	-3
	-2	4.760692	-2	-5.833547	-2	-3.649146	-2	2.736916	-2	-11.32936	-2	-10.57735	-2	8.533061	-2	7.167133	-2	-3.004201	-2	9.01864	-2	4.296332	-2	29.37341	-2	10.1627	-2	15.89888	-2	13.737	-2	.3558399	-2	5.42978	-2	.3847292	-2	-13.42964	-2	-8.614621	-2	-21.50628	-2	-13.28397	-2	-38.85854	-2	2.225547	-2
	-1	6.130316	-1	-4.535752	-1	-2.558286	-1	2.369382	-1	-11.2009	-1	-12.84085	-1	8.896685	-1	8.096186	-1	-4.089797	-1	7.088495	-1	3.827154	-1	30.43638	-1	11.88042	-1	18.13469	-1	12.87724	-1	1.731663	-1	6.408344	-1	.3128517	-1	-13.69576	-1	-9.647237	-1	-20.8873	-1	-13.63384	-1	-38.74023	-1	5.485049	-1
	0	5.431109	0	-5.747137	0	-1.564771	0	3.322731	0	-12.57479	0	-15.67159	0	9.466007	0	10.63454	0	-5.424333	0	6.416208	0	4.3035	0	30.60186	0	11.31736	0	17.10669	0	10.54027	0	.9319167	0	5.437379	0	-2.118718	0	-14.07452	0	-8.044703	0	-19.20866	0	-13.47632	0	-40.2441	0	6.30605	0
	1	6.495027	1	-5.919983	1	-.952188	1	3.968608	1	-13.1795	1	-16.59212	1	11.6304	1	14.03443	1	-4.251821	1	5.833455	1	6.484979	1	32.65042	1	11.4544	1	17.77581	1	7.296051	1	-1.519172	1	6.782218	1	-.7989007	1	-13.3302	1	-6.074044	1	-18.2715	1	-10.85638	1	-41.64508	1	4.698928	1
	2	7.732077	2	-6.138866	2	-.9920207	2	2.994502	2	-14.72095	2	-17.16042	2	12.53355	2	12.52768	2	-2.060974	2	8.224081	2	7.051451	2	34.00992	2	12.83612	2	18.79943	2	8.719212	2	-4.356263	2	6.14742	2	-2.049677	2	-12.92634	2	-5.962696	2	-17.90443	2	-9.531025	2	-39.15065	2	3.805146	2
	3	8.065073	3	-6.1405	3	.2212449	3	3.425956	3	-14.71719	3	-16.89411	3	11.83503	3	9.331331	3	-1.325923	3	9.886841	3	7.633506	3	34.04697	3	12.76515	3	19.03322	3	9.080631	3	-3.668231	3	4.053206	3	-.9695151	3	-14.27846	3	-4.211535	3	-20.26232	3	-9.153002	3	-34.93911	3	5.106268	3
	4	7.586092	4	-6.293532	4	-1.563982	4	.4459727	4	-13.76347	4	-14.94863	4	8.479149	4	5.454936	4	-1.268659	4	9.815827	4	8.717226	4	34.79156	4	13.57365	4	19.9256	4	8.386642	4	-3.857808	4	3.829296	4	-.5052667	4	-13.99146	4	-3.315136	4	-21.00507	4	-10.90224	4	-33.04722	4	.236392	4
	5	7.268153	5	-6.353683	5	-1.033229	5	-3.379934E-02	5	-14.57679	5	-17.20429	5	2.663458	5	.1359091	5	-1.044442	5	10.73869	5	8.553792	5	34.11897	5	14.40047	5	22.18426	5	1.193697	5	-10.34711	5	4.592236	5	-.4930237	5	-14.2669	5	-4.048828	5	-19.33501	5	-12.96596	5	-40.44228	5	-15.02594	5
	6	7.214143	6	-6.354098	6	-2.649998	6	-.8043057	6	-15.84817	6	-18.17955	6	-15.33915	6	-15.69915	6	-3.24975	6	9.45067	6	8.924609	6	34.93152	6	13.12831	6	20.98241	6	-16.70903	6	-24.31856	6	4.163164	6	-.207861	6	-12.69851	6	-3.408896	6	-20.87159	6	-15.23166	6	-54.17612	6	-33.92637	6
	7	7.997169	7	-7.191306	7	-2.090389	7	.1851158	7	-19.72448	7	-20.12542	7	-46.18833	7	-40.74472	7	-3.929737	7	10.95344	7	7.873318	7	34.49946	7	11.4548	7	20.19772	7	-46.32789	7	-48.92893	7	2.724644	7	-1.354217	7	-11.77018	7	-2.29464	7	-22.81318	7	-20.32586	7	-79.32777	7	-64.41959	7
	8	8.168962	8	-6.914851	8	-1.817045	8	.5901241	8	-25.76624	8	-25.68265	8	-85.63682	8	-78.99655	8	-4.068292	8	12.83592	8	7.384937	8	35.10625	8	6.324512	8	17.48907	8	-86.67445	8	-80.73808	8	4.485398	8	.395872	8	-9.596424	8	-1.875762	8	-26.39013	8	-25.70355	8	-111.3737	8	-107.4818	8
	9	8.198423	9	-5.89998	9	-3.051311	9	-1.972734	9	-33.54415	9	-31.90575	9	-131.1142	9	-120.6937	9	-5.808931	9	12.4971	9	5.715769	9	35.65139	9	8.715123E-02	9	13.51497	9	-133.6361	9	-116.2836	9	3.969292	9	-1.132661	9	-12.37393	9	-2.849709	9	-30.11839	9	-31.66987	9	-146.0589	9	-151.6945	9
	10	7.29968	10	-6.891665	10	-3.907412	10	-4.51151	10	-42.43404	10	-39.12294	10	-178.9605	10	-165.6988	10	-6.520774	10	12.56688	10	5.301214	10	34.64848	10	-7.781046	10	6.885761	10	-183.3408	10	-153.2335	10	5.043183	10	1.250072	10	-12.60453	10	1.522246	10	-36.85757	10	-41.78855	10	-184.3192	10	-197.5168	10
	11	6.313899	11	-8.69183	11	-5.541815	11	-5.020922	11	-54.46477	11	-49.1576	11	-226.6539	11	-212.6703	11	-6.366618	11	12.52846	11	5.954855	11	35.45353	11	-15.47398	11	-1.96777	11	-233.1046	11	-188.5807	11	4.953825	11	2.395942	11	-13.73307	11	-.6616151	11	-46.00358	11	-52.57435	11	-216.9074	11	-239.0312	11
	12	5.9421	12	-8.861786	12	-6.751001	12	-5.875481	12	-68.52086	12	-62.23254	12	-263.6378	12	-252.315	12	-6.26834	12	12.61258	12	6.671224	12	37.55186	12	-25.48603	12	-9.402684	12	-275.3271	12	-220.2216	12	5.442703	12	1.332902	12	-13.81087	12	-2.238967	12	-54.72572	12	-63.7045	12	-243.0423	12	-269.6196	12
	13	5.59164	13	-9.102576	13	-6.510993	13	-7.742864	13	-83.40505	13	-75.52013	13	-287.2	13	-279.2263	13	-5.241379	13	13.99599	13	5.490473	13	38.59051	13	-36.14354	13	-17.64688	13	-308.6259	13	-243.4547	13	5.28192	13	1.398219	13	-15.59809	13	-6.210899	13	-63.03004	13	-74.14365	13	-259.6013	13	-287.22	13
	14	6.248934	14	-8.175987	14	-7.487122	14	-10.69282	14	-98.06907	14	-88.7257	14	-297.2296	14	-293.0422	14	-4.007587	14	16.16548	14	3.842396	14	38.33112	14	-50.0249	14	-27.29555	14	-328.8424	14	-256.2593	14	5.87956	14	2.903214	14	-18.90897	14	-12.52163	14	-73.7737	14	-87.81688	14	-266.6042	14	-292.4162	14
	15	5.548814	15	-8.223947	15	-9.815693	15	-15.46238	15	-114.0583	15	-104.339	15	-296.0182	15	-297.4161	15	-4.208703	15	15.39975	15	2.224535	15	37.8235	15	-65.41389	15	-39.08753	15	-338.3866	15	-260.8557	15	4.880422	15	3.308676	15	-22.0798	15	-14.31417	15	-85.49298	15	-100.5049	15	-263.7619	15	-288.6306	15
	16	6.908659	16	-8.406507	16	-11.22378	16	-18.79919	16	-130.1457	16	-120.3162	16	-287.0368	16	-293.3864	16	-4.531996	16	13.01399	16	.8900496	16	37.55561	16	-80.69347	16	-52.96342	16	-337.4886	16	-257.2573	16	4.44439	16	3.484236	16	-22.96901	16	-13.79826	16	-97.70833	16	-116.4977	16	-255.7105	16	-282.2806	16
	17	7.164504	17	-8.846326	17	-12.57202	17	-20.4761	17	-146.0837	17	-135.8792	17	-279.3111	17	-287.7015	17	-4.583731	17	12.69306	17	1.575319	17	38.01697	17	-94.39442	17	-63.68595	17	-329.1563	17	-250.0441	17	4.949854	17	3.613363	17	-25.37309	17	-17.34662	17	-111.426	17	-132.7056	17	-249.3099	17	-276.8711	17
	18	7.352068	18	-8.9845	18	-13.41009	18	-22.45801	18	-162.4269	18	-152.7102	18	-274.1829	18	-283.0474	18	-4.658067	18	13.43614	18	.5456676	18	38.1515	18	-109.1696	18	-73.36528	18	-317.3577	18	-242.3339	18	5.75547	18	4.827048	18	-28.55874	18	-18.68028	18	-120.3016	18	-146.0215	18	-243.7575	18	-264.4721	18
	19	8.722333	19	-8.711781	19	-15.60064	19	-25.48222	19	-179.2513	19	-170.7212	19	-274.8486	19	-284.1086	19	-4.924466	19	12.65589	19	1.741351	19	39.52353	19	-127.3147	19	-86.64236	19	-313.9446	19	-244.7734	19	6.031625	19	6.726884	19	-29.54622	19	-20.5966	19	-133.7758	19	-165.1934	19	-220.2769	19	-204.4044	19
	20	8.285776	20	-8.491735	20	-18.2275	20	-29.25593	20	-193.5618	20	-185.2221	20	-261.7889	20	-267.3574	20	-5.66893	20	12.45308	20	-1.219038	20	35.49348	20	-145.2809	20	-101.5042	20	-321.081	20	-249.5704	20	6.87384	20	10.16237	20	-29.38517	20	-22.0668	20	-144.7529	20	-181.4537	20	-145.7179	20	-86.19895	20
	21	9.143433	21	-7.822185	21	-19.92945	21	-32.1429	21	-205.6475	21	-198.9342	21	-188.6315	21	-195.9547	21	-3.353459	21	12.21783	21	-2.367672	21	34.70403	21	-163.3347	21	-116.7196	21	-300.8763	21	-213.5749	21	6.835549	21	9.533021	21	-29.36237	21	-23.0349	21	-155.6373	21	-197.7165	21	-35.37062	21	41.92324	21
	22	8.229201	22	-9.979115	22	-20.82084	22	-33.67928	22	-218.4276	22	-212.6718	22	-53.938	22	-67.95866	22	-2.135993	22	12.43578	22	-2.470799	22	34.69392	22	-179.222	22	-127.8484	22	-202.818	22	-114.8163	22	6.665938	22	10.43093	22	-32.49468	22	-27.87128	22	-166.6402	22	-211.962	22	66.96972	22	116.8454	22
	23	8.002604	23	-11.35534	23	-22.61147	23	-34.89534	23	-233.613	23	-226.0154	23	77.9636	23	59.99432	23	-2.418332	23	12.72225	23	-2.916919	23	34.42099	23	-202.4415	23	-146.346	23	-32.60606	23	16.53155	23	6.90886	23	8.90426	23	-32.68238	23	-27.78043	23	-177.2315	23	-225.4688	23	129.3583	23	136.1977	23
	24	7.319872	24	-11.35626	24	-24.4534	24	-37.94321	24	-253.9747	24	-244.8624	24	156.6584	24	133.023	24	-3.079788	24	15.14056	24	-3.874234	24	30.74962	24	-226.4807	24	-165.7045	24	125.2819	24	110.4145	24	6.362285	24	7.632171	24	-33.1329	24	-28.57847	24	-187.8698	24	-231.1149	24	151.3123	24	109.7391	24
	25	6.6174	25	-10.73044	25	-25.93174	25	-39.8805	25	-265.8557	25	-261.5263	25	186.9231	25	160.0469	25	-4.567065	25	15.1868	25	-3.878264	25	31.24451	25	-237.2989	25	-171.9762	25	214.7596	25	150.0969	25	4.600777	25	7.167928	25	-35.14722	25	-31.47751	25	-185.1906	25	-209.3771	25	136.7534	25	46.70406	25
	26	6.071147	26	-11.36845	26	-28.77328	26	-43.52972	26	-257.776	26	-262.82	26	183.9421	26	163.5694	26	-6.273195	26	14.54707	26	-1.377342	26	34.13708	26	-215.1954	26	-152.8454	26	230.7353	26	145.786	26	5.355245	26	8.374609	26	-38.30725	26	-37.84698	26	-159.929	26	-158.7295	26	96.65676	26	-6.363885	26
	27	6.067996	27	-12.07254	27	-32.04801	27	-46.71538	27	-216.4267	27	-234.922	27	142.5028	27	133.2028	27	-7.226116	27	14.47539	27	-7.439204	27	29.60181	27	-153.4145	27	-97.92714	27	201.3627	27	114.8648	27	5.873236	27	10.94834	27	-43.02187	27	-41.56188	27	-113.6955	27	-84.30779	27	71.02248	27	38.84004	27
	28	5.024642	28	-13.12932	28	-37.80126	28	-53.5736	28	-133.3576	28	-169.6134	28	56.74532	28	60.8058	28	-8.033977	28	13.62261	28	-11.96519	28	26.04237	28	-62.27845	28	-15.085	28	130.9286	28	52.87771	28	6.623323	28	9.583975	28	-48.53528	28	-45.08976	28	-49.03571	28	-2.210711	28	123.8614	28	192.1883	28
	29	4.124052	29	-13.69905	29	-44.48753	29	-61.17765	29	-24.78712	29	-67.79178	29	8.1299	29	9.68629	29	-7.421833	29	13.22156	29	-20.6517	29	22.50129	29	32.85822	29	62.57957	29	39.91087	29	-6.790614	29	6.790549	29	10.86659	29	-53.03874	29	-43.30536	29	20.44559	29	62.43441	29	248.3071	29	340.3511	29
	30	5.202388	30	-13.2628	30	-49.76842	30	-69.79272	30	78.72556	30	40.9252	30	89.0891	30	65.04388	30	-6.753021	30	12.48445	30	-25.9703	30	24.20908	30	107.7004	30	113.0902	30	18.72352	30	27.24498	30	6.800375	30	12.50143	30	-51.27811	30	-30.30218	30	75.80373	30	90.91693	30	374.6745	30	436.4618	30
	31	5.520341	31	-12.06954	31	-44.6028	31	-69.86814	31	143.1788	31	121.9933	31	264.4578	31	204.0593	31	-4.763843	31	14.37309	31	-24.42966	31	34.27637	31	137.5407	31	122.4711	31	149.0966	31	170.834	31	6.551703	31	12.01009	31	-36.8759	31	-.7196673	31	107.212	31	88.53924	31	458.5663	31	470.0878	31
	32	6.038167	32	-11.54606	32	-23.31776	32	-54.77862	32	152.5429	32	158.7288	32	423.2375	32	345.0089	32	-5.08371	32	12.90845	32	-8.505557	32	56.75208	32	130.5874	32	102.975	32	360.8335	32	317.6541	32	6.23559	32	11.49056	32	-3.49665	32	49.80706	32	125.0698	32	100.4981	32	495.0851	32	446.9114	32
	33	6.525042	33	-11.45547	33	20.85931	33	-18.45029	33	120.6582	33	145.542	33	511.2397	33	440.1486	33	-4.899997	33	11.56406	33	25.31543	33	89.02634	33	115.7023	33	85.01277	33	513.6088	33	394.2997	33	5.384762	33	12.56664	33	41.31785	33	109.8646	33	145.9406	33	164.6007	33	486.6493	33	382.7238	33
	34	6.952629	34	-11.5718	34	83.52649	34	38.40799	34	92.955	34	108.0173	34	522.5492	34	472.1931	34	-4.382807	34	12.27876	34	79.54867	34	133.657	34	143.7237	34	124.3201	34	562.9541	34	397.9034	34	5.581811	34	14.38422	34	87.047	34	154.6022	34	192.8818	34	272.0824	34	443.79	34	294.8422	34
	35	8.216299	35	-11.61699	35	148.6907	35	105.0623	35	133.228	35	111.0618	35	476.3734	35	453.0587	35	-4.663317	35	11.4391	35	136.1944	35	173.1328	35	243.4385	35	233.8855	35	533.813	35	356.5101	35	5.048796	35	13.24144	35	120.865	35	171.3942	35	266.3902	35	373.0046	35	376.9428	35	214.5558	35
	36	8.632746	36	-11.0009	36	196.6097	36	159.6738	36	256.34	36	209.1551	36	389.6171	36	393.1251	36	-4.151055	36	12.0661	36	183.8993	36	201.6545	36	374.2089	36	341.3124	36	457.6654	36	286.6857	36	5.871289	36	14.95388	36	141.5989	36	167.8417	36	345.7242	36	431.3505	36	314.1516	36	176.1721	36
	37	9.1541	37	-9.968409	37	210.929	37	186.4293	37	398.1522	37	357.8886	37	283.0437	37	306.0296	37	-4.229534	37	11.36501	37	211.1016	37	217.5333	37	479.8686	37	405.9218	37	348.4958	37	198.5303	37	5.933837	37	16.3948	37	150.2335	37	174.1684	37	406.465	37	435.7038	37	281.2866	37	189.83	37
	38	8.527872	38	-10.44493	38	196.2629	38	181.23	38	482.2931	38	462.274	38	183.5433	38	211.646	38	-4.932887	38	10.29595	38	218.0677	38	229.1914	38	522.7249	38	413.4244	38	231.9447	38	116.4048	38	6.104853	38	16.63082	38	166.0639	38	226.4803	38	424.1793	38	392.4081	38	286.6567	38	231.459	38
	39	8.57655	39	-10.96365	39	188.8777	39	166.1437	39	490.5467	39	496.2162	39	130.7695	39	142.7282	39	-5.649984	39	8.429647	39	227.027	39	251.3065	39	503.0768	39	371.0553	39	141.3276	39	68.46919	39	7.605555	39	15.97705	39	205.1692	39	314.2947	39	406.3101	39	337.114	39	313.4267	39	271.045	39
	40	8.522606	40	-11.43621	40	221.9949	40	179.6729	40	440.377	40	476.6503	40	138.2348	40	122.198	40	-5.559859	40	9.218826	40	258.9528	40	291.0327	40	437.949	40	300.1084	40	113.0348	40	69.42509	40	3.977621	40	11.10359	40	267.2478	40	394.0164	40	368.21	40	300.9704	40	345.4379	40	292.6644	40
	41	8.185057	41	-11.80288	41	301.847	41	246.7485	41	357.9344	41	416.0504	41	184.6766	41	145.9646	41	-4.840421	41	10.37662	41	319.4469	41	346.3536	41	355.8827	41	233.065	41	148.3874	41	106.9204	41	4.948548	41	10.58766	41	329.1539	41	436.3435	41	335.0078	41	294.4351	41	368.2199	41	297.3057	41
	42	8.584669	42	-9.671914	42	394.3946	42	347.6304	42	274.6126	42	336.4423	42	234.0516	42	185.7384	42	-5.088103	42	10.09782	42	394.9	42	401.0376	42	294.3005	42	200.0327	42	202.422	42	146.3139	42	4.421201	42	12.2513	42	368.3492	42	438.0216	42	318.8309	42	308.8073	42	380.4142	42	290.1573	42
	43	9.265871	43	-8.575921	43	460.5377	43	431.4692	43	225.7089	43	272.465	43	264.9985	43	219.3561	43	-4.123787	43	11.14072	43	457.6987	43	432.6223	43	277.3449	43	206.9597	43	250.299	43	176.1849	43	7.238171	43	14.08012	43	375.1996	43	409.3557	43	319.237	43	317.3309	43	378.107	43	274.4815	43
	44	9.929532	44	-7.905613	44	478.0301	44	461.9635	44	224.4137	44	251.2737	44	275.7203	44	239.8018	44	-4.731842	44	10.50077	44	484.914	44	432.7503	44	294.9193	44	230.6554	44	272.4701	44	184.5309	44	7.210092	44	16.38551	44	361.5724	44	368.9128	44	327.5731	44	318.5978	44	372.2283	44	261.4555	44
	45	10.64006	45	-7.085353	45	449.393	45	445.6917	45	254.6785	45	272.06	45	265.2856	45	240.6648	45	-3.223737	45	11.11258	45	472.6082	45	408.7394	45	322.5331	45	250.4421	45	266.6938	45	172.6569	45	8.966042	45	15.98619	45	335.3589	45	347.3618	45	332.7334	45	314.4897	45	365.0283	45	255.1672	45
	46	11.04373	46	-6.28598	46	394.9377	46	400.6815	46	285.9355	46	304.0245	46	247.2241	46	230.1651	46	-2.511911	46	11.62984	46	436.9114	46	378.9057	46	338.2326	46	252.1506	46	241.3218	46	149.517	46	10.05604	46	20.9341	46	316.9014	46	354.5679	46	333.16	46	308.7642	46	363.1884	46	258.1443	46
	47	12.38789	47	-4.472826	47	345.5615	47	349.1711	47	301.1476	47	325.4776	47	229.0341	47	214.7448	47	-2.163008	47	11.46055	47	396.4523	47	356.3985	47	337.0018	47	240.3297	47	210.6417	47	126.7357	47	10.71064	47	20.82618	47	312.5292	47	372.2517	47	327.7752	47	303.1481	47	366.5809	47	264.3477	47
	48	14.41079	48	-1.401963	48	323.1596	48	312.5287	48	298.1158	48	328.7129	48	219.6982	48	203.0992	48	-1.058427	48	11.46111	48	374.8224	48	353.2997	48	319.6734	48	219.5888	48	191.3097	48	118.2781	48	15.27079	48	24.61873	48	323.9703	48	383.9352	48	321.329	48	303.1126	48	372.9957	48	267.1462	48
	49	15.90801	49	1.031255	49	330.1883	49	308.6077	49	284.522	49	318.454	49	224.4286	49	201.5781	49	-.4565539	49	8.778794	49	379.4577	49	365.7674	49	297.7298	49	199.9056	49	188.9277	49	123.1378	49	14.7573	49	22.52361	49	337.6437	49	387.4696	49	318.4048	49	305.8865	49	378.1552	49	266.655	49
	50	19.13428	50	2.751999	50	356.5313	50	332.7621	50	268.831	50	302.2237	50	236.2964	50	208.2045	50	.4382479	50	7.890216	50	402.3723	50	382.0591	50	279.1635	50	187.4176	50	201.8882	50	136.1704	50	16.09195	50	22.33563	50	346.973	50	388.0925	50	312.9545	50	305.6382	50	381.8721	50	262.7386	50
	51	21.48762	51	4.761303	51	383.6966	51	363.2076	51	256.8317	51	285.9982	51	248.5835	51	217.5095	51	1.548547	51	7.427621	51	422.3695	51	389.2613	51	270.3612	51	188.4963	51	218.9378	51	149.8228	51	17.15579	51	23.44085	51	350.3036	51	385.723	51	314.6007	51	307.9181	51	384.1042	51	258.7618	51
	52	26.04103	52	8.505033	52	398.7599	52	378.2829	52	252.0471	52	275.9031	52	253.2767	52	222.3469	52	3.604792	52	9.304597	52	435.0108	52	389.0821	52	273.1953	52	195.5329	52	232.784	52	157.3898	52	18.72532	52	24.13559	52	347.4027	52	384.2901	52	315.6384	52	304.1588	52	384.1843	52	255.0462	52
	53	30.03615	53	12.10618	53	401.7446	53	379.2079	53	256.2496	53	277.7665	53	254.3439	53	225.3841	53	4.116853	53	9.853984	53	435.1991	53	381.9066	53	279.8025	53	200.1779	53	238.233	53	159.2354	53	18.98614	53	24.29577	53	344.0045	53	382.4848	53	316.9808	53	301.4476	53	382.7232	53	245.1149	53
	54	32.48979	54	15.75659	54	394.3638	54	372.3387	54	260.1214	54	282.6189	54	250.6772	54	222.8879	54	6.610242	54	10.53889	54	428.0595	54	373.3412	54	284.6669	54	199.6087	54	233.5704	54	152.1881	54	20.76656	54	25.96596	54	344.8133	54	385.3868	54	314.4921	54	295.3056	54	382.8433	54	246.5264	54
	55	33.86262	55	17.46901	55	382.7768	55	362.6201	55	262.77	55	285.4104	55	245.7331	55	220.1014	55	11.19551	55	12.66336	55	417.4191	55	366.5435	55	285.3285	55	196.3381	55	229.2375	55	143.9466	55	22.55737	55	28.71747	55	346.5716	55	387.0907	55	311.4644	55	291.7253	55	382.8924	55	245.7533	55
	56	35.4948	56	19.00355	56	373.0681	56	355.9511	56	262.077	56	286.8518	56	240.0221	56	215.5024	56	15.5877	56	14.13644	56	413.6787	56	367.1049	56	281.6341	56	190.9937	56	224.6469	56	138.9095	56	25.80079	56	34.08944	56	349.0179	56	387.6947	56	307.4063	56	288.7358	56	386.4767	56	250.8059	56
	57	37.63657	57	20.83545	57	368.9984	57	355.564	57	258.9969	57	285.1357	57	236.2377	57	212.0499	57	16.52272	57	15.80049	57	412.9488	57	368.2271	57	273.2928	57	183.6389	57	215.7394	57	131.0475	57	27.80065	57	39.89788	57	351.1388	57	388.2677	57	304.3401	57	288.6331	57	391.0181	57	252.8339	57
	58	40.89214	58	25.29792	58	370.0307	58	359.5602	58	255.0764	58	280.4495	58	232.8834	58	207.5044	58	18.04929	58	18.43317	58	418.9855	58	372.296	58	264.9278	58	176.906	58	206.0305	58	124.0601	58	34.0507	58	46.19219	58	351.5902	58	385.9668	58	301.6252	58	290.3257	58	395.1004	58	257.5634	58
	59	45.63208	59	31.85111	59	372.1828	59	363.4517	59	252.6603	59	278.4089	59	230.3382	59	203.7386	59	18.26208	59	18.92167	59	423.0036	59	373.0274	59	259.5413	59	171.6452	59	198.2175	59	119.2485	59	40.58427	59	52.22167	59	352.3482	59	385.2794	59	298.9	59	291.304	59	400.1657	59	262.4612	59
	60	49.66306	60	38.57011	60	375.1057	60	365.2907	60	251.7716	60	277.9857	60	230.2074	60	200.3335	60	20.16421	60	20.03077	60	426.4023	60	371.6779	60	256.6169	60	169.6046	60	190.2522	60	117.6989	60	48.2356	60	59.35319	60	351.2453	60	381.1777	60	300.0405	60	293.3988	60	404.3235	60	265.4391	60
	61	55.49968	61	44.81707	61	375.9664	61	363.787	61	250.0143	61	278.4406	61	228.7782	61	198.5697	61	24.28339	61	21.6444	61	424.9839	61	367.6994	61	256.0597	61	169.8932	61	190.2636	61	119.0312	61	53.3506	61	63.69947	61	348.8727	61	378.4162	61	300.8507	61	291.8629	61	408.4804	61	269.2683	61
	62	61.82422	62	52.0119	62	374.7842	62	360.5525	62	248.887	62	278.3599	62	227.5121	62	196.0807	62	29.03849	62	23.68601	62	425.0919	62	366.3403	62	253.6009	62	168.3326	62	190.0752	62	121.6104	62	59.35848	62	71.39871	62	348.1458	62	373.8431	62	303.3991	62	289.7153	62	408.9905	62	269.2831	62
	63	67.80766	63	58.25315	63	373.2435	63	356.5577	63	246.9382	63	278.7499	63	226.403	63	194.9671	63	33.90495	63	26.12602	63	420.9026	63	362.3242	63	250.6591	63	165.4566	63	193.2091	63	125.7812	63	61.07194	63	77.27248	63	347.2055	63	371.2916	63	304.2044	63	288.1235	63	410.1897	63	273.2148	63
	64	72.93726	64	63.19737	64	371.2694	64	353.5418	64	242.319	64	274.3795	64	227.1287	64	194.7729	64	37.97712	64	29.2253	64	420.3271	64	360.6011	64	245.4563	64	160.5303	64	191.8075	64	124.026	64	62.24963	64	82.33758	64	344.6253	64	368.5978	64	302.7423	64	283.9077	64	409.407	64	272.4292	64
	65	76.14849	65	67.79413	65	368.5838	65	351.5056	65	238.0755	65	269.4203	65	225.9025	65	192.2841	65	42.6867	65	29.22013	65	416.867	65	357.8338	65	241.3116	65	157.531	65	195.0154	65	123.4056	65	64.95665	65	87.48743	65	340.812	65	365.219	65	301.1727	65	279.6224	65	407.1177	65	270.1017	65
	66	78.97472	66	71.18039	66	365.8698	66	350.2136	66	231.4886	66	263.5674	66	225.5137	66	192.2673	66	47.15778	66	27.93089	66	413.8976	66	355.0041	66	235.7566	66	152.8059	66	199.3191	66	125.6196	66	65.97609	66	90.13998	66	339.9926	66	363.4662	66	296.948	66	275.8231	66	405.71	66	267.9564	66
	67	81.4054	67	72.55618	67	360.9777	67	348.3749	67	228.6752	67	260.4874	67	225.3198	67	192.9052	67	51.66599	67	29.27518	67	408.6986	67	349.4293	67	228.6913	67	146.9955	67	207.2207	67	130.6862	67	68.10304	67	97.21925	67	340.9637	67	359.6642	67	293.2813	67	273.08	67	403.9935	67	265.8996	67
	68	84.27477	68	74.24789	68	356.0597	68	346.6922	68	225.875	68	255.7251	68	226.0278	68	193.1636	68	54.48127	68	30.20223	68	402.2331	68	343.541	68	226.9123	68	145.5217	68	209.1899	68	130.2504	68	70.0847	68	105.4029	68	339.726	68	354.2703	68	290.2407	68	271.8236	68	399.77	68	259.8191	68
	69	87.19205	69	76.89165	69	351.1915	69	343.7072	69	225.4002	69	252.1756	69	226.8019	69	194.0728	69	56.74041	69	32.37658	69	396.9949	69	337.1779	69	225.1246	69	144.445	69	208.6548	69	128.3167	69	71.09679	69	109.7761	69	336.6172	69	350.1869	69	285.5504	69	271.3009	69	401.3521	69	259.3317	69
	70	90.19918	70	80.8438	70	346.5469	70	339.9887	70	226.3104	70	249.6586	70	226.276	70	194.9876	70	56.55238	70	32.16325	70	390.8976	70	330.0227	70	227.3154	70	144.3143	70	204.9688	70	125.9796	70	76.27197	70	116.2482	70	333.2071	70	346.3399	70	281.036	70	271.5134	70	398.9265	70	257.0968	70
	71	93.09525	71	85.79358	71	342.0056	71	336.288	71	227.4154	71	249.0394	71	226.2196	71	195.9034	71	57.49775	71	32.09197	71	385.4584	71	322.8506	71	230.0185	71	146.6196	71	205.8811	71	126.5416	71	80.47999	71	123.1112	71	329.4844	71	343.9911	71	280.7655	71	271.1567	71	400.4075	71	257.7006	71
	72	96.09624	72	90.79366	72	339.4516	72	332.7575	72	229.9962	72	250.133	72	224.9908	72	196.3598	72	58.4955	72	30.86966	72	382.9039	72	318.7736	72	235.3619	72	152.6925	72	204.0604	72	127.564	72	83.24611	72	126.1919	72	327.4496	72	342.4091	72	279.1324	72	267.3562	72	397.9185	72	249.6501	72
	73	99.55788	73	94.9094	73	338.0203	73	330.058	73	231.3263	73	252.1547	73	222.8645	73	197.0912	73	59.90026	73	29.45591	73	384.263	73	319.5285	73	236.6911	73	154.4085	73	202.6095	73	123.4986	73	85.8708	73	129.5138	73	326.1642	73	343.3647	73	278.4438	73	264.4479	73	398.6514	73	251.1565	73
	74	101.4528	74	98.69048	74	338.1604	74	328.354	74	229.0107	74	251.9641	74	218.6353	74	196.3932	74	61.15014	74	30.49915	74	386.3503	74	320.6991	74	236.2886	74	153.3503	74	199.1921	74	121.7885	74	87.81109	74	131.8731	74	324.8096	74	341.9982	74	274.5815	74	258.6241	74	399.5925	74	245.8913	74
	75	103.1767	75	103.46	75	339.2046	75	328.5262	75	227.7699	75	251.8363	75	214.2334	75	194.4996	75	63.38779	75	29.22695	75	388.3647	75	321.2741	75	235.8975	75	154.1942	75	197.5645	75	121.1734	75	89.18021	75	134.7887	75	323.8758	75	341.5139	75	273.5367	75	254.7717	75	397.9312	75	241.2704	75
	76	104.3192	76	107.4072	76	339.6627	76	328.2408	76	224.3294	76	249.8085	76	210.6108	76	191.017	76	65.55767	76	28.71287	76	389.3334	76	321.5713	76	233.4443	76	152.1058	76	191.5647	76	117.0219	76	90.76921	76	139.289	76	325.1658	76	343.9713	76	270.7382	76	249.8305	76	392.2373	76	230.4624	76
	77	105.0304	77	109.6975	77	337.1298	77	326.1441	77	218.6661	77	248.277	77	205.0156	77	183.7568	77	66.81066	77	28.43839	77	389.0988	77	319.6524	77	229.5641	77	149.0075	77	190.1892	77	119.8113	77	91.44545	77	141.0159	77	326.3028	77	342.7608	77	266.6831	77	242.955	77	390.9749	77	227.8917	77
	78	106.2453	78	111.497	78	335.2556	78	326.0978	78	214.6846	78	245.9075	78	199.1611	78	176.2169	78	67.96963	78	26.74212	78	387.7133	78	318.1844	78	227.4752	78	146.066	78	186.8185	78	118.1176	78	91.17745	78	140.2552	78	328.0104	78	340.5881	78	263.8708	78	238.0515	78	387.9747	78	229.4232	78
	79	109.155	79	113.0314	79	331.0246	79	325.3257	79	208.3692	79	240.4433	79	194.7057	79	170.013	79	70.16799	79	26.88994	79	384.5756	79	315.2215	79	226.9954	79	143.4826	79	179.4616	79	111.5438	79	91.37108	79	139.9465	79	331.1025	79	338.2223	79	259.5012	79	231.9081	79	383.7604	79	228.3814	79
	80	110.5204	80	114.824	80	326.1602	80	323.3997	80	202.1375	80	233.7506	80	191.5047	80	164.8112	80	72.44472	80	29.39688	80	380.3636	80	312.5132	80	225.9016	80	142.9394	80	182.5562	80	116.2863	80	90.18609	80	139.3349	80	330.1065	80	333.8726	80	253.7056	80	226.3962	80	379.0804	80	225.1978	80
	81	112.5964	81	116.615	81	320.9182	81	320.5064	81	195.9178	81	226.2199	81	191.038	81	161.2099	81	72.96718	81	28.67059	81	375.0155	81	307.4696	81	223.4581	81	140.9287	81	182.3269	81	117.5695	81	90.12849	81	137.8874	81	327.9005	81	326.8089	81	247.7199	81	218.5662	81	378.1269	81	225.0537	81
	82	112.9471	82	118.8331	82	317.0063	82	318.2926	82	190.0853	82	218.3582	82	190.0959	82	158.2709	82	73.04784	82	24.73557	82	368.4376	82	302.5708	82	221.6176	82	141.4555	82	183.0142	82	118.8772	82	88.79752	82	134.7293	82	323.7178	82	320.1039	82	242.3363	82	214.8967	82	374.9737	82	223.1269	82
	83	113.2935	83	120.7608	83	311.3029	83	311.4373	83	185.0332	83	213.3044	83	189.0384	83	157.6019	83	73.4695	83	22.32319	83	361.4541	83	298.2608	83	217.1755	83	137.7454	83	180.1714	83	116.569	83	86.87419	83	135.5022	83	319.5861	83	312.9894	83	236.3611	83	209.0199	83	369.7993	83	217.0668	83
	84	111.6889	84	119.867	84	304.3144	84	302.2474	84	181.345	84	209.5112	84	186.305	84	158.2086	84	74.11354	84	20.89669	84	356.3341	84	295.101	84	214.3956	84	135.9811	84	180.0416	84	117.3154	84	87.01857	84	138.9052	84	314.6351	84	306.337	84	231.9899	84	206.1466	84	366.0845	84	213.0502	84
	85	110.4495	85	119.4509	85	297.2642	85	295.051	85	176.7749	85	205.6294	85	183.147	85	157.4493	85	72.80104	85	16.66217	85	352.2926	85	293.3239	85	211.7093	85	134.8254	85	184.6936	85	118.03	85	85.35222	85	141.6915	85	309.1295	85	299.7842	85	227.5916	85	204.3402	85	362.7708	85	209.1299	85
	86	109.228	86	120.1489	86	292.6603	86	290.0938	86	172.6953	86	202.7434	86	180.0179	86	156.4477	86	76.03337	86	16.03249	86	351.9062	86	291.5368	86	209.4107	86	133.8512	86	178.6617	86	110.4033	86	84.73579	86	145.3262	86	303.0092	86	292.7149	86	222.6524	86	200.734	86	360.3826	86	204.5452	86
	87	108.0019	87	120.6937	87	289.7401	87	286.2162	87	169.2669	87	200.5	87	177.4693	87	154.8308	87	79.91539	87	19.61663	87	353.0702	87	291.1988	87	207.2319	87	132.7444	87	179.3758	87	111.7656	87	84.96165	87	148.2208	87	298.6146	87	288.5821	87	219.7388	87	196.9344	87	356.7073	87	202.3621	87
	88	107.3095	88	120.603	88	288.5421	88	283.6195	88	165.4659	88	195.3485	88	173.2238	88	152.3864	88	82.1154	88	21.8785	88	353.9181	88	289.4547	88	203.67	88	132.7275	88	172.7493	88	105.4647	88	86.28345	88	147.8842	88	295.1205	88	285.2115	88	217.415	88	194.1451	88	351.9012	88	194.9396	88
	89	107.8209	89	120.3295	89	286.1023	89	281.3067	89	161.1224	89	188.7595	89	167.9127	89	149.4085	89	81.14594	89	21.58263	89	352.8735	89	287.5556	89	203.1958	89	133.4878	89	169.8304	89	104.114	89	87.79156	89	147.2348	89	289.1629	89	282.1079	89	215.4492	89	190.321	89	347.0075	89	188.255	89
	90	108.2561	90	120.126	90	282.3448	90	278.1857	90	153.2982	90	180.6074	90	163.0594	90	147.1583	90	79.43364	90	22.65112	90	354.9683	90	287.9647	90	203.18	90	134.7944	90	163.6812	90	99.08025	90	88.66454	90	143.841	90	287.3584	90	280.9925	90	213.2217	90	189.0378	90	341.0217	90	182.9467	90
	91	109.1868	91	121.5045	91	278.1574	91	274.7433	91	146.8182	91	173.4039	91	157.849	91	144.5717	91	77.78276	91	24.17541	91	354.5416	91	287.4243	91	201.4642	91	135.4283	91	163.7722	91	97.39326	91	88.70622	91	143.772	91	285.1097	91	276.431	91	211.9864	91	187.0081	91	336.1877	91	178.9549	91
	92	109.6625	92	123.8296	92	274.9898	92	272.2512	92	140.4801	92	167.8925	92	152.7289	92	138.4097	92	77.58029	92	23.29158	92	353.9976	92	287.2867	92	203.0359	92	136.0207	92	161.3579	92	92.46748	92	89.92877	92	142.8604	92	283.823	92	272.8417	92	210.3792	92	186.5735	92	328.3666	92	171.7776	92
	93	109.2131	93	125.5314	93	271.1957	93	267.8393	93	136.1497	93	163.3437	93	147.9926	93	131.6566	93	77.13853	93	21.37103	93	350.8881	93	285.5114	93	203.4465	93	136.7463	93	159.0415	93	89.3149	93	91.05061	93	145.1662	93	283.7248	93	271.0984	93	207.0719	93	182.5777	93	326.1604	93	171.0452	93
	94	108.2453	94	125.4509	94	265.5178	94	261.768	94	132.9848	94	159.7865	94	144.2379	94	126.5438	94	77.02657	94	19.05237	94	346.6905	94	282.7896	94	202.6553	94	136.4648	94	164.5902	94	96.04528	94	91.75724	94	147.6687	94	281.2414	94	269.3237	94	206.272	94	181.4959	94	323.3138	94	174.4749	94
	95	108.5531	95	127.0133	95	257.9004	95	254.0079	95	131.1634	95	156.6757	95	141.4865	95	122.1686	95	77.31765	95	15.17785	95	341.2755	95	280.8612	95	201.8622	95	138.1584	95	159.8061	95	91.4613	95	92.87538	95	148.685	95	278.4106	95	268.2948	95	203.9187	95	178.0852	95	319.1209	95	176.1766	95
	96	109.6719	96	129.6616	96	252.2845	96	249.8254	96	128.2532	96	153.2341	96	139.5723	96	119.3262	96	78.74486	96	13.38587	96	338.285	96	280.8389	96	196.9199	96	134.5321	96	152.0925	96	84.02702	96	92.93896	96	151.1568	96	275.9722	96	266.4937	96	203.4757	96	177.9604	96	315.7812	96	173.9661	96
	97	111.137	97	132.083	97	244.6702	97	242.6706	97	126.1681	97	151.7373	97	138.3966	97	116.9324	97	80.76974	97	15.20312	97	333.5533	97	280.4803	97	196.1601	97	131.9212	97	147.5422	97	83.3576	97	92.64381	97	151.1052	97	273.902	97	263.1204	97	200.5652	97	175.5781	97	308.9176	97	173.3357	97
	98	112.1221	98	135.0301	98	240.9056	98	238.0835	98	123.3539	98	148.9081	98	136.1808	98	115.6886	98	80.43964	98	15.40263	98	329.7671	98	278.2478	98	195.8135	98	133.1348	98	143.8864	98	79.98839	98	91.70538	98	147.0341	98	269.7705	98	257.3328	98	198.9268	98	172.5751	98	306.499	98	165.5936	98
	99	113.2982	99	136.3108	99	236.3831	99	232.8692	99	120.6552	99	146.0205	99	133.2396	99	113.9287	99	78.10184	99	12.89908	99	327.3472	99	277.3624	99	194.6866	99	134.3717	99	136.2289	99	71.20598	99	89.78972	99	143.4892	99	267.7109	99	253.3932	99	194.8607	99	166.5799	99	305.5464	99	164.0236	99
	100	114.6756	100	135.3812	100	232.0805	100	227.3343	100	118.3452	100	144.3827	100	129.8145	100	112.2944	100	75.64372	100	11.08627	100	324.625	100	274.9345	100	185.9642	100	128.2601	100	131.7496	100	69.15073	100	88.51837	100	139.3103	100	264.5861	100	247.6252	100	190.7476	100	160.5477	100	301.1819	100	153.6757	100
	101	113.3768	101	132.729	101	226.7497	101	222.9282	101	115.9117	101	141.5069	101	125.2468	101	110.2052	101	74.66183	101	9.863373	101	320.6569	101	272.7568	101	182.0836	101	127.5023	101	127.2246	101	64.8626	101	86.44131	101	135.6188	101	258.5275	101	242.046	101	188.0673	101	154.7644	101	295.4702	101	144.0846	101
	102	111.6592	102	130.692	102	221.6618	102	218.6839	102	112.1524	102	137.5611	102	120.1558	102	104.4169	102	74.86192	102	8.821211	102	316.6605	102	270.0638	102	176.9457	102	125.3126	102	120.508	102	55.58173	102	83.92091	102	131.0149	102	256.2285	102	238.2654	102	183.3284	102	146.816	102	289.8039	102	139.4214	102
	103	108.7625	103	129.3338	103	216.4269	103	213.1696	103	107.3014	103	134.6033	103	115.7063	103	101.5298	103	75.85188	103	9.034282	103	311.8394	103	265.8363	103	170.9162	103	120.0995	103	115.1388	103	46.17351	103	80.61432	103	127.5686	103	252.1871	103	234.0932	103	180.1078	103	142.1549	103	282.4976	103	132.8694	103
	104	104.5769	104	126.9165	104	209.5885	104	206.3135	104	102.8272	104	130.2767	104	111.0058	104	98.02577	104	75.95199	104	7.766038	104	308.4018	104	263.0302	104	169.1674	104	119.1364	104	115.2617	104	42.26067	104	79.89291	104	127.6084	104	249.3721	104	230.4636	104	175.3651	104	136.0699	104	278.6667	104	130.1479	104
	105	100.4491	105	123.3793	105	204.8415	105	201.7453	105	98.80836	105	126.6253	105	105.0438	105	94.69334	105	74.95678	105	5.639563	105	302.0137	105	257.7506	105	165.6556	105	117.5581	105	119.8521	105	44.78439	105	77.23562	105	128.1112	105	245.5609	105	226.617	105	172.0096	105	129.6285	105	271.472	105	124.1563	105
	106	95.84348	106	119.8722	106	199.1838	106	196.6913	106	93.16734	106	122.5673	106	100.9137	106	92.20198	106	71.57381	106	3.034168	106	298.1419	106	257.2025	106	163.5821	106	116.4789	106	121.3828	106	46.3191	106	74.43919	106	127.29	106	242.864	106	221.8537	106	167.9661	106	126.0016	106	264.3564	106	116.3802	106
	107	93.00701	107	118.0006	107	192.5679	107	190.1194	107	88.72786	107	119.8581	107	96.49668	107	90.30767	107	67.16162	107	2.857771	107	292.3741	107	255.4176	107	161.2108	107	115.4444	107	113.2223	107	40.12359	107	71.78937	107	126.098	107	239.2031	107	217.4805	107	164.4527	107	121.7459	107	258.4669	107	112.9329	107
	108	91.02102	108	117.3588	108	186.7739	108	183.9124	108	84.50005	108	116.1481	108	93.14548	108	86.45641	108	62.57657	108	3.687156	108	290.4717	108	253.5803	108	160.9053	108	117.5026	108	110.1609	108	38.67552	108	69.96042	108	123.9692	108	234.9017	108	212.7041	108	160.7673	108	119.4966	108	252.0521	108	108.9342	108
	109	89.94045	109	118.293	109	181.3781	109	177.0989	109	80.15707	109	111.3223	109	87.24247	109	78.66417	109	60.50333	109	3.479295	109	292.2364	109	254.9179	109	158.4718	109	115.6957	109	99.43214	109	31.64137	109	68.06198	109	120.5238	109	229.4718	109	208.0289	109	157.4236	109	115.1437	109	246.9725	109	104.2541	109
	110	89.00682	110	117.7252	110	176.4881	110	170.3342	110	76.97411	110	107.386	110	82.93979	110	73.0434	110	60.47969	110	3.409745	110	294.9651	110	257.8204	110	158.0938	110	116.5154	110	95.69807	110	31.33996	110	67.43427	110	116.1068	110	226.0204	110	203.7312	110	153.6031	110	111.0604	110	237.5792	110	98.96559	110
	111	86.88524	111	115.9436	111	174.4535	111	166.2613	111	72.32207	111	101.8693	111	78.9856	111	69.55403	111	62.29462	111	5.591141	111	296.3008	111	259.4641	111	153.7576	111	114.0576	111	89.73429	111	28.1442	111	65.33104	111	112.815	111	220.4892	111	199.2625	111	149.728	111	109.256	111	233.6704	111	100.9815	111
	112	86.8888	112	114.6045	112	170.3191	112	160.7127	112	66.89655	112	97.3435	112	74.00629	112	66.24625	112	62.58003	112	6.73734	112	294.872	112	261.2462	112	152.9614	112	113.8349	112	87.16965	112	25.28731	112	63.52242	112	109.3776	112	217.4553	112	196.998	112	146.8198	112	107.9402	112	228.6073	112	102.0425	112
	113	85.42265	113	112.6251	113	168.4331	113	157.8661	113	63.3639	113	95.58202	113	70.92266	113	65.65332	113	61.62664	113	6.425364	113	291.442	113	261.2917	113	147.9325	113	109.2963	113	80.2961	113	18.6404	113	61.68275	113	106.7415	113	215.0356	113	198.023	113	145.506	113	108.4623	113	225.1858	113	105.5662	113
	114	83.56817	114	110.9619	114	166.3532	114	154.0815	114	61.81609	114	95.40938	114	68.58503	114	64.99	114	59.86823	114	4.539858	114	287.5221	114	258.5958	114	147.2605	114	109.6699	114	77.56059	114	16.27445	114	62.02023	114	106.0952	114	209.437	114	195.4998	114	143.356	114	109.6444	114	219.6165	114	105.6473	114
	115	80.54281	115	109.7514	115	163.681	115	149.3234	115	58.60638	115	91.02571	115	66.00788	115	63.33279	115	58.338	115	1.791406	115	285.2686	115	257.5644	115	142.1662	115	105.0051	115	72.07742	115	11.51438	115	60.46326	115	106.3799	115	203.3197	115	191.6739	115	140.491	115	108.5691	115	215.0512	115	100.7197	115
	116	79.44283	116	109.8138	116	160.4769	116	144.3825	116	54.06695	116	86.11684	116	62.7282	116	61.30751	116	57.71178	116	-2.414767	116	281.5684	116	255.0653	116	140.1392	116	102.9899	116	65.07536	116	5.494979	116	58.86487	116	106.0967	116	201.2236	116	190.0298	116	136.915	116	105.3534	116	211.9209	116	97.67066	116
	117	78.08202	117	107.8776	117	156.3616	117	139.5725	117	51.24001	117	83.44057	117	60.14399	117	58.38362	117	56.39238	117	-4.008982	117	274.502	117	251.2849	117	136.988	117	101.3684	117	61.72175	117	.9257328	117	57.7274	117	104.1644	117	199.3866	117	188.879	117	135.571	117	102.5729	117	206.7961	117	88.80797	117
	118	77.49963	118	107.2785	118	151.5835	118	134.8513	118	47.82254	118	79.57155	118	55.53243	118	55.56308	118	54.95742	118	-5.748882	118	269.0229	118	249.9232	118	132.9964	118	97.07077	118	61.1478	118	-2.0827	118	56.3424	118	102.6767	118	195.2239	118	187.1108	118	134.7644	118	100.8703	118	204.9158	118	83.03358	118
	119	78.41718	119	108.5821	119	146.6866	119	130.334	119	45.43376	119	75.98401	119	52.62687	119	51.37236	119	53.11681	119	-5.881957	119	262.8853	119	247.3961	119	133.371	119	94.81819	119	54.68553	119	-10.68105	119	55.1796	119	98.40819	119	191.0498	119	185.0608	119	133.2922	119	96.04292	119	199.5405	119	77.46873	119
	120	77.47953	120	108.9168	120	142.3378	120	126.3327	120	42.62651	120	73.38225	120	49.5216	120	48.55014	120	51.22548	120	-5.630992	120	257.7761	120	244.1545	120	133.809	120	93.21255	120	59.16777	120	-8.69292	120	52.55666	120	95.21656	120	187.8541	120	184.5852	120	131.072	120	90.29073	120	196.6	120	72.01588	120
	121	76.71627	121	108.6082	121	138.5146	121	121.373	121	39.65813	121	70.5574	121	46.31182	121	45.60971	121	49.40591	121	-6.273917	121	253.6599	121	240.5224	121	133.1714	121	91.36788	121	52.13908	121	-14.83626	121	52.13746	121	92.29091	121	187.7425	121	183.4654	121	128.8778	121	84.13628	121	191.7922	121	69.07849	121
	122	75.59032	122	108.0615	122	134.4436	122	116.5995	122	37.43561	122	66.35902	122	42.85715	122	42.60461	122	47.94045	122	-7.126246	122	251.7038	122	241.026	122	128.7457	122	88.47456	122	52.96816	122	-14.64992	122	51.08292	122	88.77171	122	184.4878	122	179.4029	122	126.8945	122	80.72871	122	183.5455	122	59.28621	122
	123	73.34609	123	105.0686	123	130.1702	123	110.8826	123	35.84184	123	64.93649	123	41.29897	123	40.4361	123	44.80354	123	-10.59087	123	250.7632	123	242.1031	123	124.9428	123	84.76442	123	50.0462	123	-18.0448	123	47.75841	123	85.69461	123	179.3569	123	174.695	123	125.0353	123	77.85561	123	180.2453	123	56.11335	123
	124	72.3662	124	103.3075	124	125.1481	124	105.9774	124	34.39559	124	63.00548	124	39.37247	124	36.67843	124	42.55388	124	-9.971067	124	247.6873	124	240.4003	124	121.7186	124	82.33321	124	45.31336	124	-19.77488	124	47.41818	124	82.17212	124	175.6824	124	170.925	124	123.0461	124	75.18941	124	176.5892	124	51.31581	124
	125	68.59367	125	100.109	125	121.3975	125	101.2631	125	31.27024	125	60.00814	125	36.78741	125	32.83663	125	40.32665	125	-10.2532	125	243.7212	125	238.8125	125	113.8661	125	75.76944	125	40.47344	125	-25.78753	125	46.77518	125	79.03661	125	172.9638	125	165.5298	125	121.0263	125	73.27718	125	170.5096	125	46.83932	125
	126	65.3524	126	97.49609	126	116.963	126	94.96627	126	29.27916	126	58.53628	126	33.9192	126	29.20817	126	37.73112	126	-12.39532	126	240.2012	126	235.9014	126	106.6108	126	69.86697	126	38.2173	126	-26.26945	126	46.22739	126	76.37586	126	168.5149	126	162.4628	126	118.1844	126	70.95476	126	165.5857	126	40.83657	126
	127	62.42462	127	94.65117	127	114.2291	127	89.95964	127	26.95449	127	57.13978	127	31.60197	127	27.46409	127	35.99839	127	-14.94702	127	236.2854	127	232.8153	127	102.2046	127	66.9954	127	30.85555	127	-30.79229	127	44.8043	127	73.38024	127	164.397	127	158.8251	127	116.6459	127	70.2104	127	157.9934	127	37.36279	127
	128	59.75951	128	92.3383	128	111.6492	128	85.23804	128	25.56367	128	56.77111	128	29.0877	128	26.80164	128	35.83381	128	-15.30255	128	233.451	128	231.1929	128	95.13634	128	59.19262	128	21.96933	128	-34.97638	128	44.06103	128	69.72157	128	161.9776	128	155.6079	128	115.6953	128	68.81722	128	151.9055	128	35.28848	128
	129	58.66911	129	90.12962	129	107.9076	129	80.7043	129	23.54368	129	55.39016	129	25.37899	129	24.74297	129	34.2904	129	-15.20346	129	227.4705	129	228.0959	129	91.95196	129	53.89874	129	15.28988	129	-41.47456	129	40.92738	129	65.01193	129	156.242	129	152.2549	129	112.8527	129	68.08123	129	146.6758	129	33.63432	129
	130	57.93627	130	87.73446	130	104.0823	130	76.98287	130	21.11855	130	54.58776	130	23.49431	130	23.87741	130	32.39422	130	-14.71867	130	220.1756	130	223.3194	130	93.05405	130	51.88844	130	8.526682	130	-45.96986	130	40.62653	130	63.93812	130	152.0699	130	146.7674	130	108.6712	130	66.67882	130	140.3041	130	31.93575	130
	131	55.34258	131	85.24081	131	100.8987	131	72.73447	131	19.0794	131	54.1798	131	20.42485	131	22.40974	131	29.06482	131	-15.75145	131	215.8658	131	220.8868	131	92.46328	131	50.38594	131	4.495603	131	-53.81743	131	38.60774	131	60.19208	131	147.8117	131	143.4153	131	105.9853	131	65.41198	131	133.132	131	31.77096	131
	132	54.0663	132	83.63144	132	97.62154	132	68.72025	132	14.26245	132	50.22765	132	19.63886	132	23.39336	132	26.02537	132	-19.41221	132	209.5357	132	217.2723	132	89.04849	132	47.57272	132	3.274909	132	-55.75766	132	37.70861	132	56.59017	132	141.3677	132	139.3801	132	102.672	132	62.17436	132	129.0482	132	32.71983	132
	133	54.06401	133	81.97887	133	95.08384	133	64.87874	133	11.87507	133	49.52128	133	16.73496	133	24.72264	133	25.57956	133	-21.44928	133	205.2049	133	213.8671	133	83.95299	133	44.14645	133	7.41047	133	-51.63425	133	34.63568	133	53.00135	133	135.6506	133	134.3126	133	101.7292	133	58.97534	133	124.0686	133	32.00562	133
	134	52.14976	134	78.83048	134	91.4576	134	61.15402	134	9.353971	134	47.19145	134	15.85888	134	25.9381	134	26.10884	134	-20.49834	134	201.9533	134	212.2098	134	79.34401	134	40.08179	134	5.83849	134	-53.70933	134	33.9896	134	52.38718	134	133.5936	134	133.0716	134	100.2287	134	56.30341	134	121.2161	134	30.55244	134
	135	50.67585	135	75.88245	135	87.53483	135	57.63986	135	5.719516	135	43.74381	135	13.88414	135	24.2072	135	25.31182	135	-21.72375	135	200.4082	135	212.6562	135	76.62196	135	35.51158	135	2.996701	135	-55.6787	135	31.35579	135	48.72843	135	129.8632	135	129.9397	135	97.09805	135	53.77642	135	112.4558	135	26.79672	135
	136	47.32407	136	71.90816	136	83.05477	136	53.85819	136	2.933367	136	40.31065	136	10.37389	136	18.42218	136	23.10935	136	-23.12111	136	196.3435	136	207.7685	136	76.99893	136	34.35779	136	-.6222063	136	-60.95604	136	28.54956	136	44.99196	136	124.6159	136	127.2023	136	94.56685	136	51.24633	136	112.4765	136	23.67444	136
	137	45.27337	137	69.84441	137	80.20541	137	50.38109	137	1.759579	137	38.23884	137	6.389348	137	10.53939	137	19.99826	137	-24.76313	137	195.3136	137	206.3827	137	74.48553	137	30.55756	137	-2.806376	137	-62.00167	137	27.84431	137	45.65978	137	120.0692	137	122.8417	137	94.3278	137	48.225	137	109.4318	137	21.91771	137
	138	43.25684	138	68.95097	138	76.53352	138	46.19827	138	-.2018935	138	34.58556	138	1.976873	138	5.36977	138	17.87189	138	-26.88209	138	191.3697	138	202.831	138	70.00694	138	27.16802	138	-3.901043	138	-62.25301	138	26.65815	138	46.51198	138	117.0126	138	119.2527	138	94.23308	138	44.61491	138	104.0537	138	17.56955	138
	139	40.64764	139	66.72196	139	73.44854	139	43.05106	139	-2.530571	139	29.71759	139	-1.613937	139	1.057016	139	13.60059	139	-30.35914	139	189.5484	139	199.0588	139	66.16957	139	24.14168	139	-5.628213	139	-63.66999	139	24.82786	139	44.83412	139	113.5441	139	118.2356	139	94.61369	139	40.18304	139	104.8958	139	15.84438	139
	140	40.46117	140	66.09303	140	69.99318	140	40.55811	140	-1.747066	140	29.10355	140	-5.607418	140	-3.676411	140	10.92245	140	-32.32216	140	187.37	140	195.6899	140	61.94348	140	20.10797	140	-7.919969	140	-68.45702	140	22.56661	140	42.26611	140	110.9641	140	115.2615	140	93.99129	140	35.30678	140	97.83368	140	8.139996	140
	141	38.40553	141	62.89415	141	67.61906	141	37.95347	141	-2.760142	141	28.57547	141	-7.970867	141	-7.368819	141	9.952287	141	-31.53621	141	185.329	141	193.0608	141	58.02455	141	17.08815	141	-16.3767	141	-74.58357	141	19.797	141	40.54014	141	106.0533	141	110.8595	141	92.35335	141	32.42789	141	95.25703	141	6.868069	141
	142	35.9187	142	60.81496	142	65.22852	142	35.49214	142	-4.169523	142	26.98674	142	-9.281415	142	-10.05821	142	8.277581	142	-31.81142	142	181.5684	142	190.5403	142	55.91494	142	14.32585	142	-16.62938	142	-74.05202	142	20.51916	142	37.51951	142	103.2528	142	108.8815	142	90.96463	142	30.88614	142	92.46886	142	7.085063	142
	143	34.53182	143	58.03533	143	63.12512	143	31.9308	143	-5.460957	143	26.92331	143	-9.393656	143	-10.95431	143	5.874021	143	-32.81901	143	173.2417	143	183.2372	143	51.62421	143	8.96934	143	-28.12482	143	-82.33705	143	18.86379	143	31.38417	143	98.48741	143	106.3394	143	89.89909	143	29.30139	143	89.95152	143	7.748273	143
	144	31.70131	144	54.61233	144	61.92926	144	29.98238	144	-5.854647	144	27.98579	144	-13.73384	144	-14.3739	144	2.804449	144	-35.4817	144	165.96	144	177.9223	144	46.98583	144	4.749498	144	-27.43158	144	-79.96191	144	16.8321	144	27.64671	144	97.73909	144	104.8623	144	88.36372	144	27.27342	144	85.6831	144	6.748787	144
	145	29.73588	145	50.58173	145	59.89839	145	28.38227	145	-9.236307	145	25.27028	145	-14.32701	145	-14.25686	145	1.777863	145	-35.38827	145	160.6629	145	175.279	145	46.16291	145	4.652565	145	-34.43266	145	-86.36809	145	14.75849	145	25.73378	145	92.93635	145	99.17237	145	88.2184	145	25.76485	145	81.66531	145	7.443896	145
	146	28.66134	146	48.43338	146	57.39904	146	27.22903	146	-10.815	146	25.13893	146	-14.58907	146	-14.30826	146	-.7162628	146	-37.24898	146	157.1295	146	173.3428	146	45.01597	146	2.946625	146	-40.26181	146	-91.01749	146	14.14713	146	24.44321	146	87.92505	146	95.20344	146	88.11668	146	26.85052	146	77.87195	146	3.39551	146
	147	26.66672	147	45.74036	147	54.79603	147	24.97101	147	-11.91483	147	25.78678	147	-15.32119	147	-14.77786	147	-1.996048	147	-37.90509	147	156.0573	147	170.9959	147	43.33636	147	1.981676	147	-42.02981	147	-95.43752	147	13.06625	147	24.22755	147	80.96777	147	87.33225	147	87.46643	147	26.47262	147	75.17893	147	2.466254	147
	148	24.76227	148	43.31239	148	52.90248	148	23.26113	148	-13.80817	148	23.24192	148	-14.86535	148	-15.84265	148	-3.907388	148	-39.95978	148	155.5978	148	170.6745	148	41.37083	148	.696404	148	-56.40586	148	-107.1313	148	11.55708	148	23.97477	148	75.95299	148	85.94393	148	88.28966	148	27.95292	148	66.48595	148	-9.924051	148
	149	24.29326	149	41.81144	149	50.00265	149	19.54455	149	-15.597	149	21.60434	149	-17.76737	149	-16.56733	149	-5.248862	149	-43.19585	149	153.2182	149	170.5515	149	38.21192	149	-.7342243	149	-50.22682	149	-100.9808	149	10.81008	149	21.70443	149	73.65573	149	86.20877	149	88.97163	149	31.06318	149	64.69169	149	-10.49943	149
	150	22.44166	150	37.62958	150	46.48583	150	15.51807	150	-17.14217	150	20.60204	150	-19.51831	150	-16.29495	150	-7.868101	150	-46.19907	150	149.2384	150	168.3138	150	35.45248	150	-4.373298	150	-50.8359	150	-97.77583	150	10.23762	150	17.94086	150	66.52322	150	78.96678	150	88.39388	150	31.03043	150	62.89404	150	-7.984957	150
	151	21.01547	151	33.92315	151	43.28328	151	12.80847	151	-18.76808	151	19.34895	151	-21.52415	151	-17.3185	151	-9.859878	151	-48.53449	151	145.4504	151	166.2331	151	33.36973	151	-4.371319	151	-59.60383	151	-107.8256	151	8.380737	151	13.17284	151	62.85077	151	78.01289	151	88.55003	151	31.01817	151	56.96935	151	-6.00524	151
	152	20.82811	152	33.75693	152	39.93585	152	10.93735	152	-20.32446	152	16.51461	152	-23.83013	152	-20.21525	152	-10.35183	152	-49.77853	152	141.679	152	163.9407	152	29.86337	152	-6.978848	152	-57.29472	152	-107.0715	152	5.024966	152	8.680277	152	57.66648	152	73.15327	152	87.48155	152	29.16209	152	50.67797	152	-7.388248	152
	153	19.21983	153	30.5388	153	36.45251	153	7.547389	153	-20.70317	153	15.88955	153	-25.4152	153	-22.89412	153	-10.27667	153	-48.958	153	138.7746	153	160.0278	153	28.22008	153	-8.036022	153	-61.87087	153	-108.4415	153	2.624748	153	4.223902	153	53.9785	153	70.77589	153	87.12341	153	26.89365	153	48.28545	153	-5.817704	153
	154	16.18753	154	25.43368	154	33.95698	154	5.949753	154	-19.57607	154	16.12111	154	-26.73467	154	-23.27435	154	-11.66256	154	-49.66514	154	137.6558	154	157.5983	154	25.66791	154	-10.0807	154	-60.56403	154	-107.8266	154	.5541589	154	.9977066	154	51.28445	154	69.26833	154	86.42849	154	20.53698	154	45.14993	154	-10.11379	154
	155	15.15837	155	22.59758	155	30.78088	155	3.806773	155	-18.69797	155	14.41475	155	-28.34957	155	-23.80105	155	-12.3463	155	-51.04571	155	134.8547	155	153.7988	155	23.45727	155	-11.64709	155	-65.28851	155	-110.9598	155	-.9444613	155	-1.597776	155	46.90795	155	67.16664	155	84.46449	155	16.77337	155	42.01646	155	-19.18777	155
	156	13.61449	156	18.94155	156	29.03391	156	3.250022	156	-20.70423	156	11.12906	156	-31.82914	156	-27.57812	156	-15.06527	156	-53.5588	156	133.6313	156	152.4297	156	20.37393	156	-14.76613	156	-62.85955	156	-105.5732	156	-3.441597	156	-5.187015	156	42.27309	156	65.02406	156	82.01503	156	12.76747	156	36.62965	156	-25.65963	156
	157	12.66774	157	16.44202	157	26.27327	157	1.474061	157	-20.68443	157	11.16859	157	-32.47733	157	-27.00741	157	-18.00661	157	-54.07721	157	130.4997	157	149.2188	157	17.05397	157	-17.80901	157	-72.00783	157	-114.9361	157	-3.143529	157	-6.319223	157	38.85473	157	62.61453	157	79.72449	157	11.52249	157	33.22912	157	-29.18094	157
	158	10.19762	158	13.29642	158	23.88847	158	.3113033	158	-19.10909	158	11.73277	158	-35.17861	158	-30.80781	158	-20.26049	158	-54.00604	158	125.191	158	144.8953	158	15.62351	158	-18.6922	158	-72.00931	158	-113.0816	158	-.7592096	158	-6.601514	158	33.52321	158	57.31554	158	78.71773	158	11.54296	158	27.82148	158	-31.01022	158
	159	9.371274	159	12.32191	159	23.23568	159	-.2681351	159	-22.35841	159	7.404283	159	-36.03879	159	-32.77508	159	-22.43275	159	-55.31735	159	122.7387	159	143.1709	159	15.48557	159	-20.35891	159	-77.71343	159	-114.9308	159	-2.486995	159	-9.9381	159	29.56754	159	52.4815	159	79.4446	159	12.99617	159	25.73844	159	-32.07342	159
	160	8.506807	160	10.4411	160	22.97969	160	-1.641945	160	-22.99602	160	7.59306	160	-36.82222	160	-34.10705	160	-24.0023	160	-57.12016	160	118.7391	160	139.8297	160	15.29916	160	-21.21248	160	-82.30357	160	-116.388	160	-4.067047	160	-12.56177	160	23.20964	160	48.84261	160	78.4214	160	10.37647	160	21.02564	160	-37.46906	160
	161	6.776151	161	7.020969	161	21.57016	161	-4.011961	161	-25.19259	161	7.412296	161	-37.12445	161	-33.5447	161	-24.16609	161	-58.46532	161	115.8391	161	138.4743	161	15.71824	161	-19.82532	161	-79.83661	161	-110.7338	161	-5.300621	161	-14.04414	161	19.33661	161	47.12281	161	78.95898	161	10.79055	161	19.81665	161	-37.4281	161
	162	5.963128	162	4.15657	162	19.45268	162	-6.371531	162	-27.25141	162	6.719789	162	-37.59978	162	-35.65734	162	-23.71295	162	-58.47837	162	113.0617	162	138.2798	162	12.76685	162	-21.35944	162	-93.08911	162	-124.4602	162	-4.972985	162	-18.06466	162	13.56809	162	43.88087	162	78.11696	162	11.45872	162	18.4172	162	-39.94126	162
	163	4.617646	163	.9558281	163	16.21257	163	-8.938277	163	-30.34826	163	5.227312	163	-38.31742	163	-36.10052	163	-25.39446	163	-59.16507	163	108.3699	163	137.0037	163	10.52979	163	-24.68369	163	-86.42052	163	-124.1763	163	-6.045286	163	-23.17759	163	7.802649	163	39.07002	163	76.91137	163	10.37674	163	16.15454	163	-40.85726	163
	164	3.713481	164	-1.588981	164	13.99455	164	-9.980216	164	-31.79132	164	3.788797	164	-36.40508	164	-35.66866	164	-26.60076	164	-58.47889	164	105.7297	164	135.8306	164	9.684836	164	-25.00263	164	-82.98466	164	-119.0979	164	-7.415908	164	-28.06917	164	1.369673	164	32.74422	164	75.01239	164	9.888416	164	14.49215	164	-41.77396	164
	165	2.596575	165	-2.896944	165	12.10421	165	-11.9831	165	-31.00193	165	3.132475	165	-37.80061	165	-36.39051	165	-28.50347	165	-60.68039	165	102.7937	165	134.0638	165	9.658246	165	-23.20126	165	-81.91924	165	-116.2644	165	-9.24971	165	-28.99469	165	-3.515318	165	30.77073	165	75.3488	165	8.299993	165	11.62798	165	-44.24439	165
	166	1.547465	166	-6.250119	166	10.5801	166	-13.12333	166	-31.99429	166	1.764651	166	-38.14065	166	-37.65251	166	-29.97229	166	-63.9511	166	101.8597	166	134.0816	166	9.059353	166	-22.6166	166	-81.26369	166	-110.5022	166	-11.33562	166	-31.45913	166	-7.90087	166	27.54246	166	75.01677	166	5.053274	166	12.11167	166	-43.30631	166
	167	1.740193	167	-9.269583	167	8.363916	167	-13.07385	167	-30.3961	167	2.785213	167	-37.96539	167	-36.62328	167	-30.74002	167	-64.69111	167	99.9919	167	132.0983	167	5.696154	167	-24.55656	167	-86.72762	167	-112.1105	167	-11.62244	167	-34.51164	167	-15.33016	167	22.28617	167	72.1055	167	1.519943	167	9.753342	167	-43.34715	167
	168	1.42322	168	-11.74717	168	5.541903	168	-13.8123	168	-32.74273	168	-1.225723	168	-39.04338	168	-36.36947	168	-31.10193	168	-65.55715	168	98.7226	168	131.2511	168	1.795187	168	-25.34427	168	-89.95556	168	-114.0371	168	-13.15759	168	-39.0146	168	-16.67109	168	23.57397	168	70.11303	168	-.699079	168	8.139577	168	-44.67201	168
	169	2.879001	169	-13.16107	169	3.318609	169	-14.27476	169	-31.27408	169	-2.096979	169	-39.15792	169	-37.07848	169	-31.77392	169	-65.76978	169	95.44079	169	128.7314	169	-1.769876	169	-27.70297	169	-93.11874	169	-115.7016	169	-14.41863	169	-42.3409	169	-26.38924	169	14.22993	169	67.16295	169	-1.081056	169	5.764964	169	-43.80273	169
	170	1.350528	170	-15.40652	170	2.386607	170	-14.23275	170	-32.23311	170	-5.853078	170	-39.76122	170	-38.48436	170	-32.14429	170	-65.59883	170	92.16636	170	125.0397	170	-.6564164	170	-26.84338	170	-94.57011	170	-114.159	170	-16.503	170	-45.88001	170	-27.95021	170	13.82296	170	65.60795	170	-1.664685	170	4.851797	170	-45.85909	170
	171	.9864065	171	-16.7389	171	-.231451	171	-15.92357	171	-31.29662	171	-8.400595	171	-39.99078	171	-37.38688	171	-32.99619	171	-66.78129	171	89.97241	171	122.915	171	-2.877233	171	-29.14878	171	-98.20677	171	-114.4357	171	-15.36487	171	-49.68871	171	-28.50311	171	12.61174	171	65.30986	171	-1.969116	171	3.337204	171	-44.57257	171
	172	.1789322	172	-19.41747	172	-2.765656	172	-17.10544	172	-31.99798	172	-10.38716	172	-41.0241	172	-38.55064	172	-33.28848	172	-67.72971	172	87.53357	172	119.5274	172	-3.388367	172	-28.27377	172	-100.7194	172	-116.4143	172	-14.90171	172	-52.68338	172	-32.87342	172	11.5294	172	65.79084	172	-.8897251	172	1.266334	172	-46.25967	172
	173	-.7686397	173	-21.62108	173	-6.149943	173	-18.04945	173	-32.085	173	-10.80918	173	-42.14242	173	-39.09415	173	-33.86351	173	-67.77708	173	85.68378	173	115.3713	173	-3.661776	173	-29.05972	173	-101.1266	173	-118.8281	173	-14.66472	173	-55.28639	173	-38.03482	173	9.538958	173	65.15303	173	-1.706133	173	.746932	173	-44.49823	173
	174	-.9680465	174	-24.43234	174	-7.890092	174	-17.54339	174	-32.20362	174	-11.19008	174	-43.15144	174	-39.00829	174	-35.10336	174	-65.87578	174	86.47852	174	116.797	174	-6.596315	174	-30.05105	174	-99.36154	174	-117.7152	174	-16.40062	174	-57.4101	174	-37.15786	174	9.799151	174	64.0349	174	-2.585671	174	-1.25294	174	-46.76237	174
	175	-2.434644	175	-25.67517	175	-10.44893	175	-17.74835	175	-33.34149	175	-12.59204	175	-46.06822	175	-42.93563	175	-37.70394	175	-67.05136	175	85.20284	175	116.2481	175	-8.699651	175	-30.79919	175	-98.71299	175	-117.4636	175	-16.6605	175	-58.49642	175	-40.81831	175	7.334938	175	64.94197	175	-1.610388	175	-3.600895	175	-48.23014	175
	176	-4.195383	176	-26.17276	176	-13.70434	176	-19.91432	176	-33.11931	176	-10.74362	176	-46.98074	176	-45.42831	176	-40.37493	176	-68.02304	176	82.19609	176	115.4675	176	-11.62649	176	-33.85967	176	-101.3158	176	-118.7001	176	-15.78049	176	-59.99316	176	-44.91921	176	3.566957	176	62.74133	176	-4.795116	176	-5.622334	176	-47.52771	176
	177	-6.688463	177	-30.71135	177	-15.79471	177	-20.55519	177	-35.43614	177	-11.57897	177	-47.65648	177	-45.86164	177	-41.74829	177	-68.65419	177	78.10902	177	112.5128	177	-10.47738	177	-34.26272	177	-104.4746	177	-116.7542	177	-14.59177	177	-63.08909	177	-43.75594	177	3.457669	177	62.26434	177	-5.338839	177	-6.60163	177	-47.34516	177
	178	-7.54811	178	-32.20465	178	-18.51468	178	-21.41388	178	-36.45612	178	-12.49633	178	-46.59366	178	-43.9523	178	-41.85307	178	-68.45063	178	72.57155	178	110.1102	178	-8.945395	178	-32.6452	178	-106.5402	178	-117.4191	178	-15.7754	178	-66.74616	178	-48.97282	178	-1.142091	178	63.08662	178	-7.080487	178	-8.82092	178	-48.8788	178
	179	-8.892915	179	-36.06144	179	-19.82755	179	-20.92476	179	-37.4898	179	-12.83274	179	-50.37333	179	-47.96253	179	-42.94845	179	-69.41451	179	71.56734	179	111.2261	179	-10.13632	179	-32.72039	179	-106.082	179	-117.1234	179	-15.74854	179	-67.95277	179	-52.82421	179	-2.829841	179	61.87163	179	-6.371583	179	-11.61576	179	-50.42586	179
	180	-9.786087	180	-38.53157	180	-22.14545	180	-22.34369	180	-39.00752	180	-13.56314	180	-49.8269	180	-47.50896	180	-44.63459	180	-68.9242	180	67.54051	180	109.6941	180	-12.39373	180	-33.05134	180	-105.2494	180	-115.2075	180	-15.88331	180	-66.17329	180	-54.9091	180	-5.232851	180	61.9463	180	-4.314435	180	-12.58856	180	-51.89745	180
	181	-11.89949	181	-39.98405	181	-23.18458	181	-23.18856	181	-39.55818	181	-14.28862	181	-50.59155	181	-46.34386	181	-44.86409	181	-67.78456	181	67.83242	181	110.6118	181	-14.41008	181	-32.9571	181	-104.1712	181	-114.3192	181	-14.3798	181	-64.8968	181	-58.72894	181	-6.740249	181	62.27958	181	-3.583995	181	-13.60198	181	-54.65529	181
	182	-12.2779	182	-41.67627	182	-24.82826	182	-24.69644	182	-39.88011	182	-16.61477	182	-46.86869	182	-44.71821	182	-46.23926	182	-69.86106	182	63.12203	182	105.6094	182	-16.58049	182	-32.53657	182	-103.2473	182	-110.6881	182	-14.56798	182	-64.85506	182	-59.92723	182	-6.370077	182	62.02206	182	-3.257153	182	-10.41316	182	-47.27818	182
	183	-12.25572	183	-43.44923	183	-26.90481	183	-25.86348	183	-41.1695	183	-17.78244	183	-47.4817	183	-49.36133	183	-46.8738	183	-71.72549	183	60.56424	183	104.5232	183	-19.12841	183	-33.20623	183	-103.0288	183	-108.5033	183	-13.16523	183	-64.49974	183	-62.94439	183	-5.941	183	60.18789	183	-4.386774	183	-7.381282	183	-41.49229	183
	184	-12.01063	184	-47.39709	184	-28.61786	184	-25.91302	184	-39.93879	184	-18.86524	184	-49.08163	184	-52.93762	184	-47.43555	184	-73.54238	184	56.50323	184	101.1352	184	-21.98838	184	-34.92875	184	-102.8615	184	-107.7265	184	-13.42768	184	-64.86729	184	-66.42142	184	-8.357776	184	60.37675	184	-3.40172	184	-8.413904	184	-45.19874	184
	185	-13.60439	185	-51.07441	185	-29.64924	185	-26.43519	185	-39.05906	185	-20.95517	185	-47.04454	185	-51.8203	185	-46.86832	185	-73.26345	185	55.2361	185	100.6667	185	-21.92843	185	-32.04723	185	-103.1856	185	-107.4903	185	-14.00915	185	-64.95659	185	-64.06684	185	-5.121791	185	59.55408	185	-4.105331	185	-8.620934	185	-44.58551	185
	186	-14.30876	186	-52.7267	186	-31.00339	186	-27.4975	186	-39.20495	186	-23.97544	186	-46.19278	186	-51.32655	186	-47.95593	186	-72.67886	186	51.62618	186	96.44137	186	-23.58948	186	-34.06992	186	-103.5967	186	-107.9222	186	-13.87087	186	-64.41503	186	-67.74762	186	-6.540223	186	60.83657	186	-5.168662	186	-6.862144	186	-45.32895	186
	187	-14.8275	187	-55.01073	187	-33.48151	187	-28.55117	187	-38.48718	187	-24.51316	187	-47.80836	187	-52.80111	187	-49.91363	187	-73.04934	187	50.53984	187	92.95635	187	-22.77148	187	-34.61526	187	-104.1412	187	-106.2968	187	-15.58604	187	-65.34647	187	-72.04284	187	-7.995151	187	58.78424	187	-7.169209	187	-1.388593	187	-41.85914	187
	188	-15.33231	188	-56.86851	188	-34.12136	188	-28.60765	188	-37.29884	188	-25.91785	188	-47.8964	188	-53.38839	188	-51.82112	188	-73.81978	188	50.23384	188	91.12207	188	-20.06204	188	-32.56745	188	-105.4027	188	-104.5676	188	-16.43324	188	-66.44737	188	-71.39248	188	-6.456514	188	57.47572	188	-6.800494	188	-4.40259	188	-46.57041	188
	189	-18.08905	189	-61.19466	189	-35.9265	189	-28.76951	189	-35.77719	189	-26.66657	189	-49.19294	189	-53.20151	189	-52.11021	189	-74.85633	189	48.78282	189	90.73495	189	-19.27532	189	-31.74459	189	-107.5483	189	-105.1398	189	-17.13821	189	-68.11914	189	-71.99819	189	-3.441605	189	56.52342	189	-5.768224	189	-3.741579	189	-52.39893	189
	190	-19.68447	190	-65.06259	190	-37.9612	190	-29.25689	190	-35.78217	190	-28.40157	190	-48.02929	190	-51.18271	190	-50.90067	190	-73.06834	190	45.58452	190	87.81767	190	-18.23578	190	-30.55736	190	-108.7931	190	-105.137	190	-16.62008	190	-68.17434	190	-76.47602	190	-7.347371	190	57.60457	190	-4.873502	190	-4.380026	190	-52.23234	190
	191	-20.45438	191	-67.58034	191	-40.23288	191	-29.04865	191	-36.22594	191	-30.36463	191	-50.71029	191	-52.11813	191	-50.05377	191	-69.70393	191	41.78116	191	84.54363	191	-20.5158	191	-31.91171	191	-109.9836	191	-105.7535	191	-19.62091	191	-69.56966	191	-76.68448	191	-7.680473	191	56.91898	191	-4.42458	191	-7.222247	191	-53.27871	191
	192	-20.86773	192	-69.56059	192	-40.78148	192	-28.49096	192	-38.12733	192	-32.1688	192	-52.92507	192	-55.92305	192	-50.66217	192	-67.99261	192	37.72557	192	81.5529	192	-22.50184	192	-32.40551	192	-111.3791	192	-106.2602	192	-19.60735	192	-71.9041	192	-74.74776	192	-3.972675	192	57.89766	192	-2.687601	192	-6.424036	192	-51.42068	192
	193	-20.40638	193	-69.76655	193	-41.35773	193	-28.28317	193	-38.35119	193	-30.89409	193	-53.33218	193	-58.1278	193	-53.42131	193	-68.10766	193	33.6	193	79.30663	193	-25.28889	193	-34.85192	193	-111.6427	193	-106.1114	193	-20.47187	193	-72.95842	193	-74.29035	193	-3.963661	193	57.34058	193	-4.427702	193	-5.982928	193	-52.49319	193
	194	-22.27298	194	-72.68194	194	-40.88474	194	-27.94334	194	-37.97836	194	-29.58284	194	-51.50782	194	-54.04131	194	-55.65287	194	-68.01378	194	29.34687	194	76.25726	194	-26.53533	194	-34.88295	194	-109.6792	194	-103.1886	194	-19.46802	194	-72.80633	194	-77.50977	194	-7.162856	194	55.75937	194	-6.617858	194	-4.02009	194	-52.98685	194
	195	-22.25544	195	-73.57938	195	-41.18706	195	-27.5666	195	-37.87727	195	-30.19082	195	-54.01182	195	-55.00735	195	-57.72771	195	-69.17166	195	24.41016	195	74.24158	195	-27.71964	195	-35.28986	195	-107.9705	195	-102.6282	195	-21.79504	195	-74.31673	195	-76.03773	195	-7.381544	195	55.69556	195	-4.193497	195	-2.30978	195	-53.0806	195
	196	-21.43994	196	-73.94031	196	-41.42203	196	-28.27529	196	-39.55745	196	-33.21035	196	-54.68995	196	-54.58513	196	-55.68066	196	-68.0616	196	20.12399	196	72.50909	196	-29.32491	196	-35.80061	196	-106.27	196	-101.6693	196	-22.14555	196	-75.83101	196	-77.75584	196	-7.08008	196	53.32309	196	-6.387236	196	-1.255026	196	-51.73626	196
	197	-20.76288	197	-74.66282	197	-43.41134	197	-30.96964	197	-39.15211	197	-31.52624	197	-54.09321	197	-53.83862	197	-52.20438	197	-65.22208	197	16.86296	197	67.83704	197	-31.27795	197	-37.35368	197	-106.3008	197	-100.4448	197	-22.609	197	-73.88502	197	-77.47422	197	-6.028415	197	51.85774	197	-8.412485	197	-1.371183	197	-50.64208	197
	198	-20.3996	198	-74.56828	198	-44.12846	198	-33.24375	198	-38.73971	198	-32.525	198	-54.73679	198	-58.38514	198	-48.4297	198	-61.0165	198	16.71573	198	67.23493	198	-32.96987	198	-38.37348	198	-104.1672	198	-95.54047	198	-22.01652	198	-75.81367	198	-75.45187	198	-4.665224	198	50.06468	198	-11.46933	198	2.398934	198	-49.82301	198
	199	-20.61557	199	-75.65433	199	-45.71502	199	-37.02361	199	-38.98595	199	-35.73277	199	-58.21439	199	-61.68048	199	-48.68277	199	-62.6283	199	14.32608	199	65.62565	199	-32.79585	199	-37.4373	199	-103.0022	199	-90.5724	199	-22.3401	199	-77.22404	199	-74.24904	199	-2.781416	199	49.18112	199	-9.748461	199	2.845564	199	-53.3955	199
	200	-21.365	200	-78.03632	200	-46.72579	200	-39.23286	200	-38.01217	200	-38.38317	200	-56.31896	200	-61.19727	200	-51.68307	200	-64.67225	200	11.6084	200	62.97579	200	-34.06692	200	-38.47426	200	-101.879	200	-90.78298	200	-23.69874	200	-79.55124	200	-74.2948	200	-3.161181	200	47.33148	200	-12.51728	200	5.970049	200	-52.28661	200
	201	-21.72332	201	-81.16487	201	-47.55827	201	-39.63425	201	-38.76415	201	-42.87613	201	-55.87375	201	-61.69997	201	-52.53794	201	-63.71802	201	8.724651	201	60.26803	201	-34.57606	201	-38.49381	201	-96.28911	201	-88.50081	201	-22.17817	201	-77.49321	201	-72.92393	201	-7.78834E-03	201	42.76382	201	-14.37244	201	5.751295	201	-53.75827	201
	202	-21.53715	202	-82.40578	202	-47.64342	202	-40.43567	202	-38.84515	202	-45.70086	202	-53.79493	202	-60.95891	202	-53.89067	202	-64.0476	202	4.056691	202	56.54769	202	-35.06175	202	-38.16259	202	-91.87017	202	-86.04677	202	-22.43653	202	-76.82567	202	-70.0997	202	2.815924	202	41.21619	202	-14.76028	202	8.335614	202	-53.26534	202
	203	-21.40915	203	-83.59329	203	-47.54513	203	-40.52837	203	-39.29574	203	-48.02377	203	-51.92752	203	-62.02876	203	-53.38229	203	-63.77294	203	1.693058	203	53.38208	203	-34.63183	203	-39.43172	203	-89.45103	203	-81.97593	203	-20.76122	203	-75.27567	203	-71.77798	203	2.336425	203	38.78673	203	-13.49745	203	9.30778	203	-56.04039	203
	204	-22.3017	204	-84.99426	204	-47.72759	204	-41.87629	204	-36.99005	204	-48.36681	204	-51.17643	204	-62.71191	204	-53.92151	204	-64.53297	204	.809679	204	49.67533	204	-35.89322	204	-39.40639	204	-89.4879	204	-78.9817	204	-20.8126	204	-75.86732	204	-67.95122	204	4.414896	204	38.98913	204	-12.1641	204	13.13301	204	-54.46348	204
	205	-23.1301	205	-86.45101	205	-47.34093	205	-41.50517	205	-36.54412	205	-50.24398	205	-50.05141	205	-63.54221	205	-53.34902	205	-64.22132	205	-2.118707	205	44.22407	205	-34.95499	205	-39.41757	205	-90.93735	205	-77.1453	205	-20.08671	205	-75.6891	205	-68.704	205	4.74161	205	39.03648	205	-8.641639	205	15.78022	205	-53.24692	205
	206	-23.46316	206	-88.05598	206	-46.95012	206	-41.28245	206	-37.43031	206	-52.05801	206	-48.91663	206	-61.86962	206	-54.71234	206	-65.45302	206	-3.858341	206	42.0948	206	-34.37647	206	-41.22662	206	-91.28532	206	-75.20945	206	-17.73	206	-73.64498	206	-67.38822	206	6.720217	206	41.6358	206	-3.303873	206	16.88622	206	-52.53249	206
	207	-23.99508	207	-89.52086	207	-46.62471	207	-41.19395	207	-36.97093	207	-51.5579	207	-45.53309	207	-59.81102	207	-55.78073	207	-63.6668	207	-6.436485	207	38.57552	207	-32.80842	207	-39.70734	207	-93.04918	207	-76.53375	207	-17.52235	207	-75.4602	207	-66.79729	207	6.72269	207	39.42337	207	-.5289564	207	21.26633	207	-46.06721	207
	208	-24.52172	208	-90.06288	208	-46.38291	208	-42.07418	208	-37.07166	208	-52.26577	208	-48.95196	208	-65.3194	208	-57.15741	208	-63.05437	208	-8.871398	208	35.45441	208	-32.07429	208	-37.81091	208	-93.8875	208	-77.26357	208	-18.30875	208	-75.43169	208	-66.52074	208	8.738629	208	41.25494	208	4.471293	208	24.69609	208	-42.23026	208
	209	-24.42725	209	-89.49482	209	-47.34964	209	-44.69567	209	-38.73726	209	-53.34044	209	-49.83923	209	-65.86698	209	-58.94957	209	-64.26517	209	-11.46068	209	31.05103	209	-33.30116	209	-38.40712	209	-93.27854	209	-73.62413	209	-17.29319	209	-71.68805	209	-66.64086	209	7.542863	209	41.54305	209	6.916205	209	25.63213	209	-38.01266	209
	210	-24.43126	210	-90.93533	210	-46.49242	210	-44.96117	210	-40.7158	210	-54.36382	210	-48.77602	210	-65.66882	210	-57.84105	210	-62.25288	210	-14.31365	210	27.72002	210	-36.05816	210	-40.76807	210	-94.70747	210	-71.1047	210	-18.38876	210	-72.09775	210	-67.93959	210	6.086531	210	41.90606	210	4.68788	210	27.74798	210	-36.36515	210
	211	-25.92536	211	-93.186	211	-46.31826	211	-44.78781	211	-41.9127	211	-56.04707	211	-49.92641	211	-65.36581	211	-58.79019	211	-61.73463	211	-17.81475	211	25.09497	211	-40.70051	211	-43.0958	211	-93.44154	211	-71.70211	211	-18.35221	211	-72.62055	211	-67.74754	211	4.370276	211	41.54617	211	2.077005	211	31.12202	211	-34.46309	211
	212	-25.27854	212	-93.35426	212	-45.9571	212	-44.71458	212	-42.92795	212	-57.04824	212	-51.78394	212	-67.82982	212	-58.96907	212	-62.89528	212	-19.07032	212	22.85481	212	-40.53284	212	-42.83349	212	-86.86501	212	-68.97267	212	-16.6127	212	-72.75636	212	-68.11231	212	5.040915	212	41.07582	212	-.2761075	212	35.71849	212	-33.46336	212
	213	-26.02579	213	-95.55452	213	-44.1667	213	-42.98302	213	-43.31539	213	-56.96983	213	-50.31403	213	-66.18602	213	-58.35407	213	-61.48069	213	-25.35922	213	17.44176	213	-42.28205	213	-44.8103	213	-76.91673	213	-60.68687	213	-16.89647	213	-71.01117	213	-68.756	213	3.309139	213	40.17913	213	-1.018785	213	35.43894	213	-37.93344	213
	214	-25.92971	214	-96.1819	214	-42.26997	214	-42.65342	214	-45.42247	214	-58.37794	214	-49.32156	214	-64.7109	214	-56.38721	214	-58.49811	214	-25.97716	214	15.06451	214	-43.48227	214	-45.35345	214	-75.60755	214	-57.12446	214	-18.16163	214	-72.91692	214	-67.66902	214	3.631366	214	36.05024	214	-4.947053	214	35.53353	214	-38.5862	214
	215	-26.61214	215	-95.53307	215	-41.74723	215	-43.49337	215	-45.43354	215	-59.46401	215	-50.29631	215	-67.73966	215	-55.5635	215	-57.92615	215	-27.01712	215	12.53588	215	-44.7299	215	-44.58408	215	-70.93616	215	-49.3713	215	-19.7979	215	-71.01897	215	-68.21059	215	2.686486	215	35.30099	215	-7.615462	215	35.73458	215	-38.71183	215
	216	-26.52661	216	-95.85339	216	-41.38482	216	-44.50644	216	-43.8932	216	-60.54819	216	-52.59871	216	-72.15987	216	-55.96429	216	-59.53414	216	-29.75777	216	7.907378	216	-44.61747	216	-45.07818	216	-70.71218	216	-45.21293	216	-19.0822	216	-69.86259	216	-69.94911	216	.8876693	216	34.34798	216	-7.339818	216	35.09873	216	-37.05643	216
	217	-26.26573	217	-96.67682	217	-40.95299	217	-43.64441	217	-40.49453	217	-59.15487	217	-51.97467	217	-73.41051	217	-56.02205	217	-59.06168	217	-31.98132	217	4.167478	217	-44.60382	217	-44.05991	217	-70.10852	217	-41.79259	217	-20.20063	217	-69.58155	217	-67.8567	217	2.078707	217	34.59837	217	-7.174521	217	36.24517	217	-34.61347	217
	218	-25.95099	218	-97.03934	218	-40.11885	218	-42.74261	218	-40.69091	218	-61.82405	218	-51.80462	218	-74.12345	218	-57.57557	218	-59.25584	218	-34.68635	218	.4553604	218	-43.23393	218	-41.76285	218	-65.41133	218	-36.97301	218	-21.84024	218	-71.76032	218	-69.07092	218	-.1060903	218	30.8028	218	-8.992289	218	35.25371	218	-37.06769	218
	219	-25.78526	219	-95.54588	219	-39.38857	219	-42.17382	219	-40.9712	219	-64.05286	219	-52.26943	219	-77.07741	219	-58.41962	219	-59.12828	219	-38.74453	219	-4.420519	219	-41.81625	219	-39.48522	219	-64.09645	219	-38.0654	219	-21.89986	219	-74.02764	219	-68.36158	219	-.3099819	219	31.10312	219	-5.950549	219	38.17605	219	-34.50364	219
	220	-25.29978	220	-94.90738	220	-38.3685	220	-41.30176	220	-38.30282	220	-62.53101	220	-51.45084	220	-77.09347	220	-57.11205	220	-57.92857	220	-41.39454	220	-9.88975	220	-44.21869	220	-41.52839	220	-62.77592	220	-34.9905	220	-21.93896	220	-72.31163	220	-67.56657	220	-.9434414	220	31.17273	220	-3.818932	220	38.55148	220	-35.20759	220
	221	-26.08162	221	-93.65913	221	-36.96961	221	-40.75101	221	-38.04049	221	-64.05906	221	-49.24298	221	-77.34689	221	-55.79963	221	-57.53207	221	-41.99278	221	-15.69199	221	-41.91449	221	-39.80334	221	-62.54988	221	-32.65534	221	-22.04951	221	-74.21738	221	-66.95924	221	-2.708972	221	29.74777	221	-6.025384	221	38.32763	221	-34.14404	221
	222	-25.4421	222	-94.52538	222	-36.71413	222	-40.88859	222	-39.16221	222	-66.10588	222	-47.43067	222	-76.84113	222	-52.86735	222	-56.72111	222	-39.21325	222	-17.33705	222	-40.06418	222	-37.62598	222	-61.20391	222	-30.49114	222	-23.90953	222	-74.61256	222	-65.24453	222	-2.731864	222	27.49158	222	-4.142007	222	36.79456	222	-37.54094	222
	223	-26.63662	223	-96.06717	223	-36.12927	223	-40.06066	223	-37.62489	223	-64.46349	223	-48.17007	223	-78.15636	223	-51.25005	223	-55.95481	223	-38.05343	223	-16.74566	223	-40.34076	223	-37.46524	223	-60.63723	223	-26.85035	223	-22.96716	223	-74.16795	223	-62.81777	223	-.7743927	223	26.70244	223	-2.710514	223	39.47155	223	-35.34558	223
	224	-28.33918	224	-96.76366	224	-33.95184	224	-36.91167	224	-37.80939	224	-64.20959	224	-46.83165	224	-78.03879	224	-51.58805	224	-53.07834	224	-39.92455	224	-20.06664	224	-41.99003	224	-39.01503	224	-63.20951	224	-30.05057	224	-23.48026	224	-75.91979	224	-60.68101	224	.8595483	224	26.4314	224	-1.229121	224	45.8391	224	-30.72535	224
	225	-28.86907	225	-94.49966	225	-33.90491	225	-36.95941	225	-38.82369	225	-66.50804	225	-46.98658	225	-79.50046	225	-53.3586	225	-52.37377	225	-41.19142	225	-21.03644	225	-43.7144	225	-38.52825	225	-64.2357	225	-30.31442	225	-23.28946	225	-75.30499	225	-59.78737	225	2.110056	225	26.69396	225	1.129292	225	45.46862	225	-24.66644	225
	226	-30.25884	226	-94.03592	226	-32.7145	226	-35.66034	226	-38.9066	226	-66.29173	226	-45.40835	226	-79.1619	226	-54.02531	226	-51.94089	226	-45.53087	226	-25.17714	226	-43.92377	226	-40.2138	226	-61.98184	226	-26.30234	226	-25.01154	226	-76.71317	226	-58.93539	226	3.570163	226	26.56422	226	3.429261	226	45.19831	226	-23.40847	226
	227	-31.33646	227	-94.50904	227	-30.35879	227	-33.22987	227	-41.67953	227	-66.99828	227	-44.51752	227	-76.4467	227	-55.2827	227	-52.70182	227	-47.88373	227	-27.22074	227	-42.18615	227	-39.89	227	-62.46537	227	-24.72178	227	-24.39693	227	-75.58699	227	-59.41567	227	1.077116	227	27.39088	227	7.17674	227	42.18071	227	-24.25049	227
	228	-32.73733	228	-94.09103	228	-28.78647	228	-31.5209	228	-43.00581	228	-67.50619	228	-45.40887	228	-77.37898	228	-55.12143	228	-53.13665	228	-48.20361	228	-26.8567	228	-40.22545	228	-37.50495	228	-59.37495	228	-20.89194	228	-25.59539	228	-73.6183	228	-58.57619	228	.280139	228	28.41386	228	7.695781	228	45.28336	228	-21.66566	228
	229	-32.26398	229	-93.59572	229	-27.2258	229	-31.08783	229	-44.97584	229	-68.33189	229	-46.52664	229	-79.07526	229	-54.93958	229	-53.27191	229	-50.50989	229	-27.39011	229	-39.8886	229	-37.91215	229	-57.93912	229	-21.79444	229	-26.54313	229	-74.18987	229	-59.06305	229	-1.05799	229	27.76412	229	7.55583	229	45.38587	229	-22.22446	229
	230	-32.50719	230	-93.43403	230	-27.27705	230	-32.98989	230	-44.71317	230	-67.92425	230	-46.71112	230	-78.14378	230	-53.51393	230	-50.98038	230	-51.05661	230	-28.56267	230	-41.41133	230	-38.60286	230	-53.79713	230	-17.20592	230	-26.62252	230	-73.53017	230	-57.9604	230	-4.649165	230	25.85202	230	7.330839	230	43.06863	230	-25.93335	230
	231	-33.64365	231	-94.98982	231	-26.77925	231	-33.70014	231	-46.57132	231	-69.42486	231	-48.48909	231	-80.1869	231	-54.11277	231	-51.17063	231	-50.38088	231	-29.47953	231	-40.02347	231	-36.42486	231	-51.84406	231	-15.62115	231	-27.28977	231	-74.89142	231	-57.96059	231	-8.387931	231	25.00528	231	5.073543	231	40.42545	231	-27.05228	231
	232	-34.78022	232	-96.33418	232	-27.37904	232	-34.83519	232	-45.26005	232	-69.88664	232	-48.18213	232	-79.77242	232	-54.05429	232	-52.00209	232	-48.62132	232	-28.86701	232	-38.24713	232	-34.3698	232	-48.28194	232	-11.16842	232	-27.15771	232	-75.06095	232	-59.15749	232	-9.051625	232	22.81164	232	-.1536378	232	37.38329	232	-27.29792	232
	233	-35.75517	233	-97.47134	233	-26.51402	233	-33.91759	233	-45.1642	233	-70.06568	233	-50.69056	233	-81.36951	233	-54.65322	233	-53.98943	233	-46.92477	233	-28.32928	233	-37.6972	233	-34.98991	233	-49.68618	233	-11.33128	233	-28.33068	233	-75.24467	233	-59.79147	233	-8.99973	233	20.10556	233	-2.793235	233	37.34724	233	-24.61609	233
	234	-36.33113	234	-99.00237	234	-24.6648	234	-32.38338	234	-44.10292	234	-69.53289	234	-51.09806	234	-82.3736	234	-53.75607	234	-53.15474	234	-48.10077	234	-30.01396	234	-36.98089	234	-32.36404	234	-43.62761	234	-4.407914	234	-27.03906	234	-74.73552	234	-60.47839	234	-9.436261	234	19.04181	234	-4.762088	234	38.90067	234	-23.36347	234
	235	-35.22044	235	-98.62644	235	-23.96405	235	-31.53966	235	-43.70905	235	-70.94279	235	-50.03962	235	-83.15586	235	-53.77313	235	-51.81137	235	-47.25039	235	-29.29966	235	-38.89889	235	-33.24967	235	-42.46735	235	-4.982874	235	-26.11982	235	-71.26844	235	-61.52483	235	-12.07666	235	14.68486	235	-5.030545	235	43.25494	235	-21.15322	235
	236	-36.18295	236	-98.94223	236	-25.48311	236	-33.85812	236	-43.09318	236	-70.79829	236	-50.95044	236	-84.97749	236	-54.20062	236	-51.58865	236	-46.92128	236	-30.02855	236	-37.67813	236	-30.54506	236	-39.98782	236	-6.811975	236	-25.94366	236	-69.38854	236	-60.90442	236	-14.17618	236	15.20599	236	-2.428146	236	40.39991	236	-23.05741	236
	237	-36.30008	237	-99.21643	237	-26.44855	237	-35.07479	237	-42.55133	237	-70.70607	237	-50.18216	237	-85.11931	237	-52.83455	237	-50.55373	237	-45.38881	237	-31.03919	237	-39.43673	237	-31.87932	237	-40.51589	237	-6.109807	237	-24.76444	237	-68.91339	237	-60.18864	237	-17.63437	237	13.25442	237	-3.152953	237	40.68035	237	-22.89046	237
	238	-36.85399	238	-98.56857	238	-26.65062	238	-34.68277	238	-42.15321	238	-71.04277	238	-46.69333	238	-82.01613	238	-51.00655	238	-49.43124	238	-43.60178	238	-31.55463	238	-34.68424	238	-31.53263	238	-40.18507	238	-5.514966	238	-24.36006	238	-68.79271	238	-62.38977	238	-19.94547	238	10.2674	238	-2.427449	238	42.33789	238	-22.80134	238
	239	-37.47967	239	-99.58306	239	-27.2585	239	-34.65173	239	-42.01785	239	-71.14944	239	-47.70479	239	-83.41341	239	-50.20171	239	-49.21174	239	-41.88078	239	-31.12071	239	-32.68327	239	-30.94315	239	-40.34046	239	-2.988359	239	-23.27417	239	-69.35715	239	-63.326	239	-22.19992	239	7.841307	239	-1.873263	239	41.24692	239	-22.40911	239
	240	-39.24791	240	-101.8395	240	-27.23671	240	-33.35688	240	-41.57586	240	-69.24548	240	-46.7741	240	-80.24219	240	-51.14712	240	-49.33116	240	-40.42398	240	-30.42707	240	-30.91162	240	-29.14328	240	-45.65929	240	-10.05778	240	-22.62927	240	-68.98705	240	-63.37381	240	-21.58843	240	7.108567	240	1.795798	240	41.99964	240	-22.25982	240
	241	-39.30392	241	-101.833	241	-28.59926	241	-34.07053	241	-41.31302	241	-68.50323	241	-44.92126	241	-77.58121	241	-51.69661	241	-46.0678	241	-38.72863	241	-29.56389	241	-30.81261	241	-28.07223	241	-43.78535	241	-12.24087	241	-22.25603	241	-68.89301	241	-62.27604	241	-24.1008	241	6.789378	241	6.724671	241	38.41201	241	-26.17682	241
	242	-39.62583	242	-100.9436	242	-29.9954	242	-35.45215	242	-43.26361	242	-69.11029	242	-39.86168	242	-74.99358	242	-52.79837	242	-47.16004	242	-37.56953	242	-27.76806	242	-31.87542	242	-27.71679	242	-41.19086	242	-9.975632	242	-21.32034	242	-67.02874	242	-62.13369	242	-27.629	242	7.700971	242	9.442694	242	38.98671	242	-24.55295	242
	243	-39.29565	243	-99.59424	243	-29.2448	243	-35.37412	243	-43.70088	243	-67.17612	243	-41.84229	243	-82.77445	243	-52.627	243	-47.77324	243	-35.75026	243	-27.11335	243	-35.78824	243	-33.0602	243	-38.14434	243	-6.166022	243	-20.49975	243	-64.25493	243	-62.47982	243	-28.77454	243	4.616393	243	9.898482	243	37.10189	243	-26.27781	243
	244	-38.34217	244	-98.36133	244	-31.15981	244	-37.06465	244	-44.26551	244	-65.55667	244	-43.72681	244	-86.76794	244	-51.49799	244	-48.05492	244	-34.77757	244	-25.55401	244	-35.03466	244	-34.66042	244	-40.48458	244	-7.974844	244	-20.88349	244	-62.88428	244	-61.39851	244	-30.18415	244	4.142179	244	11.99621	244	33.88206	244	-24.52574	244
	245	-38.01974	245	-97.19291	245	-32.14854	245	-36.50996	245	-45.32697	245	-65.01411	245	-46.27724	245	-88.48202	245	-49.36206	245	-47.17801	245	-33.56459	245	-22.49113	245	-32.32014	245	-33.08436	245	-41.3632	245	-9.511296	245	-20.68143	245	-59.19765	245	-62.70578	245	-32.0228	245	3.858154	245	11.05173	245	32.08607	245	-23.76212	245
	246	-37.26511	246	-95.72775	246	-33.15189	246	-36.18446	246	-45.77334	246	-64.57285	246	-48.01643	246	-88.84967	246	-49.144	246	-47.23657	246	-33.5069	246	-19.9726	246	-32.64399	246	-34.75228	246	-42.70951	246	-10.75768	246	-19.39788	246	-55.92273	246	-62.88559	246	-32.73579	246	4.035575	246	11.51522	246	26.9119	246	-25.05732	246
	247	-37.16741	247	-93.45415	247	-32.80597	247	-35.72481	247	-45.19903	247	-63.86612	247	-46.87123	247	-88.15489	247	-49.21293	247	-45.99897	247	-32.6888	247	-17.92708	247	-31.86356	247	-35.17194	247	-42.57448	247	-10.71992	247	-20.08179	247	-55.07325	247	-62.97442	247	-35.66087	247	1.197938	247	7.896113	247	26.65481	247	-21.8759	247
	248	-36.64545	248	-91.72536	248	-33.63541	248	-36.55325	248	-44.98777	248	-63.89658	248	-47.4901	248	-87.98991	248	-50.68687	248	-46.10035	248	-31.27016	248	-17.39005	248	-32.6618	248	-35.75136	248	-38.55037	248	-5.120675	248	-20.48386	248	-54.41819	248	-62.18947	248	-35.36053	248	1.602306	248	12.71866	248	26.2156	248	-20.18777	248
	249	-37.12269	249	-90.71741	249	-33.61004	249	-37.4173	249	-42.99471	249	-62.54868	249	-49.51554	249	-89.57915	249	-50.7705	249	-48.73754	249	-29.42178	249	-13.84537	249	-31.83287	249	-34.91755	249	-36.50466	249	-1.942458	249	-21.5344	249	-55.41185	249	-61.45224	249	-36.92939	249	.2575183	249	14.82197	249	20.92464	249	-20.95586	249
	250	-36.83761	250	-89.44777	250	-34.46938	250	-37.87084	250	-41.95412	250	-61.79819	250	-51.73193	250	-90.22249	250	-48.43908	250	-48.07994	250	-28.18945	250	-11.82128	250	-29.53798	250	-34.60952	250	-37.19537	250	-3.44602	250	-23.8706	250	-57.72429	250	-63.14186	250	-36.72188	250	-1.014318	250	12.55506	250	25.4975	250	-14.92593	250
	251	-37.15363	251	-88.59658	251	-35.49239	251	-38.60034	251	-40.36723	251	-61.33636	251	-51.64089	251	-90.53287	251	-46.45863	251	-46.50758	251	-26.27161	251	-9.407049	251	-30.39637	251	-36.58244	251	-32.01022	251	1.881832	251	-25.96186	251	-59.07851	251	-62.02216	251	-39.44878	251	-.7701528	251	10.8639	251	23.78022	251	-12.39002	251
	252	-36.95576	252	-87.4454	252	-36.5288	252	-39.40712	252	-40.19205	252	-60.63636	252	-51.15159	252	-92.08996	252	-45.42944	252	-45.09631	252	-22.35222	252	-6.069132	252	-28.64393	252	-34.57644	252	-34.05022	252	-2.331923	252	-27.32268	252	-59.07397	252	-60.63432	252	-39.76847	252	-2.787394	252	10.20963	252	23.6168	252	-14.76526	252
	253	-36.25658	253	-84.997	253	-36.73859	253	-39.75091	253	-38.44081	253	-58.71268	253	-50.06223	253	-93.25771	253	-45.68282	253	-44.26462	253	-18.26914	253	-4.705037	253	-29.94178	253	-36.08571	253	-30.82089	253	-8.848548E-02	253	-28.9117	253	-59.9673	253	-59.18795	253	-37.65133	253	-4.862985	253	8.122021	253	25.63311	253	-10.5792	253
	254	-37.18581	254	-83.19667	254	-38.49378	254	-41.9778	254	-37.84783	254	-57.21428	254	-52.75392	254	-95.50473	254	-45.4464	254	-42.83386	254	-15.61178	254	-1.897783	254	-28.26965	254	-35.33851	254	-29.85242	254	-.7287848	254	-30.2498	254	-60.12669	254	-58.38922	254	-38.17904	254	-7.78127	254	5.601788	254	20.94098	254	-11.15648	254
	255	-38.02943	255	-81.66075	255	-39.70486	255	-42.55294	255	-38.28357	255	-57.61396	255	-52.5483	255	-97.4478	255	-46.22806	255	-43.58761	255	-14.54102	255	.2334229	255	-27.52908	255	-34.07029	255	-30.43406	255	-.3950608	255	-30.10726	255	-58.83452	255	-57.68396	255	-38.27447	255	-8.646207	255	9.387824	255	25.63193	255	-5.619302	255
	256	-37.9344	256	-79.66396	256	-40.15008	256	-42.51444	256	-37.89365	256	-55.36343	256	-51.816	256	-96.91176	256	-46.86663	256	-44.50455	256	-16.04748	256	1.9923	256	-29.30714	256	-37.8935	256	-33.79327	256	-3.238018	256	-34.19335	256	-60.31795	256	-58.00937	256	-38.71857	256	-12.28856	256	8.271539	256	27.34913	256	-.2310359	256
	257	-38.01772	257	-78.15154	257	-42.09768	257	-42.32359	257	-37.866	257	-53.37165	257	-49.95066	257	-95.87465	257	-46.59445	257	-42.57219	257	-17.30847	257	.9504779	257	-30.56004	257	-40.54212	257	-31.89886	257	-1.768037	257	-32.72567	257	-60.60865	257	-54.50754	257	-39.67959	257	-10.97614	257	9.927144	257	23.52451	257	-3.362409	257
	258	-39.52306	258	-77.67624	258	-43.92554	258	-42.6953	258	-38.01649	258	-52.4885	258	-50.90825	258	-98.37669	258	-46.63607	258	-40.36657	258	-14.61769	258	1.396958	258	-32.58469	258	-41.87118	258	-36.39219	258	-8.128473	258	-33.43633	258	-61.82621	258	-54.1615	258	-41.09742	258	-12.84328	258	11.00046	258	24.2588	258	-.2620924	258
	259	-40.32537	259	-74.66615	259	-44.73155	259	-43.14875	259	-39.33332	259	-51.13203	259	-52.00938	259	-100.2228	259	-47.18279	259	-40.78828	259	-8.520906	259	7.074831	259	-32.38242	259	-42.55252	259	-36.22218	259	-7.663606	259	-34.24819	259	-62.38563	259	-54.02132	259	-42.30638	259	-13.35877	259	11.29596	259	22.56702	259	-.9903252	259
	260	-40.47218	260	-73.84069	260	-44.6626	260	-43.67611	260	-39.98377	260	-49.52031	260	-48.35923	260	-97.08621	260	-47.01583	260	-41.12922	260	-5.495753	260	10.894	260	-32.65794	260	-44.06011	260	-38.75299	260	-10.72586	260	-34.05203	260	-61.79025	260	-53.24228	260	-42.67085	260	-15.55754	260	10.05369	260	22.57463	260	-6.499516	260
	261	-42.46473	261	-74.12008	261	-44.85975	261	-43.33347	261	-40.58465	261	-48.74952	261	-46.67962	261	-95.28215	261	-44.36934	261	-39.58341	261	-6.554232	261	12.98407	261	-33.0999	261	-45.23099	261	-39.04504	261	-10.68959	261	-36.53562	261	-62.09718	261	-53.20921	261	-44.51499	261	-15.74184	261	12.86132	261	19.59574	261	-9.821024	261
	262	-42.72238	262	-73.76376	262	-45.45084	262	-43.34922	262	-40.18029	262	-46.88988	262	-47.29816	262	-95.6068	262	-43.30708	262	-38.94187	262	-8.128359	262	15.85303	262	-31.74698	262	-43.8746	262	-37.56672	262	-10.95693	262	-36.68035	262	-59.20485	262	-51.32796	262	-45.7953	262	-12.47186	262	18.96892	262	17.54191	262	-6.724735	262
	263	-42.26839	263	-73.67821	263	-45.91537	263	-43.96631	263	-40.3639	263	-45.10002	263	-45.55368	263	-95.11823	263	-42.51138	263	-37.33774	263	-10.36105	263	18.39432	263	-33.21704	263	-46.67311	263	-43.12371	263	-17.27376	263	-36.76744	263	-58.68076	263	-51.16091	263	-46.70841	263	-14.90626	263	21.67186	263	12.3511	263	-7.725459	263
	264	-42.53935	264	-73.19257	264	-45.60134	264	-44.79673	264	-38.46022	264	-42.88628	264	-43.40984	264	-93.57441	264	-42.32775	264	-35.70359	264	-10.67033	264	20.29472	264	-34.11241	264	-47.55327	264	-38.20164	264	-15.90032	264	-35.91274	264	-57.26084	264	-50.13853	264	-49.61776	264	-18.08967	264	21.42201	264	8.223896	264	-4.842711	264
	265	-42.41346	265	-72.12495	265	-47.73591	265	-46.83757	265	-35.02232	265	-41.2224	265	-43.22425	265	-93.35707	265	-41.99222	265	-35.51867	265	-10.65753	265	22.2417	265	-33.32246	265	-45.14598	265	-36.07426	265	-12.54059	265	-36.11034	265	-60.10604	265	-50.09673	265	-50.2408	265	-19.97553	265	21.78103	265	7.597914	265	-4.592322	265
	266	-41.44773	266	-70.99367	266	-48.07425	266	-47.26337	266	-32.99301	266	-42.00666	266	-44.60734	266	-93.10518	266	-42.20098	266	-38.1041	266	-10.2779	266	24.40337	266	-32.53981	266	-45.79711	266	-39.2768	266	-15.60704	266	-36.64973	266	-62.07749	266	-48.54608	266	-47.57853	266	-20.42195	266	20.07647	266	7.052756	266	-4.193963	266
	267	-41.60271	267	-72.37696	267	-47.71815	267	-47.19218	267	-31.74295	267	-43.0184	267	-46.01682	267	-93.60104	267	-41.03832	267	-37.09437	267	-10.7229	267	25.20685	267	-29.98596	267	-47.01361	267	-36.9703	267	-12.69576	267	-39.94053	267	-61.47585	267	-49.33854	267	-47.04414	267	-22.769	267	13.49502	267	6.137362	267	-4.750803	267
	268	-41.88731	268	-74.22375	268	-47.90521	268	-46.19454	268	-32.10206	268	-44.4651	268	-46.42944	268	-92.25693	268	-40.487	268	-36.59906	268	-10.86041	268	26.93775	268	-28.823	268	-45.85229	268	-40.27177	268	-15.05472	268	-40.75418	268	-61.34252	268	-53.08457	268	-51.7386	268	-26.9335	268	9.115358	268	2.007494	268	-7.788596	268
	269	-43.04908	269	-75.23273	269	-49.44902	269	-47.30381	269	-33.15447	269	-45.20338	269	-47.3027	269	-91.2356	269	-40.72642	269	-35.57455	269	-10.62285	269	28.84097	269	-27.57592	269	-44.75743	269	-40.81499	269	-16.56942	269	-38.53565	269	-58.42947	269	-52.20498	269	-52.64566	269	-27.59335	269	11.55977	269	.3185654	269	-12.36116	269
	270	-43.13187	270	-74.90593	270	-49.67255	270	-47.52551	270	-32.44643	270	-43.7668	270	-48.86657	270	-92.08983	270	-40.85786	270	-35.0199	270	-10.39837	270	29.25936	270	-29.36679	270	-44.62886	270	-42.91502	270	-22.16427	270	-39.60274	270	-57.18699	270	-50.96817	270	-52.72009	270	-30.17496	270	9.052048	270	-3.814068	270	-13.05188	270
	271	-44.41764	271	-74.60793	271	-49.70448	271	-46.58217	271	-31.56448	271	-43.06061	271	-48.55967	271	-92.11205	271	-39.15371	271	-34.06622	271	-9.877194	271	29.91316	271	-30.93354	271	-45.5785	271	-41.01481	271	-25.84723	271	-38.86941	271	-56.3326	271	-52.16401	271	-53.96293	271	-30.93723	271	10.89874	271	-5.250912	271	-10.43453	271
	272	-44.75235	272	-74.49264	272	-51.01777	272	-48.06604	272	-31.47298	272	-41.56615	272	-49.2942	272	-93.07971	272	-36.75527	272	-32.04219	272	-9.931815	272	30.51965	272	-32.77774	272	-47.82185	272	-37.7163	272	-24.69038	272	-38.07459	272	-56.19687	272	-56.06133	272	-58.59467	272	-31.98893	272	10.04579	272	-7.03002	272	-12.37293	272
	273	-45.53766	273	-75.08191	273	-52.75642	273	-48.19193	273	-30.2277	273	-39.09951	273	-50.10986	273	-91.99632	273	-36.03865	273	-30.03019	273	-9.77543	273	32.43075	273	-31.72552	273	-49.80869	273	-37.43827	273	-27.5766	273	-36.38654	273	-54.10387	273	-53.88208	273	-57.74202	273	-32.31726	273	10.95248	273	-6.948242	273	-11.37549	273
	274	-45.60116	274	-74.54131	274	-53.39821	274	-49.28638	274	-29.99345	274	-36.5953	274	-49.07487	274	-92.16219	274	-36.35015	274	-26.78962	274	-10.39961	274	33.6162	274	-32.17817	274	-51.29707	274	-38.64938	274	-30.20263	274	-38.07976	274	-56.03185	274	-55.921	274	-58.10102	274	-31.47026	274	15.16911	274	-8.380785	274	-10.18378	274
	275	-46.79119	275	-74.05418	275	-56.70308	275	-51.83672	275	-30.49056	275	-35.85023	275	-50.30072	275	-94.09339	275	-37.20661	275	-25.2508	275	-11.25494	275	34.39757	275	-31.23523	275	-50.68113	275	-46.90245	275	-40.32111	275	-37.67329	275	-56.57073	275	-54.84704	275	-57.19844	275	-32.71531	275	16.23252	275	-7.093192	275	-9.611886	275
	276	-46.43956	276	-71.8325	276	-58.14387	276	-53.72696	276	-30.02235	276	-34.73392	276	-51.49199	276	-95.38844	276	-37.53008	276	-24.24768	276	-12.42215	276	35.05139	276	-32.20702	276	-52.57576	276	-48.26122	276	-43.12067	276	-37.18421	276	-56.43817	276	-56.05451	276	-57.09762	276	-35.72587	276	16.21663	276	-8.801966	276	-12.95731	276
	277	-46.70571	277	-71.4014	277	-58.41294	277	-53.76286	277	-31.57165	277	-36.1078	277	-51.53428	277	-94.9333	277	-38.25483	277	-23.76728	277	-14.22873	277	35.16085	277	-32.47031	277	-54.07183	277	-55.81966	277	-48.22527	277	-35.60627	277	-54.59047	277	-56.64732	277	-57.26402	277	-35.07917	277	17.77766	277	-12.49417	277	-14.78521	277
	278	-48.60867	278	-72.30283	278	-58.62196	278	-55.29904	278	-32.45454	278	-36.17434	278	-51.37265	278	-95.05211	278	-38.06543	278	-23.69763	278	-15.01734	278	36.97914	278	-31.59771	278	-53.80098	278	-55.76796	278	-49.64489	278	-35.24159	278	-54.8709	278	-54.84669	278	-55.02635	278	-38.63405	278	14.78713	278	-9.823513	278	-13.74853	278
	279	-48.73782	279	-72.34282	279	-60.85376	279	-58.32686	279	-32.96114	279	-35.14327	279	-50.37912	279	-94.01689	279	-36.34344	279	-23.44986	279	-17.29088	279	38.52216	279	-29.59615	279	-52.71719	279	-55.28188	279	-54.85455	279	-36.12755	279	-54.63973	279	-53.33551	279	-53.39452	279	-39.85083	279	13.6928	279	-9.606876	279	-12.25113	279
	280	-47.47836	280	-72.12083	280	-61.28683	280	-59.14387	280	-33.69805	280	-34.51159	280	-51.66839	280	-94.0509	280	-35.00108	280	-21.42884	280	-18.82222	280	38.72695	280	-31.07252	280	-54.02915	280	-57.07377	280	-61.76035	280	-36.50928	280	-54.05399	280	-53.73224	280	-52.17445	280	-42.49649	280	12.66707	280	-14.38957	280	-16.45937	280
	281	-45.59154	281	-70.04776	281	-62.70797	281	-61.10743	281	-32.75507	281	-33.99752	281	-50.14983	281	-92.9791	281	-33.53632	281	-20.44902	281	-19.7944	281	39.59637	281	-31.48572	281	-53.28225	281	-55.35388	281	-63.63073	281	-35.71355	281	-53.3874	281	-52.02444	281	-51.09795	281	-43.32669	281	12.24477	281	-13.81383	281	-15.38222	281
	282	-44.50553	282	-69.42599	282	-62.59365	282	-62.10628	282	-32.41614	282	-34.99679	282	-49.30806	282	-92.19593	282	-32.53047	282	-21.15297	282	-21.08366	282	41.37103	282	-30.71878	282	-50.28792	282	-49.50625	282	-59.00132	282	-34.71116	282	-50.72011	282	-49.7438	282	-50.72401	282	-44.77772	282	12.00265	282	-14.53446	282	-13.71224	282
	283	-41.78626	283	-68.42123	283	-62.45112	283	-62.743	283	-30.739	283	-34.77574	283	-47.2864	283	-90.21263	283	-30.91352	283	-20.77239	283	-22.72097	283	41.28765	283	-28.31414	283	-51.48119	283	-51.51956	283	-59.90021	283	-34.33272	283	-51.13394	283	-49.53564	283	-49.79798	283	-45.73368	283	12.52603	283	-15.37371	283	-14.80809	283
	284	-40.40977	284	-69.03605	284	-62.06955	284	-63.22982	284	-28.66191	284	-32.64928	284	-47.19232	284	-87.52525	284	-30.15482	284	-20.01464	284	-23.31403	284	40.90039	284	-26.39049	284	-52.75877	284	-55.31123	284	-59.7208	284	-33.89333	284	-48.4439	284	-49.92778	284	-50.82925	284	-46.77091	284	12.90682	284	-18.44218	284	-16.3869	284
	285	-38.51912	285	-67.85411	285	-62.13219	285	-63.3956	285	-27.85944	285	-33.87244	285	-46.77792	285	-86.60252	285	-30.74461	285	-20.02842	285	-24.10931	285	42.16537	285	-20.12438	285	-47.3333	285	-58.09925	285	-63.59425	285	-34.48725	285	-46.72617	285	-50.20181	285	-54.43644	285	-44.07259	285	15.86627	285	-18.41242	285	-14.59545	285
	286	-37.76479	286	-66.20892	286	-62.94394	286	-63.99116	286	-25.89427	286	-31.45252	286	-48.26162	286	-85.9485	286	-30.72079	286	-19.03302	286	-23.90602	286	42.54913	286	-18.83134	286	-46.21273	286	-59.8321	286	-65.58096	286	-33.94792	286	-44.52148	286	-52.17484	286	-57.4222	286	-47.71223	286	13.5288	286	-20.03558	286	-16.05485	286
	287	-36.58563	287	-64.92122	287	-63.40751	287	-65.51854	287	-24.3573	287	-29.56184	287	-47.85999	287	-81.75606	287	-31.30659	287	-17.7909	287	-25.25607	287	41.46156	287	-20.11169	287	-46.41031	287	-63.41061	287	-66.82048	287	-34.19874	287	-43.36348	287	-53.24273	287	-57.77043	287	-47.83854	287	12.19654	287	-20.32667	287	-13.7985	287
	288	-35.50961	288	-62.96732	288	-63.56903	288	-65.80503	288	-23.2506	288	-28.248	288	-47.31858	288	-80.19258	288	-30.8503	288	-16.80566	288	-26.14462	288	40.37306	288	-22.13951	288	-46.66489	288	-56.13612	288	-60.80579	288	-33.24334	288	-45.52094	288	-56.68412	288	-60.82995	288	-48.91856	288	11.08209	288	-20.61136	288	-14.67171	288
	289	-35.53812	289	-61.81986	289	-63.78721	289	-65.8431	289	-24.77701	289	-29.79343	289	-50.64294	289	-83.36889	289	-30.75886	289	-16.68616	289	-27.90822	289	39.56105	289	-24.1091	289	-47.26976	289	-65.52751	289	-71.333	289	-33.55035	289	-46.94621	289	-60.78377	289	-63.3516	289	-48.70274	289	11.72	289	-21.59964	289	-15.86881	289
	290	-35.50618	290	-60.45055	290	-63.98528	290	-64.39326	290	-23.62755	290	-26.89585	290	-52.68486	290	-86.22955	290	-30.23903	290	-15.17451	290	-28.78502	290	40.04552	290	-23.92489	290	-48.2474	290	-72.10305	290	-75.28259	290	-36.01378	290	-50.2317	290	-61.77387	290	-64.00289	290	-50.43166	290	10.42925	290	-22.58648	290	-14.61801	290
	291	-34.80802	291	-58.20837	291	-64.7992	291	-64.31673	291	-23.69572	291	-25.90775	291	-52.41125	291	-85.04679	291	-29.92783	291	-11.86964	291	-29.36316	291	40.40739	291	-24.00069	291	-48.82683	291	-71.55408	291	-79.20328	291	-36.93918	291	-50.18473	291	-64.69705	291	-67.02725	291	-51.14732	291	10.55103	291	-23.0633	291	-14.28599	291
	292	-35.62798	292	-56.2513	292	-65.26203	292	-64.59541	292	-23.5571	292	-25.44451	292	-53.87806	292	-86.94145	292	-30.86717	292	-11.37382	292	-29.57788	292	41.12224	292	-23.77011	292	-48.4903	292	-79.51678	292	-84.72609	292	-37.6065	292	-50.80402	292	-67.63216	292	-68.72883	292	-49.28395	292	13.04532	292	-23.72861	292	-12.86855	292
	293	-35.3993	293	-54.32494	293	-67.31434	293	-66.7368	293	-24.31083	293	-23.97944	293	-54.25718	293	-87.14264	293	-30.66723	293	-10.10131	293	-31.00446	293	40.44078	293	-25.07493	293	-50.11057	293	-74.31555	293	-82.08949	293	-36.73543	293	-50.05448	293	-69.99049	293	-69.59657	293	-48.13648	293	14.05276	293	-26.14642	293	-17.26618	293
	294	-37.06296	294	-54.48697	294	-67.03065	294	-66.93691	294	-23.24969	294	-22.78621	294	-53.37368	294	-86.30855	294	-31.20883	294	-10.56824	294	-31.79945	294	39.91019	294	-24.97706	294	-50.82171	294	-78.48561	294	-83.24807	294	-36.63708	294	-49.14585	294	-72.89817	294	-70.73478	294	-50.72603	294	14.82295	294	-26.90469	294	-17.30713	294
	295	-39.00785	295	-54.24113	295	-67.45185	295	-67.62308	295	-24.88525	295	-23.68309	295	-53.37231	295	-86.62186	295	-31.34128	295	-10.43979	295	-33.41251	295	40.46084	295	-22.88289	295	-49.97192	295	-77.5336	295	-84.89552	295	-36.52293	295	-49.5698	295	-73.66487	295	-68.99878	295	-49.98154	295	17.13997	295	-23.1076	295	-13.91078	295
	296	-38.78004	296	-52.60651	296	-69.32389	296	-69.07	296	-23.21683	296	-22.32178	296	-54.66409	296	-86.27543	296	-31.62226	296	-11.47444	296	-35.07738	296	40.90193	296	-19.15932	296	-47.10394	296	-84.02602	296	-93.19002	296	-37.1702	296	-49.81631	296	-75.80709	296	-68.50475	296	-51.70895	296	15.32245	296	-23.97416	296	-12.25585	296
	297	-39.45579	297	-52.37371	297	-69.56299	297	-70.78873	297	-22.65812	297	-21.42114	297	-53.5655	297	-86.23956	297	-29.77452	297	-10.40403	297	-36.92561	297	41.44532	297	-19.18702	297	-47.17138	297	-84.21136	297	-96.12286	297	-38.6147	297	-52.31158	297	-75.06874	297	-62.72226	297	-49.0915	297	17.11999	297	-22.86772	297	-10.30248	297
	298	-39.46364	298	-53.21758	298	-70.76338	298	-73.07254	298	-21.27809	298	-20.73355	298	-52.55127	298	-85.70562	298	-26.94021	298	-8.223793	298	-38.91197	298	40.9287	298	-18.5395	298	-44.49268	298	-84.35252	298	-96.72436	298	-39.01147	298	-52.24427	298	-77.02567	298	-62.3079	298	-51.03611	298	16.33195	298	-21.89964	298	-10.10909	298
	299	-40.81919	299	-53.82552	299	-72.60581	299	-76.31401	299	-20.24914	299	-20.97557	299	-50.58779	299	-84.8267	299	-26.35814	299	-9.856231	299	-39.01063	299	39.37396	299	-18.46079	299	-42.4152	299	-81.90169	299	-92.39111	299	-36.41514	299	-49.72015	299	-75.19085	299	-56.56582	299	-52.80138	299	15.09473	299	-19.55709	299	-8.516583	299
	300	-41.2352	300	-53.47995	300	-73.27226	300	-77.95705	300	-17.34608	300	-19.44062	300	-47.51038	300	-81.29722	300	-26.04824	300	-9.4369	300	-38.35905	300	39.3862	300	-18.47063	300	-41.79314	300	-85.16285	300	-94.50252	300	-39.17034	300	-51.38285	300	-75.08846	300	-55.33139	300	-54.63778	300	14.56791	300	-19.11419	300	-12.20343	300
	301	-40.80275	301	-54.04729	301	-73.52489	301	-77.97203	301	-15.57559	301	-20.2014	301	-46.37441	301	-76.98774	301	-27.83811	301	-10.34314	301	-37.19937	301	40.60024	301	-17.81108	301	-40.53637	301	-83.814	301	-93.54799	301	-38.41608	301	-51.40716	301	-71.69534	301	-51.10719	301	-53.9128	301	15.89146	301	-16.95795	301	-13.14208	301
	302	-40.2573	302	-54.60021	302	-74.64766	302	-79.17151	302	-13.1655	302	-19.76949	302	-45.13961	302	-75.98967	302	-28.48368	302	-11.80231	302	-38.05754	302	40.43131	302	-17.89386	302	-39.94649	302	-79.22684	302	-91.28098	302	-38.02863	302	-52.0083	302	-72.99	302	-51.63559	302	-55.27048	302	17.42346	302	-17.10981	302	-19.98003	302
	303	-39.84534	303	-55.06639	303	-75.51494	303	-81.06458	303	-11.46549	303	-18.86818	303	-41.66604	303	-72.64973	303	-29.07108	303	-10.84625	303	-39.92118	303	37.84342	303	-17.32798	303	-39.7289	303	-80.10146	303	-89.11064	303	-38.24448	303	-50.4203	303	-73.31045	303	-50.33803	303	-54.86347	303	16.68957	303	-21.00963	303	-21.82816	303
	304	-41.38085	304	-56.28392	304	-75.68958	304	-81.5508	304	-12.27538	304	-19.13067	304	-45.52005	304	-75.54913	304	-29.91833	304	-11.07163	304	-41.31133	304	36.30416	304	-17.10719	304	-39.32944	304	-85.54472	304	-91.60748	304	-36.4461	304	-48.09404	304	-72.16109	304	-50.04496	304	-55.7355	304	18.00097	304	-18.82728	304	-18.71211	304
	305	-41.38709	305	-55.53135	305	-74.9008	305	-81.39809	305	-12.09332	305	-18.60402	305	-44.27547	305	-75.40477	305	-28.87356	305	-11.53887	305	-42.83949	305	34.18669	305	-15.48841	305	-37.24214	305	-83.6919	305	-88.0901	305	-36.1941	305	-46.85375	305	-73.13486	305	-53.37737	305	-55.81884	305	16.82722	305	-15.57793	305	-17.38567	305
	306	-42.26455	306	-56.42247	306	-73.91918	306	-81.66064	306	-12.38266	306	-17.02142	306	-46.40223	306	-73.3289	306	-28.44724	306	-11.8325	306	-42.3702	306	33.93605	306	-13.67219	306	-35.42451	306	-88.06207	306	-90.65302	306	-35.74767	306	-47.65095	306	-73.47085	306	-54.00459	306	-55.46308	306	17.51685	306	-15.12335	306	-19.11441	306
	307	-42.76407	307	-57.42107	307	-74.05098	307	-82.15764	307	-9.9723	307	-12.167	307	-48.84282	307	-73.92516	307	-25.64065	307	-8.975933	307	-43.24538	307	32.91911	307	-13.13707	307	-34.86888	307	-87.47044	307	-88.18426	307	-34.74509	307	-47.50785	307	-75.55357	307	-55.48027	307	-57.30161	307	16.51885	307	-17.01668	307	-18.50278	307
	308	-41.9439	308	-56.63306	308	-74.57448	308	-82.90553	308	-9.589624	308	-12.29952	308	-48.69995	308	-72.88115	308	-24.42405	308	-5.827344	308	-43.45965	308	32.77567	308	-13.24399	308	-34.52686	308	-89.4205	308	-93.49476	308	-35.19563	308	-49.23287	308	-76.45116	308	-57.01668	308	-55.83614	308	17.21054	308	-16.60804	308	-19.58125	308
	309	-41.7341	309	-54.86259	309	-75.51018	309	-84.47525	309	-9.604458	309	-12.88687	309	-47.98963	309	-70.56915	309	-24.17157	309	-3.417134	309	-45.01826	309	32.87743	309	-12.42528	309	-33.71175	309	-90.96361	309	-97.82566	309	-36.17886	309	-49.58202	309	-78.3995	309	-58.10256	309	-57.06789	309	14.68653	309	-19.43692	309	-22.73718	309
	310	-42.09017	310	-54.317	310	-75.22137	310	-84.12559	310	-9.51869	310	-11.98361	310	-49.95171	310	-71.3978	310	-26.40219	310	-4.754872	310	-46.44181	310	31.66581	310	-13.85098	310	-34.54099	310	-84.92566	310	-91.89811	310	-32.71659	310	-47.16507	310	-77.96204	310	-59.77685	310	-57.31603	310	13.17651	310	-15.32412	310	-19.89634	310
	311	-41.5046	311	-54.85662	311	-75.30305	311	-84.87135	311	-9.671151	311	-12.27609	311	-49.9166	311	-71.10238	311	-27.6097	311	-5.332537	311	-47.02838	311	31.57994	311	-13.73728	311	-32.16675	311	-89.05919	311	-95.55086	311	-32.69284	311	-46.20626	311	-81.33587	311	-62.3111	311	-54.80844	311	15.96902	311	-15.69304	311	-23.54049	311
	312	-41.24846	312	-56.1892	312	-75.68241	312	-85.30879	312	-10.67744	312	-14.00191	312	-49.71282	312	-72.02635	312	-28.97564	312	-5.985842	312	-47.14248	312	32.47007	312	-13.97969	312	-30.04209	312	-90.8275	312	-99.33559	312	-30.97731	312	-44.8565	312	-82.913	312	-63.60008	312	-57.4883	312	13.51891	312	-12.8148	312	-19.78417	312
	313	-41.12606	313	-57.62823	313	-75.57922	313	-85.08236	313	-11.50645	313	-13.66072	313	-50.00118	313	-72.04356	313	-28.54688	313	-5.530302	313	-46.64207	313	34.53878	313	-14.35703	313	-30.3627	313	-88.46995	313	-99.08895	313	-30.6466	313	-44.59308	313	-82.02623	313	-60.93552	313	-56.94658	313	13.07852	313	-11.5443	313	-20.84391	313
	314	-41.68409	314	-58.06367	314	-75.34253	314	-85.28604	314	-13.14799	314	-14.11174	314	-50.63193	314	-71.17302	314	-28.69394	314	-4.951708	314	-47.32377	314	34.25755	314	-11.90457	314	-28.64649	314	-93.29122	314	-105.4401	314	-29.96549	314	-44.16334	314	-83.50195	314	-61.71716	314	-56.09814	314	13.48867	314	-9.847627	314	-17.79989	314
	315	-41.26789	315	-57.99058	315	-74.75565	315	-86.06075	315	-11.98262	315	-14.30821	315	-51.46809	315	-72.191	315	-27.83792	315	-6.736933	315	-48.49219	315	34.56433	315	-8.145086	315	-23.51976	315	-94.92992	315	-107.6919	315	-25.71587	315	-41.96113	315	-83.24886	315	-60.41261	315	-60.3066	315	8.359715	315	-8.095074	315	-18.39084	315
	316	-41.39101	316	-58.67045	316	-75.6855	316	-87.44102	316	-10.29602	316	-13.96828	316	-50.66314	316	-71.21642	316	-26.4365	316	-7.672896	316	-49.88255	316	33.25618	316	-6.404491	316	-21.01275	316	-95.77455	316	-108.8048	316	-25.80991	316	-41.83587	316	-88.55058	316	-62.43624	316	-58.06802	316	12.34951	316	-11.5624	316	-23.55014	316
	317	-40.64742	317	-59.13476	317	-75.17532	317	-88.31161	317	-9.366297	317	-14.22138	317	-49.12001	317	-67.95675	317	-24.21476	317	-6.057656	317	-50.63249	317	32.94419	317	-6.736421	317	-19.41381	317	-94.06455	317	-109.8776	317	-25.714	317	-41.79021	317	-88.66905	317	-63.58642	317	-58.52007	317	14.11981	317	-10.11202	317	-23.44105	317
	318	-41.23355	318	-62.01068	318	-75.94279	318	-88.89973	318	-9.452851	318	-15.80374	318	-47.05931	318	-67.11743	318	-24.23669	318	-6.881055	318	-48.8599	318	34.10272	318	-7.07453	318	-17.26493	318	-96.89114	318	-112.0883	318	-23.82426	318	-41.04037	318	-92.06917	318	-65.05563	318	-53.04838	318	21.64311	318	-7.259254	318	-20.61446	318
	319	-41.1482	319	-61.90478	319	-75.77464	319	-89.38661	319	-8.167669	319	-15.12849	319	-46.52043	319	-66.02293	319	-24.02344	319	-7.653843	319	-48.94971	319	33.36676	319	-7.239905	319	-16.92544	319	-98.8391	319	-116.7287	319	-26.62895	319	-39.8643	319	-95.82189	319	-68.39877	319	-55.92461	319	24.6253	319	-10.04102	319	-22.35974	319
	320	-40.40599	320	-61.40467	320	-76.26857	320	-92.57718	320	-6.084947	320	-13.41655	320	-43.68042	320	-61.80386	320	-23.76894	320	-7.179591	320	-49.79442	320	30.8375	320	-7.584998	320	-17.33934	320	-89.94992	320	-111.963	320	-22.53804	320	-37.76467	320	-92.2493	320	-66.22935	320	-55.49116	320	25.86121	320	-5.411463	320	-16.5723	320
	321	-39.60287	321	-60.89617	321	-76.58105	321	-94.93607	321	-5.54176	321	-12.74875	321	-39.869	321	-59.36641	321	-23.11058	321	-7.461348	321	-49.53068	321	29.08359	321	-6.701745	321	-15.85582	321	-89.53647	321	-108.8605	321	-20.73178	321	-37.11605	321	-95.76431	321	-67.04736	321	-54.70827	321	27.50141	321	-2.083154	321	-10.95001	321
	322	-38.74932	322	-60.25883	322	-78.98255	322	-99.33936	322	-5.063401	322	-12.67452	322	-40.79149	322	-61.41637	322	-23.26532	322	-8.579143	322	-50.04263	322	26.4692	322	-6.012454	322	-13.94836	322	-88.85284	322	-106.9477	322	-20.87273	322	-37.57156	322	-96.73123	322	-70.57418	322	-51.32116	322	31.26708	322	-2.061305	322	-12.00229	322
	323	-38.12768	323	-60.41412	323	-80.63172	323	-101.0437	323	-4.897814	323	-9.751998	323	-41.91427	323	-63.66624	323	-23.71953	323	-9.852578	323	-50.3686	323	26.1568	323	-6.181941	323	-14.44445	323	-91.0519	323	-106.4602	323	-22.36168	323	-38.18182	323	-98.94576	323	-70.78577	323	-51.90933	323	31.40615	323	.5233574	323	-9.87051	323
	324	-36.87368	324	-61.04482	324	-82.87791	324	-103.5607	324	-4.230122	324	-7.930665	324	-43.23578	324	-62.26313	324	-23.34487	324	-8.122078	324	-51.77728	324	23.63054	324	-5.689301	324	-13.51949	324	-95.27937	324	-108.5683	324	-21.60973	324	-37.81582	324	-99.22132	324	-68.5537	324	-53.84102	324	24.56607	324	.7897043	324	-14.69349	324
	325	-36.85499	325	-59.80418	325	-83.22354	325	-104.4812	325	-4.064097	325	-7.073276	325	-43.28803	325	-61.59495	325	-22.40581	325	-6.345953	325	-53.33477	325	22.19847	325	-4.34885	325	-10.59732	325	-98.76222	325	-111.4937	325	-21.72023	325	-37.39769	325	-99.5743	325	-70.42042	325	-52.96772	325	23.96032	325	2.053156	325	-18.8034	325
	326	-35.74832	326	-58.28875	326	-84.35738	326	-106.3578	326	-1.895469	326	-5.325956	326	-44.32181	326	-60.94516	326	-22.16235	326	-6.563604	326	-53.16993	326	22.24371	326	-3.112097	326	-9.238122	326	-101.0791	326	-114.7742	326	-23.73141	326	-39.42101	326	-100.4273	326	-70.35911	326	-54.57682	326	21.27455	326	2.472491	326	-19.74953	326
	327	-36.80286	327	-58.95714	327	-82.77713	327	-105.1337	327	-2.037583	327	-3.899131	327	-44.94356	327	-59.56433	327	-21.65285	327	-6.874911	327	-54.41948	327	19.56586	327	-2.453473	327	-8.844355	327	-106.2118	327	-115.0173	327	-25.02961	327	-41.02841	327	-100.864	327	-69.64485	327	-55.33243	327	21.00251	327	1.15962	327	-21.67006	327
	328	-36.59009	328	-58.74374	328	-82.26934	328	-105.1406	328	-3.83329	328	-5.780515	328	-46.1454	328	-58.76908	328	-22.46615	328	-8.366194	328	-56.06913	328	19.48685	328	-1.816967	328	-6.862533	328	-108.2353	328	-116.1439	328	-21.75663	328	-40.3815	328	-101.3368	328	-67.6116	328	-53.70509	328	21.24407	328	-2.105272	328	-20.06668	328
	329	-36.62314	329	-58.32778	329	-82.78358	329	-106.3619	329	-4.833848	329	-5.171935	329	-45.4927	329	-57.82013	329	-22.8368	329	-8.769328	329	-60.29435	329	17.21325	329	-.7831645	329	-5.250342	329	-107.2494	329	-116.5384	329	-23.84957	329	-40.59968	329	-102.2	329	-68.21932	329	-56.0227	329	18.88952	329	-2.764134	329	-19.88838	329
	330	-35.83086	330	-57.74573	330	-83.57938	330	-107.3349	330	-3.708016	330	-1.860173	330	-46.39174	330	-57.56007	330	-22.79934	330	-8.591814	330	-63.08036	330	16.28198	330	-.6820893	330	-4.073172	330	-108.8141	330	-119.0001	330	-21.14762	330	-40.08242	330	-101.8589	330	-66.14137	330	-56.90545	330	17.80912	330	-.5155873	330	-15.33495	330
	331	-34.7614	331	-56.65526	331	-83.41521	331	-107.2817	331	-2.183989	331	-.150913	331	-46.9799	331	-57.12179	331	-23.20046	331	-8.094734	331	-67.07751	331	13.03918	331	-.3673708	331	-3.261681	331	-108.6831	331	-120.0097	331	-25.10468	331	-43.00578	331	-99.07528	331	-61.20976	331	-56.42399	331	18.74919	331	-2.398357	331	-14.05117	331
	332	-33.99329	332	-55.74156	332	-83.36808	332	-108.5081	332	-1.871734	332	-.4339141	332	-46.58064	332	-56.13856	332	-23.89367	332	-10.23027	332	-66.48268	332	11.01784	332	1.989408	332	-2.029665	332	-108.7569	332	-122.28	332	-22.07364	332	-40.41584	332	-98.7191	332	-58.46109	332	-56.25646	332	18.26972	332	-2.982576	332	-14.81564	332
	333	-33.42957	333	-55.25933	333	-83.49598	333	-107.7572	333	1.850655	333	2.090712	333	-47.94024	333	-57.22013	333	-23.82925	333	-14.44829	333	-64.41877	333	12.11792	333	4.096483	333	-1.211305	333	-103.457	333	-115.8958	333	-24.02798	333	-42.63269	333	-98.76987	333	-56.19156	333	-57.23643	333	16.94994	333	-6.767144	333	-20.36461	333
	334	-33.3045	334	-55.99968	334	-83.84502	334	-108.4469	334	2.662493	334	1.126743	334	-47.79055	334	-55.52324	334	-21.0523	334	-12.61782	334	-59.95111	334	15.57964	334	6.338819	334	1.47325	334	-105.8798	334	-117.005	334	-25.40096	334	-42.52784	334	-98.87873	334	-53.80045	334	-57.16232	334	16.92332	334	-5.189259	334	-20.501	334
	335	-31.33549	335	-54.57854	335	-84.11823	335	-107.6586	335	2.370169	335	-1.466584	335	-45.69775	335	-55.53487	335	-19.23586	335	-11.13672	335	-60.73312	335	15.56751	335	6.210984	335	2.867613	335	-104.3932	335	-116.813	335	-24.15842	335	-40.85814	335	-99.56431	335	-51.75453	335	-57.80353	335	18.29106	335	-4.763765	335	-20.72453	335
	336	-29.57031	336	-52.57508	336	-85.03067	336	-109.3931	336	2.775792	336	-1.525546	336	-44.54501	336	-55.02436	336	-18.5867	336	-11.54092	336	-60.70328	336	16.42726	336	6.468576	336	3.567958	336	-101.3973	336	-116.7593	336	-23.63144	336	-41.72059	336	-95.24398	336	-53.38105	336	-56.49938	336	21.18486	336	-.9507036	336	-16.20052	336
	337	-30.2375	337	-53.25598	337	-85.23936	337	-110.3548	337	3.346453	337	-.7003874	337	-40.14595	337	-54.60049	337	-18.76772	337	-11.61655	337	-62.16719	337	14.98857	337	7.059642	337	3.846862	337	-100.9501	337	-112.0336	337	-25.20418	337	-43.41061	337	-94.26911	337	-53.02657	337	-57.91619	337	20.07197	337	-.1435637	337	-12.83207	337
	338	-30.94676	338	-53.74336	338	-85.05878	338	-111.2462	338	3.703824	338	-.5778599	338	-38.85924	338	-53.62674	338	-19.12038	338	-11.76676	338	-62.93417	338	13.74341	338	6.61276	338	4.34602	338	-100.1589	338	-110.264	338	-26.1766	338	-43.45632	338	-96.86989	338	-57.14999	338	-59.0772	338	21.16294	338	2.551284	338	-10.27725	338
	339	-31.56631	339	-55.70881	339	-85.45494	339	-111.2864	339	3.497577	339	-1.020348	339	-36.60084	339	-52.88889	339	-19.6947	339	-13.68274	339	-62.57901	339	13.63855	339	7.936694	339	5.456092	339	-98.42511	339	-104.8121	339	-25.32233	339	-42.31112	339	-98.06595	339	-56.17774	339	-57.29537	339	22.52455	339	2.448709	339	-9.129622	339
	340	-31.81446	340	-56.77244	340	-85.81572	340	-110.9131	340	3.85507	340	.8094376	340	-33.7068	340	-51.7042	340	-20.30736	340	-13.11432	340	-60.33301	340	13.27791	340	9.33898	340	6.138836	340	-95.6517	340	-100.6246	340	-31.50183	340	-47.21108	340	-99.87723	340	-59.38845	340	-56.46014	340	25.2547	340	4.590666	340	-7.765685	340
	341	-31.45409	341	-55.74728	341	-84.15366	341	-108.9557	341	4.132795	341	2.042206	341	-34.26356	341	-52.40043	341	-20.02599	341	-11.04125	341	-59.51891	341	12.6327	341	11.17864	341	8.002744	341	-95.83952	341	-98.92696	341	-24.99232	341	-41.26074	341	-98.97657	341	-60.79224	341	-58.16447	341	24.27202	341	4.989555	341	-8.614939	341
	342	-30.92592	342	-55.45619	342	-83.51011	342	-109.8916	342	3.246156	342	1.327704	342	-34.36404	342	-51.69953	342	-19.91909	342	-10.85995	342	-58.81171	342	12.48417	342	11.64103	342	8.899551	342	-95.35732	342	-97.52021	342	-27.42981	342	-42.82969	342	-100.0113	342	-65.60629	342	-59.28934	342	26.1587	342	4.013343	342	-15.20307	342
	343	-32.87594	343	-56.87337	343	-82.92554	343	-112.0144	343	4.34729	343	3.043965	343	-33.91006	343	-50.25851	343	-20.75414	343	-11.74447	343	-58.84823	343	11.07831	343	10.78017	343	8.181434	343	-97.18969	343	-95.85354	343	-26.14172	343	-42.48334	343	-99.98421	343	-67.85967	343	-59.50471	343	25.61606	343	1.554974	343	-20.52188	343
	344	-32.63572	344	-56.73705	344	-83.82663	344	-113.9674	344	4.983667	344	3.440528	344	-31.81454	344	-46.68187	344	-20.7367	344	-12.04194	344	-60.56758	344	9.141158	344	12.26279	344	11.31775	344	-94.32871	344	-89.89555	344	-27.68239	344	-43.59861	344	-102.0675	344	-69.46581	344	-62.5384	344	23.07699	344	3.176332E-02	344	-21.85322	344
	345	-31.24996	345	-55.47688	345	-82.87435	345	-113.2967	345	4.124298	345	3.214746	345	-32.90241	345	-45.7309	345	-20.37668	345	-12.48706	345	-62.41449	345	8.278055	345	10.68097	345	11.961	345	-94.09412	345	-89.25029	345	-27.43785	345	-42.80591	345	-103.9115	345	-69.78427	345	-63.49996	345	21.64553	345	-.4319084	345	-18.80486	345
	346	-30.2643	346	-55.55123	346	-82.59053	346	-113.3929	346	6.118369	346	4.948686	346	-32.97361	346	-43.11288	346	-19.69387	346	-11.76492	346	-64.1255	346	7.164633	346	8.382746	346	9.442638	346	-95.13009	346	-90.55149	346	-29.70124	346	-46.42508	346	-104.3563	346	-70.56802	346	-66.69196	346	20.19101	346	-3.955975	346	-19.7014	346
	347	-30.46689	347	-56.78152	347	-82.53365	347	-113.3485	347	6.218011	347	6.347101	347	-32.68119	347	-40.50554	347	-20.33308	347	-12.75547	347	-64.89767	347	6.314901	347	12.89842	347	9.583511	347	-94.10492	347	-90.12888	347	-28.93833	347	-47.69378	347	-104.0679	347	-72.21478	347	-68.85446	347	20.75663	347	-3.36166	347	-17.01228	347
	348	-30.90304	348	-57.87051	348	-82.13191	348	-113.9242	348	7.350346	348	6.509258	348	-30.52326	348	-38.48904	348	-18.2835	348	-11.4917	348	-67.91654	348	3.084838	348	19.07584	348	16.61461	348	-94.39107	348	-88.84766	348	-28.83973	348	-47.2299	348	-104.5641	348	-74.96797	348	-70.91017	348	19.25166	348	-3.73913	348	-17.04567	348
	349	-31.21245	349	-59.43748	349	-82.00549	349	-115.5181	349	8.403067	349	7.033393	349	-29.26328	349	-40.21305	349	-17.82471	349	-12.6769	349	-68.44611	349	1.77451	349	22.93604	349	19.45315	349	-94.4987	349	-88.15891	349	-31.24498	349	-49.15902	349	-103.249	349	-75.27566	349	-70.64912	349	22.23276	349	-1.768081	349	-15.89917	349
	350	-31.65406	350	-61.14818	350	-82.80937	350	-116.0517	350	9.578461	350	7.277439	350	-33.08546	350	-44.42341	350	-17.13931	350	-12.87259	350	-69.67416	350	.2685139	350	23.13258	350	18.45679	350	-90.02238	350	-89.42061	350	-31.61862	350	-48.68609	350	-103.642	350	-76.60364	350	-70.94839	350	21.90338	350	-3.455673	350	-16.94597	350
	351	-32.12682	351	-63.41151	351	-83.10619	351	-116.4203	351	11.10124	351	8.321993	351	-33.43402	351	-44.19527	351	-14.50771	351	-11.92367	351	-71.072	351	-1.925078	351	24.9428	351	22.57602	351	-81.74957	351	-85.13332	351	-29.38981	351	-48.28918	351	-104.6587	351	-77.86236	351	-71.70592	351	21.92146	351	-2.832804	351	-17.94144	351
	352	-32.24081	352	-64.10406	352	-84.09427	352	-116.5205	352	13.54407	352	9.337941	352	-36.95675	352	-47.19526	352	-14.02746	352	-11.55993	352	-71.31522	352	-2.989393	352	23.20135	352	23.21892	352	-75.63195	352	-81.0984	352	-28.35118	352	-47.71505	352	-104.8294	352	-79.36602	352	-73.5993	352	21.28268	352	-.2442902	352	-15.75914	352
	353	-33.6452	353	-65.89919	353	-83.57534	353	-116.7087	353	13.54885	353	8.971972	353	-35.70065	353	-47.10376	353	-14.48215	353	-11.60028	353	-71.53837	353	-5.249855	353	23.85694	353	24.06759	353	-75.09561	353	-79.18327	353	-29.40892	353	-48.66124	353	-103.6847	353	-80.03873	353	-72.53807	353	23.77106	353	1.681963	353	-16.92079	353
	354	-32.86097	354	-65.45647	354	-83.90434	354	-117.6975	354	14.68248	354	10.26101	354	-33.79644	354	-45.20926	354	-15.24681	354	-12.02459	354	-71.75753	354	-8.342607	354	24.60325	354	25.63836	354	-74.08034	354	-73.97076	354	-30.78326	354	-48.64949	354	-103.7789	354	-80.76613	354	-71.66969	354	27.13674	354	2.921663	354	-16.7948	354
	355	-33.66169	355	-66.59704	355	-83.11535	355	-116.0874	355	15.48232	355	10.07671	355	-33.07869	355	-45.13137	355	-15.33684	355	-13.01361	355	-72.05147	355	-10.64825	355	25.35573	355	27.23112	355	-74.89519	355	-71.33413	355	-27.32045	355	-42.5415	355	-101.4877	355	-79.54545	355	-72.39614	355	26.18486	355	2.285491	355	-19.57445	355
	356	-34.44228	356	-67.73234	356	-83.14838	356	-115.5891	356	16.86287	356	11.44894	356	-33.60949	356	-47.19108	356	-16.78628	356	-14.9883	356	-73.51357	356	-12.68328	356	26.41695	356	28.3958	356	-74.4596	356	-67.73637	356	-25.7528	356	-43.1699	356	-99.87438	356	-81.28767	356	-73.02895	356	25.13207	356	2.649388	356	-17.57404	356
	357	-33.32564	357	-68.01501	357	-84.16465	357	-116.2872	357	17.33224	357	13.31364	357	-29.74722	357	-45.4349	357	-15.73567	357	-14.14329	357	-74.29915	357	-14.22165	357	26.71645	357	28.11834	357	-73.58965	357	-65.04506	357	-28.20836	357	-48.35032	357	-98.45779	357	-80.08308	357	-71.96196	357	24.46875	357	4.116249	357	-16.34316	357
	358	-33.86382	358	-68.28147	358	-85.64343	358	-116.6871	358	17.31574	358	13.82445	358	-27.01653	358	-46.34879	358	-14.25121	358	-11.51062	358	-74.19337	358	-14.227	358	27.44663	358	30.06589	358	-71.03749	358	-61.86631	358	-23.82247	358	-44.44461	358	-98.34995	358	-80.71537	358	-73.69106	358	25.65171	358	4.757509	358	-15.57153	358
	359	-33.50481	359	-66.82939	359	-86.25776	359	-117.2536	359	16.04844	359	13.07541	359	-25.71572	359	-47.15018	359	-14.0519	359	-11.49747	359	-76.23755	359	-17.19263	359	28.92694	359	31.67318	359	-71.12578	359	-58.83132	359	-26.33724	359	-45.43565	359	-97.12938	359	-80.17482	359	-71.58503	359	29.18257	359	4.685881	359	-15.72166	359
	360	-34.21288	360	-67.92787	360	-87.22021	360	-117.8993	360	17.27385	360	16.18378	360	-24.77702	360	-45.60681	360	-14.36598	360	-11.68418	360	-75.31738	360	-18.25431	360	30.06941	360	33.15493	360	-69.65315	360	-55.23925	360	-26.63999	360	-46.97797	360	-95.54534	360	-78.29227	360	-73.06145	360	27.8538	360	3.891856	360	-16.58014	360
	361	-34.00519	361	-67.75909	361	-86.93938	361	-116.4323	361	18.46344	361	17.3133	361	-23.92724	361	-45.63728	361	-16.58464	361	-13.70168	361	-76.73792	361	-19.49522	361	31.39895	361	34.30413	361	-68.90308	361	-51.33835	361	-26.24284	361	-45.03839	361	-94.00703	361	-76.54772	361	-75.21016	361	25.62164	361	4.781099	361	-14.72771	361
	362	-33.34217	362	-68.12987	362	-87.049	362	-115.6406	362	18.36985	362	17.90207	362	-22.13989	362	-43.25502	362	-16.3537	362	-13.74904	362	-74.66697	362	-17.68598	362	32.36585	362	36.07129	362	-68.74223	362	-51.31739	362	-25.29015	362	-45.03027	362	-93.14689	362	-76.70851	362	-77.98061	362	25.5582	362	5.446212	362	-16.01765	362
	363	-31.8973	363	-68.25159	363	-87.14616	363	-114.9181	363	18.93866	363	19.41406	363	-22.9262	363	-45.06991	363	-16.16153	363	-13.14795	363	-74.35509	363	-16.7221	363	34.7041	363	37.1951	363	-67.25117	363	-50.9085	363	-24.67223	363	-42.3046	363	-91.05862	363	-75.53905	363	-79.2226	363	25.59534	363	5.815996	363	-16.19311	363
	364	-31.79577	364	-68.67271	364	-87.20524	364	-114.2353	364	19.81311	364	20.90716	364	-23.59425	364	-44.73551	364	-15.19377	364	-12.09603	364	-74.0688	364	-16.86242	364	35.60465	364	38.41956	364	-65.94637	364	-50.23532	364	-23.71321	364	-41.24846	364	-88.79442	364	-70.46383	364	-80.34102	364	25.2106	364	5.554781	364	-17.02057	364
	365	-31.93434	365	-69.26574	365	-87.56136	365	-115.1501	365	21.23785	365	21.35453	365	-24.04307	365	-45.43699	365	-14.3276	365	-13.34751	365	-74.78321	365	-17.40149	365	36.12707	365	40.46146	365	-64.50143	365	-49.51006	365	-25.8881	365	-42.47461	365	-86.45611	365	-69.90894	365	-84.00989	365	23.49265	365	7.737545	365	-14.57471	365
	366	-31.59114	366	-69.72987	366	-88.10554	366	-116.1792	366	21.56381	366	20.84591	366	-24.09934	366	-44.50528	366	-12.67156	366	-14.65629	366	-72.26057	366	-12.39208	366	38.1797	366	41.91996	366	-61.84769	366	-48.69099	366	-23.33608	366	-42.50571	366	-86.01637	366	-69.99615	366	-85.08012	366	22.8119	366	11.52895	366	-8.489232	366
	367	-31.56191	367	-71.53096	367	-88.29664	367	-115.5667	367	23.7175	367	22.95874	367	-24.73665	367	-42.77004	367	-11.74494	367	-14.22532	367	-73.93295	367	-12.82978	367	39.40075	367	43.61399	367	-59.42733	367	-47.94442	367	-20.8858	367	-40.81707	367	-82.49207	367	-65.9464	367	-88.74415	367	22.19796	367	13.6566	367	-5.702937	367
	368	-31.03486	368	-71.96726	368	-87.99175	368	-114.4287	368	24.11972	368	22.68812	368	-21.8555	368	-39.29279	368	-12.02698	368	-13.96939	368	-72.73277	368	-13.66952	368	39.15004	368	43.03999	368	-56.91939	368	-48.09457	368	-23.69921	368	-41.96265	368	-80.33006	368	-66.24957	368	-87.48473	368	23.26313	368	16.17868	368	-.447185	368
	369	-29.07243	369	-70.85919	369	-88.22115	369	-114.8135	369	25.68263	369	23.75591	369	-24.00158	369	-41.33199	369	-11.34238	369	-12.84127	369	-70.39078	369	-12.0576	369	40.14723	369	43.78312	369	-54.42684	369	-48.11407	369	-20.8176	369	-38.17566	369	-79.34476	369	-67.81338	369	-87.70901	369	25.46708	369	15.74169	369	3.700256E-03	369
	370	-29.80534	370	-70.62194	370	-87.57961	370	-114.8822	370	26.28508	370	24.5325	370	-22.50746	370	-40.10326	370	-11.55304	370	-12.53538	370	-66.74671	370	-10.25361	370	40.49809	370	44.28248	370	-49.48896	370	-43.48409	370	-21.02804	370	-38.14381	370	-77.46159	370	-70.05334	370	-87.39559	370	26.43905	370	17.7341	370	.6437469	370
	371	-28.95245	371	-69.63639	371	-87.40467	371	-114.2657	371	28.05423	371	25.45876	371	-23.4918	371	-40.87682	371	-11.9172	371	-12.40714	371	-65.59773	371	-10.59978	371	42.68097	371	45.79346	371	-46.5219	371	-39.9296	371	-20.0353	371	-36.29808	371	-75.3305	371	-71.19031	371	-86.32684	371	26.33232	371	20.64898	371	-.1616371	371
	372	-28.09639	372	-69.02699	372	-86.86175	372	-113.4049	372	30.78609	372	28.20499	372	-22.31415	372	-39.29121	372	-12.18884	372	-13.46251	372	-65.75713	372	-11.9279	372	42.57975	372	46.29618	372	-46.60044	372	-38.83077	372	-19.25854	372	-34.88084	372	-74.7782	372	-73.44603	372	-86.37953	372	27.09185	372	23.35152	372	-.6048	372
	373	-28.57043	373	-69.49449	373	-86.22069	373	-111.4042	373	32.28474	373	30.56348	373	-22.28145	373	-40.40604	373	-13.30051	373	-13.70385	373	-67.49189	373	-13.55376	373	42.7087	373	45.24136	373	-47.39727	373	-35.77139	373	-18.70856	373	-36.30677	373	-72.73827	373	-73.28954	373	-86.30196	373	26.6548	373	25.79998	373	-3.800547	373
	374	-28.5281	374	-70.30153	374	-84.9158	374	-108.2137	374	33.87601	374	32.19211	374	-21.14271	374	-40.95908	374	-12.23432	374	-10.38094	374	-68.65026	374	-15.73272	374	43.97512	374	47.06396	374	-47.07561	374	-32.19064	374	-19.34735	374	-34.96484	374	-72.69999	374	-73.7907	374	-84.14551	374	29.03553	374	29.50579	374	-3.774107	374
	375	-28.63992	375	-68.46674	375	-83.34583	375	-106.3668	375	35.4092	375	32.97795	375	-20.04873	375	-42.8787	375	-13.13151	375	-10.00596	375	-67.38652	375	-17.03345	375	42.89185	375	47.00403	375	-47.39458	375	-28.60685	375	-19.27642	375	-34.66441	375	-71.36854	375	-74.0068	375	-81.23837	375	34.77294	375	32.87058	375	1.992697	375
	376	-29.91282	376	-67.86301	376	-81.58875	376	-105.004	376	33.69957	376	30.61374	376	-17.25089	376	-43.34471	376	-13.51084	376	-9.604816	376	-67.40714	376	-19.23467	376	41.70655	376	43.82801	376	-46.36633	376	-25.28403	376	-20.64969	376	-34.60843	376	-69.94497	376	-75.1973	376	-81.78265	376	35.84539	376	32.48472	376	3.9762	376
	377	-30.18055	377	-66.46559	377	-81.05543	377	-104.5718	377	31.46623	377	29.19308	377	-15.20345	377	-41.61883	377	-13.85343	377	-9.780856	377	-67.96318	377	-21.21689	377	44.41994	377	44.36184	377	-43.86176	377	-20.45926	377	-21.0153	377	-38.23951	377	-67.73756	377	-75.13083	377	-83.43796	377	33.20977	377	34.27809	377	4.261941	377
	378	-29.33294	378	-65.04202	378	-80.59763	378	-103.4242	378	30.40577	378	28.1359	378	-14.09762	378	-42.83943	378	-13.74103	378	-9.970705	378	-68.74474	378	-21.25731	378	45.58566	378	45.47277	378	-41.01374	378	-14.74301	378	-20.34953	378	-40.30348	378	-64.9576	378	-72.21687	378	-83.59579	378	29.83976	378	37.8868	378	4.091096	378
	379	-29.56526	379	-66.3075	379	-79.92815	379	-101.408	379	30.31343	379	28.53439	379	-12.59693	379	-41.97257	379	-14.0133	379	-10.42847	379	-69.45277	379	-20.41532	379	46.8676	379	45.0548	379	-38.97807	379	-12.00666	379	-20.7298	379	-40.90714	379	-63.61135	379	-70.94882	379	-79.51411	379	29.4699	379	42.25959	379	3.639167	379
	380	-29.50894	380	-67.91951	380	-80.22535	380	-101.3275	380	30.46202	380	29.71795	380	-11.5151	380	-41.34706	380	-13.14752	380	-8.39648	380	-69.76799	380	-19.88364	380	47.67525	380	43.59413	380	-38.85379	380	-11.55108	380	-23.27947	380	-43.24475	380	-63.75233	380	-70.37416	380	-81.35658	380	25.59562	380	45.28685	380	.8430791	380
	381	-30.77378	381	-68.89693	381	-80.40831	381	-101.6239	381	31.38482	381	30.09219	381	-11.44583	381	-42.03144	381	-13.91106	381	-8.590181	381	-70.80901	381	-20.07969	381	48.52955	381	45.37626	381	-39.72741	381	-11.38399	381	-19.63624	381	-39.1089	381	-61.68181	381	-70.91187	381	-83.45693	381	20.66908	381	46.30532	381	-4.74206	381
	382	-31.42122	382	-68.9645	382	-79.52246	382	-100.5496	382	31.20832	382	29.24656	382	-11.95544	382	-41.19647	382	-12.77366	382	-10.44297	382	-70.95239	382	-19.93635	382	48.95492	382	47.15641	382	-37.49988	382	-9.197313	382	-18.10726	382	-36.3327	382	-60.42396	382	-70.33957	382	-86.4386	382	19.11374	382	50.28757	382	-6.257245	382
	383	-31.99208	383	-70.05218	383	-78.84525	383	-99.98127	383	32.81489	383	30.93574	383	-11.06341	383	-39.41003	383	-12.14406	383	-12.68317	383	-71.1164	383	-20.32829	383	49.78645	383	46.55466	383	-35.19822	383	-7.953351	383	-17.43818	383	-36.86958	383	-60.60289	383	-74.61852	383	-87.0482	383	19.05838	383	51.89637	383	-4.707963	383
	384	-32.07134	384	-71.36497	384	-79.10471	384	-99.51376	384	35.16954	384	31.42466	384	-11.41959	384	-39.85403	384	-10.2925	384	-10.83607	384	-71.84339	384	-20.36092	384	47.95037	384	44.58836	384	-30.83243	384	-6.652601	384	-16.39716	384	-34.53634	384	-60.81181	384	-77.58384	384	-86.10771	384	18.55593	384	54.85461	384	-4.828707	384
	385	-31.72837	385	-71.91112	385	-81.06037	385	-100.4958	385	36.11187	385	29.81131	385	-12.32362	385	-39.43534	385	-9.396984	385	-10.082	385	-71.90827	385	-19.67277	385	48.25776	385	45.90113	385	-26.94222	385	-5.594845	385	-15.9856	385	-33.63543	385	-62.73566	385	-78.29685	385	-85.72508	385	19.74633	385	58.62037	385	-4.139592	385
	386	-31.55227	386	-71.24609	386	-82.4911	386	-101.038	386	36.65209	386	29.18872	386	-12.48529	386	-40.0084	386	-8.688058	386	-8.99085	386	-71.70554	386	-19.12277	386	47.93319	386	44.73817	386	-21.80903	386	-2.71421	386	-13.97067	386	-32.34226	386	-59.95582	386	-77.38498	386	-86.53517	386	19.71621	386	62.33735	386	-4.318651	386
	387	-32.18077	387	-70.77403	387	-82.74715	387	-99.99934	387	36.72753	387	29.2681	387	-13.30958	387	-39.07911	387	-10.29257	387	-8.994414	387	-70.50386	387	-19.28459	387	45.21518	387	43.31016	387	-19.54431	387	.6953049	387	-16.38461	387	-36.08097	387	-59.97954	387	-78.37447	387	-84.03343	387	23.70144	387	67.74538	387	-2.641624	387
	388	-32.56862	388	-70.64871	388	-82.83037	388	-98.28378	388	37.79479	388	30.03857	388	-13.46848	388	-38.90803	388	-11.70994	388	-9.934076	388	-69.77705	388	-19.49222	388	43.00141	388	41.43383	388	-17.24007	388	5.58892	388	-17.34663	388	-35.54225	388	-58.54079	388	-80.28439	388	-85.17117	388	22.09102	388	72.40236	388	-.1457274	388
	389	-32.41874	389	-70.24554	389	-82.71424	389	-95.83575	389	38.00957	389	29.90074	389	-13.43563	389	-38.4638	389	-12.23521	389	-10.59833	389	-69.28663	389	-18.65599	389	44.21188	389	41.12132	389	-14.6685	389	10.52973	389	-16.77213	389	-35.92162	389	-55.8886	389	-76.54945	389	-85.06819	389	22.22429	389	75.80873	389	-1.60159	389
	390	-32.95551	390	-70.88706	390	-82.28361	390	-94.28259	390	38.20216	390	31.77443	390	-14.28671	390	-37.60449	390	-12.59971	390	-9.562622	390	-69.72014	390	-18.85995	390	47.75674	390	41.74836	390	-15.00261	390	10.62323	390	-18.0455	390	-37.01737	390	-55.23648	390	-75.58208	390	-85.8577	390	21.11747	390	79.92303	390	-1.826657	390
	391	-33.57844	391	-71.51776	391	-83.21907	391	-94.20813	391	37.73119	391	31.7765	391	-13.03883	391	-35.76568	391	-13.48786	391	-8.970216	391	-70.2656	391	-18.16944	391	50.55813	391	42.70911	391	-9.922991	391	12.15479	391	-17.16158	391	-35.79497	391	-54.19511	391	-74.81953	391	-83.38835	391	21.02744	391	81.77333	391	-3.152035	391
	392	-33.73672	392	-70.00692	392	-84.29246	392	-94.77645	392	37.45367	392	31.9818	392	-12.70535	392	-35.58339	392	-12.82266	392	-8.503727	392	-70.71354	392	-16.83612	392	50.42747	392	42.57026	392	-4.026351	392	20.25707	392	-17.13289	392	-36.41791	392	-52.06097	392	-72.72475	392	-80.42635	392	20.44102	392	85.12556	392	-.3461266	392
	393	-34.39198	393	-69.18185	393	-85.39285	393	-94.92187	393	37.75408	393	33.57123	393	-12.0612	393	-34.3914	393	-10.86999	393	-6.656136	393	-70.00013	393	-16.90648	393	47.8894	393	40.85361	393	.1478314	393	28.46637	393	-15.5427	393	-36.01179	393	-49.15728	393	-71.66232	393	-80.97029	393	19.22267	393	87.4597	393	-.9084904	393
	394	-35.15394	394	-69.37802	394	-85.65771	394	-94.40161	394	38.4168	394	34.63092	394	-10.20947	394	-31.37876	394	-10.9269	394	-6.668277	394	-68.40807	394	-16.45522	394	46.9636	394	40.27435	394	-.2165127	394	34.79445	394	-16.27513	394	-35.10588	394	-47.75205	394	-70.30186	394	-81.446	394	17.84713	394	90.51968	394	2.087647	394
	395	-35.18189	395	-69.6628	395	-84.92102	395	-92.80702	395	37.37733	395	34.89521	395	-7.547231	395	-30.12301	395	-10.9478	395	-6.632216	395	-65.58127	395	-12.06486	395	45.27231	395	38.70672	395	-.425539	395	38.60978	395	-14.46552	395	-33.94474	395	-48.17617	395	-71.68409	395	-82.37611	395	16.64922	395	91.13107	395	1.330128	395
	396	-35.44988	396	-70.13035	396	-83.74116	396	-90.88596	396	37.68675	396	36.21548	396	-7.096414	396	-30.88547	396	-11.78233	396	-6.234184	396	-63.80296	396	-8.165298	396	45.16781	396	38.70797	396	-2.768519	396	39.69886	396	-12.82753	396	-32.59022	396	-47.33527	396	-69.50654	396	-79.66628	396	21.08513	396	93.43868	396	2.015685	396
	397	-34.89474	397	-70.17032	397	-84.35059	397	-91.07463	397	37.92847	397	38.01195	397	-6.98459	397	-34.52261	397	-12.61878	397	-5.738639	397	-63.94414	397	-5.767883	397	44.88173	397	36.71912	397	-2.53016	397	40.74706	397	-10.75969	397	-29.21377	397	-44.32856	397	-67.4927	397	-79.5873	397	19.71863	397	96.63555	397	4.776739	397
	398	-34.48153	398	-68.45695	398	-84.44327	398	-91.10013	398	37.86975	398	37.40446	398	-6.127036	398	-35.91927	398	-12.1229	398	-4.855294	398	-64.80623	398	-4.226957	398	45.85081	398	38.61333	398	-.8542013	398	41.87196	398	-10.88127	398	-28.9073	398	-44.58069	398	-67.65297	398	-80.41832	398	18.86071	398	98.2958	398	3.383874	398
	399	-34.75353	399	-68.01759	399	-84.35009	399	-90.91429	399	38.5234	399	37.53894	399	-4.732004	399	-35.155	399	-11.56413	399	-6.668132	399	-65.28555	399	-2.780041	399	44.01633	399	36.35497	399	1.651192	399	44.5519	399	-10.38184	399	-27.56972	399	-44.14415	399	-67.1609	399	-78.14857	399	20.57117	399	101.3746	399	4.858808	399
	400	-34.14835	400	-68.94531	400	-84.6032	400	-90.02239	400	38.59916	400	38.02235	400	-4.948232	400	-34.89057	400	-10.21945	400	-6.865862	400	-64.60222	400	-1.243099	400	44.47648	400	36.13295	400	4.011602	400	45.50217	400	-9.574424	400	-29.04575	400	-39.6236	400	-64.11476	400	-76.20966	400	20.10006	400	103.7871	400	4.174944	400
	401	-33.82737	401	-68.89497	401	-83.81805	401	-88.08556	401	39.99803	401	38.53364	401	-4.407522	401	-33.88727	401	-9.526875	401	-6.640616	401	-63.17732	401	1.518856	401	45.35901	401	36.89236	401	6.986127	401	44.57711	401	-11.63291	401	-30.93908	401	-37.3456	401	-65.29431	401	-74.41378	401	19.1834	401	106.0408	401	2.308381	401
	402	-32.5679	402	-68.05437	402	-84.22664	402	-87.42471	402	41.23955	402	39.29071	402	-3.695906	402	-33.74909	402	-9.280741	402	-6.260713	402	-61.44926	402	3.815178	402	46.13229	402	38.26682	402	9.85868	402	42.98737	402	-13.06418	402	-32.98679	402	-37.33915	402	-67.2056	402	-74.37373	402	17.52358	402	109.3916	402	5.037397	402
	403	-32.1277	403	-67.34904	403	-83.93391	403	-85.91169	403	41.30399	403	40.05056	403	-5.199472	403	-34.82343	403	-9.031238	403	-5.745509	403	-60.17973	403	4.963821	403	45.4393	403	36.68595	403	13.00035	403	42.59779	403	-14.4884	403	-33.73875	403	-35.52425	403	-67.35567	403	-72.61931	403	17.66596	403	112.0223	403	3.860968	403
	404	-32.58813	404	-66.61053	404	-83.16048	404	-84.5817	404	41.91074	404	39.98945	404	-2.548794	404	-32.33903	404	-9.381087	404	-5.629552	404	-58.86413	404	5.146288	404	44.1154	404	36.04833	404	17.14319	404	45.64927	404	-15.60345	404	-31.27112	404	-35.59486	404	-67.59233	404	-70.59239	404	14.93072	404	116.2241	404	4.939719	404
	405	-33.71062	405	-65.99184	405	-81.83312	405	-82.04464	405	42.85043	405	40.22417	405	-3.132826	405	-31.28026	405	-9.691256	405	-6.992878	405	-57.7813	405	5.950308	405	43.50505	405	36.76107	405	19.11268	405	47.21197	405	-16.04607	405	-31.31463	405	-34.52485	405	-66.15501	405	-66.82164	405	15.5881	405	119.5124	405	4.235342	405
	406	-32.28235	406	-65.18291	406	-80.92226	406	-79.92536	406	42.99946	406	40.9501	406	-3.248869	406	-29.85261	406	-9.581998	406	-7.719733	406	-56.61617	406	6.779334	406	41.82283	406	35.75112	406	20.9628	406	49.59289	406	-16.16456	406	-32.16871	406	-32.35418	406	-66.80681	406	-65.52374	406	15.29759	406	120.9996	406	5.71416	406
	407	-32.29881	407	-64.72656	407	-79.83193	407	-77.66943	407	43.80362	407	42.45948	407	-2.757208	407	-25.90622	407	-8.468371	407	-4.965225	407	-56.12759	407	7.471788	407	43.29683	407	34.14118	407	22.91432	407	51.66418	407	-16.32576	407	-31.8774	407	-33.36754	407	-68.32072	407	-64.25981	407	15.90372	407	123.814	407	5.725889	407
	408	-32.44924	408	-64.29689	408	-78.6798	408	-75.12871	408	43.15138	408	42.62406	408	-1.23875	408	-24.36563	408	-9.204132	408	-2.384567	408	-56.08532	408	7.904504	408	45.3018	408	35.96899	408	24.5156	408	53.2418	408	-16.83455	408	-31.54029	408	-31.72118	408	-66.96407	408	-61.17937	408	16.55636	408	128.7633	408	12.47983	408
	409	-32.78635	409	-62.02193	409	-77.88826	409	-74.54358	409	44.02818	409	43.7121	409	.4820335	409	-23.68361	409	-10.24573	409	-3.087491	409	-56.64329	409	8.526609	409	47.78917	409	37.04886	409	25.54485	409	55.06437	409	-16.80357	409	-30.48963	409	-31.88753	409	-67.74008	409	-57.92244	409	15.20032	409	133.8884	409	18.80255	409
	410	-32.86566	410	-60.59589	410	-75.2721	410	-72.7248	410	44.66037	410	46.98325	410	-3.100823	410	-28.61539	410	-10.30664	410	-3.625669	410	-57.78704	410	7.175318	410	47.80539	410	37.02354	410	27.49619	410	60.18323	410	-15.89757	410	-29.67821	410	-32.23621	410	-68.65028	410	-55.85453	410	14.33365	410	134.0801	410	21.01677	410
	411	-32.69892	411	-59.46367	411	-73.58135	411	-71.43423	411	46.42263	411	49.80676	411	-4.63595	411	-27.97964	411	-9.366598	411	-2.333536	411	-56.60956	411	6.945422	411	46.62791	411	36.63457	411	30.25251	411	65.7523	411	-16.21557	411	-28.46265	411	-33.5761	411	-67.90038	411	-56.18542	411	10.47727	411	133.6401	411	22.71544	411
	412	-32.9505	412	-59.08113	412	-72.10706	412	-70.33304	412	48.49064	412	51.69083	412	-3.714462	412	-25.89692	412	-9.145312	412	-1.779513	412	-55.25691	412	9.209921	412	45.6869	412	36.26724	412	28.38274	412	66.63678	412	-16.15572	412	-27.96815	412	-33.77072	412	-69.13883	412	-53.91671	412	11.46994	412	136.8912	412	24.36467	412
	413	-33.69592	413	-58.55746	413	-70.99161	413	-69.37339	413	47.6642	413	49.81246	413	-3.395093	413	-24.27493	413	-9.19733	413	-.1676165	413	-54.11269	413	11.21178	413	46.56123	413	36.30647	413	26.62852	413	67.13087	413	-14.77258	413	-28.08451	413	-33.26003	413	-67.99291	413	-53.39019	413	12.35086	413	139.1691	413	23.11694	413
	414	-32.80393	414	-56.66373	414	-71.55758	414	-69.79778	414	46.81087	414	49.66154	414	-1.323004	414	-23.32078	414	-10.20536	414	.8393344	414	-55.89352	414	10.81263	414	48.11794	414	36.66222	414	25.78745	414	69.14375	414	-15.6765	414	-28.97405	414	-35.30379	414	-68.38767	414	-51.97331	414	14.75068	414	139.7278	414	20.83132	414
	415	-32.92689	415	-55.18465	415	-71.18953	415	-70.70782	415	47.01859	415	49.43586	415	.1802629	415	-23.30215	415	-11.04349	415	-1.238328	415	-57.10012	415	10.90701	415	46.52818	415	35.3821	415	24.03052	415	68.90256	415	-15.29134	415	-29.03369	415	-37.16376	415	-71.93082	415	-50.84919	415	13.12006	415	138.6947	415	16.64225	415
	416	-33.07542	416	-53.86966	416	-71.17322	416	-70.88436	416	48.63699	416	52.12624	416	1.414812	416	-23.48009	416	-9.928442	416	-3.244292	416	-57.66205	416	10.6516	416	46.36685	416	34.41394	416	25.63157	416	68	416	-15.6445	416	-29.77281	416	-38.33139	416	-72.66717	416	-47.90545	416	13.58046	416	139.7074	416	19.40503	416
	417	-33.69848	417	-54.28786	417	-70.2092	417	-69.08177	417	49.95815	417	52.89251	417	4.194357	417	-21.23645	417	-7.839134	417	-.6932414	417	-58.82975	417	8.913747	417	45.14828	417	33.07633	417	30.95585	417	69.18989	417	-16.67136	417	-31.00992	417	-41.82038	417	-73.6349	417	-45.38448	417	14.75426	417	137.0916	417	16.61392	417
	418	-32.47445	418	-52.70978	418	-69.74566	418	-67.05036	418	49.74731	418	51.42315	418	6.522082	418	-21.33895	418	-8.331326	418	-.3318475	418	-58.8677	418	9.730176	418	45.90495	418	34.01056	418	37.61995	418	71.43309	418	-17.67673	418	-29.61101	418	-41.70509	418	-73.95609	418	-46.228	418	13.9527	418	139.1776	418	19.00779	418
	419	-32.70401	419	-52.70562	419	-69.52708	419	-67.6415	419	49.53619	419	51.28678	419	6.709589	419	-23.27809	419	-8.868592	419	-.8081113	419	-58.75153	419	9.524496	419	46.89657	419	34.46236	419	39.25086	419	69.4103	419	-17.92291	419	-30.16636	419	-42.04157	419	-74.78856	419	-42.09177	419	16.59897	419	141.6537	419	19.60889	419
	420	-33.81594	420	-52.58154	420	-71.7135	420	-69.65622	420	49.84212	420	52.63659	420	8.464647	420	-22.94872	420	-8.511156	420	5.341724E-02	420	-59.8108	420	8.569214	420	47.5124	420	33.73221	420	40.29329	420	68.61908	420	-16.87135	420	-28.57313	420	-42.98446	420	-73.07227	420	-41.32795	420	14.61432	420	142.8695	420	17.44353	420
	421	-33.35302	421	-50.91812	421	-71.48055	421	-68.47966	421	51.22128	421	52.41804	421	6.740139	421	-23.86782	421	-6.172055	421	2.279785	421	-59.65466	421	6.627994	421	45.87928	421	31.79211	421	38.65788	421	66.8914	421	-16.90542	421	-28.04321	421	-43.55009	421	-74.98374	421	-39.56922	421	13.35352	421	142.7748	421	18.54358	421
	422	-33.77858	422	-49.6861	422	-71.8052	422	-67.38786	422	50.9411	422	51.02636	422	7.224576	422	-21.45359	422	-4.108098	422	3.52408	422	-59.40703	422	4.973908	422	47.07032	422	32.98866	422	39.05886	422	67.28833	422	-17.86767	422	-29.9277	422	-43.38083	422	-75.3462	422	-36.28083	422	14.20167	422	143.8516	422	17.23794	422
	423	-34.75227	423	-48.9834	423	-72.297	423	-67.27892	423	50.23045	423	51.51167	423	8.486364	423	-18.47536	423	-5.292504	423	3.754942	423	-57.00607	423	6.847228	423	46.47662	423	31.72812	423	41.83115	423	67.58086	423	-16.95282	423	-29.03091	423	-42.26473	423	-73.278	423	-33.51107	423	14.60636	423	146.595	423	17.02782	423
	424	-34.76685	424	-46.98532	424	-74.66688	424	-68.82565	424	49.33723	424	52.74437	424	7.477858	424	-20.0677	424	-7.92945	424	5.370321	424	-58.08192	424	5.832493	424	44.69798	424	30.81683	424	44.60987	424	69.07079	424	-16.27225	424	-29.35413	424	-41.67022	424	-72.1918	424	-33.05145	424	14.23038	424	146.7601	424	17.36815	424
	425	-33.35978	425	-44.45855	425	-75.84964	425	-69.17779	425	48.49987	425	52.45165	425	9.27289	425	-16.65533	425	-10.17018	425	6.176976	425	-57.51829	425	6.86884	425	44.04792	425	29.43619	425	44.90101	425	69.80643	425	-14.14887	425	-25.91676	425	-39.87118	425	-70.23317	425	-28.07003	425	17.35749	425	147.7174	425	19.16175	425
	426	-33.65767	426	-43.25335	426	-76.10885	426	-69.20886	426	47.98861	426	53.42445	426	10.46058	426	-14.68123	426	-12.31059	426	5.875024	426	-58.39027	426	6.268749	426	46.69182	426	29.47092	426	44.01712	426	70.64319	426	-13.89306	426	-24.28263	426	-37.40142	426	-64.1124	426	-26.39981	426	15.91257	426	148.953	426	19.23188	426
	427	-33.72475	427	-42.91333	427	-76.69414	427	-68.42973	427	47.44632	427	54.48664	427	14.16496	427	-10.05487	427	-12.32427	427	5.841115	427	-60.12416	427	4.071736	427	48.76654	427	31.12008	427	43.39082	427	73.50368	427	-13.87979	427	-24.44483	427	-36.78603	427	-60.77049	427	-23.87773	427	16.82478	427	150.9742	427	20.69638	427
	428	-34.14997	428	-42.53189	428	-74.98684	428	-66.60414	428	46.66948	428	54.28381	428	11.40352	428	-13.32673	428	-11.2014	428	5.952408	428	-58.81097	428	5.995511	428	49.62151	428	32.7715	428	40.67404	428	74.92483	428	-12.2497	428	-22.2662	428	-37.04836	428	-58.2565	428	-19.62918	428	18.36279	428	150.5157	428	19.95177	428
	429	-34.79411	429	-42.40184	429	-74.94975	429	-66.27096	429	46.77286	429	55.41885	429	10.22048	429	-13.73121	429	-9.200604	429	7.874475	429	-59.16298	429	7.136979	429	47.97722	429	31.20052	429	41.04681	429	73.83607	429	-11.36916	429	-22.70908	429	-36.83847	429	-57.04517	429	-15.99415	429	20.72159	429	148.4984	429	21.4138	429
	430	-33.8947	430	-41.83522	430	-74.89707	430	-65.87466	430	48.53436	430	58.52695	430	8.894219	430	-12.11217	430	-8.08164	430	10.70677	430	-57.81364	430	8.379037	430	46.97706	430	31.5895	430	44.66824	430	77.23271	430	-10.08541	430	-21.57017	430	-36.59977	430	-57.51377	430	-11.88282	430	23.98418	430	151.9901	430	23.67086	430
	431	-34.29082	431	-40.59412	431	-75.03501	431	-65.77662	431	48.15318	431	59.35136	431	9.834716	431	-9.464626	431	-8.334993	431	12.35423	431	-57.15924	431	8.799219	431	45.44051	431	32.34016	431	50.48812	431	82.73746	431	-11.20755	431	-19.69347	431	-36.19194	431	-57.6126	431	-8.050173	431	26.22757	431	154.2376	431	26.40155	431
	432	-35.07497	432	-40.37573	432	-74.27384	432	-64.69334	432	47.67591	432	59.81008	432	7.961464	432	-11.60643	432	-9.828646	432	10.71358	432	-57.29693	432	9.213972	432	46.00928	432	33.81574	432	52.01711	432	86.42241	432	-11.37668	432	-17.8194	432	-36.32665	432	-56.57478	432	-3.284178	432	31.33089	432	156.4753	432	33.21432	432
	433	-34.50526	433	-39.40439	433	-73.20631	433	-64.72548	433	49.41856	433	61.81901	433	10.69067	433	-8.664974	433	-9.293552	433	9.450586	433	-55.8139	433	10.91106	433	46.74551	433	34.86336	433	51.81836	433	87.20528	433	-12.3408	433	-16.51834	433	-36.39076	433	-57.44621	433	-2.532616	433	29.998	433	156.1125	433	34.38555	433
	434	-34.65087	434	-40.59447	434	-72.23454	434	-64.51878	434	51.59068	434	63.62514	434	9.173857	434	-7.791042	434	-7.332081	434	11.00348	434	-56.74902	434	9.473345	434	47.64611	434	36.56797	434	49.56454	434	85.4575	434	-9.860791	434	-15.14736	434	-37.68419	434	-56.41656	434	.8394957	434	33.23127	434	156.4283	434	36.53914	434
	435	-33.26028	435	-40.07231	435	-71.53156	435	-63.37963	435	51.40401	435	61.31092	435	11.14399	435	-6.585734	435	-6.245733	435	12.20313	435	-55.91277	435	10.9273	435	48.72192	435	38.90369	435	48.54413	435	82.86694	435	-10.22501	435	-15.96031	435	-37.61444	435	-54.12604	435	6.412635	435	34.54986	435	158.0639	435	37.16307	435
	436	-34.02475	436	-39.20094	436	-71.82802	436	-64.06792	436	51.95578	436	60.99994	436	12.70532	436	-5.034074	436	-5.747655	436	12.98633	436	-53.12149	436	13.10103	436	49.90699	436	40.69941	436	50.89614	436	80.34714	436	-11.34913	436	-17.77176	436	-36.80022	436	-53.3111	436	8.051705	436	32.88089	436	161.1629	436	36.21275	436
	437	-33.62746	437	-37.27255	437	-72.16066	437	-63.97422	437	51.40839	437	60.00032	437	14.69153	437	-3.7806	437	-6.043625	437	13.63295	437	-51.9376	437	12.07787	437	51.38363	437	42.97983	437	53.76949	437	79.91011	437	-11.59096	437	-17.53588	437	-38.02579	437	-54.48009	437	10.57949	437	28.27881	437	159.7789	437	34.07433	437
	438	-32.84756	438	-35.93392	438	-70.4838	438	-62.2701	438	51.50418	438	59.5939	438	15.5746	438	-3.406093	438	-7.668325	438	12.576	438	-49.76332	438	12.76933	438	54.00559	438	46.03605	438	54.82836	438	78.34795	438	-12.43905	438	-17.25384	438	-40.41172	438	-57.71202	438	10.54441	438	25.78826	438	155.6644	438	27.59813	438
	439	-31.65104	439	-34.17274	439	-70.34212	439	-60.75378	439	52.54958	439	60.77738	439	16.58168	439	-2.7183	439	-7.83137	439	11.45345	439	-49.33587	439	12.34572	439	54.62633	439	47.30807	439	56.37556	439	78.06463	439	-11.60398	439	-16.63063	439	-42.68224	439	-62.55304	439	11.16197	439	24.47011	439	155.3151	439	26.98693	439
	440	-32.62541	440	-34.78089	440	-69.71481	440	-58.47346	440	53.49877	440	63.36027	440	15.55807	440	-2.056934	440	-8.289156	440	12.61441	440	-51.78368	440	10.36859	440	52.95927	440	45.57362	440	58.38635	440	78.39954	440	-11.21361	440	-15.58747	440	-42.76973	440	-60.72255	440	11.11414	440	21.38466	440	153.8729	440	27.58478	440
	441	-33.13968	441	-35.43174	441	-68.55461	441	-55.64171	441	56.01094	441	66.10972	441	16.13048	441	-2.168977	441	-8.679498	441	15.25377	441	-53.08668	441	9.414064	441	53.27609	441	46.93348	441	59.88799	441	77.58137	441	-10.79881	441	-13.68314	441	-41.20597	441	-57.51838	441	11.19397	441	19.35295	441	152.1938	441	26.92447	441
	442	-33.52753	442	-33.22369	442	-67.29973	442	-55.51888	442	54.31645	442	63.10892	442	17.92878	442	-7.235289E-02	442	-9.108228	442	15.30279	442	-51.89474	442	9.241748	442	53.49534	442	48.44471	442	60.7627	442	78.91182	442	-10.53044	442	-13.05714	442	-42.97519	442	-59.21687	442	13.19681	442	21.73617	442	152.9683	442	28.69352	442
	443	-33.798	443	-32.15189	443	-66.12654	443	-55.14052	443	56.06165	443	65.64127	443	18.27175	443	.2320004	443	-9.994261	443	14.9898	443	-51.33469	443	7.927947	443	52.85273	443	47.51664	443	61.54985	443	80.18996	443	-9.864058	443	-12.9993	443	-43.75687	443	-58.68985	443	13.27378	443	20.55146	443	152.0103	443	28.92774	443
	444	-34.93679	444	-32.3767	444	-65.0914	444	-54.74755	444	54.73003	444	65.54179	444	19.26185	444	1.390618	444	-9.097391	444	15.68083	444	-48.77179	444	7.806619	444	54.12841	444	47.69651	444	61.61767	444	82.91692	444	-8.628561	444	-11.87971	444	-46.03422	444	-58.70857	444	14.26227	444	20.57572	444	156.1313	444	30.984	444
	445	-35.57437	445	-32.91545	445	-64.75454	445	-54.24015	445	53.99788	445	64.79997	445	20.37856	445	1.296951	445	-7.751628	445	16.54603	445	-46.88286	445	10.14665	445	56.06675	445	50.13605	445	61.08502	445	83.23856	445	-8.364767	445	-9.6167	445	-47.54151	445	-60.12623	445	15.07827	445	20.61716	445	155.1298	445	29.933	445
	446	-35.93832	446	-32.43466	446	-63.15673	446	-52.76804	446	53.7058	446	64.51345	446	22.86291	446	2.921124	446	-6.925883	446	17.48261	446	-47.32668	446	10.87962	446	58.0056	446	52.23433	446	61.96292	446	83.44921	446	-8.94452	446	-9.666937	446	-47.32501	446	-60.81055	446	18.23618	446	22.5347	446	154.1518	446	31.6038	446
	447	-35.4439	447	-31.96286	447	-62.05377	447	-53.87762	447	52.92564	447	63.81028	447	21.30647	447	2.894713	447	-8.249509	447	17.69797	447	-50.32744	447	9.073092	447	57.35212	447	51.95131	447	63.28981	447	84.59922	447	-8.906126	447	-8.80856	447	-50.16802	447	-63.5646	447	18.39871	447	23.24683	447	153.7818	447	32.72852	447
	448	-34.68652	448	-30.99575	448	-60.84231	448	-54.44819	448	52.17424	448	61.77791	448	21.52496	448	2.835102	448	-7.253654	448	18.307	448	-52.96552	448	7.681467	448	56.97853	448	53.77916	448	65.01006	448	86.3405	448	-7.455593	448	-7.535378	448	-52.36678	448	-65.01994	448	20.48662	448	23.92035	448	154.4364	448	33.18518	448
	449	-34.2387	449	-29.69323	449	-60.11962	449	-56.09354	449	51.09367	449	60.92686	449	21.91363	449	3.257596	449	-6.813147	449	17.0811	449	-53.87288	449	6.682313	449	57.27008	449	55.20734	449	65.91713	449	89.15723	449	-5.591919	449	-5.725523	449	-53.58441	449	-63.19528	449	21.59381	449	24.91147	449	158.7208	449	41.56861	449
	450	-34.05972	450	-29.93158	450	-59.56815	450	-56.67151	450	50.46193	450	61.27495	450	24.73313	450	6.259912	450	-6.275301	450	16.13134	450	-52.93636	450	4.270952	450	59.05677	450	54.86329	450	66.25502	450	90.04213	450	-6.24401	450	-3.628153	450	-55.94889	450	-63.73757	450	21.04854	450	23.71806	450	158.0706	450	45.05178	450
	451	-33.27229	451	-29.97574	451	-58.40044	451	-56.33418	451	50.0513	451	60.41132	451	26.68165	451	8.872969	451	-6.142752	451	16.18266	451	-51.07087	451	4.641576	451	59.25359	451	55.65681	451	66.60963	451	89.23531	451	-6.183481	451	-1.540967	451	-57.29714	451	-63.29322	451	25.31451	451	29.95701	451	155.2913	451	42.25898	451
	452	-31.64846	452	-28.73557	452	-58.49444	452	-56.79972	452	49.70526	452	57.98459	452	27.16055	452	8.608643	452	-7.110602	452	15.97755	452	-49.85922	452	5.21417	452	58.43174	452	56.33545	452	67.25433	452	87.99174	452	-8.001353	452	-.4832965	452	-57.77389	452	-66.53468	452	26.90688	452	33.82693	452	158.3709	452	44.85987	452
	453	-30.6794	453	-27.7717	453	-59.62025	453	-57.67021	453	50.69469	453	57.83217	453	26.9048	453	11.47922	453	-7.70621	453	15.81228	453	-51.41775	453	2.405793	453	57.70522	453	56.93672	453	70.5078	453	88.4026	453	-7.397198	453	-1.117675	453	-57.80647	453	-66.04112	453	26.95495	453	33.01458	453	158.5517	453	42.15011	453
	454	-31.55267	454	-28.48662	454	-59.89931	454	-58.66803	454	50.74701	454	57.55538	454	33.0854	454	16.69734	454	-7.349357	454	15.71331	454	-52.38646	454	.3808546	454	55.41987	454	56.55276	454	72.95605	454	88.99046	454	-8.127218	454	-2.722499	454	-60.57716	454	-67.49599	454	30.74094	454	36.80695	454	157.0237	454	37.95551	454
	455	-32.49686	455	-29.78278	455	-59.0495	455	-57.73136	455	50.92607	455	56.29264	455	36.49303	455	18.02966	455	-6.46878	455	15.75292	455	-53.68064	455	-2.510564	455	57.60412	455	56.73598	455	72.89043	455	86.53088	455	-9.434875	455	-4.747519	455	-60.23948	455	-66.42097	455	31.7878	455	35.89133	455	153.554	455	32.71557	455
	456	-33.00443	456	-30.90335	456	-58.88193	456	-58.38449	456	50.64514	456	55.94381	456	35.2896	456	11.35431	456	-6.53864	456	14.68959	456	-52.94875	456	-2.235862	456	61.5915	456	59.62399	456	72.06599	456	84.62949	456	-11.078	456	-5.810009	456	-59.8871	456	-63.49591	456	33.34231	456	34.84126	456	154.1981	456	31.26893	456
	457	-33.23962	457	-30.80027	457	-60.51282	457	-60.77348	457	50.04263	457	55.91642	457	32.78498	457	5.478278	457	-6.914892	457	16.18012	457	-52.39817	457	-3.6522	457	63.78541	457	62.07699	457	72.43581	457	82.80065	457	-11.74428	457	-4.337468	457	-57.92188	457	-59.34285	457	32.70402	457	33.04295	457	150.2612	457	31.92623	457
	458	-32.91737	458	-30.10112	458	-62.1892	458	-62.1981	458	49.47794	458	56.56368	458	32.51995	458	2.83672	458	-7.200349	458	17.57687	458	-54.28176	458	-6.466577	458	62.8865	458	63.63635	458	72.1535	458	80.50159	458	-12.25178	458	-4.017963	458	-56.62399	458	-57.60415	458	32.26853	458	32.11992	458	148.862	458	32.98264	458
	459	-32.33358	459	-27.28359	459	-63.38517	459	-63.15919	459	49.45871	459	56.98093	459	31.57743	459	1.672547	459	-9.068781	459	16.76639	459	-54.4822	459	-7.316052	459	62.06642	459	65.30917	459	76.14864	459	78.53582	459	-11.27445	459	-1.751119	459	-58.89025	459	-58.68729	459	32.39135	459	30.99866	459	147.5971	459	33.9561	459
	460	-33.01409	460	-26.51644	460	-63.8834	460	-64.3027	460	49.16779	460	57.87112	460	32.61825	460	2.465494	460	-9.554149	460	16.62701	460	-55.74459	460	-9.185865	460	58.70605	460	64.4117	460	80.83549	460	82.2208	460	-10.41363	460	-.9402	460	-55.68282	460	-55.89619	460	32.91613	460	31.73769	460	147.6361	460	32.47243	460
	461	-32.16142	461	-25.19522	461	-64.23235	461	-65.52593	461	49.20031	461	59.03956	461	33.71156	461	5.114544	461	-9.611978	461	15.46593	461	-55.29396	461	-9.155914	461	58.01311	461	64.70303	461	85.70033	461	86.53873	461	-11.83043	461	.7526952	461	-55.27879	461	-54.35813	461	34.16296	461	32.12489	461	145.6672	461	33.25645	461
	462	-31.08343	462	-23.98145	462	-64.18602	462	-66.59715	462	49.462	462	58.91625	462	33.40781	462	4.041049	462	-9.084551	462	14.46337	462	-56.01099	462	-9.312885	462	60.37672	462	65.44939	462	83.44427	462	85.44015	462	-11.43478	462	2.664201	462	-56.18818	462	-55.40829	462	33.3211	462	30.94079	462	144.4578	462	33.2177	462
	463	-30.43092	463	-24.07971	463	-63.93335	463	-65.74239	463	49.99627	463	61.04159	463	32.61182	463	4.317973	463	-8.332734	463	14.80855	463	-56.38048	463	-8.548911	463	64.33078	463	68.45203	463	82.41186	463	85.95476	463	-9.979522	463	2.757678	463	-55.19185	463	-52.84194	463	35.31306	463	32.80777	463	143.0541	463	33.10523	463
	464	-29.6199	464	-23.62865	464	-64.28957	464	-67.04219	464	50.79772	464	60.70025	464	34.68334	464	5.292907	464	-6.530483	464	16.86264	464	-58.95705	464	-11.99174	464	65.50678	464	71.20841	464	79.82373	464	85.77629	464	-11.55901	464	2.032541	464	-56.35008	464	-53.12593	464	36.33751	464	33.4668	464	142.8068	464	35.49775	464
	465	-29.0909	465	-22.23127	465	-64.33669	465	-67.97144	465	50.48038	465	58.94125	465	34.10326	465	3.536433	465	-6.777639	465	15.28103	465	-57.38452	465	-11.13798	465	65.64851	465	72.98068	465	78.31038	465	85.81287	465	-11.50346	465	2.931689	465	-55.87196	465	-51.73334	465	37.40903	465	33.1133	465	144.5449	465	36.93707	465
	466	-29.29729	466	-22.89952	466	-63.01526	466	-67.96095	466	52.2059	466	59.34005	466	34.46346	466	4.54836	466	-7.28616	466	12.58636	466	-56.11639	466	-10.98479	466	65.76495	466	73.13264	466	78.89889	466	87.14676	466	-12.99487	466	3.274127	466	-55.64299	466	-52.29445	466	40.12758	466	37.19816	466	141.2433	466	35.49883	466
	467	-29.6642	467	-25.36518	467	-62.19031	467	-67.63253	467	53.30878	467	59.50743	467	33.82003	467	5.884192	467	-7.563835	467	12.52061	467	-55.4038	467	-11.35002	467	64.53056	467	73.30478	467	78.51564	467	87.24046	467	-13.36142	467	5.179918	467	-55.28737	467	-50.22359	467	40.80125	467	38.41318	467	143.681	467	35.08505	467
	468	-30.01895	468	-26.47391	468	-62.15845	468	-67.57429	468	53.9149	468	58.23572	468	34.92045	468	6.257659	468	-6.84028	468	11.94877	468	-56.02939	468	-12.82251	468	65.7654	468	74.5621	468	79.09721	468	88.20506	468	-14.91629	468	3.931239	468	-55.92876	468	-52.78189	468	39.78071	468	37.28765	468	141.3294	468	37.02824	468
	469	-29.74515	469	-26.45476	469	-60.88314	469	-67.00513	469	54.69844	469	57.13503	469	34.36947	469	5.519476	469	-5.752199	469	11.49472	469	-56.16024	469	-13.36056	469	65.81729	469	75.5122	469	79.13413	469	86.92136	469	-13.16522	469	9.007435	469	-57.33204	469	-53.58525	469	40.78205	469	39.53728	469	142.401	469	38.9627	469
	470	-30.04824	470	-26.86216	470	-59.91961	470	-67.20766	470	55.02848	470	56.58931	470	34.11101	470	4.462631	470	-4.988202	470	12.95249	470	-56.77483	470	-15.29379	470	66.251	470	74.60549	470	80.02731	470	87.85121	470	-14.58602	470	8.555168	470	-57.00461	470	-53.12229	470	43.21417	470	41.97417	470	139.3305	470	38.18835	470
	471	-30.16533	471	-25.89399	471	-59.84143	471	-69.16663	471	55.41481	471	56.09568	471	35.59031	471	4.895307	471	-5.631028	471	12.28806	471	-53.91611	471	-16.11235	471	65.61372	471	74.85245	471	80.84851	471	89.77787	471	-15.44011	471	9.217119	471	-57.7575	471	-54.70935	471	42.90032	471	42.07033	471	142.9571	471	38.78104	471
	472	-29.49006	472	-25.68348	472	-59.43963	472	-69.66943	472	54.61532	472	54.07786	472	36.34937	472	5.232974	472	-6.157509	472	10.95341	472	-52.67215	472	-17.76101	472	65.57529	472	75.06922	472	80.87864	472	90.10286	472	-14.83687	472	7.971745	472	-57.5903	472	-54.14326	472	42.96974	472	41.04921	472	140.8164	472	38.38877	472
	473	-29.63024	473	-26.40079	473	-60.20866	473	-69.80926	473	53.99734	473	55.29908	473	38.24402	473	5.143169	473	-6.221542	473	9.775212	473	-47.53365	473	-15.24386	473	66.39452	473	74.81419	473	82.04024	473	89.96311	473	-16.33468	473	8.496875	473	-57.86705	473	-55.34132	473	43.86179	473	40.58835	473	138.5148	473	38.77281	473
	474	-29.31333	474	-26.26252	474	-59.24911	474	-68.4015	474	52.08639	474	54.62519	474	38.56423	474	5.341935	474	-6.04427	474	10.73024	474	-48.44162	474	-16.77831	474	67.47776	474	75.30088	474	82.01774	474	87.96632	474	-15.84781	474	9.536207	474	-56.88012	474	-53.78108	474	43.91234	474	41.87782	474	140.2361	474	40.16892	474
	475	-29.75713	475	-25.13412	475	-58.70585	475	-67.41589	475	51.91704	475	55.07311	475	40.14095	475	6.016076	475	-4.970809	475	11.91575	475	-51.30394	475	-17.86192	475	68.00262	475	76.9949	475	83.11847	475	87.82815	475	-16.8734	475	10.52197	475	-58.39964	475	-53.31118	475	41.44749	475	39.2709	475	135.9601	475	36.86805	475
	476	-29.82439	476	-23.29014	476	-59.12203	476	-68.51939	476	50.19139	476	54.45758	476	40.55307	476	4.220328	476	-5.090567	476	11.08484	476	-53.48692	476	-20.41991	476	68.01085	476	76.43391	476	83.83214	476	87.91708	476	-18.12485	476	9.21025	476	-56.15177	476	-52.61551	476	41.74454	476	38.6793	476	133.3482	476	37.78123	476
	477	-29.17456	477	-22.05383	477	-56.66001	477	-66.28687	477	49.00986	477	55.63428	477	40.00316	477	4.087037	477	-5.572984	477	10.01139	477	-57.78669	477	-23.23693	477	68.77467	477	77.82378	477	83.38262	477	88.37921	477	-20.3281	477	9.714289	477	-58.08283	477	-54.54272	477	40.64806	477	35.17833	477	130.4849	477	37.2547	477
	478	-28.33753	478	-21.7051	478	-55.0742	478	-64.69323	478	48.39289	478	55.40328	478	40.4178	478	4.722354	478	-5.904589	478	9.255466	478	-55.66111	478	-25.49334	478	69.93453	478	79.67458	478	84.29986	478	90.22124	478	-19.76165	478	11.52345	478	-59.68029	478	-53.60981	478	38.64274	478	34.60619	478	130.3268	478	39.72662	478
	479	-28.95279	479	-23.11295	479	-54.8271	479	-63.95812	479	47.25109	479	56.32618	479	39.43925	479	3.904082	479	-5.550802	479	8.26732	479	-51.57807	479	-24.57968	479	71.09258	479	80.15031	479	84.61118	479	90.67229	479	-20.74107	479	9.137049	479	-59.85251	479	-55.26759	479	38.05509	479	37.29049	479	127.4726	479	39.07518	479
	480	-28.87239	480	-23.49297	480	-53.79363	480	-63.83447	480	48.6709	480	58.0588	480	39.11779	480	3.405752	480	-5.464889	480	8.525171	480	-46.95866	480	-19.92285	480	70.02774	480	79.27525	480	86.73222	480	91.06712	480	-22.03435	480	11.00995	480	-58.51238	480	-51.96046	480	37.98825	480	37.31664	480	126.87	480	44.59681	480
	481	-28.06509	481	-21.93527	481	-52.67252	481	-63.72955	481	49.44113	481	57.96223	481	38.86403	481	3.332776	481	-5.042529	481	8.783001	481	-48.46182	481	-21.16907	481	68.68676	481	79.53573	481	85.91341	481	90.78609	481	-21.85616	481	11.8598	481	-60.00365	481	-52.30867	481	37.39894	481	37.18195	481	125.6958	481	49.62683	481
	482	-28.21362	482	-21.56905	482	-51.43604	482	-65.45435	482	48.46732	482	55.68102	482	38.79417	482	3.343197	482	-4.287667	482	6.598553	482	-51.21731	482	-22.81526	482	67.78049	482	80.91322	482	88.00034	482	92.53712	482	-21.2817	482	13.13307	482	-59.2539	482	-53.53519	482	37.54166	482	38.33287	482	123.6166	482	48.03968	482
	483	-27.486	483	-20.94067	483	-50.97097	483	-65.98338	483	48.36003	483	55.92283	483	38.381	483	3.455955	483	-3.679747	483	3.794049	483	-54.75173	483	-25.20541	483	66.42427	483	81.60595	483	90.55778	483	94.77611	483	-20.64755	483	15.53312	483	-61.27473	483	-53.30426	483	36.48519	483	36.39203	483	122.0112	483	52.2399	483
	484	-26.87917	484	-22.19055	484	-49.81383	484	-66.17467	484	48.54134	484	56.58911	484	37.91302	484	3.988244	484	-2.222927	484	3.907824	484	-56.33709	484	-27.90865	484	65.58928	484	79.6747	484	91.13419	484	94.77012	484	-21.33847	484	17.62775	484	-61.71688	484	-51.35649	484	38.20762	484	36.96259	484	120.0277	484	53.93193	484
	485	-26.49984	485	-22.05421	485	-48.69281	485	-67.01011	485	49.61944	485	55.7759	485	37.78969	485	4.72389	485	-.9016709	485	4.263908	485	-57.03305	485	-29.89137	485	68.5587	485	80.55939	485	89.96879	485	92.86126	485	-18.81905	485	20.49544	485	-63.20404	485	-52.09789	485	38.31978	485	38.16428	485	121.2598	485	54.1674	485
	486	-26.11527	486	-21.08631	486	-49.29346	486	-68.42409	486	49.61008	486	55.2002	486	38.81591	486	5.33124	486	-.563298	486	3.946404	486	-56.22673	486	-31.66405	486	71.99596	486	83.32864	486	87.45544	486	90.05634	486	-19.16127	486	22.13164	486	-62.26954	486	-51.02885	486	39.4274	486	41.03994	486	116.3086	486	49.00886	486
	487	-25.44918	487	-20.70128	487	-49.50243	487	-68.81892	487	49.48624	487	54.8013	487	38.55478	487	6.146207	487	-.8277156	487	4.410806	487	-57.97944	487	-35.1479	487	74.56261	487	86.24165	487	87.7179	487	92.42418	487	-19.27971	487	21.4413	487	-63.08047	487	-50.08895	487	40.66245	487	41.97739	487	117.3269	487	51.1249	487
	488	-26.0413	488	-22.17844	488	-49.43887	488	-70.37135	488	49.12101	488	54.099	488	37.43545	488	6.128906	488	-1.574561	488	2.94503	488	-56.74372	488	-36.38317	488	74.09521	488	87.84704	488	86.2137	488	91.42925	488	-19.08125	488	19.86398	488	-63.50275	488	-51.36903	488	40.59772	488	43.72985	488	114.2671	488	57.60152	488
	489	-25.81125	489	-22.33793	489	-49.85421	489	-70.68108	489	47.61948	489	54.18738	489	36.98141	489	5.469739	489	-2.785577	489	.885093	489	-56.91978	489	-37.73646	489	73.01842	489	88.41103	489	88.8001	489	90.09283	489	-20.7658	489	17.11383	489	-63.51874	489	-48.57722	489	41.83548	489	44.80402	489	110.0914	489	57.08298	489
	490	-26.00186	490	-22.53909	490	-50.34489	490	-71.23811	490	48.13667	490	56.52286	490	37.78381	490	6.387756	490	-3.160733	490	.1335808	490	-56.72955	490	-38.42206	490	71.59884	490	87.4096	490	92.42254	490	92.10308	490	-19.86647	490	16.35733	490	-62.39756	490	-46.18389	490	42.99471	490	45.50763	490	104.2072	490	57.9865	490
	491	-25.32878	491	-21.57574	491	-51.70273	491	-72.57157	491	48.5711	491	57.89951	491	37.60458	491	7.129112	491	-2.970611	491	1.373623	491	-58.03572	491	-39.33138	491	71.74831	491	88.11806	491	94.90677	491	93.33041	491	-19.75361	491	15.95208	491	-61.62911	491	-42.85592	491	42.49	491	41.69565	491	100.1022	491	56.85577	491
[truncated: 16 more columns]
