# Supplementary material for: A single Musashi gene allele is sufficient to maintain mouse photoreceptor cells
Source: PLoS One. 2026 May 14;21(5):e0338576. doi: 10.1371/journal.pone.0338576 (PMC13175383; doi:10.1371/journal.pone.0338576)
Supplement: S3 File — (ZIP) [file pone.0338576.s012.zip › Supplementary_data_1_RawERG_data_and_R-code/4th batch/D0_Msi TKO_CONE_041925.CSV]

Information	Record_No	4435	Record_No	4436
	Animal ID	1200	Animal ID	1200
	Session		Session
	Species/Breed		Species/Breed
	Study protocol #		Study protocol #
	Birthdate	Dec/30/1899	Birthdate	Dec/30/1899
	TestDate	Apr/19/2025	TestDate	Apr/19/2025
	TestTime	11:58:26	TestTime	11:58:26
	Protocol	SARO PHOTOPIC CONE	Protocol	SARO PHOTOPIC CONE
	Step_No	2	Step_No	2
	Label	R	Label	L
	Stimulus	WHT Phot WHT 3dB Flash	Stimulus	WHT Phot WHT 3dB Flash
	Low cut (Hz)	0.3	Low cut (Hz)	0.3
	High cut (Hz)	500	High cut (Hz)	500
	Notch	OFF	Notch	OFF
Cursor #	4435 Time	4435 Amp	4436 Time	4436 Amp
1
2
3
4
5
6
7
8
9
10
Wave Data	4435 Time	4435 Amp	4436 Time	4436 Amp
	-20	1.331075	-20	.6584381
	-19	1.5432	-19	.5968298
	-18	1.728251	-18	.6127055
	-17	1.782138	-17	.5121134
	-16	1.85488	-16	.6216914
	-15	1.887288	-15	.7893324
	-14	1.441853	-14	.2413987
	-13	2.30435	-13	-3.051309E-02
	-12	2.684859	-12	.6536348
	-11	2.124786	-11	1.054751
	-10	1.70448	-10	1.753494
	-9	1.063399	-9	1.063229
	-8	.9721409	-8	.2483306
	-7	1.637963	-7	1.184211
	-6	1.795863	-6	1.20579
	-5	1.370883	-5	.5110194
	-4	1.559558	-4	.6506285
	-3	1.615092	-3	1.244747
	-2	1.643713	-2	1.168115
	-1	1.344196	-1	.7914245
	0	1.259141	0	1.262524
	1	-1.370723	1	-.8933964
	2	1.662921	2	-.7538678
	3	1.812347	3	.3235154
	4	1.479426	4	.5164091
	5	1.236325	5	.4044882
	6	1.074864	6	.6744387
	7	.5901024	7	.4348159
	8	1.313096E-02	8	-.1602724
	9	-1.378494	9	-1.851928
	10	-2.668735	10	-3.13973
	11	-4.425317	11	-5.725077
	12	-7.060111	12	-8.60211
	13	-8.384319	13	-11.16832
	14	-10.32531	14	-13.93248
	15	-12.65495	15	-16.85004
	16	-14.4577	16	-18.96317
	17	-15.4915	17	-20.98175
	18	-15.50773	18	-20.78956
	19	-17.17972	19	-22.03349
	20	-16.93022	20	-21.62536
	21	-15.56142	21	-21.98212
	22	-13.9758	22	-21.43488
	23	-12.97095	23	-19.59583
	24	-12.05935	24	-17.81912
	25	-10.54463	25	-16.47468
	26	-8.913173	26	-15.06958
	27	-4.947555	27	-11.03517
	28	-3.471124E-02	28	-7.768395
	29	7.039946	29	-1.926858
	30	17.63607	30	9.037506
	31	28.34203	31	21.06292
	32	38.30116	32	35.31457
	33	46.64386	33	49.46141
	34	53.79987	34	62.77221
	35	60.17278	35	74.04179
	36	63.6433	36	82.07421
	37	64.88125	37	87.3103
	38	63.41019	38	86.48837
	39	59.80502	39	84.19194
	40	55.41437	40	79.55974
	41	49.87122	41	73.45776
	42	44.45116	42	67.03657
	43	39.10586	43	61.12602
	44	35.10919	44	55.30015
	45	31.60653	45	47.57445
	46	28.95962	46	40.4955
	47	30.43294	47	35.06972
	48	34.00439	48	30.45199
	49	41.10338	49	31.35873
	50	49.69418	50	35.68595
	51	59.47505	51	46.38511
	52	69.89824	52	59.99341
	53	77.09557	53	76.34843
	54	82.53046	54	93.19295
	55	85.79695	55	107.6159
	56	85.54469	56	117.9328
	57	82.86575	57	122.0388
	58	77.38693	58	121.2976
	59	71.66505	59	116.0615
	60	65.45383	60	108.6855
	61	58.09887	61	99.52658
	62	51.26239	62	89.45887
	63	43.44036	63	78.50502
	64	36.48729	64	67.23609
	65	30.31489	65	56.28552
	66	24.47522	66	46.93586
	67	18.983	67	38.11061
	68	12.7831	68	28.7584
	69	9.443058	69	21.17778
	70	7.807943	70	14.55198
	71	5.335757	71	10.27539
	72	3.392938	72	5.088841
	73	1.717596	73	2.866979
	74	.9760088	74	.4975656
	75	.3032019	75	-.2620794
	76	9.894995E-02	76	-1.705526
	77	.2922475	77	-1.451144
	78	.5288135	78	-.9512106
	79	.0869325	79	-.7798497
	80	-.1356662	80	-.152904
	81	-.2347954	81	-.1660371
	82	-3.6258E-04	82	.5782894
	83	-.51416	83	.8770741
	84	-.9762439	84	1.880108
	85	-1.507702	85	1.791448
	86	-2.215199	86	1.871656
	87	-2.01734	87	1.342042
	88	-2.670485	88	.889429
	89	-3.31	89	1.078671
	90	-3.982099	90	1.33976
	91	-4.601999	91	.1243621
	92	-5.107955	92	-.3193709
	93	-5.481506	93	-.9956963
	94	-6.392306	94	-2.463941
	95	-7.834676	95	-5.130937
	96	-7.955798	96	-6.043376
	97	-8.452922	97	-6.840549
	98	-9.326093	98	-8.079522
	99	-10.7558	99	-8.973937
	100	-12.0551	100	-9.745128
	101	-12.399	101	-10.6861
	102	-12.27971	102	-12.03463
	103	-11.98081	103	-12.86125
	104	-12.18277	104	-13.33332
	105	-13.56625	105	-14.4822
	106	-13.38249	106	-14.16871
	107	-13.18872	107	-15.15073
	108	-12.96711	108	-15.41362
	109	-13.06288	109	-15.44443
	110	-13.67933	110	-15.54496
	111	-13.62593	111	-14.93039
	112	-13.59595	112	-15.08209
	113	-13.82576	113	-15.39143
	114	-14.19569	114	-15.29711
	115	-14.44325	115	-15.01445
	116	-14.36216	116	-14.95345
	117	-14.50353	117	-15.63699
	118	-14.7448	118	-15.6894
	119	-14.46488	119	-16.58227
	120	-15.17318	120	-16.81635
	121	-14.63026	121	-16.13464
	122	-15.22543	122	-16.8161
	123	-15.33685	123	-16.29334
	124	-15.53592	124	-16.28256
	125	-15.91168	125	-16.9296
	126	-15.95683	126	-17.02934
	127	-15.9744	127	-17.81452
	128	-15.72531	128	-18.84802
	129	-15.94171	129	-18.45309
	130	-15.72861	130	-17.66122
	131	-15.60131	131	-18.51437
	132	-16.18893	132	-18.4002
	133	-15.74136	133	-17.86973
	134	-15.61558	134	-17.527
	135	-16.56097	135	-18.41231
	136	-16.7903	136	-18.49769
	137	-15.76701	137	-19.12565
	138	-14.60429	138	-18.15646
	139	-14.55847	139	-18.0973
	140	-14.21974	140	-16.24668
	141	-14.53831	141	-16.17374
	142	-15.46443	142	-16.82638
	143	-15.18489	143	-16.45151
	144	-14.7903	144	-16.79226
	145	-14.38198	145	-16.82602
	146	-14.3053	146	-16.46656
	147	-14.8279	147	-16.96185
	148	-14.46914	148	-17.00495
	149	-14.36353	149	-16.39483
	150	-14.73454	150	-16.64441
	151	-15.06648	151	-17.23599
	152	-14.7331	152	-16.34242
	153	-14.3235	153	-16.18712
	154	-14.69219	154	-16.05799
	155	-15.10191	155	-16.88666
	156	-14.56121	156	-15.76589
	157	-14.40429	157	-16.06354
	158	-14.4904	158	-16.40536
	159	-14.84803	159	-16.11707
	160	-14.57628	160	-15.58949
	161	-14.89601	161	-16.18125
	162	-15.42366	162	-15.89563
	163	-14.9472	163	-16.13617
	164	-14.7182	164	-15.69251
	165	-14.01042	165	-16.14127
	166	-13.94029	166	-15.90364
	167	-14.23045	167	-15.39224
	168	-13.94238	168	-14.87994
	169	-14.54468	169	-15.52033
	170	-13.17769	170	-14.4506
	171	-12.36534	171	-13.53523
	172	-11.7711	172	-12.22823
	173	-11.25356	173	-11.21361
	174	-11.19437	174	-11.44532
	175	-10.36669	175	-10.95282
	176	-10.09158	176	-10.25475
	177	-9.970949	177	-10.03015
	178	-10.06293	178	-9.999019
	179	-10.0654	179	-9.448893
	180	-9.798059	180	-8.83853
	181	-10.31007	181	-9.827691
	182	-10.511	182	-9.574883
	183	-10.82282	183	-9.790262
	184	-10.40027	184	-9.479776
	185	-9.834767	185	-9.59589
	186	-10.10048	186	-9.954103
	187	-9.355006	187	-9.252047
	188	-8.918673	188	-9.25994
	189	-9.056192	189	-8.809158
	190	-8.653919	190	-9.174352
	191	-9.663855	191	-10.09074
	192	-9.850336	192	-9.922663
	193	-9.854557	193	-10.20807
	194	-10.18542	194	-10.07526
	195	-10.27132	195	-10.63884
	196	-10.49062	196	-10.72937
	197	-10.15293	197	-10.56377
	198	-10.35972	198	-11.19011
	199	-10.01957	199	-10.63191
	200	-9.443823	200	-9.826505
	201	-9.696712	201	-9.531506
	202	-9.790548	202	-9.866314
	203	-9.863801	203	-9.687206
	204	-9.556792	204	-9.573508
	205	-9.374251	205	-9.896402
	206	-9.875339	206	-9.6615
	207	-10.28017	207	-10.51727
	208	-10.18512	208	-9.917068
	209	-9.251728	209	-9.812142
	210	-9.240766	210	-10.23593
	211	-9.552979	211	-9.573938
	212	-9.955863	212	-9.959738
	213	-9.724919	213	-9.342387
	214	-9.38054	214	-8.959436
	215	-9.902408	215	-9.38271
	216	-10.56524	216	-9.150195
	217	-10.60352	217	-9.581925
	218	-10.11568	218	-9.800111
	219	-10.15822	219	-9.84904
	220	-11.02342	220	-10.49862
	221	-10.9249	221	-10.2648
	222	-10.91243	222	-11.54647
	223	-11.68002	223	-12.47302
	224	-11.48528	224	-11.80027
	225	-12.54668	225	-11.50219
	226	-13.15507	226	-12.33671
	227	-13.43463	227	-12.30274
	228	-13.82364	228	-13.51764
	229	-13.39962	229	-12.88647
	230	-13.31319	230	-13.41395
	231	-12.84512	231	-13.12378
	232	-13.37742	232	-13.3481
	233	-13.79783	233	-13.6081
	234	-13.20003	234	-13.41777
	235	-12.63764	235	-13.28819
	236	-12.45544	236	-13.35019
	237	-12.72964	237	-13.03124
	238	-12.39284	238	-13.17763
	239	-12.05454	239	-12.55472
	240	-12.32995	240	-12.94878
	241	-12.45376	241	-13.00063
	242	-12.10151	242	-12.02981
	243	-12.37195	243	-12.68983
	244	-12.19836	244	-11.88922
	245	-12.78651	245	-12.8676
	246	-12.87731	246	-12.04784
	247	-12.35155	247	-11.48197
	248	-12.34901	248	-12.12917
	249	-12.19214	249	-12.07407
	250	-12.3145	250	-11.89966
	251	-11.3857	251	-11.23033
	252	-11.43786	252	-11.2522
	253	-11.73811	253	-11.36204
	254	-11.58139	254	-11.50194
	255	-10.68598	255	-11.59202
	256	-10.37592	256	-11.03488
	257	-10.29472	257	-10.53373
	258	-10.51474	258	-9.798257
	259	-10.86683	259	-10.21017
	260	-11.40305	260	-10.44352
	261	-10.53547	261	-10.71158
	262	-10.85229	262	-11.47179
	263	-10.49734	263	-11.67009
	264	-10.24962	264	-11.05303
	265	-10.63342	265	-10.38745
	266	-11.03739	266	-10.17849
	267	-11.71013	267	-11.13456
	268	-11.92548	268	-11.079
	269	-11.29072	269	-10.81218
	270	-10.91942	270	-10.25314
	271	-11.39122	271	-11.23195
	272	-11.91037	272	-11.81717
	273	-11.61073	273	-10.547
	274	-11.68538	274	-11.04149
	275	-11.33084	275	-10.51057
	276	-11.24509	276	-9.817262
	277	-11.56143	277	-9.503583
	278	-11.6691	278	-9.51355
	279	-11.70984	279	-9.357169
	280	-10.58815	280	-8.631993
	281	-9.674923	281	-8.543905
	282	-9.239532	282	-8.388666
	283	-8.713835	283	-7.552001
	284	-8.921335	284	-7.52947
	285	-7.755784	285	-7.112767
	286	-7.146337	286	-6.976396
	287	-6.551604	287	-5.96172
	288	-6.90853	288	-6.360834
	289	-7.586774	289	-7.205984
	290	-7.480782	290	-7.101072
	291	-6.948479	291	-6.817438
	292	-7.181925	292	-7.576058
	293	-7.539779	293	-7.724703
	294	-7.920328	294	-8.019368
	295	-8.100677	295	-8.288575
	296	-7.981844	296	-7.677498
	297	-8.700552	297	-8.23217
	298	-7.807479	298	-8.825027
	299	-7.401371	299	-7.66414
	300	-7.428118	300	-7.990659
	301	-8.081614	301	-8.323445
	302	-8.025128	302	-8.275836
	303	-7.754664	303	-8.355982
	304	-7.507242	304	-9.180326
	305	-6.685524	305	-8.515373
	306	-6.462434	306	-7.773535
	307	-6.004883	307	-7.393721
	308	-5.809974	308	-7.496267
	309	-5.865094	309	-7.377589
	310	-5.684997	310	-7.108165
	311	-5.936264	311	-6.631167
	312	-5.562363	312	-6.302094
	313	-5.07404	313	-5.891167
	314	-5.144473	314	-5.107917
	315	-4.585299	315	-4.294489
	316	-4.441423	316	-4.549812
	317	-3.50513	317	-4.195692
	318	-2.952933	318	-3.121501
	319	-3.104299	319	-3.017349
	320	-2.824761	320	-2.723788
	321	-2.676934	321	-2.630355
	322	-3.0998	322	-3.545308
	323	-2.308093	323	-2.610324
	324	-1.997541	324	-2.489645
	325	-2.35152	325	-2.549617
	326	-2.498944	326	-2.186667
	327	-2.624671	327	-2.422082
	328	-2.267695	328	-2.170331
	329	-1.770432	329	-2.691074
	330	-2.130232	330	-2.869349
	331	-3.001031	331	-2.94221
	332	-3.013715	332	-3.208819
	333	-3.192976	333	-3.487098
	334	-3.369058	334	-2.949008
	335	-3.838	335	-3.261553
	336	-3.474484	336	-4.451191
	337	-2.667748	337	-3.963178
	338	-2.758614	338	-4.435588
	339	-3.196379	339	-4.558784
	340	-2.487378	340	-4.183744
	341	-3.297869	341	-4.371921
	342	-3.372597	342	-3.860785
	343	-4.253484	343	-5.176076
	344	-4.099571	344	-5.287321
	345	-3.426548	345	-5.336142
	346	-2.750369	346	-4.866092
	347	-2.49421	347	-5.118166
	348	-3.176576	348	-5.515192
	349	-2.761281	349	-4.579317
	350	-2.173255	350	-3.657553
	351	-2.156338	351	-3.319772
	352	-1.635449	352	-2.106388
	353	-1.731211	353	-1.941156
	354	-1.682212	354	-1.353822
	355	-1.570032	355	-1.806521
	356	-1.155362	356	-1.566788
	357	-1.070194	357	-1.012711
	358	-1.464305	358	-1.96875
	359	-1.056694	359	-.7197507
	360	-1.334582	360	-.8468513
	361	-1.297016	361	-1.340237
	362	-.9132124	362	-.3398804
	363	-1.507812	363	-.8921842
	364	-1.773305	364	-.3210947
	365	-2.316121	365	-.9336951
	366	-2.658965	366	-1.035959
	367	-2.454651	367	-1.170151
	368	-2.793275	368	-1.596055
	369	-2.912254	369	-1.925656
	370	-2.840036	370	-2.153021
	371	-2.416372	371	-1.977939
	372	-2.227271	372	-2.114189
	373	-2.499976	373	-.3414711
	374	-2.333256	374	-.1137497
	375	-2.145313	375	6.292844E-02
	376	-1.97332	376	-.2926222
	377	-2.343823	377	-1.573689
	378	-1.979644	378	-1.208974
	379	-1.613918	379	-1.374916
	380	-1.727449	380	-1.659314
	381	-1.785543	381	-1.809762
	382	-1.86278	382	-1.63005
	383	-2.919464	383	-2.141308
	384	-3.223347	384	-2.98064
	385	-2.278759	385	-3.568954
	386	-1.846611	386	-3.670846
	387	-2.436077	387	-2.454838
	388	-2.525208	388	-2.932045
	389	-2.183735	389	-1.618362
	390	-1.576735	390	-1.246223
	391	-1.766388	391	-1.248208
	392	-1.67565	392	-.7273031
	393	-1.83364	393	.1762618
	394	-1.283475	394	.4127293
	395	-1.079789	395	.1398292
	396	-1.170294	396	.3569922
	397	-.7951879	397	1.201294
	398	-.391046	398	1.22021
	399	.1512508	399	2.39918
	400	-.5535032	400	2.949903
	401	-.8434364	401	2.653784
	402	-.7330256	402	1.950579
	403	-.3247741	403	2.07911
	404	-.2430675	404	2.103892
	405	-.7384916	405	1.660961
	406	-.1912109	406	2.961202
	407	-1.013806	407	2.608644
	408	-1.483397	408	1.962138
	409	-1.390506	409	1.197118
	410	-1.21899	410	.9314528
	411	-.8917418	411	1.132599
	412	-1.576301	412	.9587975
	413	-1.331057	413	1.819205
	414	-2.006901	414	1.70774
	415	-2.540281	415	2.481945E-02
	416	-2.362799	416	-.5551417
	417	-1.987427	417	.1375918
	418	-1.901884	418	.5625808
	419	-2.130407	419	.1148827
	420	-3.04087	420	-.9430817
	421	-2.059079	421	-.8294938
	422	-1.7108	422	-1.275091
	423	-1.492919	423	-.6004365
	424	-1.378164	424	-7.858372E-02
	425	-1.062863	425	-.1691497
	426	-.7275369	426	.0437177
	427	-1.048989	427	.1579922
	428	-.5138233	428	.604611
	429	-8.974894E-02	429	1.071542
	430	.1469317	430	1.96185
	431	.6414133	431	2.552307
	432	.6693506	432	3.0204
	433	1.355114	433	3.034245
	434	1.707698	434	3.365097
	435	1.872577	435	4.525312
	436	2.198452	436	4.988595
	437	2.550225	437	4.982973
	438	3.25434	438	5.362228
	439	2.916944	439	5.68117
	440	2.237006	440	5.260215
	441	2.667183	441	4.399882
	442	2.489017	442	4.121531
	443	2.480717	443	3.771397
	444	2.342632	444	4.348214
	445	1.808662	445	3.441896
	446	1.958103	446	4.216246
	447	1.538602	447	3.608969
	448	.8550866	448	2.70282
	449	.5866164	449	2.874533
	450	.9375272	450	3.731123
	451	2.444188E-02	451	3.323888
	452	-.4025289	452	2.139689
	453	.6661196	453	2.271695
	454	.7851784	454	2.562352
	455	.9103049	455	3.561446
	456	.8024476	456	4.066902
	457	.7413244	457	4.902353
	458	.291894	458	3.454671
	459	-.4679634	459	2.389692
	460	8.323574E-02	460	1.223197
	461	.7046024	461	1.122773
	462	1.021133	462	1.140607
	463	.9904106	463	1.084707
	464	.5456372	464	.9405848
	465	.6743324	465	.4156734
	466	1.115313	466	.6323722
	467	1.388487	467	1.282443
	468	1.525493	468	.857137
	469	1.052021	469	.6559076
	470	1.47791	470	.819132
	471	1.708047	471	.940924
	472	1.871131	472	.9531484
	473	2.121713	473	1.807141
	474	2.201775	474	2.673968
	475	2.295894	475	3.274287
	476	2.697216	476	2.981283
	477	3.53334	477	4.59936
	478	3.559173	478	4.83765
	479	3.743099	479	5.335432
	480	3.99945	480	6.632127
	481	3.644773	481	5.874675
	482	3.884679	482	6.483496
	483	4.107066	483	5.791059
	484	3.858001	484	5.463929
	485	4.205689	485	5.33498
	486	4.677452	486	5.926233
	487	4.9524	487	6.497262
	488	4.356619	488	5.981041
	489	3.775609	489	6.724561
	490	4.19943	490	6.560482
	491	3.370475	491	4.874396
