# Supplementary material for: A single Musashi gene allele is sufficient to maintain mouse photoreceptor cells
Source: PLoS One. 2026 May 14;21(5):e0338576. doi: 10.1371/journal.pone.0338576 (PMC13175383; doi:10.1371/journal.pone.0338576)
Supplement: S3 File — (ZIP) [file pone.0338576.s012.zip › Supplementary_data_1_RawERG_data_and_R-code/4th batch/D0_Msi TKO_ROD_041925.CSV]

Information	Record_No	4427	Record_No	4428	Record_No	4429	Record_No	4430	Record_No	4431	Record_No	4432	Record_No	4433	Record_No	4434
	Animal ID	1200	Animal ID	1200	Animal ID	1200	Animal ID	1200	Animal ID	1200	Animal ID	1200	Animal ID	1200	Animal ID	1200
	Session		Session		Session		Session		Session		Session		Session		Session
	Species/Breed		Species/Breed		Species/Breed		Species/Breed		Species/Breed		Species/Breed		Species/Breed		Species/Breed
	Study protocol #		Study protocol #		Study protocol #		Study protocol #		Study protocol #		Study protocol #		Study protocol #		Study protocol #
	Birthdate	Dec/30/1899	Birthdate	Dec/30/1899	Birthdate	Dec/30/1899	Birthdate	Dec/30/1899	Birthdate	Dec/30/1899	Birthdate	Dec/30/1899	Birthdate	Dec/30/1899	Birthdate	Dec/30/1899
	TestDate	Apr/19/2025	TestDate	Apr/19/2025	TestDate	Apr/19/2025	TestDate	Apr/19/2025	TestDate	Apr/19/2025	TestDate	Apr/19/2025	TestDate	Apr/19/2025	TestDate	Apr/19/2025
	TestTime	11:47:13	TestTime	11:47:13	TestTime	11:48:41	TestTime	11:48:41	TestTime	11:51:26	TestTime	11:51:26	TestTime	11:52:10	TestTime	11:52:10
	Protocol	ABI ROD	Protocol	ABI ROD	Protocol	ABI ROD	Protocol	ABI ROD	Protocol	ABI ROD	Protocol	ABI ROD	Protocol	ABI ROD	Protocol	ABI ROD
	Step_No	1	Step_No	1	Step_No	3	Step_No	3	Step_No	6	Step_No	6	Step_No	8	Step_No	8
	Label	R	Label	L	Label	R	Label	L	Label	R	Label	L	Label	R	Label	L
	Stimulus	Scotopic WHT -40dB Flash	Stimulus	Scotopic WHT -40dB Flash	Stimulus	Scotopic WHT -24dB Flash	Stimulus	Scotopic WHT -24dB Flash	Stimulus	Scotopic WHT -12dB Flash	Stimulus	Scotopic WHT -12dB Flash	Stimulus	Scotopic WHT -4dB Flash	Stimulus	Scotopic WHT -4dB Flash
	Low cut (Hz)	0.3	Low cut (Hz)	0.3	Low cut (Hz)	0.3	Low cut (Hz)	0.3	Low cut (Hz)	0.3	Low cut (Hz)	0.3	Low cut (Hz)	0.3	Low cut (Hz)	0.3
	High cut (Hz)	500	High cut (Hz)	500	High cut (Hz)	500	High cut (Hz)	500	High cut (Hz)	500	High cut (Hz)	500	High cut (Hz)	500	High cut (Hz)	500
	Notch	OFF	Notch	OFF	Notch	OFF	Notch	OFF	Notch	OFF	Notch	OFF	Notch	OFF	Notch	OFF
Cursor #	4427 Time	4427 Amp	4428 Time	4428 Amp	4429 Time	4429 Amp	4430 Time	4430 Amp	4431 Time	4431 Amp	4432 Time	4432 Amp	4433 Time	4433 Amp	4434 Time	4434 Amp
1
2
3
4
5
6
7
8
9
10
Wave Data	4427 Time	4427 Amp	4428 Time	4428 Amp	4429 Time	4429 Amp	4430 Time	4430 Amp	4431 Time	4431 Amp	4432 Time	4432 Amp	4433 Time	4433 Amp	4434 Time	4434 Amp
	-20	2.830487	-20	-.2849374	-20	-.7734393	-20	-1.047683	-20	.7398967	-20	2.615749	-20	-4.845993	-20	-4.93993
	-19	3.140261	-19	-.1715973	-19	-.8621886	-19	-1.376105	-19	.5393802	-19	2.644451	-19	-4.376051	-19	-4.23942
	-18	3.364218	-18	-1.622005E-02	-18	-.9705147	-18	-1.670721	-18	.3756264	-18	2.801532	-18	-3.67703	-18	-3.192954
	-17	3.390705	-17	.2140744	-17	-1.067518	-17	-1.755071	-17	.1490994	-17	2.657597	-17	-3.528337	-17	-2.139146
	-16	3.361959	-16	.3097372	-16	-1.170686	-16	-1.585987	-16	-.3441555	-16	2.010161	-16	-3.469016	-16	-1.266821
	-15	3.159355	-15	.4479357	-15	-1.147792	-15	-1.924292	-15	-.7839555	-15	1.545871	-15	-3.798381	-15	-1.239556
	-14	3.475356	-14	7.168785E-02	-14	-1.024654	-14	-1.451854	-14	.3024328	-14	2.374254	-14	-2.691998	-14	-.6508899
	-13	3.31372	-13	-.243729	-13	-.9853969	-13	-3.137822	-13	-3.808163	-13	.8194935	-13	-3.826705	-13	-1.946878
	-12	3.436749	-12	.7523012	-12	-1.337293	-12	-2.442506	-12	-2.028368	-12	1.552341	-12	-3.022523	-12	-1.032727
	-11	2.980664	-11	1.252009	-11	-1.387057	-11	-1.298756	-11	-.3426373	-11	-.0772817	-11	-4.400519	-11	-1.311409
	-10	3.018894	-10	.1240857	-10	-1.202322	-10	-.9071806	-10	-.3727761	-10	.6821349	-10	-4.076144	-10	-1.114274
	-9	2.730751	-9	.7312595	-9	-.9500311	-9	-2.307635	-9	1.545779	-9	3.924284	-9	-4.772397	-9	-1.381156
	-8	1.940417	-8	.801575	-8	-.9248064	-8	-1.217726	-8	1.025156	-8	3.434197	-8	-3.145257	-8	-.3867933
	-7	2.764831	-7	1.836314	-7	-1.178356	-7	-1.799485	-7	.8694976	-7	3.479227	-7	-3.590443	-7	-1.555104
	-6	2.912083	-6	1.242607	-6	-.5844092	-6	-.8710019	-6	1.454466	-6	5.833897	-6	-2.476542	-6	-2.207752
	-5	2.737525	-5	2.084809	-5	-1.336601	-5	-.4930071	-5	.7764376	-5	4.401409	-5	-2.950726	-5	-1.486256
	-4	3.63232	-4	3.021373	-4	-1.740865	-4	-1.929235	-4	.569508	-4	2.101444	-4	-2.096777	-4	-1.133032
	-3	3.440044	-3	2.331629	-3	-1.372824	-3	-2.263288	-3	.8756655	-3	3.780008	-3	-2.254844	-3	-.7446748
	-2	5.18821	-2	4.131356	-2	-1.117899	-2	-2.478372	-2	2.084344	-2	6.575881	-2	-2.287827	-2	-1.280755
	-1	4.335908	-1	3.385966	-1	1.618827E-02	-1	.6121198	-1	.7635666	-1	4.143465	-1	-1.180823	-1	-3.582016E-02
	0	3.732112	0	2.210557	0	.524888	0	-.1979203	0	.882134	0	4.743735	0	-1.486812	0	-.8648976
	1	3.3505	1	2.259678	1	1.662804	1	.1496027	1	.8992728	1	5.186751	1	-3.022896	1	-.5898598
	2	3.918976	2	2.567893	2	2.2335	2	1.878352	2	.1670391	2	3.374778	2	-1.448538	2	1.853436
	3	3.653896	3	1.856821	3	.7536937	3	-.376816	3	1.065726	3	4.132821	3	-2.569954	3	1.417451
	4	4.093986	4	1.879907	4	-.4578356	4	-1.605961	4	-.4245844	4	5.077862	4	-4.437823	4	-1.178249
	5	4.401742	5	3.788559	5	-1.278446	5	-3.125523	5	-.659816	5	5.111592	5	-8.223631	5	-4.431849
	6	4.322849	6	2.980045	6	-1.43534	6	-2.304567	6	-1.411885	6	3.428474	6	-16.73853	6	-13.1749
	7	5.028617	7	3.964326	7	-1.024705	7	-3.534402	7	-1.335227	7	3.206369	7	-33.06717	7	-31.68426
	8	4.07367	8	3.984657	8	-1.233623	8	-3.211307	8	-2.329255	8	1.782289	8	-57.81699	8	-56.81525
	9	3.093664	9	3.589972	9	-1.109182	9	-2.622748	9	-5.813313	9	-2.968905	9	-87.47307	9	-90.9156
	10	1.238323	10	2.50248	10	-1.799729	10	-4.720299	10	-9.308482	10	-7.4555	10	-121.8744	10	-133.151
	11	1.345875	11	2.507244	11	-1.973138	11	-4.486725	11	-16.57209	11	-14.41972	11	-156.7202	11	-175.951
	12	2.617716	12	4.276268	12	-2.928535	12	-4.313313	12	-26.83097	12	-28.27358	12	-191.378	12	-217.1343
	13	3.224547	13	3.416174	13	-3.507083	13	-4.842634	13	-33.62304	13	-39.94384	13	-222.9336	13	-257.4453
	14	3.541819	14	3.694273	14	-3.373569	14	-6.235217	14	-42.20279	14	-49.15276	14	-248.835	14	-291.4123
	15	4.423273	15	5.658998	15	-3.16514	15	-6.956151	15	-51.40388	15	-59.12367	15	-265.907	15	-316.5101
	16	4.746464	16	5.142648	16	-1.65779	16	-4.494881	16	-61.71379	16	-72.38369	16	-274.6757	16	-333.5205
	17	4.85919	17	4.778594	17	-2.391792	17	-6.164764	17	-70.1192	17	-82.92488	17	-276.991	17	-343.0562
	18	5.43218	18	5.615647	18	-4.727006	18	-7.578006	18	-81.76515	18	-95.59483	18	-271.7172	18	-339.9831
	19	5.554477	19	6.228477	19	-6.192144	19	-9.085477	19	-96.01994	19	-114.8819	19	-262.0853	19	-331.5764
	20	4.855075	20	4.873405	20	-4.551879	20	-11.21939	20	-108.1316	20	-127.5216	20	-251.4099	20	-323.4029
	21	4.116161	21	5.017954	21	-6.511157	21	-12.2082	21	-123.2282	21	-142.5373	21	-241.9466	21	-311.2675
	22	4.646543	22	5.685898	22	-9.891184	22	-14.58905	22	-134.5203	22	-159.1079	22	-241.1597	22	-304.3488
	23	4.738418	23	5.467279	23	-8.027694	23	-14.50455	23	-144.7634	23	-175.1667	23	-249.9541	23	-312.9815
	24	3.014287	24	4.802495	24	-7.585919	24	-16.94283	24	-154.3901	24	-185.21	24	-235.4182	24	-312.6034
	25	2.265357	25	4.91706	25	-7.292289	25	-15.20456	25	-164.9367	25	-197.2191	25	-175.0074	25	-273.3726
	26	3.250791	26	5.27491	26	-10.52209	26	-17.37183	26	-178.2404	26	-210.4302	26	-69.04562	26	-192.4902
	27	3.060269	27	4.705829	27	-14.83221	27	-22.18122	27	-197.4787	27	-225.8326	27	50.34064	27	-66.21709
	28	3.9275	28	6.885156	28	-15.35159	28	-23.7565	28	-212.3174	28	-248.2423	28	134.7637	28	57.79037
	29	4.744115	29	7.389265	29	-14.3844	29	-24.14478	29	-212.9855	29	-271.5862	29	174.6216	29	138.345
	30	6.142007	30	7.758049	30	-13.98229	30	-24.04994	30	-190.1052	30	-277.2026	30	172.6283	30	180.8416
	31	6.38168	31	8.053528	31	-15.57689	31	-24.5077	31	-137.5046	31	-252.9637	31	136.7527	31	182.4904
	32	4.368116	32	6.200155	32	-18.4928	32	-24.56336	32	-55.33817	32	-199.6095	32	68.01816	32	144.5853
	33	4.771848	33	5.199028	33	-25.47508	33	-27.89099	33	30.11739	33	-108.6952	33	9.478094	33	75.50706
	34	4.676765	34	4.868915	34	-34.34154	34	-35.20251	34	93.03596	34	-2.902759	34	48.00663	34	26.32329
	35	3.834855	35	4.182972	35	-40.07062	35	-45.52419	35	122.8793	35	79.56586	35	185.3448	35	64.39888
	36	4.71004	36	4.738212	36	-35.96177	36	-58.9062	36	117.3946	36	126.8165	36	338.1038	36	195.6935
	37	5.03862	37	4.748101	37	-13.18419	37	-59.32767	37	94.25508	37	145.8398	37	445.0973	37	338.3776
	38	2.480772	38	4.470649	38	25.11273	38	-42.76437	38	91.85561	38	132.9319	38	492.0662	38	451.109
	39	2.384923	39	4.706843	39	76.1973	39	-5.89211	39	152.0268	39	114.1729	39	485.203	39	515.992
	40	2.057396	40	4.135917	40	122.4888	40	48.87596	40	263.9708	40	142.8452	40	435.9953	40	531.0112
	41	2.266381	41	4.759517	41	153.8261	41	110.526	41	370.2294	41	243.4995	41	356.3306	41	503.8359
	42	2.283702	42	6.261018	42	167.3503	42	167.1168	42	435.0721	42	372.1478	42	260.0907	42	440.4381
	43	3.657936	43	7.005792	43	165.1715	43	202.0032	43	461.4153	43	468.5539	43	176.3979	43	351.6589
	44	3.62381	44	6.713254	44	162.9909	44	216.4381	44	447.3617	44	518.7511	44	129.3208	44	262.1363
	45	5.054231	45	8.810393	45	184.6861	45	214.7831	45	397.9276	45	523.2957	45	127.6609	45	200.8053
	46	4.480939	46	8.957854	46	241.1032	46	211.3896	46	329.0666	46	494.4705	46	166.3898	46	182.1818
	47	5.522883	47	9.039063	47	314.1717	47	228.0707	47	271.8244	47	444.8245	47	218.1642	47	198.2498
	48	6.810887	48	8.874879	48	377.3623	48	288.3966	48	239.5238	48	379.2925	48	260.4304	48	238.6273
	49	7.882062	49	9.609299	49	414.4184	49	385.0885	49	240.8807	49	321.662	49	279.7228	49	282.5607
	50	8.333099	50	9.355291	50	423.5182	50	471.271	50	264.4722	50	295.4552	50	279.4329	50	312.0399
	51	8.331108	51	9.591853	51	404.7672	51	518.0013	51	289.7641	51	299.3626	51	264.4705	51	324.0346
	52	9.35913	52	10.75299	52	372.6481	52	528.024	52	306.8084	52	324.2878	52	241.9272	52	321.9364
	53	8.474604	53	9.12934	53	333.7639	53	504.5867	53	307.6906	53	353.8477	53	219.491	53	305.2104
	54	8.159601	54	8.988115	54	309.6243	54	463.8616	54	295.8927	54	373.5945	54	201.5267	54	282.1686
	55	8.590888	55	11.00935	55	309.5618	55	416.3358	55	279.3812	55	375.6575	55	199.8621	55	268.7122
	56	9.626104	56	12.43372	56	326.2608	56	378.9352	56	262.6155	56	364.5346	56	203.8783	56	260.0845
	57	10.17591	57	13.00513	57	348.0875	57	368.4195	57	251.1605	57	350.1352	57	211.2543	57	258.9911
	58	11.02574	58	14.2713	58	363.73	58	386.7364	58	247.7594	58	336.8982	58	220.4088	58	264.3377
	59	11.58047	59	15.65767	59	371.6335	59	421.9537	59	247.8501	59	322.8579	59	226.9591	59	271.1234
	60	12.14654	60	16.41134	60	365.2658	60	449.9784	60	249.8333	60	318.4348	60	232.6371	60	276.3749
	61	12.36501	61	17.11312	61	353.9454	61	467.2827	61	252.3557	61	319.4835	61	234.2523	61	282.5431
	62	14.9725	62	20.04052	62	340.9156	62	470.4114	62	254.073	62	320.2137	62	232.5222	62	288.1656
	63	16.09854	63	18.95693	63	331.031	63	459.6125	63	257.7013	63	324.0654	63	229.1271	63	288.7664
	64	17.75346	64	19.80885	64	324.7762	64	441.4924	64	258.8481	64	328.7021	64	226.5987	64	289.5531
	65	21.13165	65	22.55493	65	325.2641	65	426.5767	65	259.2335	65	331.6705	65	222.094	65	285.5684
	66	23.90484	66	23.26133	66	330.0967	66	420.7334	66	257.3364	66	332.1194	66	217.3237	66	282.5547
	67	25.86356	67	23.53117	67	334.2318	67	421.3467	67	253.173	67	329.4273	67	214.3614	67	279.1381
	68	29.51541	68	27.24877	68	335.7213	68	428.1702	68	249.9917	68	327.9816	68	206.6008	68	273.9165
	69	34.55169	69	31.24378	69	335.4723	69	433.6783	69	247.3672	69	323.295	69	199.5705	69	267.9221
	70	36.4251	70	35.28454	70	331.1442	70	435.0558	70	244.2274	70	321.9034	70	198.7391	70	261.9259
	71	40.52538	71	40.72999	71	329.535	71	434.7438	71	239.7954	71	320.1186	71	200.7053	71	258.3221
	72	41.4756	72	45.29941	72	329.4335	72	433.0698	72	233.4572	72	315.5545	72	201.8089	72	256.8057
	73	41.93475	73	47.01011	73	330.3516	73	430.9414	73	226.6045	73	305.9694	73	206.7882	73	258.5532
	74	46.10551	74	52.50516	74	328.7763	74	427.6307	74	225.0705	74	302.0511	74	207.7252	74	257.211
	75	49.81855	75	55.81464	75	327.0982	75	428.3124	75	227.1902	75	296.917	75	208.2708	75	259.3825
	76	53.67497	76	59.68945	76	323.5503	76	427.2944	76	227.7392	76	292.9419	76	208.6248	76	258.9829
	77	56.95681	77	61.78609	77	319.9691	77	425.0528	77	228.0471	77	293.3024	77	208.1608	77	256.2275
	78	60.30471	78	66.37921	78	316.1931	78	423.9738	78	228.0132	78	293.4295	78	207.184	78	255.91
	79	62.864	79	69.37117	79	312.2747	79	420.9586	79	226.5869	79	291.4929	79	204.07	79	254.7027
	80	64.32856	80	70.15508	80	307.1057	80	417.1328	80	225.0966	80	288.5049	80	202.8388	80	252.5595
	81	65.44444	81	71.39526	81	302.313	81	409.9524	81	222.9789	81	289.1472	81	199.4126	81	249.9467
	82	67.38286	82	74.0773	82	302.1396	82	406.5986	82	220.4305	82	284.8534	82	196.0683	82	247.7428
	83	70.38747	83	76.64192	83	303.9648	83	401.1962	83	216.9423	83	281.5026	83	193.3703	83	244.2651
	84	71.8522	84	79.39098	84	305.2593	84	394.0222	84	215.1826	84	280.0774	84	189.6841	84	239.3669
	85	73.78899	85	82.35714	85	307.137	85	392.3432	85	211.7661	85	276.4231	85	188.0046	85	240.2083
	86	74.47886	86	84.51878	86	309.7426	86	391.5443	86	204.5537	86	267.8861	86	187.3078	86	238.3471
	87	76.20876	87	86.88362	87	310.8312	87	392.9019	87	202.6343	87	264.3094	87	181.6582	87	231.1539
	88	77.37675	88	89.46184	88	310.0539	88	395.5204	88	200.6086	88	259.6212	88	180.3391	88	231.0236
	89	77.5046	89	90.34822	89	308.4711	89	397.6502	89	196.961	89	253.5125	89	177.4077	89	227.1139
	90	76.70119	90	90.01335	90	306.7955	90	398.5918	90	191.8546	90	250.0065	90	174.9353	90	225.5545
	91	76.15089	91	89.3642	91	303.2327	91	395.9111	91	187.3316	91	248.0237	91	172.4647	91	222.6578
	92	77.04518	92	90.91411	92	298.7406	92	394.8209	92	181.3008	92	240.9118	92	169.622	92	220.6783
	93	79.14047	93	93.20973	93	294.751	93	392.1493	93	174.6914	93	234.1092	93	166.1168	93	214.1606
	94	79.27824	94	92.72743	94	290.0199	94	386.849	94	169.1587	94	229.4735	94	164.0483	94	208.8246
	95	80.4676	95	95.84367	95	288.626	95	383.6853	95	163.9838	95	222.0686	95	163.475	95	206.8318
	96	79.83261	96	96.6541	96	287.858	96	378.0802	96	159.511	96	214.3204	96	159.7642	96	203.2514
	97	79.81432	97	96.25066	97	287.8276	97	373.41	97	155.2629	97	208.9957	97	158.2417	97	197.2741
	98	80.75188	98	97.72074	98	284.6255	98	366.3192	98	151.3706	98	204.6839	98	156.3103	98	193.6206
	99	80.88384	99	99.43227	99	281.2139	99	362.6126	99	148.9437	99	197.1477	99	156.6442	99	193.1566
	100	81.37425	100	100.1041	100	278.076	100	358.0435	100	147.539	100	192.907	100	156.0428	100	188.7708
	101	80.79788	101	100.0442	101	273.8887	101	352.7601	101	147.9139	101	190.3976	101	157.4322	101	188.3824
	102	80.29916	102	101.4603	102	269.6189	102	350.0869	102	147.2302	102	185.1743	102	158.3457	102	191.0792
	103	80.08324	103	100.8467	103	266.9248	103	346.8212	103	147.0279	103	185.1739	103	158.4098	103	190.1303
	104	79.45512	104	99.72386	104	263.9098	104	343.165	104	146.6009	104	186.5	104	156.4236	104	186.597
	105	78.65508	105	99.45329	105	260.5348	105	340.1031	105	143.4778	105	184.6848	105	150.3155	105	181.4436
	106	77.3845	106	98.41121	106	258.1312	106	338.4555	106	141.0609	106	179.2045	106	147.4538	106	178.1913
	107	77.79546	107	96.84474	107	256.9232	107	335.1009	107	142.1744	107	178.9552	107	147.1038	107	177.9522
	108	77.86474	108	96.42065	108	254.3867	108	330.0537	108	143.0529	108	180.4292	108	144.5059	108	178.5221
	109	79.52341	109	96.71838	109	253.9446	109	327.5185	109	141.0862	109	177.785	109	143.4985	109	178.1919
	110	80.68217	110	95.74593	110	250.8143	110	320.1996	110	135.8328	110	173.1549	110	140.6311	110	174.8732
	111	81.1526	111	95.12537	111	248.2443	111	317.0684	111	132.5409	111	169.4259	111	136.8539	111	172.1715
	112	83.58047	112	96.07332	112	244.6345	112	314.4794	112	133.4098	112	165.8718	112	133.9851	112	170.8034
	113	83.53885	113	95.52199	113	241.2429	113	309.5172	113	132.4194	113	163.233	113	130.4711	113	167.3489
	114	83.9169	114	96.55086	114	236.9773	114	305.224	114	133.1234	114	164.3628	114	124.0917	114	160.0718
	115	84.23729	115	98.62955	115	233.9484	115	303.2275	115	133.181	115	162.3589	115	120.4378	115	155.5959
	116	82.66378	116	100.1301	116	228.8166	116	299.0636	116	131.6748	116	158.5874	116	117.7967	116	151.9427
	117	81.64349	117	101.1596	117	223.9837	117	293.7959	117	129.5358	117	157.8471	117	113.1755	117	143.3781
	118	80.73245	118	103.1161	118	219.2645	118	289.4847	118	127.4847	118	157.0844	118	110.2487	118	140.487
	119	79.13399	119	103.3922	119	216.5316	119	285.5434	119	126.0523	119	154.7598	119	106.1555	119	137.0811
	120	77.10426	120	100.7034	120	211.5768	120	278.901	120	124.4745	120	154.9188	120	101.5045	120	128.9306
	121	75.62414	121	98.88319	121	209.666	121	274.6169	121	122.8114	121	155.5578	121	98.86626	121	124.2236
	122	74.29185	122	97.07857	122	207.8294	122	269.4285	122	121.1796	122	153.508	122	95.67519	122	119.9321
	123	73.7048	123	94.63464	123	205.8616	123	264.8277	123	120.2873	123	150.1102	123	93.35682	123	115.9966
	124	71.41692	124	91.04947	124	203.7736	124	258.3903	124	119.7822	124	150.8837	124	90.5543	124	111.5989
	125	70.32561	125	89.44151	125	201.3467	125	255.0967	125	118.4768	125	148.4266	125	88.76151	125	108.246
	126	69.96294	126	88.52766	126	198.689	126	252.311	126	117.4393	126	146.4448	126	87.4873	126	105.0478
	127	66.71262	127	84.5203	127	195.3977	127	247.4862	127	116.6447	127	145.1095	127	86.84396	127	100.2042
	128	66.86993	128	83.83542	128	191.862	128	245.17	128	116.1152	128	143.0888	128	86.24927	128	98.79632
	129	66.91234	129	83.24804	129	185.9151	129	240.1141	129	115.7462	129	138.1567	129	86.29439	129	97.10824
	130	66.26875	130	80.7224	130	183.3659	130	236.451	130	115.1658	130	135.4557	130	85.81009	130	94.6473
	131	67.54801	131	81.72198	131	180.5035	131	231.5956	131	115.3797	131	135.9944	131	84.04518	131	91.32661
	132	67.29993	132	81.34244	132	176.4051	132	228.1701	132	114.7769	132	134.5816	132	83.92216	132	90.99599
	133	66.52666	133	79.50771	133	173.7119	133	225.2799	133	113.9092	133	131.9971	133	83.0618	133	89.74949
	134	67.35977	134	79.01717	134	170.2522	134	221.1714	134	112.6785	134	131.5209	134	81.86478	134	87.65707
	135	66.77155	135	78.27575	135	167.3872	135	218.4074	135	110.3178	135	129.9848	135	79.71739	135	89.88036
	136	64.2316	136	76.54754	136	164.7784	136	212.8901	136	104.6912	136	124.2101	136	78.04948	136	89.28557
	137	63.07162	137	73.66325	137	161.7888	137	206.3194	137	101.8711	137	124.2323	137	76.32875	137	87.74702
	138	62.9205	138	74.15354	138	161.4527	138	202.6909	138	100.5217	138	122.2225	138	73.69688	138	87.03547
	139	62.2978	139	73.37962	139	159.3509	139	199.2488	139	98.70012	139	119.0723	139	73.2178	139	86.07481
	140	61.12639	140	72.69888	140	158.2561	140	195.9294	140	95.8984	140	116.3835	140	71.8289	140	84.78261
	141	59.35113	141	73.41853	141	154.9414	141	190.0548	141	93.97634	141	115.0679	141	69.06723	141	82.86029
	142	58.14013	142	73.72221	142	149.7405	142	186.443	142	91.66669	142	110.9429	142	68.51496	142	82.17497
	143	56.02184	143	72.21056	143	146.2715	143	181.2255	143	89.70903	143	107.9553	143	68.48103	143	78.97347
	144	54.58647	144	71.38693	144	145.3008	144	179.8205	144	88.34081	144	107.5591	144	69.23526	144	75.74098
	145	52.75924	145	71.20155	145	143.131	145	179.2425	145	84.48326	145	101.3758	145	70.57639	145	77.71812
	146	51.46207	146	70.89522	146	136.1912	146	171.0382	146	82.49405	146	95.30711	146	71.73614	146	78.22536
	147	50.79026	147	69.3434	147	133.5539	147	168.3789	147	83.04514	147	95.39997	147	69.96941	147	74.80318
	148	49.63297	148	68.09085	148	131.8634	148	165.1833	148	83.1422	148	96.85655	148	62.60883	148	66.65083
	149	47.0759	149	64.88368	149	129.3978	149	164.2905	149	82.71925	149	96.30309	149	61.91136	149	62.73201
	150	45.94703	150	62.57331	150	125.2671	150	158.1369	150	82.68791	150	97.30605	150	62.90396	150	58.1783
	151	44.75798	151	60.22317	151	120.0427	151	151.3857	151	81.29738	151	98.79155	151	62.82007	151	57.74836
	152	42.73895	152	57.96536	152	116.63	152	147.6885	152	81.39847	152	98.68366	152	62.89533	152	59.04799
	153	40.59755	153	54.8006	153	115.9236	153	142.2685	153	81.31985	153	100.0282	153	63.4434	153	57.36962
	154	40.79638	154	52.20782	154	116.8437	154	140.6701	154	80.40092	154	102.8125	154	62.96852	154	55.39658
	155	40.87769	155	52.87915	155	115.4222	155	137.8945	155	80.40659	155	103.0276	155	62.45114	155	55.89185
	156	39.88461	156	51.53979	156	113.4058	156	134.4467	156	81.20573	156	100.6782	156	61.09624	156	55.48264
	157	38.241	157	49.32642	157	111.6447	157	132.1195	157	82.78795	157	101.6597	157	54.82813	157	49.33644
	158	37.25223	158	48.69942	158	110.3149	158	130.0989	158	85.31111	158	104.0992	158	48.60045	158	45.1015
	159	33.46483	159	46.11262	159	107.8497	159	128.3855	159	88.30888	159	105.7242	159	50.20414	159	43.89237
	160	32.48229	160	44.33835	160	101.9519	160	122.2577	160	91.56615	160	107.5617	160	47.64779	160	39.31124
	161	31.57668	161	42.35514	161	99.26448	161	120.0774	161	95.12569	161	110.4458	161	47.03218	161	38.9051
	162	29.81968	162	40.91655	162	97.06506	162	119.6077	162	99.33968	162	109.5499	162	45.62182	162	39.37759
	163	29.7048	163	40.32555	163	95.9854	163	118.2204	163	103.9065	163	111.3711	163	43.97942	163	37.44215
	164	29.74096	164	39.69556	164	94.67776	164	115.702	164	108.5907	164	116.1238	164	42.2956	164	35.16744
	165	29.43216	165	40.15574	165	92.74545	165	114.0036	165	113.7004	165	121.6964	165	42.09932	165	34.21101
	166	27.84333	166	37.28597	166	91.89245	166	113.7088	166	117.8256	166	124.7692	166	40.40163	166	32.68985
	167	25.42625	167	34.93531	167	89.74988	167	109.4207	167	121.195	167	131.0047	167	41.19507	167	31.69408
	168	26.1149	168	34.70491	168	89.26858	168	108.2982	168	124.8153	168	136.6256	168	37.49648	168	30.58641
	169	25.09544	169	34.40792	169	88.07771	169	105.4362	169	123.6342	169	135.58	169	32.38322	169	25.76291
	170	24.613	170	32.36888	170	85.86929	170	101.6105	170	120.6694	170	135.6518	170	32.15502	170	21.83636
	171	24.61838	171	30.73074	171	84.88422	171	98.79256	171	122.5494	171	139.0688	171	33.13546	171	19.6773
	172	22.85928	172	30.997	172	82.75476	172	94.54794	172	124.5974	172	139.3526	172	33.46101	172	19.53156
	173	21.54605	173	29.39993	173	81.62303	173	91.38326	173	126.5932	173	140.1122	173	33.39775	173	20.39479
	174	19.74619	174	27.97346	174	80.43822	174	87.06763	174	129.6669	174	143.9155	174	33.68565	174	19.37031
	175	16.30296	175	25.45915	175	81.21138	175	87.60355	175	131.8066	175	144.0835	175	33.06985	175	20.39107
	176	16.87421	176	24.92273	176	77.86734	176	84.01933	176	135.0727	176	145.034	176	32.86612	176	19.94567
	177	14.80086	177	22.32298	177	76.33419	177	81.0794	177	135.6068	177	145.4623	177	31.51263	177	16.93238
	178	13.8187	178	23.02744	178	72.46836	178	78.86775	178	137.4557	178	143.394	178	29.75389	178	16.59574
	179	14.08161	179	22.28603	179	70.57118	179	77.44154	179	136.6973	179	137.8977	179	28.874	179	16.49458
	180	13.2771	180	19.63105	180	68.33352	180	75.70654	180	134.2192	180	133.4112	180	28.4033	180	15.70096
	181	13.10826	181	19.62639	181	64.67504	181	72.62964	181	134.1305	181	132.643	181	26.85432	181	15.24458
	182	11.9339	182	18.28472	182	63.65341	182	71.34985	182	134.4646	182	130.3013	182	26.74193	182	13.72427
	183	11.18097	183	16.77048	183	61.01069	183	68.90016	183	132.2245	183	126.3342	183	25.10897	183	10.78369
	184	11.4305	184	15.81703	184	59.07351	184	66.0179	184	131.0095	184	125.1128	184	25.18577	184	8.682364
	185	10.01431	185	14.7064	185	57.30965	185	65.77568	185	128.3873	185	123.0641	185	24.48298	185	11.87111
	186	9.349372	186	14.58134	186	56.37896	186	62.23603	186	125.8017	186	120.0827	186	20.99289	186	8.829066
	187	7.67476	187	12.38345	187	56.0194	187	60.39928	187	122.9024	187	119.5028	187	23.13998	187	8.535322
	188	6.393176	188	10.6754	188	54.08928	188	58.18297	188	120.7768	188	117.2101	188	24.14252	188	8.399385
	189	6.57631	189	10.7711	189	52.76015	189	54.9931	189	119.6712	189	114.5029	189	25.59989	189	9.945259
	190	4.891116	190	8.977375	190	51.59556	190	51.81298	190	118.9198	190	112.921	190	29.16009	190	11.95101
	191	4.698483	191	10.05607	191	51.78767	191	49.73015	191	118.5932	191	113.298	191	29.68385	191	11.34882
	192	3.182416	192	8.361986	192	50.94242	192	49.07713	192	117.7599	192	109.1645	192	24.41235	192	5.426715
	193	3.474924	193	8.314067	193	49.99071	193	47.20399	193	117.6592	193	105.862	193	24.77241	193	1.090881
	194	2.918862	194	7.437324	194	46.85637	194	43.60219	194	119.8148	194	106.2864	194	27.51028	194	-1.345919
	195	2.245589	195	6.683308	195	45.12207	195	42.23431	195	121.9855	195	103.9536	195	28.91787	195	2.666172
	196	2.679992	196	6.253652	196	44.79449	196	40.30022	196	124.5043	196	101.4647	196	30.72592	196	4.40565
	197	2.684762	197	4.672684	197	43.51863	197	38.87853	197	124.4917	197	100.9682	197	30.43139	197	4.17672
	198	1.760893	198	2.480605	198	43.07526	198	38.29245	198	122.5649	198	99.23641	198	29.68888	198	3.182135
	199	2.925875	199	3.196715	199	41.92022	199	38.37278	199	123.1954	199	97.25114	199	27.43378	199	3.308179
	200	3.028258	200	3.510163	200	41.30645	200	35.32092	200	123.5648	200	98.90252	200	27.08932	200	1.049383
	201	2.114204	201	2.052703	201	39.87349	201	34.21045	201	123.9968	201	101.8435	201	25.04767	201	1.947375
	202	1.574013	202	.6116384	202	39.70652	202	35.21302	202	126.4908	202	103.7242	202	24.24018	202	2.826934
	203	2.018841	203	-.6064562	203	37.41879	203	31.72385	203	126.7079	203	106.0941	203	22.03458	203	-1.409621
	204	3.229373	204	-.3100312	204	35.40518	204	29.19269	204	125.9191	204	108.7682	204	19.44056	204	-5.62298
	205	3.152927	205	1.184674	205	35.05448	205	28.05988	205	124.5036	205	109.1752	205	18.32531	205	-5.160748
	206	.7226911	206	-.8937786	206	34.36071	206	28.14906	206	123.2539	206	105.8027	206	17.37862	206	-5.025993
	207	-1.910539	207	-3.72994	207	33.24613	207	25.46186	207	122.0642	207	106.4882	207	18.55445	207	-5.731986
	208	-1.338706	208	-4.118292	208	32.7114	208	24.68944	208	121.6692	208	107.0661	208	17.51114	208	-5.795835
	209	-1.554897	209	-4.3779	209	30.57116	209	22.06391	209	121.5857	209	106.535	209	18.34726	209	-4.975294
	210	-1.873847	210	-5.223634	210	29.83727	210	18.69145	210	120.9561	210	105.7512	210	18.53412	210	-8.73667
	211	-1.667845	211	-4.882489	211	28.88275	211	17.29548	211	120.5046	211	103.8809	211	20.40597	211	-9.032133
	212	-.8046132	212	-4.445262	212	27.71108	212	15.56802	212	122.8084	212	101.2183	212	21.70956	212	-6.170647
	213	-.7633707	213	-4.119115	213	27.25677	213	11.99944	213	124.4818	213	100.2489	213	22.88476	213	-4.276122
	214	-2.188275	214	-5.418631	214	26.646	214	10.15512	214	127.1359	214	104.0693	214	21.65874	214	-4.263652
	215	-2.675125	215	-6.343381	215	25.89782	215	7.910734	215	129.36	215	105.7819	215	22.48881	215	-3.253513
	216	-3.95498	216	-8.714521	216	25.34702	216	7.856596	216	129.2602	216	105.3902	216	22.44534	216	-2.044607
	217	-4.81968	217	-11.29165	217	24.76354	217	5.4124	217	128.4062	217	105.8723	217	24.11714	217	-1.117825
	218	-4.856794	218	-10.97473	218	23.62082	218	2.992336	218	127.782	218	106.2783	218	25.86035	218	3.135049
	219	-4.524384	219	-11.50144	219	22.66569	219	.5638179	219	127.2837	219	103.9705	219	23.24552	219	4.265715
	220	-4.477862	220	-12.63748	220	23.36019	220	-.9201693	220	126.8078	220	105.3133	220	24.00415	220	3.670913
	221	-4.12097	221	-12.11019	221	23.6785	221	-1.257629	221	127.6215	221	108.4417	221	23.25188	221	3.415033
	222	-5.078095	222	-12.38638	222	25.26086	222	-1.241854	222	127.7082	222	108.1969	222	24.10049	222	5.062783
	223	-6.269437	223	-13.51916	223	26.70847	223	-.9037629	223	126.4677	223	105.0984	223	25.27056	223	7.263347
	224	-8.040498	224	-15.03582	224	22.99854	224	-6.790229	224	124.8327	224	105.1594	224	25.03733	224	6.615389
	225	-7.579412	225	-16.04924	225	19.75904	225	-8.044786	225	123.0846	225	102.102	225	26.89918	225	7.334629
	226	-7.526208	226	-17.17189	226	19.57481	226	-11.09436	226	123.0288	226	101.1614	226	30.20404	226	7.788213
	227	-7.703138	227	-17.72505	227	20.24306	227	-14.56633	227	121.2525	227	97.5275	227	30.7934	227	5.604948
	228	-7.492428	228	-17.96849	228	19.0477	228	-14.39235	228	121.0334	228	95.51602	228	36.39373	228	9.381903
	229	-6.746684	229	-17.28013	229	19.29952	229	-14.70233	229	119.6315	229	88.57185	229	32.91513	229	6.881686
	230	-5.689666	230	-18.82303	230	19.78978	230	-13.86362	230	116.154	230	84.16363	230	31.74011	230	3.900331
	231	-5.488578	231	-18.9079	231	19.15857	231	-16.3402	231	112.8134	231	81.83098	231	33.96036	231	4.022204
	232	-4.148797	232	-18.56359	232	18.77661	232	-16.46523	232	112.1669	232	78.85507	232	36.28027	232	5.656108
	233	-4.021748	233	-19.66395	233	19.20827	233	-17.04299	233	109.4294	233	76.70055	233	38.02222	233	8.858446
	234	-2.763437	234	-20.0335	234	19.26605	234	-17.29255	234	103.6618	234	74.78818	234	38.1094	234	9.593502
	235	-3.041921	235	-20.76633	235	18.99933	235	-16.69712	235	93.62145	235	65.77826	235	40.08399	235	15.51591
	236	-2.425226	236	-19.81963	236	19.39444	236	-18.06671	236	87.06411	236	57.67626	236	38.70377	236	14.40029
	237	-2.563792	237	-21.02393	237	19.50896	237	-19.66868	237	83.57915	237	55.00784	237	37.79661	237	13.44998
	238	-3.054878	238	-21.07555	238	18.37235	238	-18.34587	238	78.53931	238	52.81163	238	35.52153	238	11.78048
	239	-3.670197	239	-20.95205	239	19.3021	239	-16.98828	239	73.12242	239	47.85855	239	36.67698	239	12.08004
	240	-4.227341	240	-21.41524	240	19.51011	240	-17.49813	240	68.41394	240	43.62133	240	34.05493	240	9.034256
	241	-5.1421	241	-21.91479	241	18.18694	241	-19.90506	241	63.25854	241	41.67318	241	33.1746	241	8.328671
	242	-6.280847	242	-22.03859	242	18.29531	242	-17.52947	242	60.07598	242	36.87361	242	34.01529	242	7.175497
	243	-5.97943	243	-21.71223	243	17.35024	243	-17.55659	243	55.8358	243	31.07782	243	34.29816	243	5.639486
	244	-7.254756	244	-23.69234	244	15.83328	244	-18.14756	244	52.67966	244	30.20809	244	32.67493	244	.8462965
	245	-7.198804	245	-22.02191	245	16.22103	245	-16.73698	245	48.35271	245	23.24172	245	32.94302	245	1.784419
	246	-7.527805	246	-22.40992	246	14.31624	246	-18.33648	246	45.70011	246	16.01773	246	31.96859	246	-1.075955
	247	-6.804631	247	-23.41595	247	16.61927	247	-15.8485	247	42.89366	247	12.82264	247	32.51337	247	-1.341085
	248	-7.421931	248	-23.44996	248	18.65141	248	-14.22978	248	39.82803	248	11.13377	248	32.31922	248	-3.937967
	249	-7.369193	249	-23.12817	249	20.07678	249	-11.88198	249	34.9328	249	5.361009	249	33.24133	249	-4.34682
	250	-7.301823	250	-24.15916	250	20.69886	250	-12.58877	250	31.38404	250	2.651694	250	32.77192	250	-6.2644
	251	-6.956337	251	-23.95615	251	21.64068	251	-12.61005	251	29.25541	251	2.486765	251	32.06107	251	-8.258433
	252	-6.441891	252	-23.16258	252	17.10764	252	-14.70487	252	26.04209	252	.4554212	252	31.80929	252	-6.448279
	253	-7.868956	253	-25.63859	253	15.50819	253	-18.48389	253	24.00502	253	.5162168	253	29.78376	253	-9.073676
	254	-9.29178	254	-26.6386	254	14.69581	254	-20.34965	254	21.65148	254	2.179575	254	27.84066	254	-12.35904
	255	-9.647302	255	-27.04355	255	16.14761	255	-19.24334	255	21.23664	255	1.963469	255	25.5402	255	-13.30312
	256	-10.10148	256	-28.09414	256	15.36473	256	-16.64779	256	18.39158	256	-2.610354	256	25.20501	256	-12.46318
	257	-9.820328	257	-28.24232	257	15.17993	257	-17.3099	257	16.74245	257	-2.225399	257	26.15537	257	-12.79531
	258	-9.480295	258	-26.56226	258	15.95991	258	-16.29135	258	14.26682	258	-4.033069	258	27.16704	258	-9.714964
	259	-9.679917	259	-26.56761	259	16.58493	259	-15.01378	259	13.1965	259	-6.036579	259	29.21932	259	-7.65693
	260	-9.506231	260	-25.99995	260	16.23331	260	-16.1995	260	8.954008	260	-12.09439	260	28.2157	260	-11.24596
	261	-10.7045	261	-26.63628	261	16.15993	261	-14.889	261	6.626208	261	-15.99919	261	30.28454	261	-9.669777
	262	-12.23285	262	-26.2294	262	16.41945	262	-13.50073	262	7.187979	262	-20.95572	262	33.23666	262	-6.157393
	263	-12.25381	263	-27.94123	263	15.99619	263	-14.18852	263	6.309943	263	-24.96711	263	34.18254	263	-4.021013
	264	-12.16461	264	-27.76209	264	16.99837	264	-14.45544	264	5.145963	264	-25.76907	264	35.54451	264	-1.788846
	265	-11.21939	265	-27.09575	265	15.98395	265	-13.23737	265	3.872378	265	-27.42819	265	37.42405	265	2.647221E-02
	266	-11.73989	266	-27.02262	266	17.89667	266	-10.36352	266	4.22132	266	-28.64152	266	39.03028	266	2.232677
	267	-11.92532	267	-27.09689	267	17.33176	267	-12.47069	267	1.663531	267	-30.37204	267	39.22578	267	-8.145392E-02
	268	-12.05764	268	-27.01731	268	18.5661	268	-10.57921	268	.2565637	268	-30.54109	268	40.98901	268	2.241667
	269	-13.20007	269	-26.79436	269	19.39793	269	-8.813764	269	-1.283859	269	-32.85813	269	42.63268	269	5.444785
	270	-14.45766	270	-28.23419	270	17.19639	270	-10.4812	270	-6.176441	270	-34.22768	270	43.66954	270	3.83371
	271	-15.24711	271	-27.86543	271	15.20472	271	-10.40638	271	-7.626546	271	-32.10513	271	41.63009	271	1.501908
	272	-16.20302	272	-26.59377	272	16.74971	272	-9.514215	272	-8.335804	272	-32.23685	272	35.46896	272	-2.71549
	273	-16.42867	273	-27.02562	273	17.80528	273	-8.703349	273	-9.657009	273	-32.58152	273	34.69021	273	-4.727439
	274	-16.69763	274	-26.61575	274	17.35775	274	-8.416728	274	-8.907058	274	-28.98664	274	35.7396	274	-6.728335
	275	-16.22281	275	-24.66065	275	14.17037	275	-9.062266	275	-12.83499	275	-31.94935	275	34.86226	275	-4.942048
	276	-16.13011	276	-23.55964	276	10.59529	276	-11.80309	276	-14.61473	276	-32.46333	276	35.04357	276	-5.673923
	277	-16.63012	277	-23.43917	277	6.981786	277	-16.44356	277	-15.90104	277	-32.60972	277	33.83447	277	-8.239403
	278	-17.4817	278	-23.33181	278	6.410173	278	-15.50455	278	-17.38309	278	-35.36938	278	33.50796	278	-9.604755
	279	-16.56927	279	-22.44684	279	5.408021	279	-15.2713	279	-17.97943	279	-39.99415	279	32.47825	279	-8.235725
	280	-17.1176	280	-24.15084	280	3.098629	280	-15.1027	280	-18.63965	280	-43.49176	280	30.79015	280	-8.864406
	281	-17.06673	281	-23.51291	281	1.869614	281	-17.25628	281	-16.96543	281	-42.22905	281	26.0477	281	-12.66592
	282	-15.1428	282	-23.28318	282	2.321192	282	-15.37188	282	-17.40001	282	-46.50461	282	16.90757	282	-19.71296
	283	-14.95212	283	-23.85285	283	-.6169295	283	-17.45431	283	-16.57283	283	-48.15792	283	12.61129	283	-25.15324
	284	-14.77198	284	-24.99557	284	-2.655658	284	-19.67246	284	-16.09932	284	-48.04595	284	11.00943	284	-28.59086
	285	-13.85726	285	-24.13779	285	-3.655239	285	-19.62611	285	-15.7382	285	-49.97672	285	9.054855	285	-28.0466
	286	-14.02818	286	-23.889	286	-4.057363	286	-23.37417	286	-14.83817	286	-50.12927	286	7.678333	286	-27.88121
	287	-15.9007	287	-25.70527	287	-6.672093	287	-25.4197	287	-15.65616	287	-49.95881	287	7.233466	287	-29.41833
	288	-16.0327	288	-25.43828	288	-7.891004	288	-25.55035	288	-15.91372	288	-49.83636	288	8.03295	288	-28.71312
	289	-17.28847	289	-26.06939	289	-7.819457	289	-25.92695	289	-16.16092	289	-51.31771	289	8.879465	289	-27.92536
	290	-17.05761	290	-25.53474	290	-9.194701	290	-27.42002	290	-16.5134	290	-52.42324	290	10.1939	290	-25.92476
	291	-16.66679	291	-24.48444	291	-10.07118	291	-30.06778	291	-14.82219	291	-48.99493	291	8.174602	291	-27.70067
	292	-16.13342	292	-22.96699	292	-11.33619	292	-30.18602	292	-15.77155	292	-50.20336	292	4.351708	292	-32.0419
	293	-16.94421	293	-24.15016	293	-13.79793	293	-32.63837	293	-18.46923	293	-52.44144	293	3.081989	293	-37.67933
	294	-18.84151	294	-25.05497	294	-16.3327	294	-35.48629	294	-21.24965	294	-53.35172	294	4.496599	294	-41.0531
	295	-17.79424	295	-24.77651	295	-20.04412	295	-37.58022	295	-23.36205	295	-57.62679	295	4.477565	295	-39.75756
	296	-17.10166	296	-23.93773	296	-23.94861	296	-40.87189	296	-25.60418	296	-62.5785	296	4.616733	296	-39.51556
	297	-17.53133	297	-25.68502	297	-25.77954	297	-43.58603	297	-25.72361	297	-62.7116	297	4.39739	297	-38.62323
	298	-16.667	298	-24.23328	298	-26.91479	298	-45.25585	298	-26.97192	298	-61.89149	298	3.079494	298	-38.69591
	299	-17.14763	299	-24.17118	299	-28.94168	299	-45.20782	299	-28.20312	299	-64.27386	299	2.382058	299	-36.83061
	300	-18.42614	300	-26.06082	300	-29.91195	300	-47.67537	300	-29.70916	300	-65.47357	300	2.183148	300	-35.67829
	301	-18.24694	301	-26.40397	301	-32.38803	301	-50.93901	301	-29.3509	301	-65.28731	301	1.763899	301	-34.12176
	302	-16.71323	302	-25.5001	302	-34.18953	302	-51.07273	302	-29.36772	302	-66.66283	302	.5232006	302	-31.07738
	303	-17	303	-25.28523	303	-35.83904	303	-54.80148	303	-29.01953	303	-66.45303	303	.6096542	303	-29.41738
	304	-18.26292	304	-26.65802	304	-37.1742	304	-57.55677	304	-28.96931	304	-63.80613	304	.9298581	304	-28.5036
	305	-18.3068	305	-24.94387	305	-38.94044	305	-59.15601	305	-30.89569	305	-65.24626	305	.4468882	305	-28.01279
	306	-17.68887	306	-25.51235	306	-40.05353	306	-58.80432	306	-33.3738	306	-68.49062	306	.7978195	306	-26.51577
	307	-19.10231	307	-26.36204	307	-41.07372	307	-61.28117	307	-33.01289	307	-66.73036	307	-.6792015	307	-30.48421
	308	-20.76696	308	-26.29725	308	-41.05016	308	-62.12569	308	-32.33959	308	-64.26589	308	-1.176015	308	-29.98342
	309	-20.35505	309	-25.44936	309	-41.39348	309	-62.59972	309	-32.49738	309	-63.86861	309	-1.653684	309	-31.81821
	310	-20.69441	310	-25.9312	310	-42.06585	310	-63.80776	310	-33.33558	310	-64.41995	310	-3.038837	310	-35.96954
	311	-20.33333	311	-25.78669	311	-42.3471	311	-63.77623	311	-34.03383	311	-63.67676	311	-2.187452	311	-37.97102
	312	-19.83619	312	-23.91466	312	-42.04967	312	-62.60496	312	-37.01245	312	-67.5799	312	-2.624276	312	-38.77147
	313	-19.31428	313	-24.27648	313	-42.71149	313	-64.564	313	-36.10328	313	-68.37519	313	-.8565706	313	-39.0401
	314	-19.34236	314	-24.50615	314	-43.87112	314	-66.65218	314	-35.12629	314	-67.05188	314	-1.490425	314	-40.77133
	315	-18.27934	315	-23.85098	315	-46.108	315	-68.20104	315	-34.60458	315	-66.58715	315	-5.440868	315	-46.07142
	316	-17.99702	316	-23.37373	316	-46.48663	316	-68.73891	316	-32.77124	316	-67.99255	316	-8.494155	316	-51.26799
	317	-17.55502	317	-23.46017	317	-48.08944	317	-71.80421	317	-29.51304	317	-66.58642	317	-4.441186	317	-50.91112
	318	-16.92029	318	-22.52894	318	-50.39845	318	-72.75463	318	-27.42587	318	-64.78438	318	-2.037876	318	-47.81702
	319	-16.75138	319	-21.89455	319	-52.55662	319	-74.30345	319	-25.10417	319	-65.11529	319	-.9603316	319	-42.5787
	320	-16.83982	320	-23.11018	320	-53.56984	320	-76.73727	320	-24.42458	320	-62.00246	320	-1.017668	320	-41.18273
	321	-16.32496	321	-22.68058	321	-56.11929	321	-77.75118	321	-23.21149	321	-57.99653	321	-.4348284	321	-38.92017
	322	-15.02761	322	-19.66576	322	-56.88509	322	-78.76433	322	-25.34823	322	-59.19736	322	.9635758	322	-33.99015
	323	-15.81364	323	-19.51965	323	-58.49084	323	-79.88223	323	-26.12371	323	-60.48621	323	1.520349	323	-30.91098
	324	-16.25562	324	-19.48557	324	-61.58857	324	-83.19849	324	-25.20334	324	-58.51966	324	2.533121	324	-29.18105
	325	-16.43959	325	-19.4975	325	-62.12523	325	-83.00941	325	-25.07216	325	-56.11216	325	3.183089	325	-27.40862
	326	-16.98193	326	-20.09273	326	-61.99345	326	-83.07524	326	-24.87493	326	-54.67848	326	1.366521	326	-27.52676
	327	-17.41601	327	-20.51537	327	-64.12257	327	-87.99594	327	-25.72546	327	-52.82099	327	2.894444	327	-29.8377
	328	-15.8937	328	-19.5233	328	-63.92963	328	-86.66061	328	-27.25475	328	-55.13718	328	3.429561	328	-30.00035
	329	-15.86656	329	-18.99751	329	-63.45047	329	-87.11384	329	-28.22852	329	-57.45234	329	3.432997	329	-29.91679
	330	-14.89509	330	-19.12486	330	-64.79175	330	-88.36668	330	-28.55848	330	-57.48634	330	3.882287	330	-31.11828
	331	-13.51016	331	-18.25099	331	-65.30041	331	-90.12334	331	-27.65861	331	-55.06319	331	2.992752	331	-34.72627
	332	-14.21575	332	-18.48991	332	-65.87923	332	-89.77192	332	-27.27708	332	-56.1129	332	3.931557	332	-35.46884
	333	-13.10559	333	-19.17855	333	-65.69623	333	-88.8263	333	-26.03507	333	-57.786	333	1.541555	333	-40.13728
	334	-13.2416	334	-19.44208	334	-66.28151	334	-89.98751	334	-25.9132	334	-57.51674	334	2.116095	334	-40.99902
	335	-14.47351	335	-19.46936	335	-68.71086	335	-89.71964	335	-27.44227	335	-58.96043	335	2.06797	335	-38.40659
	336	-15.24	336	-20.07043	336	-67.81208	336	-90.72655	336	-25.3526	336	-60.37521	336	2.67269	336	-37.16328
	337	-14.24634	337	-20.93173	337	-68.55241	337	-91.62174	337	-22.24172	337	-57.9918	337	2.146714	337	-37.75494
	338	-13.33144	338	-19.87325	338	-67.74097	338	-89.17117	338	-19.98465	338	-54.91184	338	2.859256	338	-37.22311
	339	-13.2215	339	-18.79489	339	-69.18755	339	-89.95086	339	-19.30435	339	-55.48282	339	2.423817	339	-34.82721
	340	-12.9688	340	-17.8907	340	-69.15148	340	-90.74476	340	-19.21409	340	-54.18443	340	2.090648	340	-33.70565
	341	-13.72702	341	-17.92167	341	-69.77561	341	-92.64474	341	-18.19918	341	-50.48516	341	1.462306	341	-32.5711
	342	-16.14387	342	-20.82386	342	-71.68636	342	-91.89146	342	-18.08694	342	-49.92801	342	2.792633	342	-28.72643
	343	-15.77115	343	-21.36592	343	-73.04223	343	-93.00675	343	-19.37596	343	-49.08634	343	1.847118	343	-30.46823
	344	-14.79897	344	-20.99358	344	-73.95132	344	-93.78098	344	-20.33543	344	-46.44904	344	1.852269	344	-31.58798
	345	-13.87458	345	-19.26052	345	-76.43069	345	-95.30171	345	-19.7074	345	-45.63838	345	1.802309	345	-29.49656
	346	-12.62299	346	-18.32531	346	-76.74294	346	-95.91011	346	-19.37365	346	-46.15879	346	.8246172	346	-29.26746
	347	-12.5209	347	-18.82097	347	-78.37493	347	-97.2341	347	-18.9234	347	-44.52623	347	1.566859	347	-30.80019
	348	-11.1397	348	-17.31879	348	-81.36177	348	-99.92383	348	-18.11574	348	-41.53059	348	.4254818	348	-33.98892
	349	-10.63451	349	-17.56215	349	-86.15707	349	-103.6252	349	-19.14897	349	-42.67254	349	1.897186	349	-32.81341
	350	-10.72624	350	-17.22688	350	-87.00673	350	-107.3102	350	-18.73778	350	-43.43013	350	1.522818	350	-35.35101
	351	-11.93463	351	-19.65242	351	-89.4609	351	-110.6066	351	-16.87553	351	-42.64318	351	1.946371	351	-36.824
	352	-12.02009	352	-19.28968	352	-89.63264	352	-109.8918	352	-16.0298	352	-42.88957	352	3.406952	352	-32.8403
	353	-11.68649	353	-19.41938	353	-89.27922	353	-110.9903	353	-15.09107	353	-42.48885	353	3.854095	353	-33.69036
	354	-11.4703	354	-18.94077	354	-89.44634	354	-113.7619	354	-15.93691	354	-42.01474	354	5.03681	354	-33.81588
	355	-11.68908	355	-17.49906	355	-90.14072	355	-114.4715	355	-18.13961	355	-43.73096	355	-5.402327E-02	355	-36.84727
	356	-12.10195	356	-17.75456	356	-90.76061	356	-114.3403	356	-16.90085	356	-46.62327	356	-5.019843	356	-38.46689
	357	-12.06398	357	-17.27394	357	-91.52625	357	-117.0081	357	-13.67951	357	-43.73562	357	-4.51015	357	-39.78551
	358	-12.28253	358	-15.64293	358	-91.03807	358	-116.364	358	-10.05938	358	-37.42088	358	-3.539859	358	-37.31803
	359	-11.48483	359	-14.61884	359	-89.89556	359	-114.7406	359	-8.276391	359	-34.23344	359	-3.741877	359	-35.18444
	360	-11.81645	360	-14.95561	360	-90.30454	360	-116.0271	360	-9.527164	360	-33.00579	360	-4.393155	360	-37.55328
	361	-11.83214	361	-15.12631	361	-90.96815	361	-115.0134	361	-13.7613	361	-34.10431	361	-5.345136	361	-36.97269
	362	-11.13585	362	-12.41219	362	-90.98353	362	-113.8433	362	-12.29116	362	-34.97736	362	-6.687795	362	-36.03576
	363	-10.69971	363	-12.95267	363	-91.27227	363	-114.0487	363	-7.611936	363	-32.27077	363	-6.72363	363	-35.31236
	364	-10.1108	364	-12.60491	364	-90.79276	364	-114.3986	364	-3.598655	364	-26.88542	364	-9.825332	364	-37.9832
	365	-9.280866	365	-12.19868	365	-90.60423	365	-112.5129	365	-1.823081	365	-23.19655	365	-9.86495	365	-39.12287
	366	-8.909454	366	-13.0043	366	-90.65881	366	-112.4911	366	-.1830554	366	-21.67788	366	-8.864802	366	-38.99428
	367	-7.662591	367	-12.12156	367	-91.22156	367	-113.8247	367	1.42489	367	-19.13603	367	-9.960445	367	-43.12188
	368	-8.639141	368	-12.08829	368	-90.95176	368	-112.8635	368	2.765102	368	-17.88523	368	-7.373333	368	-39.95028
	369	-7.899016	369	-11.52812	369	-91.67993	369	-112.8655	369	3.177349	369	-20.351	369	-6.538675	369	-38.55726
	370	-9.098845	370	-13.87521	370	-91.22243	370	-113.737	370	3.838115	370	-18.34612	370	-6.283391	370	-39.35814
	371	-9.551646	371	-13.58582	371	-91.57647	371	-113.63	371	4.379565	371	-16.08094	371	-5.761088	371	-41.32862
	372	-9.294898	372	-12.25757	372	-92.01077	372	-114.6494	372	4.511091	372	-17.0937	372	-6.113231	372	-41.15356
	373	-9.53297	373	-12.35549	373	-90.93541	373	-113.6232	373	4.128865	373	-20.20579	373	-7.075938	373	-41.18853
	374	-10.36891	374	-12.80311	374	-91.2581	374	-114.4878	374	4.979734	374	-18.5211	374	-8.306906	374	-44.01468
	375	-9.49896	375	-11.93432	375	-91.31754	375	-113.719	375	5.749739	375	-16.76839	375	-11.46129	375	-45.70211
	376	-9.994481	376	-11.99175	376	-94.77814	376	-117.7229	376	5.266919	376	-15.78872	376	-11.86656	376	-46.22733
	377	-9.163984	377	-12.40943	377	-96.00672	377	-120.4684	377	6.093999	377	-14.27785	377	-14.05525	377	-49.25713
	378	-7.967438	378	-10.75657	378	-96.5657	378	-120.435	378	5.119275	378	-14.55334	378	-14.05324	378	-49.57711
	379	-6.087559	379	-9.740337	379	-98.53893	379	-121.9737	379	5.225604	379	-15.70196	379	-14.88294	379	-47.68919
	380	-7.274446	380	-11.31934	380	-97.94672	380	-121.5619	380	5.652258	380	-14.19064	380	-16.66945	380	-47.19578
	381	-6.93997	381	-11.39395	381	-97.34155	381	-123.4082	381	6.410289	381	-11.58557	381	-19.19824	381	-48.2165
	382	-6.690583	382	-11.77016	382	-96.74711	382	-121.0648	382	6.506001	382	-11.33099	382	-22.18468	382	-48.51164
	383	-4.919532	383	-11.92756	383	-96.97829	383	-120.8306	383	6.556164	383	-11.42646	383	-22.98885	383	-48.21127
	384	-5.090566	384	-12.07832	384	-97.27422	384	-121.4266	384	4.600883	384	-12.73036	384	-23.87652	384	-50.15398
	385	-4.17633	385	-10.80833	385	-96.6847	385	-119.7773	385	4.140255	385	-13.583	385	-24.30291	385	-46.95978
	386	-3.540248	386	-10.13685	386	-97.33415	386	-121.7204	386	4.518645	386	-15.53334	386	-24.5976	386	-46.93029
	387	-3.970249	387	-10.86722	387	-97.06452	387	-122.3745	387	4.419201	387	-14.24601	387	-25.77162	387	-50.24796
	388	-5.924404	388	-11.29468	388	-98.27055	388	-121.7813	388	4.366902	388	-12.01663	388	-24.54024	388	-50.13377
	389	-5.168434	389	-10.86366	389	-100.3662	389	-122.6521	389	4.677402	389	-12.2346	389	-23.55799	389	-49.66288
	390	-5.645156	390	-11.70816	390	-101.7294	390	-124.305	390	5.826466	390	-12.15928	390	-24.0226	390	-49.70994
	391	-5.578118	391	-11.42201	391	-102.6161	391	-125.7909	391	6.767876	391	-10.25351	391	-22.50387	391	-49.85658
	392	-4.900094	392	-10.89341	392	-102.7151	392	-124.2068	392	8.729681	392	-9.802103	392	-19.19821	392	-46.61852
	393	-4.316896	393	-10.30291	393	-104.1573	393	-125.9634	393	8.389016	393	-9.677207	393	-16.70064	393	-46.2103
	394	-4.008622	394	-10.36042	394	-104.2677	394	-126.1302	394	5.525661	394	-11.02064	394	-14.44569	394	-44.79199
	395	-3.117777	395	-9.353843	395	-105.395	395	-126.7519	395	5.921011	395	-13.60006	395	-13.80223	395	-40.99177
	396	-2.956115	396	-9.190286	396	-106.9891	396	-128.0927	396	7.085245	396	-15.79558	396	-19.28457	396	-44.05101
	397	-2.55709	397	-10.13092	397	-108.8441	397	-129.6152	397	6.424098	397	-13.95348	397	-20.80966	397	-47.51892
	398	-2.064696	398	-9.2185	398	-110.7974	398	-132.6294	398	5.867694	398	-9.420665	398	-17.59375	398	-48.57174
	399	-1.36651	399	-9.124388	399	-111.8988	399	-133.9933	399	3.945225	399	-9.950928	399	-17.95385	399	-47.65203
	400	-6.324947E-02	400	-8.814044	400	-112.1451	400	-136.0356	400	2.074917	400	-10.5542	400	-18.82045	400	-47.8916
	401	.4289636	401	-9.789041	401	-111.2743	401	-135.1819	401	.947851	401	-9.760489	401	-19.46629	401	-47.10649
	402	.7342867	402	-8.169748	402	-111.7269	402	-134.903	402	-.4868066	402	-11.10064	402	-19.07027	402	-43.73183
	403	2.168283	403	-7.140948	403	-113.9225	403	-138.7475	403	-1.218116	403	-10.85175	403	-19.1114	403	-42.43785
	404	1.891449	404	-7.258636	404	-114.1388	404	-140.0193	404	-1.04213	404	-8.178276	404	-17.71976	404	-41.21252
	405	2.178722	405	-5.316839	405	-113.7616	405	-139.9559	405	-.9814183	405	-9.18045	405	-17.40149	405	-39.31409
	406	2.465068	406	-4.457879	406	-113.7843	406	-138.9545	406	-2.051071	406	-11.82303	406	-22.57223	406	-42.85769
	407	2.011353	407	-4.279478	407	-114.9977	407	-140.8845	407	-2.34568	407	-11.51937	407	-24.37627	407	-45.75218
	408	.6694202	408	-4.620409	408	-116.4634	408	-142.8327	408	-1.604914	408	-10.18234	408	-21.64032	408	-45.49786
	409	-.6176253	409	-5.678203	409	-116.8415	409	-143.0098	409	-1.738766	409	-12.07363	409	-19.5905	409	-43.90192
	410	.29427	410	-5.815248	410	-117.1194	410	-144.3318	410	-.209617	410	-11.30152	410	-18.07544	410	-44.51949
	411	1.45433	411	-4.405602	411	-117.0029	411	-143.3304	411	2.285689	411	-7.949988	411	-17.91128	411	-44.0733
	412	2.734714	412	-1.588554	412	-117.2401	412	-142.7399	412	4.371774	412	-7.330092	412	-18.07623	412	-43.19361
	413	1.178656	413	-3.623008	413	-117.2256	413	-143.8499	413	6.220632	413	-6.316951	413	-19.00848	413	-42.90869
	414	1.255732	414	-3.705252	414	-117.5063	414	-144.359	414	9.230894	414	-1.767925	414	-17.97667	414	-43.30637
	415	1.118167	415	-4.154433	415	-118.2777	415	-143.0225	415	11.94721	415	2.72634	415	-16.2644	415	-43.40575
	416	1.180227	416	-4.052512	416	-118.0423	416	-142.1898	416	11.79766	416	3.053943	416	-13.01274	416	-40.40684
	417	1.622179	417	-3.974467	417	-119.7177	417	-145.0526	417	11.85896	417	4.875126	417	-11.1986	417	-39.24235
	418	3.145312	418	-3.865488	418	-119.1619	418	-143.9817	418	13.2763	418	6.762488	418	-13.90847	418	-39.55657
	419	2.350712	419	-2.813193	419	-119.7536	419	-142.7789	419	12.19722	419	4.53628	419	-15.1809	419	-39.47005
	420	1.99554	420	-3.743914	420	-121.0197	420	-144.2425	420	12.09449	420	7.306139	420	-13.24158	420	-40.66395
	421	.8164064	421	-4.364785	421	-119.4261	421	-142.685	421	14.24642	421	10.36229	421	-11.63849	421	-40.09634
	422	.2326282	422	-4.323201	422	-118.9366	422	-141.6382	422	15.57459	422	11.48144	422	-9.005763	422	-35.39916
	423	.283584	423	-5.653119	423	-118.234	423	-139.3562	423	16.41252	423	10.2804	423	-6.487897	423	-30.39021
	424	-2.332509E-02	424	-5.462927	424	-118.3155	424	-139.0333	424	18.11632	424	13.45595	424	-4.918137	424	-28.46549
	425	.8006555	425	-3.779934	425	-118.7194	425	-137.6372	425	19.24605	425	15.51071	425	-5.254564	425	-26.92519
	426	-.509946	426	-4.041433	426	-118.5553	426	-137.5601	426	21.52454	426	16.99486	426	-4.447251	426	-26.78886
	427	-2.003314	427	-5.81944	427	-119.7057	427	-139.6741	427	23.86496	427	19.86267	427	-4.685707	427	-29.34983
	428	-.9865459	428	-5.66537	428	-120.054	428	-137.6854	428	26.26917	428	21.05635	428	-5.781758	428	-29.47248
	429	.6089029	429	-4.866711	429	-121.2316	429	-137.7752	429	26.40345	429	19.67372	429	-5.108495	429	-26.32006
	430	.55635	430	-5.364705	430	-121.8128	430	-138.1306	430	24.50285	430	18.27836	430	-4.538753	430	-25.01541
	431	1.714936	431	-4.129042	431	-122.7626	431	-139.3057	431	23.10104	431	18.03861	431	-3.445195	431	-24.45239
	432	1.874714	432	-4.393977	432	-122.2385	432	-137.2474	432	23.55425	432	16.19238	432	-2.171563	432	-22.05336
	433	.8212698	433	-5.812357	433	-123.1673	433	-137.8373	433	22.85469	433	14.72646	433	-2.151396	433	-22.36789
	434	1.820524	434	-5.843598	434	-124.053	434	-139.1479	434	21.81852	434	16.64443	434	-3.500833	434	-25.25971
	435	2.223278	435	-5.316778	435	-123.6064	435	-138.144	435	21.21057	435	17.26599	435	-4.366294	435	-23.91286
	436	.4563668	436	-6.674619	436	-123.4193	436	-139.2353	436	21.65909	436	16.7677	436	-5.962043	436	-24.56301
	437	7.019848E-02	437	-9.235865	437	-122.694	437	-139.3604	437	21.71144	437	20.50651	437	-7.906423	437	-27.25746
	438	.7310165	438	-7.516041	438	-121.7346	438	-138.0938	438	22.1606	438	22.28291	438	-12.99568	438	-32.52459
	439	1.24225	439	-6.656241	439	-122.1678	439	-138.1241	439	22.30097	439	21.41229	439	-17.58919	439	-36.81237
	440	.7985698	440	-7.460161	440	-122.4055	440	-140.111	440	22.27951	440	21.04848	440	-17.22874	440	-37.13964
	441	1.073668	441	-6.887946	441	-121.2637	441	-140.6524	441	21.95871	441	21.47935	441	-16.26152	441	-37.95485
	442	.9909638	442	-6.636127	442	-120.2665	442	-137.7501	442	20.95394	442	20.84674	442	-17.28351	442	-35.99932
	443	1.133363	443	-5.965735	443	-120.707	443	-137.7659	443	21.00478	443	21.74957	443	-18.66443	443	-38.35184
	444	1.359224	444	-6.18226	444	-121.6431	444	-138.766	444	20.88178	444	23.74149	444	-19.68666	444	-40.6
	445	2.098017	445	-4.968275	445	-121.0263	445	-137.628	445	21.1874	445	23.37797	445	-19.79745	445	-39.40571
	446	2.046059	446	-5.984401	446	-120.7099	446	-137.6053	446	20.1078	446	19.03193	446	-20.71051	446	-40.72668
	447	3.049769	447	-6.315942	447	-121.0222	447	-137.3185	447	20.22429	447	19.88994	447	-21.92619	447	-42.84277
	448	5.178195	448	-4.80508	448	-121.0376	448	-137.2225	448	22.56391	448	23.61146	448	-22.29368	448	-44.69938
	449	6.008013	449	-3.765233	449	-120.0528	449	-134.9804	449	24.62792	449	23.94859	449	-24.07614	449	-45.86822
	450	7.277501	450	-3.492976	450	-120.1259	450	-135.3616	450	25.42705	450	24.22752	450	-24.17523	450	-47.55265
	451	3.672544	451	-6.756542	451	-120.4236	451	-133.9233	451	25.84706	451	25.77526	451	-24.42911	451	-47.08886
	452	1.737336	452	-7.743535	452	-119.856	452	-132.6343	452	25.90093	452	25.86712	452	-24.32457	452	-42.45506
	453	4.888626	453	-7.662652	453	-119.1432	453	-133.1779	453	24.79458	453	26.17818	453	-26.43434	453	-42.78334
	454	5.569751	454	-7.864385	454	-118.1244	454	-131.5671	454	24.721	454	28.14293	454	-27.51401	454	-45.06557
	455	7.00266	455	-5.33038	455	-118.4362	455	-130.1996	455	24.38653	455	27.86477	455	-27.99309	455	-44.55221
	456	6.841253	456	-4.192679	456	-117.7587	456	-128.1662	456	24.17193	456	25.88126	456	-28.60684	456	-44.58437
	457	3.452567	457	-6.323098	457	-117.3499	457	-128.498	457	25.3069	457	28.66326	457	-28.0496	457	-43.25645
	458	1.787118	458	-6.995345	458	-117.0288	458	-127.7054	458	25.25297	458	29.36152	458	-30.02765	458	-44.24007
	459	3.524999	459	-6.354487	459	-115.8189	459	-126.0099	459	23.4757	459	25.87288	459	-28.45624	459	-41.85145
	460	4.135852	460	-6.292914	460	-116.0654	460	-125.7722	460	25.31913	460	27.40995	460	-27.34028	460	-42.93317
	461	4.151294	461	-5.150315	461	-115.6368	461	-123.387	461	28.44102	461	30.56891	461	-25.22516	461	-42.021
	462	4.496509	462	-3.661231	462	-115.6441	462	-122.3813	462	29.82453	462	31.36953	462	-23.80177	462	-39.37055
	463	3.705676	463	-5.046764	463	-114.6271	463	-121.5682	463	31.36817	463	31.54981	463	-22.49244	463	-37.13212
	464	4.19875	464	-5.446116	464	-114.9351	464	-120.1838	464	33.361	464	35.27494	464	-22.64055	464	-38.21461
	465	5.615905	465	-4.919017	465	-114.777	465	-119.3082	465	36.00945	465	39.0672	465	-21.76061	465	-37.52702
	466	5.569547	466	-4.873193	466	-114.6688	466	-118.1911	466	36.02091	466	39.55532	466	-22.34816	466	-37.64766
	467	3.823111	467	-5.78922	467	-114.1525	467	-119.1059	467	36.47213	467	40.65826	467	-22.47676	467	-36.56348
	468	3.468401	468	-6.25505	468	-112.9613	468	-116.8762	468	38.31712	468	41.67564	468	-21.29504	468	-31.64882
	469	2.022289	469	-7.643174	469	-111.6203	469	-115.4054	469	38.04623	469	40.62192	469	-21.67053	469	-28.74162
	470	1.372767	470	-8.560053	470	-109.7893	470	-115.5345	470	39.64914	470	44.95286	470	-23.39175	470	-30.41284
	471	1.071044	471	-8.556542	471	-109.2242	471	-114.6767	471	39.70911	471	48.63503	471	-20.97813	471	-28.47075
	472	1.165028	472	-7.405517	472	-109.9221	472	-115.2387	472	40.26262	472	50.00744	472	-19.7952	472	-25.70222
	473	.594155	473	-7.769663	473	-109.8673	473	-114.7115	473	41.00164	473	48.48207	473	-17.58515	473	-23.87956
	474	.3627288	474	-7.208281	474	-110.8674	474	-117.2262	474	40.68227	474	49.53159	474	-16.68998	474	-24.25357
	475	1.232371E-02	475	-6.479038	475	-109.4834	475	-115.4884	475	41.8856	475	51.27207	475	-15.43029	475	-22.74918
	476	-2.462968E-02	476	-6.070424	476	-107.7935	476	-115.2409	476	41.19106	476	50.3261	476	-11.59752	476	-20.20137
	477	-.6267328	477	-6.736311	477	-108.0091	477	-115.3529	477	42.0569	477	52.06556	477	-8.471843	477	-21.86783
	478	-1.67933	478	-7.681558	478	-107.9409	478	-113.3983	478	43.00814	478	52.24363	478	-6.148632	478	-19.75562
	479	-2.270306	479	-8.349489	479	-108.3849	479	-113.1045	479	42.92588	479	50.68168	479	-6.429837	479	-18.36836
	480	-1.684002	480	-9.432943	480	-107.88	480	-113.2708	480	44.48159	480	52.52312	480	-13.83726	480	-26.69388
	481	-1.406595	481	-8.785055	481	-107.4856	481	-114.0144	481	44.03308	481	54.26934	481	-14.64428	481	-29.31606
	482	-.6729912	482	-8.813555	482	-106.5989	482	-111.5069	482	43.15084	482	51.5319	482	-12.21808	482	-28.4673
	483	-.403829	483	-8.784152	483	-106.4404	483	-111.371	483	45.33348	483	52.09208	483	-11.89454	483	-28.12761
	484	-.2252012	484	-8.877081	484	-106.4482	484	-111.5453	484	46.72541	484	54.03794	484	-11.78809	484	-27.41563
	485	-.3387917	485	-8.451515	485	-106.5625	485	-109.5732	485	42.76256	485	50.10079	485	-12.426	485	-24.70552
	486	.2097582	486	-8.057325	486	-106.1435	486	-109.6372	486	41.67408	486	45.37852	486	-12.20543	486	-21.0799
	487	-.1980153	487	-9.893288	487	-106.1059	487	-109.0119	487	46.0546	487	48.47866	487	-10.27271	487	-21.33373
	488	.1312306	488	-8.587311	488	-105.3327	488	-108.121	488	46.37506	488	48.94714	488	-13.66145	488	-22.94829
	489	-.2270605	489	-8.541011	489	-104.4352	489	-107.0753	489	47.79862	489	48.83884	489	-12.22766	489	-19.62941
	490	-1.435913	490	-9.071421	490	-103.4949	490	-106.5149	490	49.45776	490	49.56132	490	-11.33833	490	-17.6133
	491	-2.227043	491	-9.403298	491	-102.198	491	-105.5771	491	50.11524	491	49.8563	491	-11.38305	491	-17.53121
