# Supplementary material for: A single Musashi gene allele is sufficient to maintain mouse photoreceptor cells
Source: PLoS One. 2026 May 14;21(5):e0338576. doi: 10.1371/journal.pone.0338576 (PMC13175383; doi:10.1371/journal.pone.0338576)
Supplement: S3 File — (ZIP) [file pone.0338576.s012.zip › Supplementary_data_1_RawERG_data_and_R-code/4th batch/D112_Msi TKO_CONE_080925.CSV]

Information	Record_No	4971	Record_No	4972
	Animal ID	1200	Animal ID	1200
	Session		Session
	Species/Breed		Species/Breed
	Study protocol #		Study protocol #
	Birthdate	Dec/30/1899	Birthdate	Dec/30/1899
	TestDate	Aug/09/2025	TestDate	Aug/09/2025
	TestTime	14:12:57	TestTime	14:12:57
	Protocol	SARO PHOTOPIC CONE	Protocol	SARO PHOTOPIC CONE
	Step_No	2	Step_No	2
	Label	R	Label	L
	Stimulus	WHT Phot WHT 3dB Flash	Stimulus	WHT Phot WHT 3dB Flash
	Low cut (Hz)	0.3	Low cut (Hz)	0.3
	High cut (Hz)	500	High cut (Hz)	500
	Notch	OFF	Notch	OFF
Cursor #	4971 Time	4971 Amp	4972 Time	4972 Amp
1
2
3
4
5
6
7
8
9
10
Wave Data	4971 Time	4971 Amp	4972 Time	4972 Amp
	-20	3.63583	-20	2.176157
	-19	3.934156	-19	2.613616
	-18	3.973982	-18	2.898271
	-17	3.807711	-17	2.999495
	-16	3.537548	-16	3.304203
	-15	3.2854	-15	3.576591
	-14	2.769109	-14	2.753028
	-13	4.048295	-13	3.510627
	-12	4.157113	-12	3.862469
	-11	3.885966	-11	3.264882
	-10	2.931395	-10	3.983958
	-9	1.920519	-9	4.084579
	-8	2.937178	-8	3.627777
	-7	3.181109	-7	4.120188
	-6	2.86402	-6	3.556613
	-5	1.851299	-5	3.597941
	-4	1.456825	-4	3.42571
	-3	1.140391	-3	3.643814
	-2	2.072284	-2	2.398103
	-1	1.316954	-1	2.192931
	0	2.073726	0	1.595293
	1	-.9120598	1	1.485331
	2	2.132729	2	1.518106
	3	3.498006	3	1.061862
	4	3.597368	4	1.282625
	5	1.928184	5	.577613
	6	2.024657	6	.619292
	7	.9611949	7	-.4140215
	8	1.535951	8	.1815551
	9	-4.271537E-02	9	-.5978357
	10	-2.826515	10	-2.084178
	11	-5.034514	11	-4.281613
	12	-6.269991	12	-6.150187
	13	-9.253692	13	-8.334978
	14	-9.277927	14	-8.625609
	15	-7.568476	15	-8.894149
	16	-6.958685	16	-8.346302
	17	-6.935082	17	-8.02876
	18	-5.831202	18	-7.187821
	19	-3.697745	19	-6.389153
	20	-.6430244	20	-2.941951
	21	6.217588	21	.7110131
	22	16.94923	22	9.656106
	23	31.93982	23	22.67672
	24	50.16246	24	38.51521
	25	68.14449	25	56.84289
	26	83.04909	26	74.54041
	27	92.25679	27	89.32632
	28	95.19926	28	97.35611
	29	94.16598	29	99.60915
	30	88.69099	30	96.00756
	31	79.7638	31	89.99046
	32	70.76038	32	81.88673
	33	62.85043	33	73.82848
	34	58.08215	34	66.53029
	35	59.7467	35	59.10235
	36	68.76345	36	55.94405
	37	86.52357	37	62.75312
	38	102.7805	38	78.47527
	39	113.807	39	97.65353
	40	123.7018	40	115.099
	41	126.6139	41	127.2012
	42	126.0812	42	132.3231
	43	119.3345	43	131.6432
	44	111.1957	44	129.2447
	45	101.3681	45	123.2746
	46	90.63907	46	116.1572
	47	79.84438	47	106.6369
	48	71.55807	48	95.85661
	49	61.78671	49	83.39881
	50	52.67944	50	70.60323
	51	43.93889	51	58.07595
	52	36.51316	52	46.97245
	53	30.60502	53	37.48023
	54	26.19311	54	29.72418
	55	24.04839	55	24.64399
	56	22.63385	56	22.82151
	57	19.28958	57	22.53954
	58	20.25435	58	21.77
	59	17.82578	59	21.10781
	60	16.25973	60	21.07875
	61	15.39175	61	20.50963
	62	14.38575	62	19.33825
	63	13.40354	63	17.88565
	64	13.98336	64	16.93121
	65	13.58563	65	16.29531
	66	13.20103	66	14.37362
	67	15.23105	67	13.74325
	68	15.76583	68	12.74227
	69	17.632	69	13.41975
	70	16.63835	70	12.89456
	71	15.04288	71	12.78593
	72	13.10166	72	12.3847
	73	11.90376	73	11.98542
	74	10.13785	74	12.27782
	75	8.12611	75	11.82708
	76	7.879845	76	9.357426
	77	7.184366	77	7.792544
	78	7.976226	78	6.903964
	79	6.611616	79	5.279359
	80	6.816494	80	4.262352
	81	7.236862	81	4.108414
	82	5.998917	82	3.320048
	83	4.674513	83	2.9914
	84	3.332412	84	2.421061
	85	1.915629	85	1.400839
	86	-1.545429E-02	86	.8055725
	87	-1.646842	87	-.9834402
	88	-2.809728	88	-3.166466
	89	-4.354366	89	-6.252082
	90	-4.734459	90	-8.352803
	91	-4.053217	91	-10.22325
	92	-4.58985	92	-11.13382
	93	-3.248596	93	-11.54822
	94	-2.915464	94	-11.08439
	95	-3.09006	95	-11.31942
	96	-2.679969	96	-10.23602
	97	-3.633772	97	-8.567468
	98	-4.219173	98	-6.935228
	99	-4.762448	99	-6.329665
	100	-6.31895	100	-6.867349
	101	-8.345319	101	-7.321841
	102	-9.189767	102	-8.485936
	103	-8.296824	103	-8.19749
	104	-8.629413	104	-9.363249
	105	-9.159286	105	-11.46092
	106	-9.648865	106	-12.77066
	107	-10.83005	107	-13.36014
	108	-10.74336	108	-14.53352
	109	-12.75479	109	-15.92843
	110	-12.35717	110	-15.77565
	111	-12.67274	111	-15.57919
	112	-14.17066	112	-15.88321
	113	-12.28776	113	-16.11658
	114	-11.30433	114	-17.33933
	115	-10.15001	115	-17.50219
	116	-8.138192	116	-16.51489
	117	-6.692023	117	-17.10562
	118	-4.90241	118	-16.46963
	119	-3.804153	119	-14.12299
	120	-3.649249	120	-11.46343
	121	-5.186374	121	-9.384798
	122	-4.797277	122	-8.086102
	123	-8.641333	123	-7.97264
	124	-8.789979	124	-8.772759
	125	-11.49261	125	-9.399749
	126	-12.27104	126	-9.441465
	127	-13.25958	127	-11.64459
	128	-13.12875	128	-13.50956
	129	-13.38126	129	-16.06787
	130	-13.20983	130	-17.86383
	131	-11.99267	131	-18.25867
	132	-11.79182	132	-19.12746
	133	-12.75648	133	-20.23923
	134	-12.44827	134	-21.74668
	135	-12.02492	135	-21.21103
	136	-12.01537	136	-20.1826
	137	-12.47294	137	-20.68386
	138	-11.26809	138	-18.82434
	139	-11.34187	139	-18.98752
	140	-10.76905	140	-18.84883
	141	-8.707989	141	-17.94959
	142	-8.553082	142	-17.53031
	143	-8.158837	143	-17.8483
	144	-7.599954	144	-17.23388
	145	-6.062706	145	-16.30465
	146	-7.075782	146	-15.09426
	147	-6.75886	147	-14.14272
	148	-7.140623	148	-13.33792
	149	-9.238422	149	-13.21271
	150	-8.152118	150	-13.77396
	151	-8.287987	151	-13.48507
	152	-8.496966	152	-14.31452
	153	-7.82528	153	-14.86238
	154	-7.996836	154	-14.59825
	155	-6.319128	155	-14.69026
	156	-5.475218	156	-15.46954
	157	-6.258204	157	-15.57206
	158	-5.663373	158	-16.0114
	159	-5.934563	159	-17.10449
	160	-5.375771	160	-15.13195
	161	-7.902631	161	-14.84801
	162	-7.586828	162	-15.27151
	163	-6.566616	163	-14.72705
	164	-7.219065	164	-14.42986
	165	-6.102735	165	-13.87509
	166	-4.609948	166	-12.54431
	167	-3.40417	167	-13.35742
	168	-3.444943	168	-12.07078
	169	-3.092683	169	-11.92852
	170	-2.0399	170	-11.08281
	171	-2.304698	171	-11.97526
	172	-1.375363	172	-11.54714
	173	-1.747191	173	-9.895459
	174	-1.782099	174	-8.889462
	175	-2.392781	175	-8.481579
	176	-2.489198	176	-7.734954
	177	-1.974262	177	-7.387853
	178	-3.931801	178	-7.305765
	179	-4.664165	179	-7.228498
	180	-2.828115	180	-6.984328
	181	-2.357784	181	-7.316105
	182	-1.771913	182	-6.618319
	183	-2.080456	183	-6.630249
	184	-.8297199	184	-6.365919
	185	-.3613836	185	-6.23412
	186	1.201873	186	-6.987017
	187	.2119743	187	-7.6265
	188	.3169447	188	-8.63552
	189	1.216335	189	-7.916968
	190	.8827966	190	-7.61043
	191	.9560836	191	-8.631857
	192	1.472901	192	-8.85524
	193	1.015471	193	-8.712813
	194	1.132641	194	-7.68972
	195	1.757298	195	-8.384934
	196	3.038476	196	-7.610204
	197	2.689682	197	-6.496388
	198	2.312312	198	-6.382844
	199	2.113289	199	-5.915372
	200	1.169517	200	-7.029754
	201	.1403686	201	-7.113142
	202	1.564927	202	-6.68014
	203	2.774627	203	-6.418335
	204	3.309566	204	-5.917723
	205	3.005079	205	-5.769866
	206	2.969843	206	-6.244426
	207	3.697579	207	-6.332748
	208	3.273303	208	-5.647118
	209	3.554202	209	-6.034084
	210	2.7491	210	-6.405482
	211	1.869266	211	-6.340249
	212	-.1004255	212	-7.733994
	213	-.5601322	213	-7.83593
	214	-.2062784	214	-8.539499
	215	1.978229	215	-8.751089
	216	1.413485	216	-8.998448
	217	2.358961	217	-7.301206
	218	1.955749	218	-6.73051
	219	3.891617	219	-5.737181
	220	3.658048	220	-6.231637
	221	2.945375	221	-6.764755
	222	2.44795	222	-6.073357
	223	2.013172	223	-6.417578
	224	2.31309	224	-6.039701
	225	2.300277	225	-5.00144
	226	2.86881	226	-5.536048
	227	2.891841	227	-5.114037
	228	3.198868	228	-4.239482
	229	3.345296	229	-3.923859
	230	2.858338	230	-3.618464
	231	3.834009	231	-4.60266
	232	4.357348	232	-3.827224
	233	4.346099	233	-3.094711
	234	4.639311	234	-2.894758
	235	4.12014	235	-3.343224
	236	4.7007	236	-3.658249
	237	5.270487	237	-4.555204
	238	5.227458	238	-4.188222
	239	4.473075	239	-3.970355
	240	4.404954	240	-5.593882
	241	3.108445	241	-5.850065
	242	2.412278	242	-6.322571
	243	3.894748	243	-5.949899
	244	3.517058	244	-4.947714
	245	2.361879	245	-6.19134
	246	3.755097	246	-4.76586
	247	3.326719	247	-4.015389
	248	3.591578	248	-4.424009
	249	2.804813	249	-4.010736
	250	2.785172	250	-3.667738
	251	2.610374	251	-4.550136
	252	3.242265	252	-4.904943
	253	3.942122	253	-5.061019
	254	4.727742	254	-4.315653
	255	3.456318	255	-4.550192
	256	2.938852	256	-5.434778
	257	2.356867	257	-5.615489
	258	3.387098	258	-5.284607
	259	1.891567	259	-7.401336
	260	1.019316	260	-7.530234
	261	1.653155	261	-7.457932
	262	2.447775	262	-7.043276
	263	2.900884	263	-6.491097
	264	1.897818	264	-6.770601
	265	1.904756	265	-6.877675
	266	2.944574	266	-6.032374
	267	3.061511	267	-6.752294
	268	1.761857	268	-5.81194
	269	3.768018	269	-5.844158
	270	3.70222	270	-6.30453
	271	3.794313	271	-5.78553
	272	3.516371	272	-5.289797
	273	3.730093	273	-4.859278
	274	1.912393	274	-5.528579
	275	1.688251	275	-5.423396
	276	1.928737	276	-5.034083
	277	1.707627	277	-6.613199
	278	1.52784	278	-6.853447
	279	2.222384	279	-5.879691
	280	2.477077	280	-6.507807
	281	2.832134	281	-6.420664
	282	2.603406	282	-6.029008
	283	3.518639	283	-6.931166
	284	4.002498	284	-6.50695
	285	4.868188	285	-6.264183
	286	5.127296	286	-7.37943
	287	4.335919	287	-7.72463
	288	3.891606	288	-8.197226
	289	3.771083	289	-8.066611
	290	3.56031	290	-8.075303
	291	2.415156	291	-8.234404
	292	2.505105	292	-8.544068
	293	2.612754	293	-9.135741
	294	1.950099	294	-8.882741
	295	3.834721	295	-8.258273
	296	2.179974	296	-8.640412
	297	1.883774	297	-8.125458
	298	2.718296	298	-7.667523
	299	1.857342	299	-7.296221
	300	2.183745	300	-6.201442
	301	1.94685	301	-6.039457
	302	2.910179	302	-7.123374
	303	2.417636	303	-6.202044
	304	2.896388	304	-7.098461
	305	3.331455	305	-6.81373
	306	2.478684	306	-7.144518
	307	3.048093	307	-6.939868
	308	1.742125	308	-6.759248
	309	4.119189	309	-7.854698
	310	2.636173	310	-7.240866
	311	1.353297	311	-7.669974
	312	3.300331	312	-7.317448
	313	3.891579	313	-7.32296
	314	4.306904	314	-7.988471
	315	4.464864	315	-7.793246
	316	4.182307	316	-7.421328
	317	4.300168	317	-7.524251
	318	3.542278	318	-7.880533
	319	2.446098	319	-9.1532
	320	2.336946	320	-8.790227
	321	2.561773	321	-9.114262
	322	3.958302	322	-8.860346
	323	3.499876	323	-9.000238
	324	3.219746	324	-9.277446
	325	4.581499	325	-8.084539
	326	3.336965	326	-7.892889
	327	3.551154	327	-6.031297
	328	5.570199	328	-6.633487
	329	5.661169	329	-5.694821
	330	4.738977	330	-5.223952
	331	4.605554	331	-5.194573
	332	5.541208	332	-4.799981
	333	5.813664	333	-5.102462
	334	7.504827	334	-3.965621
	335	8.018797	335	-2.756419
	336	6.605949	336	-2.669886
	337	6.742556	337	-3.998447
	338	6.294264	338	-4.462196
	339	6.365219	339	-4.408736
	340	6.779495	340	-4.26405
	341	4.879138	341	-4.928823
	342	3.911553	342	-4.872193
	343	3.671252	343	-6.171055
	344	1.293176	344	-6.432752
	345	2.505459	345	-6.882603
	346	2.799924	346	-6.339865
	347	1.927461	347	-6.422478
	348	.6474322	348	-6.767056
	349	1.482069	349	-7.043674
	350	.2936662	350	-6.453268
	351	.2519678	351	-6.389341
	352	.2390492	352	-4.980936
	353	1.330576	353	-4.96355
	354	.357801	354	-4.636384
	355	.7221507	355	-5.017819
	356	1.490584	356	-3.889694
	357	.9548289	357	-3.237439
	358	.8053475	358	-3.951028
	359	.1725807	359	-4.666941
	360	.1204883	360	-2.779717
	361	1.335982	361	-3.965483
	362	.5081748	362	-2.397065
	363	1.30781	363	-1.819641
	364	.1033676	364	-2.33665
	365	.5056965	365	-1.765948
	366	.8954608	366	-.4313738
	367	-.6543199	367	-1.100613
	368	.4253807	368	-.945948
	369	.9049346	369	-1.415122
	370	-7.167276E-02	370	-.8674676
	371	-.5217102	371	-.6047056
	372	1.674627	372	-1.247849
	373	1.283358	373	-.5817509
	374	2.546503	374	.8186371
	375	1.188867	375	.6721357
	376	2.477272	376	.2385249
	377	2.644708	377	1.608273
	378	1.794472	378	.6003278
	379	3.734651	379	1.502058
	380	3.780177	380	2.293543
	381	5.832618	381	2.680585
	382	5.823304	382	2.352131
	383	6.044017	383	2.259646
	384	7.521306	384	2.739026
	385	6.009958	385	2.522161
	386	7.137106	386	3.218956
	387	7.73109	387	2.927228
	388	5.898802	388	1.692226
	389	5.950888	389	1.032569
	390	6.056173	390	1.328153
	391	6.036369	391	1.052845
	392	6.02819	392	2.407638E-02
	393	3.964535	393	-.1271506
	394	5.572146	394	-1.151109E-02
	395	3.650213	395	-1.711974
	396	4.2407	396	-.5128838
	397	4.905983	397	-1.870433E-02
	398	4.840311	398	.1927112
	399	4.777051	399	.7191982
	400	4.671962	400	-2.279067E-02
	401	5.397619	401	.2232617
	402	6.802147	402	.7384126
	403	5.987178	403	1.018547
	404	5.795921	404	1.353474
	405	6.144845	405	2.690772
	406	5.46122	406	3.805801
	407	7.166434	407	3.034496
	408	8.371226	408	2.623829
	409	7.55796	409	2.734236
	410	5.341584	410	2.080325
	411	6.146233	411	2.458323
	412	5.659184	412	.3173738
	413	4.140282	413	.52091
	414	3.140496	414	-1.004147
	415	2.170791	415	-.9469525
	416	2.518698	416	-2.344769
	417	3.327365	417	-3.221058
	418	3.122936	418	-2.389369
	419	4.329237	419	-2.676859
	420	4.201063	420	-2.498154
	421	3.951295	421	-2.234382
	422	3.74651	422	-2.854789
	423	3.885555	423	-3.702834
	424	4.177933	424	-3.654773
	425	4.397408	425	-3.850764
	426	3.67004	426	-2.243972
	427	3.745758	427	-2.434396
	428	4.033988	428	-3.061518
	429	3.961498	429	-2.123309
	430	4.453199	430	-1.988696
	431	4.138313	431	-1.636317
	432	4.238075	432	-2.373124
	433	3.120108	433	-2.342659
	434	4.722032	434	-2.046887
	435	4.62825	435	-1.940138
	436	5.225594	436	-1.984837
	437	5.769908	437	-1.521211
	438	4.696601	438	-2.09884
	439	3.093048	439	-3.16789
	440	3.035084	440	-4.062701
	441	2.861936	441	-4.699914
	442	1.24446	442	-5.158104
	443	2.792121	443	-3.720507
	444	3.595942	444	-4.246085
	445	2.890659	445	-3.10666
	446	3.078099	446	-1.840355
	447	4.176107	447	-1.752221
	448	5.073927	448	-1.600222
	449	3.246706	449	-1.675324
	450	3.428949	450	-2.33303
	451	4.30957	451	-2.127003
	452	4.877062	452	-1.860963
	453	6.062243	453	-2.713639
	454	5.302691	454	-2.860534
	455	6.84035	455	-2.502381
	456	6.19726	456	-1.696558
	457	6.413612	457	-1.339917
	458	6.229323	458	-1.56039
	459	6.206703	459	-1.815436
	460	6.1158	460	-1.213921
	461	5.357465	461	-1.121498
	462	5.67619	462	-1.153776
	463	5.375925	463	-.9714503
	464	5.166064	464	-1.634003
	465	4.496748	465	-1.665688
	466	3.757714	466	-1.518404
	467	3.816635	467	-2.916768
	468	4.402222	468	-3.403614
	469	4.189717	469	-4.426638
	470	5.166061	470	-3.977318
	471	5.491112	471	-3.751603
	472	5.725134	472	-3.538331
	473	5.818974	473	-4.466386
	474	5.458806	474	-5.397171
	475	6.375806	475	-5.455388
	476	5.085312	476	-5.820203
	477	5.05424	477	-7.019612
	478	4.523956	478	-7.232131
	479	3.699702	479	-6.534121
	480	3.768752	480	-7.239848
	481	3.806392	481	-6.617569
	482	4.157115	482	-6.42218
	483	4.237666	483	-6.746384
	484	4.841097	484	-5.967093
	485	5.304373	485	-5.622835
	486	5.419515	486	-5.843362
	487	5.07316	487	-6.020418
	488	5.71574	488	-6.087911
	489	6.210472	489	-6.401525
	490	6.403494	490	-6.494287
	491	4.796854	491	-7.574697
