# Supplementary material for: A single Musashi gene allele is sufficient to maintain mouse photoreceptor cells
Source: PLoS One. 2026 May 14;21(5):e0338576. doi: 10.1371/journal.pone.0338576 (PMC13175383; doi:10.1371/journal.pone.0338576)
Supplement: S3 File — (ZIP) [file pone.0338576.s012.zip › Supplementary_data_1_RawERG_data_and_R-code/4th batch/D112_Msi TKO_ROD_080925.CSV]

Information	Record_No	4963	Record_No	4964	Record_No	4965	Record_No	4966	Record_No	4967	Record_No	4968	Record_No	4969	Record_No	4970
	Animal ID	1200	Animal ID	1200	Animal ID	1200	Animal ID	1200	Animal ID	1200	Animal ID	1200	Animal ID	1200	Animal ID	1200
	Session		Session		Session		Session		Session		Session		Session		Session
	Species/Breed		Species/Breed		Species/Breed		Species/Breed		Species/Breed		Species/Breed		Species/Breed		Species/Breed
	Study protocol #		Study protocol #		Study protocol #		Study protocol #		Study protocol #		Study protocol #		Study protocol #		Study protocol #
	Birthdate	Dec/30/1899	Birthdate	Dec/30/1899	Birthdate	Dec/30/1899	Birthdate	Dec/30/1899	Birthdate	Dec/30/1899	Birthdate	Dec/30/1899	Birthdate	Dec/30/1899	Birthdate	Dec/30/1899
	TestDate	Aug/09/2025	TestDate	Aug/09/2025	TestDate	Aug/09/2025	TestDate	Aug/09/2025	TestDate	Aug/09/2025	TestDate	Aug/09/2025	TestDate	Aug/09/2025	TestDate	Aug/09/2025
	TestTime	13:58:57	TestTime	13:58:57	TestTime	14:00:26	TestTime	14:00:26	TestTime	14:03:12	TestTime	14:03:12	TestTime	14:03:54	TestTime	14:03:54
	Protocol	ABI ROD	Protocol	ABI ROD	Protocol	ABI ROD	Protocol	ABI ROD	Protocol	ABI ROD	Protocol	ABI ROD	Protocol	ABI ROD	Protocol	ABI ROD
	Step_No	1	Step_No	1	Step_No	3	Step_No	3	Step_No	6	Step_No	6	Step_No	8	Step_No	8
	Label	R	Label	L	Label	R	Label	L	Label	R	Label	L	Label	R	Label	L
	Stimulus	Scotopic WHT -40dB Flash	Stimulus	Scotopic WHT -40dB Flash	Stimulus	Scotopic WHT -24dB Flash	Stimulus	Scotopic WHT -24dB Flash	Stimulus	Scotopic WHT -12dB Flash	Stimulus	Scotopic WHT -12dB Flash	Stimulus	Scotopic WHT -4dB Flash	Stimulus	Scotopic WHT -4dB Flash
	Low cut (Hz)	0.3	Low cut (Hz)	0.3	Low cut (Hz)	0.3	Low cut (Hz)	0.3	Low cut (Hz)	0.3	Low cut (Hz)	0.3	Low cut (Hz)	0.3	Low cut (Hz)	0.3
	High cut (Hz)	500	High cut (Hz)	500	High cut (Hz)	500	High cut (Hz)	500	High cut (Hz)	500	High cut (Hz)	500	High cut (Hz)	500	High cut (Hz)	500
	Notch	OFF	Notch	OFF	Notch	OFF	Notch	OFF	Notch	OFF	Notch	OFF	Notch	OFF	Notch	OFF
Cursor #	4963 Time	4963 Amp	4964 Time	4964 Amp	4965 Time	4965 Amp	4966 Time	4966 Amp	4967 Time	4967 Amp	4968 Time	4968 Amp	4969 Time	4969 Amp	4970 Time	4970 Amp
1
2
3
4
5
6
7
8
9
10
Wave Data	4963 Time	4963 Amp	4964 Time	4964 Amp	4965 Time	4965 Amp	4966 Time	4966 Amp	4967 Time	4967 Amp	4968 Time	4968 Amp	4969 Time	4969 Amp	4970 Time	4970 Amp
	-20	-.4357242	-20	-.3668966	-20	.9036407	-20	1.854512	-20	.4036047	-20	-.6789218	-20	11.31488	-20	17.61905
	-19	.2646841	-19	-.5165011	-19	1.128351	-19	1.731212	-19	.4102674	-19	-.5323704	-19	11.86101	-19	19.32088
	-18	1.142321	-18	-.3794128	-18	1.438169	-18	1.897778	-18	.2925192	-18	-.6877599	-18	12.43214	-18	21.30252
	-17	1.864731	-17	-.1226153	-17	1.685678	-17	2.00001	-17	4.386673E-02	-17	-.4990281	-17	13.28504	-17	23.19704
	-16	2.358056	-16	.57824	-16	1.923783	-16	2.099164	-16	-.1605655	-16	-.2646233	-16	14.50929	-16	25.02968
	-15	2.81243	-15	.5565355	-15	1.862655	-15	2.241393	-15	-.2378014	-15	-.1504411	-15	15.47204	-15	26.6263
	-14	.722961	-14	-.7541367	-14	2.53337	-14	1.433684	-14	-.6374652	-14	-.938101	-14	13.13946	-14	22.43096
	-13	2.811194	-13	-.7777511	-13	2.290302	-13	2.512088	-13	-.609771	-13	-.1549461	-13	12.73377	-13	23.61773
	-12	3.503398	-12	1.0541	-12	2.557365	-12	3.678465	-12	-.6460799	-12	-1.195743	-12	14.59458	-12	26.42521
	-11	3.275396	-11	1.057469	-11	1.152775	-11	1.8822	-11	-5.687333E-02	-11	-.2879855	-11	15.95365	-11	28.23043
	-10	3.283581	-10	1.771546	-10	.9927837	-10	1.592539	-10	2.743013E-02	-10	.5502273	-10	17.88593	-10	29.28259
	-9	3.278051	-9	.9879861	-9	1.649332	-9	2.349382	-9	.4959511	-9	1.123902	-9	18.52484	-9	29.77087
	-8	2.818162	-8	.5184025	-8	2.305122	-8	2.519765	-8	2.027169	-8	2.799612	-8	19.0135	-8	30.96172
	-7	2.865043	-7	-.1795494	-7	2.405717	-7	2.414066	-7	1.508335	-7	2.086689	-7	18.03169	-7	30.92176
	-6	7.533928	-6	5.083377E-02	-6	2.327474	-6	2.781994	-6	3.099327	-6	3.330056	-6	19.63401	-6	30.52833
	-5	2.755977	-5	-.2115122	-5	2.925732	-5	3.028866	-5	2.638741	-5	2.654881	-5	21.02401	-5	32.88076
	-4	5.154695	-4	.7343895	-4	2.859848	-4	1.578847	-4	3.040632	-4	3.095004	-4	21.04255	-4	31.42861
	-3	5.953535	-3	.4904552	-3	3.611733	-3	2.711952	-3	2.085692	-3	1.728021	-3	21.26772	-3	32.41528
	-2	3.742081	-2	1.142142	-2	5.112319	-2	4.547882	-2	1.660949	-2	-.5131506	-2	20.82282	-2	32.28918
	-1	4.029433	-1	-.8450891	-1	5.487445	-1	4.309207	-1	1.464316	-1	-1.34408	-1	20.59941	-1	33.55874
	0	4.819439	0	-1.064952	0	5.29646	0	4.845828	0	-.7343045	0	-3.544767	0	19.50772	0	34.8452
	1	3.032617	1	-.655483	1	5.344962	1	5.14627	1	-.759145	1	-2.851871	1	17.56823	1	33.75641
	2	.9449252	2	-3.731193	2	4.779768	2	3.678406	2	-1.138959	2	-2.857188	2	18.5791	2	34.87241
	3	.9165899	3	-2.806106	3	5.820379	3	3.510294	3	-.7118644	3	-2.094584	3	17.70209	3	35.10997
	4	-.4313115	4	-5.048721	4	7.810771	4	5.184405	4	.2705284	4	-1.52135	4	17.70473	4	34.67524
	5	-3.949118	5	-2.660573	5	8.059545	5	6.151205	5	-.2513219	5	-1.375715	5	12.79401	5	31.80226
	6	-6.864017	6	-7.186	6	6.201982	6	5.689114	6	-.1878249	6	-1.47123	6	6.411731E-02	6	17.77209
	7	-5.042217	7	-8.928423	7	5.165465	7	4.55866	7	-2.756222	7	-4.141634	7	-24.24965	7	-9.248837
	8	-3.805221	8	-7.730492	8	4.487192	8	3.468841	8	-5.927693	8	-6.953609	8	-59.90325	8	-48.08739
	9	-4.099957	9	-8.283788	9	4.867742	9	2.26133	9	-11.74737	9	-13.70481	9	-105.1479	9	-94.17863
	10	-5.643268	10	-7.876527	10	4.551194	10	2.214499	10	-20.60508	10	-23.94749	10	-151.0958	10	-143.5414
	11	-7.572502	11	-6.667737	11	3.807994	11	1.653725	11	-30.45048	11	-35.49702	11	-190.9386	11	-186.2404
	12	-5.38803	12	-5.687209	12	4.384443	12	.551899	12	-42.55238	12	-48.96267	12	-227.0156	12	-219.3349
	13	-4.197807	13	-9.857047	13	1.799532	13	-2.068694	13	-53.12032	13	-60.19569	13	-253.3439	13	-241.6061
	14	-8.236361	14	-7.476587	14	.9869284	14	-1.536771	14	-65.71937	14	-74.01097	14	-268.0822	14	-251.1269
	15	-6.14586	15	-4.961093	15	-1.176926	15	-3.911126	15	-77.8602	15	-87.79842	15	-272.5199	15	-252.5349
	16	-2.384171	16	-6.344969	16	-4.410894	16	-8.188008	16	-90.9672	16	-101.0079	16	-264.4082	16	-244.1028
	17	-5.084134	17	-4.860186	17	-4.848276	17	-10.20681	17	-104.4489	17	-115.7848	17	-257.6913	17	-236.0747
	18	-3.70715	18	-5.284458	18	-4.400803	18	-10.68471	18	-117.3929	18	-127.0358	18	-256.292	18	-230.364
	19	-2.371476	19	-6.393655	19	-5.32242	19	-11.95528	19	-131.7626	19	-140.5297	19	-244.9328	19	-210.5772
	20	-4.387698	20	-8.333658	20	-6.789952	20	-12.87009	20	-144.9844	20	-153.3969	20	-178.6966	20	-141.6284
	21	-4.82003	21	-5.647151	21	-7.649963	21	-12.32094	21	-159.4593	21	-168.1409	21	-39.5258	21	-16.19877
	22	-6.790337	22	-10.02318	22	-10.05182	22	-15.97479	22	-177.5043	22	-186.2205	22	94.62035	22	102.711
	23	-5.77729	23	-10.69227	23	-11.45981	23	-18.51275	23	-198.72	23	-205.7624	23	159.4376	23	161.5487
	24	-4.700919	24	-9.545605	24	-12.0753	24	-19.79369	24	-208.4622	24	-218.7684	24	151.3945	24	163.2493
	25	-7.55795	25	-9.524186	25	-15.20427	25	-21.96221	25	-176.5114	25	-199.1825	25	84.44341	25	112.1988
	26	-9.093713	26	-7.522413	26	-17.58369	26	-25.21597	26	-96.70244	26	-131.9823	26	-14.18071	26	28.17281
	27	-7.551437	27	-7.44871	27	-21.3265	27	-29.2453	27	13.06789	27	-23.47706	27	-7.209502	27	9.398038
	28	-10.54011	28	-11.57209	28	-20.32825	28	-28.64978	28	100.0758	28	79.11165	28	178.274	28	131.6566
	29	-9.940974	29	-11.56595	29	-9.867927	29	-18.3937	29	132.8644	29	134.2508	29	366.134	29	305.0232
	30	-8.917921	30	-10.28776	30	16.74526	30	11.36319	30	107.8471	30	128.5404	30	464.9241	30	427.2421
	31	-8.053036	31	-12.6433	31	63.42789	31	63.52091	31	56.91381	31	73.97837	31	476.034	31	470.4242
	32	-4.73223	32	-11.76679	32	120.2704	32	122.4871	32	93.72066	32	65.50302	32	419.9324	32	443.5206
	33	-5.699837	33	-12.03605	33	162.6809	33	164.4237	33	258.0507	33	183.1953	33	318.3725	33	367.5404
	34	-6.549747	34	-8.571422	34	173.9993	34	173.5419	34	417.912	34	347.8146	34	205.5877	34	263.4935
	35	-5.700966	35	-9.583933	35	148.7134	35	144.8669	35	485.3773	35	451.8993	35	127.041	35	172.3492
	36	-6.193981	36	-11.27588	36	115.015	36	112.5188	36	473.9994	36	474.7909	36	117.1381	36	128.8269
	37	-5.63987	37	-8.448107	37	143.8609	37	154.2512	37	405.78	37	427.1795	37	160.3594	37	144.0977
	38	-3.066504	38	-6.144046	38	261.6974	38	276.9456	38	304.6971	38	330.3246	38	213.2336	38	191.6879
	39	-3.04619	39	-5.240142	39	386.2749	39	393.1722	39	231.7111	39	241.5641	39	243.9375	39	234.1844
	40	-2.414844	40	-6.923538	40	452.2268	40	454.1269	40	226.9208	40	209.769	40	254.0631	40	257.9559
	41	-1.146861	41	-4.243929	41	446.0941	41	451.6804	41	272.9001	41	237.8322	41	247.0959	41	259.134
	42	-1.590381	42	-5.669146	42	381.927	42	391.9179	42	317.7947	42	285.5162	42	233.0059	42	247.2481
	43	-.6940715	43	-3.285886	43	298.2529	43	310.8365	43	332.5258	43	314.4802	43	218.2542	43	230.7216
	44	1.439684	44	-5.966477E-02	44	251.9604	44	263.9919	44	322.7625	44	320.7281	44	210.0901	44	217.0807
	45	3.368412	45	.8953716	45	281.3739	45	286.1144	45	295.7294	45	303.9713	45	211.4092	45	214.1771
	46	5.504079	46	4.067326	46	356.6791	46	349.3873	46	269.5273	46	278.8213	46	217.279	46	216.3036
	47	7.323999	47	6.558545	47	414.2966	47	402.9316	47	254.981	47	255.0424	47	222.7394	47	223.786
	48	10.3619	48	7.700027	48	427.8119	48	418.8327	48	253.5747	48	243.7055	48	224.9591	48	231.2132
	49	12.06763	49	8.564621	49	404.0652	49	402.5609	49	263.295	49	247.1831	49	223.682	49	234.7186
	50	12.04432	50	8.545189	50	362.4254	50	371.155	50	274.5145	50	257.5382	50	219.4341	50	233.5004
	51	13.40215	51	10.30085	51	326.8046	51	341.495	51	281.0826	51	269.6927	51	212.193	51	228.2702
	52	14.54207	52	10.40135	52	309.5681	52	324.2041	52	279.8799	52	273.7043	52	206.5623	52	224.0337
	53	16.19822	53	12.45879	53	311.3903	53	321.2321	53	272.918	53	272.4811	53	202.4368	53	216.9581
	54	14.51078	54	12.44125	54	327.2835	54	331.2265	54	264.9209	54	266.678	54	201.9621	54	214.2267
	55	19.8028	55	16.08524	55	343.3817	55	342.189	55	256.7727	55	258.4348	55	204.7851	55	213.154
	56	22.95191	56	20.0838	56	352.6971	56	348.3505	56	254.1125	56	253.688	56	208.4102	56	213.1022
	57	27.92968	57	25.64091	57	356.2792	57	350.8151	57	252.0313	57	249.2279	57	210.3499	57	215.4567
	58	33.70695	58	31.63808	58	352.2429	58	348.8451	58	252.0627	58	247.5964	58	211.4709	58	215.3945
	59	38.41654	59	37.28638	59	347.9319	59	344.6558	59	252.3908	59	246.8678	59	214.2596	59	217.8038
	60	45.56815	60	42.87809	60	343.1898	60	340.0146	60	251.44	60	245.2066	60	218.4573	60	219.5106
	61	48.59423	61	42.24232	61	337.9466	61	335.4784	61	251.015	61	244.9794	61	220.1033	61	224.6997
	62	55.02402	62	43.86294	62	334.139	62	331.0841	62	247.9906	62	243.6768	62	219.4352	62	228.9912
	63	56.43615	63	44.70723	63	331.6206	63	327.0088	63	244.3155	63	243.5376	63	216.021	63	231.2438
	64	52.90797	64	46.36613	64	331.0373	64	327.9544	64	238.3247	64	241.3539	64	213.459	64	230.6215
	65	54.66932	65	48.78074	65	330.4013	65	328.133	65	232.1538	65	238.2542	65	207.8832	65	227.4185
	66	57.14118	66	51.74795	66	330.7402	66	328.8832	66	225.6158	66	234.2679	66	202.9845	66	224.5714
	67	65.15269	67	55.43717	67	331.5572	67	330.1812	67	220.1667	67	229.4233	67	196.2944	67	217.8543
	68	67.68946	68	62.50489	68	332.4153	68	330.1326	68	215.1083	68	224.8658	68	189.7904	68	212.666
	69	70.03567	69	66.21106	69	331.9277	69	328.6854	69	208.598	69	216.8516	69	182.9575	69	205.7336
	70	76.96564	70	67.98868	70	330.6283	70	325.7636	70	203.1371	70	210.0155	70	175.4514	70	197.362
	71	78.91718	71	72.59062	71	328.3685	71	323.6683	71	195.953	71	201.5797	71	169.0793	71	190.3035
	72	79.87869	72	71.70361	72	324.4339	72	317.1068	72	189.8129	72	194.7965	72	162.9406	72	182.9553
	73	82.34351	73	72.22655	73	322.7057	73	312.6244	73	184.7659	73	188.7499	73	158.3103	73	176.4571
	74	83.61393	74	74.04685	74	320.9586	74	309.4149	74	179.399	74	182.4736	74	153.4227	74	169.0032
	75	82.95987	75	78.81762	75	318.8059	75	306.4413	75	174.3596	75	178.2217	75	151.148	75	164.1792
	76	85.35095	76	81.88197	76	317.4208	76	305.3028	76	166.7826	76	170.7727	76	151.2988	76	163.3037
	77	90.92809	77	84.58247	77	316.5689	77	304.0669	77	162.2692	77	166.283	77	151.0698	77	163.8974
	78	93.9724	78	82.89606	78	315.6898	78	302.287	78	159.6427	78	163.249	78	154.0026	78	167.7769
	79	89.98454	79	85.62407	79	313.3109	79	297.2522	79	157.1009	79	160.9672	79	154.1309	79	169.5085
	80	91.89414	80	78.6042	80	309.2914	80	293.4586	80	153.2851	80	159.4874	80	152.735	80	169.462
	81	88.75465	81	74.54097	81	304.6393	81	289.7643	81	149.32	81	155.2707	81	150.0228	81	166.8492
	82	84.99788	82	70.3369	82	298.8636	82	284.3027	82	146.2882	82	152.0494	82	150.6848	82	165.6068
	83	81.86561	83	70.146	83	293.8913	83	279.1454	83	142.7184	83	147.2935	83	150.7638	83	166.5691
	84	79.69807	84	72.78225	84	288.3867	84	275.4117	84	140.5698	84	144.2199	84	148.3152	84	166.1112
	85	82.43006	85	77.74385	85	282.0547	85	270.8349	85	138.9599	85	142.723	85	145.6794	85	166.083
	86	86.31603	86	84.23506	86	274.9536	86	264.9405	86	136.5852	86	138.5128	86	140.9388	86	163.378
	87	90.85753	87	92.69064	87	268.7849	87	259.5669	87	135.1614	87	136.4682	87	134.8533	87	158.0781
	88	94.38088	88	96.4227	88	264.2841	88	256.5528	88	133.2843	88	132.4628	88	129.5534	88	153.9053
	89	99.09439	89	92.64987	89	260.6068	89	251.6745	89	131.9056	89	131.4969	89	124.4462	89	148.5274
	90	97.95988	90	85.11648	90	257.9334	90	248.8886	90	127.9588	90	128.9795	90	119.9012	90	143.0884
	91	94.0526	91	84.60473	91	256.0029	91	247.1259	91	125.2087	91	126.7557	91	115.2244	91	137.7387
	92	88.99229	92	73.28729	92	255.0218	92	243.5743	92	124.0633	92	126.2974	92	111.5157	92	134.783
	93	83.08202	93	68.36933	93	251.8941	93	239.3851	93	122.233	93	123.7438	93	109.3878	93	131.6291
	94	80.86177	94	71.04106	94	248.3174	94	233.7073	94	121.8417	94	124.8374	94	106.5486	94	130.805
	95	76.45573	95	75.5264	95	244.9514	95	228.3821	95	119.981	95	125.2096	95	105.2317	95	131.2875
	96	81.27326	96	84.46445	96	239.8328	96	221.1143	96	119.6774	96	125.9591	96	101.6967	96	129.2303
	97	92.07272	97	92.47494	97	236.2152	97	216.9186	97	118.6491	97	125.659	97	95.50087	97	125.2679
	98	91.92552	98	95.34936	98	232.518	98	212.9012	98	117.4108	98	123.571	98	88.06551	98	118.263
	99	96.87	99	93.84325	99	226.7141	99	207.6602	99	116.3534	99	123.622	99	85.92958	99	113.5902
	100	97.51529	100	88.30967	100	221.0719	100	202.9096	100	114.8694	100	121.8454	100	81.95695	100	109.459
	101	97.29686	101	83.18512	101	215.8005	101	198.4119	101	114.132	101	122.133	101	76.0809	101	104.8595
	102	86.27638	102	71.79044	102	210.2009	102	193.7558	102	111.6102	102	120.1024	102	72.48796	102	101.1073
	103	79.59698	103	65.60825	103	203.8617	103	187.9075	103	108.7091	103	116.2076	103	66.0571	103	94.0626
	104	73.04894	104	57.53481	104	198.5081	104	184.6584	104	106.1448	104	113.1392	104	61.77205	104	88.77412
	105	68.57161	105	58.05568	105	194.6925	105	179.9662	105	103.1869	105	110.0429	105	57.03535	105	83.84011
	106	65.04031	106	60.1744	106	190.5872	106	176.2293	106	100.7135	106	108.9138	106	52.6613	106	79.09836
	107	68.05379	107	68.98712	107	187.2575	107	173.5335	107	97.70123	107	106.4945	107	49.73695	107	74.60777
	108	73.0192	108	78.00865	108	182.9339	108	170.4288	108	95.91017	108	104.8536	108	45.47242	108	69.6823
	109	77.37151	109	82.73473	109	178.9178	109	167.2693	109	91.7004	109	101.2841	109	42.87738	109	65.92612
	110	78.79819	110	83.54906	110	174.3838	110	163.937	110	88.32191	110	97.22501	110	39.92533	110	62.25474
	111	81.8104	111	80.6562	111	171.1117	111	161.477	111	86.01883	111	95.05994	111	38.81843	111	60.49841
	112	79.38796	112	71.70514	112	167.3744	112	157.3181	112	83.28371	112	92.33195	112	37.98843	112	59.09251
	113	75.20473	113	66.06464	113	163.4225	113	152.8721	113	81.43285	113	89.51237	113	36.35528	113	57.01871
	114	66.55968	114	55.34553	114	161.4295	114	151.6179	114	78.28372	114	85.70065	114	36.88014	114	55.79037
	115	61.73215	115	48.7458	115	157.2918	115	147.0723	115	77.42302	115	83.00505	115	36.50102	115	55.30232
	116	57.7365	116	45.38865	116	153.406	116	142.8148	116	75.1237	116	80.52709	116	34.54919	116	54.79728
	117	51.13907	117	44.93845	117	149.745	117	139.3471	117	73.04317	117	76.64082	117	31.79	117	51.74361
	118	48.5286	118	47.47849	118	146.2353	118	136.1328	118	70.35265	118	75.2209	118	28.44634	118	50.68863
	119	52.5465	119	51.46314	119	141.5627	119	131.868	119	67.24039	119	71.47885	119	26.35046	119	49.19493
	120	50.62326	120	56.04245	120	136.3594	120	127.064	120	65.98213	120	69.407	120	23.38932	120	45.11436
	121	50.91926	121	56.62115	121	132.5396	121	124.3462	121	63.78646	121	65.77138	121	20.29644	121	41.75185
	122	57.49877	122	58.93734	122	129.1707	122	119.7995	122	61.1357	122	63.15807	122	17.52954	122	38.23005
	123	55.62969	123	55.61631	123	125.6321	123	116.5056	123	57.91351	123	62.06747	123	17.96997	123	36.73772
	124	53.6011	124	49.45516	124	120.6253	124	113.8387	124	55.32305	124	60.27329	124	16.81145	124	35.5892
	125	52.2112	125	46.35018	125	115.8397	125	110.0124	125	53.29083	125	59.73793	125	16.50415	125	34.58188
	126	48.07101	126	41.70953	126	112.0403	126	106.6195	126	50.37963	126	55.47084	126	16.95339	126	33.85453
	127	44.58675	127	34.13758	127	108.215	127	103.0086	127	48.79607	127	53.87077	127	13.43652	127	29.03519
	128	39.95138	128	31.95991	128	105.338	128	100.3342	128	47.62383	128	53.31542	128	13.09354	128	27.52267
	129	36.50356	129	30.92701	129	101.2823	129	96.27684	129	45.93867	129	52.0025	129	11.08241	129	26.26739
	130	33.74107	130	33.44424	130	97.41631	130	93.28879	130	44.60493	130	49.71512	130	8.443719	130	24.84065
	131	35.38528	131	33.39146	131	93.25362	131	90.12639	131	41.84885	131	45.94109	131	2.905124	131	23.52863
	132	34.71728	132	33.99131	132	88.35001	132	85.10891	132	39.71061	132	42.75889	132	-1.996881	132	20.13537
	133	33.97037	133	33.13059	133	83.81657	133	80.3377	133	36.12875	133	38.3471	133	-2.676231	133	20.66834
	134	36.13301	134	31.1531	134	81.04798	134	77.33675	134	31.97477	134	35.25794	134	-4.418503	134	18.58933
	135	33.77256	135	28.56611	135	77.67751	135	74.11958	135	29.60892	135	33.24977	135	-4.887397	135	20.54734
	136	32.58736	136	27.65603	136	74.64204	136	71.58704	136	25.27954	136	28.52831	136	-4.667877	136	20.88316
	137	32.3577	137	25.01079	137	70.96449	137	69.70129	137	22.70184	137	25.83846	137	-4.703074	137	20.56042
	138	30.28304	138	21.1241	138	65.25056	138	66.53683	138	18.29076	138	21.52513	138	-5.566369	138	20.35642
	139	27.08103	139	21.30202	139	58.37346	139	59.88132	139	13.77928	139	17.61692	139	-7.543276	139	18.19068
	140	25.04744	140	17.17409	140	53.69242	140	55.47106	140	9.479025	140	13.64235	140	-7.88878	140	15.94027
	141	21.34447	141	15.30065	141	50.57595	141	53.28265	141	7.993276	141	11.55394	141	-8.732779	141	13.5178
	142	20.32583	142	14.58894	142	47.29443	142	50.37038	142	7.17064	142	10.9303	142	-7.539265	142	13.11405
	143	18.06522	143	14.34857	143	43.18306	143	47.23215	143	4.377943	143	9.359565	143	-7.958893	143	12.15085
	144	18.92983	144	14.1544	144	39.11683	144	44.39627	144	2.02547	144	8.217661	144	-10.20194	144	10.31425
	145	14.51926	145	11.60858	145	36.36898	145	42.37048	145	.629141	145	6.523103	145	-10.2739	145	10.27454
	146	17.5969	146	15.70538	146	33.43847	146	38.57322	146	-1.020155	146	5.801554	146	-12.10666	146	9.961597
	147	14.88068	147	14.74138	147	31.21468	147	36.30145	147	-4.035103	147	2.791444	147	-12.89184	147	9.771945
	148	11.92127	148	13.28198	148	28.28523	148	32.85604	148	-6.560974	148	2.349675E-02	148	-13.7375	148	10.87551
	149	13.70152	149	9.86637	149	26.72359	149	28.72342	149	-9.364332	149	-2.15015	149	-14.33279	149	10.94792
	150	14.41675	150	10.52328	150	25.37423	150	26.54978	150	-14.83946	150	-6.774431	150	-15.18979	150	11.21948
	151	14.45678	151	7.453617	151	22.68857	151	24.68846	151	-17.88577	151	-8.72154	151	-16.44406	151	10.80404
	152	11.4551	152	6.575296	152	20.56744	152	21.62991	152	-19.4494	152	-10.97382	152	-16.24173	152	12.44841
	153	9.725012	153	4.993402	153	17.53001	153	19.02049	153	-20.18405	153	-13.95892	153	-16.70337	153	11.21931
	154	8.100876	154	2.754737	154	14.58282	154	17.34643	154	-20.86333	154	-15.17465	154	-15.49788	154	11.72147
	155	6.359735	155	1.251599	155	10.56453	155	13.97019	155	-22.85753	155	-17.32381	155	-15.26173	155	12.60303
	156	7.38243	156	2.64284	156	5.275117	156	10.13428	156	-23.72247	156	-17.43998	156	-15.56374	156	12.8642
	157	8.819614	157	3.959853	157	1.990013	157	7.544024	157	-25.29742	157	-20.04544	157	-16.01355	157	11.29755
	158	9.431409	158	2.646784	158	-1.838496	158	4.916227	158	-25.53176	158	-21.35071	158	-17.20574	158	8.968241
	159	8.321395	159	2.346752	159	-5.974101	159	1.322673	159	-26.76038	159	-22.90166	159	-17.00873	159	8.619584
	160	5.137743	160	1.996434	160	-10.07552	160	-1.596409	160	-27.93175	160	-24.09484	160	-15.97888	160	9.783242
	161	4.663755	161	.4794645	161	-12.73023	161	-4.081258	161	-28.0514	161	-23.41022	161	-13.81351	161	11.3424
	162	5.000531	162	-1.319103	162	-14.83641	162	-7.102638	162	-29.41491	162	-23.68237	162	-12.21587	162	13.11112
	163	4.146734	163	1.026394	163	-17.37726	163	-10.68936	163	-30.29228	163	-24.84727	163	-11.06763	163	13.23775
	164	3.63108	164	.3714588	164	-18.54192	164	-12.1707	164	-31.86326	164	-27.01374	164	-9.954287	164	14.13411
	165	5.99077	165	2.132635	165	-20.15529	165	-16.41512	165	-30.27633	165	-27.20792	165	-10.21481	165	13.59323
	166	3.294949	166	2.694342	166	-20.83306	166	-20.16163	166	-29.31167	166	-27.53309	166	-9.897696	166	13.58862
	167	2.997375	167	3.325212	167	-19.53454	167	-21.93126	167	-29.54846	167	-28.23712	167	-12.17008	167	12.92271
	168	3.60552	168	1.451707	168	-19.35591	168	-23.2107	168	-28.98911	168	-25.98884	168	-12.74125	168	11.78873
	169	3.245955	169	.274708	169	-20.76313	169	-24.138	169	-31.49416	169	-27.15217	169	-11.44448	169	13.67537
	170	2.211272	170	-2.97938	170	-22.80349	170	-25.81121	170	-32.20601	170	-27.60724	170	-10.53006	170	13.15267
	171	2.750961	171	-4.093498	171	-24.67294	171	-24.64363	171	-33.88575	171	-30.34087	171	-6.902061	171	16.90059
	172	3.65234	172	-3.797161	172	-29.43832	172	-26.67277	172	-35.70213	172	-32.78882	172	-3.048273	172	18.7375
	173	2.521984	173	-6.353624	173	-33.85022	173	-28.0038	173	-37.0633	173	-33.52109	173	1.76474	173	23.03388
	174	.3266417	174	-5.115862	174	-37.64989	174	-29.17146	174	-40.03793	174	-35.32638	174	7.721654	174	26.21831
	175	2.602686	175	-5.435146	175	-42.3758	175	-32.40775	175	-40.61304	175	-36.043	175	11.54696	175	28.47208
	176	3.832251	176	-4.876192	176	-46.07785	176	-35.43314	176	-41.61098	176	-37.95045	176	11.68802	176	28.27357
	177	1.373003	177	-4.210696	177	-49.29723	177	-38.07859	177	-42.07715	177	-38.70727	177	6.201325	177	23.33425
	178	3.889753	178	-1.292713	178	-51.21006	178	-40.09306	178	-43.34217	178	-38.79512	178	5.005008	178	20.98133
	179	5.108504	179	-2.934818	179	-53.51953	179	-42.68872	179	-44.16402	179	-39.68324	179	4.105727	179	19.52064
	180	6.177039	180	1.256008	180	-54.75297	180	-44.56922	180	-44.14106	180	-38.95023	180	1.931383	180	18.38227
	181	3.302992	181	-.935927	181	-55.21821	181	-45.54657	181	-43.9739	181	-40.20911	181	-.36165	181	17.95485
	182	2.329796	182	1.994975	182	-55.83513	182	-48.16153	182	-42.70982	182	-39.26661	182	-.8385574	182	17.90911
	183	3.877468	183	-2.922472	183	-55.88826	183	-50.4585	183	-41.88518	183	-39.15943	183	.3369415	183	17.74126
	184	4.487614	184	3.53857	184	-55.22163	184	-51.78023	184	-42.03	184	-37.93089	184	.3153765	184	17.112
	185	5.830935	185	4.199759	185	-53.84705	185	-52.49341	185	-40.15086	185	-35.89003	185	1.200935	185	17.28857
	186	4.772483	186	-.1016535	186	-52.44735	186	-53.10323	186	-39.2789	186	-37.10658	186	.8340424	186	15.94106
	187	6.905244	187	3.701269	187	-50.0321	187	-52.62484	187	-37.48915	187	-36.40101	187	-.4813462	187	14.82569
	188	7.668159	188	4.679705	188	-48.63956	188	-51.12426	188	-36.56089	188	-37.18752	188	.2025068	188	15.4925
	189	6.464499	189	4.725954	189	-48.93725	189	-52.47155	189	-33.5703	189	-34.73494	189	1.870198	189	15.8956
	190	4.554559	190	1.707205	190	-48.0649	190	-51.74787	190	-32.11486	190	-32.00045	190	3.940871	190	17.74839
	191	4.33638	191	1.07104	191	-46.93446	191	-49.88914	191	-30.29822	191	-29.22875	191	6.158237	191	17.95088
	192	7.358624	192	-1.220359	192	-47.08753	192	-49.79586	192	-28.10378	192	-25.65674	192	9.458464	192	19.17428
	193	9.562469	193	-.2185145	193	-48.44551	193	-49.33434	193	-27.77463	193	-24.77444	193	11.19132	193	19.49212
	194	4.931186	194	-.7984887	194	-50.93211	194	-48.81624	194	-26.24791	194	-21.82343	194	11.56024	194	20.25077
	195	3.308986	195	-2.868642	195	-52.59198	195	-48.46244	195	-26.17321	195	-21.80311	195	13.43154	195	21.95899
	196	4.326829	196	-7.084991	196	-55.41521	196	-50.19323	196	-25.29355	196	-20.2782	196	12.50399	196	20.78459
	197	3.223238	197	-6.094345	197	-56.16595	197	-49.57359	197	-23.37985	197	-18.46866	197	11.82269	197	19.50103
	198	1.985795	198	-5.569123	198	-56.20353	198	-50.50171	198	-22.02374	198	-17.93739	198	8.239873	198	17.20415
	199	.6578961	199	-11.1597	199	-56.43095	199	-50.93506	199	-21.79948	199	-17.4863	199	3.194352	199	14.30297
	200	-.4213993	200	-14.00671	200	-55.44538	200	-50.14861	200	-24.55013	200	-20.43183	200	-4.286765	200	9.462515
	201	9.372525E-02	201	-14.14153	201	-53.11607	201	-49.33301	201	-25.7171	201	-20.7013	201	-6.144985	201	7.23709
	202	-2.463637	202	-16.02286	202	-51.36045	202	-48.88751	202	-28.34179	202	-23.06124	202	-4.822615	202	8.616825
	203	-1.096993	203	-16.29144	203	-49.6356	203	-48.32915	203	-30.29512	203	-24.97488	203	-7.021355	203	7.889327
	204	-.6446327	204	-13.32859	204	-47.64008	204	-45.49729	204	-30.88663	204	-26.21277	204	-7.002865	204	8.139105
	205	-2.012183	205	-14.08477	205	-46.18355	205	-45.70937	205	-30.19674	205	-27.14978	205	-8.259327	205	7.96837
	206	-3.081786	206	-15.02138	206	-44.98735	206	-46.25393	206	-27.27437	206	-24.56666	206	-9.027843	206	7.168672
	207	-2.32958	207	-12.27326	207	-42.55025	207	-44.61861	207	-25.35154	207	-23.5816	207	-8.551506	207	5.44143
	208	-.6370838	208	-11.82862	208	-41.21863	208	-43.14917	208	-23.36246	208	-21.68308	208	-9.425499	208	3.746809
	209	-1.082028	209	-12.41137	209	-41.2561	209	-42.76925	209	-23.75824	209	-21.41223	209	-7.874242	209	3.023426
	210	-1.180284	210	-12.40176	210	-38.37433	210	-40.77423	210	-26.77416	210	-24.51096	210	-8.00263	210	1.352738
	211	-2.966011	211	-11.25302	211	-35.67046	211	-38.1213	211	-28.78244	211	-26.23541	211	-7.743453	211	-.7162097
	212	-4.130608	212	-9.477715	212	-34.62148	212	-36.82041	212	-28.18836	212	-29.01212	212	-7.146486	212	-1.372561
	213	-7.300056	213	-9.392685	213	-34.59047	213	-36.21738	213	-26.61577	213	-28.60607	213	-9.037229	213	-4.881444
	214	-7.99855	214	-8.171562	214	-32.61663	214	-33.92511	214	-27.03909	214	-28.55069	214	-10.47405	214	-6.339837
	215	-8.063648	215	-11.83716	215	-32.61855	215	-33.68267	215	-25.64595	215	-27.46095	215	-15.59956	215	-10.06865
	216	-10.08804	216	-8.529642	216	-32.33588	216	-34.20012	216	-24.29684	216	-26.62816	216	-23.72594	216	-15.34326
	217	-11.1932	217	-11.76148	217	-30.50382	217	-32.76675	217	-23.56286	217	-26.24848	217	-30.02919	217	-21.06533
	218	-9.349914	218	-13.81872	218	-28.28651	218	-31.1278	218	-21.03304	218	-23.35072	218	-32.0363	218	-23.61107
	219	-10.19852	219	-17.53532	219	-27.03106	219	-29.37812	219	-21.66108	219	-24.08931	219	-36.26801	219	-26.17577
	220	-9.145437	220	-14.84196	220	-27.24597	220	-28.46093	220	-20.44304	220	-23.2308	220	-41.85128	220	-29.80706
	221	-5.985323	221	-17.02205	221	-26.24269	221	-26.33907	221	-20.94433	221	-25.29406	221	-45.47224	221	-32.00573
	222	-7.733904	222	-18.31898	222	-26.46045	222	-26.49737	222	-21.10707	222	-24.60752	222	-49.01915	222	-36.96531
	223	-8.834091	223	-18.86664	223	-26.05334	223	-25.53295	223	-21.7457	223	-24.82864	223	-52.36742	223	-40.94715
	224	-10.75939	224	-21.15507	224	-25.76492	224	-24.25826	224	-23.66924	224	-26.76084	224	-54.60851	224	-45.05836
	225	-7.825536	225	-20.73411	225	-27.28428	225	-25.63213	225	-24.72816	225	-27.81104	225	-55.85445	225	-47.76551
	226	-10.67934	226	-19.89223	226	-29.21589	226	-26.5889	226	-28.69631	226	-31.77239	226	-56.13803	226	-48.89906
	227	-11.577	227	-19.90071	227	-29.42967	227	-26.34847	227	-30.78679	227	-32.94737	227	-56.5134	227	-50.44318
	228	-11.82816	228	-21.02619	228	-29.01539	228	-25.38655	228	-32.61189	228	-34.94328	228	-56.29803	228	-48.87149
	229	-14.19751	229	-20.21735	229	-29.96786	229	-26.04639	229	-34.94391	229	-37.21783	229	-56.10913	229	-48.9098
	230	-11.29561	230	-20.92132	230	-30.21949	230	-26.27935	230	-36.63174	230	-38.87749	230	-55.64957	230	-49.23956
	231	-10.14439	231	-21.684	231	-30.77431	231	-25.9064	231	-38.48471	231	-42.28271	231	-56.70158	231	-48.97538
	232	-12.04525	232	-23.17137	232	-31.59216	232	-27.28317	232	-39.74808	232	-43.10201	232	-57.21378	232	-48.43472
	233	-10.89353	233	-23.83216	233	-33.08663	233	-28.8681	233	-40.37075	233	-45.0451	233	-57.44225	233	-46.75352
	234	-11.58599	234	-23.71426	234	-33.45347	234	-29.13334	234	-40.93561	234	-44.94622	234	-60.79748	234	-47.86323
	235	-16.75727	235	-24.2973	235	-33.87111	235	-29.46449	235	-40.30097	235	-44.56567	235	-63.7922	235	-49.11558
	236	-15.12451	236	-24.73881	236	-34.39412	236	-30.38058	236	-39.8173	236	-45.68987	236	-66.17605	236	-51.56459
	237	-14.0576	237	-23.41616	237	-35.07355	237	-30.79576	237	-38.56098	237	-45.02253	237	-67.35374	237	-53.27332
	238	-12.93956	238	-26.94631	238	-35.04413	238	-29.96434	238	-38.15383	238	-46.1796	238	-67.63122	238	-53.78814
	239	-12.76131	239	-25.10505	239	-35.42029	239	-31.90699	239	-36.69217	239	-45.02425	239	-68.48833	239	-55.3022
	240	-14.97732	240	-23.84536	240	-35.9323	240	-32.19907	240	-36.9085	240	-45.53152	240	-70.69469	240	-59.21891
	241	-15.62364	241	-22.83572	241	-36.22791	241	-31.8861	241	-36.45507	241	-44.74366	241	-72.28156	241	-62.10117
	242	-14.98799	242	-20.40147	242	-35.92896	242	-32.41195	242	-35.63234	242	-42.1101	242	-69.19521	242	-61.60775
	243	-14.50453	243	-22.48508	243	-36.06946	243	-32.05239	243	-35.57242	243	-42.4593	243	-66.08894	243	-60.00498
	244	-14.48649	244	-16.77369	244	-36.28078	244	-32.02442	244	-34.56585	244	-40.49575	244	-61.6747	244	-58.03902
	245	-17.20395	245	-22.71131	245	-37.54924	245	-32.38556	245	-35.94523	245	-41.73573	245	-58.77462	245	-53.77805
	246	-17.69199	246	-21.60332	246	-37.97412	246	-34.63121	246	-37.2024	246	-42.43354	246	-61.10511	246	-54.36592
	247	-18.88238	247	-22.26434	247	-37.02161	247	-33.9286	247	-38.26936	247	-43.82267	247	-67.29553	247	-59.12823
	248	-19.81565	248	-22.83594	248	-36.4344	248	-34.42461	248	-40.43186	248	-46.42908	248	-69.93765	248	-63.60316
	249	-20.93753	249	-22.98536	249	-37.30605	249	-35.18506	249	-41.36357	249	-46.56393	249	-66.3209	249	-65.37121
	250	-17.83269	250	-21.09582	250	-38.77531	250	-36.27537	250	-42.64861	250	-48.49355	250	-66.88804	250	-64.78566
	251	-17.87171	251	-22.74238	251	-39.30382	251	-36.91368	251	-43.98266	251	-48.65315	251	-68.23488	251	-64.34567
	252	-19.44789	252	-24.36163	252	-38.90831	252	-37.50496	252	-45.66503	252	-50.54426	252	-69.06752	252	-62.16973
	253	-17.58913	253	-25.52675	253	-40.74343	253	-38.34856	253	-47.10372	253	-52.48658	253	-68.71074	253	-61.49232
	254	-14.24047	254	-25.95719	254	-42.11216	254	-39.10962	254	-48.01407	254	-53.63387	254	-67.1584	254	-60.15841
	255	-15.01939	255	-28.17281	255	-42.32915	255	-39.00007	255	-48.55798	255	-54.03218	255	-66.90044	255	-58.38698
	256	-17.71019	256	-29.74176	256	-43.93725	256	-40.69335	256	-48.4818	256	-52.45525	256	-67.80507	256	-58.71593
	257	-19.57202	257	-26.40916	257	-45.43617	257	-40.89939	257	-51.82126	257	-54.05491	257	-70.72797	257	-60.97739
	258	-19.00909	258	-26.39013	258	-47.69936	258	-42.35394	258	-53.09879	258	-53.94085	258	-74.17567	258	-65.22771
	259	-17.96991	259	-29.08766	259	-49.32018	259	-44.40238	259	-51.82269	259	-52.9699	259	-75.82318	259	-67.4287
	260	-17.88443	260	-28.28263	260	-51.5767	260	-45.93256	260	-50.52981	260	-52.13629	260	-77.3877	260	-70.3902
	261	-16.93006	261	-23.29921	261	-52.89957	261	-47.75039	261	-48.17868	261	-49.98661	261	-79.13136	261	-72.56303
	262	-20.11314	262	-23.23702	262	-53.04395	262	-48.67059	262	-47.92783	262	-48.73061	262	-79.89298	262	-73.91888
	263	-17.39575	263	-25.41468	263	-54.40525	263	-50.60545	263	-48.08602	263	-48.13828	263	-81.16893	263	-75.62919
	264	-18.13278	264	-27.29874	264	-54.86441	264	-49.57003	264	-50.1191	264	-49.84631	264	-80.76431	264	-74.52878
	265	-15.16232	265	-26.37451	265	-57.34453	265	-50.85479	265	-48.3119	265	-50.04003	265	-80.43504	265	-74.71583
	266	-16.62303	266	-27.00546	266	-59.16687	266	-53.70646	266	-47.08356	266	-50.08886	266	-81.50133	266	-75.23153
	267	-19.01448	267	-25.9783	267	-58.99952	267	-54.41485	267	-47.34512	267	-50.32996	267	-82.69065	267	-75.83513
	268	-20.35003	268	-26.6255	268	-57.19652	268	-55.19313	268	-47.21518	268	-49.00507	268	-83.8577	268	-74.80238
	269	-16.99275	269	-28.16969	269	-56.64619	269	-56.49154	269	-48.00712	269	-50.51574	269	-82.48557	269	-72.55506
	270	-15.37506	270	-28.42031	270	-58.05936	270	-57.48645	270	-44.81164	270	-50.38094	270	-82.65538	270	-73.10962
	271	-14.40155	271	-26.79219	271	-57.59373	271	-56.06941	271	-44.51231	271	-51.85802	271	-80.13195	271	-70.89012
	272	-13.71851	272	-24.31472	272	-57.66614	272	-57.39581	272	-44.34033	272	-51.24543	272	-78.35892	272	-68.89296
	273	-15.356	273	-26.51097	273	-57.97735	273	-57.68706	273	-44.1837	273	-49.80668	273	-73.39912	273	-65.28958
	274	-15.02234	274	-25.74825	274	-57.8144	274	-56.62403	274	-44.87752	274	-49.82219	274	-69.37381	274	-62.64017
	275	-17.42911	275	-25.04116	275	-59.66132	275	-57.30445	275	-43.69325	275	-47.57418	275	-64.87871	275	-60.23693
	276	-15.50762	276	-25.81209	276	-60.86643	276	-57.28062	276	-43.56428	276	-49.09873	276	-61.53568	276	-58.24994
	277	-16.76365	277	-23.33514	277	-62.84175	277	-57.17001	277	-42.66228	277	-49.55957	277	-59.9178	277	-58.12189
	278	-16.87138	278	-22.5241	278	-63.09953	278	-56.29316	278	-42.30368	278	-48.33676	278	-57.56124	278	-55.11944
	279	-15.22251	279	-25.65777	279	-65.14931	279	-58.41285	279	-42.13152	279	-48.15122	279	-56.3115	279	-54.51592
	280	-13.61543	280	-22.67602	280	-66.313	280	-59.62737	280	-41.81993	280	-48.04459	280	-56.00776	280	-53.48151
	281	-14.85159	281	-20.2545	281	-67.07426	281	-59.84509	281	-41.49969	281	-49.26812	281	-56.09479	281	-53.88279
	282	-16.29165	282	-21.19337	282	-69.38201	282	-62.06561	282	-40.44096	282	-48.56406	282	-56.98511	282	-54.67697
	283	-14.05983	283	-22.62447	283	-70.6688	283	-63.16713	283	-42.43677	283	-49.99147	283	-57.9048	283	-55.1628
	284	-13.22641	284	-24.83556	284	-73.10639	284	-65.09502	284	-43.96091	284	-51.77079	284	-59.88689	284	-56.54536
	285	-12.09762	285	-23.83209	285	-74.95047	285	-67.60018	285	-41.82093	285	-50.53015	285	-61.26466	285	-57.68403
	286	-11.65123	286	-24.11427	286	-75.62141	286	-69.12523	286	-41.5195	286	-51.54304	286	-62.64739	286	-58.82068
	287	-10.49929	287	-25.96044	287	-75.10608	287	-69.81882	287	-40.77178	287	-50.87915	287	-61.8984	287	-58.9922
	288	-9.789572	288	-24.77683	288	-74.84572	288	-69.77987	288	-40.72318	288	-51.92736	288	-60.39792	288	-58.17524
	289	-12.31393	289	-26.96203	289	-75.47275	289	-72.55797	289	-39.5142	289	-50.33122	289	-59.23288	289	-57.59514
	290	-8.913262	290	-26.94283	290	-74.7362	290	-73.00184	290	-39.04693	290	-49.60835	290	-57.97003	290	-56.73642
	291	-11.42898	291	-23.24585	291	-74.10397	291	-73.44528	291	-38.92898	291	-48.62347	291	-54.95216	291	-55.93803
	292	-9.733522	292	-21.17154	292	-73.0369	292	-74.02145	292	-39.30146	292	-47.58998	292	-49.40499	292	-52.52406
	293	-9.664156	293	-25.32244	293	-72.79275	293	-75.37955	293	-39.69737	293	-49.29912	293	-45.18282	293	-49.06741
	294	-11.32668	294	-22.78669	294	-72.28044	294	-75.48075	294	-37.95201	294	-47.90877	294	-44.29974	294	-47.45399
	295	-11.28954	295	-22.88285	295	-70.15799	295	-73.49551	295	-37.17617	295	-48.35738	295	-45.63427	295	-47.95645
	296	-10.67939	296	-25.12603	296	-69.92808	296	-73.10734	296	-36.53535	296	-47.01635	296	-48.07282	296	-49.69713
	297	-11.00813	297	-22.10909	297	-69.1544	297	-69.93773	297	-37.14487	297	-46.91193	297	-47.58863	297	-51.08585
	298	-11.24765	298	-20.82535	298	-70.10742	298	-68.19488	298	-37.20087	298	-48.70237	298	-49.30692	298	-52.20488
	299	-10.00767	299	-21.59117	299	-70.93101	299	-67.98544	299	-35.63733	299	-48.49268	299	-53.18946	299	-52.39451
	300	-9.753556	300	-20.46099	300	-72.1092	300	-66.44815	300	-37.00408	300	-49.57398	300	-57.1861	300	-54.91908
	301	-9.558862	301	-19.60855	301	-72.86412	301	-66.12986	301	-35.44382	301	-47.13805	301	-61.10854	301	-57.39946
	302	-13.29565	302	-22.37784	302	-74.5252	302	-66.33308	302	-35.43172	302	-46.08899	302	-61.83359	302	-56.79802
	303	-12.22349	303	-22.93344	303	-76.99435	303	-67.91116	303	-34.32903	303	-44.64467	303	-62.24921	303	-58.16293
	304	-12.92225	304	-23.35993	304	-77.86071	304	-67.47559	304	-35.34977	304	-44.02605	304	-63.72403	304	-58.87097
	305	-13.2993	305	-24.58555	305	-78.15335	305	-68.96033	305	-38.35232	305	-45.9566	305	-66.09169	305	-59.43873
	306	-11.07427	306	-24.63496	306	-79.16915	306	-71.61024	306	-39.13734	306	-47.10441	306	-67.47983	306	-60.31682
	307	-11.01986	307	-24.47987	307	-80.33759	307	-73.42141	307	-36.85581	307	-46.74697	307	-67.72958	307	-61.14331
	308	-12.25956	308	-24.37245	308	-81.17966	308	-76.24356	308	-33.88394	308	-44.12214	308	-68.10238	308	-62.33588
	309	-14.21507	309	-24.86367	309	-80.41235	309	-77.91602	309	-32.58466	309	-42.78417	309	-67.50254	309	-61.95179
	310	-13.47478	310	-21.62253	310	-80.24268	310	-79.62624	310	-30.51809	310	-41.65808	310	-69.72056	310	-64.08372
	311	-13.14131	311	-22.29889	311	-80.62497	311	-80.03126	311	-28.74181	311	-39.03859	311	-69.5582	311	-64.4061
	312	-13.48292	312	-22.56847	312	-80.46729	312	-81.72733	312	-27.3342	312	-36.77223	312	-69.68069	312	-64.38938
	313	-15.33276	313	-24.10975	313	-81.14163	313	-83.62802	313	-26.20315	313	-34.25739	313	-69.86345	313	-64.82391
	314	-17.82729	314	-24.89819	314	-80.9241	314	-82.42394	314	-28.53912	314	-35.65899	314	-68.67867	314	-64.86107
	315	-15.33191	315	-25.36687	315	-81.6404	315	-82.56535	315	-29.48102	315	-37.19437	315	-64.88232	315	-62.72324
	316	-15.41148	316	-26.05398	316	-82.54234	316	-83.40899	316	-28.02018	316	-38.05346	316	-61.88663	316	-60.60176
	317	-14.43281	317	-26.21194	317	-82.07333	317	-82.86085	317	-29.58046	317	-39.38197	317	-59.68955	317	-59.23381
	318	-15.63725	318	-25.57969	318	-82.36135	318	-82.5644	318	-29.81696	318	-37.19904	318	-59.77374	318	-57.26125
	319	-15.4314	319	-25.0261	319	-81.57067	319	-82.19595	319	-30.98408	319	-37.25795	319	-60.44894	319	-58.84444
	320	-15.99417	320	-23.94479	320	-81.36031	320	-82.0319	320	-30.42366	320	-36.46798	320	-58.77002	320	-59.1563
	321	-17.63488	321	-26.58282	321	-80.56485	321	-79.62606	321	-30.6748	321	-36.76315	321	-51.7907	321	-55.23103
	322	-16.79498	322	-25.25836	322	-80.81254	322	-80.01719	322	-29.51696	322	-35.74771	322	-48.66816	322	-52.08236
	323	-16.38927	323	-26.71072	323	-80.95145	323	-80.48977	323	-28.90104	323	-33.85662	323	-45.62261	323	-47.9982
	324	-15.62897	324	-24.49758	324	-80.14201	324	-79.71078	324	-27.51397	324	-32.6272	324	-44.26551	324	-44.98248
	325	-14.5653	325	-23.87427	325	-79.24294	325	-79.15002	325	-24.16505	325	-28.78548	325	-43.34025	325	-43.95164
	326	-16.47452	326	-25.22748	326	-78.64471	326	-78.16069	326	-21.22159	326	-27.08097	326	-41.56446	326	-44.53803
	327	-13.40204	327	-25.45066	327	-78.43533	327	-76.49537	327	-18.66651	327	-24.06247	327	-42.68597	327	-45.30018
	328	-14.47638	328	-28.1965	328	-76.76119	328	-73.83073	328	-16.31703	328	-21.02598	328	-41.82743	328	-44.3234
	329	-13.68371	329	-26.42169	329	-76.94157	329	-73.27622	329	-15.97095	329	-20.03822	329	-40.46991	329	-43.93677
	330	-14.83908	330	-25.19124	330	-77.79128	330	-72.51115	330	-15.61059	330	-19.42362	330	-38.37257	330	-43.50071
	331	-14.43338	331	-24.62951	331	-76.2962	331	-70.97464	331	-13.65672	331	-19.95024	331	-37.83394	331	-42.79882
	332	-14.24292	332	-24.59647	332	-74.88178	332	-70.88005	332	-12.31207	332	-19.53964	332	-36.9848	332	-42.25928
	333	-15.45225	333	-26.29817	333	-73.63076	333	-70.81302	333	-10.91368	333	-19.41588	333	-36.76351	333	-39.63126
	334	-15.4407	334	-23.4611	334	-72.77245	334	-70.79891	334	-8.505373	334	-17.86031	334	-39.39396	334	-39.36992
	335	-16.56948	335	-24.56472	335	-73.87083	335	-72.36905	335	-6.849829	335	-15.76483	335	-41.40858	335	-39.29741
	336	-17.92978	336	-25.71045	336	-74.61401	336	-74.86256	336	-6.251195	336	-15.39094	336	-40.10294	336	-38.92455
	337	-13.53572	337	-28.50737	337	-74.19749	337	-76.19266	337	-4.332786	337	-13.18983	337	-37.94506	337	-36.80357
	338	-14.45065	338	-27.2626	338	-73.9491	338	-76.23797	338	-3.542451	338	-12.8657	338	-36.36369	338	-32.04881
	339	-17.62462	339	-27.277	339	-74.30751	339	-78.3846	339	1.088513	339	-9.768741	339	-35.07635	339	-29.73221
	340	-18.50595	340	-26.00486	340	-74.74796	340	-77.881	340	3.553622	340	-6.77246	340	-34.78862	340	-28.55783
	341	-16.37546	341	-23.9926	341	-75.07549	341	-76.87976	341	4.913913	341	-5.597779	341	-34.92344	341	-29.22744
	342	-15.49038	342	-23.6911	342	-75.43944	342	-77.31601	342	6.346513	342	-4.076293	342	-33.90421	342	-28.74154
	343	-15.17866	343	-24.5936	343	-76.07747	343	-76.66947	343	6.268569	343	-5.059644	343	-33.82455	343	-29.41018
	344	-15.82814	344	-23.70922	344	-75.70161	344	-75.61356	344	7.893137	344	-2.664485	344	-33.90487	344	-31.19158
	345	-16.25301	345	-25.00686	345	-75.75163	345	-75.08128	345	8.534269	345	-2.9777	345	-33.89342	345	-31.32373
	346	-17.63048	346	-26.32476	346	-76.71416	346	-76.95252	346	9.501216	346	-1.736509	346	-34.83245	346	-34.71502
	347	-20.06379	347	-26.73901	347	-75.92897	347	-75.55958	347	9.658412	347	-2.634641	347	-35.61292	347	-36.7768
	348	-17.81569	348	-27.71641	348	-75.00153	348	-74.17146	348	8.207351	348	-5.20065	348	-36.38947	348	-38.57262
	349	-17.0193	349	-28.71516	349	-75.37434	349	-74.42537	349	7.181026	349	-5.991893	349	-35.06736	349	-37.62133
	350	-16.9855	350	-25.57423	350	-75.01261	350	-73.35607	350	4.526235	350	-7.845548	350	-34.65858	350	-37.05173
	351	-18.70457	351	-26.34149	351	-74.36584	351	-73.22704	351	3.443845	351	-7.32134	351	-32.99848	351	-36.59121
	352	-17.29129	352	-26.94292	352	-74.63551	352	-73.21024	352	2.637741	352	-7.749387	352	-29.04228	352	-33.46809
	353	-17.11364	353	-27.19961	353	-74.70495	353	-73.51395	353	2.758612	353	-8.722817	353	-27.10651	353	-33.08719
	354	-18.90894	354	-27.07725	354	-74.64881	354	-72.06789	354	3.807117	354	-9.319807	354	-24.49685	354	-30.475
	355	-18.37146	355	-28.78215	355	-74.33729	355	-72.73799	355	5.472896	355	-9.397021	355	-23.37823	355	-28.81318
	356	-17.45742	356	-25.16223	356	-73.3851	356	-73.24011	356	8.0915	356	-7.251245	356	-23.45648	356	-27.93477
	357	-21.26202	357	-23.96068	357	-72.46877	357	-72.17699	357	10.5828	357	-5.4651	357	-23.49	357	-26.69276
	358	-20.85566	358	-26.19652	358	-71.46638	358	-71.46078	358	14.01791	358	-3.404676	358	-23.32699	358	-27.12838
	359	-19.19535	359	-28.71029	359	-69.81145	359	-70.60043	359	16.52122	359	-3.114308	359	-21.96344	359	-25.94426
	360	-17.50112	360	-25.85034	360	-68.5458	360	-69.98685	360	18.87261	360	-1.855894	360	-22.51216	360	-27.18363
	361	-19.3976	361	-25.21311	361	-67.92654	361	-69.68615	361	21.77955	361	1.035873	361	-22.18476	361	-26.10739
	362	-17.29162	362	-25.53042	362	-67.47002	362	-69.26964	362	21.54891	362	.9087664	362	-20.93303	362	-23.8172
	363	-18.89771	363	-24.60135	363	-67.35938	363	-70.47079	363	21.30326	363	2.462493	363	-23.06076	363	-23.80005
	364	-19.03947	364	-28.03318	364	-67.4764	364	-69.27752	364	19.80041	364	.9425569	364	-25.76442	364	-23.63457
	365	-18.21443	365	-30.02575	365	-66.12605	365	-68.95161	365	18.99019	365	-4.084051E-02	365	-32.25111	365	-27.56496
	366	-15.63698	366	-27.68557	366	-63.99335	366	-68.86394	366	18.48414	366	-.4339212	366	-36.9402	366	-32.79587
	367	-17.25088	367	-28.33615	367	-63.47367	367	-67.88969	367	15.73253	367	-1.639825	367	-37.48876	367	-37.54469
	368	-16.73478	368	-26.36139	368	-62.552	368	-66.94545	368	13.87683	368	-.8804959	368	-38.11513	368	-38.19477
	369	-16.26645	369	-26.60628	369	-62.4457	369	-66.10063	369	11.07869	369	-2.838974	369	-39.34376	369	-37.60778
	370	-18.94577	370	-25.88947	370	-63.37011	370	-66.62067	370	10.83829	370	-2.132439	370	-40.13671	370	-39.04754
	371	-18.80553	371	-26.10963	371	-64.07442	371	-65.48627	371	10.59005	371	-1.512247	371	-39.52125	371	-38.15023
	372	-12.92762	372	-28.15736	372	-64.12344	372	-66.86933	372	11.65271	372	.6996566	372	-39.53101	372	-39.17493
	373	-15.10422	373	-26.27272	373	-64.70969	373	-67.4214	373	10.80603	373	2.527472	373	-37.52503	373	-38.06884
	374	-16.81212	374	-25.87099	374	-63.12231	374	-66.14974	374	8.864453	374	2.529913	374	-36.20176	374	-38.61274
	375	-13.11216	375	-24.54742	375	-61.54671	375	-64.97316	375	7.912412	375	2.6118	375	-34.53543	375	-37.19086
	376	-13.28234	376	-23.24668	376	-61.06413	376	-63.42265	376	6.706616	376	.5057392	376	-32.51095	376	-35.64974
	377	-13.11803	377	-22.30161	377	-60.97937	377	-62.28326	377	6.75076	377	-4.342616E-02	377	-31.56149	377	-35.95913
	378	-14.79187	378	-24.19704	378	-61.36671	378	-61.49108	378	7.750235	378	2.000125	378	-29.50373	378	-33.38808
	379	-18.34974	379	-26.78782	379	-63.08643	379	-63.53162	379	8.655157	379	2.731567	379	-27.15816	379	-31.95367
	380	-15.70529	380	-24.24762	380	-65.60178	380	-65.34894	380	9.669935	380	3.578699	380	-26.62826	380	-31.47689
	381	-16.83861	381	-28.47675	381	-63.64535	381	-65.09113	381	9.395964	381	2.069248	381	-27.13181	381	-31.22538
	382	-11.51884	382	-24.68138	382	-61.76855	382	-64.69266	382	8.93112	382	.2191257	382	-29.91542	382	-33.15882
	383	-16.62807	383	-25.45058	383	-60.55619	383	-63.8005	383	6.955184	383	-2.546088	383	-31.9691	383	-33.34747
	384	-13.76266	384	-23.84329	384	-58.55087	384	-61.49157	384	6.394835	384	-3.149591	384	-33.71629	384	-35.33397
	385	-15.20406	385	-23.66902	385	-56.30958	385	-60.26399	385	5.538381	385	-2.851731	385	-33.87159	385	-34.91231
	386	-14.74051	386	-25.12183	386	-54.45493	386	-60.17668	386	3.462763	386	-4.917582	386	-35.07658	386	-36.90425
	387	-13.12674	387	-21.75421	387	-54.48072	387	-60.1506	387	1.18801	387	-6.017977	387	-36.37273	387	-37.97614
	388	-13.04777	388	-23.34751	388	-52.87595	388	-59.28811	388	-2.476412	388	-9.462216	388	-34.80638	388	-37.13395
	389	-13.69591	389	-23.48014	389	-51.82733	389	-60.53242	389	-2.707447	389	-10.42209	389	-35.52827	389	-37.23702
	390	-13.07433	390	-23.8768	390	-50.83939	390	-59.53457	390	-3.461343	390	-11.74823	390	-35.85366	390	-38.03055
	391	-15.17883	391	-22.77278	391	-49.05815	391	-58.3898	391	-5.11394	391	-12.71583	391	-36.60859	391	-40.50718
	392	-15.99805	392	-24.43305	392	-49.08985	392	-58.62968	392	-5.249895	392	-12.23114	392	-34.90975	392	-41.11145
	393	-11.91386	393	-23.27226	393	-48.36047	393	-57.45247	393	-6.442189	393	-13.90035	393	-32.60996	393	-41.05002
	394	-12.42732	394	-21.08501	394	-47.8034	394	-57.16979	394	-5.651658	394	-13.00484	394	-31.22322	394	-41.8456
	395	-12.51228	395	-21.96711	395	-47.11858	395	-56.17116	395	-6.213051	395	-13.75425	395	-29.61304	395	-41.20012
	396	-10.83002	396	-20.72416	396	-47.54689	396	-58.26039	396	-5.828245	396	-13.70549	396	-30.60861	396	-42.6729
	397	-10.74172	397	-20.85842	397	-47.03401	397	-57.44134	397	-5.544995	397	-14.09579	397	-29.78893	397	-40.88148
	398	-8.874558	398	-22.62998	398	-46.82687	398	-57.70884	398	-4.965384	398	-14.3044	398	-31.25525	398	-40.0349
	399	-11.59072	399	-21.53486	399	-46.82766	399	-58.05228	399	-3.505812	399	-12.82296	399	-32.7604	399	-39.44932
	400	-8.743284	400	-21.03034	400	-46.2397	400	-57.31295	400	-2.865686	400	-13.10111	400	-35.19128	400	-40.52315
	401	-7.698771	401	-21.10022	401	-46.85155	401	-56.94627	401	-.4160134	401	-9.83457	401	-36.64005	401	-40.28409
	402	-5.363582	402	-20.76616	402	-46.7069	402	-56.42822	402	-.6639349	402	-9.288931	402	-37.30714	402	-38.49194
	403	-8.250777	403	-19.97552	403	-47.2746	403	-56.20499	403	-1.472246	403	-9.137961	403	-39.16331	403	-38.66479
	404	-9.062246	404	-19.74729	404	-46.95569	404	-53.89559	404	-1.456635	404	-9.207618	404	-39.8477	404	-38.39847
	405	-7.641755	405	-21.29378	405	-47.48814	405	-53.60536	405	-.9654706	405	-9.596373	405	-41.95624	405	-39.85338
	406	-10.50523	406	-21.47392	406	-49.0174	406	-54.02908	406	1.17155	406	-8.730776	406	-42.49377	406	-41.94801
	407	-9.671547	407	-20.84907	407	-48.89417	407	-53.1874	407	.8266683	407	-8.950735	407	-43.74474	407	-42.43916
	408	-8.939216	408	-18.63535	408	-47.68869	408	-52.54265	408	1.444807	408	-8.030192	408	-45.16941	408	-42.31683
	409	-9.869641	409	-18.64871	409	-46.43584	409	-51.88946	409	.8007434	409	-7.927309	409	-43.10332	409	-40.68977
	410	-9.257319	410	-17.99459	410	-45.27388	410	-50.51378	410	1.624474	410	-8.079655	410	-41.59406	410	-41.48113
	411	-9.678979	411	-15.93396	411	-43.41636	411	-49.38093	411	2.765131	411	-6.235991	411	-39.31107	411	-40.40609
	412	-8.061839	412	-17.96852	412	-41.15582	412	-48.95727	412	1.610857	412	-5.182425	412	-40.53416	412	-40.37399
	413	-10.25351	413	-15.68571	413	-40.21938	413	-48.76387	413	1.754629	413	-3.653327	413	-41.80459	413	-41.50671
	414	-12.34217	414	-18.28872	414	-39.26033	414	-47.27857	414	2.715707	414	-4.551414	414	-37.73385	414	-40.27532
	415	-10.71513	415	-16.81928	415	-39.29459	415	-48.69141	415	5.223969	415	-4.243883	415	-34.86837	415	-39.33872
	416	-10.027	416	-16.44802	416	-38.60796	416	-50.40695	416	6.89762	416	-3.418927	416	-32.29908	416	-34.75393
	417	-12.90662	417	-17.11929	417	-37.82373	417	-49.87825	417	8.199308	417	-1.773795	417	-29.99178	417	-30.85847
	418	-10.83379	418	-20.30712	418	-38.78165	418	-50.00044	418	9.021249	418	2.217905	418	-27.14428	418	-27.00752
	419	-14.03129	419	-20.59348	419	-38.7975	419	-49.37876	419	8.383624	419	2.407848	419	-24.86572	419	-23.16112
	420	-14.92371	420	-21.11926	420	-39.06565	420	-49.30743	420	8.353315	420	4.302855	420	-22.5209	420	-22.43362
	421	-13.89881	421	-21.15316	421	-39.53919	421	-47.62775	421	6.532903	421	3.475986	421	-18.83903	421	-20.50136
	422	-15.37947	422	-19.79973	422	-40.29127	422	-50.44835	422	5.904452	422	2.153974	422	-17.31074	422	-20.01908
	423	-13.54453	423	-24.0991	423	-40.69302	423	-51.18493	423	3.669122	423	1.518153	423	-16.82261	423	-20.46931
	424	-18.28027	424	-20.69899	424	-41.58982	424	-51.01238	424	1.574793	424	-.4460955	424	-18.89442	424	-24.27833
	425	-16.20306	425	-23.2512	425	-42.823	425	-51.96745	425	.532656	425	-1.1043	425	-19.59366	425	-26.62266
	426	-13.26674	426	-23.32525	426	-44.17628	426	-52.64212	426	.1489902	426	-3.538865	426	-21.22305	426	-28.7881
	427	-17.86342	427	-23.25068	427	-46.15404	427	-54.33578	427	.9651247	427	-3.967714	427	-23.24207	427	-32.45769
	428	-20.16042	428	-26.05549	428	-47.27382	428	-55.47415	428	1.271523	428	-3.723006	428	-24.73845	428	-34.38692
	429	-20.78503	429	-27.85174	429	-47.68544	429	-57.83879	429	2.640321	429	-2.078321	429	-28.18734	429	-37.14629
	430	-20.81824	430	-28.05115	430	-46.29348	430	-56.9438	430	4.109149	430	.5474228	430	-28.83871	430	-38.02279
	431	-19.86999	431	-26.74862	431	-45.53044	431	-54.90405	431	4.508557	431	.2772179	431	-30.56945	431	-38.90355
	432	-21.6325	432	-26.96767	432	-46.17032	432	-55.07817	432	5.258882	432	1.272003	432	-31.54332	432	-39.44403
	433	-22.56926	433	-27.591	433	-47.06281	433	-54.64871	433	6.495229	433	1.195874	433	-30.52091	433	-38.39175
	434	-19.70909	434	-28.18163	434	-47.73837	434	-54.42866	434	10.42375	434	4.0994	434	-30.60251	434	-38.57778
	435	-22.26527	435	-25.78514	435	-48.70419	435	-55.31419	435	11.83002	435	7.814548	435	-32.32453	435	-36.66494
	436	-19.96103	436	-26.86312	436	-49.34084	436	-55.05608	436	12.87395	436	10.60626	436	-36.96232	436	-38.94484
	437	-21.09633	437	-27.8004	437	-48.89599	437	-54.48267	437	15.24951	437	13.26431	437	-40.64504	437	-41.40773
	438	-20.24389	438	-28.41211	438	-47.86393	438	-54.06389	438	16.37753	438	13.31152	438	-39.61156	438	-41.19675
	439	-20.97808	439	-28.86845	439	-47.72483	439	-55.88199	439	17.93999	439	15.945	439	-36.34407	439	-37.88774
	440	-19.74656	440	-31.00206	440	-46.1203	440	-55.53571	440	16.84316	440	17.08195	440	-33.7928	440	-33.20689
	441	-21.33318	441	-30.9527	441	-44.27034	441	-54.88737	441	16.40549	441	18.14647	441	-32.96165	441	-30.60183
	442	-19.62785	442	-27.89535	442	-42.42042	442	-55.41262	442	16.41752	442	18.78085	442	-30.3955	442	-28.64269
	443	-19.37086	443	-27.0437	443	-41.45406	443	-55.01451	443	14.95197	443	16.63478	443	-29.40878	443	-28.44526
	444	-19.11267	444	-29.46308	444	-40.47635	444	-55.36687	444	15.35124	444	17.86848	444	-29.19139	444	-28.79032
	445	-16.03476	445	-28.92961	445	-37.83876	445	-54.22949	445	12.67944	445	16.61744	445	-28.78661	445	-28.19781
	446	-18.94772	446	-31.10428	446	-36.42683	446	-53.92191	446	11.30655	446	16.78687	446	-30.32779	446	-30.39251
	447	-19.24975	447	-28.4237	447	-35.06123	447	-51.08401	447	9.954882	447	16.29392	447	-30.98921	447	-32.26665
	448	-20.63298	448	-28.90646	448	-34.98297	448	-50.04669	448	7.050719	448	13.26544	448	-32.29156	448	-34.3202
	449	-21.88214	449	-30.57023	449	-36.45942	449	-51.53347	449	8.156806	449	12.68588	449	-32.99895	449	-33.96804
	450	-18.6101	450	-28.82384	450	-38.49552	450	-52.91372	450	8.439918	450	11.9012	450	-33.31992	450	-32.66236
	451	-14.9151	451	-28.58046	451	-39.04163	451	-53.84095	451	9.970915	451	14.5604	451	-35.1058	451	-32.92749
	452	-17.37093	452	-28.09304	452	-39.1256	452	-54.29076	452	9.161892	452	14.06552	452	-36.38897	452	-31.70917
	453	-14.73866	453	-26.93972	453	-39.91983	453	-55.12345	453	8.902045	453	13.19758	453	-35.49708	453	-33.26247
	454	-15.92845	454	-25.14697	454	-41.05594	454	-54.19895	454	10.75469	454	13.03501	454	-30.03953	454	-29.49578
	455	-14.96267	455	-25.77439	455	-44.24846	455	-56.32183	455	11.95677	455	12.63284	455	-23.60514	455	-23.04165
	456	-14.51193	456	-26.53913	456	-45.15924	456	-59.11904	456	12.72061	456	14.88733	456	-17.27131	456	-16.38207
	457	-13.69577	457	-25.41319	457	-44.21161	457	-59.12281	457	12.20787	457	14.96325	457	-12.67651	457	-12.64921
	458	-13.0103	458	-24.05999	458	-44.23163	458	-58.78223	458	12.23994	458	15.8658	458	-9.622023	458	-9.823165
	459	-14.42587	459	-26.39948	459	-44.81532	459	-58.52142	459	13.36524	459	14.92295	459	-7.795331	459	-9.2185
	460	-13.39684	460	-31.39384	460	-45.56262	460	-58.30464	460	14.41078	460	14.66233	460	-7.764381	460	-11.32779
	461	-11.41514	461	-28.62609	461	-45.65553	461	-58.59727	461	16.25705	461	15.72956	461	-6.025084	461	-13.07304
	462	-16.04174	462	-28.77718	462	-46.42582	462	-58.52753	462	16.61693	462	15.75128	462	-4.923844	462	-13.29795
	463	-17.22853	463	-29.74473	463	-48.19945	463	-59.34847	463	17.04296	463	17.64307	463	-5.482331	463	-13.85471
	464	-18.36972	464	-28.47453	464	-48.52279	464	-58.43077	464	16.5372	464	17.3555	464	-4.322917	464	-13.55869
	465	-12.86173	465	-29.46466	465	-50.54462	465	-59.71013	465	17.52795	465	17.67646	465	-5.236131	465	-14.35559
	466	-15.59319	466	-30.92075	466	-51.67308	466	-60.79937	466	17.99379	466	17.93217	466	-5.229466	466	-13.19648
	467	-12.09381	467	-30.57216	467	-52.58175	467	-60.87055	467	18.17467	467	18.15539	467	-4.912865	467	-12.25516
	468	-11.82464	468	-31.18198	468	-53.50337	468	-60.69748	468	19.4875	468	20.33878	468	-3.94242	468	-11.08403
	469	-11.80833	469	-29.89897	469	-53.16606	469	-61.64956	469	19.53338	469	19.68395	469	-1.807075	469	-8.694148
	470	-10.85582	470	-29.73456	470	-52.76415	470	-61.75261	470	20.43443	470	19.68673	470	-1.711923	470	-10.00264
	471	-10.1989	471	-32.0411	471	-50.7304	471	-60.91992	471	19.99283	471	19.5946	471	-1.363428	471	-7.164472
	472	-9.851868	472	-30.36981	472	-50.96201	472	-63.62027	472	20.21663	472	19.82836	472	-2.189279E-02	472	-5.253675
	473	-12.34279	473	-29.45583	473	-50.12315	473	-64.19919	473	20.45796	473	21.09031	473	2.35238	473	-3.309529
	474	-10.50333	474	-27.94882	474	-47.86416	474	-63.48662	474	20.65918	474	20.69222	474	3.574986	474	-4.142618
	475	-6.422639	475	-26.57066	475	-46.11295	475	-62.92939	475	21.19088	475	20.95246	475	2.560353	475	-4.823885
	476	-7.157843	476	-25.31202	476	-44.84729	476	-62.36508	476	20.36686	476	18.96353	476	2.532046	476	-5.360613
	477	-4.83359	477	-24.20437	477	-43.91685	477	-61.5766	477	20.68206	477	18.50054	477	2.708038	477	-6.722257
	478	-6.585547	478	-26.59468	478	-42.21119	478	-59.89474	478	20.56405	478	17.26858	478	5.085246	478	-4.153683
	479	-4.49017	479	-27.43133	479	-43.06155	479	-60.7648	479	21.91888	479	16.99338	479	5.71784	479	-1.514201
	480	-.5502746	480	-23.77053	480	-44.6841	480	-60.69701	480	22.55782	480	16.87083	480	8.143568	480	1.486897
	481	-3.692474	481	-25.02915	481	-45.72411	481	-61.54042	481	22.54472	481	15.33174	481	6.785823	481	4.178705
	482	-.6878313	482	-22.69959	482	-46.8256	482	-63.22017	482	23.83026	482	16.91715	482	3.190043	482	2.856495
	483	-5.106813	483	-24.86952	483	-47.24012	483	-62.92295	483	24.12776	483	15.61056	483	1.644779	483	3.202129
	484	-2.931182	484	-22.23184	484	-46.40568	484	-62.07631	484	25.01697	484	16.0463	484	1.055906	484	1.81782
	485	-3.47881	485	-22.06064	485	-46.7398	485	-61.56312	485	24.77057	485	15.91068	485	2.017173	485	3.514736
	486	-1.580287	486	-22.73387	486	-48.00694	486	-60.86473	486	23.88593	486	14.1848	486	4.416695	486	4.855077
	487	-1.111253	487	-21.61002	487	-48.12832	487	-60.28716	487	25.21863	487	13.92381	487	5.206858	487	5.001562
	488	.6267586	488	-19.60185	488	-49.0006	488	-60.03038	488	25.251	488	12.92488	488	6.819763	488	8.066244
	489	-.1294421	489	-20.19855	489	-52.28339	489	-63.05012	489	25.40609	489	13.56139	489	7.405864	489	9.810405
	490	1.846629	490	-20.67234	490	-53.43081	490	-63.3532	490	25.43952	490	14.0559	490	7.190877	490	10.9669
	491	4.390912	491	-21.53641	491	-54.57504	491	-64.45116	491	23.90484	491	13.46945	491	8.328479	491	9.998366
