# Supplementary material for: A single Musashi gene allele is sufficient to maintain mouse photoreceptor cells
Source: PLoS One. 2026 May 14;21(5):e0338576. doi: 10.1371/journal.pone.0338576 (PMC13175383; doi:10.1371/journal.pone.0338576)
Supplement: S3 File — (ZIP) [file pone.0338576.s012.zip › Supplementary_data_1_RawERG_data_and_R-code/4th batch/D28_Msi TKO_CONE_051725.CSV]

Information	Record_No	4619	Record_No	4620
	Animal ID	1200	Animal ID	1200
	Session		Session
	Species/Breed		Species/Breed
	Study protocol #		Study protocol #
	Birthdate	Dec/30/1899	Birthdate	Dec/30/1899
	TestDate	May/17/2025	TestDate	May/17/2025
	TestTime	07:56:22	TestTime	07:56:22
	Protocol	SARO PHOTOPIC CONE	Protocol	SARO PHOTOPIC CONE
	Step_No	2	Step_No	2
	Label	R	Label	L
	Stimulus	WHT Phot WHT 3dB Flash	Stimulus	WHT Phot WHT 3dB Flash
	Low cut (Hz)	0.3	Low cut (Hz)	0.3
	High cut (Hz)	500	High cut (Hz)	500
	Notch	OFF	Notch	OFF
Cursor #	4619 Time	4619 Amp	4620 Time	4620 Amp
1
2
3
4
5
6
7
8
9
10
Wave Data	4619 Time	4619 Amp	4620 Time	4620 Amp
	-20	-1.351194	-20	1.524681
	-19	-1.611392	-19	1.421963
	-18	-1.78256	-18	1.381764
	-17	-1.877695	-17	1.351036
	-16	-1.939205	-16	1.348017
	-15	-1.931551	-15	1.354233
	-14	-2.130466	-14	1.500706
	-13	-2.125362	-13	.7805584
	-12	-1.883778	-12	.962207
	-11	-1.720708	-11	1.260429
	-10	-1.872152	-10	1.686523
	-9	-1.85684	-9	1.934974
	-8	-1.613335	-8	2.032666
	-7	-1.325894	-7	2.22216
	-6	-1.675022	-6	1.793779
	-5	-1.140472	-5	2.500479
	-4	-1.576957	-4	1.404974
	-3	-1.524143	-3	.670624
	-2	-1.078236	-2	.9124043
	-1	-.8724529	-1	1.058874
	0	-1.222565	0	1.409558
	1	-3.742885	1	1.709928
	2	-1.262515	2	.5807096
	3	-.5135587	3	.9636097
	4	-1.598871	4	1.580532
	5	-1.239717	5	2.259852
	6	-1.956818	6	1.970542
	7	-2.136955	7	1.378578
	8	-3.192075	8	.4375858
	9	-4.258612	9	-.5100322
	10	-5.938868	10	-2.002008
	11	-7.920382	11	-4.240908
	12	-9.535482	12	-6.39947
	13	-11.49088	13	-9.889421
	14	-13.81666	14	-11.79959
	15	-15.68443	15	-13.27337
	16	-17.26346	16	-15.31541
	17	-18.22381	17	-16.21535
	18	-18.7008	18	-16.25133
	19	-19.20232	19	-16.16802
	20	-19.61964	20	-16.24738
	21	-18.82	21	-15.22873
	22	-17.70707	22	-14.38516
	23	-16.76557	23	-14.03662
	24	-15.27381	24	-13.33161
	25	-14.13432	25	-12.05162
	26	-14.39403	26	-11.50563
	27	-13.59666	27	-11.14519
	28	-13.12349	28	-10.53284
	29	-11.55716	29	-9.867204
	30	-7.688011	30	-7.872861
	31	-.8828856	31	-2.675406
	32	9.1994	32	5.165493
	33	20.9711	33	17.04312
	34	31.62843	34	29.45819
	35	39.22214	35	40.24858
	36	43.64001	36	47.72417
	37	44.64723	37	51.1651
	38	44.25523	38	52.19795
	39	41.77271	39	50.1977
	40	38.74869	40	46.72912
	41	36.36007	41	43.98102
	42	33.73049	42	41.20396
	43	30.66304	43	38.49298
	44	27.31421	44	34.50677
	45	23.93274	45	30.53332
	46	19.09874	46	25.18512
	47	14.07894	47	19.19072
	48	9.079023	48	14.6267
	49	4.822621	49	9.727868
	50	3.344023	50	5.530583
	51	5.779076	51	3.907315
	52	12.9782	52	5.985189
	53	23.74366	53	12.19216
	54	36.06617	54	22.50923
	55	47.64321	55	36.08007
	56	56.36261	56	48.6277
	57	62.1656	57	59.91719
	58	64.05643	58	68.00606
	59	63.98769	59	72.8484
	60	61.8219	60	74.32386
	61	57.86886	61	72.90865
	62	53.6526	62	70.40211
	63	48.78245	63	65.61742
	64	44.58461	64	60.12427
	65	40.0288	65	54.86684
	66	36.06773	66	50.05656
	67	30.91174	67	44.89232
	68	25.92074	68	40.39956
	69	22.0793	69	35.86151
	70	18.14864	70	30.59339
	71	15.45252	71	26.94764
	72	12.74201	72	23.64604
	73	9.987262	73	20.05556
	74	7.838599	74	17.46384
	75	5.780396	75	15.28949
	76	4.103333	76	12.65664
	77	3.259176	77	10.62106
	78	2.343049	78	8.641997
	79	1.44631	79	7.079549
	80	.4458202	80	5.045196
	81	5.142321E-02	81	4.170422
	82	-.6587393	82	2.731186
	83	-.8023339	83	1.51868
	84	-.4630394	84	.8672898
	85	-.2439867	85	.4034344
	86	.4498265	86	.56613
	87	.7761535	87	.8704869
	88	1.891748	88	1.668936
	89	3.635458	89	1.828926
	90	5.051306	90	2.528735
	91	6.510985	91	4.219617
	92	7.553397	92	6.374853
	93	8.364916	93	8.629644
	94	8.962046	94	10.16562
	95	9.330705	95	11.91959
	96	8.985102	96	12.59571
	97	8.49269	97	13.14177
	98	7.931139	98	13.60733
	99	7.026163	99	13.22132
	100	6.309561	100	12.19953
	101	5.489067	101	11.30307
	102	4.537136	102	10.20466
	103	3.289596	103	9.317045
	104	2.076247	104	8.233858
	105	.8716822	105	7.818429
	106	-.1622752	106	6.75071
	107	-1.054803	107	5.417178
	108	-1.859234	108	4.807382
	109	-2.37559	109	3.550531
	110	-2.405191	110	2.198982
	111	-2.628043	111	1.103922
	112	-2.780449	112	.8084565
	113	-3.308421	113	-.1456754
	114	-3.969294	114	-.7101262
	115	-4.28931	115	-.9978907
	116	-4.281707	116	-.8417994
	117	-4.73677	117	-1.034262
	118	-4.901815	118	-1.515657
	119	-4.765016	119	-2.070893
	120	-4.595232	120	-2.380325
	121	-4.619512	121	-2.002923
	122	-4.790109	122	-1.3717
	123	-5.147698	123	-1.483664
	124	-5.063186	124	-1.791977
	125	-4.919944	125	-2.05021
	126	-4.614861	126	-2.451158
	127	-4.565866	127	-2.919474
	128	-4.45847	128	-2.873867
	129	-4.49531	129	-2.984771
	130	-4.469665	130	-3.531387
	131	-4.031386	131	-2.767556
	132	-4.407438	132	-2.456436
	133	-4.233218	133	-2.420547
	134	-5.006236	134	-2.475613
	135	-4.537802	135	-2.686001
	136	-4.319861	136	-2.742187
	137	-4.515411	137	-3.198159
	138	-4.70237	138	-1.939799
	139	-4.635909	139	-1.395776
	140	-5.090254	140	-1.307386
	141	-4.943268	141	-1.266335
	142	-5.212493	142	-1.344748
	143	-5.092145	143	-1.337393
	144	-5.400865	144	-1.518352
	145	-5.484889	145	-1.689058
	146	-5.645453	146	-2.475289
	147	-5.304826	147	-3.439616
	148	-5.165362	148	-3.49412
	149	-5.703478	149	-3.435946
	150	-5.904737	150	-3.637935
	151	-6.488027	151	-4.085391
	152	-6.821775	152	-4.498487
	153	-6.738669	153	-4.410993
	154	-7.494104	154	-4.467982
	155	-7.871562	155	-3.544404
	156	-8.630368	156	-4.016345
	157	-8.936807	157	-4.952851
	158	-8.583257	158	-5.522905
	159	-8.162259	159	-5.992654
	160	-7.98217	160	-6.25876
	161	-8.332286	161	-6.570227
	162	-8.49064	162	-6.306933
	163	-8.49451	163	-7.0934
	164	-8.645527	164	-7.571483
	165	-8.49909	165	-7.271703
	166	-9.083024	166	-7.591258
	167	-9.07087	167	-7.661173
	168	-9.164499	168	-7.779198
	169	-9.171787	169	-7.772687
	170	-9.26053	170	-7.868246
	171	-9.273884	171	-7.442001
	172	-9.370527	172	-6.615357
	173	-9.583088	173	-6.835191
	174	-9.72679	174	-6.547612
	175	-9.79178	175	-6.888199
	176	-9.800329	176	-7.180047
	177	-9.598192	177	-7.649022
	178	-9.644749	178	-7.610449
	179	-9.497641	179	-7.555348
	180	-9.940638	180	-7.880923
	181	-10.334	181	-7.564747
	182	-10.2946	182	-7.885226
	183	-10.19684	183	-8.310888
	184	-10.40015	184	-8.563109
	185	-10.79994	185	-8.603495
	186	-10.92738	186	-8.321809
	187	-11.23147	187	-8.902831
	188	-11.20064	188	-8.358918
	189	-11.20691	189	-7.969588
	190	-11.0551	190	-8.541956
	191	-11.08496	191	-8.40212
	192	-10.63082	192	-8.206683
	193	-10.73518	193	-8.452324
	194	-10.78924	194	-8.548043
	195	-10.55531	195	-8.643676
	196	-10.52312	196	-8.890027
	197	-10.27765	197	-9.237382
	198	-10.43021	198	-8.757303
	199	-11.0209	199	-8.724985
	200	-10.75952	200	-9.27652
	201	-10.32668	201	-9.657001
	202	-10.10992	202	-9.750387
	203	-10.04157	203	-9.007529
	204	-10.69309	204	-8.834556
	205	-10.83311	205	-7.884284
	206	-10.61637	206	-8.039523
	207	-10.52089	207	-7.965586
	208	-10.70889	208	-7.930351
	209	-10.37784	209	-8.162431
	210	-10.25278	210	-8.094493
	211	-10.13727	211	-8.104877
	212	-10.07678	212	-7.869452
	213	-10.19224	213	-8.772123
	214	-9.881742	214	-9.381708
	215	-9.669181	215	-9.126591
	216	-9.849338	216	-9.41514
	217	-9.968733	217	-9.207857
	218	-10.139	218	-8.820578
	219	-10.36866	219	-8.209981
	220	-10.59798	220	-8.438305
	221	-10.86393	221	-8.186121
	222	-10.38951	222	-7.989462
	223	-10.38118	223	-9.063481
	224	-10.11198	224	-8.890858
	225	-10.18703	225	-8.326335
	226	-10.2721	226	-8.434357
	227	-9.996679	227	-8.074656
	228	-10.19494	228	-8.262416
	229	-10.40165	229	-8.475906
	230	-10.40255	230	-9.538145
	231	-9.944322	231	-9.558532
	232	-9.898992	232	-9.815746
	233	-10.12268	233	-9.869404
	234	-10.10256	234	-9.722837
	235	-10.47481	235	-9.913074
	236	-10.20412	236	-8.992448
	237	-10.31316	237	-9.260375
	238	-10.70596	238	-8.813277
	239	-10.50928	239	-8.957806
	240	-10.55526	240	-9.451426
	241	-9.899448	241	-9.111935
	242	-10.05558	242	-9.48625
	243	-9.845881	243	-8.504741
	244	-9.828726	244	-8.438046
	245	-9.990743	245	-8.051963
	246	-10.35009	246	-8.424475
	247	-10.04949	247	-9.415851
	248	-9.886558	248	-9.430553
	249	-9.587848	249	-9.740949
	250	-9.558989	250	-9.775715
	251	-9.691372	251	-9.121644
	252	-9.915343	252	-9.118583
	253	-9.873807	253	-8.576171
	254	-10.12778	254	-8.897696
	255	-9.80003	255	-8.244091
	256	-9.871268	256	-8.409414
	257	-9.570144	257	-8.030188
	258	-9.748654	258	-7.370301
	259	-9.926241	259	-7.59567
	260	-10.09294	260	-8.06775
	261	-9.427458	261	-8.477818
	262	-9.182997	262	-8.550482
	263	-9.176669	263	-9.096177
	264	-8.87745	264	-9.467795
	265	-8.33847	265	-8.584001
	266	-8.938521	266	-8.513056
	267	-9.289272	267	-8.140476
	268	-9.33742	268	-8.01157
	269	-9.122392	269	-7.762763
	270	-9.232654	270	-8.113358
	271	-8.792775	271	-7.566772
	272	-8.791393	272	-6.983289
	273	-8.790882	273	-7.697612
	274	-8.523742	274	-7.288265
	275	-8.859076	275	-7.149806
	276	-8.352382	276	-6.75542
	277	-8.463005	277	-7.254583
	278	-8.346576	278	-7.426042
	279	-8.176303	279	-7.231828
	280	-8.440604	280	-7.733515
	281	-8.464925	281	-7.69172
	282	-8.47323	282	-8.187848
	283	-8.08153	283	-8.129141
	284	-8.02111	284	-7.809081
	285	-8.465817	285	-7.340899
	286	-8.714701	286	-6.787295
	287	-8.922627	287	-7.176902
	288	-8.435868	288	-6.85173
	289	-8.333786	289	-6.410757
	290	-8.016935	290	-6.682681
	291	-7.447682	291	-6.147303
	292	-7.864145	292	-5.983465
	293	-7.718992	293	-5.939025
	294	-7.666848	294	-6.403664
	295	-7.231212	295	-6.145165
	296	-7.10881	296	-6.579533
	297	-7.426965	297	-7.385679
	298	-7.221196	298	-6.925135
	299	-7.400968	299	-6.708894
	300	-7.087607	300	-6.782075
	301	-7.583415	301	-7.007567
	302	-7.19416	302	-6.921367
	303	-7.36569	303	-6.815936
	304	-7.400177	304	-6.591316
	305	-7.231828	305	-5.442865
	306	-7.508237	306	-5.529618
	307	-7.491857	307	-5.613909
	308	-7.210988	308	-5.558379
	309	-7.029973	309	-5.317643
	310	-7.255929	310	-5.102757
	311	-7.390897	311	-5.510263
	312	-7.208558	312	-5.54684
	313	-6.446411	313	-6.426496
	314	-6.271687	314	-7.363579
	315	-6.087461	315	-6.688144
	316	-6.418382	316	-6.365345
	317	-7.051084	317	-6.220342
	318	-6.877512	318	-5.8962
	319	-6.808829	319	-5.868009
	320	-6.768008	320	-6.347478
	321	-6.779394	321	-6.050858
	322	-6.729966	322	-5.251077
	323	-6.929936	323	-5.328987
	324	-6.998703	324	-5.446352
	325	-6.942228	325	-5.349125
	326	-6.933115	326	-5.554053
	327	-6.674717	327	-5.815809
	328	-6.101243	328	-6.344813
	329	-5.915557	329	-6.029654
	330	-5.97926	330	-6.573821
	331	-6.257576	331	-6.096306
	332	-6.395523	332	-5.977148
	333	-6.326357	333	-6.02668
	334	-6.377227	334	-6.574252
	335	-6.153865	335	-6.78736
	336	-5.927272	336	-6.033085
	337	-6.203574	337	-6.538991
	338	-6.31578	338	-5.863643
	339	-6.216631	339	-4.945881
	340	-6.545645	340	-5.066979
	341	-7.030944	341	-5.168926
	342	-6.617834	342	-5.682689
	343	-6.298512	343	-5.769964
	344	-5.862514	344	-6.208484
	345	-5.526357	345	-6.020366
	346	-5.705475	346	-6.243263
	347	-5.620709	347	-6.878077
	348	-5.538043	348	-6.293227
	349	-5.759674	349	-6.273132
	350	-6.021619	350	-6.027928
	351	-6.616616	351	-6.243116
	352	-6.311367	352	-6.8493
	353	-5.850512	353	-6.980748
	354	-6.181985	354	-7.026178
	355	-6.053348	355	-5.783845
	356	-5.924972	356	-5.17298
	357	-6.484771	357	-5.49217
	358	-6.629596	358	-5.762749
	359	-6.258708	359	-5.534227
	360	-5.910213	360	-5.866816
	361	-5.793066	361	-5.934364
	362	-5.99472	362	-6.0438
	363	-5.91358	363	-6.769059
	364	-5.894271	364	-6.785017
	365	-5.886137	365	-6.763428
	366	-5.989156	366	-6.360095
	367	-5.771791	367	-6.510247
	368	-5.976605	368	-6.700192
	369	-5.96642	369	-5.928586
	370	-5.974488	370	-5.366557
	371	-5.934516	371	-4.579268
	372	-5.903641	372	-3.944059
	373	-5.446723	373	-4.089331
	374	-5.047748	374	-4.404978
	375	-4.780848	375	-4.488414
	376	-4.300199	376	-4.156079
	377	-3.441354	377	-3.811078
	378	-3.6652	378	-3.578827
	379	-3.477113	379	-3.004954
	380	-3.744927	380	-3.386507
	381	-3.364824	381	-3.013045
	382	-3.354138	382	-3.562207
	383	-3.313375	383	-3.511808
	384	-3.146046	384	-3.591469
	385	-3.183723	385	-3.170259
	386	-3.24516	386	-2.896327
	387	-3.09556	387	-2.838315
	388	-3.042861	388	-2.311577
	389	-3.143352	389	-1.795967
	390	-2.892205	390	-2.035983
	391	-2.857215	391	-1.715093
	392	-2.864368	392	-1.513617
	393	-2.90142	393	-1.686674
	394	-2.833351	394	-2.106188
	395	-2.159868	395	-2.311194
	396	-2.054586	396	-2.512113
	397	-2.369741	397	-3.024459
	398	-2.377751	398	-2.563187
	399	-2.981995	399	-2.800222
	400	-2.986387	400	-2.896122
	401	-2.949016	401	-3.469972
	402	-2.758113	402	-3.716542
	403	-2.988981	403	-3.38454
	404	-3.402169	404	-3.077528
	405	-3.64738	405	-2.44453
	406	-3.662375	406	-2.548874
	407	-4.010981	407	-3.119442
	408	-3.886573	408	-3.354659
	409	-3.597221	409	-3.178076
	410	-3.927432	410	-3.597765
	411	-3.842102	411	-3.879411
	412	-3.670405	412	-3.507665
	413	-3.641868	413	-4.056672
	414	-3.486083	414	-4.593565
	415	-3.366183	415	-4.580466
	416	-3.33099	416	-4.605707
	417	-3.700006	417	-3.994663
	418	-4.144514	418	-3.939875
	419	-4.268035	419	-3.891562
	420	-4.335723	420	-4.05868
	421	-4.478286	421	-3.607305
	422	-5.046445	422	-3.171219
	423	-4.889668	423	-3.564546
	424	-4.659559	424	-4.157128
	425	-4.497977	425	-4.214815
	426	-4.277463	426	-4.13126
	427	-4.240841	427	-4.100663
	428	-4.391349	428	-4.085788
	429	-4.109851	429	-3.748358
	430	-4.425435	430	-4.600595
	431	-4.193644	431	-4.724962
	432	-3.743225	432	-4.415605
	433	-3.82555	433	-4.555113
	434	-4.16625	434	-4.700675
	435	-4.236661	435	-4.586455
	436	-4.15432	436	-4.191606
	437	-4.557717	437	-4.443198
	438	-4.806905	438	-3.890491
	439	-4.826871	439	-3.597192
	440	-4.559966	440	-4.221579
	441	-4.809663	441	-4.353507
	442	-4.578208	442	-4.072602
	443	-4.650354	443	-3.542619
	444	-5.24789	444	-4.595697
	445	-5.108581	445	-4.846116
	446	-4.726581	446	-5.25351
	447	-4.281934	447	-5.704252
	448	-4.515417	448	-5.770943
	449	-4.439421	449	-5.530215
	450	-4.810536	450	-5.672692
	451	-5.22544	451	-5.587922
	452	-5.113145	452	-5.445434
	453	-5.47361	453	-5.112849
	454	-5.758012	454	-4.771728
	455	-5.759977	455	-4.673352
	456	-5.549319	456	-4.965315
	457	-5.397315	457	-5.304819
	458	-5.216984	458	-5.277895
	459	-5.258264	459	-5.210985
	460	-4.840714	460	-5.335387
	461	-4.780797	461	-5.379531
	462	-5.093018	462	-4.781873
	463	-5.063227	463	-5.012397
	464	-5.38738	464	-5.929525
	465	-4.453024	465	-5.775783
	466	-4.62582	466	-6.167959
	467	-4.74524	467	-6.122406
	468	-4.972056	468	-5.469302
	469	-5.513988	469	-5.811409
	470	-5.186532	470	-5.829969
	471	-5.012884	471	-5.598879
	472	-4.895541	472	-4.754235
	473	-5.397192	473	-4.770894
	474	-5.20945	474	-4.648051
	475	-4.619982	475	-4.573228
	476	-4.626188	476	-4.652199
	477	-4.237396	477	-4.738787
	478	-4.324962	478	-5.258156
	479	-4.317188	479	-5.157676
	480	-4.265856	480	-5.622338
	481	-3.932152	481	-5.587566
	482	-3.993537	482	-5.125898
	483	-4.388186	483	-4.588867
	484	-4.658816	484	-4.573453
	485	-4.865011	485	-5.025645
	486	-4.612393	486	-4.986797
	487	-4.364711	487	-5.489797
	488	-4.013919	488	-4.767486
	489	-3.850282	489	-3.921547
	490	-3.876565	490	-4.068701
	491	-4.245459	491	-3.835426
