# Supplementary material for: A single Musashi gene allele is sufficient to maintain mouse photoreceptor cells
Source: PLoS One. 2026 May 14;21(5):e0338576. doi: 10.1371/journal.pone.0338576 (PMC13175383; doi:10.1371/journal.pone.0338576)
Supplement: S3 File — (ZIP) [file pone.0338576.s012.zip › Supplementary_data_1_RawERG_data_and_R-code/4th batch/D28_Msi TKO_ROD_051725.CSV]

Information	Record_No	4611	Record_No	4612	Record_No	4613	Record_No	4614	Record_No	4615	Record_No	4616	Record_No	4617	Record_No	4618
	Animal ID	1200	Animal ID	1200	Animal ID	1200	Animal ID	1200	Animal ID	1200	Animal ID	1200	Animal ID	1200	Animal ID	1200
	Session		Session		Session		Session		Session		Session		Session		Session
	Species/Breed		Species/Breed		Species/Breed		Species/Breed		Species/Breed		Species/Breed		Species/Breed		Species/Breed
	Study protocol #		Study protocol #		Study protocol #		Study protocol #		Study protocol #		Study protocol #		Study protocol #		Study protocol #
	Birthdate	Dec/30/1899	Birthdate	Dec/30/1899	Birthdate	Dec/30/1899	Birthdate	Dec/30/1899	Birthdate	Dec/30/1899	Birthdate	Dec/30/1899	Birthdate	Dec/30/1899	Birthdate	Dec/30/1899
	TestDate	May/17/2025	TestDate	May/17/2025	TestDate	May/17/2025	TestDate	May/17/2025	TestDate	May/17/2025	TestDate	May/17/2025	TestDate	May/17/2025	TestDate	May/17/2025
	TestTime	07:44:12	TestTime	07:44:12	TestTime	07:45:39	TestTime	07:45:39	TestTime	07:48:33	TestTime	07:48:33	TestTime	07:49:13	TestTime	07:49:13
	Protocol	ABI ROD	Protocol	ABI ROD	Protocol	ABI ROD	Protocol	ABI ROD	Protocol	ABI ROD	Protocol	ABI ROD	Protocol	ABI ROD	Protocol	ABI ROD
	Step_No	1	Step_No	1	Step_No	3	Step_No	3	Step_No	6	Step_No	6	Step_No	8	Step_No	8
	Label	R	Label	L	Label	R	Label	L	Label	R	Label	L	Label	R	Label	L
	Stimulus	Scotopic WHT -40dB Flash	Stimulus	Scotopic WHT -40dB Flash	Stimulus	Scotopic WHT -24dB Flash	Stimulus	Scotopic WHT -24dB Flash	Stimulus	Scotopic WHT -12dB Flash	Stimulus	Scotopic WHT -12dB Flash	Stimulus	Scotopic WHT -4dB Flash	Stimulus	Scotopic WHT -4dB Flash
	Low cut (Hz)	0.3	Low cut (Hz)	0.3	Low cut (Hz)	0.3	Low cut (Hz)	0.3	Low cut (Hz)	0.3	Low cut (Hz)	0.3	Low cut (Hz)	0.3	Low cut (Hz)	0.3
	High cut (Hz)	500	High cut (Hz)	500	High cut (Hz)	500	High cut (Hz)	500	High cut (Hz)	500	High cut (Hz)	500	High cut (Hz)	500	High cut (Hz)	500
	Notch	OFF	Notch	OFF	Notch	OFF	Notch	OFF	Notch	OFF	Notch	OFF	Notch	OFF	Notch	OFF
Cursor #	4611 Time	4611 Amp	4612 Time	4612 Amp	4613 Time	4613 Amp	4614 Time	4614 Amp	4615 Time	4615 Amp	4616 Time	4616 Amp	4617 Time	4617 Amp	4618 Time	4618 Amp
1
2
3
4
5
6
7
8
9
10
Wave Data	4611 Time	4611 Amp	4612 Time	4612 Amp	4613 Time	4613 Amp	4614 Time	4614 Amp	4615 Time	4615 Amp	4616 Time	4616 Amp	4617 Time	4617 Amp	4618 Time	4618 Amp
	-20	.6756036	-20	-3.563507	-20	-3.935544	-20	3.775914	-20	5.118855	-20	2.288988	-20	10.3338	-20	-2.898427
	-19	.8567929	-19	-3.666565	-19	-4.297925	-19	3.825568	-19	5.472451	-19	2.414843	-19	11.18268	-19	-3.271137
	-18	.9902995	-18	-3.719292	-18	-4.554239	-18	3.964292	-18	5.825243	-18	2.604242	-18	11.99182	-18	-3.710964
	-17	1.176439	-17	-3.743224	-17	-4.844729	-17	3.954255	-17	6.042553	-17	2.50205	-17	12.55816	-17	-3.905083
	-16	1.315612	-16	-3.801515	-16	-5.022417	-16	4.031121	-16	6.374624	-16	2.541909	-16	12.65816	-16	-4.228527
	-15	1.4335	-15	-3.813118	-15	-5.207421	-15	4.222914	-15	6.515499	-15	2.23944	-15	12.98894	-15	-4.038131
	-14	.9155302	-14	-3.105322	-14	-5.168629	-14	4.104298	-14	6.19302	-14	3.651232	-14	11.73412	-14	-3.023894
	-13	1.331409	-13	-3.528098	-13	-5.295256	-13	3.59433	-13	6.86153	-13	2.521099	-13	13.19998	-13	-3.84496
	-12	1.373611	-12	-4.045341	-12	-5.042795	-12	3.939803	-12	6.400529	-12	1.995755	-12	14.44238	-12	-4.639375
	-11	1.662869	-11	-4.089482	-11	-5.074993	-11	3.664338	-11	6.461824	-11	2.418337	-11	12.83779	-11	-5.332194
	-10	1.773468	-10	-3.992992	-10	-5.051923	-10	4.458771	-10	6.918593	-10	2.028704	-10	12.67516	-10	-5.052876
	-9	1.54411	-9	-4.117473	-9	-5.610929	-9	5.575942	-9	6.257495	-9	.8215105	-9	13.04419	-9	-2.335486
	-8	1.558562	-8	-3.935287	-8	-5.829618	-8	5.769023	-8	6.71102	-8	1.19654	-8	13.55323	-8	-.2983005
	-7	1.226241	-7	-3.256974	-7	-6.505646	-7	5.914674	-7	6.35028	-7	1.904752	-7	10.23482	-7	-.2448094
	-6	.4979053	-6	-3.50869	-6	-6.262202	-6	5.165507	-6	7.769498	-6	2.379213	-6	9.170297	-6	-.7823924
	-5	.197501	-5	-3.960014	-5	-5.59279	-5	5.647254	-5	7.256076	-5	4.029431	-5	10.7174	-5	-1.742023
	-4	-.1999834	-4	-3.297123	-4	-5.835367	-4	5.963527	-4	7.449252	-4	2.931896	-4	11.15145	-4	-5.251394
	-3	-.768819	-3	-3.317715	-3	-6.149736	-3	7.231204	-3	8.162396	-3	2.134432	-3	14.48595	-3	-5.25365
	-2	-1.172541	-2	-4.06071	-2	-6.951432	-2	7.887883	-2	7.831654	-2	1.476492	-2	13.97962	-2	-4.825397
	-1	-.6699429	-1	-4.789085	-1	-7.500561	-1	7.243117	-1	8.178478	-1	3.054263	-1	14.2855	-1	-5.728289
	0	.1870584	0	-4.423408	0	-7.331748	0	7.240582	0	9.852073	0	3.67151	0	15.73125	0	-2.897992
	1	.1784749	1	-4.597699	1	-7.226242	1	6.892752	1	9.874048	1	3.081123	1	15.59164	1	-1.6523
	2	.0937894	2	-4.53033	2	-7.232118	2	7.395497	2	9.035749	2	3.662015	2	15.33997	2	-.9757538
	3	.1731184	3	-4.033643	3	-8.059123	3	7.664606	3	10.14572	3	3.972931	3	15.35084	3	-1.840858
	4	.3603557	4	-4.465313	4	-8.087697	4	8.418547	4	9.516916	4	1.261227	4	15.23296	4	-4.785021
	5	.7387779	5	-4.856413	5	-9.009082	5	8.907867	5	12.73419	5	3.022634	5	12.64561	5	-10.95084
	6	.8045639	6	-4.109007	6	-9.380968	6	8.085187	6	11.90772	6	.4246895	6	-1.539819	6	-23.32692
	7	-.1638532	7	-4.03966	7	-9.760305	7	8.626789	7	8.725316	7	.2981269	7	-25.40974	7	-43.07494
	8	5.574919E-02	8	-4.933591	8	-10.96639	8	8.093363	8	5.552328	8	-1.45513	8	-58.72	8	-72.17368
	9	.9933255	9	-5.559087	9	-11.52117	9	8.171602	9	.4185921	9	-6.4838	9	-99.14892	9	-110.0999
	10	.2928694	10	-5.010568	10	-12.34115	10	8.109427	10	-6.095075	10	-13.09745	10	-141.5817	10	-150.0798
	11	-.2439471	11	-5.116296	11	-13.46353	11	8.019207	11	-14.69824	11	-23.48768	11	-183.5955	11	-190.1146
	12	-.1576155	12	-4.902758	12	-14.93791	12	6.794196	12	-22.40396	12	-32.00231	12	-223.8001	12	-228.4569
	13	5.356897E-02	13	-4.084367	13	-16.11282	13	5.720311	13	-34.05291	13	-41.33599	13	-256.877	13	-261.5457
	14	-.3798288	14	-3.532918	14	-17.83094	14	5.520767	14	-44.27861	14	-54.90903	14	-280.4824	14	-286.5029
	15	-1.229817	15	-4.037964	15	-19.1844	15	4.978379	15	-56.24258	15	-67.10267	15	-294.5611	15	-304.1791
	16	-1.436702	16	-4.54603	16	-20.58762	16	4.224618	16	-68.0472	16	-81.79653	16	-299.28	16	-314.6015
	17	-.6263772	17	-4.811021	17	-22.15119	17	3.38299	17	-81.97295	17	-96.71904	17	-298.9042	17	-316.5638
	18	-.4245134	18	-5.644541	18	-23.8867	18	1.818398	18	-92.77592	18	-108.1743	18	-298.0541	18	-316.0585
	19	-.1614721	19	-5.399739	19	-25.35754	19	1.950949	19	-110.6686	19	-122.936	19	-305.2378	19	-318.9697
	20	.245882	20	-5.123157	20	-28.29526	20	-2.562304E-03	20	-124.1743	20	-138.2054	20	-322.2181	20	-331.057
	21	.2314757	21	-5.989381	21	-29.80367	21	-1.265895	21	-138.3799	21	-155.2351	21	-304.2579	21	-338.9005
	22	.3132052	22	-6.430995	22	-31.486	22	-3.31799	22	-157.6195	22	-169.7905	22	-198.2676	22	-299.1819
	23	.1865178	23	-6.669702	23	-34.19141	23	-5.507354	23	-180.5084	23	-190.6088	23	-10.14077	23	-181.2357
	24	-9.400297E-02	24	-6.994789	24	-36.56826	24	-6.801345	24	-209.1341	24	-209.8088	24	183.635	24	-1.87252
	25	-.8130233	25	-7.43442	25	-38.6922	25	-9.144907	25	-231.2304	25	-238.3761	25	285.7703	25	162.2023
	26	-1.022819	26	-7.056304	26	-41.27966	26	-10.80564	26	-222.2674	26	-260.0192	26	293.3113	26	249.8205
	27	-1.021521	27	-6.734361	27	-44.76915	27	-13.37247	27	-184.2397	27	-251.7041	27	245.9499	27	263.1099
	28	-1.255558	28	-6.796342	28	-49.34398	28	-15.97594	28	-113.7143	28	-219.748	28	154.0721	28	228.5815
	29	-1.484735	29	-6.046765	29	-57.0377	29	-21.27808	29	-18.29625	29	-159.7367	29	21.67313	29	149.1833
	30	-1.791644	30	-4.626873	30	-67.41252	30	-29.68622	30	79.75116	30	-67.37711	30	-54.51817	30	41.74006
	31	-2.609278	31	-4.696517	31	-75.44084	31	-40.83057	31	146.9743	31	25.45676	31	62.4415	31	-19.48396
	32	-3.469721	32	-5.257007	32	-76.39767	32	-53.00771	32	163.3709	32	97.226	32	312.0869	32	60.31666
	33	-2.83402	33	-6.260297	33	-67.02143	33	-55.73048	33	136.0336	33	132.9598	33	529.8782	33	250.1536
	34	-1.669306	34	-6.742679	34	-42.82928	34	-48.08424	34	77.4958	34	125.5434	34	627.7787	34	426.3124
	35	-1.371801	35	-8.112072	35	3.537976	35	-26.67515	35	63.45536	35	91.76854	35	619.6202	35	526.6591
	36	-.973728	36	-7.046033	36	66.25627	36	15.05548	36	153.4878	36	72.18509	36	547.0792	36	549.1652
	37	-1.112453	37	-6.878999	37	128.7802	37	74.09482	37	316.0022	37	125.7963	37	433.5622	37	515.8601
	38	-1.39813	38	-7.335984	38	173.5704	38	137.513	38	469.8848	38	252.8046	38	298.1416	38	438.5862
	39	-1.483731	39	-7.346599	39	184.437	39	186.7805	39	554.526	39	381.2144	39	177.7281	39	331.9279
	40	-1.389762	40	-7.624162	40	162.6335	40	213.5716	40	563.9127	40	464.1805	40	116.082	40	225.5956
	41	-1.171432	41	-7.406131	41	137.0934	41	211.3966	41	510.9007	41	490.9676	41	122.5834	41	157.0134
	42	-1.769174	42	-8.062056	42	161.2607	42	196.4705	42	412.3345	42	468.7457	42	172.2794	42	138.9884
	43	-1.772634	43	-7.605091	43	252.7368	43	205.9601	43	317.9203	43	414.2657	43	234.4183	43	161.5497
	44	-1.418823	44	-7.56297	44	364.43	44	264.3902	44	263.1656	44	333.6497	44	283.9094	44	203.8053
	45	-1.559189	45	-7.556721	45	444.7474	45	353.8172	45	264.245	45	277.369	45	307.484	45	246.5093
	46	-1.800045	46	-6.281669	46	470.7354	46	432.6617	46	295.7289	46	260.3202	46	306.0447	46	276.6245
	47	-1.815054	47	-5.367267	47	439.6863	47	478.8131	47	338.2351	47	273.0659	47	286.5175	47	288.0935
	48	-1.996198	48	-5.728118	48	367.1005	48	484.1479	48	371.3863	48	301.1526	48	263.5678	48	282.0197
	49	-1.555972	49	-6.63028	49	292.9866	49	450.7238	49	381.4322	49	323.2964	49	244.036	49	266.7667
	50	-.6149951	50	-6.512826	50	260.0558	50	395.4894	50	370.693	50	334.5935	50	233.3114	50	251.1634
	51	4.075788E-02	51	-6.185395	51	276.4207	51	348.1907	51	354.4639	51	337.8693	51	232.3114	51	239.5038
	52	.3579497	52	-5.634483	52	317.8633	52	334.7567	52	337.4957	52	329.0145	52	236.7873	52	234.8025
	53	.98534	53	-4.59569	53	358.9997	53	352.3973	53	325.014	53	313.2487	53	242.804	53	234.4218
	54	2.441554	54	-5.129039	54	384.3513	54	383.6104	54	324.3607	54	303.9285	54	248.3601	54	237.4612
	55	4.623548	55	-5.329005	55	389.0885	55	411.4834	55	330.3721	55	296.1608	55	250.2287	55	239.7607
	56	6.561203	56	-3.987325	56	376.6778	56	427.6462	56	333.6341	56	293.2686	56	251.0766	56	240.9199
	57	7.883625	57	-2.114195	57	357.2116	57	432.1703	57	337.0686	57	297.0126	57	250.5637	57	244.6665
	58	9.226006	58	-.9324661	58	340.5817	58	425.155	58	335.4778	58	299.0156	58	248.8238	58	245.7757
	59	10.36359	59	.4892734	59	333.6959	59	413.3348	59	332.8343	59	296.908	59	246.0155	59	247.1859
	60	11.81353	60	2.835467	60	335.2593	60	403.8183	60	327.0124	60	294.0411	60	242.8298	60	247.1179
	61	12.80081	61	4.218194	61	340.9172	61	401.0642	61	322.1291	61	288.691	61	239.516	61	246.3388
	62	14.7915	62	6.634904	62	345.4803	62	401.7358	62	317.271	62	284.2482	62	238.2585	62	244.1042
	63	15.26921	63	8.241793	63	347.5069	63	403.8953	63	318.4157	63	281.8935	63	235.9606	63	240.7067
	64	17.51603	64	9.740633	64	346.7437	64	406.6268	64	316.8671	64	276.8541	64	233.156	64	238.8867
	65	19.79923	65	10.55956	65	343.7597	65	406.0648	65	318.2864	65	275.2165	65	227.8068	65	235.5886
	66	22.16922	66	11.53283	66	342.1588	66	404.559	66	319.2219	66	272.7945	66	223.2993	66	230.9246
	67	25.25348	67	13.78152	67	341.72	67	402.6143	67	317.423	67	270.8274	67	219.9123	67	226.4638
	68	28.70326	68	15.35079	68	340.8574	68	401.1516	68	317.3513	68	268.5934	68	218.9326	68	222.347
	69	31.80262	69	18.18681	69	339.7468	69	401.0817	69	314.5074	69	269.2556	69	219.7194	69	217.647
	70	35.25852	70	21.75053	70	336.9144	70	400.2561	70	310.3025	70	261.4369	70	220.7422	70	215.5979
	71	37.09309	71	23.14467	71	333.6412	71	397.7133	71	306.3506	71	258.3883	71	222.3902	71	215.3503
	72	40.71732	72	27.05004	72	328.2946	72	393.6515	72	305.6348	72	256.6319	72	224.2029	72	214.2429
	73	42.23332	73	30.57199	73	322.2077	73	388.5197	73	305.3756	73	254.056	73	226.5202	73	215.5293
	74	42.71188	74	32.3229	74	316.194	74	382.9164	74	304.4181	74	253.3982	74	228.487	74	218.8586
	75	44.86243	75	33.59901	75	311.034	75	377.3442	75	302.3003	75	250.6066	75	229.3709	75	220.4336
	76	45.97364	76	34.62225	76	307.4581	76	371.8111	76	303.7692	76	250.5862	76	228.0501	76	221.4856
	77	48.32809	77	35.76386	77	305.5295	77	366.8678	77	303.1947	77	248.8423	77	225.8557	77	222.3227
	78	50.96753	78	36.54002	78	305.6301	78	363.654	78	303.071	78	249.8022	78	222.4327	78	222.4151
	79	53.25225	79	38.97358	79	305.6232	79	360.882	79	303.6527	79	248.0687	79	218.4672	79	219.9792
	80	54.59098	80	40.89584	80	307.0892	80	359.9911	80	301.5739	80	244.5388	80	214.0618	80	217.5366
	81	56.46899	81	43.30114	81	308.5186	81	359.2159	81	298.6943	81	237.9314	81	210.7647	81	214.2319
	82	58.08723	82	45.47924	82	307.9837	82	357.0551	82	295.0275	82	236.2922	82	206.0874	82	208.3709
	83	60.11523	83	47.75651	83	306.6076	83	355.9789	83	292.2834	83	234.0863	83	201.6342	83	203.87
	84	62.59251	84	51.80999	84	304.0426	84	353.5106	84	289.8469	84	228.8164	84	198.2421	84	199.9764
	85	63.23849	85	52.21616	85	299.5595	85	350.6329	85	287.1035	85	225.8777	85	196.0407	85	197.6275
	86	65.11554	86	54.09482	86	293.2789	86	346.5666	86	283.6274	86	222.9176	86	191.6473	86	194.2532
	87	65.16184	87	54.59075	87	288.055	87	342.2599	87	281.2145	87	220.5243	87	187.4573	87	191.1377
	88	66.86687	88	55.14952	88	282.9367	88	337.0463	88	278.1274	88	219.1003	88	184.2842	88	188.7143
	89	66.82365	89	55.62063	89	277.9068	89	330.9811	89	273.8605	89	214.7651	89	180.9018	89	184.102
	90	67.96864	90	55.82966	90	274.2194	90	326.8629	90	271.3061	90	211.6913	90	177.3816	90	182.1844
	91	69.38228	91	56.84252	91	270.292	91	322.9926	91	268.9687	91	210.7534	91	173.1142	91	180.2643
	92	71.85933	92	59.43816	92	266.726	92	319.8926	92	266.3447	92	205.0341	92	171.735	92	177.4145
	93	72.55489	93	59.94494	93	262.1661	93	317.1066	93	262.7363	93	202.3756	93	169.9059	93	173.7031
	94	75.21182	94	62.20662	94	257.1647	94	313.1392	94	259.983	94	199.332	94	169.4909	94	171.938
	95	73.9677	95	63.37739	95	252.6114	95	308.7934	95	257.9044	95	197.9344	95	170.7876	95	168.8681
	96	74.04573	96	65.94492	96	247.7595	96	303.4637	96	256.4669	96	196.2981	96	170.3491	96	167.2525
	97	74.4935	97	68.35023	97	244.0066	97	299.7599	97	253.3881	97	193.5102	97	169.7836	97	167.5464
	98	75.30604	98	69.85472	98	240.7598	98	295.9781	98	250.6842	98	192.9386	98	169.097	98	167.7573
	99	75.46875	99	70.57409	99	238.5847	99	291.4525	99	247.0964	99	188.7343	99	167.5825	99	165.9421
	100	74.86152	100	70.0891	100	237.8066	100	287.7889	100	244.7514	100	187.0478	100	165.7863	100	165.7812
	101	75.43107	101	69.10756	101	236.7702	101	283.7669	101	242.8093	101	181.5603	101	163.979	101	165.0619
	102	75.99863	102	67.70647	102	236.1462	102	281.5439	102	240.1749	102	177.9807	102	162.0247	102	164.14
	103	76.77806	103	68.34293	103	234.395	103	278.7003	103	237.2016	103	174.0053	103	156.1732	103	162.7352
	104	77.9548	104	68.17486	104	232.5574	104	276.8587	104	233.6291	104	170.0117	104	149.5999	104	161.3139
	105	79.15797	105	68.03673	105	228.7317	105	273.3112	105	230.1538	105	166.4814	105	143.8466	105	156.7583
	106	78.72285	106	68.34757	106	224.5613	106	268.0012	106	225.1057	106	162.0464	106	137.4426	106	148.1433
	107	79.92433	107	70.30935	107	220.4375	107	263.7289	107	219.9876	107	158.0473	107	135.0879	107	141.8658
	108	79.35201	108	69.41374	108	213.6459	108	258.1573	108	215.2613	108	152.6694	108	130.773	108	136.1783
	109	80.3961	109	69.67284	109	207.2516	109	253.9652	109	210.6875	109	149.1412	109	126.8163	109	131.9332
	110	78.44546	110	70.76579	110	200.2283	110	248.065	110	206.562	110	146.3257	110	122.3066	110	128.3987
	111	78.83551	111	70.47261	111	194.123	111	242.9838	111	202.0539	111	143.0561	111	119.8601	111	127.3674
	112	77.24775	112	68.92486	112	188.5351	112	237.3225	112	198.642	112	141.1407	112	115.4639	112	123.85
	113	79.08768	113	71.07515	113	183.0239	113	231.0835	113	194.9543	113	138.4777	113	111.3898	113	122.2757
	114	76.7907	114	68.49658	114	180.0166	114	226.8972	114	190.6546	114	136.4422	114	109.0216	114	118.9007
	115	77.65905	115	67.89222	115	176.6592	115	222.5849	115	185.7177	115	133.2907	115	108.6898	115	114.3244
	116	76.9648	116	65.57788	116	173.1997	116	219.6364	116	183.7095	116	131.5319	116	106.659	116	110.1045
	117	77.15298	117	64.42165	117	169.2066	117	217.1789	117	180.7809	117	128.9787	117	104.4814	117	107.5913
	118	75.6732	118	64.88338	118	165.6256	118	213.9738	118	177.9568	118	126.0884	118	102.9054	118	106.8062
	119	75.51128	119	65.46822	119	162.1187	119	210.8647	119	173.5258	119	123.3685	119	101.7336	119	104.0575
	120	74.61912	120	65.84452	120	157.5386	120	206.6627	120	169.8459	120	120.9106	120	98.93658	120	100.9355
	121	74.23617	121	64.8511	121	154.3545	121	202.2603	121	165.2791	121	117.0828	121	96.53004	121	98.11905
	122	75.03462	122	62.16114	122	151.3975	122	196.7229	122	161.0462	122	113.3819	122	94.02879	122	93.01326
	123	73.61134	123	60.39161	123	148.8849	123	191.7797	123	157.0984	123	108.8879	123	91.17511	123	89.62577
	124	74.14358	124	60.12132	124	146.3477	124	187.3501	124	153.2583	124	105.5608	124	88.56935	124	88.19255
	125	71.64208	125	58.42703	125	143.6745	125	180.6483	125	149.0602	125	101.979	125	85.30849	125	87.26779
	126	70.34096	126	57.65142	126	141.3711	126	176.3934	126	144.9877	126	98.88773	126	81.97835	126	84.62508
	127	70.87373	127	56.32273	127	137.99	127	171.3152	127	140.744	127	96.22404	127	77.39058	127	82.03434
	128	71.16841	128	55.83701	128	134.8979	128	167.917	128	136.4236	128	93.90905	128	73.53783	128	81.15207
	129	70.75513	129	52.67619	129	130.8667	129	163.3179	129	132.137	129	91.39217	129	69.55258	129	78.71024
	130	69.84631	130	53.04914	130	126.2713	130	159.0426	130	126.7324	130	87.56804	130	65.71074	130	76.94599
	131	69.72533	131	53.50428	131	120.5667	131	155.2558	131	122.8272	131	83.36982	131	63.96428	131	76.01704
	132	68.22093	132	50.08583	132	115.411	132	150.8384	132	119.4269	132	80.11166	132	59.88061	132	71.76916
	133	70.4807	133	50.24812	133	109.5721	133	146.3291	133	115.6138	133	77.04279	133	58.00364	133	68.04472
	134	69.16568	134	49.65088	134	103.9688	134	141.6549	134	111.3024	134	74.59727	134	55.81681	134	65.934
	135	69.35228	135	46.97791	135	99.27489	135	137.557	135	107.5592	135	72.94773	135	51.88705	135	62.33482
	136	68.40371	136	45.40459	136	93.89626	136	132.1163	136	103.1658	136	70.02671	136	48.79586	136	54.93179
	137	69.11971	137	44.29411	137	90.37366	137	128.2928	137	99.21529	137	67.95487	137	47.6524	137	49.18056
	138	67.20472	138	40.64797	138	87.75829	138	125.8773	138	95.25754	138	65.73954	138	47.92271	138	44.38877
	139	65.80154	139	39.17525	139	83.96375	139	120.87	139	91.82521	139	63.39089	139	45.27473	139	40.83928
	140	64.31386	140	36.85431	140	82.39182	140	117.5468	140	89.14063	140	61.69851	140	43.54143	140	40.18661
	141	63.2439	141	35.91552	141	80.48168	141	115.0653	141	85.19538	141	59.78413	141	40.79247	141	40.42855
	142	63.55947	142	35.7815	142	78.39194	142	112.5926	142	81.59454	142	57.31968	142	37.85974	142	38.86562
	143	61.19677	143	33.53152	143	76.35381	143	109.5466	143	77.54179	143	55.97562	143	36.55906	143	36.74062
	144	59.51771	144	33.01244	144	74.18734	144	106.7454	144	72.05663	144	53.74062	144	33.81231	144	35.25292
	145	58.10079	145	30.59813	145	72.14144	145	104.2991	145	66.48868	145	51.07076	145	33.5554	145	33.99886
	146	58.39172	146	30.77768	146	69.19308	146	101.0815	146	62.67863	146	47.48582	146	29.80177	146	31.87294
	147	57.15052	147	29.24215	147	66.56823	147	98.33154	147	59.95085	147	42.7479	147	27.85769	147	33.2487
	148	55.08133	148	26.19526	148	63.50755	148	94.73329	148	57.10391	148	38.89887	148	26.33147	148	29.55587
	149	54.79398	149	24.79779	149	60.9909	149	90.04591	149	53.50072	149	35.55866	149	23.57046	149	25.05669
	150	54.60495	150	22.00386	150	58.74307	150	85.60036	150	50.63173	150	32.8698	150	22.41242	150	24.42571
	151	53.92102	151	20.94697	151	56.45782	151	81.57027	151	47.71955	151	30.24825	151	19.48831	151	20.54622
	152	53.72338	152	18.6614	152	54.92636	152	78.76485	152	43.89037	152	27.04063	152	18.82742	152	18.67049
	153	52.94981	153	17.18043	153	53.65308	153	74.68093	153	40.45225	153	23.77057	153	17.08373	153	14.24635
	154	53.17133	154	13.79166	154	50.63543	154	70.55466	154	38.54758	154	19.61964	154	14.89895	154	12.42779
	155	52.71109	155	11.26772	155	48.78994	155	68.46423	155	37.21149	155	17.5878	155	14.36756	155	9.892397
	156	50.45855	156	8.738564	156	46.54725	156	66.05375	156	35.41194	156	16.9624	156	12.90948	156	7.388533
	157	51.03767	157	8.341306	157	44.89808	157	64.92831	157	32.60923	157	15.72913	157	10.70277	157	6.609023
	158	48.25409	158	7.125477	158	40.81075	158	62.97504	158	30.18393	158	12.85895	158	8.075116	158	4.640231
	159	48.65314	159	6.187342	159	38.41846	159	61.79006	159	27.15847	159	12.01242	159	6.008942	159	3.598105
	160	46.49939	160	3.554739	160	34.93023	160	58.3483	160	24.03682	160	9.844103	160	3.078166	160	1.767847
	161	45.52544	161	2.527018	161	33.06223	161	56.69572	161	19.44313	161	8.709732	161	1.606358	161	-.6765175
	162	44.47396	162	1.143	162	29.19841	162	53.75331	162	16.38475	162	7.003535	162	-.6187655	162	-3.443013
	163	43.79925	163	9.614229E-03	163	26.81948	163	51.47122	163	13.60083	163	4.926367	163	-2.984806	163	-4.958441
	164	42.86494	164	-1.258714	164	25.17046	164	50.27997	164	11.18243	164	3.706484	164	-1.117113	164	-4.027814
	165	41.73684	165	-3.459847	165	21.93863	165	46.64153	165	7.573905	165	2.737176	165	-4.522875	165	-7.774859
	166	41.20052	166	-4.019738	166	20.32361	166	43.90173	166	5.837796	166	.9721845	166	-5.41563	166	-11.48642
	167	40.58573	167	-5.442155	167	20.94101	167	41.44823	167	4.197256	167	-.8958098	167	-5.986836	167	-13.2655
	168	39.27076	168	-8.478768	168	18.19848	168	38.73141	168	3.511727	168	-3.651326	168	-5.352232	168	-16.06202
	169	38.14006	169	-9.638721	169	17.42313	169	36.42658	169	1.84355	169	-6.083007	169	-5.799736	169	-17.68978
	170	37.43561	170	-10.96016	170	17.77219	170	35.29219	170	1.309616	170	-6.177106	170	-4.451346	170	-19.07599
	171	37.01426	171	-12.58562	171	16.44056	171	33.3667	171	-8.446872E-03	171	-7.714605	171	-6.456458	171	-18.56915
	172	35.82405	172	-15.28022	172	14.58807	172	30.97475	172	-1.103063	172	-8.167059	172	-9.270327	172	-23.1035
	173	35.57928	173	-14.60742	173	14.04176	173	29.59463	173	-3.009695	173	-9.913445	173	-9.277462	173	-24.80385
	174	33.27207	174	-15.43377	174	13.05368	174	28.41878	174	-5.742807	174	-12.74637	174	-8.884172	174	-24.38071
	175	32.27696	175	-16.86295	175	10.5311	175	26.71648	175	-7.144807	175	-16.37413	175	-8.935503	175	-25.81638
	176	30.84505	176	-18.47386	176	8.916392	176	25.48278	176	-9.707843	176	-20.0438	176	-10.21013	176	-25.7592
	177	29.34336	177	-19.65986	177	7.10163	177	23.67523	177	-11.88299	177	-21.46222	177	-11.23461	177	-22.8339
	178	27.66656	178	-21.55935	178	6.12559	178	22.12736	178	-13.77363	178	-22.72104	178	-11.56552	178	-25.46362
	179	26.88503	179	-22.56931	179	4.458624	179	18.95036	179	-18.06754	179	-25.75956	179	-17.0605	179	-27.2598
	180	24.83708	180	-23.81853	180	1.760731	180	16.33449	180	-17.9744	180	-26.13092	180	-15.29448	180	-24.65315
	181	23.59054	181	-24.95355	181	.3154053	181	15.85599	181	-20.29016	181	-27.5379	181	-14.69054	181	-25.92595
	182	22.05337	182	-26.07542	182	-1.727642	182	13.08494	182	-22.00648	182	-29.56968	182	-15.56496	182	-27.66793
	183	21.26404	183	-27.12521	183	-1.785101	183	10.83148	183	-24.24965	183	-29.2763	183	-17.1659	183	-32.26262
	184	20.53254	184	-28.51031	184	-2.136992	184	7.556175	184	-25.68178	184	-29.6163	184	-14.80231	184	-32.49345
	185	19.61947	185	-30.50162	185	-2.104671	185	5.734274	185	-27.0484	185	-31.20107	185	-16.12066	185	-35.46525
	186	20.22683	186	-30.7643	186	-2.156301	186	5.433457	186	-28.06478	186	-34.10251	186	-16.55879	186	-35.4249
	187	18.96825	187	-32.42531	187	-3.960318	187	4.526185	187	-27.08432	187	-34.90345	187	-16.46171	187	-37.95697
	188	17.8898	188	-33.57676	188	-3.474422	188	4.720237	188	-29.78202	188	-37.25558	188	-20.0325	188	-44.27888
	189	16.56404	189	-34.36368	189	-5.244684	189	1.730787	189	-29.6275	189	-35.84374	189	-16.37852	189	-42.02392
	190	16.05964	190	-34.67599	190	-5.475648	190	3.031749	190	-30.80511	190	-37.45968	190	-17.65868	190	-45.03545
	191	14.78682	191	-36.21528	191	-7.507274	191	.9456599	191	-33.92715	191	-37.87267	191	-18.5162	191	-45.60527
	192	13.37963	192	-36.4874	192	-8.400087	192	-1.669118	192	-33.32797	192	-38.06565	192	-16.63905	192	-43.27838
	193	12.08555	193	-36.18496	193	-9.12042	193	-3.136186	193	-34.78193	193	-39.01481	193	-17.86823	193	-45.9183
	194	10.41849	194	-36.85984	194	-9.172518	194	-4.832091	194	-35.79769	194	-40.43007	194	-19.41301	194	-46.37806
	195	8.545034	195	-37.94925	195	-10.90665	195	-5.851918	195	-36.39901	195	-40.83217	195	-17.45904	195	-45.60226
	196	7.751568	196	-37.80297	196	-13.03927	196	-7.619717	196	-36.0998	196	-40.63388	196	-16.42381	196	-42.55057
	197	6.774221	197	-38.78146	197	-14.68183	197	-9.416875	197	-36.26448	197	-42.89976	197	-19.66517	197	-44.71509
	198	5.32727	198	-39.05966	198	-14.43281	198	-10.82221	198	-36.53265	198	-43.69746	198	-18.64405	198	-44.89214
	199	3.602955	199	-38.7775	199	-14.89088	199	-14.24356	199	-35.90819	199	-44.04141	199	-19.14604	199	-43.39704
	200	2.025529	200	-39.01497	200	-16.00144	200	-16.33487	200	-35.17233	200	-43.98325	200	-16.4976	200	-45.08498
	201	1.222896	201	-40.39728	201	-16.12385	201	-17.29375	201	-33.81792	201	-41.80325	201	-17.15797	201	-43.84424
	202	.9522904	202	-41.48181	202	-16.69983	202	-18.31519	202	-35.76802	202	-46.38062	202	-17.09881	202	-44.90363
	203	.3854459	203	-41.72888	203	-17.17558	203	-19.77373	203	-34.29684	203	-45.22781	203	-16.97349	203	-47.60916
	204	-.7573993	204	-42.46159	204	-17.80051	204	-20.92785	204	-34.98111	204	-45.39903	204	-15.6052	204	-46.50208
	205	-2.117456	205	-43.28207	205	-17.53064	205	-22.38223	205	-36.4107	205	-44.83617	205	-16.81573	205	-48.10468
	206	-3.079674	206	-43.58123	206	-17.73279	206	-23.2577	206	-35.03532	206	-44.71143	206	-15.02595	206	-48.27193
	207	-4.067378	207	-43.81782	207	-17.58827	207	-24.00585	207	-35.41433	207	-45.57182	207	-13.05963	207	-49.28961
	208	-5.108882	208	-44.63643	208	-19.02263	208	-25.76651	208	-35.68678	208	-45.21431	208	-15.2472	208	-54.38382
	209	-6.685936	209	-45.16419	209	-19.30635	209	-25.66643	209	-36.63525	209	-46.19261	209	-14.85659	209	-53.15911
	210	-7.706684	210	-45.0204	210	-19.54658	210	-26.47644	210	-37.89499	210	-46.55697	210	-13.16847	210	-53.59312
	211	-9.204767	211	-45.97413	211	-20.70234	211	-27.26681	211	-37.94904	211	-48.08156	211	-12.44841	211	-53.80568
	212	-10.43052	212	-45.76159	212	-21.1656	212	-28.63845	212	-37.27784	212	-46.93956	212	-10.58864	212	-56.26641
	213	-11.78711	213	-45.38695	213	-24.10756	213	-31.39836	213	-35.03622	213	-46.77607	213	-12.94539	213	-56.7454
	214	-12.83969	214	-45.67831	214	-21.98111	214	-30.68366	214	-35.8541	214	-47.76765	214	-9.776228	214	-53.01908
	215	-13.87551	215	-45.94793	215	-23.49594	215	-35.09037	215	-34.73077	215	-48.44201	215	-10.89841	215	-52.3889
	216	-14.68929	216	-45.85744	216	-22.85269	216	-34.50449	216	-33.70275	216	-46.17954	216	-11.50288	216	-54.26257
	217	-14.86066	217	-45.82577	217	-24.4635	217	-36.6595	217	-29.43993	217	-45.13076	217	-8.219175	217	-54.94317
	218	-16.04915	218	-46.31117	218	-24.37529	218	-37.5681	218	-29.58722	218	-45.8615	218	-5.798299	218	-51.66592
	219	-17.06885	219	-46.45269	219	-24.12291	219	-38.76867	219	-27.37251	219	-43.83424	219	-6.097213	219	-49.85526
	220	-17.3432	220	-46.39154	220	-25.04733	220	-40.21623	220	-28.76141	220	-47.17395	220	-5.730052	220	-51.89969
	221	-18.16279	221	-48.15661	221	-24.48047	221	-40.11126	221	-28.37707	221	-47.89076	221	-4.205094	221	-52.60644
	222	-18.77315	222	-48.8249	222	-23.62301	222	-40.32334	222	-27.01024	222	-49.00534	222	-3.473207	222	-52.48273
	223	-19.40239	223	-48.30204	223	-24.36975	223	-41.29963	223	-26.41386	223	-48.34402	223	-8.112575	223	-54.08737
	224	-20.09001	224	-48.16962	224	-24.60907	224	-41.75139	224	-24.54723	224	-46.75697	224	-5.047609	224	-52.27918
	225	-21.71628	225	-47.8996	225	-24.25475	225	-43.93946	225	-26.03582	225	-49.34717	225	-5.462989	225	-56.13323
	226	-22.80295	226	-47.87897	226	-22.59017	226	-42.90565	226	-27.52085	226	-49.20601	226	-3.041869	226	-56.84166
	227	-23.81688	227	-47.75155	227	-24.73468	227	-43.95996	227	-27.39166	227	-50.16555	227	-3.233963	227	-59.13048
	228	-24.84135	228	-47.66805	228	-23.18879	228	-42.97516	228	-25.82294	228	-51.58773	228	-.902431	228	-58.11272
	229	-25.66994	229	-47.25589	229	-25.66309	229	-44.79234	229	-25.28143	229	-52.12024	229	.9651637	229	-57.20303
	230	-26.48902	230	-46.28286	230	-25.64434	230	-45.38671	230	-23.00626	230	-52.68053	230	4.771054E-02	230	-59.15355
	231	-27.11055	231	-46.0718	231	-25.3951	231	-45.05814	231	-22.75866	231	-51.26159	231	1.903559	231	-59.43828
	232	-28.07212	232	-46.07397	232	-25.79261	232	-45.46703	232	-20.80354	232	-49.77751	232	2.754095	232	-60.60704
	233	-28.72605	233	-46.00881	233	-26.86006	233	-46.91393	233	-19.30333	233	-50.40917	233	3.171443	233	-61.18272
	234	-28.26383	234	-45.53995	234	-26.8803	234	-46.76245	234	-18.22295	234	-49.55709	234	5.059079	234	-58.81885
	235	-29.24796	235	-46.49529	235	-26.58401	235	-46.41993	235	-16.63765	235	-47.84444	235	6.328799	235	-56.98995
	236	-29.04513	236	-46.5799	236	-27.16269	236	-48.32144	236	-18.13874	236	-47.85995	236	4.309499	236	-59.14378
	237	-29.50554	237	-47.11286	237	-26.92214	237	-48.9735	237	-15.68859	237	-46.91748	237	4.375089	237	-56.69962
	238	-29.51013	238	-47.73574	238	-26.23014	238	-48.94174	238	-16.4874	238	-49.80799	238	4.753109	238	-55.87316
	239	-29.80831	239	-47.31019	239	-25.90822	239	-48.3451	239	-13.29767	239	-49.33796	239	4.983546	239	-56.17341
	240	-30.66424	240	-47.01738	240	-25.43151	240	-47.75358	240	-14.73508	240	-50.21183	240	3.881585	240	-56.1871
	241	-31.43524	241	-46.64191	241	-25.62764	241	-46.8703	241	-12.3516	241	-48.14284	241	3.931304	241	-53.57009
	242	-32.63334	242	-46.42899	242	-24.19475	242	-46.76307	242	-14.47211	242	-51.89204	242	4.011837	242	-53.03919
	243	-33.08149	243	-46.29582	243	-23.92861	243	-47.47648	243	-13.17966	243	-48.32735	243	3.502498	243	-54.38793
	244	-34.026	244	-46.37209	244	-23.20804	244	-47.43171	244	-13.58621	244	-48.17859	244	3.976688	244	-54.3878
	245	-33.72814	245	-46.29972	245	-23.06723	245	-45.75997	245	-14.48311	245	-49.26183	245	5.52386	245	-54.11302
	246	-34.74189	246	-46.2679	246	-23.7792	246	-45.84515	246	-15.05937	246	-50.28667	246	4.904024	246	-56.59778
	247	-34.4762	247	-46.49673	247	-23.33946	247	-45.43901	247	-13.00108	247	-50.13046	247	6.78382	247	-58.84678
	248	-35.31416	248	-46.62736	248	-23.45898	248	-45.08134	248	-13.07825	248	-51.46954	248	9.663655	248	-59.23133
	249	-34.79165	249	-46.18133	249	-23.85998	249	-44.7127	249	-11.12567	249	-51.14597	249	13.50804	249	-60.97673
	250	-33.76679	250	-45.6	250	-24.31629	250	-44.77366	250	-8.364993	250	-48.16082	250	14.00979	250	-60.17159
	251	-34.85918	251	-46.74855	251	-24.65344	251	-44.64734	251	-10.45848	251	-48.20867	251	13.60403	251	-59.85279
	252	-35.33408	252	-46.00316	252	-24.24232	252	-44.2131	252	-9.660031	252	-45.12382	252	12.93185	252	-58.55845
	253	-34.65408	253	-46.1164	253	-25.15783	253	-44.87447	253	-7.285234	253	-46.13691	253	13.30066	253	-57.31394
	254	-35.40212	254	-46.97836	254	-24.84963	254	-44.58115	254	-7.928331	254	-46.09301	254	12.1519	254	-54.73003
	255	-34.75727	255	-46.92379	255	-25.15264	255	-44.25273	255	-6.406023	255	-45.01539	255	13.77769	255	-52.12115
	256	-35.53179	256	-46.76981	256	-25.57025	256	-44.63891	256	-5.881466	256	-42.07412	256	9.650338	256	-54.54844
	257	-36.19508	257	-47.34977	257	-24.88822	257	-43.80396	257	-4.796031	257	-45.97644	257	11.50178	257	-48.93
	258	-35.9007	258	-47.80086	258	-24.62535	258	-44.59871	258	-3.821367	258	-45.12391	258	10.7549	258	-47.46085
	259	-36.14096	259	-48.65313	259	-23.85485	259	-44.55885	259	-4.680764	259	-44.41035	259	9.69825	259	-46.3283
	260	-36.69442	260	-47.97813	260	-22.72551	260	-44.77952	260	-4.61599	260	-45.04354	260	7.478405	260	-47.74966
	261	-36.83893	261	-47.3925	261	-22.54189	261	-44.38792	261	-6.602463	261	-45.92812	261	7.857394	261	-47.13869
	262	-37.60823	262	-47.47326	262	-22.58839	262	-44.04089	262	-5.008482	262	-42.86622	262	7.140606	262	-47.75235
	263	-37.52184	263	-46.64817	263	-22.66789	263	-44.12796	263	-2.327823	263	-46.42765	263	10.23908	263	-45.43158
	264	-38.01895	264	-46.11644	264	-22.54989	264	-42.17096	264	1.521868	264	-45.33045	264	9.025443	264	-48.97158
	265	-37.87289	265	-45.86972	265	-24.01356	265	-41.49726	265	.5759072	265	-45.51118	265	10.53274	265	-50.26731
	266	-37.31696	266	-46.20621	266	-25.35193	266	-41.10389	266	2.411863	266	-45.66537	266	13.65525	266	-51.14089
	267	-37.31208	267	-46.34164	267	-26.45222	267	-41.33067	267	3.648741	267	-44.52623	267	12.79607	267	-53.22317
	268	-37.50513	268	-46.34522	268	-26.5581	268	-41.97178	268	3.662984	268	-42.61347	268	12.42945	268	-54.43516
	269	-36.5023	269	-46.25153	269	-27.04199	269	-41.58911	269	8.683834	269	-44.33512	269	13.53239	269	-53.90218
	270	-36.06662	270	-44.43251	270	-28.88979	270	-41.8796	270	8.657657	270	-40.05179	270	11.53634	270	-54.35473
	271	-36.22598	271	-45.55254	271	-29.79219	271	-41.23592	271	12.01983	271	-40.92498	271	13.07223	271	-53.88612
	272	-36.02961	272	-45.85221	272	-31.42046	272	-41.56651	272	11.50366	272	-41.29285	272	10.88479	272	-52.7991
	273	-36.38952	273	-44.99819	273	-32.24692	273	-41.45523	273	10.62636	273	-39.33459	273	9.355138	273	-50.01102
	274	-35.06878	274	-44.1181	274	-33.58757	274	-42.43808	274	13.02843	274	-39.65834	274	7.719405	274	-47.62798
	275	-35.02435	275	-44.77616	275	-34.26611	275	-43.51796	275	14.46047	275	-37.51064	275	5.784445	275	-44.96957
	276	-35.23943	276	-44.72315	276	-34.82085	276	-44.3553	276	14.78394	276	-39.24288	276	4.036541	276	-44.49769
	277	-34.92296	277	-42.75396	277	-35.29672	277	-44.91265	277	15.65218	277	-38.73644	277	3.971017	277	-39.96492
	278	-35.65162	278	-44.10555	278	-35.72407	278	-44.86632	278	14.94266	278	-40.41446	278	3.533857	278	-43.45329
	279	-35.3155	279	-43.12952	279	-35.56327	279	-44.85144	279	17.28911	279	-41.50658	279	3.0718	279	-43.05594
	280	-34.33309	280	-41.59153	280	-36.73105	280	-44.71632	280	19.18523	280	-41.13064	280	4.643415	280	-40.29034
	281	-34.00541	281	-41.83818	281	-37.70311	281	-44.42329	281	21.74202	281	-42.71563	281	5.647384	281	-39.89178
	282	-35.07829	282	-41.73622	282	-38.59857	282	-44.24332	282	24.66996	282	-39.8701	282	4.850789	282	-42.02481
	283	-34.17936	283	-41.27789	283	-39.58016	283	-42.59557	283	25.88568	283	-39.88555	283	4.998885	283	-44.13601
	284	-33.58295	284	-41.32377	284	-40.65788	284	-42.09882	284	28.7588	284	-35.76205	284	6.936414	284	-47.6447
	285	-33.33953	285	-41.5341	285	-42.47502	285	-41.14417	285	29.65486	285	-38.19455	285	9.250788	285	-49.77303
	286	-32.2853	286	-40.68268	286	-44.85811	286	-42.62273	286	32.80239	286	-32.68462	286	10.23878	286	-51.31436
	287	-30.70295	287	-40.5932	287	-46.00921	287	-41.77336	287	32.26704	287	-35.72819	287	9.804147	287	-52.85077
	288	-30.49401	288	-41.19863	288	-46.58894	288	-41.03987	288	32.68127	288	-36.49866	288	8.386029	288	-52.69047
	289	-31.38745	289	-40.65611	289	-48.65358	289	-42.6876	289	34.29494	289	-35.1201	289	6.495467	289	-53.61669
	290	-30.11669	290	-40.41614	290	-48.84981	290	-43.56279	290	34.17347	290	-30.79203	290	5.733922	290	-52.07362
	291	-29.81043	291	-40.21262	291	-50.52195	291	-44.10907	291	34.41507	291	-32.11946	291	3.967952	291	-49.1891
	292	-30.40151	292	-41.56934	292	-51.79265	292	-44.36187	292	35.0692	292	-31.08655	292	2.169945	292	-47.28968
	293	-29.70029	293	-39.48954	293	-52.99969	293	-45.22582	293	32.95597	293	-33.96543	293	.261327	293	-45.1326
	294	-29.33582	294	-39.39902	294	-53.53133	294	-45.64555	294	33.92275	294	-33.52511	294	-1.049718	294	-44.44014
	295	-28.89652	295	-37.81564	295	-54.05937	295	-46.45033	295	34.85053	295	-31.30789	295	-2.41948	295	-41.85081
	296	-28.10707	296	-37.52845	296	-56.24587	296	-48.22554	296	34.2161	296	-33.24642	296	-2.695149	296	-42.21084
	297	-28.58622	297	-37.57876	297	-55.2825	297	-46.75383	297	36.83633	297	-31.11736	297	-3.568539	297	-41.13126
	298	-28.19652	298	-36.96306	298	-56.16343	298	-46.99032	298	37.95798	298	-31.1555	298	-2.623981	298	-40.45684
	299	-28.26752	299	-36.50183	299	-57.23182	299	-47.58052	299	38.00681	299	-36.19498	299	-1.753817	299	-42.66211
	300	-26.7631	300	-37.04681	300	-57.51343	300	-46.90945	300	41.08016	300	-31.89703	300	8.632541E-03	300	-43.40959
	301	-27.54252	301	-36.24218	301	-58.94599	301	-48.10906	301	40.16756	301	-34.1433	301	.6330723	301	-44.38743
	302	-26.28701	302	-35.68274	302	-58.45954	302	-48.13857	302	45.04729	302	-32.89931	302	.4051208	302	-46.38352
	303	-25.58402	303	-35.24516	303	-59.33718	303	-48.32371	303	46.01882	303	-32.71053	303	.5992299	303	-48.79508
	304	-24.04003	304	-35.68557	304	-60.40296	304	-48.81513	304	46.06393	304	-29.59644	304	.784108	304	-49.94961
	305	-24.19692	305	-35.94991	305	-60.43525	305	-48.15038	305	47.91335	305	-26.67588	305	1.151074	305	-52.33428
	306	-23.56717	306	-36.81503	306	-61.68642	306	-47.10521	306	48.37022	306	-23.91007	306	-7.786572E-02	306	-54.32553
	307	-23.69843	307	-36.33814	307	-62.10819	307	-46.22288	307	46.34474	307	-22.47825	307	-1.091168	307	-52.78951
	308	-22.61358	308	-35.24197	308	-64.29239	308	-48.4161	308	47.56135	308	-23.85527	308	-2.934332	308	-51.99217
	309	-22.29927	309	-34.78748	309	-64.09032	309	-50.09515	309	45.10968	309	-20.10705	309	-4.467768	309	-50.87764
	310	-22.61244	310	-33.74632	310	-65.506	310	-51.78952	310	45.50263	310	-19.79497	310	-6.125859	310	-49.66981
	311	-22.4892	311	-35.58458	311	-64.58878	311	-53.02945	311	45.54496	311	-21.92496	311	-6.854758	311	-45.90757
	312	-20.72883	312	-33.11398	312	-64.03352	312	-53.22878	312	42.89478	312	-21.1531	312	-7.600916	312	-43.69892
	313	-21.14013	313	-31.52672	313	-66.30061	313	-53.95569	313	43.54412	313	-21.6977	313	-8.511515	313	-41.56047
	314	-21.52	314	-32.38755	314	-66.1603	314	-52.82854	314	45.20958	314	-21.47331	314	-8.530549	314	-37.47036
	315	-20.19597	315	-32.5534	315	-68.02271	315	-55.47546	315	45.29945	315	-22.7741	315	-7.519732	315	-36.48921
	316	-20.00707	316	-33.63699	316	-68.07198	316	-56.49857	316	49.4062	316	-20.73272	316	-6.984474	316	-36.2816
	317	-17.04929	317	-32.99534	317	-67.60349	317	-56.63653	317	52.74051	317	-17.76204	317	-5.858543	317	-35.03645
	318	-17.05986	318	-32.9176	318	-67.49418	318	-57.73611	318	52.8979	318	-16.72362	318	-5.128501	318	-35.43395
	319	-17.12322	319	-31.13891	319	-66.23228	319	-56.42189	319	54.48683	319	-14.47721	319	-3.359777	319	-36.29872
	320	-16.72585	320	-30.67935	320	-69.06998	320	-59.01293	320	55.69665	320	-15.11855	320	-3.052667	320	-37.70936
	321	-14.61416	321	-31.92158	321	-68.10165	321	-57.23101	321	58.43115	321	-13.10577	321	-2.127243	321	-38.87269
	322	-14.21282	322	-32.6515	322	-68.4483	322	-57.2287	322	60.17928	322	-13.50317	322	-1.833608	322	-41.67458
	323	-14.04567	323	-31.92626	323	-68.99168	323	-57.89481	323	56.15487	323	-14.49947	323	-2.208432	323	-44.21362
	324	-13.85118	324	-31.50761	324	-69.50807	324	-56.9353	324	56.77109	324	-14.11624	324	-2.337378	324	-43.28841
	325	-13.90376	325	-30.6266	325	-69.89677	325	-57.56485	325	54.95168	325	-12.59412	325	-3.909496	325	-41.96006
	326	-13.24018	326	-29.47359	326	-69.55565	326	-59.62107	326	54.84536	326	-10.37412	326	-6.36961	326	-44.00018
	327	-12.06192	327	-30.09153	327	-69.79611	327	-61.57188	327	53.55938	327	-11.65839	327	-7.191986	327	-46.53564
	328	-13.13393	328	-31.3588	328	-69.08911	328	-59.94951	328	54.36636	328	-7.814828	328	-6.266605	328	-45.46231
	329	-11.97978	329	-30.50048	329	-70.08288	329	-61.11052	329	53.09521	329	-8.302483	329	-7.451486	329	-44.86253
	330	-11.61164	330	-28.73356	330	-70.5448	330	-61.76926	330	52.77994	330	-8.635098	330	-9.038379	330	-40.26798
	331	-11.70107	331	-29.32678	331	-69.55477	331	-60.42086	331	53.29834	331	-9.681305	331	-10.1132	331	-35.2594
	332	-10.90531	332	-27.86053	332	-70.47503	332	-62.84041	332	55.06913	332	-9.756029	332	-11.97454	332	-33.87186
	333	-10.78	333	-27.96267	333	-71.0289	333	-63.23021	333	55.08166	333	-10.91833	333	-11.48154	333	-33.39911
	334	-10.0113	334	-28.82662	334	-70.80608	334	-65.18726	334	57.22679	334	-9.951888	334	-10.59681	334	-33.22778
	335	-9.2644	335	-27.7268	335	-69.96896	335	-67.58794	335	58.73716	335	-7.89151	335	-9.326582	335	-34.00203
	336	-7.661031	336	-27.42286	336	-70.30891	336	-67.28658	336	61.13283	336	-7.443622	336	-7.97795	336	-33.58847
	337	-8.255175	337	-28.35543	337	-69.05526	337	-66.15714	337	60.81754	337	-6.261149	337	-7.249839	337	-32.80885
	338	-7.029087	338	-27.75461	338	-68.38981	338	-65.69081	338	61.45085	338	-2.763665	338	-6.818231	338	-32.39103
	339	-6.537894	339	-29.11508	339	-69.32275	339	-68.52961	339	60.91661	339	-3.359125	339	-6.364591	339	-32.53983
	340	-6.090709	340	-29.14817	340	-67.92842	340	-67.73555	340	59.61134	340	-4.026172	340	-6.477588	340	-32.97741
	341	-4.121638	341	-29.92613	341	-68.52579	341	-68.84994	341	58.5153	341	-4.841994	341	-6.530159	341	-32.54309
	342	-5.021088	342	-28.30624	342	-68.00072	342	-68.53954	342	57.42558	342	-4.197531	342	-7.09428	342	-34.91042
	343	-5.759797	343	-30.36624	343	-68.45049	343	-70.54783	343	56.85409	343	-2.380795	343	-7.710809	343	-37.26573
	344	-4.842544	344	-28.15717	344	-68.45337	344	-72.90305	344	54.4482	344	-2.220812	344	-8.600996	344	-37.99209
	345	-5.004423	345	-27.85737	345	-65.94996	345	-71.86875	345	53.13366	345	-1.557761	345	-9.06885	345	-39.0723
	346	-3.164434	346	-27.27051	346	-68.34086	346	-72.9304	346	52.51113	346	-.6905052	346	-10.95865	346	-39.52098
	347	-4.278245	347	-25.39897	347	-67.71547	347	-74.18517	347	50.57893	347	-3.751434	347	-11.74251	347	-38.40862
	348	-4.858116	348	-28.42399	348	-67.27647	348	-73.25343	348	49.24166	348	-4.93235	348	-11.67773	348	-36.48614
	349	-3.75127	349	-26.62659	349	-67.71977	349	-73.37811	349	51.06657	349	-4.554676	349	-12.11274	349	-35.88973
	350	-1.831407	350	-25.89004	350	-66.81831	350	-73.64554	350	51.92054	350	-4.734686	350	-11.42604	350	-33.63262
	351	-1.436256	351	-25.51965	351	-66.42616	351	-74.01511	351	53.24711	351	-5.396809	351	-10.63934	351	-31.52292
	352	-1.31099	352	-25.89503	352	-66.40334	352	-74.60764	352	53.48162	352	-4.874467	352	-10.19099	352	-29.07014
	353	-1.701528	353	-25.46314	353	-67.60507	353	-76.15003	353	53.90458	353	-5.063014	353	-9.303539	353	-27.46064
	354	.6092002	354	-25.85169	354	-66.94454	354	-75.97039	354	54.96674	354	-6.55469	354	-8.040071	354	-25.54719
	355	.3581913	355	-26.64935	355	-66.65424	355	-75.07942	355	55.93846	355	-6.155116	355	-8.131951	355	-24.48999
	356	.9391443	356	-26.57424	356	-67.26656	356	-75.78475	356	56.86948	356	-5.054891	356	-7.137813	356	-23.78337
	357	1.066647	357	-27.30402	357	-66.8166	357	-76.90311	357	56.64269	357	-4.376033	357	-6.62825	357	-20.26976
	358	3.025358	358	-25.86707	358	-67.73067	358	-79.47549	358	55.61256	358	-3.328019	358	-7.826135	358	-21.47849
	359	2.174058	359	-25.46175	359	-66.02088	359	-78.59584	359	54.74116	359	-.8035512	359	-7.276142	359	-24.08042
	360	1.649408	360	-26.37355	360	-66.4077	360	-78.79107	360	52.68412	360	.8035362	360	-5.903405	360	-27.34747
	361	2.075896	361	-25.10034	361	-65.88834	361	-79.2435	361	51.40138	361	.1604693	361	-4.297903	361	-29.55688
	362	2.184494	362	-24.56176	362	-66.14816	362	-80.45571	362	51.15984	362	1.258416	362	-4.336708	362	-29.93717
	363	1.156574	363	-22.87777	363	-65.82577	363	-82.55524	363	50.35183	363	1.156549	363	-4.742388	363	-30.00029
	364	2.4514	364	-22.30043	364	-64.23594	364	-80.69447	364	47.83135	364	-.2296754	364	-5.666642	364	-30.24151
	365	1.943586	365	-24.23648	365	-65.24146	365	-82.95426	365	46.46552	365	2.475768E-02	365	-6.533906	365	-32.23484
	366	1.716008	366	-25.98333	366	-63.75017	366	-81.7257	366	45.71027	366	.400643	366	-6.988283	366	-34.07743
	367	3.526114	367	-24.19944	367	-62.76048	367	-82.11742	367	44.87769	367	-.6695118	367	-7.486124	367	-33.18887
	368	3.045621	368	-24.39042	368	-63.52366	368	-84.04639	368	44.24128	368	-1.681996	368	-7.011087	368	-32.01761
	369	4.418096	369	-23.59135	369	-62.57972	369	-83.87675	369	44.49142	369	-1.890562	369	-6.977948	369	-30.34946
	370	4.615569	370	-21.78988	370	-63.17341	370	-83.95627	370	45.28561	370	-2.020494	370	-7.97975	370	-27.98239
	371	5.186437	371	-23.89691	371	-63.48044	371	-84.30092	371	45.23474	371	-2.046686	371	-7.498056	371	-25.47048
	372	5.345212	372	-23.98579	372	-62.57855	372	-85.03447	372	44.33965	372	-1.934897	372	-6.890273	372	-24.30643
	373	6.372012	373	-24.08476	373	-63.64053	373	-86.43767	373	44.57226	373	-1.909761	373	-6.781788	373	-22.54915
	374	6.448238	374	-23.65106	374	-63.5142	374	-85.87411	374	45.10217	374	-2.342641	374	-6.460474	374	-19.90125
	375	6.87419	375	-22.54465	375	-62.51552	375	-84.98562	375	44.43599	375	-1.570004	375	-5.927802	375	-18.43809
	376	5.653996	376	-23.85506	376	-62.75478	376	-83.72449	376	43.65021	376	.597773	376	-5.983186	376	-18.8196
	377	6.574224	377	-23.30393	377	-62.82395	377	-85.61693	377	41.6768	377	2.00069	377	-4.923535	377	-19.17316
	378	7.830382	378	-23.78798	378	-62.06568	378	-85.8755	378	39.53241	378	2.761174	378	-4.49546	378	-19.41478
	379	6.095834	379	-23.75815	379	-63.15429	379	-86.4212	379	38.17558	379	3.285496	379	-3.626407	379	-20.30005
	380	7.473763	380	-22.95639	380	-63.05148	380	-87.01845	380	36.41004	380	2.113219	380	-2.856845	380	-21.05645
	381	6.673571	381	-23.44699	381	-61.74896	381	-86.82363	381	34.06072	381	1.843702	381	-2.187032	381	-20.6624
	382	8.130639	382	-23.64268	382	-62.60789	382	-87.76038	382	32.4795	382	2.795254	382	-1.676834	382	-24.72609
	383	9.754402	383	-22.7924	383	-62.06342	383	-87.04037	383	30.18505	383	3.71442	383	-1.303194	383	-25.55304
	384	10.09762	384	-22.26435	384	-62.94001	384	-86.50598	384	28.67335	384	2.599599	384	-1.117891	384	-26.34228
	385	9.367879	385	-24.90957	385	-62.18299	385	-85.7531	385	27.54993	385	.3300147	385	-1.23416	385	-26.22232
	386	10.64157	386	-24.81298	386	-62.31468	386	-86.2701	386	27.8786	386	7.423346E-03	386	-1.662743	386	-26.7994
	387	10.92647	387	-25.54839	387	-63.55179	387	-86.04615	387	28.41621	387	-1.205039	387	-2.152806	387	-25.68767
	388	12.42608	388	-25.24419	388	-63.62764	388	-87.09951	388	27.19476	388	-.5839531	388	-2.228266	388	-23.60878
	389	13.50258	389	-25.16772	389	-62.81507	389	-87.44992	389	27.25494	389	.8928863	389	-2.06261	389	-21.79566
	390	14.67564	390	-24.68874	390	-62.64371	390	-87.0308	390	27.35249	390	1.368982	390	-2.006532	390	-18.70906
	391	15.26841	391	-23.95297	391	-62.66314	391	-86.67069	391	27.35424	391	1.253259	391	-.5924	391	-14.31232
	392	13.08983	392	-25.55475	392	-62.70749	392	-87.20483	392	27.43537	392	2.346034	392	-1.019696	392	-12.03418
	393	14.43866	393	-23.66402	393	-62.85748	393	-86.78946	393	26.92764	393	4.304594	393	-.8982846	393	-9.833752
	394	15.38103	394	-25.07405	394	-63.07855	394	-86.71037	394	26.90178	394	5.97579	394	.3034341	394	-8.1927
	395	15.95372	395	-26.65985	395	-62.68039	395	-86.2629	395	26.21844	395	6.735442	395	1.733952	395	-6.059872
	396	17.28143	396	-24.70771	396	-63.2056	396	-86.99275	396	25.65075	396	8.866178	396	1.081287	396	-5.558003
	397	17.47248	397	-24.43534	397	-63.54683	397	-86.37507	397	24.77108	397	9.08637	397	1.579813	397	-5.752162
	398	16.43224	398	-25.30279	398	-64.06851	398	-86.22715	398	23.32929	398	9.623316	398	4.700791	398	-8.345987
	399	17.8334	399	-24.31143	399	-64.08034	399	-86.28681	399	22.70512	399	9.506356	399	6.994759	399	-12.7161
	400	17.38128	400	-25.60748	400	-64.35168	400	-85.80276	400	22.96165	400	8.980306	400	7.872709	400	-14.97619
	401	18.83324	401	-26.03341	401	-64.3188	401	-85.62109	401	22.93339	401	8.857337	401	8.953192	401	-15.1459
	402	19.32849	402	-26.37285	402	-63.70022	402	-85.1031	402	22.36644	402	9.757402	402	8.414694	402	-16.14109
	403	19.43414	403	-25.85787	403	-64.16941	403	-85.26501	403	21.96988	403	9.618138	403	6.78161	403	-18.04576
	404	20.8963	404	-25.869	404	-64.30035	404	-84.30805	404	22.25326	404	9.773976	404	5.840407	404	-19.72874
	405	21.7103	405	-27.80487	405	-65.07899	405	-83.48266	405	23.5619	405	11.87517	405	5.5687	405	-21.25398
	406	20.74586	406	-27.87178	406	-65.57689	406	-84.20926	406	24.14613	406	14.10726	406	3.243903	406	-22.63212
	407	22.38954	407	-25.9931	407	-65.82868	407	-84.54327	407	24.40454	407	14.33941	407	2.748432	407	-20.66021
	408	22.17128	408	-26.72892	408	-65.35823	408	-85.30505	408	24.19732	408	14.42239	408	2.438182	408	-17.72684
	409	20.98227	409	-26.8043	409	-64.72994	409	-85.58199	409	24.9584	409	15.88859	409	2.123369	409	-16.34918
	410	21.41021	410	-26.82635	410	-66.12932	410	-86.43739	410	25.09904	410	17.28408	410	1.112123	410	-14.3507
	411	21.02135	411	-27.60086	411	-66.18192	411	-84.95418	411	24.86675	411	18.33547	411	1.376394	411	-11.70406
	412	21.33368	412	-27.5933	412	-66.67981	412	-84.90611	412	24.76226	412	20.28134	412	2.60126	412	-9.608911
	413	21.05815	413	-27.15951	413	-67.30822	413	-84.7848	413	22.65858	413	20.91019	413	2.457688	413	-8.045496
	414	20.14527	414	-25.77058	414	-67.1366	414	-84.50174	414	22.16508	414	20.66182	414	4.500127	414	-5.449777
	415	19.76533	415	-27.92932	415	-67.62468	415	-84.01611	415	21.41938	415	19.64271	415	5.383355	415	-4.36262
	416	20.62353	416	-27.40876	416	-67.63812	416	-83.36819	416	20.93263	416	19.92861	416	7.278185	416	-5.824643
	417	20.91446	417	-26.95761	417	-67.78412	417	-82.45586	417	19.16	417	20.06854	417	9.023092	417	-5.134753
	418	20.67893	418	-27.21905	418	-68.98144	418	-82.29001	418	16.98243	418	20.09084	418	10.29535	418	-6.163991
	419	19.7688	419	-26.06193	419	-68.93173	419	-80.96506	419	15.99106	419	19.7517	419	11.28354	419	-7.746387
	420	19.49327	420	-26.27375	420	-69.48793	420	-82.25743	420	14.09072	420	18.55854	420	11.75131	420	-8.869289
	421	19.87547	421	-27.54578	421	-69.32471	421	-82.16805	421	11.81735	421	16.45873	421	12.38028	421	-9.367075
	422	19.95048	422	-28.37081	422	-70.113	422	-82.17061	422	10.19497	422	16.54077	422	11.73174	422	-11.77157
	423	20.14449	423	-27.83758	423	-69.73145	423	-81.37795	423	9.118666	423	15.60015	423	9.997661	423	-13.38376
	424	19.59343	424	-27.06074	424	-70.25716	424	-81.67864	424	8.50682	424	14.58996	424	9.264721	424	-12.9731
	425	18.97673	425	-26.762	425	-70.52507	425	-80.25967	425	7.895952	425	13.98283	425	8.524494	425	-13.2837
	426	18.21549	426	-27.17128	426	-70.81519	426	-78.08126	426	8.490316	426	14.30055	426	7.856734	426	-13.46663
	427	18.22482	427	-26.9197	427	-72.66382	427	-78.5266	427	8.44852	427	14.64653	427	7.269501	427	-12.34637
	428	17.72903	428	-27.5952	428	-72.67113	428	-78.78242	428	8.390793	428	14.71444	428	7.926267	428	-8.66538
	429	16.92041	429	-26.78452	429	-72.75815	429	-79.91262	429	8.415335	429	15.77911	429	8.174862	429	-7.10413
	430	16.33844	430	-25.42193	430	-71.48164	430	-79.97557	430	8.202171	430	15.63579	430	9.433016	430	-3.755498
	431	15.21213	431	-25.65925	431	-72.65519	431	-79.65805	431	7.992208	431	14.09393	431	9.71715	431	-.2338374
	432	15.07378	432	-25.77891	432	-73.73321	432	-79.03996	432	8.288113	432	13.27533	432	10.52074	432	.7505811
	433	14.64001	433	-25.0549	433	-74.06346	433	-78.08096	433	9.118779	433	14.32986	433	11.58042	433	1.196151
	434	13.89556	434	-25.04002	434	-74.69607	434	-78.3289	434	10.42818	434	15.03953	434	12.77054	434	1.901069
	435	13.47965	435	-26.77369	435	-74.31494	435	-78.38988	435	10.42225	435	16.52439	435	14.78052	435	2.15873
	436	13.86302	436	-26.79044	436	-74.74471	436	-78.6782	436	10.26042	436	17.86002	436	15.49893	436	1.654868
	437	13.69415	437	-26.97604	437	-74.55492	437	-77.89741	437	10.4991	437	18.43691	437	16.17616	437	1.797368
	438	13.31511	438	-27.16562	438	-74.05647	438	-76.13004	438	9.772661	438	18.50139	438	16.43196	438	2.862681
	439	12.0246	439	-26.969	439	-75.74827	439	-77.40009	439	8.725933	439	18.89501	439	14.70836	439	.9154023
	440	11.99032	440	-26.62476	440	-75.61375	440	-77.48394	440	7.742653	440	18.45089	440	15.53573	440	-1.785382
	441	11.83874	441	-27.0719	441	-75.66713	441	-76.94429	441	6.598878	441	17.85384	441	16.69372	441	-2.495477
	442	10.73441	442	-27.17888	442	-76.19476	442	-76.44225	442	6.578845	442	17.07514	442	16.51976	442	-3.51005
	443	10.17279	443	-26.06381	443	-75.59691	443	-75.5564	443	5.540218	443	17.21923	443	14.60793	443	-3.667348
	444	8.784865	444	-25.86911	444	-76.16644	444	-75.63728	444	5.05368	444	16.64815	444	12.84873	444	-4.150373
	445	7.478718	445	-25.76067	445	-76.57851	445	-75.79557	445	4.201108	445	16.51497	445	13.35355	445	-5.032852
	446	6.310916	446	-25.19114	446	-77.26514	446	-76.90285	446	4.516413	446	17.14538	446	14.34864	446	-5.378575
	447	5.033891	447	-24.69654	447	-75.53293	447	-74.99609	447	4.60846	447	16.19016	447	14.20967	447	-2.765086
	448	3.428214	448	-24.29885	448	-76.24809	448	-75.40775	448	4.114667	448	15.34751	448	13.70571	448	-.1405179
	449	1.681805	449	-24.30865	449	-75.3783	449	-73.90833	449	3.981127	449	16.19927	449	15.48761	449	-1.296658
	450	.6576325	450	-23.86548	450	-76.40984	450	-73.41436	450	4.206456	450	16.44824	450	17.42369	450	-1.398526
	451	5.654633E-02	451	-24.0122	451	-77.23283	451	-74.13493	451	4.035434	451	15.99018	451	18.80427	451	1.007545
	452	-1.03563	452	-24.06216	452	-75.65635	452	-72.34582	452	2.992401	452	15.59128	452	20.11149	452	4.513516
	453	-1.531849	453	-22.78585	453	-77.0443	453	-74.19231	453	1.774467	453	14.80133	453	19.24761	453	5.120482
	454	-2.57862	454	-23.38367	454	-75.2312	454	-72.59438	454	2.417345	454	13.15963	454	20.61766	454	6.85941
	455	-3.258798	455	-23.36707	455	-74.72318	455	-71.58268	455	2.34604	455	12.89332	455	20.28233	455	6.50638
	456	-4.570122	456	-22.64819	456	-75.76	456	-71.28293	456	1.908315	456	13.60987	456	19.83107	456	4.921757
	457	-5.649753	457	-21.88986	457	-75.01766	457	-71.19648	457	1.692965	457	14.0954	457	19.95339	457	5.946485
	458	-6.579552	458	-22.23087	458	-74.10728	458	-71.52395	458	1.198161	458	14.6161	458	19.52427	458	5.789629
	459	-7.540076	459	-22.01416	459	-73.99107	459	-69.76782	459	1.119973	459	15.58488	459	18.91637	459	4.444597
	460	-9.390417	460	-22.17193	460	-74.83873	460	-70.25964	460	2.013984	460	16.69473	460	18.33582	460	2.700107
	461	-10.48192	461	-21.54595	461	-75.5926	461	-70.92167	461	1.406056	461	16.40446	461	19.04482	461	2.089902
	462	-11.14982	462	-20.80446	462	-73.3881	462	-70.64236	462	1.071808	462	17.28966	462	17.85266	462	.8687416
	463	-12.04342	463	-19.50544	463	-73.84991	463	-72.0422	463	1.571672	463	18.14944	463	17.64473	463	.3166471
	464	-12.72213	464	-19.03809	464	-73.07895	464	-70.71605	464	2.466094	464	17.32686	464	18.13472	464	-.4474107
	465	-13.94815	465	-18.9739	465	-72.88145	465	-70.91066	465	2.897489	465	17.53792	465	19.19423	465	-.4697173
	466	-14.64336	466	-18.93204	466	-70.95226	466	-69.51464	466	3.427774	466	18.83247	466	21.53868	466	-.4974551
	467	-14.20842	467	-18.25646	467	-72.55503	467	-69.57621	467	4.581141	467	20.47461	467	23.66578	467	1.067477
	468	-14.76707	468	-18.23028	468	-72.08863	468	-70.96449	468	4.028145	468	20.58143	468	25.373	468	2.878246
	469	-14.98084	469	-17.37332	469	-70.39866	469	-70.30445	469	4.320324	469	20.00336	469	25.44774	469	6.049213
	470	-15.4742	470	-16.89469	470	-70.34972	470	-69.36446	470	5.37503	470	19.71033	470	25.85249	470	9.125376
	471	-15.55358	471	-17.71013	471	-70.47368	471	-70.81145	471	5.890172	471	18.93331	471	26.098	471	12.28481
	472	-15.95599	472	-18.01919	472	-69.7794	472	-70.13938	472	6.291022	472	19.83027	472	26.05187	472	12.73031
	473	-16.90778	473	-17.9846	473	-69.32201	473	-70.58839	473	6.583293	473	21.53791	473	27.04804	473	12.1514
	474	-16.76403	474	-17.08029	474	-69.35639	474	-69.87957	474	5.790179	474	21.97936	474	28.54909	474	12.64672
	475	-17.44784	475	-17.27721	475	-67.89164	475	-70.0228	475	5.023177	475	22.0543	475	28.14282	475	13.01635
	476	-17.31437	476	-16.99969	476	-66.81317	476	-68.47485	476	4.638181	476	21.19529	476	27.5745	476	14.17458
	477	-18.09727	477	-17.39034	477	-67.54282	477	-68.61861	477	4.732556	477	20.69564	477	26.00936	477	13.34476
	478	-18.55439	478	-17.4365	478	-66.86541	478	-67.71913	478	4.402499	478	20.69134	478	26.50859	478	13.70309
	479	-18.73608	479	-16.55144	479	-65.62727	479	-68.47873	479	3.801533	479	21.74352	479	25.22107	479	11.90175
	480	-19.71238	480	-16.38656	480	-65.26763	480	-68.92361	480	4.241595	480	21.98928	480	25.18016	480	11.2097
	481	-20.09128	481	-16.70325	481	-64.03778	481	-70.77325	481	4.071533	481	21.9854	481	24.88288	481	10.80597
	482	-19.12329	482	-15.42839	482	-64.0397	482	-69.49432	482	4.338604	482	21.80677	482	24.30486	482	8.02326
	483	-20.88679	483	-15.23308	483	-61.91267	483	-69.46999	483	4.937634	483	22.26287	483	25.6047	483	5.47611
	484	-20.95428	484	-14.83649	484	-60.75298	484	-67.94482	484	5.739353	484	22.28642	484	25.7161	484	4.694312
	485	-20.36519	485	-15.92145	485	-61.37789	485	-67.84417	485	6.232593	485	21.94279	485	27.53772	485	4.234391
	486	-18.93653	486	-15.94981	486	-60.64877	486	-67.65516	486	6.625741	486	22.35508	486	27.93267	486	3.58871
	487	-18.65685	487	-16.12023	487	-61.51274	487	-68.45516	487	7.149573	487	22.79979	487	28.88426	487	3.727299
	488	-18.70432	488	-15.48068	488	-58.83886	488	-67.19832	488	6.764026	488	23.40579	488	29.77322	488	5.016381
	489	-18.99838	489	-15.76126	489	-58.68868	489	-67.92402	489	6.657916	489	24.28069	489	30.36597	489	5.974173
	490	-18.38657	490	-15.03196	490	-56.13686	490	-67.01026	490	7.937958	490	24.88193	490	30.40671	490	10.41235
	491	-18.69472	491	-14.98351	491	-56.76536	491	-67.60029	491	8.710737	491	24.41288	491	30.22458	491	13.74557
