# Supplementary material for: A single Musashi gene allele is sufficient to maintain mouse photoreceptor cells
Source: PLoS One. 2026 May 14;21(5):e0338576. doi: 10.1371/journal.pone.0338576 (PMC13175383; doi:10.1371/journal.pone.0338576)
Supplement: S3 File — (ZIP) [file pone.0338576.s012.zip › Supplementary_data_1_RawERG_data_and_R-code/4th batch/D56_Msi TKO_CONE_061425.CSV]

Information	Record_No	4779	Record_No	4780
	Animal ID	1200	Animal ID	1200
	Session		Session
	Species/Breed		Species/Breed
	Study protocol #		Study protocol #
	Birthdate	Dec/30/1899	Birthdate	Dec/30/1899
	TestDate	Jun/14/2025	TestDate	Jun/14/2025
	TestTime	22:16:40	TestTime	22:16:40
	Protocol	SARO PHOTOPIC CONE	Protocol	SARO PHOTOPIC CONE
	Step_No	2	Step_No	2
	Label	R	Label	L
	Stimulus	WHT Phot WHT 3dB Flash	Stimulus	WHT Phot WHT 3dB Flash
	Low cut (Hz)	0.3	Low cut (Hz)	0.3
	High cut (Hz)	500	High cut (Hz)	500
	Notch	OFF	Notch	OFF
Cursor #	4779 Time	4779 Amp	4780 Time	4780 Amp
1
2
3
4
5
6
7
8
9
10
Wave Data	4779 Time	4779 Amp	4780 Time	4780 Amp
	-20	1.344085	-20	.9464588
	-19	1.249118	-19	1.164035
	-18	1.152703	-18	1.048975
	-17	.5833239	-17	.8979151
	-16	.1472376	-16	.9444441
	-15	-1.102043E-02	-15	.9970225
	-14	1.502643	-14	1.095072
	-13	.7731816	-13	1.776433
	-12	-.3632844	-12	.3669976
	-11	-2.121322	-11	.4836861
	-10	-.5747451	-10	.9977827
	-9	.717404	-9	1.262164
	-8	2.04555	-8	1.499723
	-7	2.017637	-7	2.835192
	-6	1.52771	-6	3.191929
	-5	1.425281	-5	3.243197
	-4	2.990412	-4	3.949944
	-3	4.071704	-3	4.290593
	-2	4.359217	-2	4.707223
	-1	4.940511	-1	3.440567
	0	4.168919	0	4.075262
	1	2.131089	1	3.430643
	2	5.414739	2	3.744067
	3	6.94976	3	4.68695
	4	4.494678	4	4.428275
	5	3.108704	5	3.961174
	6	1.167989	6	4.16466
	7	2.522239	7	3.649721
	8	2.092535	8	2.50262
	9	1.242572	9	.3494996
	10	-1.15033	10	-.2778759
	11	-4.41437	11	-2.929437
	12	-6.758012	12	-5.32409
	13	-6.399611	13	-7.289619
	14	-6.469355	14	-10.0482
	15	-6.562875	15	-10.36533
	16	-6.370705	16	-10.74906
	17	-6.876414	17	-10.28722
	18	-6.224163	18	-10.16256
	19	-5.979807	19	-9.491934
	20	-6.148208	20	-8.70703
	21	-6.303802	21	-8.141986
	22	-5.2883	22	-6.442575
	23	-2.089573	23	-3.21819
	24	4.787114	24	3.501285
	25	18.69055	25	16.42707
	26	34.061	26	34.44089
	27	49.72462	27	53.25969
	28	61.58806	28	69.08071
	29	69.97897	29	81.82799
	30	76.97911	30	90.33493
	31	80.07919	31	94.17639
	32	77.54774	32	91.81591
	33	72.41818	33	86.32077
	34	65.10934	34	78.47168
	35	58.26302	35	71.36355
	36	51.35217	36	62.95021
	37	43.72071	37	56.07768
	38	35.84689	38	47.07739
	39	30.58229	39	37.38165
	40	29.44968	40	32.16499
	41	35.60759	41	34.57951
	42	48.83775	42	45.35524
	43	65.03104	43	63.24558
	44	83.27471	44	85.11318
	45	96.5798	45	103.5682
	46	106.8339	46	118.0782
	47	109.7881	47	126.5261
	48	107.8008	48	128.6872
	49	102.5362	49	125.3349
	50	94.66097	50	117.3259
	51	84.93699	51	108.5272
	52	75.88606	52	97.73693
	53	65.88961	53	84.45661
	54	55.11009	54	72.41812
	55	43.74857	55	59.60593
	56	33.95177	56	48.67721
	57	27.52487	57	37.98451
	58	20.83204	58	29.71183
	59	15.36067	59	23.94032
	60	12.19117	60	18.31902
	61	8.201856	61	14.58989
	62	6.635778	62	10.43304
	63	7.69719	63	9.798682
	64	8.131076	64	9.277038
	65	8.397018	65	9.27971
	66	8.23236	66	8.848223
	67	8.537087	67	8.624915
	68	8.500666	68	8.38771
	69	8.987952	69	8.917036
	70	8.555111	70	8.950742
	71	7.044024	71	8.362468
	72	6.492597	72	7.645795
	73	5.836955	73	8.063856
	74	7.008113	74	8.581354
	75	7.411901	75	8.796399
	76	7.400248	76	8.667686
	77	6.339057	77	9.375971
	78	5.457222	78	8.156487
	79	6.062754	79	8.182858
	80	6.073067	80	6.902349
	81	5.619772	81	6.504747
	82	3.617449	82	5.111722
	83	2.63315	83	3.885087
	84	1.694409	84	1.634697
	85	.2357157	85	1.707532E-02
	86	-.5910729	86	-1.056618
	87	-1.655179	87	-1.91697
	88	-2.752488	88	-3.586293
	89	-3.791347	89	-4.304988
	90	-4.614492	90	-4.270767
	91	-3.979401	91	-3.67954
	92	-2.602507	92	-2.541927
	93	-1.809251	93	-2.551412
	94	-2.578495	94	-2.017499
	95	-1.787257	95	-2.508775
	96	-.6568543	96	-1.846454
	97	.7038015	97	-1.023484
	98	1.405885	98	.1193953
	99	.4888605	99	-.9005215
	100	.5547283	100	-.8652305
	101	1.250925	101	-.8538682
	102	.5781649	102	-7.681635E-02
	103	-7.135005E-02	103	-.7786209
	104	-8.975072E-02	104	-1.48346
	105	-1.86221	105	-2.502867
	106	-2.516953	106	-3.062655
	107	-2.608857	107	-3.026538
	108	-2.402672	108	-4.021072
	109	-3.333064	109	-2.789167
	110	-3.281976	110	-4.003839
	111	-3.411302	111	-4.020757
	112	-4.185022	112	-3.764431
	113	-2.372429	113	-3.392585
	114	-1.074046	114	-4.619708
	115	-2.429773	115	-3.796874
	116	-1.821945	116	-4.322141
	117	-2.738513	117	-4.655757
	118	-2.389359	118	-4.900296
	119	-2.504217	119	-5.331672
	120	-2.509797	120	-6.253915
	121	-4.35975	121	-5.733906
	122	-6.207451	122	-7.003717
	123	-6.25697	123	-7.895739
	124	-4.97949	124	-7.451675
	125	-4.77925	125	-6.669019
	126	-5.005302	126	-6.044975
	127	-4.977904	127	-6.189576
	128	-5.228243	128	-6.391917
	129	-5.341414	129	-6.53551
	130	-4.24266	130	-4.946431
	131	-2.243424	131	-5.461449
	132	-2.115567	132	-6.076032
	133	-3.742406	133	-5.28559
	134	-2.895531	134	-5.933962
	135	-2.85445	135	-6.215225
	136	-1.992679	136	-5.121222
	137	-2.182721	137	-5.218355
	138	-4.833472	138	-4.913535
	139	-4.855938	139	-5.417183
	140	-4.751369	140	-5.438951
	141	-4.860857	141	-5.823514
	142	-4.286881	142	-5.986191
	143	-3.380132	143	-5.04061
	144	-3.704864	144	-4.606653
	145	-3.293966	145	-5.034139
	146	-1.805743	146	-4.81859
	147	-.4820539	147	-3.835363
	148	-.7396928	148	-4.368072
	149	-1.3903	149	-3.855547
	150	-.8111751	150	-4.513598
	151	-1.265872	151	-4.547975
	152	.3776239	152	-4.592627
	153	.2563787	153	-3.933902
	154	-.3833746	154	-4.176966
	155	-1.48018	155	-4.834046
	156	-2.594949	156	-3.989065
	157	-1.034367	157	-4.035368
	158	-.7209596	158	-3.143418
	159	-.411501	159	-2.817635
	160	.8505622	160	-2.218708
	161	.9519329	161	-.4867516
	162	1.657045	162	.5343202
	163	4.494431	163	.638508
	164	5.23569	164	.8106224
	165	5.631257	165	1.34265
	166	5.457951	166	1.268992
	167	5.886901	167	1.551232
	168	5.477076	168	.7539186
	169	6.3679	169	1.738322
	170	5.681997	170	1.485608
	171	5.159437	171	1.064084
	172	3.988467	172	1.889729
	173	3.866999	173	1.446362
	174	4.819372	174	1.938084
	175	4.477282	175	2.04559
	176	4.851898	176	3.241232
	177	5.871514	177	3.281244
	178	5.293622	178	3.544366
	179	6.48111	179	4.40851
	180	7.090693	180	5.156989
	181	8.273487	181	4.721032
	182	9.011535	182	5.21568
	183	8.654571	183	5.731059
	184	7.85264	184	4.861971
	185	8.27748	185	4.082357
	186	8.024602	186	4.12654
	187	7.725998	187	3.5931
	188	8.191728	188	3.561082
	189	6.968576	189	3.024492
	190	7.350568	190	3.949371
	191	7.298271	191	3.984767
	192	8.60484	192	5.118637
	193	7.872157	193	5.55752
	194	8.189073	194	6.905049
	195	9.008544	195	5.991916
	196	10.62602	196	7.140974
	197	12.70019	197	7.643697
	198	13.32085	198	8.293936
	199	12.51225	199	8.546371
	200	12.947	200	9.741388
	201	12.3727	201	8.470868
	202	12.0027	202	8.254114
	203	12.27763	203	8.719053
	204	13.46101	204	7.488364
	205	11.08239	205	7.454635
	206	11.54747	206	7.348942
	207	11.34669	207	8.929976
	208	11.46048	208	7.766828
	209	11.66868	209	8.526639
	210	10.84334	210	9.810028
	211	10.79428	211	9.479434
	212	11.80755	212	9.26378
	213	12.63505	213	10.53722
	214	14.36149	214	10.55021
	215	14.00704	215	10.71966
	216	14.67569	216	10.36177
	217	12.54807	217	10.78436
	218	13.00653	218	10.11517
	219	13.84893	219	9.646627
	220	14.20363	220	9.392806
	221	12.20485	221	8.728166
	222	11.12948	222	8.630522
	223	11.57621	223	8.221394
	224	12.11099	224	8.736246
	225	12.20822	225	9.529204
	226	12.65085	226	9.129062
	227	12.41728	227	9.744492
	228	12.50039	228	10.42147
	229	12.52088	229	11.75183
	230	13.8986	230	10.41623
	231	15.64778	231	11.43941
	232	16.24967	232	12.21903
	233	16.1546	233	12.70244
	234	16.00448	234	12.35364
	235	15.88392	235	11.89285
	236	15.61815	236	11.57385
	237	15.11901	237	11.88596
	238	14.6318	238	11.75643
	239	13.41442	239	11.98825
	240	12.29759	240	10.54787
	241	13.04854	241	11.77616
	242	13.83177	242	12.35936
	243	12.85547	243	11.69467
	244	14.2337	244	11.87705
	245	13.43642	245	11.36126
	246	14.41272	246	11.38564
	247	15.93241	247	11.99202
	248	15.62212	248	11.20296
	249	15.60581	249	11.37392
	250	15.48333	250	11.10134
	251	15.23953	251	10.62076
	252	15.23043	252	9.588264
	253	14.6498	253	10.90478
	254	13.48809	254	10.29435
	255	12.31079	255	8.549341
	256	10.33391	256	8.050935
	257	11.88244	257	7.819682
	258	12.61983	258	8.504624
	259	12.91075	259	9.367257
	260	12.48464	260	8.969679
	261	11.75822	261	9.24261
	262	12.57268	262	9.301194
	263	14.84912	263	10.0827
	264	16.0693	264	10.74556
	265	15.42917	265	11.02492
	266	15.56225	266	11.35626
	267	14.38577	267	11.07026
	268	15.57073	268	10.74086
	269	15.28819	269	10.58368
	270	15.08102	270	10.97155
	271	14.58242	271	10.00989
	272	12.91643	272	9.142252
	273	12.28911	273	10.31073
	274	12.42184	274	9.559804
	275	12.36558	275	10.31136
	276	12.16461	276	10.34695
	277	10.82366	277	10.11522
	278	12.3447	278	11.54951
	279	12.83842	279	10.44446
	280	12.89927	280	10.20218
	281	13.91566	281	10.32954
	282	13.54875	282	10.64076
	283	12.12684	283	9.763309
	284	13.30574	284	9.227616
	285	14.47868	285	9.737531
	286	14.20668	286	9.253325
	287	13.02194	287	9.959202
	288	12.1564	288	8.361263
	289	11.66124	289	8.059744
	290	12.26329	290	7.776631
	291	12.11112	291	8.343562
	292	11.03548	292	9.079798
	293	11.85481	293	9.458679
	294	11.55341	294	8.758393
	295	12.12352	295	10.00968
	296	12.94816	296	9.602362
	297	14.33035	297	10.26152
	298	15.72276	298	10.26221
	299	15.5023	299	11.15892
	300	14.98693	300	11.27508
	301	14.55292	301	11.19154
	302	14.51189	302	10.37457
	303	13.18082	303	10.24946
	304	12.86636	304	9.481597
	305	12.17861	305	9.584913
	306	11.04327	306	9.72011
	307	10.86534	307	9.018238
	308	10.61218	308	9.88259
	309	10.82289	309	9.859376
	310	11.45242	310	9.560281
	311	12.28406	311	10.89611
	312	13.17144	312	11.51163
	313	14.19906	313	11.93147
	314	14.08011	314	12.83807
	315	14.85101	315	12.32968
	316	13.74196	316	11.01325
	317	13.076	317	11.53198
	318	12.89924	318	10.80779
	319	12.27053	319	9.674026
	320	11.36052	320	9.747811
	321	9.642323	321	8.303381
	322	9.222595	322	7.408315
	323	8.310575	323	7.585361
	324	8.200372	324	8.270202
	325	9.216611	325	9.220438
	326	9.485585	326	9.018231
	327	9.056076	327	9.424158
	328	9.017684	328	9.757382
	329	10.35496	329	9.621222
	330	11.67672	330	9.329762
	331	11.17754	331	9.488669
	332	11.75884	332	9.559626
	333	10.1938	333	9.13183
	334	10.44252	334	9.200756
	335	10.55085	335	9.033794
	336	10.34371	336	8.253826
	337	9.771458	337	7.541158
	338	8.021752	338	7.680466
	339	7.542295	339	7.606839
	340	7.906422	340	6.741712
	341	7.843606	341	7.558873
	342	7.570354	342	7.615625
	343	7.573381	343	7.373621
	344	8.62832	344	8.091002
	345	7.62271	345	8.898385
	346	8.032246	346	8.957703
	347	10.53085	347	8.412602
	348	10.22438	348	8.279978
	349	10.15452	349	8.397214
	350	10.45868	350	7.882332
	351	10.33135	351	7.871533
	352	10.54135	352	7.787515
	353	10.62048	353	6.694519
	354	10.90172	354	7.129838
	355	8.410268	355	6.921669
	356	8.305384	356	6.62397
	357	8.32945	357	6.814344
	358	8.808061	358	5.964323
	359	9.759904	359	7.487504
	360	9.132242	360	7.614279
	361	8.433908	361	8.334428
	362	9.636992	362	8.352009
	363	10.0291	363	8.451702
	364	10.60958	364	8.808822
	365	10.93046	365	8.1042
	366	10.74009	366	8.183756
	367	10.31365	367	7.512064
	368	8.906449	368	6.346334
	369	8.980323	369	6.747161
	370	8.72608	370	6.555823
	371	7.859424	371	5.559873
	372	6.371218	372	5.416664
	373	5.20776	373	5.168472
	374	4.719916	374	4.547174
	375	4.668035	375	4.138572
	376	5.072874	376	4.696522
	377	5.540879	377	5.420964
	378	5.682806	378	5.097898
	379	6.049677	379	6.510016
	380	6.714224	380	5.759855
	381	8.365078	381	6.33386
	382	8.607734	382	5.720548
	383	7.809759	383	6.924131
	384	7.135397	384	5.886713
	385	7.733905	385	5.344351
	386	8.163806	386	6.416191
	387	7.501328	387	6.535967
	388	6.110794	388	5.875477
	389	6.093626	389	6.748305
	390	5.842009	390	6.943903
	391	6.524053	391	7.180899
	392	7.813052	392	5.557367
	393	7.588224	393	6.866035
	394	8.018497	394	7.194824
	395	8.062298	395	7.711138
	396	8.156459	396	8.370685
	397	9.911757	397	8.618387
	398	10.792	398	8.880191
	399	11.09695	399	9.100651
	400	10.54417	400	9.365983
	401	10.50412	401	8.697524
	402	8.953713	402	8.19223
	403	9.84029	403	7.517024
	404	10.03531	404	6.967216
	405	8.00596	405	7.517212
	406	7.450559	406	6.777285
	407	6.368326	407	6.646918
	408	7.741315	408	6.5197
	409	7.417127	409	6.364057
	410	7.373183	410	6.68479
	411	6.616149	411	7.528406
	412	6.46963	412	7.168866
	413	9.515834	413	8.334034
	414	11.517	414	8.67362
	415	11.04861	415	8.72264
	416	10.70953	416	8.639575
	417	10.59046	417	8.31751
	418	11.14083	418	8.836705
	419	11.69012	419	7.820977
	420	11.32974	420	8.273452
	421	9.436848	421	9.06542
	422	7.610332	422	8.230896
	423	8.480748	423	7.498953
	424	7.50601	424	8.135187
	425	7.234067	425	7.379185
	426	7.381957	426	7.433054
	427	7.510278	427	6.663056
	428	6.899196	428	7.262607
	429	8.433552	429	7.473439
	430	10.61455	430	7.958768
	431	10.13016	431	8.77716
	432	9.897122	432	9.160356
	433	9.577567	433	8.792068
	434	8.808323	434	7.55249
	435	8.502946	435	8.434624
	436	8.438471	436	7.386877
	437	8.292642	437	7.025145
	438	6.146238	438	6.085159
	439	5.188299	439	5.710109
	440	4.697251	440	4.99219
	441	4.445467	441	5.732091
	442	4.922797	442	5.558306
	443	4.978213	443	5.274198
	444	4.257792	444	5.748682
	445	4.529956	445	6.712263
	446	5.452409	446	6.619537
	447	6.375162	447	6.384044
	448	7.438319	448	5.581366
	449	6.33851	449	5.546504
	450	7.201509	450	5.428268
	451	6.46649	451	5.569437
	452	6.442727	452	5.169352
	453	6.214685	453	4.714524
	454	5.718593	454	4.326722
	455	4.128243	455	3.771534
	456	4.024938	456	3.40132
	457	3.927602	457	3.198901
	458	3.819892	458	2.902262
	459	3.770342	459	3.339232
	460	4.772833	460	4.168009
	461	4.077535	461	4.144263
	462	4.013693	462	3.16642
	463	5.07064	463	3.78193
	464	4.88672	464	3.962206
	465	5.900144	465	4.081738
	466	4.556498	466	3.300809
	467	4.533865	467	1.942286
	468	4.066852	468	1.099188
	469	3.935377	469	1.76826
	470	4.894705	470	2.082927
	471	3.162337	471	1.042465
	472	1.233776	472	1.437971
	473	-4.264041E-02	473	.6347522
	474	.8749612	474	-1.159615
	475	-.443966	475	-.989446
	476	-.2115311	476	-.9003789
	477	6.928358E-02	477	.2791
	478	.2593067	478	-.3548767
	479	.5966373	479	-.2099376
	480	2.289335	480	.4494139
	481	3.295763	481	1.266953
	482	2.542233	482	1.01868
	483	1.36962	483	-.1892296
	484	.7205259	484	2.432883E-03
	485	.9624698	485	-8.988245E-02
	486	1.440609	486	-.9608982
	487	1.670202	487	-.978123
	488	-.4507531	488	-2.269302
	489	-1.706706	489	-3.054304
	490	-2.432205	490	-3.447223
	491	-2.228484	491	-4.043162
