# Supplementary material for: A single Musashi gene allele is sufficient to maintain mouse photoreceptor cells
Source: PLoS One. 2026 May 14;21(5):e0338576. doi: 10.1371/journal.pone.0338576 (PMC13175383; doi:10.1371/journal.pone.0338576)
Supplement: S3 File — (ZIP) [file pone.0338576.s012.zip › Supplementary_data_1_RawERG_data_and_R-code/4th batch/D56_Msi TKO_ROD_061425.CSV]

Information	Record_No	4771	Record_No	4772	Record_No	4773	Record_No	4774	Record_No	4775	Record_No	4776	Record_No	4777	Record_No	4778
	Animal ID	1200	Animal ID	1200	Animal ID	1200	Animal ID	1200	Animal ID	1200	Animal ID	1200	Animal ID	1200	Animal ID	1200
	Session		Session		Session		Session		Session		Session		Session		Session
	Species/Breed		Species/Breed		Species/Breed		Species/Breed		Species/Breed		Species/Breed		Species/Breed		Species/Breed
	Study protocol #		Study protocol #		Study protocol #		Study protocol #		Study protocol #		Study protocol #		Study protocol #		Study protocol #
	Birthdate	Dec/30/1899	Birthdate	Dec/30/1899	Birthdate	Dec/30/1899	Birthdate	Dec/30/1899	Birthdate	Dec/30/1899	Birthdate	Dec/30/1899	Birthdate	Dec/30/1899	Birthdate	Dec/30/1899
	TestDate	Jun/14/2025	TestDate	Jun/14/2025	TestDate	Jun/14/2025	TestDate	Jun/14/2025	TestDate	Jun/14/2025	TestDate	Jun/14/2025	TestDate	Jun/14/2025	TestDate	Jun/14/2025
	TestTime	22:03:28	TestTime	22:03:28	TestTime	22:04:56	TestTime	22:04:56	TestTime	22:07:45	TestTime	22:07:45	TestTime	22:08:26	TestTime	22:08:26
	Protocol	ABI ROD	Protocol	ABI ROD	Protocol	ABI ROD	Protocol	ABI ROD	Protocol	ABI ROD	Protocol	ABI ROD	Protocol	ABI ROD	Protocol	ABI ROD
	Step_No	1	Step_No	1	Step_No	3	Step_No	3	Step_No	6	Step_No	6	Step_No	8	Step_No	8
	Label	R	Label	L	Label	R	Label	L	Label	R	Label	L	Label	R	Label	L
	Stimulus	Scotopic WHT -40dB Flash	Stimulus	Scotopic WHT -40dB Flash	Stimulus	Scotopic WHT -24dB Flash	Stimulus	Scotopic WHT -24dB Flash	Stimulus	Scotopic WHT -12dB Flash	Stimulus	Scotopic WHT -12dB Flash	Stimulus	Scotopic WHT -4dB Flash	Stimulus	Scotopic WHT -4dB Flash
	Low cut (Hz)	0.3	Low cut (Hz)	0.3	Low cut (Hz)	0.3	Low cut (Hz)	0.3	Low cut (Hz)	0.3	Low cut (Hz)	0.3	Low cut (Hz)	0.3	Low cut (Hz)	0.3
	High cut (Hz)	500	High cut (Hz)	500	High cut (Hz)	500	High cut (Hz)	500	High cut (Hz)	500	High cut (Hz)	500	High cut (Hz)	500	High cut (Hz)	500
	Notch	OFF	Notch	OFF	Notch	OFF	Notch	OFF	Notch	OFF	Notch	OFF	Notch	OFF	Notch	OFF
Cursor #	4771 Time	4771 Amp	4772 Time	4772 Amp	4773 Time	4773 Amp	4774 Time	4774 Amp	4775 Time	4775 Amp	4776 Time	4776 Amp	4777 Time	4777 Amp	4778 Time	4778 Amp
1
2
3
4
5
6
7
8
9
10
Wave Data	4771 Time	4771 Amp	4772 Time	4772 Amp	4773 Time	4773 Amp	4774 Time	4774 Amp	4775 Time	4775 Amp	4776 Time	4776 Amp	4777 Time	4777 Amp	4778 Time	4778 Amp
	-20	-.5450552	-20	-.8176641	-20	-.8666174	-20	2.45231	-20	-5.275925	-20	-2.518867	-20	2.230412	-20	-2.842796
	-19	-.4020779	-19	-.8335088	-19	-1.19304	-19	2.359566	-19	-5.722854	-19	-2.799673	-19	2.557328	-19	-3.323849
	-18	-4.968692E-02	-18	-.832054	-18	-1.286826	-18	2.373704	-18	-6.178562	-18	-3.128401	-18	2.96923	-18	-3.360711
	-17	.2641341	-17	-.707483	-17	-1.33921	-17	2.376419	-17	-6.566867	-17	-3.59842	-17	3.215977	-17	-3.376829
	-16	.7507211	-16	-.4088784	-16	-1.196749	-16	2.608743	-16	-6.915723	-16	-3.725798	-16	3.119134	-16	-3.612223
	-15	1.423981	-15	1.032047E-03	-15	-1.081498	-15	2.590705	-15	-7.464143	-15	-3.699202	-15	3.14188	-15	-3.666299
	-14	-7.771835E-02	-14	-.9554797	-14	-1.050755	-14	2.199369	-14	-6.983429	-14	-2.931961	-14	1.968021	-14	-4.767597
	-13	1.16938	-13	-.4508475	-13	-2.152326	-13	1.802809	-13	-6.750939	-13	-3.105153	-13	2.352075	-13	-5.51039
	-12	.9678963	-12	-.55993	-12	-.7811257	-12	3.34741	-12	-6.622629	-12	-3.200157	-12	3.789154	-12	-3.078129
	-11	.5558318	-11	-.3878413	-11	-.9090756	-11	2.187543	-11	-7.451378	-11	-4.337223	-11	4.309953	-11	-2.481595
	-10	2.043918	-10	.73241	-10	-.8243038	-10	2.944285	-10	-7.081139	-10	-3.902345	-10	3.346503	-10	-3.251579
	-9	3.884578	-9	1.627881	-9	-.7714023	-9	3.062815	-9	-9.895346	-9	-4.71837	-9	3.085572	-9	-2.908506
	-8	4.409286	-8	3.542265	-8	-.4240566	-8	.9989046	-8	-9.514461	-8	-5.624215	-8	5.039858	-8	-1.355355
	-7	4.792548	-7	3.988873	-7	-1.609693E-02	-7	3.742386	-7	-8.040354	-7	-3.671166	-7	5.292848	-7	3.862172E-02
	-6	4.3373	-6	3.847385	-6	-.7256439	-6	3.488902	-6	-8.623571	-6	-3.059579	-6	7.72506	-6	2.77154
	-5	4.384029	-5	4.233296	-5	-.2322257	-5	5.037352	-5	-8.034456	-5	-5.624541	-5	8.770499	-5	2.68851
	-4	4.781375	-4	4.156066	-4	.91429	-4	3.455036	-4	-9.964192	-4	-5.139656	-4	9.186986	-4	2.705755
	-3	5.479195	-3	4.655163	-3	.2697787	-3	5.14107	-3	-10.1927	-3	-5.624919	-3	9.084623	-3	3.451705
	-2	4.662004	-2	4.358471	-2	1.532818	-2	5.011052	-2	-9.402685	-2	-3.683808	-2	11.32805	-2	5.216592
	-1	3.873211	-1	4.021	-1	1.465943	-1	4.405416	-1	-9.069387	-1	-5.601799	-1	11.31907	-1	4.07215
	0	4.320758	0	3.58763	0	2.018232	0	6.140096	0	-9.198558	0	-5.164193	0	12.45716	0	4.808856
	1	3.891282	1	3.519959	1	.1385966	1	5.403305	1	-10.66626	1	-5.595222	1	11.06462	1	3.560806
	2	3.258819	2	3.201284	2	1.441266	2	6.281903	2	-11.02706	2	-6.018936	2	11.23022	2	5.122031
	3	4.288785	3	3.806945	3	2.018476	3	6.688394	3	-10.8796	3	-5.174345	3	10.41233	3	7.037248
	4	3.92661	4	3.102804	4	1.318983	4	6.945753	4	-12.17544	4	-7.586686	4	9.205108	4	4.149324
	5	3.331006	5	2.672518	5	.8293021	5	5.982673	5	-12.64847	5	-7.605665	5	4.634459	5	.1719218
	6	4.945457	6	3.095241	6	.8971249	6	7.509432	6	-12.78761	6	-7.252159	6	-6.71116	6	-13.67378
	7	4.852705	7	3.447737	7	1.813564	7	7.01458	7	-14.45794	7	-11.07141	7	-30.3817	7	-44.74775
	8	6.528641	8	2.298815	8	2.79473	8	6.338744	8	-19.45099	8	-14.53378	8	-62.9711	8	-84.71288
	9	7.012259	9	2.694584	9	1.982889	9	5.35929	9	-26.99699	9	-23.32854	9	-101.2277	9	-132.1339
	10	6.971325	10	2.862029	10	1.526488	10	5.247203	10	-32.38911	10	-33.09472	10	-140.1111	10	-178.6867
	11	6.556417	11	2.788507	11	1.116265	11	4.621383	11	-40.83475	11	-42.42023	11	-176.7641	11	-223.3613
	12	6.856609	12	1.821853	12	1.05854	12	5.109435	12	-49.93005	12	-55.49334	12	-208.3602	12	-258.4211
	13	5.842962	13	1.98139	13	.1753261	13	5.268854	13	-62.62759	13	-69.62423	13	-230.5363	13	-282.9488
	14	6.650725	14	1.530076	14	-.1159004	14	4.54401	14	-74.13874	14	-85.06348	14	-244.196	14	-296.3875
	15	5.018513	15	1.590309	15	.5817543	15	2.995697	15	-87.16396	15	-101.1446	15	-244.4838	15	-292.9259
	16	4.298684	16	.635426	16	-.7721061	16	2.984274	16	-99.30994	16	-119.14	16	-237.1441	16	-283.6237
	17	4.831497	17	1.775869	17	-.5199121	17	2.280391	17	-111.9193	17	-133.4246	17	-227.1935	17	-272.0167
	18	4.845551	18	2.476221	18	-2.504328	18	-.9115869	18	-124.9179	18	-149.7121	18	-221.66	18	-263.6569
	19	4.923722	19	2.968847	19	-3.858936	19	.7822983	19	-137.3203	19	-166.8425	19	-224.708	19	-263.3965
	20	3.959838	20	2.956903	20	-4.927838	20	-1.865777	20	-149.8092	20	-181.207	20	-218.7673	20	-254.3029
	21	4.008446	21	2.840849	21	-6.125732	21	-3.62984	21	-160.918	21	-194.5201	21	-160.1387	21	-186.571
	22	4.09854	22	3.668164	22	-6.958038	22	-6.331161	22	-172.4211	22	-208.9779	22	-29.00632	22	-36.16461
	23	4.590605	23	3.265189	23	-8.490416	23	-6.045318	23	-189.9331	23	-228.306	23	110.8254	23	122.8522
	24	4.448261	24	3.858886	24	-8.775832	24	-7.579897	24	-217.4063	24	-260.3704	24	198.7006	24	222.8255
	25	4.569575	25	3.601984	25	-9.47688	25	-7.872064	25	-244.0233	25	-287.0181	25	223.4803	25	249.2277
	26	3.946791	26	2.884998	26	-8.87161	26	-7.900763	26	-244.3751	26	-278.5999	26	198.9915	26	219.4113
	27	4.208847	27	2.585406	27	-10.50166	27	-9.775035	27	-191.7453	27	-210.0942	27	123.2593	27	139.852
	28	3.751247	28	1.418935	28	-12.57908	28	-12.85942	28	-70.29222	28	-69.83781	28	31.12715	28	30.35729
	29	3.539438	29	.9933303	29	-17.42848	29	-22.44573	29	64.6796	29	83.84209	29	44.06043	29	-7.355199
	30	2.955421	30	.3462139	30	-30.30109	30	-40.74085	30	150.1421	30	183.3637	30	222.1989	30	145.8225
	31	3.453589	31	.2216481	31	-43.61118	31	-53.55447	31	178.8344	31	205.7314	31	410.7322	31	389.791
	32	3.817787	32	.7567228	32	-46.51515	32	-45.7635	32	147.6476	32	166.0527	32	508.2339	32	559.4879
	33	3.871593	33	.656655	33	-21.61438	33	-1.515592	33	84.02568	33	98.45332	33	517.5388	33	601.4266
	34	1.896446	34	.4624616	34	39.75437	34	78.21177	34	97.53038	34	94.42979	34	467.9793	34	553.2213
	35	1.726158	35	.8193289	35	119.825	35	167.0597	35	244.5348	35	226.6128	35	379.3694	35	459.7471
	36	2.039399	36	.9136226	36	181.5637	36	228.7597	36	398.0775	36	419.8422	36	273.0517	36	341.1212
	37	3.326271	37	1.709749	37	206.1523	37	245.2465	37	468.8323	37	549.8796	37	178.9526	37	226.5808
	38	2.817363	38	1.592849	38	193.0011	38	218.4716	38	471.7839	38	573.2985	38	131.5927	38	143.9752
	39	2.88304	39	3.631575	39	159.9924	39	188.3939	39	427.7538	39	520.3146	39	139.1708	39	118.742
	40	2.57386	40	3.569713	40	170.9322	40	209.3152	40	346.8	40	420.0971	40	180.6839	40	150.8666
	41	3.428572	41	3.592349	41	263.1113	41	312.5448	41	261.1496	41	312.6588	41	227.2026	41	212.3624
	42	4.774595	42	4.130854	42	378.1411	42	444.657	42	209.8731	42	231.5425	42	258.1436	42	266.5174
	43	6.78143	43	5.421226	43	445.8615	43	534.3402	43	213.6271	43	210.6944	43	266.9189	43	297.9503
	44	5.885257	44	5.846952	44	460.3814	44	552.3546	44	245.4376	44	239.9889	44	261.7665	44	304.7919
	45	6.348166	45	5.092189	45	431.8181	45	509.5465	45	272.3954	45	285.9833	45	247.7738	45	292.6052
	46	7.57939	46	5.522051	46	371.9253	46	432.2622	46	283.0264	46	320.7761	46	232.9886	46	273.3813
	47	8.298676	47	5.915053	47	310.6559	47	354.4439	47	276.3416	47	332.6002	47	223.5128	47	256.6926
	48	6.877253	48	7.01113	48	278.3518	48	313.1389	48	261.5515	48	325.261	48	219.1434	48	244.7419
	49	6.115657	49	6.491267	49	287.0587	49	316.9461	49	245.8455	49	304.8959	49	219.1544	49	240.3602
	50	6.265484	50	7.300657	50	316.49	50	355.014	50	235.5379	50	286.3201	50	221.6722	50	239.3103
	51	6.341916	51	8.385313	51	342.1559	51	394.8324	51	231.7734	51	273.0626	51	221.4858	51	240.4343
	52	5.74486	52	9.009068	52	355.2392	52	417.3699	52	232.1733	52	266.5704	52	219.1527	52	240.5321
	53	7.486776	53	10.32145	53	355.2034	53	422.2226	53	234.6033	53	267.3449	53	215.7621	53	236.117
	54	7.503413	54	12.45767	54	345.9142	54	412.5111	54	234.414	54	269.8046	54	212.7117	54	234.037
	55	9.181043	55	14.08374	55	337.5091	55	397.6167	55	234.3698	55	268.2838	55	210.1904	55	230.8883
	56	10.9219	56	18.54429	56	329.5736	56	387.2635	56	232.3312	56	269.7991	56	207.6298	56	229.3726
	57	14.09464	57	20.84596	57	326.9099	57	381.2592	57	229.9041	57	268.1317	57	203.3633	57	226.4228
	58	17.52072	58	24.91129	58	326.9339	58	381.1349	58	227.0316	58	267.353	58	199.4307	58	223.4635
	59	20.58135	59	28.48829	59	327.3644	59	382.3731	59	223.1882	59	264.246	59	196.9686	59	217.8896
	60	24.64633	60	32.6678	60	327.0254	60	383.61	60	219.0724	60	259.9733	60	193.3907	60	216.0187
	61	28.67841	61	34.62803	61	324.4191	61	380.5229	61	214.6542	61	256	61	193.0326	61	212.4539
	62	31.46093	62	39.1487	62	322.7308	62	376.7333	62	209.9522	62	248.8956	62	196.4881	62	213.9458
	63	34.99523	63	43.00127	63	321.3192	63	372.1177	63	204.6945	63	243.571	63	199.1014	63	214.5793
	64	38.42173	64	47.29188	64	320.7886	64	369.5368	64	199.9345	64	236.1723	64	199.8578	64	217.7805
	65	40.15634	65	49.50211	65	319.8008	65	370.2847	65	194.5499	65	230.8704	65	201.8276	65	221.5884
	66	41.34067	66	51.62846	66	317.7958	66	366.913	66	192.9337	66	226.639	66	202.3427	66	223.8628
	67	42.4316	67	53.4742	67	312.9743	67	363.0352	67	191.0919	67	222.1229	67	200.5767	67	225.4252
	68	42.93821	68	54.27598	68	306.6435	68	357.0285	68	190.5537	68	222.2955	68	198.3807	68	227.1335
	69	43.6628	69	55.92533	69	301.4715	69	349.014	69	188.5679	69	220.9484	69	192.0266	69	225.4901
	70	44.36329	70	56.96867	70	296.7676	70	343.5199	70	185.6867	70	219.632	70	184.4011	70	219.2482
	71	45.32718	71	59.66151	71	290.4408	71	336.2706	71	182.749	71	217.3383	71	181.065	71	212.7744
	72	46.38529	72	62.65071	72	284.6095	72	329.0909	72	179.1955	72	215.0299	72	176.2619	72	204.9694
	73	49.2457	73	65.384	73	280.6359	73	325.6147	73	175.5675	73	209.6176	73	167.5502	73	197.1043
	74	52.71405	74	68.61143	74	280.2257	74	324.0992	74	170.3301	74	205.6434	74	159.0919	74	188.0114
	75	56.20449	75	72.37349	75	281.5716	75	326.8205	75	164.8923	75	197.7315	75	151.3574	75	178.9405
	76	59.32434	76	74.82458	76	282.6854	76	327.8909	76	160.6013	76	192.5788	76	145.3529	76	171.6862
	77	61.02311	77	76.5383	77	283.6217	77	328.7706	77	152.6866	77	184.2276	77	143.0463	77	165.7111
	78	62.11436	78	77.11458	78	286.5397	78	329.3763	78	148.0359	78	176.7013	78	142.3102	78	159.0807
	79	62.45973	79	77.88003	79	289.8617	79	330.473	79	143.9471	79	170.5397	79	143.0713	79	155.0148
	80	61.72308	80	79.29469	80	291.2725	80	330.1757	80	138.1336	80	166.0479	80	146.1014	80	155.3721
	81	61.24922	81	78.18694	81	289.507	81	328.7072	81	131.531	81	160.026	81	147.5488	81	158.3473
	82	61.11784	82	78.96361	82	285.4311	82	325.6221	82	123.5931	82	153.9974	82	146.5376	82	159.7471
	83	59.98448	83	77.30928	83	283.6541	83	322.4297	83	116.0328	83	147.9124	83	143.8603	83	161.761
	84	59.33155	84	76.32687	84	281.318	84	319.4995	84	110.9374	84	139.6346	84	141.2998	84	163.1452
	85	58.04518	85	74.52396	85	276.7238	85	314.9624	85	106.2105	85	136.6457	85	137.7989	85	163.6851
	86	57.86407	86	74.10259	86	272.0916	86	310.7796	86	103.501	86	127.8648	86	134.1828	86	164.6075
	87	56.69993	87	72.36599	87	266.2356	87	304.9169	87	97.8884	87	125.9733	87	130.6201	87	163.0028
	88	57.46697	88	72.3358	88	261.4423	88	299.9799	88	94.73824	88	120.0018	88	127.6282	88	160.4314
	89	56.21629	89	71.40232	89	254.663	89	294.7329	89	91.92641	89	114.0645	89	124.3419	89	155.8277
	90	56.40562	90	72.68906	90	248.9135	90	286.6593	90	90.07609	90	113.1786	90	119.5867	90	152.1758
	91	56.87502	91	73.64386	91	242.6843	91	280.4024	91	89.64042	91	111.4544	91	116.3672	91	145.5821
	92	56.5725	92	75.36761	92	237.5277	92	274.9578	92	88.64192	92	110.2811	92	113.5023	92	140.8964
	93	57.62837	93	76.78187	93	233.1921	93	267.205	93	86.65553	93	109.1281	93	110.429	93	137.9613
	94	59.62094	94	78.0274	94	228.4621	94	261.7831	94	86.65624	94	108.9001	94	107.7247	94	132.6215
	95	61.1295	95	77.58035	95	225.6539	95	255.1886	95	88.44323	95	109.5911	95	104.1333	95	128.7766
	96	63.76456	96	78.75335	96	224.9722	96	251.0726	96	88.26408	96	111.0207	96	100.2371	96	124.3993
	97	65.7028	97	78.00186	97	225.0195	97	249.31	97	86.09721	97	110.6212	97	95.41809	97	120.7056
	98	67.416	98	78.47525	98	223.7303	98	246.9058	98	83.85929	98	106.693	98	90.73144	98	117.0458
	99	67.31783	99	77.49693	99	220.5779	99	244.4425	99	80.85048	99	105.2793	99	86.19434	99	113.4693
	100	65.70815	100	76.41837	100	216.9232	100	242.0081	100	79.55911	100	103.6087	100	81.91509	100	110.3993
	101	62.10129	101	74.83316	101	212.9602	101	237.3289	101	77.69701	101	99.65353	101	77.45748	101	106.067
	102	59.02025	102	74.15876	102	209.5029	102	232.3093	102	76.10144	102	97.77215	102	73.41374	102	102.3529
	103	56.7038	103	72.47084	103	204.8714	103	230.441	103	75.36101	103	96.75551	103	69.92303	103	97.16648
	104	55.42715	104	70.74257	104	200.1549	104	224.2224	104	72.88175	104	92.41835	104	66.67395	104	93.89553
	105	53.50327	105	68.46718	105	195.0801	105	219.5038	105	68.8134	105	86.08303	105	64.6217	105	86.23854
	106	54.98338	106	66.63345	106	189.4829	106	214.1903	106	67.02694	106	83.56367	106	62.48539	106	83.67016
	107	56.23029	107	65.97714	107	184.2367	107	208.1993	107	66.24597	107	81.68155	107	60.20042	107	80.0004
	108	56.30781	108	65.16061	108	180.6656	108	204.4402	108	65.34532	108	80.25792	108	58.23148	108	75.98124
	109	56.25316	109	63.48879	109	175.9927	109	199.1217	109	62.36033	109	77.13351	109	56.71702	109	73.65939
	110	55.19976	110	62.5785	110	171.9703	110	194.5951	110	57.20696	110	75.94429	110	56.33903	110	72.1368
	111	51.68424	111	61.74638	111	167.6304	111	191.0623	111	55.40084	111	74.11696	111	54.33442	111	70.80269
	112	47.90171	112	61.88464	112	164.3256	112	185.8448	112	53.53054	112	70.34264	112	53.23254	112	70.56451
	113	45.35364	113	61.54586	113	159.6415	113	184.5226	113	51.96349	113	67.88298	113	49.43075	113	69.87687
	114	43.37351	114	60.17429	114	156.8283	114	180.7413	114	49.23203	114	64.13491	114	47.33464	114	67.41657
	115	41.47077	115	59.13113	115	153.9765	115	177.1149	115	46.01091	115	61.44829	115	47.252	115	65.57448
	116	41.0386	116	57.09236	116	150.6578	116	171.5012	116	44.08539	116	59.49766	116	45.00875	116	64.59886
	117	41.14321	117	55.18226	117	146.6636	117	167.6856	117	43.15969	117	56.59313	117	42.35101	117	62.84394
	118	42.44274	118	53.51628	118	144.6751	118	164.5117	118	43.2634	118	54.84377	118	38.76115	118	60.27027
	119	43.83951	119	50.68267	119	142.9057	119	161.4338	119	41.92984	119	53.09089	119	34.00203	119	56.42266
	120	46.00112	120	50.06901	120	141.5511	120	155.9404	120	39.7894	120	52.15421	120	31.89785	120	50.98411
	121	46.08829	121	47.50734	121	139.2743	121	153.3855	121	36.76616	121	51.12835	121	29.58957	121	50.15022
	122	43.3541	122	47.07302	122	138.1251	122	150.0078	122	37.35757	122	50.8126	122	28.9222	122	46.22047
	123	39.70596	123	45.40288	123	135.749	123	146.1602	123	36.77864	123	51.59303	123	27.03134	123	44.04268
	124	37.20678	124	45.66869	124	134.2218	124	145.8405	124	34.4614	124	49.54681	124	27.07792	124	42.30148
	125	34.74091	125	45.14851	125	131.903	125	143.6605	125	32.62313	125	48.67838	125	26.77174	125	41.57389
	126	31.1582	126	44.69835	126	129.9025	126	142.2242	126	29.51595	126	46.22026	126	26.46806	126	41.46384
	127	29.1909	127	42.5321	127	126.6345	127	139.3157	127	27.73833	127	43.63299	127	26.71299	127	39.3714
	128	29.25975	128	41.60503	128	123.2163	128	137.6541	128	24.96815	128	39.90423	128	27.70385	128	39.26157
	129	29.5674	129	40.04233	129	120.0716	129	136.1043	129	22.48206	129	37.06393	129	27.02147	129	39.58621
	130	29.53382	130	37.80125	130	117.0021	130	133.8997	130	19.7776	130	33.52304	130	27.51376	130	40.19962
	131	28.50933	131	35.1871	131	112.8925	131	129.8164	131	16.57937	131	29.32191	131	25.17891	131	40.85271
	132	28.51888	132	33.38607	132	110.7812	132	126.2753	132	15.4865	132	27.12255	132	21.84568	132	38.00196
	133	27.44248	133	32.69355	133	108.1778	133	122.9728	133	14.51367	133	24.742	133	24.1883	133	36.69927
	134	25.02345	134	30.55468	134	104.4826	134	119.2957	134	12.83229	134	23.26955	134	25.80339	134	36.95842
	135	21.39497	135	28.23985	135	102.8139	135	116.8474	135	11.62891	135	20.77453	135	24.11347	135	37.47743
	136	19.24363	136	26.34858	136	100.741	136	113.6004	136	11.22242	136	18.70236	136	22.29384	136	37.41695
	137	17.00593	137	25.37337	137	97.89211	137	110.5757	137	10.74632	137	19.90347	137	20.83186	137	37.70291
	138	14.61392	138	23.23603	138	96.5728	138	108.1882	138	8.556084	138	19.22139	138	22.27593	138	38.59808
	139	12.61497	139	22.50648	139	94.73701	139	105.6556	139	8.283721	139	18.34476	139	23.30059	139	40.80935
	140	12.07944	140	21.05965	140	92.53834	140	103.584	140	9.408541	140	16.66281	140	20.63109	140	38.90276
	141	12.42328	141	19.27853	141	91.29626	141	102.456	141	7.580172	141	18.37152	141	20.15693	141	37.99265
	142	12.63222	142	19.03508	142	89.58181	142	100.858	142	6.395929	142	19.48008	142	21.51409	142	37.01016
	143	13.30532	143	17.66482	143	87.5859	143	100.4858	143	6.679877	143	17.83026	143	22.33282	143	35.48006
	144	12.70847	144	16.29737	144	85.11967	144	98.5805	144	5.460258	144	14.87449	144	22.80186	144	32.19374
	145	13.14712	145	15.56156	145	83.27757	145	93.9829	145	4.917326	145	15.98354	145	23.21694	145	31.66604
	146	12.09516	146	14.18537	146	80.64668	146	92.85783	146	3.74506	146	13.52952	146	24.04721	146	31.46111
	147	11.7083	147	12.47502	147	78.31548	147	92.50856	147	4.254327	147	11.75081	147	25.5252	147	31.04493
	148	9.425064	148	10.35923	148	75.72608	148	89.62994	148	3.190871	148	11.84197	148	25.53102	148	30.33184
	149	6.922767	149	8.122928	149	73.52209	149	86.62095	149	3.775958	149	10.30639	149	25.38924	149	31.37543
	150	5.478752	150	7.321961	150	71.17134	150	84.06886	150	5.190151	150	10.27772	150	24.76384	150	32.66734
	151	3.821863	151	6.213193	151	70.33362	151	80.99723	151	5.217268	151	10.32053	151	21.76025	151	32.73865
	152	2.357869	152	6.372817	152	68.89913	152	78.73808	152	6.676753	152	11.75663	152	20.24752	152	32.07133
	153	-6.173856E-02	153	4.872835	153	66.98763	153	78.39479	153	7.941595	153	12.62054	153	21.0397	153	32.09421
	154	-1.167163	154	2.667389	154	65.87865	154	75.21106	154	6.84856	154	15.25175	154	18.53104	154	31.06791
	155	-1.389531	155	2.185436	155	65.28905	155	73.47675	155	7.98425	155	15.18716	155	15.06497	155	28.97284
	156	-.5786399	156	1.557064	156	62.50652	156	72.60537	156	6.441465	156	15.75951	156	10.59311	156	27.3476
	157	-1.138973	157	.4286116	157	61.29204	157	70.43431	157	6.669273	157	15.12961	157	6.134192	157	25.85986
	158	-3.143873	158	-1.210471	158	59.80446	158	71.85992	158	6.234742	158	14.76582	158	4.064268	158	23.36076
	159	-3.486668	159	-2.866983	159	57.07256	159	69.70188	159	6.022552	159	14.59156	159	1.321924	159	22.49693
	160	-4.503414	160	-4.139148	160	53.17519	160	65.64198	160	5.611426	160	13.70939	160	.6948003	160	20.45784
	161	-6.210656	161	-4.594653	161	53.0122	161	65.95124	161	5.154776	161	14.27431	161	1.203313	161	18.12021
	162	-6.841754	162	-5.90673	162	53.95434	162	64.21217	162	7.461111	162	14.30544	162	2.268574	162	16.04812
	163	-8.617613	163	-6.746876	163	51.16565	163	61.31499	163	7.962054	163	13.20874	163	1.398114	163	12.71189
	164	-9.093906	164	-8.75038	164	49.44812	164	57.98593	164	8.614405	164	13.13637	164	1.071474	164	10.56998
	165	-10.66428	165	-10.36129	165	48.23281	165	56.36751	165	9.50165	165	11.34503	165	3.537108	165	9.52187
	166	-11.36889	166	-11.49208	166	46.42634	166	54.64506	166	10.60677	166	9.90281	166	3.834883	166	9.843193
	167	-12.5706	167	-13.04333	167	44.94971	167	52.34148	167	11.90687	167	11.77098	167	3.951402	167	9.260755
	168	-13.03186	168	-14.85633	168	44.25246	168	49.87953	168	12.14365	168	11.65556	168	2.896644	168	7.717374
	169	-13.37402	169	-14.67564	169	43.51203	169	48.47497	169	12.26022	169	13.66961	169	2.137326	169	9.224211
	170	-14.1093	170	-15.88723	170	41.8424	170	47.03553	170	11.28885	170	12.56716	170	-.412204	170	8.502028
	171	-13.99232	171	-16.77729	171	40.72755	171	45.21062	171	10.19047	171	13.06905	171	-1.152903	171	8.181324
	172	-14.44191	172	-17.1394	172	38.8863	172	42.96433	172	9.653452	172	11.36361	172	3.030811	172	10.68328
	173	-13.6614	173	-17.00917	173	36.96777	173	42.56618	173	8.498308	173	10.03754	173	2.968428	173	11.91279
	174	-14.79937	174	-18.24841	174	34.75898	174	41.03785	174	7.86596	174	8.23031	174	1.933236	174	13.25186
	175	-15.44354	175	-19.5151	175	32.29829	175	39.63103	175	6.358009	175	8.167326	175	-.8332446	175	12.06241
	176	-16.26078	176	-20.24319	176	30.25197	176	38.4482	176	5.024943	176	5.124424	176	-3.795298	176	11.85847
	177	-16.77181	177	-20.81651	177	28.65136	177	36.83031	177	3.724099	177	2.556086	177	-3.556606	177	11.51573
	178	-17.80532	178	-22.02291	178	26.81876	178	34.16781	178	3.452804	178	-1.246364	178	-4.020748	178	8.271459
	179	-18.67007	179	-23.14533	179	25.51594	179	33.87174	179	2.642508	179	-.1829863	179	-3.93509	179	6.902209
	180	-19.63638	180	-24.01016	180	23.44764	180	31.54516	180	3.051599	180	-2.213016	180	-3.095178	180	7.309247
	181	-21.31095	181	-25.12349	181	22.47747	181	29.44754	181	1.942154	181	-3.436511	181	-5.414697	181	6.250073
	182	-22.95431	182	-25.47584	182	20.74365	182	27.3013	182	2.476645	182	-3.458145	182	-3.357174	182	3.575062
	183	-24.13493	183	-25.61101	183	17.77755	183	25.80537	183	1.417078	183	-4.646919	183	-.3189439	183	4.745592
	184	-25.2349	184	-25.45115	184	15.52123	184	23.60496	184	1.235121	184	-2.889645	184	3.762191	184	5.516183
	185	-26.51084	185	-25.29285	185	16.1056	185	22.99042	185	1.149771	185	-1.767991	185	3.832138	185	7.043747
	186	-25.47063	186	-24.66703	186	16.03166	186	23.17825	186	.3126627	186	-2.774533	186	2.598521	186	7.306302
	187	-25.27749	187	-22.58029	187	14.99029	187	21.77582	187	-.1196471	187	-1.812696	187	1.843125	187	6.146785
	188	-24.894	188	-23.279	188	14.74551	188	21.97947	188	-.8148903	188	-2.086253	188	3.38405	188	7.530822
	189	-24.94302	189	-22.45956	189	12.76274	189	19.24292	189	-2.764524	189	-4.090614	189	2.295412	189	6.147306
	190	-24.45596	190	-21.93493	190	11.41466	190	21.61205	190	-3.43783	190	-6.847414	190	-.2150939	190	5.24734
	191	-24.06052	191	-22.70141	191	11.7422	191	19.63328	191	-3.050942	191	-6.663297	191	2.152819	191	4.836521
	192	-23.2476	192	-22.75925	192	10.19361	192	19.42056	192	-2.678484	192	-7.677991	192	4.010849	192	5.831815
	193	-22.46968	193	-22.96521	193	9.595864	193	17.96717	193	-2.88824	193	-7.486187	193	3.503909	193	5.194199
	194	-22.09429	194	-24.46995	194	9.013993	194	16.11809	194	-3.459625	194	-6.240737	194	3.669221	194	5.27942
	195	-22.14057	195	-25.12511	195	10.24608	195	16.0217	195	-3.621871	195	-8.908716	195	2.501679	195	6.818632
	196	-21.8919	196	-25.94309	196	9.06592	196	15.33329	196	-3.104929	196	-9.55196	196	1.618967	196	5.393334
	197	-20.91243	197	-26.77214	197	8.60468	197	14.47013	197	-.6371912	197	-7.132915	197	.7202	197	6.241761
	198	-21.59032	198	-27.48425	198	4.510564	198	10.68257	198	1.937687	198	-8.192374	198	-.060021	198	3.345354
	199	-21.2569	199	-28.04603	199	3.492079	199	10.80899	199	2.188653	199	-8.062541	199	.3761923	199	2.755702
	200	-21.74024	200	-28.91841	200	3.759888	200	9.237773	200	1.681594	200	-7.388067	200	-.5916486	200	2.831117
	201	-22.94651	201	-30.30449	201	2.758498	201	11.22752	201	.8341728	201	-5.994136	201	-8.551329E-03	201	2.145023
	202	-22.81502	202	-30.43316	202	.8175848	202	6.884822	202	1.327678	202	-6.819768	202	-.3755769	202	4.514076
	203	-21.95472	203	-30.08353	203	-.8897793	203	6.195943	203	2.119584	203	-6.691228	203	-.4638328	203	5.172384
	204	-21.39403	204	-30.38494	204	-.691242	204	6.61226	204	1.555258	204	-4.267312	204	-1.180769	204	4.003745
	205	-22.83499	205	-30.83258	205	-.6601067	205	6.320569	205	3.589045	205	-1.253758	205	-1.345014	205	3.787192
	206	-22.68659	206	-29.99398	206	-1.101678	206	6.599614	206	4.744907	206	-1.313874	206	-.8404453	206	4.551859
	207	-21.92425	207	-28.05249	207	-1.207067	207	5.975695	207	5.11552	207	.1253563	207	-2.190888	207	3.908953
	208	-21.57941	208	-26.47423	208	-.9082407	208	9.376102	208	3.29161	208	-.4430552	208	-4.216147	208	1.133187
	209	-21.10239	209	-25.49337	209	-.5386915	209	9.417764	209	2.74495	209	-.5738391	209	-4.87416	209	1.143637
	210	-21.52963	210	-24.36828	210	.7038929	210	9.985936	210	5.873215	210	1.483247	210	-4.906708	210	-1.552323
	211	-23.27213	211	-23.86224	211	1.169902	211	12.64037	211	8.186354	211	2.925025	211	-3.48166	211	1.420191
	212	-22.91761	212	-23.28959	212	2.284805	212	12.65936	212	10.31399	212	3.86274	212	-3.151013	212	2.398815
	213	-22.04721	213	-22.59172	213	3.009617	213	11.23563	213	11.55326	213	4.802253	213	-3.865345	213	2.413766
	214	-21.5205	214	-22.27863	214	6.168617	214	12.36658	214	13.13205	214	6.160819	214	-5.69394	214	2.42457
	215	-21.54521	215	-22.27582	215	8.428415	215	13.82232	215	13.61802	215	6.90941	215	-6.163693	215	1.760499
	216	-21.75945	216	-21.64404	216	8.757364	216	14.405	216	12.21342	216	6.991726	216	-4.935896	216	3.227846
	217	-21.11806	217	-22.62218	217	8.199785	217	12.03712	217	10.57411	217	4.871886	217	-5.030587	217	2.009609
	218	-20.9319	218	-22.28834	218	7.513797	218	13.85318	218	10.11072	218	3.511806	218	-3.622266	218	4.63277
	219	-20.18453	219	-21.10943	219	8.259642	219	11.84999	219	10.70283	219	5.903421	219	-4.401265	219	3.755307
	220	-20.42623	220	-22.90571	220	7.365424	220	11.39766	220	9.211197	220	2.827959	220	-4.734146	220	4.431927
	221	-20.27345	221	-23.43085	221	7.203743	221	12.86809	221	4.068911	221	-1.629164	221	-2.89758	221	5.03457
	222	-19.1717	222	-23.62688	222	7.980691	222	12.25351	222	3.414977	222	-.2808636	222	-.2446027	222	4.795018
	223	-17.90751	223	-24.01538	223	9.297118	223	13.7466	223	2.681117	223	-3.918516	223	-1.409884	223	3.58469
	224	-18.06924	224	-24.13844	224	10.46362	224	14.94533	224	-.1233825	224	-7.017107	224	-1.137555	224	3.937883
	225	-17.8712	225	-24.33197	225	12.28996	225	17.06108	225	-2.729222E-02	225	-7.093434	225	-.638949	225	2.533603
	226	-17.85438	226	-24.71449	226	13.06488	226	19.25894	226	.1035519	226	-7.314941	226	-.3504604	226	2.193452
	227	-17.774	227	-24.81912	227	14.9984	227	19.05824	227	-.7058377	227	-9.654126	227	1.19821	227	2.322257
	228	-18.73358	228	-26.03853	228	16.67718	228	20.82239	228	-1.023763	228	-7.352577	228	.9520262	228	.2879289
	229	-18.98184	229	-25.96238	229	17.88506	229	23.13634	229	-1.977242	229	-9.878071	229	2.389355	229	3.974736E-03
	230	-19.6975	230	-27.18299	230	19.01419	230	22.29312	230	-3.501907	230	-10.113	230	2.104538	230	2.5281
	231	-20.14244	231	-27.43957	231	20.17457	231	24.91601	231	-6.18924	231	-11.20536	231	3.882025	231	4.100201
	232	-19.90046	232	-27.12	232	21.55077	232	26.97381	232	-6.524797	232	-13.86242	232	3.745605	232	6.07842
	233	-21.01576	233	-26.9775	233	22.44968	233	26.36206	233	-5.766889	233	-11.99496	233	5.11704	233	6.51924
	234	-23.08271	234	-28.11873	234	24.6902	234	29.16309	234	-3.945112	234	-11.66582	234	5.427524	234	8.13133
	235	-23.01469	235	-27.96815	235	27.29809	235	30.98324	235	-3.522083	235	-11.49431	235	3.627926	235	7.124717
	236	-20.16558	236	-26.81229	236	28.14856	236	31.3143	236	-4.185113	236	-12.8797	236	3.094342	236	6.428081
	237	-21.50187	237	-27.70964	237	27.68477	237	32.65425	237	-6.075378	237	-12.90847	237	2.697421	237	7.257591
	238	-21.13063	238	-27.0933	238	27.93552	238	30.55276	238	-7.82162	238	-16.32697	238	3.581702	238	8.374155
	239	-21.11824	239	-27.76638	239	28.12903	239	30.3047	239	-8.952787	239	-15.68485	239	5.281104	239	7.950672
	240	-20.04497	240	-27.17179	240	29.19028	240	30.15567	240	-10.34962	240	-17.80198	240	7.106915	240	10.57185
	241	-19.557	241	-26.65273	241	29.60076	241	32.59263	241	-10.10594	241	-17.33779	241	7.7413	241	12.34122
	242	-19.18116	242	-26.16016	242	28.85155	242	29.17431	242	-9.541802	242	-15.74576	242	3.330046	242	7.938907
	243	-19.01806	243	-24.87855	243	29.00003	243	29.32786	243	-8.073618	243	-16.52974	243	6.66989	243	8.062179
	244	-19.21371	244	-24.89614	244	28.26854	244	27.97307	244	-6.657377	244	-14.98195	244	11.31896	244	9.22504
	245	-19.81847	245	-23.84629	245	27.97488	245	28.98499	245	-5.85554	245	-11.77095	245	12.63927	245	10.50566
	246	-20.24894	246	-24.65927	246	27.82848	246	28.5934	246	-4.78417	246	-13.20884	246	12.41125	246	8.932254
	247	-18.94658	247	-23.17145	247	27.4018	247	28.0813	247	-3.024302	247	-10.43915	247	10.73246	247	9.514136
	248	-18.48935	248	-22.11457	248	28.52405	248	28.19795	248	-1.902285	248	-11.8071	248	9.506725	248	8.783985
	249	-19.4411	249	-21.40574	249	28.54096	249	29.27972	249	-1.725865	249	-11.41925	249	8.568518	249	7.079656
	250	-19.31801	250	-21.04855	250	28.64062	250	28.33797	250	.1002739	250	-10.69096	250	6.102619	250	5.023134
	251	-18.24786	251	-20.05189	251	27.95111	251	28.27429	251	1.231198	251	-7.20453	251	4.711611	251	4.944159
	252	-18.48337	252	-18.92145	252	28.34968	252	28.01541	252	2.104669	252	-7.541592	252	2.254317	252	5.810919
	253	-17.69106	253	-18.15468	253	26.53451	253	26.97886	253	2.530608	253	-4.753793	253	1.279036	253	5.962871
	254	-17.27062	254	-17.49352	254	25.72383	254	25.25122	254	3.645886	254	-4.330041	254	.3571594	254	6.596094
	255	-15.88356	255	-17.82366	255	24.4461	255	22.8666	255	4.148368	255	-2.64232	255	-7.090628E-02	255	7.432528
	256	-15.42708	256	-16.31812	256	23.36827	256	20.93903	256	3.205725	256	-4.869081	256	.7378948	256	7.583891
	257	-14.32618	257	-16.00214	257	21.56721	257	20.17346	257	.583581	257	-7.583959	257	-1.464419	257	5.974886
	258	-13.84709	258	-16.37266	258	20.65038	258	20.66823	258	-1.457414	258	-7.339104	258	-1.243641	258	6.61147
	259	-12.62474	259	-15.21789	259	19.77895	259	17.72721	259	-2.379735	259	-10.37795	259	1.279408	259	4.806614
	260	-11.97842	260	-13.51344	260	17.23005	260	15.94809	260	-3.234128	260	-13.10457	260	2.906247	260	6.06343
	261	-12.23654	261	-13.37033	261	16.45235	261	13.46096	261	-3.780253	261	-15.77135	261	5.534173	261	7.203224
	262	-12.35806	262	-13.40524	262	14.61199	262	13.27023	262	-2.350666	262	-14.31975	262	4.959674	262	9.511873
	263	-13.66896	263	-14.13861	263	12.35664	263	12.79808	263	-2.628705	263	-15.34106	263	5.930102	263	9.434832
	264	-12.57508	264	-13.7091	264	12.03629	264	10.88244	264	-3.357596	264	-17.70213	264	9.737902	264	9.739978
	265	-11.78209	265	-12.96014	265	11.67487	265	11.3943	265	-4.221578	265	-17.15992	265	14.65495	265	14.54412
	266	-12.84732	266	-12.91548	266	10.38981	266	10.49407	266	-4.69638	266	-17.13403	266	15.03325	266	16.44555
	267	-14.2385	267	-12.83759	267	9.510167	267	8.038297	267	-5.514809	267	-16.81804	267	14.65425	267	15.77379
	268	-15.84403	268	-14.49388	268	9.4881	268	8.752855	268	-6.668337	268	-16.77998	268	13.76749	268	17.59729
	269	-13.21514	269	-13.4608	269	8.456875	269	8.269065	269	-7.94066	269	-15.8083	269	12.35633	269	15.4657
	270	-11.60649	270	-12.59653	270	6.751954	270	5.777414	270	-10.39289	270	-16.40129	270	11.46586	270	15.244
	271	-11.72213	271	-12.04974	271	5.308303	271	6.456598	271	-13.10722	271	-18.23801	271	11.76548	271	15.4809
	272	-12.34178	272	-11.9798	272	4.243451	272	5.214536	272	-14.79408	272	-20.4002	272	11.35458	272	13.92631
	273	-11.9014	273	-12.37169	273	2.391866	273	3.613057	273	-15.96393	273	-21.87157	273	9.821428	273	12.32257
	274	-10.60032	274	-11.92908	274	2.123337	274	2.211096	274	-17.16674	274	-24.84113	274	8.591586	274	11.33561
	275	-9.272221	275	-11.38488	275	.3884783	275	1.721727	275	-18.68735	275	-26.3326	275	7.838819	275	10.87714
	276	-8.615115	276	-10.95762	276	-.7878067	276	-.5224549	276	-16.24387	276	-26.58293	276	7.562866	276	8.654654
	277	-8.928354	277	-10.29965	277	-1.338703	277	-1.301059	277	-16.6827	277	-28.34904	277	9.694273	277	10.23557
	278	-8.972406	278	-10.82189	278	-1.840952	278	.2098501	278	-16.54942	278	-27.45394	278	10.49793	278	9.524013
	279	-9.152548	279	-10.22867	279	-1.114937	279	-1.463261	279	-14.84844	279	-27.70951	279	10.28422	279	7.398957
	280	-9.744837	280	-10.60182	280	-2.033645	280	-3.648872	280	-14.73051	280	-27.57309	280	6.673111	280	5.836932
	281	-9.747329	281	-10.21417	281	-3.283468	281	-6.191312	281	-16.02684	281	-27.31557	281	7.714393	281	5.66694
	282	-9.599765	282	-9.135585	282	-4.755033	282	-7.162673	282	-15.47656	282	-26.80336	282	12.54275	282	8.715893
	283	-10.82173	283	-8.390827	283	-5.721784	283	-9.396018	283	-14.55852	283	-26.05378	283	13.71171	283	9.765002
	284	-11.42746	284	-9.106964	284	-5.636801	284	-9.585543	284	-14.75062	284	-26.51376	284	13.57005	284	9.149786
	285	-10.68019	285	-8.503703	285	-5.181893	285	-8.916379	285	-15.7548	285	-23.42682	285	13.66928	285	9.269882
	286	-10.00681	286	-8.732902	286	-4.517821	286	-10.91624	286	-17.10081	286	-25.10133	286	12.57452	286	11.10895
	287	-10.20489	287	-8.109672	287	-5.229497	287	-10.72145	287	-19.73191	287	-27.4044	287	11.87085	287	12.04604
	288	-9.949709	288	-8.446905	288	-3.972244	288	-12.30412	288	-19.77416	288	-26.45873	288	12.44669	288	12.28904
	289	-9.994983	289	-8.621721	289	-4.964613	289	-10.93877	289	-20.21607	289	-28.77597	289	12.66374	289	12.41696
	290	-9.694083	290	-8.264264	290	-6.425928	290	-14.15256	290	-21.08036	290	-30.89222	290	11.58767	290	14.21575
	291	-8.842105	291	-8.388673	291	-8.193203	291	-15.18553	291	-21.86713	291	-33.61874	291	10.78898	291	14.34926
	292	-8.598162	292	-8.186357	292	-9.951056	292	-15.98739	292	-22.84017	292	-31.78332	292	9.965593	292	13.43917
	293	-7.79804	293	-8.592676	293	-11.39801	293	-18.08942	293	-21.67377	293	-33.51785	293	8.300953	293	12.57155
	294	-8.453284	294	-7.805101	294	-12.25183	294	-17.61278	294	-22.18744	294	-36.24203	294	6.041942	294	10.55509
	295	-8.421502	295	-7.738989	295	-12.69622	295	-17.71526	295	-21.87232	295	-36.83656	295	6.707689	295	8.476564
	296	-8.522912	296	-8.285265	296	-15.45808	296	-17.89506	296	-23.09882	296	-36.98832	296	6.643401	296	3.934081
	297	-8.984205	297	-9.781763	297	-16.27685	297	-18.52869	297	-25.01727	297	-39.45218	297	3.137594	297	2.374696
	298	-10.08157	298	-10.14981	298	-17.38067	298	-17.43089	298	-27.24688	298	-40.70566	298	2.128851	298	2.129746
	299	-11.28206	299	-11.7536	299	-18.66569	299	-16.45411	299	-31.22344	299	-42.43226	299	.7110459	299	-.1621944
	300	-12.83039	300	-12.24781	300	-21.63368	300	-17.90475	300	-33.58414	300	-46.211	300	-3.770629	300	-2.526226
	301	-11.71404	301	-12.67036	301	-22.66801	301	-17.12477	301	-35.13605	301	-47.23949	301	-8.045603	301	-6.085639
	302	-11.28509	302	-13.4644	302	-20.85351	302	-17.47626	302	-34.53918	302	-46.36157	302	-9.45342	302	-9.601621
	303	-10.92443	303	-12.96978	303	-19.44502	303	-17.76509	303	-34.3597	303	-47.60782	303	-10.20745	303	-11.81584
	304	-11.2058	304	-12.84118	304	-19.84033	304	-17.57876	304	-34.99546	304	-47.10664	304	-12.98632	304	-13.8306
	305	-11.08553	305	-12.86926	305	-19.43133	305	-18.6356	305	-34.23976	305	-47.18122	305	-15.17007	305	-14.48313
	306	-11.41676	306	-11.97131	306	-18.83921	306	-22.70208	306	-33.84965	306	-47.04004	306	-16.19891	306	-15.24949
	307	-11.66213	307	-12.49269	307	-20.01902	307	-22.56012	307	-33.25443	307	-47.41013	307	-16.32745	307	-16.36275
	308	-11.12412	308	-11.65168	308	-18.30325	308	-23.35817	308	-34.02192	308	-47.4267	308	-16.3725	308	-16.23885
	309	-10.64102	309	-11.88497	309	-18.55234	309	-24.79073	309	-30.10344	309	-49.78829	309	-15.71939	309	-19.68509
	310	-10.50401	310	-11.49364	310	-19.49884	310	-28.94479	310	-28.42207	310	-47.58115	310	-13.31448	310	-19.3855
	311	-10.16548	311	-11.26796	311	-18.90159	311	-29.13605	311	-28.26229	311	-46.63541	311	-11.29618	311	-16.88371
	312	-10.8224	312	-12.34913	312	-17.66562	312	-31.35128	312	-27.43561	312	-44.91943	312	-9.962328	312	-15.05266
	313	-10.94783	313	-12.99739	313	-18.28796	313	-30.00394	313	-27.17018	313	-44.56423	313	-10.2656	313	-13.50237
	314	-11.24902	314	-12.44061	314	-21.43846	314	-32.84563	314	-27.24078	314	-44.6672	314	-10.33574	314	-12.74309
	315	-10.51317	315	-12.61885	315	-23.74637	315	-33.30789	315	-27.13784	315	-43.42382	315	-10.57955	315	-13.59794
	316	-12.15437	316	-13.73284	316	-24.2226	316	-32.50063	316	-28.20681	316	-43.69548	316	-9.55057	316	-11.83766
	317	-11.62541	317	-13.98389	317	-24.83879	317	-32.85323	317	-29.64925	317	-44.93867	317	-10.1597	317	-13.33132
	318	-11.12671	318	-12.66462	318	-28.07216	318	-32.69829	318	-31.77833	318	-45.24607	318	-10.60129	318	-11.63709
	319	-9.625097	319	-12.1334	319	-29.89785	319	-32.3936	319	-33.51311	319	-45.8723	319	-10.13066	319	-11.88673
	320	-10.40116	320	-12.29823	320	-30.58249	320	-31.82286	320	-32.73165	320	-45.76123	320	-9.494423	320	-9.67478
	321	-10.00552	321	-11.98696	321	-32.41545	321	-31.66206	321	-33.67985	321	-43.57055	321	-9.239258	321	-10.19394
	322	-9.158278	322	-11.08347	322	-32.93814	322	-31.41797	322	-33.60017	322	-43.8644	322	-8.421449	322	-8.918183
	323	-8.765396	323	-10.08123	323	-35.42495	323	-29.82236	323	-33.23073	323	-43.36318	323	-10.06974	323	-10.65787
	324	-8.885112	324	-10.12473	324	-35.53158	324	-30.10297	324	-34.61489	324	-44.92883	324	-10.21341	324	-11.9409
	325	-8.474022	325	-10.31094	325	-35.95099	325	-30.937	325	-32.35256	325	-44.978	325	-8.218837	325	-9.401392
	326	-8.058551	326	-10.40933	326	-36.0909	326	-31.30476	326	-30.53468	326	-43.26814	326	-8.222504	326	-9.256312
	327	-6.148232	327	-9.298529	327	-35.93661	327	-34.68599	327	-31.95458	327	-43.98104	327	-6.035901	327	-7.401604
	328	-7.265303	328	-9.38067	328	-35.40885	328	-35.35007	328	-30.87748	328	-45.1741	328	-4.370818	328	-6.658609
	329	-6.878381	329	-8.770586	329	-36.14484	329	-37.68832	329	-28.45224	329	-43.28884	329	-2.73515	329	-5.843561
	330	-7.053498	330	-8.602915	330	-35.91002	330	-40.34756	330	-28.0321	330	-41.54501	330	-2.597558	330	-5.04508
	331	-6.66097	331	-8.264891	331	-33.17673	331	-41.25026	331	-27.65479	331	-43.12509	331	-2.554419	331	-3.93888
	332	-7.441072	332	-8.689611	332	-31.55937	332	-42.33308	332	-28.1558	332	-43.05704	332	-2.127614	332	-3.290777
	333	-7.425394	333	-9.600939	333	-32.59473	333	-45.47137	333	-30.72057	333	-44.63927	333	-1.508691	333	-2.73519
	334	-8.209879	334	-9.42341	334	-33.1885	334	-46.46377	334	-31.45629	334	-43.8625	334	-2.047172	334	-3.444653
	335	-7.93524	335	-9.523203	335	-33.15765	335	-48.77678	335	-32.31918	335	-45.66272	335	-4.371057	335	-3.159854
	336	-9.045893	336	-11.24079	336	-34.27386	336	-49.58851	336	-34.87612	336	-46.51062	336	-6.50991	336	-1.104021
	337	-7.64851	337	-10.30686	337	-35.98904	337	-50.70758	337	-38.35165	337	-48.80075	337	-7.067437	337	2.265832
	338	-7.703956	338	-10.57334	338	-36.66737	338	-50.90317	338	-37.64112	338	-50.24619	338	-6.797409	338	2.451644
	339	-7.351752	339	-10.15454	339	-38.74342	339	-50.5518	339	-35.94576	339	-52.18085	339	-5.97801	339	3.38454
	340	-8.707325	340	-10.11351	340	-40.16437	340	-50.90971	340	-35.51822	340	-51.00364	340	-6.955743	340	3.215144
	341	-8.406777	341	-10.78164	341	-42.05333	341	-51.84341	341	-35.75061	341	-51.85971	341	-8.380714	341	3.532405
	342	-7.92487	342	-10.0181	342	-43.49569	342	-51.01179	342	-36.60891	342	-53.52206	342	-7.724033	342	3.140728
	343	-8.281958	343	-10.88123	343	-43.64315	343	-52.07363	343	-37.46062	343	-53.68005	343	-6.837274	343	2.406979
	344	-9.045845	344	-11.138	344	-44.91412	344	-54.38042	344	-38.16131	344	-54.84068	344	-6.144934	344	2.905858
	345	-10.23144	345	-12.46192	345	-45.15446	345	-51.08923	345	-38.8821	345	-53.80318	345	-6.83762	345	3.917672
	346	-10.05	346	-13.86238	346	-45.42419	346	-52.53719	346	-37.62626	346	-53.1475	346	-7.264295	346	2.991259
	347	-9.870723	347	-14.19064	347	-46.60262	347	-51.86582	347	-35.81283	347	-51.28696	347	-8.147007	347	5.161679
	348	-11.26969	348	-14.51338	348	-44.96112	348	-50.50201	348	-35.00525	348	-50.25762	348	-5.946959	348	5.185027
	349	-14.1654	349	-16.52672	349	-45.9485	349	-50.76171	349	-34.48857	349	-50.02802	349	-4.927489	349	8.255071
	350	-14.07148	350	-17.17812	350	-46.95736	350	-51.63168	350	-33.81804	350	-47.72211	350	-2.648309	350	10.63646
	351	-13.79329	351	-17.51698	351	-46.95606	351	-51.22934	351	-32.38619	351	-46.16209	351	-3.438777	351	13.2778
	352	-14.17969	352	-17.16146	352	-45.36865	352	-52.1513	352	-31.36201	352	-45.03577	352	-5.862752	352	10.82118
	353	-14.08702	353	-16.4478	353	-45.64589	353	-50.28508	353	-28.79519	353	-43.30044	353	-5.312595	353	9.340388
	354	-13.20525	354	-15.19765	354	-44.87366	354	-49.69272	354	-26.96316	354	-41.77554	354	-.8657991	354	12.85642
	355	-13.29649	355	-14.72005	355	-42.44956	355	-50.09826	355	-24.91025	355	-41.55138	355	2.106427	355	16.14826
	356	-13.27271	356	-15.18096	356	-42.69	356	-50.82928	356	-22.65272	356	-38.56365	356	2.823234	356	21.03574
	357	-13.07843	357	-14.09326	357	-41.91878	357	-49.31546	357	-21.33692	357	-35.34153	357	3.154483	357	23.59516
	358	-12.38307	358	-13.8499	358	-41.54818	358	-50.62677	358	-20.1624	358	-35.76254	358	3.481807	358	24.1703
	359	-11.55295	359	-13.05913	359	-40.90966	359	-50.18016	359	-18.40829	359	-35.49644	359	4.474149	359	24.81073
	360	-12.21158	360	-13.32859	360	-40.43	360	-51.01389	360	-16.87019	360	-32.94394	360	5.652722	360	24.39768
	361	-11.77749	361	-13.17658	361	-40.78142	361	-52.29916	361	-15.49283	361	-31.91001	361	6.267382	361	24.42288
	362	-10.90249	362	-12.72053	362	-39.53421	362	-51.33989	362	-15.27876	362	-29.92253	362	7.89406	362	24.1591
	363	-11.25381	363	-13.04756	363	-39.68011	363	-52.67966	363	-15.25797	363	-28.36394	363	10.04299	363	22.97015
	364	-11.59463	364	-12.30691	364	-39.89124	364	-53.99002	364	-13.07508	364	-25.88456	364	10.0346	364	25.18069
	365	-13.29653	365	-12.96021	365	-40.22913	365	-56.07352	365	-11.46288	365	-24.20017	365	10.56606	365	24.702
	366	-13.3751	366	-12.42371	366	-39.62019	366	-54.73563	366	-12.10538	366	-19.75922	366	10.32874	366	25.39101
	367	-13.88165	367	-13.05769	367	-37.66752	367	-56.5752	367	-11.02787	367	-21.9536	367	8.335344	367	24.36569
	368	-14.70388	368	-14.49401	368	-39.43396	368	-56.5529	368	-8.276071	368	-17.23836	368	5.94707	368	22.68477
	369	-14.92074	369	-14.17819	369	-39.25466	369	-56.16224	369	-6.506484	369	-14.58949	369	4.366589	369	21.57125
	370	-15.28271	370	-14.86894	370	-39.61709	370	-57.07682	370	-6.74077	370	-14.7908	370	4.867474	370	22.0806
	371	-16.64432	371	-15.1052	371	-40.82434	371	-57.32253	371	-6.071018	371	-13.01657	371	4.060658	371	21.66402
	372	-16.66308	372	-15.89499	372	-41.33399	372	-56.35719	372	-5.537406	372	-12.98557	372	1.982338	372	21.63054
	373	-15.96517	373	-15.46835	373	-42.15044	373	-60.09504	373	-4.35204	373	-10.93906	373	-2.906137	373	18.87806
	374	-14.65817	374	-14.22465	374	-42.34137	374	-57.81214	374	-2.150847	374	-8.588856	374	-.5529559	374	17.99709
	375	-14.39745	375	-13.64767	375	-42.49318	375	-58.26577	375	-2.565159	375	-11.88287	375	2.750218	375	18.37605
	376	-15.68149	376	-15.1565	376	-43.03675	376	-56.0877	376	-2.881506	376	-11.39654	376	2.140074	376	19.42702
	377	-17.32114	377	-15.01399	377	-43.33298	377	-56.14201	377	-3.734704	377	-11.77497	377	4.529182	377	21.82217
	378	-16.95208	378	-15.01886	378	-43.7863	378	-54.72531	378	-4.473124	378	-12.37906	378	5.956463	378	23.06227
	379	-15.76432	379	-14.7481	379	-45.84909	379	-55.52005	379	-4.155739	379	-13.44985	379	7.103209	379	22.70167
	380	-16.4866	380	-15.01104	380	-46.40884	380	-54.80015	380	-5.399129	380	-12.20271	380	7.655314	380	23.19104
	381	-17.77707	381	-15.78858	381	-46.37573	381	-55.82097	381	-6.385299	381	-13.06399	381	7.562401	381	23.65836
	382	-17.77743	382	-16.54697	382	-46.01239	382	-55.28421	382	-6.511028	382	-12.43645	382	8.182861	382	23.33856
	383	-16.91206	383	-16.38016	383	-47.775	383	-56.46175	383	-7.15181	383	-14.86782	383	8.788095	383	25.05902
	384	-17.12484	384	-16.5245	384	-47.38845	384	-56.02222	384	-8.505936	384	-13.8373	384	9.061609	384	24.95031
	385	-17.3879	385	-16.16712	385	-46.44436	385	-56.33738	385	-9.689806	385	-14.7447	385	10.04152	385	25.39717
	386	-19.09877	386	-15.97572	386	-47.19395	386	-57.53135	386	-9.571289	386	-14.25328	386	8.61437	386	25.07065
	387	-18.39921	387	-15.41449	387	-47.33444	387	-58.07985	387	-10.78999	387	-14.91797	387	8.381549	387	24.39479
	388	-18.62722	388	-15.14115	388	-46.63634	388	-58.49751	388	-12.75421	388	-15.13432	388	8.572041	388	25.62142
	389	-18.69016	389	-14.14989	389	-47.35654	389	-59.37143	389	-11.93152	389	-16.00286	389	8.664961	389	27.17777
	390	-18.10838	390	-12.91017	390	-47.62585	390	-59.89722	390	-11.14241	390	-14.4497	390	7.306704	390	27.43804
	391	-18.78645	391	-13.36663	391	-46.79327	391	-62.70826	391	-8.41198	391	-13.25653	391	2.184972	391	22.78238
	392	-18.52951	392	-12.88872	392	-47.14515	392	-64.11243	392	-8.286009	392	-10.68076	392	3.60585	392	22.99209
	393	-19.12937	393	-13.91331	393	-46.83064	393	-62.12234	393	-7.100832	393	-6.552692	393	7.490804	393	24.26535
	394	-19.14486	394	-14.83955	394	-45.54371	394	-63.97988	394	-6.015065	394	-3.745281	394	8.100262	394	22.39012
	395	-19.46431	395	-14.79614	395	-47.00234	395	-63.6399	395	-2.045732	395	-2.11601	395	5.718338	395	21.51611
	396	-19.61047	396	-14.12331	396	-48.65212	396	-68.09724	396	.5927175	396	2.329644	396	3.332261	396	19.52034
	397	-19.79106	397	-14.27859	397	-48.67246	397	-67.27462	397	2.234929	397	3.83319	397	3.749928	397	20.03493
	398	-20.63893	398	-15.28272	398	-48.30493	398	-67.95129	398	2.707137	398	3.314963	398	4.891105	398	21.13694
	399	-21.18457	399	-15.37086	399	-48.863	399	-68.94699	399	2.798592	399	4.617547	399	5.156446	399	20.55339
	400	-20.84742	400	-16.0561	400	-50.19177	400	-68.703	400	3.207837	400	3.645828	400	4.558228	400	20.74119
	401	-20.80841	401	-16.73159	401	-50.15857	401	-71.63738	401	1.913807	401	3.949734	401	5.212287	401	21.87258
	402	-21.7376	402	-18.07845	402	-51.10282	402	-69.38045	402	-.4689086	402	-1.30222	402	4.698701	402	22.05009
	403	-21.28503	403	-17.86122	403	-50.33105	403	-69.58221	403	-1.327797	403	.3847745	403	6.008299	403	24.1326
	404	-20.83184	404	-17.64208	404	-51.09201	404	-70.33024	404	-4.10977	404	-2.198764	404	7.684347	404	25.01165
	405	-20.17265	405	-17.82318	405	-50.93377	405	-68.59612	405	-6.199472	405	-4.724219	405	4.783319	405	22.74371
	406	-19.19653	406	-16.81602	406	-50.90534	406	-69.80203	406	-8.607454	406	-6.78679	406	7.762074	406	22.0678
	407	-19.06014	407	-17.03731	407	-51.33232	407	-69.08363	407	-11.28106	407	-11.44601	407	9.411213	407	21.22645
	408	-17.33606	408	-15.95209	408	-51.63999	408	-68.17634	408	-12.88413	408	-13.06581	408	9.274692	408	21.57296
	409	-16.45638	409	-14.8212	409	-51.19513	409	-65.15395	409	-14.28321	409	-12.10136	409	9.100435	409	22.90396
	410	-16.2808	410	-14.22793	410	-51.13733	410	-65.47282	410	-13.54086	410	-16.88109	410	8.450494	410	22.3433
	411	-15.57741	411	-14.34763	411	-50.52452	411	-62.7659	411	-13.66693	411	-16.68756	411	4.688912	411	19.73016
	412	-14.875	412	-13.14836	412	-50.46851	412	-62.03881	412	-13.05261	412	-17.69393	412	7.803449	412	19.50015
	413	-14.80144	413	-12.79408	413	-51.93159	413	-61.21273	413	-15.18053	413	-18.68692	413	9.328798	413	19.84134
	414	-15.78857	414	-12.43735	414	-51.04684	414	-59.19278	414	-16.26504	414	-19.44962	414	7.066012	414	19.33974
	415	-15.9761	415	-13.47435	415	-49.46537	415	-57.28324	415	-13.48745	415	-20.54563	415	6.489034	415	20.95893
	416	-16.20836	416	-13.45481	416	-50.60284	416	-57.45188	416	-14.47992	416	-21.66826	416	5.839067	416	20.9062
	417	-15.15983	417	-13.40166	417	-51.74553	417	-58.26361	417	-14.30162	417	-19.43126	417	5.174675	417	18.60539
	418	-14.25165	418	-13.50434	418	-49.91791	418	-57.83619	418	-14.91203	418	-19.9421	418	6.386195	418	20.70594
	419	-14.47201	419	-12.20192	419	-47.55882	419	-60.34454	419	-16.56119	419	-19.08809	419	5.691796	419	22.25168
	420	-14.87936	420	-11.87993	420	-47.29661	420	-59.90454	420	-15.76312	420	-18.86547	420	6.451647	420	21.7474
	421	-14.39081	421	-10.8151	421	-47.44415	421	-60.27208	421	-14.6261	421	-18.39757	421	7.512542	421	21.95724
	422	-14.87083	422	-10.07062	422	-47.24098	422	-60.75067	422	-13.34825	422	-18.37372	422	9.459249	422	22.50147
	423	-14.45332	423	-9.305405	423	-47.48676	423	-60.69302	423	-12.0922	423	-15.37631	423	10.62556	423	23.91804
	424	-13.58821	424	-8.609293	424	-46.8716	424	-61.82517	424	-11.95944	424	-15.10518	424	10.40355	424	23.30726
	425	-13.88894	425	-8.997968	425	-48.15589	425	-62.28365	425	-11.41537	425	-14.34616	425	11.41763	425	24.46096
	426	-13.10876	426	-8.509376	426	-49.05537	426	-63.78914	426	-10.14218	426	-12.33918	426	11.94824	426	23.56306
	427	-13.26575	427	-9.000776	427	-48.14426	427	-64.8415	427	-10.35381	427	-14.59594	427	13.11942	427	24.83014
	428	-13.24734	428	-9.377604	428	-46.20226	428	-65.52654	428	-10.30905	428	-13.12029	428	14.68275	428	26.22357
	429	-12.41565	429	-8.049041	429	-46.88533	429	-63.50752	429	-9.576499	429	-11.39124	429	14.96688	429	22.60881
	430	-12.72846	430	-8.878089	430	-50.25159	430	-63.90163	430	-9.067925	430	-12.24019	430	14.30274	430	23.07529
	431	-12.15292	431	-8.065373	431	-49.62691	431	-64.75863	431	-9.192434	431	-9.049137	431	11.96143	431	20.62745
	432	-10.9455	432	-7.835155	432	-48.65216	432	-64.91782	432	-7.614113	432	-8.847331	432	10.94409	432	19.89529
	433	-9.910351	433	-6.100206	433	-49.10902	433	-65.29832	433	-6.866512	433	-5.01524	433	10.63435	433	20.70955
	434	-9.031713	434	-5.542987	434	-50.95225	434	-66.93353	434	-4.800948	434	-2.670956	434	11.63755	434	20.97997
	435	-9.484728	435	-4.969149	435	-51.40602	435	-65.61956	435	-3.200382	435	-1.192226	435	9.939242	435	20.54107
	436	-8.688287	436	-4.339157	436	-51.27114	436	-65.35339	436	-1.184213	436	.6588507	436	10.70106	436	22.90497
	437	-7.846365	437	-3.56983	437	-51.41794	437	-66.35316	437	-.6426886	437	2.120656	437	11.10617	437	24.12305
	438	-7.315564	438	-3.133078	438	-52.07908	438	-67.12096	438	-.8352157	438	3.174073	438	11.70339	438	26.05198
	439	-7.464851	439	-2.554096	439	-53.73638	439	-66.34806	439	-2.555206	439	3.921489	439	11.76922	439	25.24546
	440	-7.399148	440	-3.329746	440	-54.42854	440	-65.11217	440	-.1423267	440	3.73469	440	11.40044	440	24.87375
	441	-6.587431	441	-3.409894	441	-53.67165	441	-65.40409	441	3.281023	441	2.882885	441	10.68202	441	23.26208
	442	-4.827878	442	-2.831342	442	-53.43656	442	-63.82035	442	3.932131	442	6.079412	442	11.98039	442	24.02308
	443	-3.413338	443	-2.096286	443	-53.03739	443	-63.48936	443	2.749358	443	4.457395	443	12.34754	443	23.62748
	444	-3.518075	444	-2.028526	444	-53.74134	444	-62.38607	444	1.273663	444	4.901166	444	12.82856	444	22.4722
	445	-4.562734	445	-2.645872	445	-53.49054	445	-60.8446	445	.2883062	445	2.417567	445	12.44891	445	22.53716
	446	-4.213475	446	-3.141286	446	-56.18464	446	-61.22481	446	-1.123927	446	4.436049	446	11.64305	446	21.89016
	447	-3.666656	447	-2.674527	447	-54.91693	447	-58.87844	447	-2.561331	447	.9503782	447	10.68941	447	20.73468
	448	-3.897376	448	-3.686184	448	-52.37266	448	-58.48829	448	-3.825342	448	1.366678	448	10.41304	448	19.89924
	449	-4.196614	449	-4.843635	449	-51.68746	449	-60.68982	449	-4.056682	449	-1.552191	449	11.56479	449	20.45265
	450	-4.973169	450	-3.854535	450	-53.19287	450	-58.82125	450	-4.822658	450	-.5878329	450	10.68986	450	22.14334
	451	-4.861985	451	-4.310998	451	-52.77429	451	-63.45985	451	-7.033252	451	-1.59387	451	8.960952	451	19.46343
	452	-4.928062	452	-3.965528	452	-53.17301	452	-62.98316	452	-8.590771	452	-2.572502	452	8.90476	452	18.50993
	453	-4.018178	453	-4.479218	453	-53.33732	453	-65.55249	453	-7.886354	453	-1.946244	453	8.275136	453	18.84901
	454	-3.345314	454	-4.04231	454	-52.98951	454	-65.88017	454	-7.45766	454	-3.406254	454	9.214331	454	18.20948
	455	-2.139565	455	-3.481766	455	-52.27327	455	-65.30201	455	-5.349719	455	-.8028782	455	10.71461	455	19.90461
	456	-1.25003	456	-3.253526	456	-52.75402	456	-67.0289	456	-4.783692	456	-.3412098	456	12.4088	456	22.7418
	457	-1.362682	457	-3.118093	457	-52.59895	457	-67.22588	457	-3.864533	457	3.93202	457	12.8133	457	24.37781
	458	4.324384E-02	458	-2.511596	458	-51.76137	458	-68.1592	458	-3.002976	458	5.302646	458	13.28198	458	27.40981
	459	.2094316	459	-1.832499	459	-50.89233	459	-67.22256	459	.1800811	459	8.171437	459	15.57125	459	29.63508
	460	-.1482363	460	-1.606865	460	-51.18656	460	-67.85545	460	3.842457	460	10.47206	460	17.1963	460	31.58299
	461	-.6808759	461	-1.972134	461	-50.98566	461	-68.77148	461	5.963332	461	14.72157	461	20.21228	461	33.29888
	462	-.7988333	462	-1.178858	462	-50.84464	462	-66.39944	462	8.634722	462	17.50618	462	23.86925	462	35.14391
	463	-.7900238	463	-1.517482	463	-51.66148	463	-65.97083	463	8.982872	463	17.02931	463	25.05643	463	35.61934
	464	-1.297862	464	-1.86885	464	-51.84137	464	-65.5315	464	10.70833	464	18.09631	464	23.89116	464	34.78705
	465	-2.065904	465	-1.026373	465	-50.95452	465	-64.35528	465	12.20434	465	20.14021	465	28.68517	465	35.98165
	466	-3.241077	466	-2.016717	466	-52.16105	466	-62.5764	466	12.76481	466	19.4944	466	32.24206	466	35.49014
	467	-2.764281	467	-2.361434	467	-53.70544	467	-64.23238	467	14.13533	467	19.40856	467	32.81454	467	34.8321
	468	-1.555185	468	-.1064232	468	-54.2802	468	-63.96931	468	13.96602	468	19.1851	468	31.39351	468	34.1373
	469	-1.690148	469	-1.002501	469	-54.82265	469	-63.73866	469	12.03608	469	18.88656	469	28.8812	469	31.82659
	470	-2.565323	470	-.7898153	470	-54.65246	470	-63.85508	470	12.77499	470	18.40195	470	26.78819	470	31.73598
	471	-2.629651	471	-1.274444	471	-53.89214	471	-63.94752	471	12.4545	471	17.97418	471	25.78678	471	30.13967
	472	-3.553312	472	-.904482	472	-53.03987	472	-63.49552	472	12.57615	472	17.41981	472	25.99468	472	31.63237
	473	-3.094381	473	-1.515834	473	-54.46774	473	-61.48381	473	12.69384	473	16.3695	473	23.00119	473	31.12708
	474	-2.505089	474	-1.953162	474	-53.65373	474	-62.31821	474	11.40094	474	14.90039	474	22.42872	474	31.17743
	475	-2.15301	475	-2.20888	475	-53.78399	475	-59.97021	475	11.80599	475	15.3613	475	23.38588	475	34.51176
	476	-1.82558	476	-2.637937	476	-53.23935	476	-59.0541	476	12.97414	476	15.73693	476	25.83477	476	36.61183
	477	-1.336049	477	-2.076569	477	-53.25351	477	-58.21788	477	13.08655	477	16.79275	477	28.59341	477	40.22765
	478	-2.048901	478	-1.406325	478	-52.34069	478	-58.51496	478	12.95788	478	17.83499	478	28.04379	478	38.60746
	479	-1.881056	479	-.9211164	479	-52.60559	479	-56.86271	479	15.32928	479	19.62492	479	28.82659	479	38.2677
	480	-2.609332	480	-2.34709	480	-50.86608	480	-55.06337	480	16.52795	480	21.60878	480	29.30309	480	38.72555
	481	-3.553609	481	-2.284168	481	-51.1316	481	-55.63499	481	16.87677	481	23.81809	481	30.12918	481	38.41576
	482	-3.779996	482	-3.39841	482	-51.05003	482	-55.09391	482	17.21073	482	26.16061	482	30.49041	482	37.81064
	483	-4.840566	483	-3.715064	483	-50.67079	483	-54.93799	483	20.5042	483	27.44361	483	26.45529	483	33.37452
	484	-5.790296	484	-3.629241	484	-48.34023	484	-54.61427	484	23.67058	484	29.52833	484	26.23565	484	32.60037
	485	-5.302991	485	-3.894475	485	-47.90768	485	-53.81163	485	26.4664	485	34.40597	485	29.35769	485	31.45513
	486	-5.424402	486	-4.066016	486	-48.36271	486	-55.25555	486	28.45342	486	36.67038	486	30.14612	486	30.5394
	487	-4.962748	487	-3.495358	487	-48.75006	487	-56.07775	487	30.52301	487	38.01022	487	28.29362	487	31.0844
	488	-4.5976	488	-2.701541	488	-47.22784	488	-56.23328	488	32.40999	488	40.7954	488	27.80844	488	32.59729
	489	-5.306659	489	-2.535329	489	-46.70338	489	-58.26392	489	32.78744	489	41.18223	489	26.14477	489	29.61519
	490	-5.239085	490	-3.111927	490	-47.261	490	-58.8665	490	31.87061	490	39.88483	490	25.27049	490	30.14794
	491	-4.367949	491	-2.610471	491	-46.69348	491	-59.35089	491	31.98484	491	38.25238	491	25.01392	491	28.62342
