# Supplementary material for: A single Musashi gene allele is sufficient to maintain mouse photoreceptor cells
Source: PLoS One. 2026 May 14;21(5):e0338576. doi: 10.1371/journal.pone.0338576 (PMC13175383; doi:10.1371/journal.pone.0338576)
Supplement: S3 File — (ZIP) [file pone.0338576.s012.zip › Supplementary_data_1_RawERG_data_and_R-code/4th batch/D84_Msi TKO_CONE_071225.CSV]

Information	Record_No	4911	Record_No	4912
	Animal ID	1200	Animal ID	1200
	Session		Session
	Species/Breed		Species/Breed
	Study protocol #		Study protocol #
	Birthdate	Dec/30/1899	Birthdate	Dec/30/1899
	TestDate	Jul/12/2025	TestDate	Jul/12/2025
	TestTime	19:51:18	TestTime	19:51:18
	Protocol	SARO PHOTOPIC CONE	Protocol	SARO PHOTOPIC CONE
	Step_No	2	Step_No	2
	Label	R	Label	L
	Stimulus	WHT Phot WHT 3dB Flash	Stimulus	WHT Phot WHT 3dB Flash
	Low cut (Hz)	0.3	Low cut (Hz)	0.3
	High cut (Hz)	500	High cut (Hz)	500
	Notch	OFF	Notch	OFF
Cursor #	4911 Time	4911 Amp	4912 Time	4912 Amp
1
2
3
4
5
6
7
8
9
10
Wave Data	4911 Time	4911 Amp	4912 Time	4912 Amp
	-20	.6790056	-20	-.4890452
	-19	.7572841	-19	-.4174815
	-18	.809541	-18	-.3025187
	-17	.7964151	-17	-2.042022E-02
	-16	.8503616	-16	.1831077
	-15	.8154493	-15	.3559079
	-14	1.041081	-14	-.1192422
	-13	.7069457	-13	-7.624377E-02
	-12	.4733397	-12	5.210297E-02
	-11	.7134097	-11	.5630554
	-10	1.16825	-10	.6362846
	-9	.789669	-9	1.07949
	-8	.9334578	-8	.6089174
	-7	1.298995	-7	-.1118192
	-6	1.632172	-6	-.472788
	-5	2.000656	-5	-.1414921
	-4	2.524937	-4	-6.822768E-02
	-3	2.418061	-3	-.2686235
	-2	2.772753	-2	.0244739
	-1	2.561839	-1	.6140202
	0	2.508131	0	.8418559
	1	1.253863	1	.3215914
	2	3.319412	2	-.6285756
	3	4.3134	3	-.1909695
	4	3.952914	4	.7837526
	5	3.483422	5	.9340565
	6	2.71674	6	.4589702
	7	1.967695	7	-.3686019
	8	1.372329	8	-2.011295
	9	.2647886	9	-3.907007
	10	-1.120476	10	-5.161217
	11	-3.157102	11	-7.095172
	12	-5.058822	12	-8.396546
	13	-7.122889	13	-10.07649
	14	-9.014248	14	-11.80188
	15	-10.56781	15	-12.96334
	16	-11.30786	16	-14.11106
	17	-11.61653	17	-14.41107
	18	-11.6108	18	-14.6541
	19	-11.21407	19	-14.29009
	20	-10.21317	20	-14.15876
	21	-9.278688	21	-13.45588
	22	-8.922819	22	-11.95975
	23	-7.871912	23	-10.80672
	24	-7.051867	24	-10.25196
	25	-6.372382	25	-9.27933
	26	-4.95463	26	-7.121866
	27	-1.713351	27	-3.429684
	28	3.070762	28	1.557226
	29	9.15128	29	8.85281
	30	15.96604	30	16.07057
	31	22.35211	31	22.68592
	32	26.83047	32	27.47012
	33	29.93807	33	29.83208
	34	30.95565	34	30.86376
	35	30.5386	35	29.34558
	36	28.94292	36	27.17241
	37	27.05746	37	24.68913
	38	24.44024	38	21.72699
	39	21.50833	39	18.80312
	40	18.53978	40	15.89383
	41	15.51865	41	12.53207
	42	12.34929	42	9.073496
	43	10.1101	43	6.534544
	44	9.291803	44	4.963024
	45	10.73034	45	6.171142
	46	14.32764	46	10.61928
	47	20.72762	47	17.53389
	48	27.79437	48	24.86987
	49	35.23576	49	32.65299
	50	41.62693	50	38.82044
	51	46.37823	51	43.58142
	52	48.86481	52	46.46379
	53	49.27391	53	47.11499
	54	48.81434	54	46.25653
	55	47.11662	55	43.68151
	56	44.26229	56	40.69864
	57	40.87293	57	37.19185
	58	36.84851	58	33.08557
	59	32.51971	59	28.96046
	60	28.41479	60	23.92982
	61	24.81889	61	19.58695
	62	21.44229	62	16.12148
	63	18.17376	63	12.79724
	64	15.36076	64	9.457339
	65	12.39797	65	6.874647
	66	10.28362	66	4.297755
	67	8.882781	67	1.880184
	68	7.419676	68	.4278474
	69	6.143971	69	-.7880663
	70	4.837743	70	-1.760915
	71	4.383539	71	-1.836624
	72	4.447166	72	-1.46649
	73	4.746953	73	-.2364096
	74	5.425242	74	.3510831
	75	6.310507	75	.9639574
	76	7.226103	76	2.065069
	77	8.97865	77	3.161963
	78	10.68502	78	5.205313
	79	12.18318	79	6.504573
	80	12.99865	80	7.56685
	81	13.52768	81	8.110703
	82	13.39794	82	8.298162
	83	12.66719	83	7.841247
	84	12.27328	84	7.560125
	85	11.06035	85	5.898529
	86	9.597403	86	5.589743
	87	7.948865	87	4.09444
	88	6.147125	88	2.855846
	89	4.436188	89	2.107147
	90	3.161876	90	1.033389
	91	1.903481	91	-.1833269
	92	.6578351	92	-1.832048
	93	2.796099E-02	93	-3.294385
	94	-.3069349	94	-4.765596
	95	-1.301086	95	-4.917312
	96	-2.405558	96	-5.253439
	97	-3.157061	97	-6.54878
	98	-3.785742	98	-7.140497
	99	-3.95592	99	-7.036227
	100	-4.45745	100	-7.728765
	101	-4.509253	101	-8.053676
	102	-5.010554	102	-8.398065
	103	-5.125886	103	-8.877888
	104	-5.382026	104	-8.569869
	105	-5.645667	105	-8.462755
	106	-5.617346	106	-8.691751
	107	-5.64871	107	-8.373961
	108	-5.838327	108	-8.851344
	109	-5.892592	109	-8.939604
	110	-6.043211	110	-8.917662
	111	-6.602997	111	-8.67571
	112	-6.790238	112	-8.518579
	113	-6.274348	113	-9.190797
	114	-6.091715	114	-9.062852
	115	-6.430245	115	-8.610271
	116	-6.81785	116	-8.249295
	117	-6.954523	117	-8.528125
	118	-6.797811	118	-8.912915
	119	-6.897489	119	-9.464481
	120	-7.212509	120	-10.11812
	121	-6.817697	121	-9.815286
	122	-7.249572	122	-10.12193
	123	-7.186409	123	-10.14556
	124	-7.916931	124	-9.949746
	125	-8.394886	125	-10.28058
	126	-8.555878	126	-10.58668
	127	-8.667506	127	-10.27327
	128	-8.670897	128	-9.878084
	129	-9.260308	129	-10.12453
	130	-9.177524	130	-10.14749
	131	-9.141139	131	-10.26971
	132	-9.48013	132	-10.67514
	133	-9.293072	133	-10.87787
	134	-9.354656	134	-10.39546
	135	-9.370042	135	-10.39502
	136	-9.696975	136	-10.61601
	137	-9.94742	137	-9.982287
	138	-10.30503	138	-9.689057
	139	-10.76712	139	-9.930957
	140	-10.40153	140	-10.06262
	141	-10.30217	141	-9.699198
	142	-10.98416	142	-9.366794
	143	-11.74829	143	-8.861925
	144	-12.38188	144	-8.691561
	145	-12.30995	145	-9.128217
	146	-12.04437	146	-9.715468
	147	-12.06341	147	-9.345409
	148	-12.44669	148	-9.432163
	149	-12.66159	149	-9.684968
	150	-12.87807	150	-9.542774
	151	-13.06465	151	-10.1221
	152	-12.89404	152	-10.53689
	153	-12.25427	153	-10.57734
	154	-12.24338	154	-10.32944
	155	-12.2949	155	-9.94945
	156	-12.50883	156	-9.911944
	157	-12.89191	157	-10.50589
	158	-12.79064	158	-10.1661
	159	-12.62061	159	-9.889453
	160	-12.68024	160	-10.53152
	161	-12.62987	161	-9.46236
	162	-12.67311	162	-8.485215
	163	-12.75355	163	-8.989582
	164	-12.99064	164	-9.175872
	165	-12.64512	165	-9.851469
	166	-12.12642	166	-9.848708
	167	-12.02812	167	-9.252758
	168	-11.73233	168	-8.473008
	169	-11.91359	169	-8.290781
	170	-12.21859	170	-8.703832
	171	-12.17389	171	-8.474639
	172	-12.2049	172	-8.535202
	173	-12.14453	173	-7.939515
	174	-12.41703	174	-8.223498
	175	-12.5163	175	-7.779027
	176	-12.9917	176	-8.384921
	177	-12.86858	177	-8.806655
	178	-12.68233	178	-8.932524
	179	-12.70706	179	-9.211782
	180	-12.53224	180	-9.453419
	181	-12.60559	181	-9.507148
	182	-12.65581	182	-8.654173
	183	-13.00467	183	-8.582928
	184	-12.69477	184	-8.750418
	185	-12.60618	185	-9.071107
	186	-12.66112	186	-9.584565
	187	-12.84614	187	-9.64041
	188	-12.68624	188	-10.01529
	189	-12.66777	189	-9.796094
	190	-12.49519	190	-10.2862
	191	-12.49009	191	-10.40066
	192	-12.63146	192	-10.15705
	193	-12.72508	193	-11.18025
	194	-12.54953	194	-9.757825
	195	-12.38876	195	-9.344434
	196	-12.52716	196	-9.467424
	197	-12.55556	197	-8.691945
	198	-12.94175	198	-9.086819
	199	-12.99026	199	-8.512343
	200	-13.00499	200	-8.199931
	201	-13.12497	201	-8.323584
	202	-13.03777	202	-8.07059
	203	-12.38138	203	-8.551517
	204	-11.94454	204	-8.995196
	205	-11.87877	205	-8.547046
	206	-12.14219	206	-7.559183
	207	-12.14532	207	-6.729805
	208	-12.16758	208	-6.885024
	209	-11.97873	209	-7.511755
	210	-12.13613	210	-7.532518
	211	-12.3194	211	-7.348021
	212	-12.34659	212	-7.599793
	213	-12.28218	213	-8.12357
	214	-12.80083	214	-8.307942
	215	-12.83343	215	-8.411215
	216	-12.55834	216	-8.682906
	217	-12.22597	217	-8.754101
	218	-12.07338	218	-8.240953
	219	-11.93601	219	-7.308374
	220	-12.06449	220	-7.387574
	221	-12.17422	221	-7.088587
	222	-11.85232	222	-7.018552
	223	-11.32453	223	-6.853276
	224	-10.71526	224	-6.881998
	225	-10.45114	225	-6.546769
	226	-10.49712	226	-6.997697
	227	-10.34399	227	-5.851206
	228	-10.21617	228	-6.270797
	229	-9.951648	229	-6.164503
	230	-9.824641	230	-5.781418
	231	-9.611444	231	-5.92086
	232	-9.3521	232	-6.228525
	233	-9.345953	233	-5.470307
	234	-9.317304	234	-4.696792
	235	-9.040813	235	-4.890352
	236	-8.992034	236	-5.278011
	237	-9.079192	237	-5.499294
	238	-9.475141	238	-5.040198
	239	-9.455791	239	-5.145249
	240	-9.405175	240	-5.036109
	241	-9.275935	241	-5.367677
	242	-9.388166	242	-5.904661
	243	-9.140774	243	-5.909892
	244	-8.984632	244	-5.659142
	245	-8.674085	245	-6.083366
	246	-8.866405	246	-5.739004
	247	-8.887456	247	-5.550806
	248	-9.034951	248	-6.081605
	249	-9.049882	249	-6.47238
	250	-9.071519	250	-6.107521
	251	-8.648779	251	-6.203288
	252	-8.172763	252	-6.607849
	253	-7.87641	253	-6.426187
	254	-7.677049	254	-5.426867
	255	-7.829239	255	-5.117173
	256	-7.615199	256	-4.490385
	257	-8.130259	257	-4.263319
	258	-7.5743	258	-4.535083
	259	-7.035425	259	-4.643274
	260	-7.026729	260	-4.654169
	261	-7.546969	261	-4.148633
	262	-7.736503	262	-4.926581
	263	-6.92291	263	-5.156555
	264	-6.084198	264	-5.444525
	265	-6.333382	265	-4.787596
	266	-6.672246	266	-4.708858
	267	-7.0196	267	-4.468111
	268	-6.440138	268	-4.382614
	269	-6.241632	269	-4.696433
	270	-6.099847	270	-4.651294
	271	-6.251617	271	-4.386212
	272	-6.043123	272	-3.872971
	273	-5.747041	273	-3.592029
	274	-5.505568	274	-3.632829
	275	-5.016088	275	-3.801712
	276	-5.187119	276	-2.905354
	277	-5.263024	277	-3.128082
	278	-5.224295	278	-2.808093
	279	-5.050875	279	-3.467687
	280	-5.20408	280	-3.509252
	281	-5.101133	281	-3.32402
	282	-4.986079	282	-4.062098
	283	-4.926596	283	-4.191088
	284	-4.880782	284	-4.822609
	285	-4.712871	285	-4.794869
	286	-4.697368	286	-4.118567
	287	-4.902482	287	-4.550826
	288	-4.966712	288	-4.657676
	289	-5.019452	289	-4.351961
	290	-4.857096	290	-4.114477
	291	-5.03118	291	-4.11137
	292	-5.233163	292	-4.859435
	293	-5.307626	293	-5.297502
	294	-5.437874	294	-5.463658
	295	-5.476699	295	-5.244582
	296	-5.252657	296	-4.677878
	297	-5.364829	297	-5.182188
	298	-5.179391	298	-4.983497
	299	-4.748621	299	-5.605382
	300	-4.756665	300	-5.535679
	301	-4.559256	301	-5.211455
	302	-4.9712	302	-5.411617
	303	-4.934383	303	-6.050138
	304	-4.504046	304	-6.268137
	305	-3.723943	305	-5.872866
	306	-3.572883	306	-5.295723
	307	-3.255077	307	-4.94547
	308	-3.312923	308	-4.704248
	309	-3.249817	309	-5.25202
	310	-3.231785	310	-4.609272
	311	-3.132836	311	-4.538511
	312	-3.006547	312	-4.199796
	313	-2.759449	313	-4.684823
	314	-2.627531	314	-4.552398
	315	-2.724751	315	-4.496707
	316	-3.018341	316	-4.152429
	317	-2.935288	317	-3.743356
	318	-2.779855	318	-3.441195
	319	-2.76399	319	-4.430273
	320	-2.675189	320	-3.452167
	321	-2.924588	321	-3.280633
	322	-3.04568	322	-3.52633
	323	-2.798973	323	-3.654017
	324	-2.977396	324	-4.263033
	325	-3.105188	325	-4.444322
	326	-3.294159	326	-4.369407
	327	-3.236531	327	-4.216128
	328	-3.250446	328	-4.570913
	329	-3.300611	329	-4.356911
	330	-3.33203	330	-3.856113
	331	-3.56201	331	-3.795906
	332	-3.14827	332	-4.044858
	333	-2.959807	333	-4.594186
	334	-2.738363	334	-4.213109
	335	-2.62096	335	-3.311991
	336	-2.593217	336	-3.944018
	337	-2.458673	337	-3.394682
	338	-2.43855	338	-3.307094
	339	-2.454546	339	-3.552305
	340	-1.719464	340	-3.856421
	341	-1.660099	341	-3.593668
	342	-1.844157	342	-3.835109
	343	-2.024915	343	-4.184844
	344	-1.892264	344	-3.622322
	345	-1.758143	345	-3.091388
	346	-1.742208	346	-3.315787
	347	-1.267292	347	-2.616634
	348	-1.642418	348	-2.83698
	349	-1.613522	349	-2.863178
	350	-1.238639	350	-3.107404
	351	-1.167779	351	-3.405278
	352	-1.106032	352	-3.36259
	353	-1.391603	353	-4.393034
	354	-1.767849	354	-4.859803
	355	-1.810474	355	-5.05101
	356	-1.614822	356	-4.74125
	357	-1.959399	357	-4.159015
	358	-2.212499	358	-4.294451
	359	-2.641695	359	-4.150992
	360	-2.925359	360	-4.524211
	361	-3.211166	361	-3.936634
	362	-3.221049	362	-3.795488
	363	-3.003121	363	-4.295979
	364	-2.400918	364	-4.020978
	365	-2.601731	365	-3.438426
	366	-2.485278	366	-3.035435
	367	-2.485098	367	-2.669382
	368	-2.752858	368	-2.6505
	369	-2.780163	369	-2.000315
	370	-2.453807	370	-2.187725
	371	-2.499787	371	-1.840413
	372	-2.837456	372	-2.611266
	373	-2.564768	373	-2.100177
	374	-2.676398	374	-2.286475
	375	-3.047961	375	-2.651635
	376	-3.147229	376	-3.083176
	377	-3.525233	377	-2.681312
	378	-4.119539	378	-2.812235
	379	-4.154091	379	-2.909225
	380	-3.780318	380	-3.219532
	381	-3.799073	381	-3.659101
	382	-3.952044	382	-3.679043
	383	-4.338442	383	-3.553832
	384	-4.348214	384	-4.021743
	385	-4.454417	385	-3.764191
	386	-4.195758	386	-3.804438
	387	-4.282528	387	-3.974137
	388	-4.564344	388	-3.769261
	389	-4.898585	389	-3.957331
	390	-4.848734	390	-4.382926
	391	-4.636424	391	-4.094605
	392	-4.8318	392	-4.304319
	393	-4.748385	393	-4.476887
	394	-4.91327	394	-3.726829
	395	-4.871325	395	-3.585658
	396	-4.777771	396	-2.967831
	397	-4.598513	397	-3.643552
	398	-4.381273	398	-3.058904
	399	-4.108883	399	-3.065186
	400	-4.184134	400	-3.13713
	401	-4.155505	401	-2.662154
	402	-4.530161	402	-2.787404
	403	-4.702841	403	-3.015297
	404	-4.649128	404	-3.048544
	405	-4.635185	405	-2.534481
	406	-4.157179	406	-2.916149
	407	-4.31706	407	-3.011587
	408	-4.212883	408	-2.692037
	409	-3.997399	409	-3.053406
	410	-3.896405	410	-2.810932
	411	-3.522054	411	-1.956407
	412	-3.684737	412	-1.36069
	413	-3.985067	413	-1.439352
	414	-4.175532	414	-1.497076
	415	-4.161198	415	-2.429312
	416	-3.337013	416	-2.914304
	417	-3.230535	417	-2.517294
	418	-3.087815	418	-1.338473
	419	-3.414473	419	-1.627298
	420	-3.509964	420	-2.007661
	421	-3.702733	421	-2.195921
	422	-3.924222	422	-1.505248
	423	-3.858877	423	-1.631253
	424	-4.004407	424	-1.509743
	425	-4.227697	425	-1.271736
	426	-4.212503	426	-1.36217
	427	-4.545935	427	-1.208617
	428	-4.588662	428	-.8527901
	429	-4.45399	429	-1.456595
	430	-4.557317	430	-1.756676
	431	-4.287653	431	-2.028689
	432	-4.354136	432	-1.938174
	433	-4.419458	433	-1.889895
	434	-4.421666	434	-1.677801
	435	-4.451977	435	-1.765661
	436	-4.163469	436	-2.047334
	437	-4.171472	437	-1.629284
	438	-4.056482	438	-2.010513
	439	-4.229337	439	-1.79218
	440	-4.025727	440	-1.651934
	441	-4.419136	441	-1.977429
	442	-4.412316	442	-2.642853
	443	-4.345134	443	-2.466181
	444	-4.214674	444	-2.478585
	445	-3.900367	445	-1.985611
	446	-3.686137	446	-2.197649
	447	-3.699603	447	-2.176008
	448	-3.913309	448	-2.285915
	449	-3.427402	449	-2.737455
	450	-2.807807	450	-2.347001
	451	-2.481965	451	-2.421353
	452	-2.214406	452	-1.841849
	453	-2.614405	453	-1.312044
	454	-2.478059	454	-1.412093
	455	-2.396504	455	-1.293562
	456	-2.234589	456	-.8982332
	457	-2.38467	457	-.5282331
	458	-2.554761	458	-1.283693
	459	-2.802445	459	-1.493249
	460	-3.104362	460	-2.081404
	461	-3.041074	461	-2.022006
	462	-3.038433	462	-2.16993
	463	-2.939759	463	-2.026757
	464	-2.698186	464	-1.888524
	465	-2.657365	465	-1.61961
	466	-2.704495	466	-1.909421
	467	-2.190024	467	-1.900606
	468	-1.564014	468	-1.9838
	469	-1.613611	469	-1.941882
	470	-1.586449	470	-1.659233
	471	-1.758203	471	-1.6635
	472	-1.824595	472	-2.252282
	473	-1.546239	473	-1.941942
	474	-1.692214	474	-2.458032
	475	-1.690073	475	-2.832334
	476	-2.155755	476	-2.743895
	477	-2.280616	477	-2.468172
	478	-2.289699	478	-1.768199
	479	-2.831259	479	-2.334395
	480	-2.878309	480	-2.965284
	481	-2.675083	481	-3.307818
	482	-2.534415	482	-2.904795
	483	-2.663814	483	-3.410975
	484	-2.439959	484	-3.311821
	485	-2.689727	485	-2.527491
	486	-2.761449	486	-3.152922
	487	-2.177205	487	-3.111158
	488	-2.360069	488	-3.088038
	489	-2.646369	489	-3.081133
	490	-2.22171	490	-2.831463
	491	-2.221279	491	-2.754598
