# Supplementary material for: A single Musashi gene allele is sufficient to maintain mouse photoreceptor cells
Source: PLoS One. 2026 May 14;21(5):e0338576. doi: 10.1371/journal.pone.0338576 (PMC13175383; doi:10.1371/journal.pone.0338576)
Supplement: S3 File — (ZIP) [file pone.0338576.s012.zip › Supplementary_data_1_RawERG_data_and_R-code/4th batch/D84_Msi TKO_ROD_071225.CSV]

Information	Record_No	4903	Record_No	4904	Record_No	4905	Record_No	4906	Record_No	4907	Record_No	4908	Record_No	4909	Record_No	4910
	Animal ID	1200	Animal ID	1200	Animal ID	1200	Animal ID	1200	Animal ID	1200	Animal ID	1200	Animal ID	1200	Animal ID	1200
	Session		Session		Session		Session		Session		Session		Session		Session
	Species/Breed		Species/Breed		Species/Breed		Species/Breed		Species/Breed		Species/Breed		Species/Breed		Species/Breed
	Study protocol #		Study protocol #		Study protocol #		Study protocol #		Study protocol #		Study protocol #		Study protocol #		Study protocol #
	Birthdate	Dec/30/1899	Birthdate	Dec/30/1899	Birthdate	Dec/30/1899	Birthdate	Dec/30/1899	Birthdate	Dec/30/1899	Birthdate	Dec/30/1899	Birthdate	Dec/30/1899	Birthdate	Dec/30/1899
	TestDate	Jul/12/2025	TestDate	Jul/12/2025	TestDate	Jul/12/2025	TestDate	Jul/12/2025	TestDate	Jul/12/2025	TestDate	Jul/12/2025	TestDate	Jul/12/2025	TestDate	Jul/12/2025
	TestTime	19:37:45	TestTime	19:37:45	TestTime	19:40:49	TestTime	19:40:49	TestTime	19:43:33	TestTime	19:43:33	TestTime	19:44:15	TestTime	19:44:15
	Protocol	ABI ROD	Protocol	ABI ROD	Protocol	ABI ROD	Protocol	ABI ROD	Protocol	ABI ROD	Protocol	ABI ROD	Protocol	ABI ROD	Protocol	ABI ROD
	Step_No	1	Step_No	1	Step_No	3	Step_No	3	Step_No	6	Step_No	6	Step_No	8	Step_No	8
	Label	R	Label	L	Label	R	Label	L	Label	R	Label	L	Label	R	Label	L
	Stimulus	Scotopic WHT -40dB Flash	Stimulus	Scotopic WHT -40dB Flash	Stimulus	Scotopic WHT -24dB Flash	Stimulus	Scotopic WHT -24dB Flash	Stimulus	Scotopic WHT -12dB Flash	Stimulus	Scotopic WHT -12dB Flash	Stimulus	Scotopic WHT -4dB Flash	Stimulus	Scotopic WHT -4dB Flash
	Low cut (Hz)	0.3	Low cut (Hz)	0.3	Low cut (Hz)	0.3	Low cut (Hz)	0.3	Low cut (Hz)	0.3	Low cut (Hz)	0.3	Low cut (Hz)	0.3	Low cut (Hz)	0.3
	High cut (Hz)	500	High cut (Hz)	500	High cut (Hz)	500	High cut (Hz)	500	High cut (Hz)	500	High cut (Hz)	500	High cut (Hz)	500	High cut (Hz)	500
	Notch	OFF	Notch	OFF	Notch	OFF	Notch	OFF	Notch	OFF	Notch	OFF	Notch	OFF	Notch	OFF
Cursor #	4903 Time	4903 Amp	4904 Time	4904 Amp	4905 Time	4905 Amp	4906 Time	4906 Amp	4907 Time	4907 Amp	4908 Time	4908 Amp	4909 Time	4909 Amp	4910 Time	4910 Amp
1
2
3
4
5
6
7
8
9
10
Wave Data	4903 Time	4903 Amp	4904 Time	4904 Amp	4905 Time	4905 Amp	4906 Time	4906 Amp	4907 Time	4907 Amp	4908 Time	4908 Amp	4909 Time	4909 Amp	4910 Time	4910 Amp
	-20	.8937085	-20	.7215657	-20	4.847486	-20	-9.274887	-20	-.185239	-20	-2.409104	-20	-18.9151	-20	-5.946435
	-19	1.093783	-19	.4132333	-19	5.668563	-19	-9.52271	-19	-8.28112E-03	-19	-2.537853	-19	-19.84275	-19	-5.636363
	-18	1.161499	-18	.2326933	-18	6.310377	-18	-9.472953	-18	.652455	-18	-2.829645	-18	-20.85462	-18	-5.734186
	-17	1.270595	-17	-9.470402E-02	-17	6.748291	-17	-9.71733	-17	1.208215	-17	-2.997581	-17	-21.87021	-17	-5.999647
	-16	1.241025	-16	-3.564191E-02	-16	6.934828	-16	-9.730351	-16	1.719538	-16	-2.870935	-16	-22.67535	-16	-6.247638
	-15	1.265323	-15	.0558682	-15	7.102366	-15	-10.59419	-15	2.407991	-15	-2.591901	-15	-22.961	-15	-6.699451
	-14	.8471726	-14	-1.060765	-14	6.619529	-14	-10.11983	-14	1.511275	-14	-2.443036	-14	-19.87925	-14	-4.537364
	-13	2.241976	-13	-1.630306	-13	7.014589	-13	-10.9541	-13	.6703676	-13	-2.189316	-13	-20.53383	-13	-3.498853
	-12	.7945532	-12	-.3438153	-12	6.308184	-12	-10.71545	-12	1.684431	-12	-3.289321	-12	-23.73555	-12	-6.778917
	-11	.8470958	-11	-4.535163E-02	-11	7.28455	-11	-9.994025	-11	2.382326	-11	-2.514627	-11	-25.94666	-11	-8.120894
	-10	1.012873	-10	1.476201	-10	7.491567	-10	-11.12962	-10	3.589985	-10	-2.144834	-10	-25.01278	-10	-7.761726
	-9	1.84827	-9	1.939245	-9	7.895776	-9	-10.65209	-9	4.609562	-9	-2.970271	-9	-22.65792	-9	-9.498952
	-8	-6.872863E-02	-8	.3722419	-8	7.610375	-8	-8.378453	-8	4.0489	-8	-3.887447	-8	-20.20852	-8	-10.01237
	-7	.2359217	-7	-.662249	-7	6.593958	-7	-9.233404	-7	5.683554	-7	-2.64177	-7	-20.26108	-7	-10.09243
	-6	-9.242304E-02	-6	-2.316061	-6	6.036288	-6	-7.715873	-6	6.119572	-6	-1.711001	-6	-20.31672	-6	-10.01408
	-5	1.257051	-5	-3.1043	-5	6.472312	-5	-10.28881	-5	5.535182	-5	-1.477676	-5	-22.46695	-5	-12.70887
	-4	1.956253	-4	-1.495427	-4	7.791754	-4	-7.01303	-4	5.386411	-4	-1.351023	-4	-20.39135	-4	-10.48167
	-3	2.284218	-3	-.6585506	-3	5.749627	-3	-7.519897	-3	4.559485	-3	-2.181068	-3	-18.92672	-3	-7.222885
	-2	1.055969	-2	-.1026239	-2	4.897618	-2	-8.720384	-2	4.512541	-2	-4.117166	-2	-20.55053	-2	-9.032324
	-1	-.3959151	-1	-.6068554	-1	5.570336	-1	-10.17079	-1	5.034575	-1	-3.748206	-1	-22.38493	-1	-9.196959
	0	1.569766	0	-.5521837	0	4.199384	0	-8.034205	0	6.130938	0	-1.586002	0	-23.83288	0	-8.198937
	1	-.1338673	1	-.3938789	1	4.574083	1	-11.20571	1	4.978709	1	-2.181134	1	-23.67377	1	-8.630746
	2	.3041698	2	.3130297	2	4.230559	2	-10.66737	2	2.708267	2	-2.942129	2	-23.42187	2	-8.710455
	3	1.088241	3	-.2502049	3	4.377759	3	-10.11476	3	2.330962	3	-3.036679	3	-22.341	3	-6.37659
	4	1.726817	4	-.147385	4	2.865682	4	-13.12274	4	3.193562	4	-5.635902	4	-22.46521	4	-6.771248
	5	.768075	5	.3980692	5	3.786431	5	-12.26665	5	4.77477	5	-5.968793	5	-30.03674	5	-16.02629
	6	-8.307993E-03	6	-.3685576	6	2.696663	6	-9.876629	6	5.476735	6	-6.162926	6	-42.05198	6	-29.50729
	7	.8816935	7	2.088318	7	3.42842	7	-10.11506	7	3.70836	7	-7.59071	7	-64.17462	7	-51.93788
	8	.1155853	8	3.091587	8	2.606947	8	-11.53778	8	-.4528106	8	-11.64552	8	-96.07713	8	-83.9351
	9	-.1804508	9	2.498097	9	.6842601	9	-12.52593	9	-6.260811	9	-15.89575	9	-135.022	9	-122.0971
	10	8.709364E-02	10	.9772299	10	-1.071566	10	-12.99418	10	-11.02944	10	-20.70491	10	-177.1157	10	-163.2838
	11	-.7593324	11	.4425344	11	-1.430666	11	-14.96113	11	-21.56141	11	-28.17718	11	-218.9214	11	-205.0326
	12	1.103917	12	-1.206257	12	-.8937449	12	-14.8172	12	-32.05872	12	-37.62237	12	-257.2077	12	-240.7508
	13	2.850631	13	-.2196846	13	-1.536945	13	-13.45228	13	-43.8541	13	-50.12106	13	-284.6214	13	-262.0199
	14	3.444908	14	.3846665	14	-4.184504	14	-14.59475	14	-57.11736	14	-63.91695	14	-302.7383	14	-275.4797
	15	2.107586	15	.1946233	15	-5.390748	15	-17.89855	15	-69.94002	15	-77.43025	15	-313.4508	15	-283.0921
	16	2.972406	16	-.1885337	16	-5.283912	16	-18.14378	16	-84.57091	16	-90.61322	16	-316.6818	16	-281.9103
	17	3.456174	17	.1480161	17	-4.685155	17	-20.25752	17	-98.47602	17	-104.6428	17	-319.0453	17	-280.7095
	18	4.01044	18	.6627005	18	-5.852232	18	-20.18728	18	-116.8657	18	-121.9016	18	-329.9624	18	-285.3445
	19	4.160615	19	-.2078836	19	-5.352402	19	-21.6848	19	-135.275	19	-140.134	19	-328.9813	19	-272.3418
	20	4.300387	20	.5747706	20	-9.269006	20	-22.47437	20	-153.6626	20	-157.807	20	-254.2429	20	-191.8938
	21	3.209849	21	8.136763E-02	21	-11.75597	21	-25.52644	21	-174.0233	21	-177.8782	21	-96.74013	21	-47.77098
	22	2.2011	22	-.772768	22	-13.37367	22	-24.97068	22	-197.2665	22	-199.5544	22	64.59517	22	90.28341
	23	2.713237	23	1.069765	23	-15.27401	23	-27.0394	23	-217.7362	23	-218.7558	23	159.4082	23	166.5446
	24	3.143975	24	-.1057095	24	-19.49172	24	-31.43332	24	-209.8623	24	-207.0702	24	177.4298	24	177.0081
	25	1.358657	25	-3.462463	25	-24.89356	25	-36.05694	25	-160.6565	25	-156.9504	25	122.2762	25	125.3829
	26	2.043414	26	-3.120202	26	-31.48484	26	-41.83551	26	-77.34855	26	-73.07976	26	8.972234	26	22.93266
	27	1.611226	27	-2.893139	27	-39.90063	27	-50.50174	27	8.745741	27	16.30342	27	-38.89548	27	-34.9513
	28	1.729152	28	-3.048024	28	-40.51152	28	-49.52295	28	66.37476	28	70.90274	28	101.1103	28	62.05135
	29	.6007189	29	-3.272893	29	-23.65211	29	-34.37151	29	79.68967	29	81.76746	29	305.6013	29	239.4575
	30	1.200581	30	-3.514172	30	15.64538	30	3.285968	30	46.55034	30	45.88629	30	447.1759	30	384.4886
	31	1.005748	31	-4.465611	31	67.4216	31	59.29601	31	19.98449	31	11.11904	31	492.0876	31	449.7729
	32	.9681591	32	-5.816031	32	113.7445	32	114.7571	32	92.53282	32	65.05928	32	466.4259	32	442.5703
	33	1.525998	33	-6.054857	33	136.004	33	141.9184	33	251.0274	33	213.7713	33	391.6547	33	383.2709
	34	2.140482	34	-4.42102	34	126.4672	34	134.8362	34	388.9622	34	350.062	34	283.5869	34	287.399
	35	1.755044	35	-4.901351	35	90.39111	35	100.9661	35	441.7912	35	408.4254	35	183.9627	35	184.8999
	36	1.985723	36	-5.697761	36	69.89846	36	65.42613	36	432.1021	36	405.2006	36	143.6343	36	122.6708
	37	2.535296	37	-5.030037	37	137.1138	37	91.92271	37	378.7336	37	356.6624	37	166.2046	37	121.3987
	38	3.009894	38	-5.58918	38	256.7187	38	192.6478	38	307.9561	38	284.035	38	207.5985	38	150.9069
	39	.5763159	39	-5.280722	39	347.2261	39	306.2444	39	257.6121	39	220.1273	39	248.3188	39	191.7826
	40	1.429284	40	-3.95262	40	376.7859	40	372.5039	40	256.5701	40	202.9248	40	276.0464	40	228.1637
	41	2.155075	41	-3.830914	41	364.1938	41	380.7247	41	289.2764	41	224.3219	41	281.852	41	246.3068
	42	.8062102	42	-4.351326	42	312.9012	42	344.8536	42	318.6563	42	253.265	42	272.5878	42	247.8657
	43	1.928224	43	-4.552128	43	253.6103	43	286.2552	43	329.2595	43	270.0627	43	261.2176	43	240.7442
	44	1.975692	44	-5.664865	44	221.2132	44	231.836	44	320.2645	44	267.9101	44	253.0015	44	231.0465
	45	4.155835	45	-5.828591	45	234.1807	45	198.7741	45	301.7205	45	256.0134	45	250.1709	45	222.7776
	46	4.328754	46	-2.783183	46	272.9932	46	207.581	46	286.6654	46	244.3366	46	255.5765	46	224.6767
	47	5.960865	47	-1.54565	47	309.5414	47	239.5102	47	280.3566	47	238.4446	47	261.6313	47	229.0087
	48	4.790471	48	-1.883229	48	331.6293	48	274.2421	48	283.7133	48	240.6189	48	262.6186	48	230.3601
	49	4.976467	49	-4.276803	49	331.582	49	294.6804	49	291.3885	49	248.8264	49	261.4097	49	229.2192
	50	7.785086	50	-3.492314	50	315.0124	50	298.5221	50	300.3711	50	259.035	50	259.3887	50	227.5043
	51	7.693355	51	-1.614927	51	293.5333	51	291.4603	51	301.9631	51	261.5476	51	257.0159	51	223.7297
	52	8.486834	52	-1.370333	52	282.9576	52	276.3942	52	298.5629	52	257.6009	52	254.2278	52	221
	53	9.245852	53	.5271928	53	283.5865	53	269.1628	53	294.9819	53	255.1703	53	252.5233	53	221.0738
	54	11.17557	54	3.164023	54	292.8564	54	267.572	54	291.388	54	248.0542	54	250.18	54	219.4985
	55	12.9679	55	2.325764	55	305.8075	55	273.5226	55	289.8687	55	241.6806	55	247.4034	55	213.2489
	56	15.56575	56	5.076548	56	316.0885	56	282.0755	56	289.0497	56	239.0957	56	248.7423	56	212.7362
	57	20.59587	57	8.934839	57	319.0273	57	291.1857	57	289.8937	57	237.7849	57	249.7261	57	213.5633
	58	22.58047	58	10.17505	58	320.2805	58	290.9886	58	289.7416	58	237.1439	58	249.0686	58	213.7397
	59	24.39611	59	13.68987	59	319.1627	59	295.1973	59	289.4514	59	239.5846	59	246.7523	59	213.7492
	60	27.28973	60	17.72222	60	316.7939	60	290.6622	60	290.6158	60	245.1328	60	245.3914	60	213.3846
	61	27.98382	61	17.95601	61	316.1379	61	287.5863	61	287.0237	61	246.0699	61	243.8506	61	210.9866
	62	29.50442	62	14.8253	62	313.5813	62	284.9802	62	283.2253	62	245.5875	62	241.8664	62	207.3477
	63	32.25614	63	14.94016	63	311.6156	63	280.2021	63	280.6595	63	240.0634	63	244.4784	63	211.7085
	64	34.06224	64	17.17558	64	306.626	64	272.3264	64	278.9204	64	236.1476	64	243.7344	64	214.0863
	65	35.83002	65	17.51024	65	303.1785	65	268.9271	65	275.4197	65	232.4263	65	239.9118	65	213.933
	66	37.9062	66	20.55976	66	301.9505	66	267.4424	66	271.8087	66	228.3203	66	236.6608	66	213.1884
	67	43.4263	67	24.02152	67	300.8087	67	266.2332	67	270.1219	67	227.4507	67	235.2911	67	211.2151
	68	48.52275	68	26.25888	68	299.4654	68	265.8918	68	266.8955	68	222.6812	68	234.8517	68	208.897
	69	53.97817	69	30.86057	69	299.0744	69	270.5124	69	265.7047	69	219.0136	69	232.7909	69	207.9333
	70	59.63692	70	32.63829	70	297.3416	70	270.0003	70	265.8701	70	219.9151	70	230.4997	70	207.2482
	71	63.15623	71	33.91612	71	295.569	71	265.7946	71	264.4108	71	219.5712	71	225.3554	71	200.9623
	72	64.32651	72	35.15717	72	297.284	72	265.0835	72	264.2578	72	218.6282	72	219.7277	72	191.801
	73	64.83602	73	34.37904	73	298.9044	73	267.022	73	261.5398	73	218.1576	73	218.6941	73	187.3311
	74	64.65573	74	33.65509	74	298.6634	74	262.6251	74	257.6039	74	215.1313	74	217.4393	74	181.6242
	75	64.49606	75	32.135	75	298.1503	75	260.4419	75	251.1617	75	209.4539	75	215.971	75	177.2548
	76	64.66448	76	34.09967	76	296.3863	76	257.8795	76	246.2421	76	204.8616	76	213.5854	76	174.2893
	77	64.94093	77	35.54764	77	295.8406	77	254.2072	77	242.7308	77	201.8476	77	210.9489	77	174.179
	78	68.77567	78	36.59978	78	292.9416	78	254.328	78	236.5786	78	195.3046	78	206.0458	78	172.5135
	79	70.53963	79	38.82729	79	291.5168	79	250.1809	79	231.1239	79	190.8775	79	202.9111	79	173.6138
	80	72.57947	80	40.71818	80	288.2372	80	249.9085	80	224.7048	80	186.0308	80	201.8385	80	177.8548
	81	74.62086	81	39.82997	81	282.6308	81	248.6186	81	220.0571	81	180.445	81	197.0767	81	176.8242
	82	75.37955	82	38.81761	82	280.2784	82	245.9129	82	215.0305	82	176.135	82	190.7575	82	174.3056
	83	76.86604	83	39.06544	83	276.3937	83	242.0215	83	210.4306	83	172.6946	83	185.6795	83	171.7092
	84	77.23158	84	38.39505	84	274.1839	84	239.3562	84	205.6285	84	169.9565	84	181.6674	84	168.5888
	85	79.24332	85	40.50237	85	271.174	85	237.625	85	199.1709	85	164.816	85	177.2899	85	164.4687
	86	81.53606	86	42.65246	86	268.0413	86	231.8953	86	194.6478	86	163.2331	86	175.1612	86	161.0521
	87	82.2509	87	46.87074	87	263.8005	87	225.9067	87	190.2108	87	158.7138	87	173.7371	87	155.8065
	88	84.41664	88	51.07828	88	260.4857	88	225.1693	88	185.7877	88	154.5509	88	172.082	88	143.7059
	89	84.9716	89	52.97785	89	257.356	89	224.5366	89	181.5715	89	151.1826	89	171.3998	89	137.0892
	90	87.51488	90	53.85896	90	255.2356	90	221.1094	90	176.8586	90	147.9614	90	170.436	90	135.9379
	91	88.01609	91	51.14668	91	250.8352	91	219.7388	91	172.9726	91	144.1805	91	167.4825	91	135.3663
	92	86.89105	92	48.10777	92	248.6677	92	216.7698	92	167.7283	92	137.9985	92	164.6303	92	134.5787
	93	84.86675	93	46.92074	93	247.3277	93	215.143	93	164.0634	93	135.7297	93	160.9386	93	133.6472
	94	82.8159	94	43.54078	94	243.8288	94	212.1704	94	160.6617	94	131.1217	94	156.8933	94	131.2835
	95	82.28122	95	40.75297	95	239.7708	95	207.6814	95	157.2164	95	126.8633	95	150.3183	95	126.9731
	96	83.01872	96	39.23054	96	237.3293	96	207.8752	96	153.7037	96	123.3557	96	146.4541	96	126.9971
	97	83.54369	97	41.82943	97	231.5185	97	201.2722	97	148.9535	97	119.695	97	143.2743	97	127.4278
	98	83.71489	98	41.61639	98	226.855	98	194.8313	98	144.0235	98	116.8102	98	136.3979	98	122.4757
	99	84.86518	99	41.55135	99	222.3724	99	187.6656	99	139.5057	99	114.6134	99	130.39	99	118.5426
	100	88.04842	100	44.26916	100	217.8376	100	183.3188	100	136.7743	100	113.9456	100	125.2152	100	114.5844
	101	88.74474	101	44.38237	101	214.3762	101	175.4276	101	131.7636	101	109.6804	101	120.5724	101	109.2573
	102	87.10094	102	45.75217	102	208.0745	102	172.701	102	125.9569	102	104.4334	102	115.6847	102	102.6717
	103	87.94793	103	44.10754	103	202.7212	103	166.8567	103	122.3034	103	102.8982	103	112.2958	103	98.6497
	104	87.89363	104	43.59843	104	196.7863	104	164.9107	104	118.0857	104	99.85326	104	110.5886	104	92.07152
	105	86.01929	105	41.17836	105	192.1253	105	161.1842	105	114.748	105	95.26996	105	105.4657	105	83.16125
	106	86.29883	106	41.64616	106	188.4292	106	159.299	106	111.6196	106	92.60532	106	102.5315	106	81.97539
	107	87.02142	107	41.46273	107	185.0325	107	156.6205	107	108.4794	107	89.11752	107	99.14436	107	82.24196
	108	87.00531	108	40.97515	108	180.7452	108	153.5058	108	104.2797	108	83.33971	108	95.9322	108	81.11523
	109	85.56187	109	42.3866	109	176.1025	109	153.0915	109	100.5555	109	79.83907	109	92.10558	109	77.91516
	110	87.29679	110	44.12785	110	173.598	110	148.4553	110	99.20241	110	78.02386	110	89.38127	110	75.35679
	111	85.5302	111	43.68064	111	169.0117	111	145.6519	111	95.5843	111	73.43997	111	85.67207	111	71.0576
	112	84.17067	112	44.72744	112	165.3656	112	144.9155	112	91.67781	112	70.50342	112	80.64445	112	67.29704
	113	83.81155	113	44.03746	113	163.6316	113	141.0152	113	86.54192	113	67.75493	113	80.22344	113	68.56403
	114	83.1693	114	41.44173	114	158.2171	114	138.1634	114	82.51099	114	63.92592	114	77.53593	114	65.71925
	115	82.26888	115	39.84199	115	155.0571	115	130.4398	115	77.87323	115	60.40614	115	73.19679	115	58.77109
	116	80.77932	116	36.4325	116	152.2366	116	127.3643	116	74.03809	116	58.44463	116	69.52461	116	54.14912
	117	80.70798	117	34.75115	117	148.1181	117	123.4573	117	71.49132	117	58.07089	117	65.04942	117	50.3172
	118	79.67	118	34.36624	118	145.3767	118	120.552	118	66.68524	118	54.76893	118	61.99644	118	46.24846
	119	79.42402	119	34.73722	119	142.3138	119	114.8913	119	63.15459	119	51.39296	119	57.48002	119	42.26736
	120	76.83759	120	33.07934	120	138.8511	120	114.6377	120	60.20788	120	48.77483	120	54.65395	120	41.25991
	121	75.07014	121	32.80115	121	134.6353	121	111.8351	121	57.36195	121	45.58895	121	49.20504	121	36.20513
	122	72.81892	122	31.53789	122	131.1084	122	108.2528	122	55.28767	122	43.69497	122	44.48133	122	31.76172
	123	72.54587	123	31.36572	123	128.4206	123	105.1854	123	51.39886	123	41.64452	123	42.06293	123	30.27152
	124	71.66451	124	34.36647	124	123.0637	124	103.6106	124	48.6714	124	38.54016	124	39.61254	124	28.76344
	125	69.35674	125	35.43882	125	118.4892	125	101.8949	125	43.42549	125	33.19216	125	37.57301	125	26.61622
	126	67.9438	126	32.34646	126	114.8357	126	100.9129	126	40.18202	126	29.85144	126	34.18568	126	24.12584
	127	67.74919	127	31.30889	127	111.24	127	95.93423	127	39.35421	127	28.68009	127	31.68801	127	21.26452
	128	67.58463	128	29.2602	128	108.5445	128	95.56322	128	37.3556	128	23.5926	128	27.26139	128	15.80223
	129	68.55083	129	28.73959	129	106.3181	129	92.62828	129	35.47936	129	22.80396	129	26.16348	129	12.82167
	130	68.19402	130	30.51844	130	102.9797	130	93.46878	130	31.86215	130	20.94739	130	27.3362	130	13.95183
	131	66.61589	131	27.8875	131	99.86427	131	87.78063	131	28.44077	131	19.6391	131	24.189	131	10.36641
	132	65.29551	132	24.55243	132	98.42651	132	83.94622	132	25.77738	132	17.42812	132	19.93928	132	5.750139
	133	64.22832	133	23.47125	133	98.03519	133	81.51944	133	24.16697	133	16.98702	133	16.60212	133	2.314896
	134	61.77833	134	24.2955	134	96.75117	134	81.63345	134	22.26443	134	17.23566	134	13.64703	134	-5.049229E-02
	135	59.91659	135	23.74047	135	94.28233	135	77.5761	135	17.8515	135	12.62992	135	11.24368	135	-1.562802
	136	56.89709	136	22.38217	136	90.84001	136	75.05015	136	16.45692	136	11.79263	136	8.293699	136	-2.718196
	137	54.93318	137	21.13023	137	88.34666	137	74.77817	137	13.9239	137	9.553965	137	6.218212	137	-2.918813
	138	52.26202	138	18.81463	138	83.87914	138	72.77238	138	11.75481	138	5.967739	138	-.383662	138	-8.766323
	139	50.90472	139	18.12741	139	81.74424	139	68.8602	139	11.22667	139	4.502906	139	-4.856767	139	-11.53988
	140	49.62315	140	16.78713	140	78.90898	140	66.14715	140	9.596067	140	3.020477	140	-5.793261	140	-13.80178
	141	49.09701	141	17.1499	141	74.89645	141	62.33862	141	7.746832	141	-.803699	141	-5.840394	141	-15.96916
	142	47.12535	142	15.21377	142	72.27566	142	62.81828	142	3.786082	142	-4.08918	142	-8.029551	142	-17.462
	143	45.01789	143	13.05085	143	68.70026	143	59.73922	143	4.162922	143	-5.280949	143	-11.32	143	-17.88805
	144	43.74816	144	11.46852	144	65.14938	144	57.2869	144	3.404005	144	-6.93722	144	-14.65265	144	-19.35199
	145	42.7499	145	11.12845	145	63.27477	145	55.61614	145	1.278806	145	-8.952179	145	-19.01689	145	-24.0291
	146	41.65229	146	10.38277	146	61.09974	146	55.37886	146	-1.171817	146	-11.00847	146	-18.60887	146	-23.62569
	147	40.7303	147	9.96274	147	58.39344	147	50.28856	147	-3.344271	147	-13.16404	147	-19.61109	147	-22.39728
	148	40.08762	148	10.08991	148	55.70078	148	46.96011	148	-6.275179	148	-12.63432	148	-22.96004	148	-26.08073
	149	37.84423	149	8.411376	149	53.90149	149	46.83223	149	-8.036245	149	-14.64532	149	-27.72488	149	-28.06878
	150	36.61391	150	8.831822	150	52.48033	150	44.69716	150	-8.936621	150	-13.00772	150	-30.97137	150	-30.99371
	151	35.53123	151	7.980958	151	49.43357	151	40.57158	151	-10.72789	151	-14.2568	151	-30.41796	151	-34.46107
	152	34.40476	152	6.948644	152	47.78379	152	41.57112	152	-14.1661	152	-15.84072	152	-31.18504	152	-36.59071
	153	31.97762	153	5.815272	153	44.85039	153	37.17238	153	-15.0113	153	-15.09384	153	-31.48283	153	-34.3825
	154	32.1632	154	5.013803	154	42.15206	154	33.37026	154	-16.2568	154	-16.64756	154	-33.09945	154	-34.42941
	155	29.10354	155	5.495474	155	40.61849	155	31.16527	155	-16.67839	155	-16.79554	155	-37.36598	155	-39.24163
	156	27.46169	156	2.731328	156	38.31524	156	31.56509	156	-16.91283	156	-18.00343	156	-38.67625	156	-40.13209
	157	26.40458	157	5.849696	157	36.54254	157	27.22168	157	-17.69617	157	-19.94909	157	-38.13429	157	-38.53248
	158	24.1633	158	4.701836	158	34.03519	158	24.90153	158	-20.12897	158	-21.87255	158	-39.14652	158	-38.75603
	159	22.22272	159	2.619259	159	32.84661	159	24.77128	159	-21.6368	159	-23.58374	159	-39.57172	159	-39.72203
	160	20.19113	160	2.772874	160	30.14556	160	22.96069	160	-20.91787	160	-22.70754	160	-41.17528	160	-41.991
	161	19.37969	161	1.259009	161	29.19488	161	19.18369	161	-23.13582	161	-26.28714	161	-43.12877	161	-44.31919
	162	18.69675	162	1.357417	162	24.17263	162	18.85984	162	-22.43013	162	-27.61062	162	-45.45408	162	-46.68188
	163	18.08352	163	.4872682	163	23.44452	163	16.37434	163	-23.39888	163	-29.14185	163	-44.39953	163	-43.05213
	164	17.43363	164	.4936417	164	19.38193	164	11.83687	164	-25.32539	164	-30.94256	164	-45.41566	164	-42.33969
	165	14.66999	165	-1.428341	165	15.83657	165	10.27428	165	-27.32804	165	-32.49612	165	-48.20184	165	-45.45963
	166	14.40426	166	-2.026227	166	15.56379	166	9.054612	166	-29.33764	166	-31.46092	166	-50.61557	166	-46.66203
	167	13.33192	167	-1.611075	167	12.1816	167	8.450362	167	-29.27191	167	-30.54897	167	-52.37445	167	-47.37709
	168	11.34309	168	-1.067891	168	10.69365	168	8.689077	168	-31.63127	168	-33.37241	168	-53.12826	168	-47.24123
	169	10.83498	169	-.664694	169	8.726582	169	2.217935	169	-34.01186	169	-34.8408	169	-53.89631	169	-46.9173
	170	8.75246	170	-2.028187	170	7.935815	170	3.127257	170	-35.39555	170	-35.5601	170	-53.79301	170	-44.96482
	171	7.464364	171	-3.272071	171	4.470292	171	4.210009	171	-36.90575	171	-35.74349	171	-57.13099	171	-48.31133
	172	4.827546	172	-4.649264	172	3.165051	172	.3953615	172	-37.68444	172	-36.55578	172	-60.65915	172	-50.80938
	173	4.880216	173	-2.814498	173	1.748433	173	.3482144	173	-36.85423	173	-36.91129	173	-60.66718	173	-49.82639
	174	3.042817	174	-1.849528	174	-.6263732	174	-.9495592	174	-37.3064	174	-36.26763	174	-61.58579	174	-49.7738
	175	.1273827	175	-5.255407	175	-3.92696	175	-4.907491	175	-39.70428	175	-39.34409	175	-63.24224	175	-50.51503
	176	-.6873666	176	-4.018569	176	-5.230354	176	-5.220569	176	-38.6935	176	-39.38195	176	-66.07713	176	-50.67273
	177	-1.853705	177	-6.009736	177	-7.189549	177	-7.634172	177	-37.14939	177	-37.52963	177	-67.0374	177	-52.541
	178	-2.862692	178	-7.6294	178	-8.440042	178	-7.958841	178	-38.48623	178	-39.99665	178	-67.62943	178	-55.50519
	179	-3.107719	179	-9.834914	179	-11.91655	179	-7.945058	179	-39.25562	179	-41.03815	179	-66.32857	179	-56.24214
	180	-4.882583	180	-7.807036	180	-13.88762	180	-10.30752	180	-40.4646	180	-41.7341	180	-64.49022	180	-50.70599
	181	-6.000664	181	-7.284438	181	-15.9919	181	-14.12649	181	-42.1727	181	-43.96326	181	-66.83082	181	-50.49701
	182	-7.497191	182	-9.226163	182	-16.76642	182	-15.25367	182	-43.2702	182	-44.45525	182	-67.68716	182	-51.82227
	183	-8.154805	183	-9.399166	183	-17.19675	183	-14.95702	183	-43.91371	183	-42.90063	183	-68.96172	183	-52.31784
	184	-8.195692	184	-7.9745	184	-19.99534	184	-17.69869	184	-45.03476	184	-42.37938	184	-69.87968	184	-52.71435
	185	-9.085032	185	-8.718966	185	-19.89472	185	-16.96068	185	-46.77164	185	-44.32016	185	-70.30839	185	-53.58203
	186	-9.595317	186	-9.616267	186	-21.26146	186	-19.9775	186	-46.73854	186	-42.99158	186	-70.05167	186	-52.27287
	187	-10.69588	187	-7.008703	187	-21.8041	187	-20.97412	187	-47.31305	187	-43.11029	187	-69.42485	187	-50.98199
	188	-11.20743	188	-6.102578	188	-25.13888	188	-25.07667	188	-46.99416	188	-44.55105	188	-72.28112	188	-54.54724
	189	-12.6952	189	-6.4506	189	-25.04405	189	-23.49268	189	-46.3608	189	-43.73311	189	-73.8792	189	-55.39511
	190	-12.04457	190	-5.563787	190	-25.29317	190	-24.32282	190	-45.53373	190	-43.11287	190	-72.97086	190	-54.90434
	191	-13.41513	191	-5.090402	191	-27.22364	191	-27.17498	191	-45.54418	191	-44.51423	191	-72.42963	191	-54.39683
	192	-15.00242	192	-8.99926	192	-28.98765	192	-27.11807	192	-47.52399	192	-46.17262	192	-72.31306	192	-55.06091
	193	-15.08791	193	-5.695085	193	-29.87347	193	-28.73379	193	-45.11581	193	-45.1662	193	-72.35157	193	-56.21384
	194	-16.66867	194	-5.779612	194	-30.96787	194	-29.05463	194	-44.94781	194	-43.33204	194	-73.70673	194	-55.90197
	195	-16.92385	195	-5.310533	195	-32.42381	195	-28.69203	195	-46.58824	195	-43.72913	195	-75.6692	195	-57.81504
	196	-18.56227	196	-3.141493	196	-32.88235	196	-27.21121	196	-46.44798	196	-43.14146	196	-74.33019	196	-54.59487
	197	-18.17998	197	-3.942393	197	-33.77051	197	-28.45119	197	-46.16708	197	-44.17019	197	-72.43015	197	-49.59449
	198	-18.7253	198	-6.500136	198	-35.4397	198	-28.77103	198	-46.9633	198	-44.95722	198	-75.2403	198	-49.88069
	199	-19.34291	199	-7.077676	199	-34.86835	199	-27.69411	199	-46.54951	199	-46.22597	199	-76.30058	199	-49.9323
	200	-19.38613	200	-6.333313	200	-34.6742	200	-24.99393	200	-45.05003	200	-42.54948	200	-76.72189	200	-50.6782
	201	-20.89741	201	-4.368434	201	-32.70005	201	-25.15956	201	-44.92632	201	-42.73117	201	-75.57352	201	-52.91085
	202	-22.421	202	-3.920174	202	-32.40664	202	-21.90665	202	-47.06482	202	-44.42201	202	-73.41451	202	-53.16857
	203	-22.91202	203	-2.346596	203	-32.31831	203	-23.58603	203	-46.59241	203	-41.84651	203	-70.68552	203	-50.49781
	204	-23.3918	204	-1.97842	204	-31.83964	204	-23.76922	204	-46.70202	204	-41.53054	204	-70.39159	204	-49.02504
	205	-25.05473	205	-3.651821	205	-32.03229	205	-22.79515	205	-45.62524	205	-40.79751	205	-72.77802	205	-52.8417
	206	-25.65641	206	-3.162726	206	-31.33594	206	-24.2711	206	-42.70958	206	-40.96258	206	-71.88676	206	-51.24073
	207	-24.52972	207	-3.626703	207	-30.44813	207	-23.75543	207	-42.03059	207	-39.83099	207	-70.70712	207	-49.98617
	208	-24.39214	208	-4.001699	208	-29.45605	208	-22.12459	208	-43.17284	208	-40.4216	208	-71.05116	208	-49.50947
	209	-25.80463	209	-4.213229	209	-29.2575	209	-23.39855	209	-42.74721	209	-39.89179	209	-69.59914	209	-49.13371
	210	-26.35029	210	-4.404777	210	-28.77175	210	-23.0142	210	-41.06388	210	-38.37979	210	-69.92039	210	-49.42238
	211	-26.72638	211	-4.178023	211	-29.58358	211	-19.80393	211	-41.34002	211	-38.08885	211	-70.46499	211	-49.98463
	212	-25.98111	212	-4.380004	212	-28.16431	212	-19.99627	212	-40.14042	212	-38.60408	212	-72.72311	212	-50.62282
	213	-25.40082	213	-3.072815	213	-26.9216	213	-19.42867	213	-40.53799	213	-38.86501	213	-70.43813	213	-45.34821
	214	-23.99715	214	-3.849726	214	-29.75197	214	-23.12181	214	-40.80688	214	-40.28602	214	-71.76384	214	-44.96864
	215	-24.69999	215	-2.274971	215	-28.69022	215	-19.39364	215	-40.85843	215	-40.85299	215	-72.11394	215	-48.17511
	216	-23.68212	216	-3.976992	216	-27.1986	216	-18.98686	216	-41.11341	216	-40.11657	216	-70.72259	216	-49.89538
	217	-23.10295	217	-3.235937	217	-26.83189	217	-16.84834	217	-40.5793	217	-38.87754	217	-69.97147	217	-49.88271
	218	-21.78349	218	-2.228416	218	-25.04863	218	-15.10741	218	-40.97913	218	-41.70531	218	-70.31414	218	-47.86119
	219	-21.722	219	-4.467496	219	-25.21953	219	-13.65131	219	-42.16819	219	-40.88759	219	-68.97547	219	-46.53482
	220	-21.83989	220	-3.058981	220	-24.86645	220	-13.37089	220	-41.3893	220	-40.46359	220	-66.70064	220	-43.27375
	221	-22.45118	221	-4.039123	221	-23.64959	221	-13.83558	221	-41.80791	221	-39.92679	221	-67.67228	221	-44.61586
	222	-24.19824	222	-4.517635	222	-22.32977	222	-12.68966	222	-41.86402	222	-38.49672	222	-69.48908	222	-47.51739
	223	-23.54448	223	-4.071069	223	-19.44554	223	-9.690225	223	-42.00068	223	-38.78717	223	-68.19679	223	-46.13239
	224	-24.05084	224	-3.560659	224	-19.65372	224	-10.67548	224	-42.2241	224	-39.77048	224	-67.63091	224	-45.06881
	225	-24.6424	225	-4.951716	225	-19.00107	225	-9.241157	225	-42.35373	225	-43.02955	225	-67.59866	225	-45.36727
	226	-24.89445	226	-5.790117	226	-16.9897	226	-8.89939	226	-40.57613	226	-41.86548	226	-67.5836	226	-45.14802
	227	-26.34571	227	-5.088035	227	-16.61772	227	-6.910851	227	-39.20229	227	-38.12233	227	-67.84325	227	-45.57286
	228	-27.07957	228	-5.047647	228	-14.93423	228	-8.013719	228	-40.48556	228	-38.51377	228	-68.59096	228	-47.24042
	229	-27.65231	229	-3.723203	229	-13.58342	229	-5.817561	229	-40.59679	229	-37.99461	229	-68.95456	229	-45.44446
	230	-27.32659	230	-1.950422	230	-13.73089	230	-5.38893	230	-41.66679	230	-39.51317	230	-64.77509	230	-39.70217
	231	-29.11444	231	-1.182836	231	-14.42315	231	-8.091596	231	-42.80184	231	-41.45481	231	-65.21961	231	-39.22623
	232	-29.73251	232	-4.779047	232	-14.54609	232	-7.932486	232	-41.6889	232	-43.48814	232	-66.02922	232	-39.98439
	233	-28.90958	233	-6.536887	233	-13.3742	233	-7.536685	233	-40.05081	233	-41.41027	233	-65.34225	233	-38.39735
	234	-26.6657	234	-7.168189	234	-11.93737	234	-7.968556	234	-39.07509	234	-41.69474	234	-64.87361	234	-38.2592
	235	-27.22236	235	-6.622559	235	-11.78055	235	-7.625642	235	-40.9608	235	-42.05518	235	-62.87872	235	-37.79693
	236	-27.06057	236	-4.61563	236	-12.09658	236	-10.37358	236	-40.86852	236	-40.78889	236	-60.09543	236	-36.72958
	237	-27.60858	237	-1.900641	237	-11.12249	237	-8.699018	237	-40.34047	237	-41.1389	237	-56.71106	237	-34.99042
	238	-27.34852	238	-4.023506	238	-8.931763	238	-10.89169	238	-40.69935	238	-39.30335	238	-57.54814	238	-39.72917
	239	-28.3386	239	-5.10674	239	-7.769334	239	-7.793785	239	-39.30953	239	-39.55814	239	-57.93763	239	-42.54356
	240	-27.34574	240	-3.410505	240	-7.794181	240	-7.577662	240	-37.01798	240	-41.36287	240	-55.1494	240	-40.60485
	241	-27.96964	241	-4.911402	241	-6.593003	241	-9.055209	241	-35.83043	241	-41.33224	241	-54.08648	241	-41.01908
	242	-27.66143	242	-6.404405	242	-6.363901	242	-7.370381	242	-36.96761	242	-41.36988	242	-54.48942	242	-41.04788
	243	-28.04716	243	-7.098785	243	-4.338468	243	-8.313192	243	-35.7158	243	-39.16851	243	-56.01075	243	-41.10997
	244	-27.97632	244	-8.440454	244	-3.344064	244	-9.1797	244	-35.14062	244	-37.04791	244	-56.67081	244	-40.95984
	245	-27.17536	245	-7.0754	245	-3.557481	245	-4.839499	245	-35.3432	245	-37.5312	245	-59.71127	245	-41.99036
	246	-28.12154	246	-7.843103	246	-2.856811	246	-3.357847	246	-34.91266	246	-38.54883	246	-58.98265	246	-39.58113
	247	-27.77775	247	-5.787204	247	-3.538371	247	-5.325881	247	-35.44241	247	-37.14661	247	-58.14218	247	-35.297
	248	-28.09985	248	-6.395032	248	-1.865963	248	-8.710671	248	-35.56521	248	-38.37151	248	-61.55602	248	-34.7515
	249	-28.28193	249	-6.326508	249	-2.000347	249	-11.43983	249	-36.92683	249	-38.43713	249	-63.12852	249	-34.17934
	250	-27.91162	250	-5.059879	250	-1.632321	250	-8.657187	250	-35.6121	250	-36.87107	250	-64.69032	250	-33.90726
	251	-27.76767	251	-5.881026	251	-2.550971	251	-14.1326	251	-37.20344	251	-37.60543	251	-63.57513	251	-35.47137
	252	-28.5023	252	-6.505414	252	-3.631602	252	-10.0652	252	-39.79295	252	-39.45845	252	-60.35227	252	-36.11053
	253	-28.64907	253	-5.490478	253	-2.981147	253	-11.89255	253	-38.36852	253	-39.87018	253	-56.61087	253	-34.14559
	254	-28.16816	254	-4.441527	254	-5.317388	254	-12.9993	254	-36.73526	254	-40.2571	254	-56.18938	254	-33.07681
	255	-29.38348	255	-5.600889	255	-4.342379	255	-12.52351	255	-34.76876	255	-38.36313	255	-58.54057	255	-37.5337
	256	-29.51179	256	-6.511387	256	-5.485215	256	-10.92085	256	-33.51392	256	-38.31782	256	-55.10287	256	-37.18089
	257	-30.31602	257	-6.222527	257	-6.615209	257	-13.05486	257	-32.98132	257	-37.18471	257	-53.66046	257	-37.39957
	258	-30.3523	258	-6.460012	258	-7.597241	258	-19.37881	258	-33.99253	258	-37.50323	258	-52.33479	258	-36.28546
	259	-29.78001	259	-7.37945	259	-7.998922	259	-16.35218	259	-34.44979	259	-39.13408	259	-52.95864	259	-36.23869
	260	-29.24564	260	-9.515407	260	-8.312339	260	-19.78343	260	-32.26862	260	-35.77913	260	-54.43271	260	-35.69175
	261	-28.24027	261	-10.22271	261	-9.282595	261	-18.49539	261	-32.80824	261	-35.89385	261	-56.55147	261	-37.15113
	262	-28.44199	262	-9.338794	262	-10.79767	262	-13.96058	262	-33.37854	262	-34.68885	262	-60.44718	262	-38.79514
	263	-27.22228	263	-8.120897	263	-10.70166	263	-18.12829	263	-34.28015	263	-34.54824	263	-59.4672	263	-36.12566
	264	-26.85612	264	-7.597646	264	-12.72666	264	-21.10685	264	-35.79385	264	-34.08459	264	-57.04506	264	-34.9316
	265	-26.57775	265	-8.855829	265	-14.4121	265	-19.72146	265	-36.0429	265	-34.40739	265	-57.4384	265	-35.35435
	266	-26.78071	266	-6.397087	266	-13.87808	266	-20.18639	266	-36.92936	266	-36.31618	266	-58.39368	266	-34.06052
	267	-24.10266	267	-4.528034	267	-14.08253	267	-21.49136	267	-35.95007	267	-34.64737	267	-57.63823	267	-33.13654
	268	-23.70567	268	-4.578395	268	-14.07739	268	-21.1167	268	-37.51064	268	-36.68677	268	-56.4036	268	-31.9036
	269	-24.07696	269	-4.044322	269	-14.63163	269	-20.66445	269	-38.58006	269	-37.2366	269	-54.01591	269	-30.60841
	270	-23.87619	270	-3.144928	270	-15.4002	270	-20.57179	270	-36.55919	270	-37.30372	270	-49.81144	270	-27.00377
	271	-23.85357	271	-2.211476	271	-17.76223	271	-24.04548	271	-35.43511	271	-35.98383	271	-48.87476	271	-28.99129
	272	-24.62478	272	-5.320566	272	-17.13817	272	-24.25963	272	-34.27375	272	-33.97668	272	-49.89958	272	-32.20665
	273	-23.50106	273	-5.081887	273	-18.6144	273	-23.84121	273	-33.29978	273	-32.5537	273	-47.35401	273	-32.83498
	274	-21.92434	274	-4.937795	274	-19.34851	274	-26.41435	274	-32.60397	274	-32.05876	274	-45.88271	274	-33.21695
	275	-23.46453	275	-4.610696	275	-20.19748	275	-29.41175	275	-32.09489	275	-35.19714	275	-46.05029	275	-34.99619
	276	-20.92826	276	-3.74478	276	-20.42422	276	-28.98975	276	-30.41816	276	-33.40511	276	-47.30767	276	-36.14984
	277	-22.38371	277	-4.563397	277	-22.51412	277	-32.01936	277	-28.46218	277	-30.41088	277	-48.71982	277	-37.90859
	278	-22.87223	278	-2.847897	278	-22.93408	278	-30.01645	278	-29.22098	278	-30.58749	278	-52.47974	278	-40.80011
	279	-23.52445	279	-2.825022	279	-23.02342	279	-28.81691	279	-28.79799	279	-27.67571	279	-54.75936	279	-41.2752
	280	-22.36808	280	-2.06844	280	-25.40112	280	-31.81496	280	-29.33815	280	-26.60211	280	-52.60482	280	-35.60271
	281	-23.35613	281	-1.576007	281	-28.32237	281	-34.35681	281	-29.46465	281	-26.21199	281	-53.65508	281	-33.5125
	282	-24.08181	282	-1.822549	282	-29.00779	282	-32.2652	282	-29.30357	282	-24.77878	282	-55.54097	282	-34.09834
	283	-24.38107	283	-1.546015	283	-28.72928	283	-34.3396	283	-28.01781	283	-22.08619	283	-55.51576	283	-33.34372
	284	-24.47998	284	-.5241584	284	-30.10471	284	-32.99785	284	-25.85538	284	-22.09499	284	-55.32927	284	-32.71929
	285	-24.36605	285	-.4198007	285	-31.30542	285	-31.56815	285	-27.16347	285	-25.81037	285	-55.25153	285	-31.7997
	286	-25.32856	286	-1.832881	286	-31.04865	286	-34.17812	286	-26.9085	286	-27.21022	286	-53.52073	286	-29.60178
	287	-24.89513	287	-1.583298	287	-33.70726	287	-34.2659	287	-26.63115	287	-26.49605	287	-51.75479	287	-26.80109
	288	-25.36738	288	-.7830253	288	-34.50883	288	-33.25478	288	-24.79525	288	-27.0074	288	-51.1585	288	-29.71204
	289	-26.61942	289	-.3553225	289	-33.54487	289	-33.61467	289	-24.97453	289	-24.84734	289	-50.59097	289	-31.97777
	290	-26.45354	290	-.9992877	290	-35.37205	290	-35.33092	290	-25.01536	290	-24.62807	290	-45.09044	290	-31.63379
	291	-25.84527	291	-1.647823	291	-36.11832	291	-37.61592	291	-24.60932	291	-25.52728	291	-39.78844	291	-31.53094
	292	-27.30736	292	-3.717058	292	-37.50859	292	-39.56336	292	-26.03609	292	-26.41907	292	-37.25567	292	-30.29471
	293	-28.82047	293	-7.913484	293	-39.08038	293	-41.56849	293	-23.75905	293	-23.24534	293	-37.25083	293	-28.98131
	294	-28.18648	294	-8.496706	294	-41.12724	294	-42.55835	294	-22.08995	294	-22.66781	294	-37.48193	294	-29.08807
	295	-28.88583	295	-9.692992	295	-42.13728	295	-47.18377	295	-22.09313	295	-22.2881	295	-39.75589	295	-31.88874
	296	-28.5452	296	-9.554889	296	-41.12544	296	-48.31289	296	-21.5776	296	-20.56431	296	-39.61866	296	-30.95478
	297	-27.19545	297	-7.040053	297	-43.19357	297	-49.79481	297	-21.43224	297	-20.51659	297	-39.54238	297	-28.64747
	298	-27.88415	298	-9.357838	298	-44.70303	298	-52.38436	298	-21.05365	298	-20.06007	298	-42.04069	298	-29.63348
	299	-27.53445	299	-8.983739	299	-44.35712	299	-52.94692	299	-20.70381	299	-19.21792	299	-43.94734	299	-29.68322
	300	-25.996	300	-7.420755	300	-44.67228	300	-49.7703	300	-19.04248	300	-15.61147	300	-45.78324	300	-30.37019
	301	-26.14951	301	-6.946903	301	-44.07798	301	-52.51825	301	-19.65038	301	-15.80222	301	-47.109	301	-30.28778
	302	-25.18001	302	-8.225608	302	-44.94304	302	-52.39584	302	-20.96185	302	-17.72052	302	-48.53665	302	-30.86277
	303	-24.87359	303	-6.638192	303	-44.48499	303	-51.93573	303	-20.32795	303	-16.47816	303	-47.19086	303	-29.4499
	304	-24.3822	304	-4.458369	304	-46.2491	304	-48.76913	304	-20.21146	304	-17.28512	304	-46.64945	304	-29.15789
	305	-23.55838	305	-4.022087	305	-46.75171	305	-48.02136	305	-19.31787	305	-16.43008	305	-49.47047	305	-33.61281
	306	-25.21541	306	-4.226202	306	-46.20105	306	-45.83888	306	-18.27338	306	-15.04334	306	-47.04592	306	-31.65488
	307	-23.0268	307	-2.446664	307	-48.71179	307	-45.64447	307	-16.89889	307	-14.95244	307	-42.61202	307	-30.04478
	308	-24.26718	308	-1.206601	308	-49.87904	308	-48.43348	308	-17.72863	308	-16.78189	308	-40.33954	308	-30.91965
	309	-24.38932	309	-4.01571	309	-51.76772	309	-48.29122	309	-17.92781	309	-16.2945	309	-39.67361	309	-30.89962
	310	-23.08438	310	-4.80688	310	-53.03432	310	-51.54119	310	-15.95379	310	-13.76751	310	-38.35723	310	-31.27104
	311	-22.38961	311	-5.957851	311	-51.52916	311	-53.62341	311	-17.32757	311	-14.85498	311	-38.1891	311	-33.26707
	312	-23.499	312	-5.847478	312	-51.8229	312	-51.74327	312	-17.49129	312	-12.31222	312	-39.65858	312	-34.69512
	313	-22.98503	313	-6.188277	313	-52.67099	313	-54.49628	313	-18.09389	313	-12.83727	313	-36.66102	313	-33.60716
	314	-22.83283	314	-3.410985	314	-54.58756	314	-55.95984	314	-19.49335	314	-13.96744	314	-35.24265	314	-33.631
	315	-22.97323	315	-2.083966	315	-54.19027	315	-60.2668	315	-19.92448	315	-15.0468	315	-35.57021	315	-35.53891
	316	-24.02356	316	-2.496302	316	-53.94804	316	-61.65005	316	-18.29706	316	-14.44433	316	-39.2933	316	-35.96818
	317	-23.24778	317	-2.52032	317	-53.92766	317	-61.49143	317	-16.44385	317	-12.50916	317	-41.43538	317	-34.64977
	318	-23.8267	318	-.6567868	318	-53.07225	318	-60.067	318	-17.44275	318	-14.77813	318	-43.39939	318	-33.58794
	319	-24.0134	319	-1.465636	319	-52.55783	319	-58.73571	319	-18.07913	319	-15.68852	319	-44.99554	319	-33.73953
	320	-24.03303	320	-1.5607	320	-51.76448	320	-58.37559	320	-17.24023	320	-14.09044	320	-44.1903	320	-31.83514
	321	-23.25866	321	-1.717522	321	-52.73368	321	-58.49736	321	-16.32766	321	-14.73773	321	-46.1912	321	-35.0734
	322	-25.04989	322	-3.421266	322	-50.84232	322	-61.86601	322	-15.02718	322	-13.43141	322	-48.22286	322	-39.12936
	323	-24.16945	323	-2.838183	323	-51.66555	323	-58.16352	323	-15.1522	323	-13.40947	323	-46.07775	323	-38.21167
	324	-24.37552	324	-2.888281	324	-52.06541	324	-58.88134	324	-14.39633	324	-12.94886	324	-45.01482	324	-37.87794
	325	-25.17712	325	-3.794926	325	-52.43113	325	-58.21859	325	-16.28743	325	-14.16816	325	-43.16011	325	-37.28699
	326	-25.09576	326	-3.28441	326	-53.6842	326	-59.84798	326	-14.96801	326	-11.87458	326	-41.29171	326	-39.12762
	327	-25.66371	327	-3.538511	327	-56.22147	327	-56.71568	327	-13.46262	327	-8.606135	327	-36.61087	327	-40.10698
	328	-25.88479	328	-3.391903	328	-56.77385	328	-56.89518	328	-14.4302	328	-9.740141	328	-33.18929	328	-41.7555
	329	-25.90407	329	-5.585582	329	-56.52539	329	-55.08664	329	-14.76804	329	-9.522779	329	-30.68026	329	-40.00777
	330	-23.72453	330	-5.035059	330	-57.25854	330	-59.26616	330	-15.55273	330	-9.748621	330	-25.08525	330	-33.54563
	331	-23.91068	331	-5.36616	331	-58.71385	331	-60.50683	331	-16.19181	331	-10.69179	331	-23.77562	331	-32.20385
	332	-24.57132	332	-6.324432	332	-58.82281	332	-60.39952	332	-16.82358	332	-11.07385	332	-25.34535	332	-32.50912
	333	-23.12713	333	-6.097344	333	-58.93023	333	-60.04291	333	-16.25798	333	-9.869896	333	-26.50687	333	-32.18988
	334	-22.39402	334	-5.633848	334	-58.47911	334	-60.17566	334	-16.1253	334	-8.8909	334	-26.74845	334	-32.65105
	335	-22.18473	335	-6.382792	335	-57.07618	335	-60.73683	335	-18.5545	335	-12.11781	335	-27.3457	335	-30.14515
	336	-20.66551	336	-7.264019	336	-58.21852	336	-58.69784	336	-16.45066	336	-12.35643	336	-27.45166	336	-28.51948
	337	-20.76744	337	-6.903409	337	-58.2104	337	-60.2005	337	-15.29825	337	-12.22722	337	-26.83163	337	-27.4575
	338	-20.58655	338	-7.034172	338	-58.99738	338	-60.59053	338	-13.44974	338	-11.53368	338	-30.86016	338	-31.59478
	339	-20.94509	339	-7.645535	339	-57.94209	339	-62.17054	339	-11.93631	339	-9.310606	339	-31.90551	339	-33.01333
	340	-19.22348	340	-7.355392	340	-55.73713	340	-62.58256	340	-10.82668	340	-8.574559	340	-30.86669	340	-31.91766
	341	-18.58693	341	-6.59287	341	-55.51418	341	-63.81971	341	-9.907192	341	-8.161205	341	-30.60433	341	-31.57849
	342	-19.87179	342	-5.6994	342	-56.23511	342	-63.18045	342	-9.693995	342	-9.303689	342	-29.25093	342	-31.48053
	343	-19.95018	343	-3.565632	343	-56.9546	343	-66.09962	343	-6.745424	343	-7.521191	343	-28.33392	343	-31.74332
	344	-19.66153	344	-2.156688	344	-56.32148	344	-65.45315	344	-4.611124	344	-5.115592	344	-28.94006	344	-33.75399
	345	-20.82699	345	-2.362265	345	-55.8774	345	-65.29802	345	-2.858813	345	-4.628947	345	-29.82026	345	-36.80882
	346	-20.58835	346	-1.435108	346	-55.30455	346	-63.02132	346	-1.97674	346	-1.091628	346	-27.32525	346	-34.66856
	347	-19.15793	347	-.9756905	347	-57.36449	347	-65.88163	347	-2.068123	347	-.7134709	347	-25.81183	347	-31.47881
	348	-18.32414	348	-1.662717	348	-55.9535	348	-65.46304	348	-2.647507	348	.9085435	348	-27.29324	348	-33.52423
	349	-19.63019	349	-1.939043	349	-54.94093	349	-64.69014	349	-3.712058	349	2.555534	349	-28.29753	349	-34.58916
	350	-18.23183	350	-.3650654	350	-54.2668	350	-69.46608	350	-3.590762	350	3.428355	350	-29.6632	350	-35.56921
	351	-16.93142	351	1.19767	351	-53.77932	351	-66.07574	351	-2.549215	351	1.053086	351	-30.74226	351	-36.07633
	352	-16.61104	352	4.257875	352	-53.93258	352	-64.73685	352	-1.837952	352	-3.857478	352	-33.71751	352	-36.41128
	353	-16.08977	353	3.886387	353	-53.39948	353	-64.78432	353	-8.728482E-02	353	-2.808009	353	-34.54007	353	-34.80406
	354	-16.37827	354	2.399777	354	-54.8082	354	-65.32833	354	.3330877	354	-1.350384	354	-36.56009	354	-35.06925
	355	-17.69996	355	3.966018	355	-54.78469	355	-61.4025	355	.7095414	355	-1.926394	355	-40.79186	355	-38.79851
	356	-16.64055	356	1.136931	356	-52.81216	356	-61.92352	356	1.668669	356	-.9257226	356	-41.89338	356	-38.43892
	357	-15.253	357	1.537831	357	-53.51851	357	-61.03453	357	2.717454	357	-1.0317	357	-41.47337	357	-37.16296
	358	-15.02103	358	1.39273	358	-53.68969	358	-63.92144	358	2.266043	358	-2.40546	358	-41.35528	358	-35.88643
	359	-17.24276	359	1.0638	359	-53.66821	359	-58.88457	359	1.524738	359	-2.728036	359	-40.80873	359	-34.17956
	360	-17.07339	360	2.321105	360	-54.3824	360	-57.5473	360	3.929169	360	2.183386E-02	360	-40.49559	360	-32.80836
	361	-16.51968	361	3.183958	361	-54.14164	361	-58.62195	361	2.732104	361	1.170537	361	-39.55425	361	-33.30505
	362	-17.29522	362	3.481882	362	-52.88942	362	-55.80111	362	3.308787	362	2.706991	362	-37.3505	362	-35.4178
	363	-15.88725	363	.7038385	363	-49.77694	363	-57.57071	363	2.108753	363	5.489358	363	-30.42355	363	-30.95288
	364	-15.65144	364	1.299154	364	-51.28627	364	-55.45119	364	2.559785	364	6.91266	364	-28.23853	364	-26.55237
	365	-14.60438	365	-9.675878E-02	365	-50.99583	365	-53.90532	365	2.405209	365	7.354114	365	-27.89455	365	-24.90715
	366	-14.67579	366	-.9997392	366	-49.85149	366	-52.12359	366	3.999338	366	8.308681	366	-27.98309	366	-23.99045
	367	-13.35147	367	.7708811	367	-50.47431	367	-53.44542	367	6.907872	367	10.0829	367	-26.84972	367	-22.75873
	368	-14.3733	368	.9820714	368	-50.08264	368	-53.37994	368	7.552255	368	9.658682	368	-25.89977	368	-20.77049
	369	-13.99335	369	1.652909	369	-51.5224	369	-55.31865	369	8.035403	369	8.708914	369	-24.43479	369	-19.19827
	370	-13.27271	370	2.266542	370	-50.86177	370	-56.44206	370	9.4539	370	8.839537	370	-23.11144	370	-15.99267
	371	-14.19188	371	-1.435182	371	-50.4839	371	-58.15004	371	11.19176	371	8.130814	371	-24.67873	371	-18.3112
	372	-14.16591	372	-.9803791	372	-52.93595	372	-55.27709	372	13.58846	372	8.664223	372	-28.55358	372	-21.88784
	373	-14.32339	373	-3.247002	373	-52.96941	373	-56.12997	373	15.19047	373	8.56881	373	-28.32032	373	-20.10178
	374	-13.64235	374	-2.638415	374	-52.71774	374	-59.59603	374	16.62212	374	8.050081	374	-28.03337	374	-18.57164
	375	-14.0357	375	-5.349042	375	-52.83549	375	-58.90075	375	14.95347	375	6.159508	375	-27.87942	375	-18.10287
	376	-13.32807	376	-5.014382	376	-53.81242	376	-59.09163	376	16.12397	376	7.806416	376	-27.49372	376	-19.48377
	377	-13.38881	377	-5.518916	377	-54.37453	377	-59.62823	377	17.30384	377	11.20745	377	-26.17008	377	-19.82656
	378	-14.33737	378	-7.26828	378	-54.35004	378	-61.12804	378	16.09394	378	10.81349	378	-28.26081	378	-21.76287
	379	-13.17932	379	-6.848128	379	-53.68898	379	-58.94831	379	15.99228	379	11.96306	379	-28.54869	379	-21.0626
	380	-12.33405	380	-5.190126	380	-52.81111	380	-60.04653	380	15.14243	380	12.80572	380	-24.6265	380	-17.34851
	381	-12.08047	381	-5.635856	381	-52.17141	381	-58.62465	381	15.89944	381	13.06399	381	-25.90704	381	-18.35928
	382	-13.57976	382	-7.244468	382	-51.08321	382	-56.55033	382	16.60347	382	13.45912	382	-28.05148	382	-20.50027
	383	-13.82461	383	-4.255006	383	-50.8351	383	-55.34996	383	18.38973	383	16.40024	383	-28.24802	383	-22.17866
	384	-14.13821	384	-5.263906	384	-50.10917	384	-53.90699	384	19.23743	384	16.27599	384	-27.80893	384	-23.23312
	385	-13.61642	385	-7.935435	385	-48.10467	385	-53.64973	385	17.07293	385	12.86889	385	-26.87262	385	-24.13185
	386	-12.80183	386	-6.72167	386	-48.71544	386	-54.78864	386	17.59214	386	13.82933	386	-26.73593	386	-22.70588
	387	-12.64967	387	-8.318159	387	-48.32684	387	-54.73441	387	17.63891	387	12.50988	387	-24.40999	387	-20.32391
	388	-12.3674	388	-8.14154	388	-49.21349	388	-52.21042	388	19.0727	388	11.75523	388	-26.36115	388	-23.28041
	389	-13.60863	389	-6.709372	389	-48.74545	389	-46.70141	389	20.17096	389	12.72409	389	-26.07825	389	-23.73746
	390	-13.19199	390	-4.285895	390	-49.20237	390	-46.37326	390	21.14996	390	13.59298	390	-23.48077	390	-20.77007
	391	-12.58943	391	-4.642373	391	-48.43661	391	-47.20531	391	21.5775	391	12.91881	391	-23.61897	391	-19.37428
	392	-15.28631	392	-5.263257	392	-49.6538	392	-49.42538	392	19.39857	392	11.83644	392	-23.74649	392	-16.17929
	393	-14.65914	393	-4.607509	393	-49.60374	393	-49.40572	393	21.46604	393	13.81777	393	-24.47181	393	-15.52358
	394	-15.26543	394	-5.574063	394	-48.19477	394	-50.80553	394	23.36273	394	16.50092	394	-24.52909	394	-13.97368
	395	-15.9867	395	-5.911815	395	-47.10465	395	-52.9496	395	23.43987	395	15.87029	395	-26.08686	395	-14.05865
	396	-15.38352	396	-5.85498	396	-47.12897	396	-53.70093	396	23.31155	396	17.05056	396	-25.04369	396	-11.28472
	397	-14.58054	397	-6.021871	397	-46.90198	397	-55.69672	397	23.14503	397	16.52655	397	-22.75088	397	-6.933032
	398	-14.63536	398	-4.940165	398	-48.09747	398	-56.81146	398	23.59322	398	16.55261	398	-24.65509	398	-7.708344
	399	-15.17091	399	-5.612019	399	-47.31971	399	-54.38649	399	23.32128	399	16.57981	399	-26.07223	399	-8.328543
	400	-14.34798	400	-4.931444	400	-47.50366	400	-59.56792	400	24.90267	400	18.87546	400	-26.07362	400	-7.984206
	401	-13.85768	401	-5.43907	401	-45.76789	401	-56.63909	401	23.8456	401	19.10424	401	-27.13969	401	-9.721872
	402	-14.51416	402	-4.209984	402	-47.01559	402	-58.9551	402	23.16832	402	17.21582	402	-23.92596	402	-12.01077
	403	-14.41019	403	-2.687081	403	-45.9715	403	-58.70907	403	24.94045	403	18.11618	403	-19.56717	403	-9.654611
	404	-14.67128	404	-2.78031	404	-47.91279	404	-60.18103	404	25.88539	404	17.58232	404	-18.89744	404	-6.166861
	405	-16.33632	405	-2.755102	405	-47.69312	405	-59.84191	405	26.79012	405	18.51176	405	-21.02617	405	-7.802567
	406	-16.11927	406	-4.902839	406	-48.16296	406	-57.91736	406	27.82696	406	18.85702	406	-19.24069	406	-5.686955
	407	-16.56664	407	-4.41867	407	-48.49665	407	-55.85533	407	28.04749	407	18.8892	407	-16.92598	407	-3.560286
	408	-15.28572	408	-6.851214	408	-48.98657	408	-53.1599	408	27.53531	408	17.26028	408	-15.85854	408	-3.331581
	409	-14.9896	409	-7.350287	409	-51.49493	409	-52.89608	409	27.32813	409	15.07297	409	-14.64122	409	-3.202176
	410	-15.62168	410	-5.954008	410	-52.14613	410	-49.99281	410	28.29529	410	16.94372	410	-14.66766	410	-4.357038
	411	-15.85406	411	-8.258924	411	-52.77142	411	-49.47811	411	26.73001	411	17.8105	411	-15.35232	411	-5.741646
	412	-16.60923	412	-6.915471	412	-51.04875	412	-48.96009	412	26.32514	412	17.85668	412	-16.39371	412	-7.910172
	413	-14.22952	413	-6.772523	413	-48.50846	413	-49.6879	413	25.75458	413	18.29559	413	-12.84575	413	-2.695528
	414	-13.54515	414	-6.259225	414	-48.45124	414	-50.62208	414	25.01152	414	17.95482	414	-11.44342	414	1.140258
	415	-14.71051	415	-7.531331	415	-48.33746	415	-48.68039	415	25.13589	415	18.45539	415	-12.87246	415	.7817444
	416	-13.90141	416	-6.620396	416	-49.03684	416	-46.99811	416	25.28918	416	19.7151	416	-13.47323	416	1.859372
	417	-13.05719	417	-5.425704	417	-48.07627	417	-47.25198	417	27.46118	417	20.66201	417	-13.5258	417	2.971358
	418	-12.85291	418	-3.516144	418	-48.29877	418	-47.4765	418	26.08761	418	18.04988	418	-13.2724	418	4.016606
	419	-13.62625	419	-3.063542	419	-47.64915	419	-47.20538	419	25.49071	419	16.07822	419	-12.60734	419	3.344007
	420	-12.422	420	-4.011418	420	-48.00019	420	-49.76846	420	27.15069	420	17.20082	420	-11.36222	420	4.299913
	421	-12.95498	421	-7.376569	421	-47.30404	421	-50.7136	421	27.86701	421	16.77646	421	-11.72366	421	1.448226
	422	-13.41619	422	-9.022809	422	-45.68262	422	-53.25926	422	29.01	422	17.77443	422	-12.94259	422	-.7671989
	423	-12.96653	423	-7.197677	423	-44.51196	423	-52.47382	423	29.04931	423	17.58556	423	-11.10249	423	-.2175477
	424	-12.34295	424	-6.07355	424	-43.97093	424	-54.20692	424	29.49164	424	18.0877	424	-10.13469	424	.58786
	425	-13.82846	425	-8.777657	425	-44.39284	425	-53.41019	425	27.29648	425	17.79729	425	-11.51476	425	1.192367
	426	-13.57499	426	-6.563857	426	-45.79436	426	-55.79304	426	27.9599	426	17.88765	426	-10.87253	426	-.2382416
	427	-13.5665	427	-5.965377	427	-44.3331	427	-57.66478	427	30.53976	427	20.02202	427	-10.0911	427	-2.83124
	428	-12.2735	428	-6.017669	428	-43.88317	428	-55.39973	428	31.01915	428	17.63935	428	-12.00229	428	-6.065391
	429	-14.14089	429	-6.483063	429	-42.75696	429	-54.51326	429	30.95322	429	18.51831	429	-15.09961	429	-4.627875
	430	-13.11031	430	-5.289018	430	-42.27474	430	-53.96825	430	30.06983	430	19.56054	430	-12.61735	430	.5400115
	431	-12.16751	431	-5.600343	431	-44.4414	431	-53.66953	431	28.54672	431	19.77609	431	-14.08815	431	-.7923537
	432	-12.49637	432	-5.641518	432	-44.59988	432	-56.82289	432	28.54485	432	19.71195	432	-16.16992	432	-2.282815
	433	-12.95324	433	-4.956457	433	-43.1013	433	-55.25856	433	28.95046	433	21.41384	433	-17.76834	433	-3.210401
	434	-11.66176	434	-3.600304	434	-43.17387	434	-53.04609	434	30.73014	434	22.866	434	-18.30994	434	-2.581543
	435	-12.12056	435	-4.795197	435	-44.11981	435	-49.80808	435	30.31342	435	21.49178	435	-19.55851	435	-1.586387
	436	-12.23593	436	-4.841111	436	-44.8411	436	-52.61703	436	31.88267	436	21.45399	436	-18.58832	436	.2897787
	437	-11.79028	437	-2.313675	437	-46.32354	437	-51.61946	437	32.05898	437	20.2939	437	-17.57153	437	.8783013
	438	-12.25675	438	-2.26908	438	-46.08216	438	-51.24799	438	31.55994	438	20.10952	438	-18.93726	438	-5.001849
	439	-12.58342	439	-3.818713	439	-42.92226	439	-47.79824	439	32.06023	439	20.3892	439	-16.03622	439	-8.78429
	440	-13.53839	440	-.7266128	440	-42.89819	440	-45.64678	440	32.04744	440	18.82668	440	-11.64985	440	-5.54512
	441	-14.5303	441	-2.945085	441	-42.98354	441	-45.90122	441	31.83384	441	19.09045	441	-8.709107	441	-3.040156
	442	-13.56329	442	-4.695766	442	-44.27127	442	-45.42169	442	30.91568	442	16.90265	442	-7.121608	442	-2.067076
	443	-12.73252	443	-5.414283	443	-43.68483	443	-42.56855	443	32.09241	443	20.67817	443	-6.087834	443	-1.12453
	444	-14.519	444	-6.020253	444	-45.22346	444	-43.69017	444	33.94769	444	22.99523	444	-5.388724	444	-.4981047
	445	-13.89124	445	-5.909516	445	-44.27748	445	-43.4146	445	33.7263	445	24.31015	445	-6.360652	445	-2.319464
	446	-14.18379	446	-4.486738	446	-43.32992	446	-43.85818	446	34.86491	446	24.14138	446	-4.513866	446	1.693037
	447	-13.03837	447	-4.932384	447	-43.30528	447	-44.3124	447	36.18	447	24.4105	447	-2.630291	447	5.395193
	448	-13.21286	448	-5.239409	448	-43.03942	448	-46.16735	448	36.75813	448	25.06319	448	-4.496174	448	5.47819
	449	-12.9068	449	-3.350829	449	-42.34982	449	-48.25477	449	36.82552	449	26.00817	449	-5.697025	449	6.101193
	450	-12.05253	450	-3.977733	450	-40.64145	450	-50.03027	450	38.11016	450	29.49413	450	-6.059226	450	6.568704
	451	-11.76935	451	-3.452238	451	-39.9778	451	-50.26452	451	37.46456	451	28.97181	451	-7.0432	451	6.677307
	452	-11.63829	452	-1.568845	452	-38.70617	452	-52.63859	452	35.13656	452	26.4409	452	-8.280355	452	6.606457
	453	-11.84953	453	-1.981039	453	-37.90916	453	-51.95018	453	36.02982	453	26.28236	453	-6.940559	453	8.490866
	454	-11.42626	454	.1839823	454	-38.00309	454	-52.93385	454	35.32859	454	26.86969	454	-7.864516	454	7.85769
	455	-12.25341	455	-.4080125	455	-37.53287	455	-54.51731	455	35.57856	455	26.20713	455	-11.18847	455	1.984279
	456	-12.08393	456	-4.465334E-02	456	-35.87334	456	-53.87658	456	36.65525	456	23.8009	456	-9.915143	456	-.3050867
	457	-11.64731	457	2.680038	457	-34.53942	457	-53.11762	457	38.14582	457	24.29685	457	-7.721799	457	.759643
	458	-11.8814	458	1.652949	458	-35.25424	458	-52.79105	458	37.71542	458	22.26391	458	-6.314608	458	.6352267
	459	-11.42475	459	1.123516	459	-36.80492	459	-52.69251	459	35.85083	459	22.24694	459	-4.294879	459	1.319494
	460	-11.27236	460	.6195533	460	-38.64243	460	-53.22063	460	36.10253	460	24.23952	460	-4.461493	460	.4447255
	461	-11.64567	461	1.106188	461	-38.53299	461	-56.52865	461	34.2108	461	23.89629	461	-4.257724	461	-2.001165
	462	-10.76419	462	1.2486	462	-38.84792	462	-52.62932	462	33.10749	462	24.42663	462	-3.950493	462	-3.825912
	463	-10.18761	463	.9787367	463	-38.96301	463	-51.97359	463	33.78184	463	25.45544	463	-.922023	463	.7000232
	464	-9.813851	464	3.397905	464	-40.83002	464	-51.35775	464	32.72713	464	24.17213	464	-.2222079	464	3.613715
	465	-10.29089	465	2.466467	465	-42.29127	465	-51.72788	465	33.32923	465	23.6062	465	-.725407	465	2.482166
	466	-10.27589	466	4.692164	466	-41.2645	466	-50.06826	466	34.74744	466	25.52873	466	-1.833348	466	2.428909
	467	-9.256782	467	6.695048	467	-41.36843	467	-50.20388	467	36.5976	467	29.16247	467	-2.382331	467	2.948597
	468	-8.64677	468	6.642475	468	-38.78224	468	-46.90955	468	35.73536	468	27.09777	468	-2.727732	468	3.543881
	469	-8.159041	469	7.19131	469	-39.25761	469	-47.41716	469	35.91412	469	26.54452	469	-2.975372	469	4.634637
	470	-8.210649	470	7.638581	470	-38.55138	470	-44.69982	470	36.82111	470	27.87953	470	-1.561744	470	7.146317
	471	-7.341449	471	6.754018	471	-38.43843	471	-42.79808	471	38.33836	471	27.88773	471	-2.795257	471	4.629129
	472	-7.422656	472	5.312034	472	-37.90548	472	-42.25908	472	40.22318	472	28.42857	472	-6.474473	472	1.389055
	473	-7.833513	473	3.524421	473	-37.56529	473	-40.70898	473	41.19637	473	29.87241	473	-5.932983	473	2.937026
	474	-7.332479	474	6.667751	474	-37.45531	474	-39.07604	474	42.50297	474	29.88355	474	-3.408511	474	1.603841
	475	-7.985155	475	5.514905	475	-39.29395	475	-38.98254	475	41.25182	475	28.2758	475	.3481084	475	.5478741
	476	-8.117211	476	7.312988	476	-39.16905	476	-41.53358	476	41.25014	476	28.88536	476	1.718668	476	.4298075
	477	-9.084008	477	5.057181	477	-38.60382	477	-44.14656	477	43.50609	477	30.92637	477	1.984788	477	1.456903
	478	-8.689848	478	5.035709	478	-38.27714	478	-45.17365	478	42.54823	478	29.3806	478	1.166807	478	.5648592
	479	-9.314199	479	5.24573	479	-35.63304	479	-44.6783	479	41.17231	479	30.53548	479	1.642062	479	.119108
	480	-8.458721	480	5.892146	480	-35.80778	480	-44.23765	480	40.41742	480	29.77694	480	4.928515	480	4.386841
	481	-7.405255	481	7.385451	481	-36.84902	481	-45.78843	481	39.6699	481	29.51299	481	5.781837	481	5.007364
	482	-8.443593	482	5.368238	482	-36.27146	482	-47.26052	482	38.98749	482	29.88813	482	5.359903	482	3.825704
	483	-9.039543	483	6.411662	483	-34.43953	483	-44.98739	483	40.33484	483	31.85217	483	4.457853	483	4.964275
	484	-8.679983	484	7.927016	484	-33.70419	484	-45.76293	484	40.48841	484	34.52143	484	5.377891	484	6.104721
	485	-8.662628	485	7.965474	485	-32.22243	485	-45.54013	485	39.85379	485	32.95898	485	5.486723	485	7.592772
	486	-7.963634	486	6.816432	486	-31.86099	486	-50.30771	486	41.29601	486	33.31129	486	5.537588	486	9.328663
	487	-6.481601	487	5.424118	487	-33.4278	487	-50.11238	487	41.91929	487	31.83109	487	5.275603	487	9.601709
	488	-7.515024	488	6.521682	488	-33.73744	488	-51.04895	488	42.38541	488	32.72166	488	2.837458	488	4.794144
	489	-8.017649	489	5.666129	489	-32.61573	489	-51.9378	489	43.84745	489	34.19308	489	2.601418	489	3.409682
	490	-6.583571	490	6.363709	490	-32.64365	490	-49.04298	490	43.7301	490	34.17022	490	1.416227	490	6.581096
	491	-6.701551	491	5.51439	491	-34.66085	491	-50.43668	491	44.48638	491	33.14429	491	1.503429	491	7.575194
