# Supplementary material for: A single Musashi gene allele is sufficient to maintain mouse photoreceptor cells
Source: PLoS One. 2026 May 14;21(5):e0338576. doi: 10.1371/journal.pone.0338576 (PMC13175383; doi:10.1371/journal.pone.0338576)
Supplement: S3 File — (ZIP) [file pone.0338576.s012.zip › Supplementary_data_1_RawERG_data_and_R-code/5th batch/D0_Msi TKO_CONE_050625.CSV]

Information	Record_No	4485	Record_No	4486	Record_No	4505	Record_No	4506	Record_No	4507	Record_No	4508	Record_No	4517	Record_No	4518
	Animal ID	1250	Animal ID	1250	Animal ID	1288	Animal ID	1288	Animal ID	1284	Animal ID	1284	Animal ID	1286	Animal ID	1286
	Session		Session		Session		Session		Session		Session		Session		Session
	Species/Breed		Species/Breed		Species/Breed		Species/Breed		Species/Breed		Species/Breed		Species/Breed		Species/Breed
	Study protocol #		Study protocol #		Study protocol #		Study protocol #		Study protocol #		Study protocol #		Study protocol #		Study protocol #
	Birthdate	Dec/30/1899	Birthdate	Dec/30/1899	Birthdate	Dec/30/1899	Birthdate	Dec/30/1899	Birthdate	Dec/30/1899	Birthdate	Dec/30/1899	Birthdate	Dec/30/1899	Birthdate	Dec/30/1899
	TestDate	May/06/2025	TestDate	May/06/2025	TestDate	May/06/2025	TestDate	May/06/2025	TestDate	May/06/2025	TestDate	May/06/2025	TestDate	May/06/2025	TestDate	May/06/2025
	TestTime	14:42:40	TestTime	14:42:40	TestTime	15:33:21	TestTime	15:33:21	TestTime	15:42:13	TestTime	15:42:13	TestTime	17:17:13	TestTime	17:17:13
	Protocol	SARO PHOTOPIC CONE	Protocol	SARO PHOTOPIC CONE	Protocol	SARO PHOTOPIC CONE	Protocol	SARO PHOTOPIC CONE	Protocol	SARO PHOTOPIC CONE	Protocol	SARO PHOTOPIC CONE	Protocol	SARO PHOTOPIC CONE	Protocol	SARO PHOTOPIC CONE
	Step_No	2	Step_No	2	Step_No	2	Step_No	2	Step_No	2	Step_No	2	Step_No	2	Step_No	2
	Label	R	Label	L	Label	R	Label	L	Label	R	Label	L	Label	R	Label	L
	Stimulus	WHT Phot WHT 3dB Flash	Stimulus	WHT Phot WHT 3dB Flash	Stimulus	WHT Phot WHT 3dB Flash	Stimulus	WHT Phot WHT 3dB Flash	Stimulus	WHT Phot WHT 3dB Flash	Stimulus	WHT Phot WHT 3dB Flash	Stimulus	WHT Phot WHT 3dB Flash	Stimulus	WHT Phot WHT 3dB Flash
	Low cut (Hz)	0.3	Low cut (Hz)	0.3	Low cut (Hz)	0.3	Low cut (Hz)	0.3	Low cut (Hz)	0.3	Low cut (Hz)	0.3	Low cut (Hz)	0.3	Low cut (Hz)	0.3
	High cut (Hz)	500	High cut (Hz)	500	High cut (Hz)	500	High cut (Hz)	500	High cut (Hz)	500	High cut (Hz)	500	High cut (Hz)	500	High cut (Hz)	500
	Notch	OFF	Notch	OFF	Notch	OFF	Notch	OFF	Notch	OFF	Notch	OFF	Notch	OFF	Notch	OFF
Cursor #	4485 Time	4485 Amp	4486 Time	4486 Amp	4505 Time	4505 Amp	4506 Time	4506 Amp	4507 Time	4507 Amp	4508 Time	4508 Amp	4517 Time	4517 Amp	4518 Time	4518 Amp
1
2
3
4
5
6
7
8
9
10
Wave Data	4485 Time	4485 Amp	4486 Time	4486 Amp	4505 Time	4505 Amp	4506 Time	4506 Amp	4507 Time	4507 Amp	4508 Time	4508 Amp	4517 Time	4517 Amp	4518 Time	4518 Amp
	-20	.9935743	-20	3.140295	-20	-2.911462	-20	-2.881563	-20	-.02032	-20	-.2796838	-20	1.464317	-20	.9174064
	-19	.9893169	-19	3.299105	-19	-3.228193	-19	-3.11037	-19	9.924665E-03	-19	-.3513905	-19	1.589747	-19	.8491914
	-18	.9016077	-18	3.485669	-18	-3.47382	-18	-3.296703	-18	-.3127671	-18	-.4592511	-18	1.764515	-18	.911409
	-17	.7763674	-17	3.510943	-17	-3.670443	-17	-3.386924	-17	-.5156021	-17	-.4859336	-17	1.882712	-17	.842826
	-16	.5865394	-16	3.43694	-16	-3.828008	-16	-3.60621	-16	-.4122615	-16	-.3528861	-16	1.970746	-16	.6825481
	-15	.5076826	-15	3.547261	-15	-3.917425	-15	-3.744183	-15	-.3620456	-15	-.1863818	-15	2.196635	-15	.7147878
	-14	.9083827	-14	1.563092	-14	-3.393916	-14	-3.375814	-14	6.908974E-02	-14	-1.066173	-14	1.76912	-14	.3675138
	-13	.9736922	-13	4.00943	-13	-3.824189	-13	-3.509921	-13	-.3558271	-13	-.2495845	-13	2.125285	-13	.3445686
	-12	.7109527	-12	4.917892	-12	-3.835428	-12	-3.835475	-12	-1.120196	-12	-.4227819	-12	2.371013	-12	.965587
	-11	.2041473	-11	4.273285	-11	-3.94464	-11	-3.526412	-11	-.7871137	-11	.3125876	-11	2.304426	-11	.6672765
	-10	-.1257961	-10	3.634707	-10	-4.229383	-10	-4.225874	-10	.7507355	-10	-2.032441E-02	-10	2.071818	-10	.6850347
	-9	.3747167	-9	2.88516	-9	-4.276996	-9	-3.9916	-9	-.7289617	-9	.3279856	-9	2.538148	-9	1.258746
	-8	.1900168	-8	2.317301	-8	-4.201607	-8	-4.00032	-8	.739645	-8	2.479066	-8	2.354385	-8	1.287877
	-7	-.1042758	-7	3.093683	-7	-3.710176	-7	-4.066824	-7	-1.960217	-7	2.194814	-7	2.952788	-7	1.581154
	-6	.1162078	-6	4.717363	-6	-3.332224	-6	-4.174098	-6	-1.317215	-6	3.405124	-6	2.746745	-6	2.136495
	-5	-1.899632E-02	-5	3.056103	-5	-3.051097	-5	-4.185885	-5	-2.218638	-5	3.446301	-5	2.814946	-5	2.051857
	-4	.4322671	-4	.6187794	-4	-2.94673	-4	-4.147588	-4	-.9654016	-4	2.893738	-4	3.103765	-4	1.32463
	-3	.4790242	-3	1.559214	-3	-3.2217	-3	-3.471589	-3	-.1151251	-3	2.965373	-3	3.090342	-3	1.329036
	-2	.5447654	-2	2.23253	-2	-3.084932	-2	-2.270115	-2	-1.520704	-2	1.692479	-2	3.457307	-2	1.525209
	-1	.6885993	-1	2.998451	-1	-2.510136	-1	-1.710319	-1	-1.284164	-1	2.148679	-1	3.464895	-1	.8936139
	0	.6101959	0	2.790991	0	-2.611048	0	-2.121783	0	-1.13208	0	3.585761	0	3.744092	0	.7326945
	1	-2.472792	1	1.753233	1	-6.336159	1	-2.361545	1	-4.254508	1	2.248923	1	.2459437	1	1.172982
	2	.4106779	2	-2.173974	2	-3.178269	2	-4.177621	2	-.9190398	2	3.498238	2	3.634361	2	5.016832E-02
	3	.9798858	3	-.3525414	3	-1.779966	3	-3.632339	3	-.5348231	3	4.242014	3	4.12661	3	1.286889
	4	5.362229E-02	4	3.202728	4	-2.752252	4	-3.696112	4	-3.203405	4	6.298177	4	3.518616	4	2.184287
	5	-3.003069E-02	5	3.17411	5	-3.118682	5	-3.467591	5	-3.566287	5	5.767479	5	4.04582	5	2.031233
	6	-.5332503	6	2.509327	6	-3.752907	6	-3.506213	6	-2.880522	6	5.977201	6	3.26778	6	1.014509
	7	-1.569417	7	1.788015	7	-4.401226	7	-4.246339	7	-2.552016	7	4.888014	7	3.214592	7	.6403179
	8	-2.515239	8	.5758324	8	-5.099054	8	-5.412468	8	-2.870057	8	3.911553	8	2.289003	8	-7.839468E-02
	9	-4.508051	9	-1.076883	9	-6.980683	9	-7.66855	9	-2.831899	9	3.253825	9	.8831825	9	-1.72845
	10	-6.499421	10	-2.284865	10	-8.978358	10	-9.596759	10	-4.279698	10	2.445284	10	-.5633723	10	-3.724154
	11	-9.421006	11	-4.795722	11	-11.66019	11	-11.84705	11	-6.338515	11	1.563365	11	-2.15336	11	-6.575209
	12	-12.47528	12	-10.61055	12	-14.08471	12	-14.61045	12	-6.047695	12	2.240696	12	-4.194313	12	-9.094915
	13	-15.27621	13	-14.45428	13	-17.19824	13	-17.76503	13	-6.366278	13	.8184354	13	-6.792175	13	-12.22945
	14	-18.3381	14	-15.73276	14	-20.06036	14	-20.9155	14	-8.883452	14	.934016	14	-9.136226	14	-14.50362
	15	-20.6788	15	-17.15696	15	-21.31073	15	-23.2952	15	-9.515275	15	.5108349	15	-11.32323	15	-17.04308
	16	-22.55181	16	-17.85866	16	-22.13354	16	-24.83059	16	-10.37801	16	-2.698491	16	-13.31355	16	-19.89619
	17	-23.52892	17	-17.7917	17	-22.50358	17	-25.18143	17	-11.42771	17	-2.611335	17	-14.93743	17	-21.40319
	18	-23.86758	18	-18.44739	18	-22.28821	18	-24.82808	18	-11.25208	18	-4.208755	18	-16.15166	18	-22.70081
	19	-24.28413	19	-19.98835	19	-21.62852	19	-23.91075	19	-13.10503	19	-6.150178	19	-17.49279	19	-23.28556
	20	-23.6069	20	-17.14967	20	-20.01911	20	-21.72126	20	-15.28193	20	-5.748927	20	-17.37458	20	-23.18611
	21	-23.04142	21	-15.105	21	-18.5703	21	-19.49199	21	-15.72487	21	-6.87805	21	-16.89692	21	-22.61897
	22	-22.53361	22	-15.53975	22	-16.62804	22	-16.71112	22	-16.41566	22	-6.561674	22	-16.36262	22	-22.37369
	23	-21.41999	23	-15.0227	23	-14.63455	23	-13.87274	23	-15.82529	23	-8.35253	23	-15.80061	23	-21.91769
	24	-19.94009	24	-13.72508	24	-12.70674	24	-10.85	24	-17.73068	24	-8.182111	24	-15.21366	24	-20.9731
	25	-15.96615	25	-9.904786	25	-10.14598	25	-5.853284	25	-16.31534	25	-8.897897	25	-14.57037	25	-19.63649
	26	-8.778393	26	-.9850166	26	-4.375287	26	2.542362	26	-17.3978	26	-9.067858	26	-13.55101	26	-17.9615
	27	2.921007	27	14.67827	27	7.753044	27	16.39932	27	-17.53374	27	-8.267062	27	-12.40377	27	-16.79439
	28	19.66419	28	33.32385	28	23.81257	28	32.84321	28	-17.8515	28	-8.062654	28	-10.93227	28	-14.76615
	29	39.18501	29	50.502	29	40.82442	29	48.50459	29	-15.26561	29	-7.792262	29	-9.408099	29	-10.5452
	30	58.81842	30	67.62708	30	56.02429	30	61.66635	30	-16.61021	30	-8.141473	30	-5.963529	30	-2.756471
	31	75.28905	31	80.68188	31	69.80492	31	72.88606	31	-17.17177	31	-9.074741	31	-4.708821E-03	31	9.68878
	32	87.14548	32	89.0732	32	80.6583	32	81.21796	32	-14.90403	32	-7.920958	32	9.146345	32	23.3713
	33	94.18497	33	93.41259	33	85.9628	33	84.63448	33	-14.63351	33	-7.002702	33	19.91996	33	36.80992
	34	96.94107	34	94.1512	34	87.46786	34	84.02633	34	-13.31899	34	-3.3845	34	31.12034	34	48.91858
	35	95.58957	35	89.83219	35	85.60192	35	79.85329	35	-11.76671	35	-2.773749	35	42.07165	35	57.78278
	36	90.60994	36	83.75624	36	80.96937	36	74.07351	36	-8.230307	36	-3.045829	36	50.73131	36	64.04235
	37	84.7394	37	79.89904	37	75.23443	37	67.93858	37	-4.996311	37	1.230677	37	58.01825	37	66.54391
	38	78.06544	38	74.47233	38	67.73801	38	60.93608	38	-1.047988	38	4.246795	38	62.81067	38	66.68364
	39	71.52357	39	68.07203	39	59.95797	39	53.64164	39	2.716044	39	5.803014	39	64.83258	39	64.40907
	40	64.7801	40	62.10539	40	51.48315	40	47.50374	40	6.033488	40	8.980117	40	65.13301	40	61.63692
	41	56.29264	41	53.93894	41	44.57887	41	43.35991	41	9.281602	41	9.231388	41	63.45693	41	57.71074
	42	47.81615	42	45.25962	42	41.0134	42	43.81538	42	13.15015	42	14.12428	42	61.33023	42	53.33293
	43	39.48259	43	37.04383	43	42.11705	43	50.26481	43	14.46685	43	15.57714	43	58.23011	43	48.26461
	44	36.20083	44	33.48399	44	49.89177	44	62.70296	44	17.17141	44	18.71307	44	54.51298	44	42.86015
	45	39.20104	45	31.81646	45	63.66598	45	78.63731	45	17.58485	45	17.63846	45	50.67662	45	36.66126
	46	48.61503	46	36.23701	46	80.85534	46	94.08772	46	16.96198	46	18.9598	46	45.38354	46	29.35618
	47	63.33559	47	49.14878	47	98.88757	47	106.5115	47	16.55621	47	19.57297	47	40.23981	47	23.95661
	48	80.08676	48	66.1831	48	113.8819	48	113.7506	48	14.92822	48	20.70253	48	34.16401	48	20.34265
	49	96.19511	49	85.16939	49	122.8067	49	115.6427	49	15.21319	49	21.24987	49	28.88908	49	19.57656
	50	109.1616	50	102.3888	50	125.5036	50	112.1574	50	12.87138	50	17.10315	50	25.36282	50	23.42492
	51	118.5899	51	114.0173	51	121.7398	51	104.7105	51	11.45313	51	16.57188	51	23.73977	51	31.80975
	52	122.9353	52	118.5381	52	113.973	52	94.14558	52	11.50187	52	11.68136	52	25.58584	52	45.46223
	53	122.4721	53	118.6113	53	102.5953	53	81.20889	53	9.916682	53	11.07665	53	31.05504	53	61.33571
	54	117.8356	54	115.6581	54	89.76542	54	68.66519	54	9.104644	54	8.844312	54	40.39165	54	75.99217
	55	108.9625	55	106.2663	55	76.40508	55	57.21518	55	9.126589	55	7.804126	55	52.22696	55	87.74269
	56	97.80509	56	94.58443	56	63.44556	56	45.82987	56	8.617236	56	6.959401	56	64.88511	56	94.30338
	57	85.66796	57	82.41303	57	52.41372	57	36.05908	57	8.222043	57	5.680593	57	76.1671	57	97.71001
	58	73.35399	58	69.78164	58	41.97082	58	27.92442	58	8.600759	58	6.634779	58	84.56557	58	98.18513
	59	61.79545	59	58.52006	59	33.35736	59	20.84546	59	9.197956	59	8.310517	59	89.96793	59	95.42153
	60	51.05891	60	49.19301	60	26.46957	60	15.53629	60	11.95667	60	8.158692	60	92.15711	60	90.43816
	61	41.97141	61	41.61302	61	20.61947	61	11.4229	61	13.49476	61	9.226534	61	91.16826	61	83.86478
	62	33.3675	62	31.80913	62	16.28324	62	8.656248	62	18.50148	62	11.36482	62	88.52121	62	76.88615
	63	26.16752	63	24.10104	63	12.41799	63	6.281806	63	22.00718	63	14.03502	63	83.80495	63	69.03496
	64	20.5875	64	19.40961	64	9.598956	64	4.58224	64	25.34841	64	15.46044	64	78.13469	64	61.5577
	65	15.87968	65	15.01994	65	7.994293	65	4.059389	65	27.74998	65	18.46397	65	72.10555	65	54.32023
	66	12.1001	66	11.27256	66	7.702581	66	3.721824	66	30.34465	66	20.00177	66	65.42858	66	46.48394
	67	9.551516	67	8.262988	67	8.058385	67	3.682449	67	30.10685	67	21.16663	67	59.25314	67	40.57972
	68	7.225992	68	5.31601	68	7.642367	68	3.773934	68	31.3207	68	20.92179	68	53.10874	68	34.04593
	69	6.098761	69	2.741447	69	7.825025	69	3.855454	69	31.20049	69	22.31111	69	47.31346	69	28.52846
	70	5.941272	70	3.605251	70	7.250735	70	3.553523	70	29.2289	70	22.70616	70	41.96387	70	23.68501
	71	6.335042	71	5.647569	71	7.702482	71	3.494011	71	28.11486	71	21.7503	71	36.76882	71	19.5674
	72	7.076304	72	5.831066	72	8.331411	72	3.343467	72	26.30129	72	20.65436	72	32.25535	72	16.05065
	73	7.502017	73	6.939146	73	8.014007	73	2.202879	73	22.58158	73	19.86229	73	28.27055	73	12.46188
	74	8.24497	74	7.608043	74	7.10118	74	.8236654	74	19.37371	74	19.5879	74	24.9364	74	9.75247
	75	8.765774	75	7.9979	75	6.753845	75	-.7040023	75	16.34902	75	17.11874	75	22.14415	75	7.886126
	76	9.559528	76	8.958889	76	5.875216	76	-2.524565	76	16.44541	76	14.59798	76	19.46961	76	6.883129
	77	9.909518	77	10.78789	77	4.853272	77	-3.486729	77	14.62919	77	12.78672	77	17.84474	77	6.951807
	78	10.04174	78	10.54867	78	3.704451	78	-4.257996	78	11.9541	78	11.37555	78	16.22228	78	7.168956
	79	9.712656	79	8.197959	79	2.260873	79	-5.219151	79	10.23108	79	7.328131	79	15.5111	79	7.295595
	80	9.646598	80	8.06924	80	1.613022	80	-7.452621	80	8.977609	80	6.076299	80	14.53504	80	7.972078
	81	9.732835	81	7.10455	81	1.653367	81	-8.945291	81	7.620242	81	2.74581	81	14.18705	81	9.914186
	82	9.346805	82	5.989389	82	.7554983	82	-9.635645	82	7.298738	82	2.032239	82	13.78469	82	11.81212
	83	8.528702	83	5.255055	83	-.5346411	83	-10.43796	83	7.087108	83	-1.065559	83	13.82973	83	14.07202
	84	7.748321	84	3.83771	84	-1.716446	84	-11.34426	84	7.17368	84	-.2129939	84	13.84141	84	16.42132
	85	7.225023	85	1.873343	85	-2.879088	85	-12.54163	85	5.970179	85	-3.108714	85	13.53883	85	18.60392
	86	6.332418	86	.2201397	86	-3.537946	86	-13.61938	86	5.680954	86	-6.169919	86	14.01263	86	20.55209
	87	5.405958	87	1.36453	87	-4.230379	87	-14.21569	87	4.858006	87	-7.524831	87	14.26311	87	21.82019
	88	4.547164	88	1.199547	88	-4.99432	88	-14.45279	88	6.195091	88	-7.315644	88	14.84626	88	22.60022
	89	2.87765	89	-.4372297	89	-5.54305	89	-14.57001	89	4.640299	89	-6.954702	89	15.23642	89	23.04556
	90	2.046492	90	-.9883757	90	-6.532451	90	-14.67891	90	5.4935	90	-7.609717	90	15.92802	90	23.20678
	91	.8204116	91	-2.4124	91	-6.622401	91	-14.50524	91	6.706978	91	-5.927078	91	16.6361	91	22.94389
	92	5.930873E-02	92	-3.414599	92	-6.952361	92	-14.40369	92	6.738631	92	-4.623185	92	17.68824	92	21.57926
	93	-.8182336	93	-3.234671	93	-7.583106	93	-13.84943	93	6.393491	93	-3.403896	93	18.93461	93	19.6397
	94	-1.671254	94	-2.375788	94	-7.688494	94	-13.5612	94	5.617754	94	-4.400046	94	19.65251	94	17.59286
	95	-2.861715	95	-4.402491	95	-7.906977	95	-13.5749	95	6.655772	95	-4.383641	95	20.32611	95	15.37098
	96	-3.478386	96	-7.269812	96	-7.769033	96	-13.39933	96	5.97141	96	-5.285653	96	20.87016	96	13.03325
	97	-3.553995	97	-6.939311	97	-8.183526	97	-13.38356	97	6.203199	97	-4.649639	97	21.17115	97	11.21638
	98	-4.359252	98	-7.056553	98	-8.335513	98	-12.31146	98	7.391142	98	-4.379866	98	21.03186	98	9.667875
	99	-4.860819	99	-6.9965	99	-8.313657	99	-11.40989	99	6.38471	99	-2.746781	99	20.42183	99	7.498144
	100	-5.2363	100	-7.169294	100	-8.868922	100	-10.85937	100	7.512396	100	-2.511316	100	19.21567	100	5.531121
	101	-5.194226	101	-7.624531	101	-9.343001	101	-11.12665	101	8.328871	101	-.7402726	101	18.14557	101	3.39181
	102	-5.881544	102	-8.659657	102	-9.830725	102	-11.72512	102	7.39847	102	-.2160658	102	16.60967	102	1.990712
	103	-6.098317	103	-7.992392	103	-9.557111	103	-12.40078	103	6.067619	103	-.6902841	103	15.25571	103	-.4410474
	104	-5.820071	104	-5.362109	104	-9.618641	104	-13.21629	104	6.030423	104	.5465494	104	13.53804	104	-1.543503
	105	-6.318735	105	-6.019211	105	-10.39979	105	-13.00493	105	5.561116	105	.5715102	105	11.73551	105	-2.772563
	106	-6.180933	106	-6.540511	106	-11.35851	106	-13.95718	106	4.39675	106	-1.01697	106	10.24794	106	-4.105405
	107	-6.070159	107	-6.148313	107	-11.81067	107	-15.68859	107	5.602094	107	-1.275397	107	8.148498	107	-4.466472
	108	-5.911152	108	-5.416831	108	-12.21947	108	-17.02302	108	4.477005	108	-1.033332	108	6.694737	108	-4.405744
	109	-5.832456	109	-4.714186	109	-12.82139	109	-18.45189	109	2.362951	109	-2.498322	109	5.271996	109	-4.372724
	110	-5.162204	110	-3.751709	110	-13.50853	110	-19.56067	110	1.497968	110	-3.257716	110	4.031434	110	-4.941971
	111	-4.526813	111	-3.350592	111	-14.08983	111	-20.16751	111	1.969725	111	-4.256185	111	3.281654	111	-4.826922
	112	-4.91421	112	-6.269247	112	-14.69973	112	-20.47876	112	.2440457	112	-5.127112	112	2.334047	112	-4.809653
	113	-5.286104	113	-7.668442	113	-14.97863	113	-21.14254	113	-6.516077E-02	113	-4.928192	113	1.619502	113	-4.59527
	114	-4.168035	114	-6.933555	114	-15.11971	114	-21.47035	114	-1.56301	114	-6.449539	114	.8973082	114	-3.676557
	115	-4.198511	115	-6.845787	115	-15.07065	115	-21.39367	115	-2.13026	115	-6.457063	115	.2400997	115	-3.556523
	116	-3.937602	116	-6.316977	116	-15.62679	116	-21.55824	116	-2.663742	116	-7.372422	116	.3001266	116	-3.026004
	117	-4.391684	117	-6.382584	117	-16.1892	117	-22.00101	117	-3.113938	117	-6.65975	117	6.580158E-02	117	-2.326901
	118	-4.658832	118	-6.95893	118	-16.12822	118	-22.35014	118	-4.37809	118	-7.808115	118	-7.494482E-02	118	-2.037748
	119	-5.305031	119	-9.096658	119	-16.2908	119	-22.59868	119	-4.430017	119	-7.87967	119	-.4895646	119	-1.483383
	120	-5.575186	120	-8.803071	120	-16.64791	120	-22.45989	120	-3.95997	120	-7.098589	120	-.4075199	120	-.5513523
	121	-5.994212	121	-6.910738	121	-17.16039	121	-22.70215	121	-3.343783	121	-5.612721	121	-.1787087	121	.352129
	122	-6.970121	122	-7.739808	122	-16.9254	122	-22.38575	122	-4.595701	122	-5.227756	122	.2491729	122	-.1491402
	123	-7.852165	123	-8.479552	123	-17.34506	123	-22.52488	123	-4.795962	123	-5.74576	123	.7211892	123	-.7772
	124	-8.40748	124	-8.800096	124	-17.06453	124	-22.40586	124	-5.812892	124	-6.02656	124	.8965157	124	-.5994573
	125	-8.152181	125	-8.556825	125	-17.0371	125	-21.77539	125	-5.983238	125	-5.83196	125	1.132066	125	-1.279245
	126	-8.521536	126	-8.156703	126	-17.32642	126	-20.75559	126	-7.018654	126	-5.614789	126	1.348011	126	-1.463472
	127	-9.051413	127	-6.762359	127	-17.97451	127	-20.05278	127	-5.547193	127	-5.633071	127	1.526604	127	-2.554557
	128	-9.125501	128	-7.216571	128	-17.34587	128	-19.23461	128	-6.68743	128	-6.136505	128	1.839638	128	-3.473539
	129	-9.601226	129	-11.4644	129	-16.35555	129	-19.53668	129	-7.484406	129	-5.795207	129	1.459011	129	-4.406891
	130	-9.661141	130	-12.40869	130	-15.91685	130	-20.04783	130	-7.471606	130	-4.709033	130	.9256293	130	-5.052379
	131	-9.728636	131	-12.40299	131	-15.68891	131	-19.89086	131	-7.827607	131	-3.18283	131	.6670521	131	-5.26698
	132	-9.762241	132	-11.64063	132	-16.14341	132	-19.10159	132	-7.305346	132	-2.786855	132	.2862063	132	-6.230398
	133	-9.319799	133	-10.72105	133	-16.23291	133	-18.15593	133	-9.708202	133	-3.213333	133	7.074513E-02	133	-6.719105
	134	-9.608968	134	-10.19326	134	-16.11985	134	-17.50169	134	-9.750757	134	-2.58832	134	-.8509019	134	-7.185358
	135	-9.657788	135	-11.05822	135	-16.25002	135	-17.41142	135	-8.126684	135	-2.469024	135	-1.265043	135	-7.896996
	136	-9.694364	136	-11.66022	136	-16.10501	136	-18.32383	136	-8.244287	136	-2.675846	136	-1.805779	136	-8.138968
	137	-10.31023	137	-9.845409	137	-15.9635	137	-18.43118	137	-9.634686	137	-3.132366	137	-2.381968	137	-8.908225
	138	-10.46738	138	-9.303763	138	-16.02799	138	-18.31339	138	-8.86778	138	-3.652771	138	-2.772784	138	-8.998934
	139	-10.62665	139	-10.45072	139	-16.59202	139	-17.63776	139	-10.19043	139	-4.524951	139	-3.499322	139	-9.923509
	140	-11.08632	140	-11.09439	140	-16.83369	140	-17.5122	140	-11.0005	140	-3.723334	140	-4.131889	140	-9.809965
	141	-11.36047	141	-11.33924	141	-16.81004	141	-18.11267	141	-10.03324	141	-4.21147	141	-4.80337	141	-9.127555
	142	-11.39493	142	-11.10975	142	-16.41238	142	-18.74757	142	-11.29807	142	-3.93729	142	-5.303657	142	-9.312873
	143	-11.53003	143	-10.81017	143	-15.85289	143	-18.35235	143	-11.94567	143	-2.122895	143	-5.243824	143	-9.353023
	144	-11.07192	144	-9.514731	144	-16.47689	144	-19.16984	144	-11.96642	144	-1.692892	144	-5.610013	144	-9.858534
	145	-11.02725	145	-10.84767	145	-16.83899	145	-19.35546	145	-9.95111	145	-.3389972	145	-5.494978	145	-10.17793
	146	-11.05395	146	-12.90116	146	-17.17346	146	-20.10373	146	-11.61577	146	-1.061868	146	-6.033401	146	-10.88542
	147	-10.80918	147	-11.9995	147	-17.80837	147	-21.26319	147	-13.50323	147	-1.596828	147	-6.46967	147	-11.02348
	148	-10.16352	148	-11.25787	148	-17.81333	148	-21.84885	148	-12.04793	148	-1.339299	148	-6.615712	148	-10.63808
	149	-10.09945	149	-10.82642	149	-18.04789	149	-22.04119	149	-11.86727	149	-2.522818	149	-7.180785	149	-10.16794
	150	-10.04866	150	-10.21196	150	-18.64332	150	-21.9385	150	-13.25003	150	-2.903108	150	-7.336166	150	-9.714193
	151	-10.18308	151	-10.76173	151	-18.86787	151	-22.08754	151	-12.30511	151	-4.143579	151	-7.25	151	-9.183599
	152	-10.24003	152	-11.72867	152	-19.22828	152	-22.26887	152	-13.83156	152	-4.948518	152	-7.552191	152	-8.493146
	153	-10.07097	153	-11.45535	153	-18.7373	153	-22.70708	153	-12.77055	153	-5.113409	153	-7.43393	153	-7.616053
	154	-9.992333	154	-9.220744	154	-19.47355	154	-22.92027	154	-14.21685	154	-4.938234	154	-7.633505	154	-5.937579
	155	-9.69434	155	-8.654023	155	-19.59538	155	-22.69889	155	-13.35478	155	-4.998822	155	-7.723561	155	-6.157831
	156	-9.994903	156	-8.852468	156	-19.81272	156	-22.59046	156	-14.04584	156	-5.934413	156	-7.295962	156	-7.458207
	157	-10.23633	157	-8.557414	157	-20.02051	157	-22.46452	157	-14.18196	157	-4.3859	157	-7.091451	157	-7.280324
	158	-9.909779	158	-8.305967	158	-19.57273	158	-22.43503	158	-13.47534	158	-3.703193	158	-6.898801	158	-6.592745
	159	-10.1493	159	-8.169497	159	-19.69873	159	-22.28867	159	-13.47896	159	-4.960779	159	-6.914373	159	-6.84055
	160	-9.725142	160	-7.358738	160	-19.13968	160	-21.56209	160	-14.60931	160	-5.129237	160	-6.868772	160	-7.399626
	161	-9.551214	161	-6.451438	161	-19.13806	161	-20.90036	161	-14.82609	161	-5.454925	161	-6.707624	161	-8.050323
	162	-9.974837	162	-8.2653	162	-19.29313	162	-20.15476	162	-14.85719	162	-6.162821	162	-6.572637	162	-8.51694
	163	-9.309725	163	-8.623606	163	-18.82852	163	-20.35676	163	-13.61566	163	-4.905912	163	-6.392586	163	-8.95459
	164	-9.070997	164	-7.438616	164	-18.91999	164	-20.23304	164	-14.49616	164	-5.176369	164	-6.725044	164	-9.302052
	165	-9.328263	165	-7.300576	165	-18.64116	165	-20.44323	165	-15.46777	165	-6.062663	165	-6.654383	165	-9.435689
	166	-9.823566	166	-7.801978	166	-18.67373	166	-20.62546	166	-14.06364	166	-5.715586	166	-7.019534	166	-9.997052
	167	-10.12686	167	-8.448939	167	-19.11643	167	-20.18088	167	-14.696	167	-5.165824	167	-7.286008	167	-10.56955
	168	-9.913348	168	-9.191091	168	-19.15145	168	-20.30273	168	-14.41401	168	-4.06607	168	-7.110164	168	-11.877
	169	-10.80867	169	-10.63372	169	-19.5181	169	-19.48031	169	-13.61143	169	-5.133586	169	-7.218415	169	-12.98661
	170	-10.59125	170	-9.052901	170	-19.95781	170	-18.69482	170	-13.12923	170	-4.837749	170	-7.733747	170	-13.08882
	171	-10.37076	171	-6.388886	171	-20.63311	171	-18.38751	171	-13.84409	171	-4.904748	171	-8.267501	171	-11.84098
	172	-10.86696	172	-6.826881	172	-20.43089	172	-17.92801	172	-13.95083	172	-4.92235	172	-8.436426	172	-11.15098
	173	-11.19234	173	-7.101191	173	-19.42298	173	-18.74695	173	-14.50751	173	-5.054039	173	-8.51634	173	-11.9439
	174	-10.8976	174	-7.227379	174	-19.23103	174	-19.01889	174	-14.67975	174	-6.231176	174	-8.247583	174	-12.65772
	175	-10.73537	175	-7.565941	175	-18.94132	175	-18.92987	175	-14.54615	175	-5.91537	175	-8.606622	175	-12.67367
	176	-10.48668	176	-6.969269	176	-18.77638	176	-19.14837	176	-13.8049	176	-6.228311	176	-8.688312	176	-12.45241
	177	-10.13174	177	-5.346867	177	-18.72089	177	-18.3819	177	-13.84743	177	-6.136643	177	-8.745141	177	-11.38352
	178	-9.849866	178	-5.511108	178	-18.95372	178	-18.32386	178	-13.75119	178	-5.8759	178	-8.364377	178	-10.8694
	179	-9.869638	179	-8.067689	179	-18.80503	179	-18.59173	179	-14.77268	179	-5.791027	179	-8.802155	179	-10.96327
	180	-9.262943	180	-7.700118	180	-18.73327	180	-19.71667	180	-13.65156	180	-5.163184	180	-8.472511	180	-11.17482
	181	-9.37843	181	-7.4039	181	-18.84529	181	-20.14404	181	-13.21922	181	-6.302358	181	-8.294593	181	-10.53461
	182	-8.907635	182	-6.214685	182	-18.77309	182	-19.97341	182	-13.60073	182	-6.896469	182	-8.029429	182	-10.5492
	183	-8.871663	183	-5.666658	183	-19.58632	183	-20.26837	183	-13.83659	183	-8.930845	183	-7.754821	183	-9.707788
	184	-8.742588	184	-5.791301	184	-20.15729	184	-19.77197	184	-13.16985	184	-9.093298	184	-7.961849	184	-8.83475
	185	-8.869146	185	-7.312902	185	-20.17872	185	-20.3477	185	-12.79241	185	-8.247186	185	-7.307835	185	-8.187731
	186	-9.214919	186	-8.152492	186	-20.3032	186	-20.53132	186	-13.00234	186	-9.396252	186	-6.709854	186	-7.719483
	187	-8.873652	187	-5.855391	187	-20.11462	187	-20.01762	187	-13.97799	187	-7.962511	187	-5.939722	187	-7.144841
	188	-9.226116	188	-4.216107	188	-20.45574	188	-19.78055	188	-13.30656	188	-9.129797	188	-5.200534	188	-6.250952
	189	-9.529337	189	-4.884051	189	-20.35685	189	-19.15599	189	-13.72011	189	-7.982513	189	-4.650156	189	-5.639975
	190	-9.648771	190	-5.14034	190	-19.89108	190	-19.59634	190	-13.841	190	-7.385828	190	-4.09477	190	-5.419982
	191	-9.920582	191	-5.64321	191	-19.8843	191	-19.83201	191	-13.02729	191	-7.407086	191	-3.863096	191	-5.060492
	192	-9.673868	192	-6.2628	192	-19.58772	192	-19.64945	192	-13.4928	192	-7.879075	192	-3.05638	192	-5.44836
	193	-9.712714	193	-5.86611	193	-19.13833	193	-19.50163	193	-12.82398	193	-7.670016	193	-2.676704	193	-5.739581
	194	-9.219004	194	-4.163976	194	-18.99648	194	-18.7547	194	-11.66259	194	-6.843583	194	-1.931756	194	-6.568567
	195	-9.584073	195	-5.118054	195	-18.69932	195	-18.78289	195	-13.8774	195	-8.166032	195	-1.797075	195	-7.049697
	196	-9.820745	196	-7.663976	196	-18.60669	196	-17.96065	196	-12.22928	196	-9.222672	196	-1.836861	196	-7.750967
	197	-9.48164	197	-7.011432	197	-18.46957	197	-18.3236	197	-12.63007	197	-8.959737	197	-2.018972	197	-7.747554
	198	-9.34234	198	-6.907141	198	-18.27986	198	-17.88952	198	-12.03458	198	-10.30822	198	-1.924562	198	-7.898249
	199	-9.209322	199	-6.544148	199	-17.48438	199	-17.94086	199	-12.52736	199	-9.8934	199	-1.822434	199	-8.928102
	200	-9.219147	200	-6.401751	200	-16.82548	200	-17.93062	200	-13.64468	200	-10.42667	200	-1.853751	200	-10.00108
	201	-9.459921	201	-6.862065	201	-16.61082	201	-17.59557	201	-12.64247	201	-9.230072	201	-2.058736	201	-10.30497
	202	-9.771712	202	-7.493825	202	-16.37813	202	-16.30346	202	-12.62946	202	-9.198675	202	-2.255198	202	-10.7049
	203	-10.5722	203	-7.708329	203	-16.73064	203	-16.28801	203	-12.81561	203	-10.55744	203	-2.537523	203	-10.69803
	204	-10.43768	204	-5.426003	204	-16.39182	204	-15.41704	204	-11.08574	204	-10.36155	204	-2.401043	204	-10.46207
	205	-10.54728	205	-5.852279	205	-15.54754	205	-14.71352	205	-11.88266	205	-9.909723	205	-2.308455	205	-9.95173
	206	-11.33189	206	-6.708944	206	-15.46037	206	-14.28476	206	-11.25998	206	-9.221981	206	-2.761765	206	-10.36876
	207	-11.38726	207	-6.848949	207	-15.03534	207	-14.1835	207	-11.10346	207	-10.08698	207	-2.880111	207	-10.11003
	208	-11.19095	208	-6.145074	208	-14.58009	208	-14.00004	208	-11.20138	208	-8.589303	208	-2.513114	208	-10.62559
	209	-10.99632	209	-5.639394	209	-14.27768	209	-14.12387	209	-10.91839	209	-8.15098	209	-2.331593	209	-11.25224
	210	-11.00216	210	-4.888181	210	-13.90352	210	-14.12357	210	-9.7553	210	-7.512145	210	-2.299893	210	-10.91311
	211	-10.41954	211	-3.566909	211	-13.83526	211	-13.68041	211	-10.38345	211	-8.913816	211	-2.339309	211	-10.79495
	212	-10.30262	212	-5.327469	212	-13.91056	212	-13.64523	212	-11.019	212	-8.779649	212	-2.466256	212	-10.66461
	213	-10.29287	213	-6.277947	213	-14.2923	213	-13.58358	213	-9.860943	213	-8.366833	213	-2.696492	213	-11.05469
	214	-9.672968	214	-5.594461	214	-14.51703	214	-14.08886	214	-10.04155	214	-8.14339	214	-2.372035	214	-10.31006
	215	-9.611688	215	-5.702916	215	-13.80437	215	-14.17138	215	-9.543743	215	-7.712604	215	-2.620927	215	-10.6429
	216	-9.552229	216	-5.542908	216	-13.77931	216	-13.81399	216	-9.243702	216	-8.902029	216	-2.658667	216	-10.70592
	217	-9.604403	217	-5.866857	217	-13.48864	217	-13.70119	217	-11.09023	217	-9.712595	217	-2.410519	217	-10.79646
	218	-9.51131	218	-6.142067	218	-13.65291	218	-13.49512	218	-9.890981	218	-9.803465	218	-2.834613	218	-11.36735
	219	-9.370884	219	-7.192625	219	-13.71758	219	-12.64695	219	-8.444558	219	-8.300506	219	-2.794281	219	-11.06716
	220	-9.473168	220	-5.48244	220	-13.60242	220	-12.62377	220	-7.467931	220	-8.245498	220	-3.007558	220	-10.53007
	221	-9.21492	221	-2.518171	221	-13.05681	221	-12.66631	221	-8.947803	221	-6.402522	221	-2.87346	221	-9.905807
	222	-9.985273	222	-2.94503	222	-12.70706	222	-12.14388	222	-9.247531	222	-6.443565	222	-2.833643	222	-11.00089
	223	-9.887999	223	-3.536123	223	-13.00829	223	-11.94349	223	-8.912149	223	-6.866134	223	-3.009506	223	-11.39527
	224	-10.00603	224	-4.732171	224	-12.26571	224	-11.92497	224	-8.835207	224	-7.44073	224	-2.704673	224	-11.0427
	225	-9.748386	225	-4.694996	225	-12.23933	225	-12.32208	225	-9.304489	225	-8.181589	225	-3.000226	225	-10.74657
	226	-9.701563	226	-4.244844	226	-12.17543	226	-11.75638	226	-8.331481	226	-9.901181	226	-2.998169	226	-10.49363
	227	-9.832602	227	-2.553277	227	-11.97876	227	-11.97273	227	-8.390541	227	-9.43175	227	-2.708845	227	-10.67393
	228	-9.362452	228	-2.269346	228	-11.91229	228	-11.14304	228	-7.911315	228	-8.722742	228	-2.807226	228	-10.05366
	229	-9.836841	229	-4.956784	229	-11.6994	229	-11.04203	229	-7.866448	229	-8.910871	229	-2.652202	229	-10.9472
	230	-9.646407	230	-5.045693	230	-11.78469	230	-10.99703	230	-8.643183	230	-8.2394	230	-2.826439	230	-11.13762
	231	-9.987827	231	-4.984873	231	-11.50051	231	-10.8552	231	-7.399124	231	-8.349936	231	-2.692607	231	-10.89177
	232	-9.804971	232	-5.168517	232	-11.07015	232	-10.0322	232	-7.689829	232	-6.676543	232	-2.958169	232	-11.53624
	233	-9.726042	233	-5.501928	233	-11.24835	233	-9.900637	233	-8.007316	233	-5.337114	233	-2.926026	233	-12.37196
	234	-9.773679	234	-5.620097	234	-10.96162	234	-9.702119	234	-6.043042	234	-6.73672	234	-2.836015	234	-12.75286
	235	-10.30006	235	-6.220657	235	-10.87477	235	-9.36253	235	-6.211945	235	-7.421285	235	-3.370283	235	-12.59121
	236	-10.38021	236	-7.23131	236	-10.85736	236	-8.994436	236	-6.900748	236	-7.497241	236	-3.804204	236	-12.45509
	237	-10.15163	237	-5.250473	237	-10.60771	237	-8.453652	237	-7.962717	237	-9.204554	237	-4.158721	237	-12.76774
	238	-10.7038	238	-4.348771	238	-10.57113	238	-7.862648	238	-5.428751	238	-10.36466	238	-4.188326	238	-12.5893
	239	-11.07752	239	-4.871086	239	-10.44861	239	-8.141057	239	-5.817189	239	-9.886002	239	-4.599286	239	-13.23754
	240	-11.39459	240	-4.892103	240	-10.1569	240	-8.277358	240	-6.585741	240	-10.80849	240	-4.851707	240	-13.54009
	241	-11.38113	241	-4.902077	241	-9.739134	241	-7.785296	241	-4.812208	241	-9.526011	241	-4.917268	241	-13.5009
	242	-11.07175	242	-4.707414	242	-9.899674	242	-7.174619	242	-4.572073	242	-8.87547	242	-5.430643	242	-13.38381
	243	-10.63263	243	-4.111693	243	-10.3907	243	-6.436513	243	-5.664604	243	-8.570818	243	-5.33309	243	-13.46321
	244	-10.5345	244	-2.347815	244	-9.897353	244	-6.712705	244	-5.026719	244	-8.541721	244	-5.409299	244	-13.27746
	245	-10.8637	245	-2.875742	245	-9.697083	245	-7.124776	245	-5.514328	245	-7.340598	245	-5.351696	245	-13.58822
	246	-10.98562	246	-4.988136	246	-9.849151	246	-7.591311	246	-6.846776	246	-7.727151	246	-5.758039	246	-14.22298
	247	-10.08953	247	-4.702475	247	-10.45677	247	-8.631105	247	-5.208154	247	-8.761582	247	-5.721082	247	-13.70278
	248	-10.06343	248	-4.918727	248	-10.23318	248	-8.570848	248	-5.351563	248	-7.551931	248	-5.793483	248	-12.96812
	249	-9.76462	249	-4.525688	249	-10.0425	249	-8.27457	249	-4.694345	249	-7.684779	249	-5.877683	249	-13.09324
	250	-9.808344	250	-3.948819	250	-9.889929	250	-7.69358	250	-5.732019	250	-8.392022	250	-5.838976	250	-13.61888
	251	-9.868748	251	-4.311361	251	-9.931944	251	-7.08467	251	-5.094636	251	-7.889503	251	-5.618627	251	-13.86411
	252	-9.862275	252	-5.755554	252	-9.274878	252	-6.689727	252	-4.395006	252	-8.153749	252	-6.065687	252	-14.48503
	253	-10.04706	253	-5.814079	253	-9.027133	253	-6.939286	253	-3.568578	253	-7.328551	253	-6.148537	253	-14.32309
	254	-9.936527	254	-3.359871	254	-8.756639	254	-6.705073	254	-3.314632	254	-7.825835	254	-6.010581	254	-13.88791
	255	-10.10502	255	-2.715744	255	-8.396673	255	-5.632289	255	-5.321521	255	-7.966148	255	-6.628021	255	-13.29832
	256	-10.40148	256	-3.068558	256	-8.207841	256	-4.904281	256	-5.317281	256	-7.818372	256	-6.565829	256	-13.80251
	257	-10.9233	257	-3.339062	257	-8.573851	257	-4.501712	257	-5.834391	257	-7.786592	257	-6.670488	257	-13.49769
	258	-10.88607	258	-4.070675	258	-8.665026	258	-4.646443	258	-5.425892	258	-9.032058	258	-6.776357	258	-12.74333
	259	-10.67075	259	-4.689864	259	-8.039974	259	-4.908357	259	-5.216043	259	-7.766893	259	-6.291184	259	-12.57357
	260	-10.92259	260	-3.866134	260	-8.496223	260	-4.675346	260	-5.916347	260	-6.977017	260	-6.623587	260	-12.33092
	261	-10.5363	261	-2.390677	261	-8.730357	261	-4.248967	261	-4.449779	261	-5.601059	261	-6.361116	261	-12.83774
	262	-10.72211	262	-4.671185	262	-9.371191	262	-4.857442	262	-3.952897	262	-6.21033	262	-6.750389	262	-13.15622
	263	-10.6131	263	-6.228121	263	-9.272263	263	-5.225879	263	-4.441814	263	-5.08557	263	-6.696166	263	-13.25885
	264	-9.983245	264	-5.671756	264	-9.627359	264	-6.151454	264	-5.259333	264	-4.73227	264	-6.537869	264	-13.04628
	265	-9.873202	265	-5.623919	265	-10.17095	265	-5.431864	265	-4.917344	265	-6.435512	265	-6.724612	265	-13.52418
	266	-10.15097	266	-5.706546	266	-10.44639	266	-5.017718	266	-5.039376	266	-6.444868	266	-6.680757	266	-13.51909
	267	-10.11301	267	-5.733724	267	-11.30574	267	-4.199313	267	-5.434527	267	-7.085057	267	-6.896194	267	-13.45068
	268	-10.18391	268	-6.201468	268	-11.86957	268	-4.023617	268	-7.106672	268	-7.062363	268	-6.932324	268	-13.38018
	269	-10.76829	269	-7.697485	269	-11.67878	269	-4.467916	269	-6.604943	269	-6.153946	269	-6.651991	269	-13.24735
	270	-10.64447	270	-6.418223	270	-11.28051	270	-4.800443	270	-5.324625	270	-7.180206	270	-7.018676	270	-13.2003
	271	-10.234	271	-3.898585	271	-11.34342	271	-4.264544	271	-6.106919	271	-6.42969	271	-6.801277	271	-12.73783
	272	-10.58569	272	-4.140827	272	-11.06104	272	-3.705453	272	-6.374246	272	-6.847237	272	-6.832716	272	-12.95436
	273	-10.67678	273	-4.134295	273	-10.1666	273	-3.267279	273	-5.900249	273	-6.198645	273	-6.544423	273	-13.68323
	274	-10.90197	274	-4.736233	274	-9.571096	274	-2.891231	274	-6.991597	274	-6.334663	274	-6.477285	274	-14.59709
	275	-10.32994	275	-4.788889	275	-9.207197	275	-2.321309	275	-8.664441	275	-7.053007	275	-6.579604	275	-14.60336
	276	-10.73632	276	-5.160408	276	-8.587238	276	-2.132643	276	-7.918973	276	-6.034523	276	-6.714556	276	-13.78064
	277	-10.81944	277	-3.796658	277	-7.88173	277	-2.214507	277	-6.255255	277	-6.067363	277	-7.21732	277	-12.7317
	278	-10.46763	278	-3.576253	278	-7.350153	278	-2.219059	278	-6.20237	278	-6.932094	278	-7.041183	278	-11.8931
	279	-10.51965	279	-6.267004	279	-7.732157	279	-2.749794	279	-8.824641	279	-7.719028	279	-7.260204	279	-13.30379
	280	-10.18404	280	-5.789225	280	-8.022805	280	-3.635755	280	-8.479417	280	-8.368043	280	-6.899581	280	-14.26876
	281	-9.69295	281	-4.59503	281	-8.301316	281	-3.635108	281	-7.558875	281	-8.255843	281	-7.000768	281	-13.7959
	282	-9.244645	282	-3.685177	282	-8.306212	282	-3.557374	282	-6.037802	282	-8.790026	282	-7.157183	282	-13.43484
	283	-9.105388	283	-3.229574	283	-7.835676	283	-4.011304	283	-6.400432	283	-8.596048	283	-7.068825	283	-12.73175
	284	-8.534702	284	-2.783015	284	-7.89834	284	-4.031669	284	-4.922718	284	-9.432931	284	-7.174299	284	-12.04722
	285	-8.606151	285	-3.865977	285	-7.573918	285	-3.967389	285	-8.05777	285	-8.6146	285	-7.178147	285	-12.36294
	286	-8.535788	286	-4.715952	286	-7.581744	286	-4.242589	286	-7.607748	286	-7.868711	286	-6.666347	286	-12.28152
	287	-8.347102	287	-2.865925	287	-7.505045	287	-4.218671	287	-8.36178	287	-6.853936	287	-6.591324	287	-12.39549
	288	-7.804611	288	-1.487872	288	-7.029966	288	-3.733001	288	-7.858602	288	-7.832734	288	-6.063486	288	-12.43407
	289	-8.149024	289	-2.304922	289	-6.973476	289	-3.384024	289	-8.589357	289	-8.751016	289	-6.501559	289	-12.69366
	290	-8.2088	290	-2.003695	290	-6.958029	290	-3.024124	290	-9.015085	290	-6.9922	290	-6.621142	290	-12.35738
	291	-7.862864	291	-2.099074	291	-6.495671	291	-2.802453	291	-8.373707	291	-7.948885	291	-6.707354	291	-12.0589
	292	-7.717545	292	-1.37556	292	-6.966436	292	-2.346189	292	-6.749171	292	-7.540609	292	-6.738133	292	-12.11389
	293	-7.272285	293	-.7043299	293	-6.525493	293	-2.268526	293	-8.5481	293	-7.340433	293	-6.168052	293	-12.02798
	294	-7.053189	294	1.022318	294	-6.908775	294	-1.583184	294	-7.306499	294	-8.272229	294	-6.423621	294	-11.87646
	295	-6.974198	295	-.1433758	295	-6.74249	295	-1.609567	295	-6.681827	295	-7.071311	295	-5.982529	295	-11.4421
	296	-7.156199	296	-3.214264	296	-6.542857	296	-2.658353	296	-5.993311	296	-6.628726	296	-6.173578	296	-11.70549
	297	-6.275995	297	-1.95402	297	-7.043513	297	-3.697833	297	-7.052378	297	-5.543471	297	-6.15473	297	-11.0907
	298	-6.215979	298	-1.739165	298	-7.126953	298	-3.580848	298	-6.522754	298	-5.008605	298	-5.919442	298	-10.28986
	299	-6.474574	299	-1.074005	299	-7.686852	299	-3.350375	299	-7.604749	299	-5.897896	299	-5.58531	299	-10.56689
	300	-6.689425	300	-1.329382	300	-7.94605	300	-3.059529	300	-7.589056	300	-7.472249	300	-4.996196	300	-10.94544
	301	-6.555195	301	-1.701599	301	-8.381793	301	-2.836379	301	-6.079939	301	-7.545789	301	-4.968429	301	-10.65829
	302	-7.135859	302	-3.523916	302	-8.486209	302	-2.678484	302	-6.76782	302	-7.307878	302	-5.048152	302	-10.0712
	303	-7.140539	303	-3.470585	303	-8.279269	303	-2.841902	303	-6.054361	303	-7.712431	303	-5.027994	303	-9.964031
	304	-7.507368	304	-.9739787	304	-7.681426	304	-3.054671	304	-6.3144	304	-5.322524	304	-4.942407	304	-9.450461
	305	-7.571056	305	-.3572061	305	-6.782478	305	-1.886139	305	-6.157687	305	-5.924653	305	-4.86682	305	-9.562835
	306	-7.918518	306	-.8451679	306	-6.566683	306	-1.082521	306	-6.730002	306	-6.548426	306	-4.817492	306	-10.4358
	307	-8.347148	307	-1.261234	307	-6.459285	307	-.3533502	307	-5.85099	307	-5.792764	307	-4.995667	307	-10.69496
	308	-8.034189	308	-1.385218	308	-6.440009	308	.2968035	308	-5.903224	308	-5.88648	308	-4.903833	308	-10.56162
	309	-8.129217	309	-1.430236	309	-5.706345	309	.3458962	309	-5.672392	309	-7.095566	309	-5.299169	309	-10.41181
	310	-7.69089	310	-.2255746	310	-4.865666	310	.20433	310	-7.063003	310	-5.545107	310	-4.987427	310	-9.543832
	311	-7.702883	311	.6080437	311	-4.338529	311	5.412964E-02	311	-6.429426	311	-6.895208	311	-5.305948	311	-9.303638
	312	-7.363594	312	-.3739955	312	-4.127529	312	4.054137E-02	312	-4.639888	312	-8.252358	312	-5.237935	312	-9.015413
	313	-7.597647	313	-1.605343	313	-4.190879	313	-.5233063	313	-5.613937	313	-8.56175	313	-5.191046	313	-9.87179
	314	-7.377848	314	-.7856141	314	-4.095846	314	-.9949598	314	-6.471415	314	-7.580818	314	-5.216248	314	-10.10121
	315	-7.28174	315	-1.238005	315	-3.418391	315	-1.153844	315	-6.371434	315	-8.759348	315	-5.36201	315	-9.867432
	316	-7.437952	316	-1.073823	316	-3.757609	316	-1.537342	316	-6.346786	316	-8.022285	316	-5.669287	316	-9.848913
	317	-7.606745	317	-.9937523	317	-3.866542	317	-2.081176	317	-7.135544	317	-7.876172	317	-5.543863	317	-9.776789
	318	-7.305934	318	-1.035554	318	-4.324082	318	-2.168935	318	-5.297843	318	-7.005214	318	-5.73628	318	-10.07058
	319	-7.512571	319	-1.7643	319	-4.181486	319	-2.047208	319	-7.708419	319	-7.462229	319	-5.95103	319	-9.601766
	320	-7.301251	320	-.2439552	320	-3.619596	320	-2.704609	320	-4.900527	320	-6.825843	320	-5.693726	320	-9.214907
	321	-7.054662	321	2.388468	321	-3.262338	321	-3.658694	321	-6.513357	321	-7.32796	321	-5.78524	321	-9.11022
	322	-7.426864	322	1.660263	322	-3.256264	322	-3.402564	322	-6.884883	322	-8.010052	322	-5.451768	322	-9.17414
	323	-7.321012	323	.8624766	323	-3.61539	323	-3.972851	323	-6.053524	323	-7.224525	323	-5.519644	323	-9.309813
	324	-7.484266	324	8.508519E-02	324	-3.991846	324	-3.680449	324	-6.626436	324	-8.123388	324	-5.258898	324	-9.004826
	325	-7.133388	325	.3861989	325	-4.145093	325	-3.55289	325	-4.967687	325	-7.141718	325	-4.846993	325	-8.328918
	326	-6.468198	326	1.354741	326	-4.142451	326	-3.459813	326	-5.727567	326	-6.456137	326	-4.943172	326	-7.335493
	327	-5.582365	327	3.831551	327	-3.791733	327	-4.096098	327	-5.267098	327	-6.414834	327	-4.774872	327	-6.400938
	328	-5.187643	328	4.354274	328	-4.11356	328	-4.072635	328	-5.900456	328	-7.834113	328	-4.48053	328	-6.206194
	329	-5.614716	329	1.594015	329	-4.627092	329	-4.416842	329	-5.825119	329	-8.197794	329	-4.417154	329	-7.211215
	330	-4.947034	330	1.062044	330	-5.067926	330	-4.930366	330	-6.082131	330	-7.873366	330	-4.142901	330	-7.037852
	331	-4.780644	331	.7022874	331	-5.249829	331	-4.529193	331	-4.480341	331	-7.890724	331	-4.061301	331	-6.68711
	332	-4.682162	332	.2303481	332	-4.923511	332	-4.621136	332	-4.52491	332	-7.141785	332	-3.835362	332	-6.34008
	333	-4.62956	333	.5771528	333	-4.690821	333	-4.563087	333	-6.456604	333	-7.611303	333	-3.846293	333	-6.039694
	334	-4.877091	334	.6353623	334	-4.571094	334	-4.536591	334	-6.523516	334	-5.833751	334	-3.823873	334	-5.867586
	335	-4.492823	335	.2718063	335	-4.754051	335	-4.48915	335	-7.305099	335	-8.258801	335	-3.74463	335	-6.074694
	336	-5.137705	336	-1.37935	336	-4.7959	336	-4.224683	336	-3.502411	336	-9.868549	336	-4.100777	336	-5.255571
	337	-4.837273	337	.5571247	337	-4.561856	337	-3.772388	337	-3.922063	337	-6.127844	337	-4.336603	337	-4.830686
	338	-5.10093	338	1.770144	338	-4.236605	338	-2.945924	338	-2.262305	338	-7.372834	338	-4.020937	338	-4.987252
	339	-5.401453	339	1.194408	339	-4.413367	339	-2.283682	339	-5.33604	339	-7.399949	339	-4.134706	339	-5.554453
	340	-5.05023	340	1.057802	340	-4.259125	340	-2.193844	340	-4.563221	340	-7.398614	340	-3.873773	340	-5.827271
	341	-5.675545	341	.5039574	341	-4.506067	341	-1.293581	341	-3.65354	341	-8.126596	341	-4.124551	341	-5.608262
	342	-5.43148	342	.5099249	342	-4.264373	342	-1.325733	342	-4.272461	342	-7.803173	342	-4.005826	342	-5.601262
	343	-6.001071	343	.4163901	343	-4.516805	343	-.6811209	343	-4.16295	343	-8.309106	343	-3.905794	343	-5.630982
	344	-5.468745	344	1.636234	344	-4.416796	344	-1.619059E-02	344	-3.628707	344	-8.689051	344	-3.679932	344	-5.804764
	345	-5.48404	345	.1821535	345	-3.923644	345	.47348	345	-1.754968	345	-8.164236	345	-3.481238	345	-5.45738
	346	-5.404535	346	-1.934187	346	-3.381863	346	.8848759	346	-3.908173	346	-7.625207	346	-4.050085	346	-6.075174
	347	-5.246372	347	-.9854469	347	-3.208129	347	4.400415E-02	347	-3.360506	347	-8.672914	347	-4.06483	347	-6.058635
	348	-4.990819	348	-.1128105	348	-3.045446	348	3.045695E-02	348	-3.770428	348	-9.665421	348	-3.914143	348	-5.652471
	349	-4.76558	349	.1735705	349	-2.34563	349	.3368355	349	-4.148318	349	-10.16603	349	-4.092316	349	-5.417109
	350	-4.941939	350	-.2287936	350	-2.279122	350	.6161944	350	-3.521321	350	-11.43865	350	-3.978584	350	-4.787619
	351	-4.926397	351	-.2153588	351	-2.187599	351	.5383012	351	-3.031	351	-9.716171	351	-4.010979	351	-4.810916
	352	-5.297188	352	-1.256843	352	-1.794533	352	.138592	352	-1.564953	352	-9.34309	352	-4.040985	352	-5.07902
	353	-5.679631	353	-1.163268	353	-2.003726	353	-.762338	353	-1.856609	353	-8.704741	353	-3.938059	353	-4.730438
	354	-5.463627	354	.8110744	354	-1.69086	354	-1.389266	354	-3.635006	354	-9.070227	354	-4.108404	354	-3.87844
	355	-5.674492	355	.7512445	355	-1.647888	355	-1.204012	355	-1.683142	355	-9.738679	355	-3.975089	355	-3.751792
	356	-5.702519	356	.9630015	356	-1.856474	356	-.9764634	356	-2.079472	356	-10.36045	356	-4.180212	356	-4.601693
	357	-5.790536	357	1.269314	357	-1.632879	357	-1.540464	357	-1.566089	357	-12.52867	357	-3.846029	357	-5.300982
	358	-5.447454	358	1.704707	358	-2.048088	358	-1.469147	358	-1.012176	358	-12.0311	358	-4.027729	358	-5.116364
	359	-4.860845	359	2.16318	359	-1.507052	359	-2.063557	359	-.6770124	359	-11.19739	359	-4.014541	359	-5.022239
	360	-4.398642	360	3.265908	360	-1.407009	360	-1.773754	360	-1.900038	360	-10.52947	360	-4.082408	360	-4.730174
	361	-3.782009	361	4.664876	361	-1.791136	361	-1.714212	361	-.7378513	361	-10.38825	361	-3.972326	361	-4.099533
	362	-3.801731	362	2.744369	362	-1.865551	362	-1.123253	362	-1.47677	362	-9.319428	362	-3.955074	362	-3.951191
	363	-4.066943	363	1.041182	363	-2.150332	363	-.7942225	363	-.3209008	363	-9.252338	363	-4.258732	363	-3.613636
	364	-3.785141	364	.93789	364	-2.565064	364	-.2338267	364	.9959273	364	-9.659851	364	-3.940175	364	-2.692373
	365	-3.005287	365	.2015112	365	-2.69734	365	-.3047118	365	1.633423	365	-11.0546	365	-4.018523	365	-2.186709
	366	-3.133916	366	3.644907E-02	366	-2.99466	366	-.1778138	366	1.423024	366	-11.13485	366	-3.719588	366	-2.647551
	367	-2.991703	367	.9650415	367	-3.339551	367	-.4824378	367	1.84407	367	-13.4495	367	-3.508572	367	-2.81213
	368	-3.084227	368	1.216736	368	-3.840235	368	-1.026716	368	.6783822	368	-14.28343	368	-3.862492	368	-2.592067
	369	-3.143026	369	-.1175668	369	-4.228934	369	-.9389509	369	1.870426	369	-14.33973	369	-3.863148	369	-1.81224
	370	-2.784078	370	.8101476	370	-4.74472	370	-.9774148	370	-.3608888	370	-15.12406	370	-3.684034	370	-1.039324
	371	-2.758496	371	2.897197	371	-5.13282	371	-.6008766	371	1.381869	371	-14.83745	371	-3.565932	371	-1.092952
	372	-3.183213	372	1.883523	372	-5.49937	372	-.174128	372	1.079944	372	-13.64541	372	-3.461764	372	-1.440863
	373	-3.565711	373	1.420812	373	-5.794648	373	-.6086246	373	1.5316	373	-13.36272	373	-3.567632	373	-1.40153
	374	-3.698217	374	1.255406	374	-6.050132	374	-.9690755	374	1.767267	374	-13.47587	374	-3.332467	374	-.4997263
	375	-4.321421	375	1.000783	375	-6.195463	375	-1.303756	375	1.510147	375	-13.28129	375	-3.376941	375	-.7384844
	376	-4.20499	376	.6148446	376	-6.121597	376	-.8688629	376	3.561334	376	-13.38698	376	-3.077424	376	-.3111202
	377	-3.821734	377	.9092091	377	-6.220021	377	-.3684461	377	4.296809	377	-14.56898	377	-2.844303	377	-.4438419
	378	-4.288973	378	.920333	378	-5.66292	378	6.228566E-03	378	3.340936	378	-15.18052	378	-2.906237	378	-.2212723
	379	-4.698456	379	-1.840206	379	-4.714512	379	5.875878E-02	379	2.438816	379	-15.96618	379	-2.583929	379	-.6456997
	380	-4.696294	380	-2.063109	380	-4.365209	380	-.4565961	380	3.121674	380	-17.22772	380	-2.70732	380	-1.701089
	381	-4.780071	381	-1.693208	381	-4.160214	381	-.2800551	381	3.486879	381	-17.04847	381	-2.553229	381	-.7492806
	382	-4.665992	382	-1.866143	382	-3.667361	382	-.3704076	382	2.841022	382	-16.24611	382	-2.506129	382	-.7213974
	383	-4.682944	383	-2.329736	383	-3.518133	383	-.4143893	383	3.820404	383	-14.25041	383	-2.864381	383	-3.514202E-02
	384	-4.727332	384	-2.585126	384	-3.271749	384	-.2111819	384	4.831758	384	-14.9824	384	-2.640747	384	.7673801
	385	-4.939466	385	-2.947997	385	-3.324983	385	-.5202556	385	4.306937	385	-15.11865	385	-2.644411	385	1.108885E-03
	386	-5.099214	386	-3.644797	386	-3.468377	386	-.8075526	386	4.871593	386	-13.52538	386	-2.370086	386	-.847814
	387	-5.513777	387	-1.744196	387	-3.232557	387	-.8097997	387	4.791315	387	-14.29505	387	-2.552857	387	-1.174253
	388	-5.580532	388	-.4539841	388	-2.821399	388	-.4247817	388	5.892942	388	-14.43584	388	-2.501879	388	-.9115933
	389	-5.854875	389	-1.589261	389	-2.587824	389	-1.017021	389	5.686918	389	-14.0298	389	-2.609275	389	-.6204879
	390	-6.448488	390	-2.460686	390	-2.588159	390	-1.469653	390	5.065634	390	-13.87086	390	-2.729805	390	-.4219317
	391	-6.562302	391	-2.723052	391	-2.283358	391	-.8862597	391	5.389738	391	-13.63335	391	-2.447536	391	-.6021793
	392	-6.426951	392	-2.938263	392	-2.258102	392	-1.371557	392	5.799029	392	-12.90209	392	-2.304585	392	-.7269796
	393	-6.623693	393	-1.938668	393	-1.764157	393	-1.032445	393	5.171817	393	-11.30728	393	-2.08801	393	-.7824206
	394	-6.316749	394	-.6704985	394	-1.777498	394	-.5158765	394	5.666842	394	-10.44404	394	-1.671726	394	-1.357494
	395	-6.2074	395	-1.603152	395	-1.971629	395	-.2606913	395	5.706671	395	-9.742959	395	-1.93568	395	-1.756642
	396	-6.146596	396	-4.024131	396	-1.680495	396	-.5800512	396	6.227786	396	-9.090459	396	-1.788878	396	-1.732863
	397	-5.609937	397	-3.657997	397	-2.107314	397	-1.352445	397	6.889483	397	-7.613564	397	-1.814039	397	-1.526544
	398	-5.554544	398	-3.095855	398	-2.224472	398	-1.198483	398	5.867558	398	-8.127529	398	-1.318659	398	-1.270796
	399	-4.921958	399	-2.841737	399	-2.495151	399	-.4429987	399	5.777677	399	-8.48589	399	-1.315722	399	-1.893259
	400	-4.958058	400	-2.733604	400	-2.951805	400	-.5058025	400	5.85785	400	-7.213379	400	-1.026793	400	-1.631433
	401	-4.695535	401	-2.690629	401	-2.692508	401	-.4327661	401	5.595205	401	-6.699405	401	-.7682127	401	-1.476019
	402	-4.622538	402	-3.435909	402	-2.952116	402	-.8836514	402	5.982307	402	-5.199334	402	-.8910871	402	-1.531893
	403	-4.649696	403	-3.488746	403	-3.1319	403	-1.385178	403	4.323014	403	-4.87707	403	-.8779048	403	-1.734071
	404	-4.580653	404	-1.061471	404	-2.956917	404	-2.324227	404	4.896554	404	-5.10337	404	-.475438	404	-1.154553
	405	-4.703108	405	-.6932685	405	-2.99277	405	-1.305741	405	5.534384	405	-4.515061	405	-.4424697	405	-1.317381
	406	-4.996158	406	-1.462057	406	-3.088627	406	-1.000079	406	4.450371	406	-4.44916	406	-.3336468	406	-2.224727
	407	-4.998046	407	-2.134127	407	-3.613128	407	-1.337773	407	3.96938	407	-4.360399	407	-.2097677	407	-2.036634
	408	-5.174778	408	-2.795265	408	-4.175933	408	-1.203894	408	4.69295	408	-3.426382	408	-.1800167	408	-1.377231
	409	-5.078195	409	-2.509277	409	-4.13175	409	-1.714782	409	2.550446	409	-1.235403	409	-.1307549	409	-1.501194
	410	-4.848753	410	-1.535843	410	-3.903992	410	-.9898933	410	3.569402	410	-2.339516	410	-1.125495E-03	410	-.6574408
	411	-4.484396	411	-.3423627	411	-3.7932	411	-1.38442	411	3.118076	411	-1.307496	411	.5069337	411	-1.234908
	412	-4.895783	412	-2.238584	412	-3.954363	412	-1.476577	412	2.210269	412	-2.114249	412	.6245673	412	-1.401337
	413	-4.955925	413	-4.563567	413	-3.931111	413	-1.430236	413	1.466256	413	-2.161826	413	.6786549	413	-1.777221
	414	-4.653183	414	-4.575523	414	-4.013497	414	-1.352013	414	3.129339	414	-1.244693	414	.8280646	414	-.9463106
	415	-4.565595	415	-4.235882	415	-4.001264	415	-.7933969	415	2.640142	415	.6263412	415	1.127546	415	-.5030223
	416	-4.027941	416	-3.754046	416	-3.41554	416	-.45022	416	1.837854	416	.8529809	416	1.05635	416	.4022657
	417	-4.249136	417	-3.693059	417	-3.21181	417	-.2843457	417	2.240413	417	1.284239	417	.8670422	417	.4998036
	418	-4.319745	418	-3.944221	418	-2.23185	418	-.8888434	418	3.242209	418	2.027519	418	.7725852	418	1.098681
	419	-4.262146	419	-4.64998	419	-1.83969	419	-.8654824	419	1.805569	419	2.591272	419	1.180607	419	.6929284
	420	-4.660136	420	-3.606624	420	-2.073422	420	-.770176	420	1.035374	420	2.537971	420	1.12566	420	.4963138
	421	-4.477007	421	-1.429401	421	-1.959138	421	-.3381551	421	.6388329	421	3.193973	421	1.249233	421	.807278
	422	-5.501099	422	-2.935588	422	-2.187126	422	.6756035	422	.3855793	422	3.995551	422	1.005751	422	.8110832
	423	-5.770398	423	-3.665432	423	-1.750738	423	-9.802889E-02	423	-.8879459	423	2.677608	423	1.121392	423	.185706
	424	-5.892786	424	-3.777398	424	-1.494104	424	-1.131446	424	-.6403725	424	3.835858	424	1.018793	424	-3.382651E-02
	425	-6.016887	425	-3.808792	425	-1.253965	425	-1.242241	425	-1.646552	425	4.415707	425	1.113085	425	.2134374
	426	-5.599464	426	-3.246035	426	-1.232189	426	-1.36603	426	-1.038396	426	4.471801	426	1.4196	426	.9957196
	427	-5.581045	427	-1.590087	427	-1.612785	427	-.79449	427	-.9282897	427	4.017909	427	1.323706	427	.9165025
	428	-5.096146	428	-.9427249	428	-1.332502	428	-.6892648	428	-2.459441	428	3.644861	428	1.580356	428	.5641788
	429	-5.340459	429	-2.802619	429	-1.239053	429	-.2488532	429	-2.010976	429	3.67248	429	1.745581	429	-.1461266
	430	-5.238513	430	-3.048008	430	-1.154886	430	.1789326	430	-5.072865	430	4.158445	430	1.773952	430	-1.057305
	431	-4.760885	431	-2.849693	431	-1.335467	431	.6762053	431	-4.257043	431	3.024665	431	2.252678	431	-.6761754
	432	-4.646327	432	-2.470217	432	-1.282282	432	1.777011	432	-3.398883	432	2.920219	432	1.860251	432	-.5412018
	433	-4.573178	433	-2.40062	433	-.320653	433	1.071977	433	-4.060016	433	5.311904	433	1.925714	433	-.3745121
	434	-4.153442	434	-2.377274	434	-.3040265	434	.7832921	434	-4.31536	434	4.943064	434	1.912878	434	-.2618967
	435	-4.117256	435	-2.751409	435	-.2421908	435	.4390556	435	-4.242998	435	4.91125	435	1.957909	435	-1.249032
	436	-4.058736	436	-3.308659	436	-.463109	436	-.5929497	436	-3.469638	436	6.344127	436	2.333083	436	-1.125933
	437	-4.313241	437	-1.547995	437	-.8959697	437	-.697045	437	-5.33433	437	6.643114	437	2.322969	437	-.8849713
	438	-3.872044	438	-.1824406	438	-1.255889	438	-.5041035	438	-4.373521	438	6.380249	438	2.0261	438	-.1595119
	439	-4.075839	439	-1.45656	439	-1.320213	439	-.269852	439	-4.918778	439	6.562196	439	1.967585	439	-.5540456
	440	-4.495401	440	-1.794453	440	-1.548827	440	-3.295721E-02	440	-4.420612	440	6.311316	440	1.972	440	-1.257809
	441	-4.056664	441	-1.941439	441	-2.276339	441	-.4153114	441	-4.639003	441	5.873219	441	2.282092	441	-1.516701
	442	-4.118278	442	-1.951732	442	-1.906054	442	-1.02867	442	-5.786153	442	6.777568	442	2.088728	442	-.9953254
	443	-3.899271	443	-1.306968	443	-2.10799	443	-.9910571	443	-6.269152	443	5.403732	443	2.041416	443	-.611343
	444	-3.695264	444	.5138214	444	-2.844453	444	-.9316876	444	-5.80199	444	5.246158	444	2.054114	444	-.5469631
	445	-3.416057	445	-.1290838	445	-3.207068	445	-.7326601	445	-4.473313	445	4.970738	445	2.220888	445	-.8103802
	446	-3.265876	446	-2.513356	446	-2.968836	446	-.5522969	446	-5.732576	446	5.807215	446	2.476047	446	-1.66327
	447	-3.457828	447	-2.452808	447	-3.204837	447	2.701148E-02	447	-6.307779	447	5.826525	447	2.410722	447	-2.021451
	448	-3.263711	448	-2.308032	448	-3.309197	448	.6897785	448	-5.508186	448	4.617039	448	2.660962	448	-1.93843
	449	-2.970264	449	-2.000174	449	-3.319916	449	1.061506	449	-7.815415	449	3.581349	449	2.472073	449	-2.345671
	450	-3.153392	450	-2.260026	450	-2.424561	450	1.265314	450	-7.563272	450	4.672853	450	2.503703	450	-2.115195
	451	-3.413882	451	-2.498853	451	-2.434126	451	.6857777	451	-6.501256	451	4.63666	451	2.409166	451	-1.820909
	452	-3.317492	452	-3.801593	452	-2.333994	452	.9042012	452	-5.526083	452	5.415812	452	2.556596	452	-1.389314
	453	-3.755846	453	-4.391207	453	-1.923893	453	.5612943	453	-6.74473	453	4.773286	453	2.238726	453	-.8360201
	454	-3.44011	454	-1.407673	454	-1.737675	454	.3706725	454	-6.187057	454	5.407079	454	2.265214	454	-1.112708
	455	-3.66537	455	-1.067852	455	-1.643354	455	.4139691	455	-6.106826	455	5.234318	455	2.805714	455	-.6095505
	456	-4.023116	456	-1.325092	456	-1.989197	456	6.656531E-02	456	-6.048719	456	5.187703	456	2.824922	456	-1.099139
	457	-4.530964	457	-2.025314	457	-2.121767	457	-1.034021	457	-5.827683	457	4.863111	457	2.574728	457	-.7190436
	458	-4.413348	458	-2.280014	458	-1.790639	458	-1.243391	458	-6.399869	458	4.343381	458	2.351656	458	-.4169766
	459	-4.404737	459	-2.33157	459	-1.865963	459	-1.849272	459	-8.022835	459	4.131754	459	2.048127	459	-7.972884E-02
	460	-4.631645	460	-1.772556	460	-1.55939	460	-1.584365	460	-7.397988	460	4.437525	460	2.313474	460	.4281929
	461	-4.72927	461	-5.563309E-02	461	-1.690058	461	-1.240172	461	-6.449498	461	5.431509	461	2.317386	461	9.661578E-02
	462	-4.43575	462	-1.630876	462	-1.867882	462	-1.579053	462	-5.207647	462	4.090697	462	2.123291	462	-6.796173E-02
	463	-4.612902	463	-3.535029	463	-1.852386	463	-2.424299	463	-6.778722	463	3.42492	463	1.964535	463	-.8441499
	464	-4.05289	464	-2.555435	464	-1.839483	464	-3.217237	464	-6.407104	464	3.421642	464	1.457781	464	-1.172634
	465	-3.239348	465	-1.529629	465	-1.575382	465	-2.954316	465	-5.128889	465	4.388806	465	1.480429	465	-1.274178
	466	-3.407745	466	-.375526	466	-1.762641	466	-2.647704	466	-5.838872	466	3.465436	466	1.073889	466	-1.292514
	467	-3.671615	467	-.5340046	467	-1.855399	467	-2.228749	467	-6.22983	467	4.197764	467	.8168586	467	-.6739177
	468	-3.169793	468	-.9669516	468	-2.103236	468	-1.590339	468	-7.223693	468	5.029336	468	.634311	468	-.7589677
	469	-3.624733	469	-2.855606	469	-1.842077	469	-1.934074	469	-6.727019	469	3.78748	469	.3732423	469	-.3019969
	470	-3.769697	470	-1.421228	470	-.980361	470	-2.137112	470	-5.884956	470	4.132873	470	.3193671	470	-.3129154
	471	-3.438121	471	1.014744	471	-1.573988	471	-2.437756	471	-7.430883	471	5.382396	471	.4089734	471	.3718319
	472	-3.840007	472	.248993	472	-1.950993	472	-1.692074	472	-7.491201	472	5.546591	472	.602846	472	-.2640139
	473	-3.930848	473	-.4554401	473	-2.716487	473	-1.783929	473	-7.88294	473	4.166512	473	.5276768	473	-.6373566
	474	-3.976872	474	-.2796482	474	-3.312096	474	-1.837868	474	-6.64476	474	3.504766	474	-1.534998E-02	474	-.2390467
	475	-3.34806	475	.3413149	475	-3.364864	475	-2.449433	475	-6.86847	475	3.503113	475	3.389216E-02	475	5.316641E-02
	476	-3.310879	476	1.048853	476	-3.748491	476	-2.833362	476	-7.174109	476	3.061559	476	-.3860825	476	-.2996756
	477	-2.394175	477	3.225926	477	-4.302924	477	-2.546509	477	-7.219199	477	2.074847	477	-.1578213	477	-.4321217
	478	-1.876518	478	4.005944	478	-4.992873	478	-2.1822	478	-7.794549	478	2.236987	478	-.4522599	478	-.3603906
	479	-2.25229	479	1.285437	479	-4.999578	479	-2.301272	479	-8.364483	479	1.317527	479	-.6510555	479	-.5848273
	480	-1.882858	480	.4232661	480	-5.213146	480	-2.169617	480	-8.821851	480	1.757862	480	-.7979755	480	-.9644844
	481	-1.564507	481	.1044543	481	-5.714529	481	-2.410289	481	-7.404172	481	3.355563	481	-.9953356	481	-.7194745
	482	-1.165473	482	-.4532463	482	-5.005762	482	-1.49164	482	-6.982874	482	3.623729	482	-1.114582	482	-1.273684
	483	-1.065078	483	-.4923782	483	-4.932527	483	-1.38321	483	-8.329035	483	3.241777	483	-1.33902	483	-1.549824
	484	-1.341714	484	-.4747923	484	-4.496567	484	-1.217729	484	-7.71137	484	3.347064	484	-1.612459	484	-1.465423
	485	-.9216341	485	-.4238393	485	-4.120731	485	-1.146346	485	-8.209253	485	3.018811	485	-1.534278	485	-1.83366
	486	-1.127108	486	-1.34556	486	-3.665356	486	-.8205431	486	-6.61059	486	1.193024	486	-2.023343	486	-3.117236
	487	-1.207516	487	.4462549	487	-3.039993	487	.1338026	487	-6.74632	487	1.83275	487	-1.881518	487	-3.286
	488	-1.437219	488	2.013659	488	-3.083069	488	.7788367	488	-6.595319	488	2.026172	488	-2.518401	488	-2.812394
	489	-1.81199	489	.5406055	489	-2.298288	489	1.125753	489	-7.468638	489	.5542939	489	-3.079318	489	-2.410406
	490	-1.787257	490	-.1539156	490	-1.639787	490	.4836325	490	-5.415903	490	1.915505	490	-3.276159	490	-2.674268
	491	-2.02697	491	-.2102921	491	-1.659884	491	.7612399	491	-7.502612	491	2.966584	491	-3.517671	491	-3.314099
