# Supplementary material for: A single Musashi gene allele is sufficient to maintain mouse photoreceptor cells
Source: PLoS One. 2026 May 14;21(5):e0338576. doi: 10.1371/journal.pone.0338576 (PMC13175383; doi:10.1371/journal.pone.0338576)
Supplement: S3 File — (ZIP) [file pone.0338576.s012.zip › Supplementary_data_1_RawERG_data_and_R-code/5th batch/D0_Msi TKO_ROD_050625.CSV]

Information	Record_No	4477	Record_No	4478	Record_No	4479	Record_No	4480	Record_No	4481	Record_No	4482	Record_No	4483	Record_No	4484	Record_No	4487	Record_No	4488	Record_No	4489	Record_No	4490	Record_No	4491	Record_No	4492	Record_No	4493	Record_No	4494	Record_No	4497	Record_No	4498	Record_No	4499	Record_No	4500	Record_No	4501	Record_No	4502	Record_No	4503	Record_No	4504	Record_No
	Animal ID	1250	Animal ID	1250	Animal ID	1250	Animal ID	1250	Animal ID	1250	Animal ID	1250	Animal ID	1250	Animal ID	1250	Animal ID	1284	Animal ID	1284	Animal ID	1284	Animal ID	1284	Animal ID	1284	Animal ID	1284	Animal ID	1284	Animal ID	1284	Animal ID	1288	Animal ID	1288	Animal ID	1288	Animal ID	1288	Animal ID	1288	Animal ID	1288	Animal ID	1288	Animal ID	1288	Animal ID
	Session		Session		Session		Session		Session		Session		Session		Session		Session		Session		Session		Session		Session		Session		Session		Session		Session		Session		Session		Session		Session		Session		Session		Session		Session
	Species/Breed		Species/Breed		Species/Breed		Species/Breed		Species/Breed		Species/Breed		Species/Breed		Species/Breed		Species/Breed		Species/Breed		Species/Breed		Species/Breed		Species/Breed		Species/Breed		Species/Breed		Species/Breed		Species/Breed		Species/Breed		Species/Breed		Species/Breed		Species/Breed		Species/Breed		Species/Breed		Species/Breed		Species/Breed
	Study protocol #		Study protocol #		Study protocol #		Study protocol #		Study protocol #		Study protocol #		Study protocol #		Study protocol #		Study protocol #		Study protocol #		Study protocol #		Study protocol #		Study protocol #		Study protocol #		Study protocol #		Study protocol #		Study protocol #		Study protocol #		Study protocol #		Study protocol #		Study protocol #		Study protocol #		Study protocol #		Study protocol #		Study protocol #
	Birthdate	Dec/30/1899	Birthdate	Dec/30/1899	Birthdate	Dec/30/1899	Birthdate	Dec/30/1899	Birthdate	Dec/30/1899	Birthdate	Dec/30/1899	Birthdate	Dec/30/1899	Birthdate	Dec/30/1899	Birthdate	Dec/30/1899	Birthdate	Dec/30/1899	Birthdate	Dec/30/1899	Birthdate	Dec/30/1899	Birthdate	Dec/30/1899	Birthdate	Dec/30/1899	Birthdate	Dec/30/1899	Birthdate	Dec/30/1899	Birthdate	Dec/30/1899	Birthdate	Dec/30/1899	Birthdate	Dec/30/1899	Birthdate	Dec/30/1899	Birthdate	Dec/30/1899	Birthdate	Dec/30/1899	Birthdate	Dec/30/1899	Birthdate	Dec/30/1899	Birthdate
	TestDate	May/06/2025	TestDate	May/06/2025	TestDate	May/06/2025	TestDate	May/06/2025	TestDate	May/06/2025	TestDate	May/06/2025	TestDate	May/06/2025	TestDate	May/06/2025	TestDate	May/06/2025	TestDate	May/06/2025	TestDate	May/06/2025	TestDate	May/06/2025	TestDate	May/06/2025	TestDate	May/06/2025	TestDate	May/06/2025	TestDate	May/06/2025	TestDate	May/06/2025	TestDate	May/06/2025	TestDate	May/06/2025	TestDate	May/06/2025	TestDate	May/06/2025	TestDate	May/06/2025	TestDate	May/06/2025	TestDate	May/06/2025	TestDate
	TestTime	14:30:12	TestTime	14:30:12	TestTime	14:31:42	TestTime	14:31:42	TestTime	14:34:28	TestTime	14:34:28	TestTime	14:35:10	TestTime	14:35:10	TestTime	14:56:17	TestTime	14:56:17	TestTime	14:57:44	TestTime	14:57:44	TestTime	15:00:31	TestTime	15:00:31	TestTime	15:01:21	TestTime	15:01:21	TestTime	15:20:25	TestTime	15:20:25	TestTime	15:21:53	TestTime	15:21:53	TestTime	15:24:43	TestTime	15:24:43	TestTime	15:25:26	TestTime	15:25:26	TestTime
	Protocol	ABI ROD	Protocol	ABI ROD	Protocol	ABI ROD	Protocol	ABI ROD	Protocol	ABI ROD	Protocol	ABI ROD	Protocol	ABI ROD	Protocol	ABI ROD	Protocol	ABI ROD	Protocol	ABI ROD	Protocol	ABI ROD	Protocol	ABI ROD	Protocol	ABI ROD	Protocol	ABI ROD	Protocol	ABI ROD	Protocol	ABI ROD	Protocol	ABI ROD	Protocol	ABI ROD	Protocol	ABI ROD	Protocol	ABI ROD	Protocol	ABI ROD	Protocol	ABI ROD	Protocol	ABI ROD	Protocol	ABI ROD	Protocol
	Step_No	1	Step_No	1	Step_No	3	Step_No	3	Step_No	6	Step_No	6	Step_No	8	Step_No	8	Step_No	1	Step_No	1	Step_No	3	Step_No	3	Step_No	6	Step_No	6	Step_No	8	Step_No	8	Step_No	1	Step_No	1	Step_No	3	Step_No	3	Step_No	6	Step_No	6	Step_No	8	Step_No	8	Step_No
	Label	R	Label	L	Label	R	Label	L	Label	R	Label	L	Label	R	Label	L	Label	R	Label	L	Label	R	Label	L	Label	R	Label	L	Label	R	Label	L	Label	R	Label	L	Label	R	Label	L	Label	R	Label	L	Label	R	Label	L	Label
	Stimulus	Scotopic WHT -40dB Flash	Stimulus	Scotopic WHT -40dB Flash	Stimulus	Scotopic WHT -24dB Flash	Stimulus	Scotopic WHT -24dB Flash	Stimulus	Scotopic WHT -12dB Flash	Stimulus	Scotopic WHT -12dB Flash	Stimulus	Scotopic WHT -4dB Flash	Stimulus	Scotopic WHT -4dB Flash	Stimulus	Scotopic WHT -40dB Flash	Stimulus	Scotopic WHT -40dB Flash	Stimulus	Scotopic WHT -24dB Flash	Stimulus	Scotopic WHT -24dB Flash	Stimulus	Scotopic WHT -12dB Flash	Stimulus	Scotopic WHT -12dB Flash	Stimulus	Scotopic WHT -4dB Flash	Stimulus	Scotopic WHT -4dB Flash	Stimulus	Scotopic WHT -40dB Flash	Stimulus	Scotopic WHT -40dB Flash	Stimulus	Scotopic WHT -24dB Flash	Stimulus	Scotopic WHT -24dB Flash	Stimulus	Scotopic WHT -12dB Flash	Stimulus	Scotopic WHT -12dB Flash	Stimulus	Scotopic WHT -4dB Flash	Stimulus	Scotopic WHT -4dB Flash	Stimulus
	Low cut (Hz)	0.3	Low cut (Hz)	0.3	Low cut (Hz)	0.3	Low cut (Hz)	0.3	Low cut (Hz)	0.3	Low cut (Hz)	0.3	Low cut (Hz)	0.3	Low cut (Hz)	0.3	Low cut (Hz)	0.3	Low cut (Hz)	0.3	Low cut (Hz)	0.3	Low cut (Hz)	0.3	Low cut (Hz)	0.3	Low cut (Hz)	0.3	Low cut (Hz)	0.3	Low cut (Hz)	0.3	Low cut (Hz)	0.3	Low cut (Hz)	0.3	Low cut (Hz)	0.3	Low cut (Hz)	0.3	Low cut (Hz)	0.3	Low cut (Hz)	0.3	Low cut (Hz)	0.3	Low cut (Hz)	0.3	Low cut (Hz)
	High cut (Hz)	500	High cut (Hz)	500	High cut (Hz)	500	High cut (Hz)	500	High cut (Hz)	500	High cut (Hz)	500	High cut (Hz)	500	High cut (Hz)	500	High cut (Hz)	500	High cut (Hz)	500	High cut (Hz)	500	High cut (Hz)	500	High cut (Hz)	500	High cut (Hz)	500	High cut (Hz)	500	High cut (Hz)	500	High cut (Hz)	500	High cut (Hz)	500	High cut (Hz)	500	High cut (Hz)	500	High cut (Hz)	500	High cut (Hz)	500	High cut (Hz)	500	High cut (Hz)	500	High cut (Hz)
	Notch	OFF	Notch	OFF	Notch	OFF	Notch	OFF	Notch	OFF	Notch	OFF	Notch	OFF	Notch	OFF	Notch	OFF	Notch	OFF	Notch	OFF	Notch	OFF	Notch	OFF	Notch	OFF	Notch	OFF	Notch	OFF	Notch	OFF	Notch	OFF	Notch	OFF	Notch	OFF	Notch	OFF	Notch	OFF	Notch	OFF	Notch	OFF	Notch
Cursor #	4477 Time	4477 Amp	4478 Time	4478 Amp	4479 Time	4479 Amp	4480 Time	4480 Amp	4481 Time	4481 Amp	4482 Time	4482 Amp	4483 Time	4483 Amp	4484 Time	4484 Amp	4487 Time	4487 Amp	4488 Time	4488 Amp	4489 Time	4489 Amp	4490 Time	4490 Amp	4491 Time	4491 Amp	4492 Time	4492 Amp	4493 Time	4493 Amp	4494 Time	4494 Amp	4497 Time	4497 Amp	4498 Time	4498 Amp	4499 Time	4499 Amp	4500 Time	4500 Amp	4501 Time	4501 Amp	4502 Time	4502 Amp	4503 Time	4503 Amp	4504 Time	4504 Amp	4509 Time
1
2
3
4
5
6
7
8
9
10
Wave Data	4477 Time	4477 Amp	4478 Time	4478 Amp	4479 Time	4479 Amp	4480 Time	4480 Amp	4481 Time	4481 Amp	4482 Time	4482 Amp	4483 Time	4483 Amp	4484 Time	4484 Amp	4487 Time	4487 Amp	4488 Time	4488 Amp	4489 Time	4489 Amp	4490 Time	4490 Amp	4491 Time	4491 Amp	4492 Time	4492 Amp	4493 Time	4493 Amp	4494 Time	4494 Amp	4497 Time	4497 Amp	4498 Time	4498 Amp	4499 Time	4499 Amp	4500 Time	4500 Amp	4501 Time	4501 Amp	4502 Time	4502 Amp	4503 Time	4503 Amp	4504 Time	4504 Amp	4509 Time
	-20	2.853223	-20	2.642523	-20	1.307443	-20	-.6221794	-20	1.130834	-20	2.691186	-20	-5.997803	-20	-1.334571	-20	-3.025367	-20	2.484046	-20	1.14414	-20	5.473247	-20	5.206774	-20	3.727973	-20	-.8382272	-20	-7.585435	-20	.4275858	-20	2.619839	-20	-1.897926	-20	-3.694103	-20	3.918364	-20	-.7245771	-20	-.2230591	-20	-4.612654	-20
	-19	2.958542	-19	2.899366	-19	1.5927	-19	-.5321192	-19	1.040817	-19	2.494754	-19	-6.3673	-19	-2.046283	-19	-3.126153	-19	2.51736	-19	1.68734	-19	5.239079	-19	5.389741	-19	4.879092	-19	-.8939786	-19	-8.268557	-19	.5159022	-19	3.007485	-19	-2.204046	-19	-4.034301	-19	4.28523	-19	-.567138	-19	9.174098E-02	-19	-5.096163	-19
	-18	3.040982	-18	3.458586	-18	1.85228	-18	-.2952066	-18	.9105756	-18	2.215097	-18	-7.04046	-18	-3.110796	-18	-3.2437	-18	1.822042	-18	1.699227	-18	5.379137	-18	6.03497	-18	5.628097	-18	-.9157957	-18	-8.546495	-18	.4797384	-18	3.375165	-18	-2.28229	-18	-4.123606	-18	4.391016	-18	-.2262372	-18	-.119095	-18	-5.467027	-18
	-17	3.319015	-17	4.166734	-17	2.091795	-17	-5.072038E-02	-17	.8353481	-17	1.869122	-17	-7.988833	-17	-4.507633	-17	-3.547815	-17	1.203701	-17	1.63323	-17	5.795531	-17	6.197008	-17	6.163198	-17	-.4592373	-17	-7.938724	-17	.4949452	-17	3.700405	-17	-2.343298	-17	-4.154422	-17	4.421723	-17	.9105418	-17	-.5703529	-17	-5.333974	-17
	-16	3.618608	-16	5.036214	-16	2.21271	-16	-9.457548E-02	-16	.7110384	-16	1.418242	-16	-8.705492	-16	-6.013083	-16	-4.139529	-16	2.293534E-02	-16	1.713796	-16	6.059771	-16	5.806496	-16	4.649714	-16	-.113269	-16	-6.781119	-16	.5890227	-16	3.895661	-16	-2.364166	-16	-3.962803	-16	4.384938	-16	1.932464	-16	-.8738024	-16	-5.607118	-16
	-15	3.919077	-15	5.897274	-15	2.389186	-15	-5.578955E-02	-15	.562952	-15	1.418601	-15	-9.18962	-15	-7.526422	-15	-4.939201	-15	-1.381989	-15	2.474168	-15	6.841127	-15	4.934079	-15	3.444211	-15	3.378317E-02	-15	-6.216701	-15	.6191207	-15	3.774226	-15	-2.274269	-15	-3.83363	-15	4.255449	-15	2.554925	-15	-1.17656	-15	-6.016907	-15
	-14	3.302057	-14	3.059218	-14	2.013464	-14	-.9115754	-14	1.205368	-14	1.577973	-14	-7.113323	-14	-2.581613	-14	-3.865644	-14	2.431565	-14	1.803452	-14	3.480485	-14	9.635685	-14	7.815655	-14	-1.454982	-14	-11.23939	-14	.6781337	-14	4.492663	-14	-2.67506	-14	-4.293946	-14	5.308419	-14	.580143	-14	-1.381878	-14	-5.982632	-14
	-13	3.290633	-13	4.288524	-13	2.489536	-13	.173845	-13	.7703626	-13	.4285117	-13	-8.28426	-13	-8.12062	-13	-3.820012	-13	1.001626	-13	3.310036	-13	5.540068	-13	5.67273	-13	8.651153	-13	-.2463189	-13	-8.853006	-13	.7272156	-13	4.428274	-13	-2.870892	-13	-4.332604	-13	4.7741	-13	.6618342	-13	-.1519978	-13	-6.209776	-13
	-12	3.377071	-12	5.511245	-12	2.626068	-12	1.040264	-12	.8108243	-12	1.447251	-12	-9.259186	-12	-8.866984	-12	-4.352224	-12	-2.205522	-12	1.425145	-12	7.990774	-12	6.23026	-12	6.853377	-12	-.2790362	-12	-5.554252	-12	-2.140984E-02	-12	4.358031	-12	-2.150081	-12	-3.895362	-12	4.063805	-12	1.443235	-12	-.9091989	-12	-5.687221	-12
	-11	4.342168	-11	7.309059	-11	1.933577	-11	.2506019	-11	.3130814	-11	1.0219	-11	-10.50128	-11	-9.15803	-11	-5.488988	-11	-3.043121	-11	1.160157	-11	7.066455	-11	4.161529	-11	3.077177	-11	1.357906	-11	-2.695826	-11	.5032929	-11	3.959619	-11	-2.071137	-11	-3.902567	-11	3.599329	-11	4.561162	-11	-1.007691	-11	-4.807468	-11
	-10	4.233587	-10	7.613099	-10	2.527043	-10	-.4527749	-10	.2168363	-10	.7910817	-10	-10.09626	-10	-8.376054	-10	-5.832709	-10	-4.360595	-10	2.057623	-10	8.019688	-10	2.855133	-10	-3.560144	-10	.8670926	-10	-2.044531	-10	1.011707	-10	3.094012	-10	-2.001039	-10	-3.079371	-10	4.136934	-10	4.088324	-10	-1.46406	-10	-6.135189	-10
	-9	4.968945	-9	7.602501	-9	2.745425	-9	-.4350974	-9	.061239	-9	3.244886	-9	-9.883408	-9	-8.055225	-9	-6.275626	-9	-2.115884	-9	5.088596	-9	8.949294	-9	1.049137	-9	-2.171948	-9	-4.196227E-02	-9	-6.913196	-9	.8157852	-9	2.312757	-9	-1.877404	-9	-3.497928	-9	3.650107	-9	3.994852	-9	-2.144536	-9	-7.279152	-9
	-8	5.917711	-8	8.529611	-8	2.102685	-8	-1.466459	-8	.3231823	-8	4.214824	-8	-12.36326	-8	-10.78827	-8	-5.973607	-8	-2.44046	-8	3.403122	-8	11.81481	-8	.3510369	-8	-1.833079	-8	-1.818189	-8	-9.919449	-8	.4041864	-8	2.086532	-8	-.9677679	-8	-3.667734	-8	5.191109	-8	3.575352	-8	-.513705	-8	-6.945296	-8
	-7	5.825925	-7	8.232847	-7	2.071082	-7	-1.86081	-7	.869814	-7	5.33245	-7	-11.86963	-7	-11.28713	-7	-6.001918	-7	-4.779015	-7	1.539693	-7	7.220998	-7	-.3242257	-7	-1.752905	-7	-2.989848	-7	-11.86795	-7	.1150146	-7	1.331141	-7	-.641346	-7	-2.891443	-7	5.335315	-7	.9392709	-7	-1.358083	-7	-9.512716	-7
	-6	5.763729	-6	7.843244	-6	1.390972	-6	-1.035089	-6	1.817195	-6	5.924242	-6	-12.38771	-6	-13.30253	-6	-5.442461	-6	-2.956984	-6	-9.976204E-02	-6	6.018208	-6	-1.80214	-6	-2.976058	-6	-3.305705	-6	-9.640459	-6	-.6351164	-6	2.781581E-04	-6	-.6645228	-6	-1.464824	-6	5.035897	-6	.1731569	-6	.1185584	-6	-7.647782	-6
	-5	5.850717	-5	6.740079	-5	2.104526	-5	-.2504104	-5	1.391755	-5	7.152463	-5	-12.1239	-5	-12.89749	-5	-4.878407	-5	.4471043	-5	-.2507439	-5	2.687056	-5	-1.063152	-5	-.5955486	-5	-6.415723	-5	-9.589464	-5	-.7525669	-5	.2650015	-5	-1.587587	-5	-1.17517	-5	3.676408	-5	-.3624719	-5	.6518861	-5	-4.693099	-5
	-4	5.676293	-4	5.282432	-4	2.139429	-4	.3645382	-4	1.008092	-4	4.942052	-4	-11.94141	-4	-13.19606	-4	-4.457717	-4	.1052775	-4	-1.309285	-4	.5188935	-4	.8504203	-4	-.8734123	-4	-8.796537	-4	-14.9291	-4	-.6302254	-4	.7375208	-4	-2.062023	-4	-1.708309	-4	4.004983	-4	.8071733	-4	.1265129	-4	-2.635742	-4
	-3	6.175275	-3	3.994885	-3	2.640763	-3	.2258516	-3	1.427161	-3	3.005781	-3	-12.79122	-3	-14.30133	-3	-4.089609	-3	-2.304482	-3	-.7798663	-3	1.835756	-3	.7678476	-3	-1.250003	-3	-9.898939	-3	-19.24368	-3	-.8774727	-3	1.002903	-3	-2.263596	-3	-2.8826	-3	3.307942	-3	-4.776776E-02	-3	-2.166605	-3	-.3231115	-3
	-2	5.980893	-2	4.491641	-2	2.368751	-2	7.190029E-02	-2	.7844135	-2	3.601911	-2	-13.28284	-2	-15.34056	-2	-4.347542	-2	-3.228639	-2	-.8273882	-2	1.167248	-2	-.9505547	-2	-1.850514	-2	-8.12489	-2	-18.45744	-2	-1.084416	-2	.915329	-2	-1.53823	-2	-4.588244	-2	2.676475	-2	-.617362	-2	-1.192877	-2	-1.668694	-2
	-1	5.663793	-1	4.749492	-1	3.475518	-1	.6389975	-1	.474093	-1	1.773037	-1	-10.04854	-1	-12.0917	-1	-5.150677	-1	-2.711798	-1	1.096297	-1	5.875326	-1	-1.980282	-1	-.2328682	-1	-6.885526	-1	-15.66549	-1	-1.043082	-1	.9635193	-1	-1.456286	-1	-6.000603	-1	2.068494	-1	.6693396	-1	.5148664	-1	-2.598235	-1
	0	5.868334	0	4.686258	0	4.129618	0	1.569154	0	.9937046	0	1.961312	0	-8.963295	0	-8.005177	0	-4.863328	0	-5.184524	0	-.6210751	0	7.360841	0	-1.314443	0	-2.1849	0	-6.253853	0	-13.84964	0	-.946334	0	.5763825	0	-1.385139	0	-5.781785	0	2.032954	0	.6451079	0	-.3067018	0	-3.820817	0
	1	5.929582	1	5.412729	1	4.736823	1	2.334592	1	.9594263	1	2.58744	1	-10.62768	1	-4.339175	1	-5.696298	1	-2.766018	1	-2.284905	1	3.007962	1	1.61696	1	-8.206714E-02	1	-7.010146	1	-10.91994	1	-1.407668	1	-.4708719	1	-1.55969	1	-5.295184	1	2.129482	1	1.211547	1	-2.52898	1	-.9598279	1
	2	6.453523	2	6.189345	2	5.276446	2	2.230727	2	.9909338	2	3.446808	2	-8.106897	2	-.8919692	2	-4.845078	2	-4.401496	2	.6688361	2	-.8747715	2	-.9953936	2	-.7204586	2	-4.302677	2	-13.30662	2	-1.354375	2	1.04502	2	-1.684577	2	-5.201114	2	2.467153	2	1.754092	2	-.7085868	2	-1.643507	2
	3	6.386323	3	6.584737	3	6.087847	3	1.783596	3	1.216561	3	2.506893	3	-9.982985	3	-3.004261	3	-4.861172	3	-6.276541	3	.3635973	3	.5846924	3	-1.154936	3	-.6446468	3	-4.652633	3	-13.87746	3	-2.127508	3	1.208528	3	-1.773696	3	-4.182299	3	2.652913	3	1.490309	3	-2.19097	3	-2.30829	3
	4	5.803767	4	6.972135	4	6.616563	4	1.75325	4	.7611562	4	1.66853	4	-11.99967	4	-10.53546	4	-3.132102	4	-1.831848	4	-1.302786	4	-.6606172	4	-2.243787	4	-1.059394	4	-6.364909	4	-15.68924	4	-2.858262	4	.4537821	4	-1.651158	4	-2.755261	4	2.164784	4	.4144305	4	-2.709341	4	-2.806807	4
	5	5.790856	5	6.256852	5	7.265848	5	2.885543	5	1.777104	5	1.493118	5	-19.72024	5	-24.32789	5	-3.125974	5	-2.742664	5	-2.319008	5	.3192329	5	-2.225687	5	-2.940663	5	-10.11902	5	-18.09088	5	-2.673036	5	-5.479602E-02	5	-.4730376	5	-2.848268	5	2.440874	5	.4102874	5	-7.576108	5	-8.769762	5
	6	6.257915	6	6.208032	6	7.792285	6	4.997112	6	-.5340335	6	-1.146503	6	-40.52727	6	-48.55135	6	-4.282403	6	-2.212474	6	-1.909054	6	2.481811	6	-1.691558	6	-1.495484	6	-20.3306	6	-28.0939	6	-2.775831	6	-.2470894	6	-.2175534	6	-3.95968	6	2.813691	6	.6216833	6	-18.47233	6	-19.87538	6
	7	5.521381	7	4.713128	7	8.874575	7	6.615448	7	-2.456358	7	-3.44019	7	-69.96091	7	-79.69172	7	-4.57338	7	-1.529278	7	-2.98584	7	2.17072	7	-3.842147	7	-6.186402	7	-37.63271	7	-47.05326	7	-2.425427	7	.1998277	7	.5072815	7	-4.481534	7	1.180237	7	-1.998491	7	-40.9273	7	-43.72218	7
	8	5.311331	8	5.41879	8	8.914086	8	7.091258	8	-7.275302	8	-7.96935	8	-110.9846	8	-123.4383	8	-5.372292	8	-1.483822	8	-5.915689	8	3.354592	8	-7.024742	8	-3.395426	8	-60.95628	8	-69.04939	8	-2.378414	8	.4944553	8	-.5969641	8	-5.48842	8	-1.674487	8	-4.611849	8	-69.29237	8	-75.19491	8
	9	6.002328	9	6.702737	9	8.830812	9	6.524429	9	-13.15917	9	-16.20368	9	-159.4152	9	-176.2522	9	-5.436717	9	-.1098268	9	-3.869409	9	1.011863	9	-11.31698	9	-8.26008	9	-89.94987	9	-100.3137	9	-3.05917	9	1.119622	9	-1.051302	9	-5.319027	9	-4.824969	9	-8.268156	9	-106.2654	9	-116.1155	9
	10	7.209711	10	8.566319	10	8.091519	10	5.803955	10	-21.07705	10	-26.21827	10	-211.8704	10	-232.5044	10	-5.17802	10	-.6498228	10	-4.272841	10	.3982804	10	-13.81209	10	-12.38407	10	-125.3166	10	-136.9697	10	-2.853627	10	3.472742E-02	10	-2.222416	10	-4.177034	10	-9.626298	10	-15.91605	10	-146.1775	10	-158.9771	10
	11	7.779931	11	9.131957	11	6.513402	11	3.671992	11	-31.00639	11	-37.51978	11	-262.9704	11	-284.0174	11	-5.697195	11	-.5040721	11	-4.753129	11	2.111712	11	-16.40094	11	-18.35681	11	-160.4324	11	-174.2683	11	-2.324579	11	-2.022123	11	-2.651962	11	-4.956793	11	-16.6082	11	-23.78921	11	-186.1424	11	-199.5127	11
	12	9.000294	12	9.300327	12	5.861717	12	.6177208	12	-42.66689	12	-50.64871	12	-307.6264	12	-325.1661	12	-7.680505	12	.3459243	12	-2.97193	12	2.649083	12	-21.88885	12	-23.94123	12	-196.7466	12	-214.4342	12	-2.437802	12	-1.71137	12	-2.147933	12	-6.583331	12	-25.19567	12	-32.5221	12	-224.0204	12	-237.0907	12
	13	8.76911	13	10.36922	13	3.733581	13	-.9346056	13	-55.60186	13	-66.24339	13	-345.033	13	-357.7116	13	-6.370204	13	-.1658848	13	-4.894867	13	-.5762424	13	-32.63685	13	-31.802	13	-228.3424	13	-251.9048	13	-2.031557	13	-1.575863	13	-3.251463	13	-8.281362	13	-34.34412	13	-42.49451	13	-256.3058	13	-269.2883	13
	14	8.86694	14	11.07574	14	3.115765	14	-.8005952	14	-69.94046	14	-81.13032	14	-369.0997	14	-376.4415	14	-7.017161	14	.4696885	14	-4.854428	14	-.3157641	14	-40.02997	14	-41.16884	14	-259.8049	14	-284.5344	14	-2.345664	14	-1.505644	14	-3.696376	14	-9.585376	14	-43.68613	14	-53.63678	14	-282.8737	14	-294.6636	14
	15	9.036429	15	11.43152	15	2.033212	15	-1.437443	15	-84.97389	15	-97.04096	15	-379.694	15	-380.2552	15	-8.20869	15	-.7920357	15	-6.884654	15	-1.315567	15	-46.58901	15	-50.44335	15	-282.199	15	-311.6799	15	-2.803472	15	-.9502997	15	-4.936048	15	-10.95033	15	-53.87307	15	-63.88735	15	-300.5803	15	-308.3196	15
	16	8.921058	16	8.762542	16	.6323206	16	-3.152534	16	-99.80287	16	-114.7983	16	-379.9782	16	-374.5673	16	-7.213584	16	-1.573155	16	-5.18883	16	.5202094	16	-58.5699	16	-60.54628	16	-299.7473	16	-333.713	16	-2.961912	16	-.6510977	16	-6.534222	16	-10.93908	16	-64.81561	16	-76.11082	16	-309.5366	16	-311.4611	16
	17	9.175318	17	6.71128	17	-2.883479E-02	17	-3.691862	17	-115.8113	17	-131.2169	17	-371.399	17	-359.7286	17	-7.604871	17	6.063726E-02	17	-5.435678	17	1.262273	17	-66.2076	17	-72.62501	17	-308.4456	17	-346.267	17	-3.305779	17	4.086652E-02	17	-7.645419	17	-12.08382	17	-77.07973	17	-87.97907	17	-311.0778	17	-308.1277	17
	18	8.159452	18	6.835767	18	-.2468773	18	-3.751422	18	-131.8507	18	-147.7726	18	-360.765	18	-345.4563	18	-8.470346	18	-1.074418	18	-4.586748	18	-.9126467	18	-74.71168	18	-84.01632	18	-310.1084	18	-351.2998	18	-3.804956	18	1.173547	18	-8.722114	18	-13.57566	18	-89.62589	18	-99.61165	18	-308.8295	18	-297.9154	18
	19	8.539566	19	8.704377	19	-1.42695	19	-5.838548	19	-148.4087	19	-164.5536	19	-352.2401	19	-334.1974	19	-9.697404	19	1.45751	19	-6.186209	19	-3.54066	19	-85.26144	19	-95.27921	19	-310.2239	19	-354.4796	19	-3.210777	19	2.734723	19	-9.968756	19	-14.91916	19	-100.6849	19	-113.6564	19	-307.6355	19	-292.886	19
	20	8.266706	20	10.28556	20	-1.099112	20	-6.602942	20	-164.3213	20	-181.9319	20	-354.5706	20	-335.0184	20	-8.341568	20	3.345094	20	-5.974538	20	-3.464472	20	-94.00957	20	-105.9755	20	-304.7836	20	-350.9041	20	-3.665109	20	3.360137	20	-10.29249	20	-16.22419	20	-112.6951	20	-128.3872	20	-303.3246	20	-285.7134	20
	21	8.10992	21	11.6404	21	-2.304521	21	-6.177405	21	-178.9791	21	-195.9897	21	-333.803	21	-306.6785	21	-9.104189	21	4.302239	21	-4.058794	21	-3.845506	21	-105.5745	21	-117.7704	21	-294.9478	21	-342.8582	21	-3.732009	21	3.175988	21	-11.05041	21	-17.63414	21	-125.3775	21	-142.6162	21	-273.1444	21	-256.7731	21
	22	7.086325	22	10.90248	22	-3.229095	22	-5.949687	22	-191.9435	22	-208.9295	22	-251.7811	22	-209.3408	22	-9.36014	22	3.053683	22	-9.109772	22	-3.772979	22	-116.0049	22	-133.6177	22	-274.6557	22	-321.188	22	-4.390253	22	3.355217	22	-11.85287	22	-17.89376	22	-136.9988	22	-154.5043	22	-190.2466	22	-179.9646	22
	23	6.413164	23	8.082131	23	-5.007658	23	-7.785752	23	-205.9074	23	-223.8227	23	-113.0892	23	-50.07133	23	-10.95622	23	2.314919	23	-10.51531	23	-3.157468	23	-128.1489	23	-146.4748	23	-223.5417	23	-265.335	23	-4.975924	23	2.871911	23	-12.64297	23	-18.59555	23	-148.8521	23	-165.3635	23	-73.13725	23	-68.26661	23
	24	6.079421	24	5.510824	24	-4.401538	24	-10.00903	24	-222.9017	24	-241.4356	24	30.61382	24	100.5283	24	-11.38631	24	2.131597	24	-8.565761	24	-4.276126	24	-139.8476	24	-158.1263	24	-150.9801	24	-179.2618	24	-3.561862	24	2.132678	24	-12.59987	24	-18.67587	24	-161.0199	24	-175.9488	24	34.15782	24	39.90807	24
	25	5.736621	25	5.083425	25	-4.00603	25	-11.8897	25	-248.8467	25	-270.6311	25	120.7971	25	179.9314	25	-10.91194	25	2.465487	25	-8.825198	25	-8.165121	25	-149.9874	25	-171.9784	25	-88.38702	25	-100.8867	25	-3.357604	25	1.281627	25	-12.41449	25	-19.10983	25	-173.9212	25	-186.324	25	96.61745	25	111.1775	25
	26	5.359366	26	5.306639	26	-5.260038	26	-11.6945	26	-275.289	26	-291.7047	26	160.6104	26	199.2175	26	-11.57166	26	.7135233	26	-10.11614	26	-8.592832	26	-159.8244	26	-187.1434	26	-50.06174	26	-57.62061	26	-3.353873	26	1.645376	26	-13.03721	26	-17.38873	26	-189.4223	26	-199.5145	26	106.8934	26	134.9372	26
	27	5.929788	27	5.957707	27	-4.796285	27	-9.644252	27	-269.0757	27	-265.7508	27	158.9201	27	173.3939	27	-14.17244	27	.2613665	27	-10.39794	27	-8.989467	27	-171.3823	27	-199.9247	27	-41.96734	27	-50.31033	27	-3.623522	27	.4576966	27	-13.62218	27	-15.99526	27	-203.2285	27	-213.4851	27	72.3103	27	114.6331	27
	28	5.582209	28	5.606092	28	-4.420174	28	-9.11569	28	-205.7325	28	-180.3674	28	115.5063	28	109.6908	28	-14.98748	28	-.2623621	28	-11.91443	28	-9.446959	28	-175.5141	28	-206.8008	28	-57.85901	28	-70.35599	28	-3.392369	28	8.924302E-02	28	-14.49915	28	-15.35995	28	-199.1708	28	-213.921	28	-4.646361E-02	28	53.45234	28
	29	5.564682	29	4.732494	29	-4.899645	29	-10.43616	29	-87.77559	29	-32.6383	29	44.92075	29	31.72635	29	-14.36249	29	1.494882	29	-11.83989	29	-10.10133	29	-173.5346	29	-211.0055	29	-91.28035	29	-116.1313	29	-3.879899	29	1.172987	29	-13.71701	29	-17.11439	29	-165.1303	29	-186.344	29	-43.76791	29	-6.989243	29
	30	5.542202	30	3.447974	30	-9.898231	30	-17.73951	30	50.54707	30	107.7348	30	17.16784	30	19.52574	30	-15.49585	30	.7644443	30	-12.84657	30	-7.99861	30	-154.3523	30	-202.1896	30	-116.1167	30	-156.0566	30	-4.113745	30	1.447328	30	-13.17825	30	-19.71439	30	-93.97778	30	-124.647	30	56.50367	30	22.83968	30
	31	6.661106	31	3.658965	31	-22.46563	31	-32.05584	31	149.8775	31	190.8954	31	117.2049	31	149.8201	31	-17.35176	31	-2.489185	31	-10.90245	31	-8.459568	31	-123.4323	31	-176.8458	31	-82.13823	31	-113.7121	31	-4.561779	31	2.040193	31	-14.96159	31	-23.57568	31	2.516512	31	-36.93442	31	261.0991	31	165.058	31
	32	6.129515	32	4.309461	32	-37.39836	32	-46.3858	32	191.5233	32	213.9346	32	319.7966	32	361.1447	32	-15.92114	32	-.8258851	32	-13.61829	32	-16.59927	32	-88.34515	32	-140.0438	32	24.19307	32	17.70419	32	-5.137523	32	2.870064	32	-19.32376	32	-28.72933	32	83.50864	32	51.83839	32	426.345	32	339.3045	32
	33	7.728229	33	6.115688	33	-35.11786	33	-31.99545	33	185.2507	33	187.9843	33	494.6223	33	525.3764	33	-16.27051	33	.5284885	33	-15.19771	33	-18.03037	33	-61.06308	33	-103.9804	33	133.0825	33	140.2959	33	-5.884432	33	4.395959	33	-24.77906	33	-33.49609	33	122.3744	33	108.573	33	505.7997	33	475.7211	33
	34	8.456052	34	7.512881	34	3.058685	34	26.58385	34	156.2254	34	154.0896	34	576.6552	34	592.7751	34	-15.97549	34	-.4757699	34	-15.84143	34	-18.54111	34	-46.31646	34	-71.95384	34	214.0611	34	222.1804	34	-6.549388	34	4.838454	34	-28.94006	34	-33.17521	34	121.5082	34	125.6065	34	507.2314	34	532.3904	34
	35	8.455802	35	7.950212	35	84.86466	35	129.3957	35	167.8202	35	182.0923	35	581.0964	35	581.7906	35	-15.86343	35	2.666085	35	-20.20557	35	-18.59045	35	-42.00586	35	-56.2367	35	253.4575	35	254.1296	35	-5.66649	35	5.15219	35	-25.18127	35	-23.49655	35	100.5941	35	116.556	35	459.0889	35	513.2142	35
	36	8.73184	36	7.727611	36	180.3968	36	229.3607	36	271.394	36	313.3068	36	533.4464	36	519.2911	36	-14.10304	36	4.216458	36	-18.39634	36	-17.17657	36	-44.06767	36	-52.44497	36	257.1918	36	249.4798	36	-3.936819	36	5.47545	36	-7.619975	36	.5722587	36	106.914	36	115.1573	36	373.544	36	441.1512	36
	37	9.892242	37	6.855895	37	254.0374	37	289.4485	37	438.0988	37	473.1832	37	456.5939	37	426.5963	37	-13.74839	37	3.725569	37	-15.91843	37	-11.61087	37	-28.80781	37	-45.95016	37	231.0451	37	216.1853	37	-4.024923	37	4.01186	37	32.27824	37	41.19311	37	191.0984	37	169.9751	37	270.0701	37	340.7872	37
	38	10.15794	38	7.328947	38	285.5065	38	302.5189	38	583.4423	38	589.6494	38	360.6938	38	324.652	38	-13.89912	38	2.980012	38	-8.645366	38	-.9654637	38	9.877934	38	-9.794528	38	177.6306	38	155.5414	38	-3.927727	38	3.236011	38	88.74911	38	90.38456	38	340.5818	38	279.3751	38	187.1242	38	238.5966	38
	39	9.838234	39	7.853732	39	279.9588	39	282.5804	39	651.757	39	647.6813	39	266.3326	39	233.5959	39	-13.11799	39	2.959723	39	7.279977	39	16.74264	39	77.03437	39	66.00316	39	120.6859	39	88.37046	39	-4.377127	39	3.878124	39	139.6074	39	133.1857	39	457.9995	39	391.5306	39	154.9823	39	165.3745	39
	40	9.707458	40	8.283187	40	260.715	40	255.8133	40	652.6523	40	643.4528	40	199.7592	40	180.4523	40	-13.69521	40	1.754271	40	24.41961	40	37.4257	40	151.3592	40	151.6219	40	81.82766	40	51.15311	40	-4.601652	40	5.283776	40	166.5878	40	155.2589	40	499.4563	40	465.1563	40	181.4794	40	146.1761	40
	41	10.91934	41	8.51861	41	278.3985	41	283.1096	41	610.1288	41	590.4028	41	185.8993	41	181.2424	41	-12.9722	41	1.251384	41	42.9977	41	54.58149	41	207.369	41	216.3668	41	86.31119	41	76.72122	41	-5.182641	41	6.307292	41	166.3102	41	157.0985	41	481.947	41	488.0851	41	239.5781	41	176.1103	41
	42	10.93052	42	8.22458	42	366.1978	42	399.1241	42	539.2223	42	506.1646	42	215.8933	42	219.6663	42	-13.86263	42	-.1212095	42	59.15482	42	71.79284	42	232.4182	42	237.8801	42	130.5356	42	136.6264	42	-4.885191	42	6.519471	42	148.0916	42	150.2565	42	431.9952	42	463.1782	42	300.3002	42	233.2645	42
	43	10.62848	43	9.828619	43	487.6207	43	533.616	43	457.7246	43	417.5285	43	269.431	43	272.9727	43	-11.65658	43	3.206593	43	70.97175	43	80.0844	43	219.0706	43	226.0163	43	184.4735	43	194.9287	43	-4.043205	43	5.69473	43	139.5097	43	163.0201	43	363.4391	43	401.2513	43	337.1874	43	289.2918	43
	44	11.17905	44	11.3575	44	592.5117	44	617.6738	44	393.1878	44	355.8279	44	318.563	44	318.3539	44	-10.43227	44	2.948304	44	79.70511	44	89.28587	44	190.1185	44	197.7659	44	226.9421	44	228.6967	44	-4.12676	44	3.209085	44	188.391	44	215.9706	44	301.4365	44	332.7572	44	344.6367	44	329.2921	44
	45	11.38883	45	11.45045	45	643.1472	45	646.3646	45	366.1462	45	339.4502	45	346.8359	45	345.2686	45	-11.47329	45	4.560675	45	88.84005	45	103.1146	45	164.0811	45	172.2208	45	242.2931	45	235.1779	45	-4.660687	45	3.133982	45	294.2231	45	299.2662	45	268.8455	45	279.6228	45	326.1786	45	339.5612	45
	46	13.13329	46	11.01639	46	638.8058	46	632.7822	46	377.2859	46	355.5234	46	349.9136	46	343.7162	46	-9.24552	46	2.183235	46	106.4945	46	125.8288	46	150.3382	46	163.4853	46	233.6764	46	219.12	46	-4.697984	46	3.387174	46	388.6213	46	371.4184	46	281.4942	46	264.2996	46	302.7723	46	323.2948	46
	47	13.81158	47	11.06761	47	594.3385	47	582.6268	47	411.6425	47	387.8594	47	332.9414	47	326.6877	47	-10.84106	47	2.001628	47	133.6468	47	163.1762	47	163.2372	47	189.2614	47	208.0959	47	188.8331	47	-4.003962	47	4.21102	47	428.3643	47	404.3044	47	325.2241	47	282.2557	47	281.1424	47	296.9121	47
	48	15.31468	48	13.44109	48	529.361	48	510.8542	48	446.2147	48	418.8287	48	310.2025	48	303.1105	48	-9.074676	48	2.224213	48	166.9089	48	213.3683	48	197.5962	48	241.7138	48	180.9585	48	158.8071	48	-3.98809	48	5.168513	48	421.3356	48	399.7636	48	373.0064	48	319.6384	48	264.3958	48	269.4743	48
	49	17.29482	49	17.69072	49	470.6474	49	449.3117	49	465.2277	49	432.0251	49	286.6134	49	279.9079	49	-8.68536	49	4.984281	49	198.2215	49	250.4734	49	240.5382	49	285.0526	49	160.2031	49	140.1287	49	-4.045315	49	5.024497	49	379.2648	49	367.4731	49	399.3716	49	353.6008	49	261.1618	49	251.3548	49
	50	19.36746	50	20.79631	50	440.4937	50	426.3253	50	464.5947	50	430.2484	50	269.4713	50	262.982	50	-9.677902	50	3.511093	50	221.0798	50	265.5952	50	272.1946	50	301.3526	50	153.3438	50	142.9588	50	-3.520936	50	5.713638	50	318.8721	50	322.5463	50	397.5618	50	366.6612	50	267.1849	50	243.0794	50
	51	20.66533	51	23.13384	51	445.1426	51	442.2352	51	450.7794	51	417.758	51	261.2443	51	256.777	51	-8.663983	51	7.108045	51	229.5216	51	262.137	51	281.235	51	298.7997	51	163.4738	51	161.4099	51	-2.577711	51	6.289532	51	265.2031	51	283.9889	51	378.4641	51	360.4251	51	278.1223	51	247.6864	51
	52	22.71668	52	24.10787	52	473.8606	52	472.232	52	431.4127	52	398.9223	52	263.3683	52	260.3268	52	-6.995888	52	6.405322	52	227.1724	52	247.0826	52	265.9571	52	278.5432	52	182.9321	52	184.9283	52	-1.713972	52	9.22501	52	249.5717	52	276.9174	52	352.8681	52	340.508	52	288.0909	52	253.769	52
	53	24.80067	53	23.92456	53	507.6323	53	497.5541	53	414.4105	53	380.9938	53	269.406	53	267.2302	53	-6.307405	53	3.986859	53	218.8197	53	236.4369	53	239.727	53	251.7604	53	205.1938	53	205.5215	53	-.3812107	53	11.58663	53	285.7022	53	305.5867	53	329.5167	53	315.3369	53	296.173	53	261.2905	53
	54	26.34292	54	25.45417	54	531.3145	54	514.5222	54	404.0546	54	371.1107	54	279.1314	54	275.1476	54	-5.837553	54	6.806751	54	214.2223	54	247.188	54	214.0324	54	229.446	54	220.3008	54	222.3301	54	-.2876015	54	12.49094	54	347.5064	54	349.4139	54	313.3834	54	292.1178	54	301.8477	54	268.3998	54
	55	27.77336	55	28.30421	55	537.0898	55	520.0212	55	401.1848	55	369.7643	55	289.9085	55	285.777	55	-4.7937	55	6.532559	55	219.3669	55	272.3117	55	197.7844	55	215.2477	55	233.0271	55	231.0069	55	.4254206	55	13.79148	55	399.1689	55	382.1029	55	309.6302	55	278.1847	55	304.2059	55	274.8922	55
	56	29.53336	56	30.94463	56	529.5431	56	513.8151	56	402.6457	56	371.5536	56	295.1514	56	286.2498	56	-5.968936	56	6.33278	56	236.6501	56	311.5843	56	191.3212	56	212.8877	56	234.6113	56	232.074	56	2.614152	56	14.38769	56	420.3521	56	390.7793	56	315.9151	56	274.8561	56	302.6653	56	279.8499	56
	57	31.161	57	31.07158	57	515.4139	57	500.4876	57	407.0583	57	376.5067	57	296.995	57	285.4734	57	-5.628397	57	9.662149	57	260.816	57	348.6483	57	194.8346	57	222.6606	57	232.5658	57	226.823	57	3.612211	57	14.664	57	412.8029	57	380.3773	57	326.0691	57	277.0352	57	297.2197	57	276.6219	57
	58	33.87601	58	32.04222	58	502.8979	58	487.2823	58	411.6748	58	380.6936	58	294.8735	58	282.4776	58	-5.561864	58	10.53792	58	285.649	58	363.037	58	207.1858	58	235.3037	58	225.0419	58	221.3171	58	3.948416	58	15.60616	58	386.2805	58	358.058	58	337.0758	58	284.9765	58	291.6523	58	270.4163	58
	59	36.37002	59	35.11491	59	494.4099	59	475.583	59	415.1711	59	382.9197	59	289.0501	59	275.6066	59	-2.453605	59	8.750484	59	297.5961	59	358.182	59	219.5678	59	245.1991	59	217.3773	59	214.8853	59	5.907851	59	16.15434	59	354.6972	59	336.0304	59	344.8915	59	292.9186	59	286.5151	59	261.7895	59
	60	40.68677	60	40.28709	60	491.5225	60	470.3796	60	415.5749	60	382.1881	60	283.7455	60	269.2271	60	-.6945955	60	11.13815	60	300.6158	60	342.8448	60	228.9705	60	247.3271	60	214.1084	60	213.9964	60	8.393795	60	16.12428	60	330.7277	60	319.6928	60	344.4409	60	294.4424	60	282.3385	60	253.2609	60
	61	45.92212	61	45.98864	61	490.7442	61	466.097	61	412.5134	61	378.6193	61	276.8348	61	262.4798	61	-.9011745	61	11.99355	61	294.2529	61	325.0334	61	230.8584	61	244.0478	61	212.0482	61	216.0231	61	9.906631	61	16.94052	61	321.4474	61	312.2534	61	339.6239	61	292.5846	61	278.2758	61	248.6885	61
	62	51.35312	62	51.75056	62	491.7345	62	464.6938	62	407.4457	62	372.6738	62	272.9308	62	259.7459	62	-1.2221	62	12.56644	62	280.2345	62	306.1503	62	227.6142	62	234.9922	62	210.3863	62	214.7557	62	12.0566	62	19.49512	62	326.1565	62	313.4005	62	332.4437	62	286.2606	62	274.8146	62	243.1117	62
	63	57.34433	63	56.82615	63	491.7429	63	463.9804	63	401.2487	63	363.9487	63	267.6645	63	256.6873	63	2.2161	63	11.10708	63	267.8275	63	296.4153	63	220.0968	63	225.3746	63	209.9887	63	217.5558	63	14.89927	63	22.95511	63	339.806	63	318.7414	63	324.1885	63	278.162	63	273.6049	63	238.1081	63
	64	63.1063	64	62.10335	64	490.4271	64	463.3164	64	392.3594	64	355.4854	64	266.3378	64	258.7189	64	.7770337	64	14.56847	64	261.2425	64	304.2728	64	213.2409	64	217.7532	64	214.2336	64	223.2845	64	17.98729	64	26.0208	64	355.7048	64	325.268	64	316.611	64	267.3696	64	271.9724	64	232.2894	64
	65	68.81194	65	67.38473	65	489.3793	65	463.4537	65	385.446	65	348.1826	65	266.0646	65	259.2397	65	1.318981	65	11.92672	65	262.6491	65	322.9532	65	208.7027	65	214.0727	65	219.4803	65	228.6143	65	20.92326	65	29.76438	65	367.872	65	329.011	65	309.242	65	258.1426	65	272.7324	65	228.5866	65
	66	74.47141	66	72.03986	66	488.5078	66	462.2162	66	376.7921	66	338.8976	66	268.1467	66	260.0849	66	1.488961E-02	66	8.822769	66	269.1364	66	339.222	66	208.0881	66	214.2369	66	222.3002	66	231.9009	66	23.76631	66	32.24083	66	373.9022	66	330.3922	66	303.8255	66	250.1596	66	275.2698	66	226.0846	66
	67	78.29118	67	75.20149	67	488.339	67	460.3959	67	370.5624	67	334.0469	67	270.9002	67	261.0442	67	2.975696	67	14.40712	67	279.1261	67	350.8366	67	210.4167	67	218.6003	67	225.6849	67	233.82	67	26.35602	67	35.57561	67	376.336	67	330.5861	67	300.8725	67	243.2979	67	277.6956	67	226.8802	67
	68	83.12483	68	77.72436	68	486.4514	68	456.334	68	364.9179	68	331.9229	68	271.2674	68	259.5043	68	1.036584	68	17.2175	68	284.8648	68	351.7818	68	214.7443	68	225.0166	68	231.5816	68	240.6602	68	29.8064	68	39.32752	68	373.8388	68	330.2533	68	300.4755	68	240.3723	68	278.0066	68	229.7513	68
	69	86.17258	69	80.93559	69	484.4711	69	450.4781	69	361.4409	69	329.8137	69	270.3205	69	257.1642	69	4.154794	69	17.41964	69	290.6067	69	349.3549	69	220.0915	69	230.5144	69	230.7122	69	242.1619	69	34.73551	69	45.42983	69	368.8231	69	327.5807	69	301.5204	69	238.7839	69	273.9172	69	225.7952	69
	70	88.56758	70	83.62081	70	479.6144	70	444.3593	70	356.2294	70	323.2543	70	264.7477	70	250.0152	70	5.084572	70	21.23761	70	293.8471	70	338.4673	70	224.6668	70	239.515	70	226.3264	70	236.0943	70	38.84363	70	49.54423	70	364.5704	70	322.0505	70	301.7404	70	238.0519	70	268.9825	70	219.4445	70
	71	91.07655	71	88.19775	71	474.1245	71	438.2824	71	350.7841	71	316.397	71	259.9051	71	243.6966	71	5.586435	71	19.55637	71	291.7638	71	329.0439	71	229.3582	71	243.6743	71	224.1435	71	229.3294	71	43.88666	71	54.19402	71	359.6176	71	316.1202	71	299.7982	71	234.9154	71	263.789	71	212.6462	71
	72	94.00806	72	92.32974	72	467.5786	72	431.5076	72	345.1301	72	308.6284	72	252.3593	72	235.4725	72	5.20153	72	19.65517	72	288.7519	72	323.96	72	230.956	72	242.8706	72	220.5765	72	221.8749	72	48.6062	72	58.40882	72	355.0032	72	310.5622	72	295.4474	72	230.5446	72	256.3975	72	205.596	72
	73	96.62023	73	95.16262	73	460.8584	73	425.8247	73	336.2452	73	298.3123	73	243.6182	73	226.2286	73	5.600856	73	22.01796	73	287.3305	73	324.7217	73	232.9741	73	242.9484	73	216.1976	73	218.2502	73	52.27908	73	61.5074	73	351.2455	73	304.8729	73	289.969	73	224.648	73	249.2841	73	197.53	73
	74	100.738	74	97.80263	74	455.0601	74	421.272	74	328.9278	74	289.9177	74	235.8461	74	219.8333	74	8.165262	74	22.09846	74	283.7977	74	330.2147	74	232.4606	74	243.3403	74	216.5717	74	214.6267	74	54.98728	74	64.30816	74	349.1519	74	300.3187	74	283.4368	74	216.1839	74	242.7387	74	189.166	74
	75	105.5902	75	100.6045	75	451.094	75	418.7144	75	319.6962	75	278.4247	75	227.9895	75	213.162	75	8.915259	75	28.08705	75	282.9455	75	337.7721	75	231.7572	75	244.2926	75	216.4915	75	216.3922	75	56.79899	75	66.96577	75	347.7134	75	294.9051	75	276.1726	75	210.2817	75	238.2444	75	182.3167	75
	76	107.9762	76	102.7014	76	449.5424	76	418.0478	76	310.5034	76	269.0107	76	223.194	76	210.8303	76	11.95018	76	27.88363	76	282.2747	76	343.1851	76	229.6667	76	243.4518	76	211.7914	76	213.0642	76	58.23852	76	69.07162	76	348.2254	76	290.0765	76	270.0599	76	202.2395	76	233.3143	76	174.8164	76
	77	109.9889	77	103.4379	77	448.7354	77	418.44	77	302.1693	77	260.0859	77	218.997	77	207.5585	77	12.93803	77	31.27192	77	283.8931	77	348.8312	77	224.5223	77	240.4218	77	213.4657	77	212.7758	77	59.02657	77	70.19317	77	349.0666	77	286.4062	77	264.3276	77	194.5162	77	228.2058	77	171.9628	77
	78	111.0267	78	103.8346	78	448.6419	78	418.0798	78	293.8973	78	252.1021	78	217.979	78	207.6274	78	15.48137	78	30.40618	78	286.653	78	354.2096	78	224.2238	78	240.8269	78	211.7354	78	217.7578	78	60.33952	78	72.09328	78	351.821	78	285.5098	78	258.2749	78	188.864	78	223.5126	78	169.5759	78
	79	110.9501	79	103.0862	79	449.2532	79	416.5641	79	287.553	79	245.879	79	217.6441	79	208.3493	79	17.61592	79	34.45336	79	290.2829	79	355.504	79	222.9207	79	239.5813	79	215.7758	79	216.5007	79	62.42449	79	74.99583	79	356.0138	79	288.8183	79	253.2699	79	183.4053	79	220.2084	79	168.9686	79
	80	110.1825	80	102.013	80	449.4418	80	413.4879	80	282.2742	80	240.762	80	216.6435	80	205.4355	80	18.92304	80	37.31831	80	291.8206	80	353.5274	80	223.5875	80	238.2977	80	216.0189	80	217.8073	80	65.76289	80	77.01649	80	361.1794	80	291.9752	80	252.8841	80	178.679	80	219.0826	80	165.5508	80
	81	108.9585	81	101.0749	81	449.294	81	410.6356	81	277.6128	81	236.2206	81	216.6328	81	204.7534	81	18.4888	81	40.44697	81	294.7588	81	349.6516	81	228.0875	81	243.2774	81	215.4744	81	221.33	81	68.89053	81	79.4043	81	364.6841	81	293.4288	81	250.967	81	174.2055	81	219.8079	81	162.8183	81
	82	107.6794	82	101.2315	82	447.6998	82	406.8354	82	273.6074	82	231.0282	82	215.7362	82	201.5868	82	20.96312	82	41.11284	82	294.4415	82	346.6882	82	232.6982	82	249.554	82	216.7677	82	228.6872	82	72.46464	82	82.77654	82	367.4051	82	292.8059	82	247.0653	82	172.9053	82	219.752	82	162.8378	82
	83	107.1133	83	102.1872	83	445.3984	83	402.5245	83	268.3636	83	225.913	83	213.5996	83	197.3401	83	22.49384	83	43.65541	83	298.0311	83	343.7244	83	235.5832	83	252.7809	83	215.1745	83	227.6965	83	76.93821	83	86.51159	83	368.0878	83	291.5977	83	242.0856	83	168.6787	83	218.2393	83	162.9381	83
	84	107.7221	84	103.5011	84	442.7695	84	399.5977	84	263.5156	84	220.7402	84	211.5315	84	194.6733	84	24.27253	84	41.13998	84	300.149	84	342.9372	84	237.0026	84	257.2569	84	212.7655	84	228.7039	84	79.95638	84	90.58353	84	366.5472	84	289.0321	84	238.6188	84	163.7925	84	216.572	84	164.4936	84
	85	109.0409	85	104.1164	85	440.2607	85	396.8923	85	258.0512	85	216.8562	85	208.9556	85	192.3231	85	25.02006	85	44.38752	85	299.1642	85	346.0247	85	236.4044	85	257.5135	85	213.382	85	227.8685	85	81.90971	85	93.57597	85	363.8858	85	285.7726	85	233.9205	85	160.8579	85	213.3973	85	165.7317	85
	86	110.8088	86	105.3514	86	436.5193	86	393.3069	86	252.9548	86	211.3345	86	206.0926	86	190.2291	86	26.23985	86	46.85909	86	299.9807	86	346.4094	86	235.6959	86	252.1947	86	209.8271	86	222.4129	86	83.5241	86	95.28893	86	360.2822	86	280.8462	86	228.8885	86	154.9174	86	211.5649	86	165.0262	86
	87	111.4499	87	105.4537	87	432.744	87	389.607	87	246.4287	87	205.6975	87	202.4028	87	186.4346	87	28.90266	87	51.85681	87	301.2125	87	348.6928	87	233.5942	87	250.327	87	205.8766	87	221.7633	87	82.42903	87	94.46933	87	356.212	87	276.1412	87	223.5813	87	150.4037	87	208.0387	87	165.2281	87
	88	111.1078	88	105.2449	88	429.3014	88	385.2677	88	241.7749	88	201.477	88	198.4505	88	183.9467	88	31.78976	88	54.02775	88	298.1896	88	351.8334	88	231.7922	88	248.9419	88	201.6585	88	220.4697	88	80.80363	88	93.49909	88	352.8661	88	271.2648	88	218.8095	88	144.6709	88	204.9033	88	160.7956	88
	89	109.9051	89	102.8257	89	424.1907	89	377.2539	89	235.5415	89	196.2596	89	196.2041	89	181.4714	89	33.48863	89	56.32778	89	293.2857	89	353.7231	89	228.9335	89	245.2762	89	197.7449	89	216.1732	89	80.55659	89	92.66054	89	350.2975	89	266.2525	89	213.7913	89	141.0402	89	204.1552	89	155.9673	89
	90	107.9853	90	100.3868	90	419.0792	90	369.0377	90	229.4609	90	191.3024	90	191.967	90	178.8747	90	34.3702	90	59.91116	90	294.3539	90	354.3284	90	225.6348	90	242.6887	90	197.162	90	208.5739	90	81.00564	90	91.96636	90	348.6786	90	264.0116	90	210.6346	90	136.2347	90	200.3044	90	149.8395	90
	91	105.2551	91	97.39128	91	412.5609	91	361.6718	91	225.5102	91	190.0573	91	189.1158	91	175.3092	91	34.36103	91	60.5931	91	293.4316	91	354.1396	91	222.4457	91	242.1101	91	192.1565	91	203.8412	91	81.93102	91	92.1862	91	347.5409	91	262.0421	91	207.4575	91	131.669	91	196.2372	91	143.8921	91
	92	103.011	92	95.06856	92	407.0015	92	354.4395	92	221.6185	92	189.1605	92	186.6864	92	172.8271	92	37.88717	92	63.80815	92	293.3976	92	350.185	92	221.5538	92	241.2564	92	193.7946	92	202.7411	92	83.41146	92	92.96592	92	346.688	92	259.3153	92	206.1875	92	128.1219	92	192.537	92	137.7593	92
	93	101.8896	93	94.4841	93	400.8986	93	347.3264	93	219.1602	93	188.5189	93	185.1737	93	168.3241	93	39.3997	93	64.48571	93	293.052	93	351.2457	93	221.5868	93	241.3278	93	191.3095	93	195.1594	93	84.63308	93	91.80571	93	344.7236	93	256.4817	93	205.4631	93	123.273	93	187.0049	93	130.0012	93
	94	102.0029	94	95.12238	94	394.5458	94	341.2567	94	216.5072	94	187.9281	94	181.6523	94	163.6028	94	41.97039	94	64.79183	94	296.412	94	350.9497	94	221.1478	94	244.2927	94	186.9037	94	196.5638	94	84.87831	94	89.81286	94	342.1125	94	252.9871	94	204.7648	94	120.8776	94	183.5238	94	127.7819	94
	95	102.9068	95	96.28493	95	388.5306	95	335.4161	95	215.9588	95	187.8159	95	179.2351	95	161.9652	95	41.87844	95	65.42055	95	295.7592	95	352.7419	95	219.9249	95	245.5709	95	191.8657	95	198.251	95	84.25859	95	88.19276	95	338.7602	95	247.5414	95	202.9467	95	121.0789	95	180.674	95	123.4616	95
	96	104.1311	96	98.58818	96	382.3741	96	329.0376	96	212.7702	96	183.8166	96	174.9637	96	158.3759	96	41.97763	96	64.11214	96	295.4632	96	353.767	96	217.7626	96	244.4432	96	187.8873	96	201.044	96	82.65703	96	87.04512	96	335.8618	96	242.2654	96	201.4756	96	120.4016	96	179.3536	96	118.7936	96
	97	106.2278	97	100.3935	97	377.3013	97	324.0045	97	210.79	97	179.0974	97	169.0659	97	153.3974	97	43.41555	97	68.71364	97	295.0273	97	356.114	97	213.6295	97	239.2172	97	186.0149	97	190.417	97	80.50423	97	85.65452	97	331.2345	97	236.1401	97	198.5004	97	118.5231	97	176.6487	97	113.4181	97
	98	109.0139	98	102.4156	98	373.0201	98	319.8975	98	207.3612	98	174.2264	98	163.0155	98	149.3255	98	45.40607	98	67.98513	98	295.2201	98	354.9488	98	210.5738	98	232.5328	98	184.571	98	187.5147	98	79.11662	98	85.92648	98	327.2028	98	230.504	98	194.7912	98	114.671	98	173.6926	98	108.3214	98
	99	111.7868	99	103.5011	99	370.3693	99	316.5526	99	204.2111	99	169.0735	99	157.4559	99	140.1306	99	44.49142	99	71.4514	99	297.2666	99	355.4991	99	208.1685	99	227.8185	99	184.4116	99	185.3559	99	78.01154	99	87.72276	99	322.6866	99	224.546	99	191.0713	99	112.2149	99	170.3998	99	106.2063	99
	100	112.5462	100	102.1815	100	367.8268	100	313.8057	100	200.8363	100	164.7894	100	151.4714	100	130.9536	100	46.28625	100	69.90137	100	294.5153	100	356.0638	100	205.9034	100	224.2823	100	181.3715	100	187.3087	100	80.59294	100	90.10036	100	318.4862	100	220.2046	100	187.0112	100	108.1567	100	167.128	100	102.0125	100
	101	112.3846	101	100.7993	101	365.0658	101	310.7189	101	197.4345	101	160.6478	101	144.0037	101	125.5502	101	45.96507	101	71.44911	101	296.203	101	354.4566	101	204.327	101	225.0525	101	178.1768	101	189.444	101	85.14572	101	92.0492	101	315.55	101	215.3286	101	183.5795	101	105.3148	101	163.9831	101	101.5081	101
	102	110.1157	102	97.47069	102	362.756	102	304.7251	102	192.9999	102	155.4122	102	137.4544	102	122.6879	102	47.23139	102	73.57784	102	295.7332	102	353.0672	102	202.2122	102	223.051	102	175.1873	102	180.9743	102	90.61891	102	96.20984	102	313.1478	102	211.7283	102	179.7343	102	100.4593	102	158.4996	102	96.49188	102
	103	106.0926	103	93.19682	103	358.6646	103	298.2915	103	187.9941	103	149.3404	103	132.5565	103	118.6707	103	51.75495	103	75.32256	103	292.4404	103	346.6444	103	198.92	103	220.8724	103	172.3069	103	176.9706	103	95.99942	103	99.21148	103	311.9417	103	209.8559	103	176.1245	103	96.34038	103	152.2794	103	92.01167	103
	104	102.43	104	89.20851	104	354.6999	104	293.0592	104	183.2896	104	144.2363	104	128.903	104	113.6054	104	48.53977	104	74.07812	104	292.3631	104	343.9282	104	196.8266	104	218.9557	104	171.2369	104	169.2723	104	98.93002	104	100.6785	104	309.6162	104	207.3211	104	172.2666	104	91.21606	104	147.777	104	87.5815	104
	105	98.65489	105	85.98302	105	350.4467	105	288.7281	105	178.6103	105	140.0704	105	124.978	105	111.3026	105	49.89001	105	68.84157	105	291.9748	105	345.8768	105	195.1883	105	218.3291	105	164.2702	105	172.0483	105	100.9901	105	101.139	105	307.3388	105	203.6893	105	169.5184	105	87.34302	105	142.4087	105	84.12054	105
	106	94.89629	106	83.57342	106	345.1454	106	283.1153	106	175.4121	106	135.6347	106	121.6988	106	107.5241	106	49.9446	106	72.64972	106	291.5772	106	347.4416	106	192.9577	106	215.4751	106	162.5645	106	178.3701	106	101.3707	106	99.1936	106	303.9295	106	198.6638	106	169.0225	106	85.19623	106	137.6378	106	80.91375	106
	107	91.49153	107	81.52589	107	339.5238	107	276.9672	107	172.3381	107	132.773	107	120.2891	107	104.9643	107	48.17839	107	72.38039	107	290.5189	107	347.175	107	190.9537	107	212.5587	107	162.6092	107	167.541	107	98.38042	107	95.24316	107	300.4388	107	194.2441	107	167.5065	107	82.9612	107	132.2099	107	75.747	107
	108	88.51246	108	81.76418	108	333.3764	108	269.6764	108	170.4671	108	131.1501	108	116.8354	108	102.2679	108	48.11487	108	73.0096	108	291.1411	108	342.1169	108	189.1276	108	211.9152	108	160.5177	108	167.4354	108	92.45741	108	90.25655	108	296.6867	108	189.2652	108	164.8508	108	81.74945	108	128.4156	108	71.00461	108
	109	87.36337	109	81.62926	109	327.7173	109	262.2711	109	166.9547	109	129.0064	109	114.0601	109	98.59318	109	48.15354	109	74.31919	109	290.9964	109	341.9828	109	187.2401	109	210.232	109	156.0305	109	166.8123	109	86.16642	109	84.67373	109	292.6588	109	184.2581	109	162.8955	109	80.61642	109	124.8288	109	65.07645	109
	110	85.1205	110	80.27579	110	321.3144	110	257.3105	110	162.5819	110	125.5419	110	111.8298	110	94.89558	110	46.96833	110	74.22884	110	286.6945	110	336.4885	110	185.5676	110	207.1442	110	156.5397	110	157.8912	110	79.68803	110	78.8429	110	288.8551	110	180.2723	110	160.5305	110	77.46162	110	121.4787	110	60.12934	110
	111	83.49945	111	77.43442	111	315.4571	111	254.7755	111	158.9656	111	121.7917	111	109.8351	111	92.6234	111	50.09325	111	75.85943	111	284.6252	111	335.4039	111	183.2861	111	208.2292	111	152.3489	111	153.9679	111	75.34353	111	74.04153	111	284.8637	111	175.8244	111	157.0409	111	74.49763	111	119.4935	111	58.56908	111
	112	80.52275	112	72.04515	112	310.5162	112	250.8701	112	155.0504	112	116.8736	112	107.9068	112	92.67246	112	49.70081	112	75.77581	112	282.2844	112	334.1476	112	182.1169	112	204.7267	112	150.5137	112	150.8796	112	74.18347	112	72.83145	112	280.3938	112	171.5783	112	153.4085	112	72.49657	112	117.0641	112	56.97623	112
	113	77.50465	113	66.77025	113	305.2677	113	245.1309	113	150.0956	113	110.726	113	104.1122	113	90.87971	113	49.82288	113	74.57188	113	281.7236	113	333.7498	113	181.1208	113	199.8043	113	148.0995	113	149.9024	113	75.05824	113	73.5496	113	274.9024	113	167.858	113	149.7015	113	71.71725	113	112.4458	113	55.17159	113
	114	74.0202	114	61.63829	114	300.2773	114	238.1576	114	144.9116	114	105.7874	114	99.86678	114	88.94817	114	52.17794	114	73.7957	114	274.8043	114	328.6307	114	175.6157	114	202.3849	114	141.0634	114	140.6501	114	76.35692	114	75.52233	114	270.2899	114	163.8374	114	145.8986	114	69.67009	114	106.8997	114	51.97392	114
	115	71.74854	115	58.20619	115	294.8978	115	231.5929	115	140.7489	115	102.643	115	95.21934	115	83.25014	115	50.5991	115	71.66254	115	273.2593	115	321.9784	115	174.271	115	199.7272	115	141.1858	115	139.4102	115	78.21336	115	77.39989	115	268.0277	115	158.5662	115	141.2252	115	67.28979	115	105.245	115	48.48241	115
	116	68.57668	116	55.01055	116	288.6551	116	225.2823	116	136.2402	116	98.71155	116	91.89755	116	77.06665	116	52.13167	116	71.16473	116	268.0518	116	322.2982	116	171.1003	116	196.0919	116	136.1394	116	135.469	116	80.92838	116	77.27051	116	264.1832	116	154.8587	116	136.2543	116	63.4087	116	102.9503	116	45.25455	116
	117	66.17107	117	53.78837	117	283.0319	117	220.2348	117	132.8428	117	96.78905	117	86.5941	117	71.14011	117	50.88433	117	68.79182	117	267.0165	117	321.34	117	168.0146	117	194.8142	117	136.5848	117	126.4743	117	82.09339	117	75.90685	117	260.2958	117	152.3023	117	132.9909	117	57.96359	117	99.03828	117	41.03997	117
	118	63.44241	118	52.63475	118	277.5479	118	215.5025	118	130.1992	118	95.29881	118	82.4225	118	68.49628	118	49.40806	118	67.64067	118	267.1456	118	318.2524	118	167.8698	118	194.7672	118	137.9006	118	129.9225	118	80.44858	118	73.24686	118	255.1944	118	149.0959	118	129.6262	118	54.15648	118	94.96098	118	39.79497	118
	119	62.71984	119	53.0049	119	272.0709	119	208.6322	119	127.0182	119	92.74465	119	78.2433	119	67.69875	119	46.01435	119	69.96297	119	267.0536	119	317.1322	119	166.3138	119	192.3946	119	135.5394	119	130.1779	119	77.8999	119	71.30673	119	250.2865	119	143.7368	119	126.0739	119	49.70077	119	90.81619	119	35.32838	119
	120	61.27177	120	52.6592	120	266.4638	120	202.6194	120	125.9246	120	89.16127	120	74.72554	120	63.27478	120	46.1991	120	69.76295	120	262.0524	120	315.6485	120	165.2729	120	191.0964	120	131.9129	120	132.9596	120	73.77078	120	66.52399	120	244.9072	120	138.45	120	123.6416	120	45.83728	120	86.03467	120	31.91802	120
	121	60.83818	121	53.21408	121	260.828	121	196.8405	121	124.3417	121	87.52579	121	71.28468	121	60.72779	121	46.3641	121	69.97014	121	262.4261	121	312.0865	121	164.8971	121	190.2816	121	131.8949	121	131.3706	121	69.18586	121	61.56144	121	239.5361	121	132.8394	121	122.2286	121	42.14016	121	82.81639	121	28.91921	121
	122	59.83396	122	52.88191	122	255.4236	122	191.5923	122	122.2278	122	84.40662	122	68.30937	122	58.4163	122	46.06703	122	73.4817	122	259.0649	122	306.4948	122	163.3168	122	186.4144	122	128.7089	122	133.6077	122	66.09208	122	58.03939	122	234.272	122	127.6644	122	120.8114	122	40.46949	122	79.40794	122	25.92136	122
	123	59.43995	123	51.31595	123	250.2775	123	187.5934	123	118.2808	123	79.76554	123	65.23515	123	53.55832	123	47.16512	123	72.98582	123	256.5276	123	304.4998	123	162.7134	123	185.2598	123	128.0953	123	132.7492	123	64.00889	123	55.59085	123	229.0247	123	121.7763	123	119.3765	123	39.71722	123	76.11062	123	23.71615	123
	124	60.03198	124	50.11656	124	245.0262	124	183.278	124	115.2658	124	75.60667	124	64.07212	124	52.09051	124	47.07584	124	70.3056	124	252.2251	124	301.274	124	160.4593	124	183.2435	124	123.6854	124	129.2873	124	63.64036	124	55.30981	124	223.6777	124	116.09	124	115.9709	124	38.30262	124	73.0553	124	19.47474	124
	125	59.04368	125	48.87254	125	241.0791	125	178.9877	125	111.819	125	68.81432	125	63.3269	125	51.31874	125	49.06528	125	69.21066	125	249.6242	125	295.9883	125	158.9646	125	180.563	125	118.0108	125	123.3609	125	64.47652	125	56.85026	125	218.5016	125	109.7408	125	110.9999	125	37.33504	125	70.41553	125	16.93339	125
	126	58.40611	126	46.24729	126	236.9968	126	173.9411	126	106.451	126	63.17902	126	62.49277	126	50.84661	126	48.9977	126	67.65794	126	247.5864	126	294.6775	126	157.2647	126	180.4261	126	118.8442	126	124.323	126	66.35373	126	58.30988	126	213.6554	126	103.6574	126	107.3244	126	33.73688	126	67.37742	126	11.35666	126
	127	57.11123	127	42.64769	127	233.7757	127	170.7739	127	101.8821	127	58.79357	127	59.83361	127	48.24644	127	49.1729	127	65.05336	127	246.5271	127	291.0705	127	155.4596	127	179.4633	127	117.8907	127	120.6721	127	68.17281	127	58.82824	127	208.6337	127	98.80296	127	105.1934	127	29.70904	127	64.4732	127	9.359818	127
	128	54.25048	128	39.0063	128	230.6835	128	168.6387	128	96.8961	128	54.90585	128	57.01864	128	47.44999	128	50.12417	128	64.88973	128	241.1149	128	289.2677	128	151.0458	128	176.884	128	115.2959	128	117.6209	128	68.9116	128	60.01899	128	203.5648	128	93.5114	128	100.745	128	26.63194	128	62.59838	128	7.476943	128
	129	50.62974	129	34.4865	129	227.0623	129	165.7354	129	92.82526	129	50.8522	129	54.44308	129	43.68626	129	48.44199	129	64.72074	129	239.1798	129	288.3903	129	151.1075	129	176.5526	129	114.453	129	124.7029	129	69.24767	129	60.65079	129	199.5202	129	88.48225	129	96.05158	129	23.71435	129	59.61509	129	5.669902	129
	130	47.38916	130	30.10004	130	222.279	130	161.9259	130	87.87789	130	46.51758	130	51.7757	130	36.9397	130	48.65789	130	67.24411	130	239.0396	130	286.0527	130	144.4678	130	173.3357	130	113.6982	130	117.9825	130	68.68013	130	58.26398	130	195.3934	130	83.92625	130	90.49088	130	21.00547	130	58.18053	130	4.505352	130
	131	43.39559	131	27.84923	131	217.5362	131	157.3726	131	84.23486	131	44.24298	131	49.22184	131	35.21024	131	45.55759	131	64.38392	131	236.3931	131	283.9135	131	141.7601	131	167.8264	131	110.3852	131	106.6365	131	65.93964	131	55.43525	131	192.116	131	79.68326	131	85.87282	131	16.18826	131	54.33913	131	3.273907	131
	132	40.29127	132	27.83434	132	211.7491	132	152.4212	132	80.32181	132	41.36404	132	45.57522	132	35.43744	132	44.49927	132	65.43367	132	234.5277	132	281.8975	132	136.0202	132	158.7585	132	106.572	132	102.5014	132	62.02782	132	51.0716	132	187.7935	132	74.95301	132	83.32514	132	12.07422	132	50.87762	132	4.417548	132
	133	36.98254	133	26.94678	133	207.2797	133	146.8201	133	77.10782	133	39.13306	133	41.83117	133	34.39682	133	41.48594	133	61.67466	133	232.0022	133	276.9613	133	134.0141	133	157.523	133	101.268	133	97.31459	133	58.14567	133	46.08606	133	183.0406	133	71.74358	133	79.69989	133	6.209722	133	49.48287	133	.3135824	133
	134	33.76331	134	24.43402	134	201.5826	134	141.7683	134	74.45246	134	37.1012	134	37.52312	134	33.38356	134	42.73977	134	63.76889	134	230.5523	134	272.5897	134	133.4135	134	156.0318	134	99.69316	134	93.50666	134	54.71343	134	41.70554	134	178.5149	134	68.60433	134	76.35549	134	1.105321	134	47.95068	134	-.7890463	134
	135	31.72568	135	21.8053	135	196.2947	135	137.5446	135	73.12312	135	35.38691	135	32.33358	135	29.00394	135	41.04084	135	66.21245	135	227.3753	135	267.185	135	132.6257	135	155.2509	135	96.47852	135	93.60883	135	51.10305	135	38.5336	135	173.8361	135	65.8466	135	74.66514	135	-1.402904	135	45.21581	135	-4.028461	135
	136	29.49742	136	19.40967	136	191.1748	136	132.8169	136	70.51277	136	33.20214	136	30.50416	136	22.56379	136	39.30973	136	64.80398	136	223.9583	136	262.2848	136	131.0713	136	154.2835	136	94.8536	136	93.38829	136	48.05219	136	36.53705	136	168.8433	136	63.19474	136	72.69115	136	-4.027674	136	40.38921	136	-8.780901	136
	137	26.02797	137	17.85776	137	187.2516	137	130.8122	137	67.84041	137	29.52404	137	25.98372	137	16.20543	137	40.14635	137	61.79406	137	220.1189	137	259.6937	137	129.7289	137	151.8701	137	93.55605	137	92.98891	137	45.64497	137	33.30639	137	164.1562	137	59.74375	137	70.58826	137	-6.529086	137	36.04713	137	-11.83112	137
	138	24.47655	138	17.291	138	182.8186	138	128.5673	138	65.98122	138	27.84656	138	21.56333	138	15.01258	138	42.21216	138	58.08799	138	218.0563	138	255.9743	138	127.4603	138	149.3309	138	92.45166	138	93.68367	138	44.49476	138	31.2264	138	160.5807	138	55.46396	138	68.25478	138	-9.429359	138	32.44875	138	-13.02456	138
	139	22.28057	139	14.62277	139	177.7998	139	125.307	139	62.78577	139	24.79283	139	18.52126	139	12.40465	139	43.03118	139	57.46358	139	215.2036	139	251.4356	139	123.7227	139	146.4804	139	91.87	139	94.71568	139	43.9215	139	29.50021	139	157.9716	139	50.44241	139	65.61858	139	-10.68825	139	31.02499	139	-14.00171	139
	140	21.45228	140	12.97692	140	173.5446	140	120.729	140	60.11083	140	22.26784	140	16.93524	140	10.33613	140	42.68469	140	57.13004	140	210.3824	140	253.5479	140	122.3041	140	143.9813	140	84.84114	140	91.4101	140	43.76326	140	28.39372	140	154.0148	140	46.06304	140	61.98573	140	-12.20693	140	28.16987	140	-15.84295	140
	141	19.23317	141	10.1223	141	170.5222	141	115.822	141	57.13463	141	21.15962	141	14.7401	141	9.884904	141	42.17868	141	54.24119	141	209.5928	141	248.1746	141	119.2063	141	142.1418	141	83.30089	141	82.81933	141	43.13692	141	27.35963	141	150.049	141	41.72271	141	58.79842	141	-14.31581	141	26.49988	141	-18.32256	141
	142	16.24693	142	8.513173	142	166.2776	142	111.4784	142	53.72058	142	18.49348	142	13.66415	142	7.694813	142	42.83553	142	53.10938	142	204.3829	142	246.1057	142	115.6763	142	139.2926	142	79.93781	142	80.28651	142	42.09678	142	26.0639	142	146.021	142	37.67282	142	55.92255	142	-15.75223	142	23.49949	142	-20.05652	142
	143	14.27258	143	6.667397	143	162.8837	143	108.1822	143	51.02699	143	15.82701	143	11.4413	143	5.459102	143	38.56606	143	48.94717	143	202.5871	143	250.948	143	115.7128	143	136.6843	143	80.3652	143	78.11034	143	40.83888	143	24.18789	143	141.8479	143	35.28316	143	52.26467	143	-19.32479	143	21.27009	143	-24.36214	143
	144	12.04714	144	3.468626	144	159.4007	144	106.5473	144	47.72157	144	13.73948	144	9.558627	144	3.101801	144	38.60511	144	50.64295	144	200.2926	144	244.0871	144	112.8398	144	135.3408	144	75.1555	144	77.59908	144	39.18725	144	20.53926	144	138.4583	144	32.97505	144	48.87579	144	-22.02128	144	20.33407	144	-24.75545	144
	145	10.24951	145	-8.956313E-02	145	155.9779	145	104.0975	145	45.56276	145	13.37883	145	7.565253	145	2.623971	145	34.65125	145	50.82445	145	196.7768	145	241.6504	145	110.7006	145	135.6302	145	75.1989	145	76.75719	145	37.29213	145	18.27777	145	135.236	145	29.80731	145	45.70097	145	-24.24201	145	18.88425	145	-26.9207	145
	146	8.535063	146	-3.327221	146	152.6196	146	100.8419	146	43.3323	146	10.75768	146	5.708707	146	.4032188	146	32.92807	146	47.16399	146	194.3763	146	237.728	146	110.065	146	135.4809	146	74.91243	146	76.29842	146	35.21795	146	16.7798	146	133.5348	146	26.53928	146	42.10267	146	-26.636	146	17.26776	146	-28.56803	146
	147	6.790514	147	-5.454659	147	148.8288	147	97.26907	147	41.82428	147	9.484331	147	3.831071	147	-2.019189	147	31.80729	147	45.9544	147	190.4535	147	230.9876	147	107.8206	147	132.121	147	73.47823	147	78.47276	147	32.69007	147	15.0245	147	131.4139	147	23.05391	147	38.62701	147	-30.01904	147	14.98951	147	-30.26342	147
	148	5.047905	148	-6.377564	148	145.6766	148	94.45349	148	40.50102	148	8.504223	148	2.026708	148	-3.559355	148	30.15575	148	51.91294	148	188.6848	148	228.2782	148	105.4015	148	129.2298	148	70.88696	148	75.58989	148	30.41836	148	13.48553	148	129.092	148	20.28952	148	35.97886	148	-33.86502	148	11.97172	148	-33.58245	148
	149	4.057358	149	-6.164698	149	142.5973	149	92.86544	149	39.10284	149	5.415043	149	.2584314	149	-6.309253	149	34.311	149	53.5928	149	188.3012	149	228.5925	149	103.4443	149	126.6217	149	76.10063	149	76.14911	149	29.65168	149	10.87477	149	126.0336	149	18.96251	149	34.46218	149	-35.95741	149	10.00937	149	-34.05918	149
	150	2.584506	150	-5.598844	150	139.1962	150	91.66801	150	37.55717	150	3.446004	150	-2.204062	150	-8.723323	150	31.21834	150	50.82269	150	183.9201	150	224.6299	150	100.9094	150	121.7929	150	70.40648	150	74.34794	150	28.29929	150	9.372334	150	121.6593	150	18.39295	150	33.77851	150	-39.28764	150	7.218955	150	-37.06449	150
	151	.3046513	151	-6.904704	151	135.9028	151	91.1032	151	35.52251	151	1.376373	151	-5.286164	151	-10.13846	151	31.3928	151	48.18259	151	180.7547	151	220.6817	151	99.74279	151	121.3202	151	72.00419	151	71.99104	151	27.21339	151	8.28176	151	117.3022	151	17.31461	151	33.17383	151	-41.03961	151	4.625023	151	-36.43327	151
	152	-.5930394	152	-8.883486	152	132.3185	152	87.21152	152	33.67426	152	-.4004579	152	-7.337605	152	-11.32172	152	30.31869	152	48.0932	152	178.9444	152	218.1345	152	96.73158	152	119.1645	152	73.70916	152	64.61179	152	26.87739	152	8.879513	152	113.8667	152	14.60874	152	33.27795	152	-41.66716	152	1.756016	152	-38.9517	152
	153	-1.954475	153	-12.87458	153	129.5798	153	81.56851	153	31.37513	153	-3.256696	153	-10.46271	153	-13.47341	153	30.60304	153	44.52886	153	175.2185	153	208.154	153	93.19255	153	113.8521	153	69.43478	153	61.81875	153	26.35877	153	9.136334	153	110.5042	153	11.02777	153	31.56223	153	-42.7121	153	-.1804721	153	-40.20929	153
	154	-3.780974	154	-14.857	154	126.4609	154	77.81235	154	29.34118	154	-5.469514	154	-11.79342	154	-14.94673	154	33.24319	154	44.98521	154	174.3163	154	207.5674	154	89.87554	154	109.1741	154	66.44197	154	64.66063	154	25.07287	154	8.079995	154	107.0234	154	6.974802	154	29.39547	154	-44.39885	154	-2.69949	154	-41.25042	154
	155	-5.333197	155	-16.85941	155	122.9029	155	75.85174	155	27.49884	155	-6.957747	155	-12.96368	155	-15.11055	155	30.34031	155	43.8656	155	169.4751	155	207.1369	155	85.83311	155	108.7843	155	64.82605	155	60.82804	155	24.58457	155	7.185196	155	103.4161	155	3.989804	155	27.60035	155	-45.10982	155	-4.317588	155	-43.63744	155
	156	-6.858247	156	-18.15895	156	120.1186	156	74.8347	156	24.25132	156	-9.670917	156	-14.15155	156	-16.9337	156	29.03404	156	42.31099	156	164.2709	156	202.5282	156	84.00356	156	102.2542	156	64.43642	156	59.60926	156	24.30931	156	6.035613	156	99.85074	156	.5626848	156	25.02504	156	-44.58111	156	-6.491171	156	-42.69453	156
	157	-9.006886	157	-20.82248	157	117.8338	157	71.98821	157	21.35938	157	-11.04655	157	-14.24382	157	-17.1637	157	28.18204	157	41.13895	157	162.1711	157	197.4693	157	80.10101	157	100.0383	157	60.90507	157	57.89005	157	23.41463	157	5.265179	157	95.76144	157	-2.779674	157	23.03127	157	-44.24546	157	-7.800831	157	-45.19857	157
	158	-10.81438	158	-23.25029	158	115.2034	158	68.0762	158	18.96161	158	-11.5568	158	-14.40598	158	-17.38885	158	31.07935	158	42.30592	158	157.9935	158	192.7232	158	78.71365	158	99.56477	158	60.06633	158	56.6771	158	22.26627	158	4.171338	158	91.15072	158	-6.688781	158	20.79202	158	-43.39667	158	-9.225996	158	-47.51322	158
	159	-11.33221	159	-23.79326	159	112.1436	159	64.75314	159	16.74154	159	-12.60364	159	-15.48116	159	-18.66729	159	26.01575	159	37.99139	159	157.8898	159	194.9146	159	76.62833	159	97.9384	159	54.91018	159	56.73122	159	21.16646	159	3.608033	159	87.70322	159	-9.99013	159	18.14181	159	-44.09587	159	-10.77675	159	-50.57279	159
	160	-12.57776	160	-23.69381	160	108.5704	160	61.69614	160	14.88087	160	-13.75084	160	-16.02176	160	-20.11583	160	26.83928	160	38.26443	160	155.0735	160	190.1177	160	75.9054	160	97.11327	160	54.55162	160	56.38089	160	20.52136	160	1.376738	160	84.33154	160	-13.5135	160	16.55102	160	-48.22216	160	-10.88492	160	-52.50974	160
	161	-13.02445	161	-23.1696	161	105.3221	161	60.76014	161	13.6378	161	-14.65124	161	-16.43189	161	-20.80235	161	24.68673	161	40.36167	161	151.4216	161	186.554	161	74.27652	161	96.71095	161	53.09322	161	57.28438	161	18.459	161	-.1266707	161	81.84077	161	-15.99552	161	15.47947	161	-50.0691	161	-10.89396	161	-51.10403	161
	162	-14.25659	162	-23.45671	162	101.623	162	57.90726	162	13.60682	162	-14.54091	162	-16.7167	162	-20.96826	162	23.28362	162	38.47042	162	148.1658	162	185.5895	162	72.55811	162	94.97889	162	51.58524	162	55.70381	162	16.05683	162	-.5225682	162	79.10928	162	-18.87571	162	14.25757	162	-51.77341	162	-12.29219	162	-51.46025	162
	163	-14.76723	163	-25.73597	163	98.23289	163	54.80712	163	13.10084	163	-15.18932	163	-18.0379	163	-22.89382	163	24.81651	163	37.78102	163	144.8788	163	185.8527	163	71.44823	163	90.70448	163	46.7195	163	56.14564	163	15.42204	163	-1.887227	163	75.81169	163	-21.64324	163	13.86681	163	-52.37508	163	-13.00321	163	-52.63754	163
	164	-15.15826	164	-28.20263	164	94.78532	164	52.13921	164	12.76041	164	-15.22825	164	-20.0321	164	-24.51135	164	24.00453	164	34.95803	164	142.4755	164	174.3861	164	68.23	164	89.91312	164	45.97599	164	49.47822	164	12.02696	164	-3.494192	164	73.70308	164	-23.75979	164	12.67603	164	-54.07028	164	-15.5923	164	-54.97163	164
	165	-16.30315	165	-31.0232	165	92.53601	165	49.79501	165	12.49294	165	-14.91984	165	-21.73775	165	-24.9494	165	20.97607	165	33.3931	165	142.0129	165	173.1988	165	66.83697	165	85.58297	165	45.28447	165	51.20307	165	10.96292	165	-6.031368	165	71.4511	165	-25.25519	165	12.8739	165	-53.82763	165	-15.679	165	-55.09698	165
	166	-17.19341	166	-31.97345	166	90.10193	166	48.52623	166	11.23735	166	-17.4344	166	-22.68228	166	-26.51853	166	21.81075	166	30.67232	166	138.115	166	167.5631	166	65.92897	166	82.93626	166	44.03608	166	47.71167	166	9.663639	166	-8.930578	166	68.03699	166	-25.79029	166	12.88296	166	-54.24886	166	-18.07036	166	-54.65295	166
	167	-18.61591	167	-33.5093	167	87.80077	167	47.77901	167	11.57883	167	-19.6189	167	-24.15026	167	-26.55168	167	20.66978	167	32.87278	167	135.5876	167	163.9798	167	63.59097	167	80.15873	167	45.32071	167	47.29699	167	8.395821	167	-11.15753	167	63.80533	167	-26.08878	167	14.08497	167	-56.1107	167	-18.56962	167	-55.37513	167
	168	-20.31029	168	-33.57495	168	86.15086	168	46.68541	168	9.42861	168	-20.80824	168	-24.51734	168	-24.77147	168	18.0573	168	33.0841	168	134.3049	168	161.9285	168	62.42834	168	79.95248	168	44.27363	168	48.95811	168	6.588203	168	-12.22469	168	61.21435	168	-29.09697	168	14.73928	168	-55.13655	168	-19.73935	168	-53.77858	168
	169	-21.85357	169	-33.88173	169	83.63775	169	44.79541	169	8.211851	169	-20.49162	169	-26.44103	169	-22.85878	169	20.33998	169	30.43571	169	129.8406	169	158.2173	169	59.97985	169	77.17559	169	46.59725	169	45.58787	169	5.483727	169	-11.89853	169	60.14448	169	-31.58992	169	14.11867	169	-54.78602	169	-20.22055	169	-55.56252	169
	170	-21.67331	170	-34.48897	170	81.08344	170	41.32379	170	5.441558	170	-22.14211	170	-27.84496	170	-23.16401	170	18.43616	170	28.41111	170	128.2241	170	155.1073	170	57.45293	170	76.18823	170	44.97535	170	42.9961	170	4.248884	170	-12.87122	170	57.46619	170	-34.4191	170	11.93818	170	-54.8944	170	-20.29876	170	-56.56835	170
	171	-22.8287	171	-34.90528	171	78.56162	171	38.70135	171	4.849938	171	-23.19571	171	-30.12356	171	-24.15697	171	20.3592	171	28.56641	171	130.3643	171	156.5818	171	54.07871	171	74.80576	171	44.94021	171	43.87805	171	3.282881	171	-14.68455	171	54.50397	171	-36.09921	171	9.995655	171	-54.96699	171	-21.4727	171	-56.7823	171
	172	-24.26822	172	-35.00743	172	75.71169	172	35.54064	172	2.38203	172	-25.11992	172	-30.38713	172	-27.18748	172	19.42657	172	29.57893	172	125.6574	172	152.0661	172	53.53094	172	72.25805	172	44.32041	172	44.61729	172	2.943678	172	-16.11027	172	52.16246	172	-37.53907	172	8.735089	172	-53.91746	172	-22.46587	172	-56.79237	172
	173	-25.05346	173	-35.13216	173	72.73445	173	33.54111	173	-.3821412	173	-27.27062	173	-31.41022	173	-31.44052	173	15.84976	173	28.04374	173	121.4872	173	149.0664	173	50.75745	173	66.42937	173	43.6211	173	42.68288	173	2.953127	173	-16.45405	173	49.06037	173	-38.00928	173	7.86282	173	-53.29419	173	-23.62003	173	-57.09872	173
	174	-26.15549	174	-36.06338	174	70.611	174	33.03777	174	-2.130567	174	-26.39296	174	-32.66917	174	-31.19181	174	16.37073	174	25.3699	174	118.1713	174	144.1187	174	47.40354	174	66.41454	174	42.95564	174	47.59822	174	2.389295	174	-16.74197	174	46.227	174	-39.70108	174	5.980741	174	-54.16756	174	-24.36396	174	-58.19914	174
	175	-26.43276	175	-36.42122	175	68.72429	175	31.35199	175	-3.646683	175	-25.61699	175	-32.82413	175	-30.62887	175	15.74064	175	26.46885	175	115.0174	175	135.9652	175	45.33974	175	68.27935	175	41.03984	175	47.97786	175	1.719872	175	-16.64183	175	43.13995	175	-42.01859	175	4.159154	175	-54.61691	175	-24.12722	175	-57.39625	175
	176	-27.23738	176	-37.84395	176	66.27411	176	29.95703	176	-3.650491	176	-26.48136	176	-31.75448	176	-30.3393	176	12.92922	176	22.67213	176	110.7707	176	134.0229	176	43.36798	176	62.9726	176	37.53102	176	44.83408	176	1.63789	176	-16.58086	176	40.67869	176	-43.92408	176	3.385742	176	-56.38021	176	-24.30841	176	-60.13568	176
	177	-27.92303	177	-38.29343	177	63.56839	177	29.2624	177	-4.505339	177	-27.64209	177	-32.39415	177	-32.09163	177	13.02911	177	20.19732	177	105.0233	177	129.184	177	42.97949	177	62.02914	177	32.02343	177	39.36382	177	1.663448	177	-19.03441	177	38.03748	177	-45.67341	177	2.598075	177	-58.21826	177	-23.16233	177	-58.84595	177
	178	-27.57564	178	-37.6821	178	61.3247	178	28.63875	178	-4.734317	178	-28.79345	178	-32.48684	178	-31.70582	178	14.25276	178	19.4694	178	106.3349	178	129.1568	178	42.3145	178	62.11069	178	29.20405	178	35.40175	178	1.039399	178	-20.68231	178	35.49073	178	-48.0346	178	3.094335	178	-58.13582	178	-21.64143	178	-56.93842	178
	179	-28.37548	179	-38.54902	179	57.65123	179	24.77801	179	-3.944788	179	-29.56632	179	-32.88017	179	-32.32994	179	15.55576	179	20.22264	179	103.2013	179	128.7869	179	43.24821	179	62.00711	179	26.4555	179	35.14624	179	.166866	179	-19.28438	179	32.87297	179	-50.165	179	4.962521	179	-55.91783	179	-19.77901	179	-55.51685	179
	180	-29.51965	180	-39.33447	180	54.49359	180	20.79856	180	-4.690771	180	-30.61155	180	-33.75807	180	-34.01933	180	9.882868	180	16.57328	180	101.8354	180	126.6182	180	43.6588	180	61.27332	180	25.75186	180	36.97412	180	-.654734	180	-19.74012	180	30.2909	180	-51.88595	180	5.323408	180	-53.54411	180	-20.24189	180	-53.23714	180
	181	-29.59461	181	-40.04188	181	51.3218	181	17.82158	181	-4.213361	181	-31.1827	181	-33.93948	181	-34.51191	181	10.81146	181	12.98195	181	97.50327	181	122.1275	181	45.55752	181	63.08881	181	25.8733	181	37.53292	181	-1.155082	181	-20.00074	181	28.66579	181	-52.88855	181	6.141673	181	-52.38433	181	-21.21751	181	-52.12704	181
	182	-29.20909	182	-40.87912	182	48.12569	182	16.08767	182	-4.292346	182	-31.37855	182	-36.0703	182	-35.36393	182	9.396843	182	9.852205	182	94.86635	182	121.0872	182	47.52072	182	66.4379	182	26.82341	182	39.34473	182	-2.108522	182	-21.02916	182	26.1025	182	-54.32372	182	7.865831	182	-51.07145	182	-21.58189	182	-52.3662	182
	183	-29.9	183	-41.94823	183	45.51593	183	14.59782	183	-4.13399	183	-32.21952	183	-37.47568	183	-36.099	183	11.35631	183	12.39717	183	94.01592	183	117.438	183	48.3417	183	65.82607	183	27.43988	183	35.4721	183	-2.356495	183	-21.90718	183	23.49295	183	-55.83277	183	8.042828	183	-52.07161	183	-19.43737	183	-54.22326	183
	184	-30.82295	184	-42.97721	184	43.58189	184	13.37463	184	-3.10702	184	-29.89369	184	-38.46721	184	-36.29221	184	10.19242	184	7.740725	184	87.7297	184	110.673	184	45.19948	184	61.56227	184	23.78075	184	35.28874	184	-3.784789	184	-22.71644	184	20.32069	184	-56.9872	184	9.484646	184	-52.23771	184	-20.40311	184	-54.1677	184
	185	-32.00913	185	-43.06314	185	40.47099	185	10.40613	185	-3.044227	185	-26.71888	185	-39.1221	185	-35.69616	185	8.583124	185	8.972598	185	87.92036	185	106.1158	185	41.73306	185	52.849	185	23.4648	185	35.43485	185	-5.132735	185	-21.96871	185	18.15833	185	-58.90117	185	9.008429	185	-50.55506	185	-20.80533	185	-52.97964	185
	186	-32.94935	186	-44.81293	186	38.70135	186	7.483644	186	-3.646076	186	-25.81256	186	-40.70179	186	-35.46918	186	6.76925	186	6.834887	186	82.16283	186	105.053	186	39.44108	186	49.57067	186	22.83466	186	29.43135	186	-6.244922	186	-21.56521	186	15.97892	186	-60.11163	186	6.719255	186	-49.58887	186	-21.56107	186	-53.44439	186
	187	-33.76481	187	-45.41187	187	36.28173	187	5.91144	187	-6.003241	187	-27.28272	187	-41.3596	187	-36.37363	187	11.87675	187	10.07334	187	77.40218	187	104.4318	187	36.31011	187	45.6087	187	21.19921	187	28.74674	187	-6.593327	187	-23.23051	187	13.00884	187	-61.79668	187	4.848089	187	-48.75574	187	-24.61276	187	-52.3791	187
	188	-35.29851	188	-45.73691	188	35.87432	188	6.291184	188	-8.419928	188	-29.02518	188	-41.58332	188	-35.23436	188	10.22481	188	8.593926	188	77.11282	188	102.3442	188	37.52969	188	46.8181	188	17.21006	188	23.22353	188	-7.121362	188	-24.67323	188	9.760602	188	-62.08302	188	2.905095	188	-47.55493	188	-26.2863	188	-51.95275	188
	189	-35.82095	189	-45.68353	189	33.796	189	5.293601	189	-9.544832	189	-32.7061	189	-41.32641	189	-35.30641	189	13.02976	189	6.902717	189	73.98729	189	97.49939	189	38.60057	189	53.42714	189	18.02072	189	24.50558	189	-7.474917	189	-25.59965	189	6.797371	189	-63.83563	189	2.257474	189	-46.24698	189	-27.60139	189	-50.38638	189
	190	-35.78947	190	-45.40536	190	32.07066	190	4.900621	190	-10.74555	190	-34.98209	190	-41.17465	190	-35.91325	190	8.044024	190	3.701172	190	71.34902	190	93.88197	190	36.495	190	49.78417	190	15.43012	190	18.56124	190	-8.389441	190	-25.90346	190	4.693379	190	-66.26004	190	1.363844	190	-46.2163	190	-26.9556	190	-51.5241	190
	191	-35.81171	191	-46.60475	191	29.82061	191	3.615735	191	-12.75846	191	-33.90911	191	-40.92726	191	-35.0721	191	13.53549	191	3.814961	191	67.16088	191	90.66544	191	38.04305	191	50.22475	191	13.61903	191	16.44137	191	-9.318525	191	-26.53254	191	1.860291	191	-69.26925	191	1.506062	191	-45.8218	191	-28.35913	191	-52.03861	191
	192	-35.70935	192	-46.43399	192	28.45698	192	.8891086	192	-12.98441	192	-32.5714	192	-41.2664	192	-35.81272	192	13.0962	192	3.543477	192	66.51189	192	88.77415	192	33.52344	192	47.77735	192	13.33322	192	15.93403	192	-10.1163	192	-26.82498	192	-1.463599	192	-71.58739	192	1.459837	192	-46.0332	192	-29.40242	192	-52.02697	192
	193	-36.60056	193	-46.99862	193	26.4308	193	-.5661226	193	-13.73985	193	-32.84823	193	-40.80351	193	-36.56745	193	7.504444	193	-5.136992	193	64.20321	193	88.07102	193	31.70902	193	44.02155	193	11.02131	193	12.64169	193	-10.47324	193	-27.75072	193	-4.463215	193	-72.41818	193	1.828861	193	-46.9124	193	-30.74354	193	-55.21543	193
	194	-36.423	194	-47.83581	194	24.40314	194	-.3249935	194	-13.69564	194	-33.88934	194	-40.97941	194	-37.96	194	12.42503	194	-4.810584	194	61.60988	194	82.50492	194	30.15057	194	42.27348	194	7.553884	194	13.14319	194	-11.36674	194	-30.05359	194	-7.8317	194	-72.2053	194	2.836314	194	-48.11933	194	-30.82032	194	-53.95236	194
	195	-37.31167	195	-48.00748	195	23.11284	195	-.5077617	195	-13.21502	195	-32.45356	195	-41.46329	195	-37.20652	195	9.125189	195	-4.037197	195	60.8908	195	81.85319	195	25.54111	195	41.6842	195	5.074955	195	12.48904	195	-11.77269	195	-30.41843	195	-10.52401	195	-72.72625	195	4.760449	195	-47.95	195	-31.27833	195	-54.38603	195
	196	-37.89422	196	-48.9664	196	21.50167	196	-1.82202	196	-11.70616	196	-32.61081	196	-41.79086	196	-36.56638	196	7.511141	196	-5.27	196	57.72249	196	78.2551	196	24.34343	196	40.20615	196	2.597657	196	12.1781	196	-12.87105	196	-29.948	196	-12.0951	196	-74.66953	196	6.523416	196	-47.1451	196	-30.36661	196	-53.90412	196
	197	-38.59572	197	-49.62189	197	20.42086	197	-2.330379	197	-11.79964	197	-30.5015	197	-41.9591	197	-36.29833	197	5.271794	197	-7.75243	197	55.28527	197	74.63891	197	27.31965	197	39.59052	197	.5107445	197	7.859643	197	-12.96959	197	-30.46702	197	-14.04881	197	-77.18074	197	6.721732	197	-47.58664	197	-30.15073	197	-52.35024	197
	198	-38.81567	198	-49.58569	198	18.7575	198	-4.111814	198	-10.38274	198	-27.85151	198	-42.68455	198	-35.75379	198	9.095027	198	-9.925589	198	54.67398	198	76.7477	198	24.79821	198	34.69594	198	1.458446	198	8.680067	198	-13.00117	198	-30.70957	198	-16.00124	198	-78.50017	198	6.782263	198	-48.67862	198	-29.8979	198	-53.03902	198
	199	-38.83945	199	-48.7375	199	18.43298	199	-5.220357	199	-11.20245	199	-28.26444	199	-42.91838	199	-36.71132	199	6.88597	199	-14.76649	199	51.05792	199	74.23443	199	23.36077	199	35.51461	199	2.879748	199	10.74119	199	-14.71326	199	-31.15331	199	-17.84383	199	-78.9174	199	7.181014	199	-48.50701	199	-29.7208	199	-53.37925	199
	200	-39.494	200	-47.68056	200	17.18688	200	-5.27371	200	-10.83974	200	-29.36087	200	-43.2954	200	-35.63393	200	2.075625	200	-13.96504	200	51.78385	200	69.40735	200	21.06322	200	34.15267	200	1.659306	200	10.85593	200	-16.24136	200	-31.18989	200	-19.83354	200	-78.00959	200	7.33666	200	-49.20109	200	-30.73183	200	-54.45132	200
	201	-39.78849	201	-47.35406	201	17.05404	201	-6.239518	201	-12.16259	201	-31.95368	201	-43.09292	201	-35.66715	201	5.452603	201	-12.63693	201	50.4073	201	71.40205	201	20.66957	201	36.40642	201	4.168238	201	10.42018	201	-17.08204	201	-31.78237	201	-21.31909	201	-77.14515	201	7.628852	201	-48.1712	201	-31.03148	201	-53.00719	201
	202	-39.85422	202	-47.18375	202	16.1373	202	-7.312348	202	-12.90031	202	-32.9798	202	-42.32728	202	-34.45863	202	7.334043	202	-13.82903	202	47.21859	202	69.18874	202	21.10812	202	35.27441	202	3.489339	202	10.99573	202	-17.10008	202	-31.15366	202	-22.01286	202	-76.9094	202	7.055579	202	-46.69262	202	-31.91352	202	-55.33854	202
	203	-40.1155	203	-47.92289	203	15.03306	203	-9.081572	203	-14.2577	203	-35.14509	203	-42.73657	203	-34.81872	203	1.66376	203	-15.72017	203	41.21669	203	62.14667	203	18.15398	203	35.2014	203	-.744102	203	7.037879	203	-16.68817	203	-31.05857	203	-22.55911	203	-76.43971	203	6.157884	203	-46.42521	203	-32.90667	203	-56.71494	203
	204	-39.28722	204	-47.42915	204	13.67309	204	-11.01164	204	-15.05058	204	-35.1838	204	-42.61808	204	-35.08208	204	-4.620433E-02	204	-13.71645	204	38.46904	204	57.71871	204	24.65337	204	36.86458	204	-4.474041	204	.4635215	204	-16.8709	204	-31.84817	204	-23.32409	204	-76.40372	204	4.331054	204	-46.43034	204	-33.53591	204	-56.65122	204
	205	-39.72299	205	-48.21772	205	12.54818	205	-12.02194	205	-14.98671	205	-35.00077	205	-43.06517	205	-33.73385	205	4.051451	205	-19.50214	205	36.80788	205	56.93029	205	17.98807	205	36.77436	205	-2.408864	205	2.65913	205	-16.90673	205	-31.36429	205	-23.59586	205	-75.76679	205	3.905586	205	-46.22148	205	-35.02593	205	-54.9428	205
	206	-40.4206	206	-48.10834	206	12.21413	206	-10.99586	206	-14.30901	206	-35.78421	206	-42.87795	206	-35.56771	206	1.769865	206	-22.14333	206	34.38448	206	54.52305	206	14.40417	206	32.14349	206	-1.64453	206	4.079355	206	-17.15155	206	-30.88705	206	-24.90032	206	-75.94871	206	4.057958	206	-44.95585	206	-35.4748	206	-51.62609	206
	207	-40.30214	207	-48.35888	207	11.69019	207	-11.23733	207	-14.84075	207	-35.38867	207	-43.36268	207	-35.50875	207	1.332035	207	-19.58336	207	32.92899	207	53.13125	207	15.28507	207	26.57981	207	-7.465879	207	-3.117414	207	-17.22756	207	-29.91122	207	-26.7929	207	-75.91955	207	3.77694	207	-45.62593	207	-35.352	207	-51.17991	207
	208	-40.46118	208	-48.30492	208	11.12751	208	-11.84839	208	-15.12939	208	-34.64851	208	-42.26	208	-35.11217	208	4.464243	208	-19.66806	208	29.39719	208	48.90913	208	13.80396	208	27.86194	208	-12.32741	208	-8.16078	208	-17.3708	208	-29.23814	208	-26.31992	208	-77.96181	208	4.119306	208	-45.14501	208	-34.59572	208	-48.39979	208
	209	-39.92661	209	-47.59996	209	10.27173	209	-13.24402	209	-15.84402	209	-36.03788	209	-42.6941	209	-34.84226	209	3.170604	209	-22.92752	209	26.65387	209	50.44697	209	14.34596	209	24.41884	209	-14.38413	209	-13.99417	209	-17.25904	209	-29.29837	209	-26.67377	209	-79.66312	209	5.476328	209	-45.63906	209	-33.19603	209	-49.54325	209
	210	-40.16148	210	-47.37247	210	10.27519	210	-12.59028	210	-16.54652	210	-36.68937	210	-42.92258	210	-35.19086	210	7.068872	210	-23.02476	210	24.79488	210	46.26224	210	10.19523	210	28.24451	210	-15.72297	210	-17.66186	210	-17.59637	210	-30.67961	210	-26.40401	210	-79.95235	210	5.899359	210	-47.7768	210	-31.59257	210	-50.02548	210
	211	-39.56585	211	-46.98724	211	10.83285	211	-11.59583	211	-17.39267	211	-36.37696	211	-43.18223	211	-35.01611	211	.6812775	211	-31.3436	211	25.58469	211	45.52243	211	9.936516	211	28.2612	211	-16.26917	211	-14.95661	211	-18.31084	211	-32.67094	211	-28.0763	211	-80.19332	211	6.902551	211	-48.55102	211	-30.46151	211	-49.72445	211
	212	-39.67601	212	-48.35382	212	11.45292	212	-9.94511	212	-17.61575	212	-35.55175	212	-42.96324	212	-33.533	212	2.122595	212	-30.13955	212	22.75942	212	41.24014	212	11.13852	212	25.90666	212	-16.52236	212	-15.07618	212	-18.75032	212	-32.52803	212	-28.48217	212	-80.18887	212	7.00067	212	-48.2029	212	-30.95882	212	-49.96485	212
	213	-40.01749	213	-49.45677	213	12.20187	213	-9.251245	213	-18.743	213	-35.58456	213	-43.87498	213	-34.23693	213	-1.825489	213	-36.10519	213	21.67666	213	36.37201	213	10.99766	213	21.2313	213	-18.18516	213	-15.75274	213	-19.60998	213	-32.83957	213	-27.1146	213	-80.40279	213	8.020499	213	-46.84557	213	-31.34285	213	-47.77288	213
	214	-39.73562	214	-48.69249	214	13.10534	214	-7.926978	214	-19.31941	214	-34.46683	214	-44.06532	214	-33.28266	214	-.9047397	214	-35.02758	214	16.41595	214	32.95898	214	6.99649	214	26.60859	214	-21.35309	214	-18.99582	214	-20.15319	214	-33.7716	214	-26.94997	214	-79.86037	214	9.079948	214	-46.64642	214	-32.15931	214	-45.32246	214
	215	-40.08765	215	-48.77914	215	13.3927	215	-5.715772	215	-19.4502	215	-33.75843	215	-43.37419	215	-33.08073	215	.191121	215	-35.28829	215	16.90163	215	29.39862	215	9.966169	215	27.54804	215	-19.72459	215	-21.84203	215	-21.12656	215	-34.38383	215	-28.59496	215	-79.73172	215	10.60769	215	-45.17925	215	-31.92283	215	-40.80592	215
	216	-39.5393	216	-47.52215	216	14.62722	216	-3.640322	216	-19.89489	216	-33.87791	216	-43.40446	216	-34.46276	216	-1.72995	216	-37.83646	216	13.33798	216	28.31217	216	9.066887	216	25.42153	216	-23.27541	216	-23.4483	216	-21.55972	216	-35.9608	216	-29.80367	216	-79.50283	216	11.50068	216	-42.66285	216	-29.8088	216	-41.08661	216
	217	-39.24329	217	-47.3323	217	15.00125	217	-1.731783	217	-19.01098	217	-33.28275	217	-42.78622	217	-33.46111	217	.2576993	217	-38.7037	217	10.02953	217	27.98459	217	6.106636	217	27.27565	217	-27.79204	217	-26.71367	217	-21.95754	217	-36.90795	217	-31.1594	217	-78.22285	217	11.36793	217	-40.41558	217	-26.02674	217	-42.47632	217
	218	-38.37519	218	-45.98436	218	14.64737	218	-3.251018	218	-19.88058	218	-32.63246	218	-42.81073	218	-32.3961	218	2.477209	218	-34.06639	218	9.853728	218	26.29909	218	8.745396	218	26.80009	218	-29.15358	218	-26.51321	218	-22.07459	218	-37.26675	218	-32.34008	218	-77.27322	218	10.60872	218	-36.76139	218	-24.8249	218	-41.45954	218
	219	-37.7399	219	-44.44308	219	14.96494	219	-6.984644	219	-19.49218	219	-32.81845	219	-42.58236	219	-30.57933	219	-4.672786	219	-39.56214	219	8.29988	219	24.23621	219	8.128435	219	23.27449	219	-29.58598	219	-27.88826	219	-22.38284	219	-35.65816	219	-32.28205	219	-77.11916	219	10.85707	219	-35.64969	219	-25.46151	219	-45.7634	219
	220	-37.30143	220	-43.97475	220	14.14576	220	-8.565744	220	-18.54439	220	-33.75253	220	-42.55195	220	-31.50195	220	-5.252528	220	-47.39701	220	5.851974	220	18.20736	220	7.351773	220	25.91389	220	-29.36795	220	-28.47319	220	-22.90712	220	-35.76888	220	-32.11627	220	-76.44888	220	12.07818	220	-35.0374	220	-25.70792	220	-45.82522	220
	221	-36.31632	221	-43.44389	221	13.76127	221	-8.166521	221	-17.19359	221	-33.6136	221	-42.13161	221	-31.12305	221	-8.635922	221	-53.64204	221	5.171386	221	17.86136	221	5.536103	221	25.22239	221	-30.41668	221	-30.81961	221	-23.19386	221	-36.06909	221	-32.97769	221	-75.64912	221	12.53618	221	-35.04928	221	-26.14628	221	-44.98109	221
	222	-36.36459	222	-43.90355	222	13.29092	222	-7.303842	222	-15.30386	222	-33.33253	222	-41.76723	222	-29.86868	222	-10.50174	222	-51.7516	222	2.894774	222	14.70045	222	7.942966	222	30.61818	222	-30.13585	222	-27.41023	222	-23.15202	222	-36.60855	222	-33.66832	222	-74.22343	222	12.99263	222	-32.7516	222	-27.331	222	-41.80286	222
	223	-35.51033	223	-43.46312	223	13.18966	223	-6.455497	223	-14.32837	223	-33.51345	223	-41.71057	223	-31.69194	223	-10.70645	223	-56.60025	223	.7467666	223	13.68712	223	6.910813	223	27.5669	223	-29.96212	223	-28.65334	223	-22.50716	223	-36.66795	223	-34.64182	223	-73.62144	223	13.38715	223	-32.02091	223	-29.18658	223	-39.95026	223
	224	-35.14835	224	-44.33152	224	12.58283	224	-7.04867	224	-13.46551	224	-31.05097	224	-41.24079	224	-30.65847	224	-8.594226	224	-51.46453	224	1.570825	224	13.04573	224	5.063274	224	26.83322	224	-30.6368	224	-28.06797	224	-21.42411	224	-36.27066	224	-35.3991	224	-73.7817	224	13.58215	224	-34.79409	224	-27.92464	224	-41.85426	224
	225	-34.13358	225	-43.65934	225	12.45711	225	-8.172017	225	-12.15939	225	-30.1545	225	-39.81559	225	-28.49984	225	-9.58518	225	-50.59925	225	-1.234365	225	11.90946	225	1.99674	225	31.45365	225	-27.53336	225	-26.3939	225	-20.80191	225	-35.31204	225	-35.7635	225	-73.22159	225	13.88909	225	-35.55841	225	-28.39159	225	-41.91549	225
	226	-33.59389	226	-42.61172	226	11.83981	226	-9.434492	226	-13.06383	226	-30.6193	226	-38.94982	226	-27.23862	226	-9.882405	226	-55.07965	226	-3.431977	226	7.853858	226	1.058869	226	29.66353	226	-27.19221	226	-28.27206	226	-21.38343	226	-33.5901	226	-35.43754	226	-72.46957	226	12.80132	226	-37.96975	226	-29.0889	226	-43.71332	226
	227	-32.8597	227	-41.89054	227	11.77284	227	-9.125721	227	-13.762	227	-32.88079	227	-38.54141	227	-25.69343	227	-10.35247	227	-52.82814	227	-3.19319	227	9.02979	227	.7063092	227	26.78499	227	-24.9845	227	-27.65151	227	-22.98745	227	-33.083	227	-33.98576	227	-71.26789	227	11.57217	227	-39.7502	227	-30.01975	227	-39.58717	227
	228	-31.69212	228	-40.98995	228	10.74832	228	-9.032377	228	-14.51311	228	-32.54454	228	-38.02711	228	-22.82601	228	-9.914676	228	-53.11698	228	-6.715653	228	4.70084	228	.2504072	228	28.29064	228	-26.11987	228	-28.09349	228	-23.82716	228	-32.71195	228	-32.17897	228	-69.12021	228	11.20713	228	-39.57211	228	-30.94139	228	-36.53805	228
	229	-30.95753	229	-40.90566	229	10.01403	229	-9.633666	229	-15.27677	229	-31.96766	229	-39.72915	229	-24.81786	229	-10.94096	229	-55.22673	229	-11.46112	229	-2.885471	229	1.953458	229	32.84492	229	-26.74741	229	-27.7176	229	-23.28263	229	-32.41671	229	-30.72736	229	-67.16783	229	10.39925	229	-37.7773	229	-31.1641	229	-34.16988	229
	230	-29.90106	230	-41.45855	230	9.298053	230	-10.62593	230	-15.49692	230	-29.93836	230	-38.57946	230	-29.12863	230	-10.84243	230	-55.57177	230	-13.71487	230	-3.206585	230	-.6911394	230	30.03234	230	-27.69496	230	-29.8514	230	-23.02193	230	-32.31583	230	-30.41459	230	-65.7913	230	10.44188	230	-36.80013	230	-32.14269	230	-34.73309	230
	231	-28.69858	231	-40.86466	231	9.097347	231	-11.62391	231	-16.09628	231	-27.49814	231	-40.15422	231	-30.9944	231	-12.96004	231	-58.24092	231	-14.99347	231	-2.798953	231	1.535785	231	32.57076	231	-27.74427	231	-31.11137	231	-23.82453	231	-32.67452	231	-29.55818	231	-64.73608	231	10.43841	231	-36.03342	231	-32.60279	231	-36.94445	231
	232	-27.47066	232	-39.94248	232	8.49788	232	-11.62407	232	-16.44365	232	-27.27953	232	-41.20834	232	-30.32589	232	-9.822191	232	-57.70958	232	-14.44821	232	-5.465233	232	3.155122	232	31.7236	232	-27.49152	232	-30.61823	232	-24.85752	232	-32.42673	232	-27.89231	232	-64.68259	232	9.638865	232	-34.3409	232	-32.41813	232	-38.35165	232
	233	-27.26463	233	-39.15775	233	8.246836	233	-11.26933	233	-17.15873	233	-27.38236	233	-41.60289	233	-29.7729	233	-12.99321	233	-59.32611	233	-15.76201	233	-5.380103	233	4.584986	233	29.78487	233	-27.00139	233	-33.27239	233	-25.0877	233	-32.05291	233	-26.7406	233	-63.08596	233	8.239658	233	-34.82358	233	-33.59248	233	-40.16853	233
	234	-26.8378	234	-39.59012	234	7.374984	234	-10.24731	234	-16.13047	234	-25.95068	234	-40.3938	234	-29.14626	234	-14.21911	234	-61.31609	234	-18.66467	234	-8.821356	234	4.171332	234	31.91951	234	-26.42679	234	-30.00178	234	-25.676	234	-31.9833	234	-26.23217	234	-61.69163	234	7.002192	234	-35.75772	234	-33.95535	234	-41.48515	234
	235	-26.67546	235	-39.3979	235	6.219794	235	-12.22893	235	-14.97421	235	-24.9703	235	-39.86684	235	-27.60162	235	-14.2174	235	-60.27959	235	-19.22295	235	-8.326063	235	4.891617	235	35.76265	235	-23.78463	235	-28.20484	235	-25.47133	235	-30.46891	235	-25.42958	235	-60.07423	235	6.548296	235	-34.49887	235	-32.6736	235	-43.84646	235
	236	-25.59418	236	-37.39327	236	6.065166	236	-15.22514	236	-12.94596	236	-24.77479	236	-39.73487	236	-27.21843	236	-10.88709	236	-58.48551	236	-21.4567	236	-9.859201	236	5.93588	236	37.39784	236	-22.73859	236	-25.9527	236	-25.61485	236	-28.77124	236	-25.37696	236	-59.0685	236	5.459522	236	-35.15049	236	-32.9668	236	-47.23322	236
	237	-24.94061	237	-35.26651	237	5.542509	237	-16.50385	237	-11.54894	237	-24.99424	237	-40.0302	237	-27.67472	237	-9.398329	237	-61.45258	237	-21.69451	237	-12.77759	237	6.017936	237	36.33283	237	-22.54113	237	-28.05501	237	-26.16994	237	-28.65209	237	-25.17044	237	-58.61837	237	4.606078	237	-36.70701	237	-32.06055	237	-48.97654	237
	238	-23.83289	238	-32.45214	238	4.866549	238	-16.72683	238	-9.644486	238	-23.63076	238	-40.19512	238	-26.55023	238	-9.705654	238	-61.32201	238	-23.98191	238	-8.634292	238	5.181916	238	33.46726	238	-24.99339	238	-32.56642	238	-27.32064	238	-29.25549	238	-25.77194	238	-58.19364	238	4.558622	238	-38.58768	238	-32.24425	238	-49.33844	238
	239	-23.84908	239	-30.86231	239	5.277914	239	-14.91925	239	-9.561223	239	-24.55153	239	-40.09914	239	-25.8148	239	-7.604669	239	-60.58599	239	-23.60656	239	-11.45657	239	3.270199	239	32.9971	239	-26.785	239	-32.68223	239	-26.29651	239	-30.51691	239	-26.62289	239	-57.84364	239	5.045544	239	-39.84939	239	-32.25185	239	-49.33764	239
	240	-23.23882	240	-30.36423	240	5.112328	240	-12.25799	240	-8.815964	240	-26.3864	240	-39.63314	240	-24.75815	240	-6.641622	240	-55.61766	240	-24.8035	240	-10.05387	240	1.699307	240	27.79544	240	-29.04254	240	-34.9026	240	-24.75589	240	-32.46606	240	-27.64713	240	-57.7982	240	5.156949	240	-39.97355	240	-32.6011	240	-49.99304	240
	241	-22.34098	241	-31.27669	241	3.810584	241	-11.74824	241	-8.659279	241	-27.63771	241	-38.84483	241	-23.9547	241	-6.557016	241	-58.50934	241	-25.53861	241	-9.887322	241	-.7349105	241	26.09462	241	-28.84217	241	-31.04637	241	-24.66365	241	-34.74193	241	-29.04624	241	-58.25212	241	6.156583	241	-40.9891	241	-31.27128	241	-50.68595	241
	242	-21.74688	242	-29.77237	242	3.229238	242	-13.19616	242	-8.758288	242	-28.93283	242	-37.82539	242	-23.02806	242	-5.722907	242	-60.64861	242	-27.49543	242	-11.1589	242	.2931333	242	24.88096	242	-28.12146	242	-26.94788	242	-24.51221	242	-35.26475	242	-30.46327	242	-58.67595	242	7.634717	242	-39.4687	242	-30.49006	242	-51.70274	242
	243	-21.56244	243	-27.80868	243	.8552865	243	-18.44583	243	-9.568178	243	-27.69948	243	-37.15549	243	-22.05521	243	-8.703566	243	-62.56076	243	-27.44281	243	-12.93993	243	-.2160627	243	27.64003	243	-28.1977	243	-26.08062	243	-24.66318	243	-36.16529	243	-31.77951	243	-59.21394	243	7.717041	243	-40.32816	243	-29.40589	243	-53.22471	243
	244	-21.22959	244	-25.82605	244	-.3771579	244	-20.96657	244	-10.18579	244	-27.23132	244	-36.1585	244	-20.71707	244	-6.652964	244	-60.96513	244	-29.97559	244	-16.75084	244	3.387173	244	31.38723	244	-28.4267	244	-22.44823	244	-24.71124	244	-37.72889	244	-33.0494	244	-58.77287	244	7.927004	244	-40.4144	244	-29.47565	244	-49.34188	244
	245	-21.39637	245	-25.72173	245	-2.925905	245	-23.23907	245	-9.921695	245	-25.31138	245	-34.58988	245	-16.61191	245	-10.6911	245	-59.47706	245	-29.384	245	-18.572	245	2.969301	245	27.78925	245	-27.0815	245	-20.2211	245	-24.55177	245	-37.78568	245	-33.98379	245	-58.98646	245	7.833539	245	-40.26994	245	-29.40351	245	-46.55227	245
	246	-20.91811	246	-26.52411	246	-5.367864	246	-24.59281	246	-10.44303	246	-25.13614	246	-32.83965	246	-15.50168	246	-9.882071	246	-61.57664	246	-30.55494	246	-20.72838	246	.4649709	246	30.10251	246	-27.9215	246	-21.97825	246	-24.69496	246	-36.48124	246	-34.56116	246	-58.6941	246	7.554254	246	-39.25622	246	-27.83724	246	-42.57164	246
	247	-21.13326	247	-28.89746	247	-6.51418	247	-25.35825	247	-10.48694	247	-23.69226	247	-33.87409	247	-18.05771	247	-5.102177	247	-59.11113	247	-32.03349	247	-22.2527	247	6.315176	247	29.71106	247	-30.62681	247	-29.09526	247	-24.97396	247	-36.45303	247	-35.25227	247	-58.78823	247	7.142928	247	-38.90575	247	-25.99029	247	-39.28427	247
	248	-21.77291	248	-29.71126	248	-8.195486	248	-26.87428	248	-10.83092	248	-20.79225	248	-31.28337	248	-20.32615	248	-9.982898	248	-62.14259	248	-32.009	248	-25.64108	248	6.803667	248	31.54509	248	-30.57215	248	-33.34118	248	-24.69714	248	-36.86506	248	-35.72899	248	-58.52287	248	6.394351	248	-38.04649	248	-24.08865	248	-34.78068	248
	249	-22.76671	249	-30.54239	249	-10.11343	249	-28.64585	249	-10.1349	249	-20.00158	249	-32.40507	249	-23.43494	249	-10.76465	249	-62.90908	249	-32.95931	249	-22.33971	249	8.882504	249	27.06049	249	-30.94656	249	-33.77648	249	-25.09034	249	-37.16978	249	-36.35321	249	-57.84014	249	6.781442	249	-35.43547	249	-23.12105	249	-30.51949	249
	250	-22.09017	250	-31.13616	250	-12.08812	250	-30.51956	250	-10.53208	250	-18.94921	250	-33.06792	250	-24.03363	250	-11.61027	250	-63.26362	250	-34.3573	250	-27.16843	250	10.69801	250	26.74423	250	-32.01185	250	-34.97817	250	-24.34443	250	-37.31908	250	-36.62371	250	-57.03617	250	5.936847	250	-35.00983	250	-25.811	250	-27.49626	250
	251	-21.42239	251	-31.48252	251	-13.66644	251	-32.11266	251	-10.10174	251	-19.01241	251	-33.65513	251	-23.05859	251	-12.17298	251	-65.19565	251	-33.19894	251	-25.65454	251	12.4409	251	28.10011	251	-31.8364	251	-33.47811	251	-24.90395	251	-36.98007	251	-36.53184	251	-57.18197	251	7.436018	251	-35.8827	251	-25.1267	251	-24.59118	251
	252	-21.31422	252	-31.44936	252	-14.96938	252	-34.7934	252	-8.100815	252	-19.27416	252	-34.05526	252	-21.691	252	-11.93796	252	-62.46914	252	-33.59576	252	-24.62951	252	14.03529	252	25.90904	252	-33.21209	252	-34.90103	252	-24.75866	252	-35.32891	252	-35.49971	252	-56.36729	252	9.2946	252	-35.79438	252	-22.34055	252	-27.87344	252
	253	-22.40427	253	-31.32767	253	-17.00414	253	-37.87985	253	-7.9712	253	-21.02414	253	-34.22007	253	-22.23077	253	-11.98721	253	-62.48144	253	-34.6611	253	-24.92562	253	14.03589	253	26.40351	253	-33.41434	253	-36.65728	253	-24.51405	253	-34.64023	253	-35.07812	253	-55.29834	253	9.554902	253	-36.34136	253	-21.90138	253	-31.27764	253
	254	-22.24273	254	-31.06072	254	-17.94785	254	-38.74067	254	-7.337407	254	-20.13757	254	-33.79177	254	-22.0435	254	-12.11067	254	-60.00533	254	-36.1825	254	-23.42557	254	14.70852	254	27.73879	254	-32.42754	254	-35.77387	254	-24.73101	254	-35.15799	254	-35.52368	254	-54.14646	254	9.129699	254	-36.93853	254	-22.20852	254	-33.08348	254
	255	-22.09732	255	-30.38435	255	-19.54199	255	-40.04076	255	-6.427679	255	-18.72078	255	-33.36732	255	-19.69546	255	-10.54766	255	-62.68419	255	-35.45185	255	-20.7363	255	16.10829	255	29.81421	255	-32.62531	255	-34.97726	255	-24.56157	255	-35.18711	255	-35.74909	255	-53.19353	255	7.672305	255	-37.64866	255	-22.63274	255	-34.79297	255
	256	-21.7365	256	-30.49381	256	-21.71696	256	-41.1197	256	-5.857167	256	-18.9323	256	-32.68262	256	-18.21334	256	-14.29495	256	-63.92516	256	-35.14324	256	-22.74397	256	16.22899	256	26.70628	256	-31.18673	256	-33.9969	256	-24.26442	256	-33.99123	256	-34.70934	256	-53.30909	256	9.084682	256	-37.81208	256	-22.14945	256	-34.83253	256
	257	-23.28631	257	-31.5963	257	-22.9374	257	-42.01554	257	-5.579652	257	-18.14856	257	-31.35032	257	-14.64823	257	-14.19724	257	-66.58636	257	-36.36158	257	-21.65681	257	15.52379	257	25.98201	257	-30.50909	257	-35.18089	257	-24.28944	257	-32.61255	257	-33.86552	257	-52.43736	257	10.22532	257	-39.57278	257	-21.84314	257	-36.74528	257
	258	-23.16654	258	-31.54054	258	-23.62135	258	-43.61083	258	-4.977391	258	-16.74796	258	-31.39274	258	-11.03799	258	-13.83924	258	-63.45363	258	-35.92875	258	-25.20172	258	15.9798	258	30.49856	258	-30.27459	258	-31.91822	258	-24.47751	258	-32.38322	258	-33.66607	258	-51.80656	258	10.92076	258	-40.41138	258	-21.41346	258	-37.39837	258
	259	-21.61358	259	-30.24222	259	-24.50286	259	-45.16349	259	-4.170053	259	-16.60564	259	-31.84192	259	-9.152828	259	-14.65012	259	-63.16509	259	-38.24781	259	-25.66024	259	13.57353	259	26.57663	259	-29.77618	259	-31.62221	259	-23.25452	259	-32.32481	259	-33.20101	259	-51.09791	259	11.6713	259	-39.8821	259	-21.37237	259	-40.70303	259
	260	-19.82062	260	-28.55381	260	-25.70762	260	-45.94823	260	-3.610846	260	-16.81435	260	-32.49597	260	-11.81069	260	-14.53595	260	-63.9445	260	-39.83993	260	-25.04783	260	13.31638	260	25.07192	260	-30.71617	260	-31.39366	260	-23.4786	260	-33.45995	260	-31.3634	260	-50.85781	260	11.28074	260	-40.42367	260	-20.83379	260	-42.04836	260
	261	-18.06197	261	-26.19216	261	-26.90744	261	-45.38995	261	-4.390626	261	-16.09918	261	-31.36855	261	-14.38037	261	-15.10762	261	-63.40031	261	-37.27948	261	-22.70392	261	12.66872	261	27.14141	261	-29.93239	261	-31.1387	261	-23.80109	261	-34.62312	261	-30.92522	261	-49.88141	261	10.18056	261	-37.4096	261	-20.06183	261	-40.3382	261
	262	-16.64025	262	-23.87899	262	-28.63449	262	-46.51695	262	-3.876071	262	-15.35713	262	-30.76208	262	-13.77793	262	-15.0985	262	-62.25674	262	-38.91357	262	-23.53057	262	14.47965	262	27.93213	262	-29.61723	262	-31.53234	262	-23.59177	262	-33.57376	262	-30.82996	262	-49.02198	262	9.174992	262	-34.36156	262	-21.04632	262	-39.74643	262
	263	-15.6647	263	-21.79377	263	-29.77865	263	-48.70954	263	-4.229458	263	-16.00098	263	-29.56738	263	-11.59664	263	-14.80993	263	-60.24108	263	-39.33146	263	-28.40922	263	13.80636	263	29.59359	263	-28.55268	263	-29.48345	263	-23.53716	263	-32.021	263	-30.0896	263	-48.67406	263	7.14536	263	-31.84261	263	-24.1488	263	-38.34261	263
	264	-15.00911	264	-19.53717	264	-30.13168	264	-50.32301	264	-3.854108	264	-14.61155	264	-27.61511	264	-7.978525	264	-16.70848	264	-64.12336	264	-39.95095	264	-25.48829	264	13.53531	264	30.91223	264	-28.92407	264	-28.84722	264	-23.60817	264	-30.9486	264	-30.14934	264	-47.61464	264	7.669339	264	-31.87021	264	-27.8621	264	-37.14705	264
	265	-13.67801	265	-20.04757	265	-31.45836	265	-50.66521	265	-3.231243	265	-15.26608	265	-25.99447	265	-6.554828	265	-16.09698	265	-61.55571	265	-38.37079	265	-25.23382	265	16.9672	265	31.3574	265	-29.13416	265	-27.78441	265	-23.43983	265	-29.45885	265	-29.86903	265	-47.21002	265	6.865125	265	-32.70857	265	-26.57066	265	-35.53	265
	266	-12.74738	266	-21.30087	266	-32.02909	266	-49.96867	266	-3.338062	266	-16.34216	266	-27.19705	266	-9.873598	266	-15.59531	266	-62.37347	266	-38.54994	266	-29.74043	266	15.50398	266	27.34356	266	-27.32711	266	-28.48447	266	-22.78711	266	-28.05249	266	-29.52776	266	-46.64846	266	5.605817	266	-32.97073	266	-25.56094	266	-35.04179	266
	267	-12.14593	267	-21.59584	267	-32.74796	267	-47.90268	267	-2.620401	267	-16.0436	267	-26.68365	267	-14.131	267	-15.78677	267	-59.22883	267	-38.59991	267	-27.72711	267	17.3625	267	28.39387	267	-27.17001	267	-27.56857	267	-22.97023	267	-27.01307	267	-29.36294	267	-45.81905	267	3.74469	267	-33.09955	267	-25.73804	267	-34.51084	267
	268	-11.43222	268	-20.50357	268	-33.30612	268	-48.11145	268	-1.854367	268	-15.32352	268	-26.58433	268	-18.01575	268	-15.2545	268	-59.85833	268	-40.32084	268	-29.13205	268	14.58757	268	27.27959	268	-24.9546	268	-25.34058	268	-23.2556	268	-25.65751	268	-29.50848	268	-45.55914	268	2.896335	268	-29.63312	268	-26.38421	268	-32.19678	268
	269	-10.01918	269	-17.69665	269	-34.14646	269	-50.89686	269	-1.06931	269	-14.62762	269	-27.53502	269	-17.6955	269	-15.82107	269	-61.60273	269	-41.59469	269	-31.76301	269	13.13643	269	24.4381	269	-23.18305	269	-25.59069	269	-23.02954	269	-23.56114	269	-29.75482	269	-45.99955	269	1.550258	269	-28.46594	269	-27.6383	269	-34.28162	269
	270	-9.525496	270	-17.0089	270	-35.82637	270	-54.57911	270	-1.082544	270	-14.36714	270	-26.87888	270	-17.97965	270	-15.29106	270	-62.2673	270	-40.99953	270	-29.86926	270	12.42326	270	22.86305	270	-21.84702	270	-24.9436	270	-22.45671	270	-24.1136	270	-29.5216	270	-46.15698	270	3.266444	270	-30.05091	270	-29.91606	270	-34.42927	270
	271	-10.13846	271	-14.90523	271	-36.57479	271	-55.93429	271	-7.524855E-02	271	-12.78514	271	-26.57343	271	-16.89718	271	-16.00246	271	-62.83554	271	-42.1952	271	-28.93474	271	12.82079	271	22.15558	271	-21.29486	271	-22.42545	271	-22.08098	271	-25.03915	271	-28.82449	271	-45.61956	271	5.478455	271	-32.83218	271	-31.23576	271	-34.51254	271
	272	-10.82408	272	-14.1918	272	-37.63789	272	-55.95205	272	1.222567	272	-11.81712	272	-27.62635	272	-15.83783	272	-14.03838	272	-59.33168	272	-41.05809	272	-32.89088	272	11.14144	272	22.89877	272	-18.98018	272	-20.81245	272	-21.97947	272	-26.206	272	-27.68752	272	-44.82774	272	6.785262	272	-33.52757	272	-33.2604	272	-36.43015	272
	273	-10.79073	273	-15.20865	273	-39.54574	273	-56.18874	273	.8340829	273	-10.69887	273	-26.76798	273	-15.3741	273	-13.15669	273	-57.50302	273	-42.48242	273	-32.21513	273	9.52258	273	20.80879	273	-17.21715	273	-19.11274	273	-22.21768	273	-27.10806	273	-28.03251	273	-43.9318	273	7.860044	273	-32.53322	273	-32.88362	273	-37.20499	273
	274	-11.32795	274	-17.0635	274	-40.35016	274	-57.02139	274	1.03622	274	-7.662868	274	-26.46366	274	-12.2642	274	-12.5635	274	-61.16387	274	-43.90737	274	-31.09932	274	11.2031	274	24.30172	274	-16.8721	274	-19.63707	274	-22.20656	274	-27.78914	274	-28.60569	274	-42.27893	274	8.869925	274	-33.17654	274	-32.53653	274	-39.7875	274
	275	-12.18233	275	-18.06305	275	-40.86101	275	-57.97698	275	1.868865	275	-6.38108	275	-27.35573	275	-11.0439	275	-13.96134	275	-61.17781	275	-45.34833	275	-33.47002	275	10.33498	275	23.98044	275	-15.35976	275	-17.29825	275	-22.0599	275	-28.1449	275	-29.25795	275	-43.56366	275	8.706236	275	-31.97811	275	-29.31699	275	-40.27422	275
	276	-12.53057	276	-18.29456	276	-42.12501	276	-59.29777	276	2.762805	276	-6.201631	276	-27.39802	276	-9.979506	276	-15.61271	276	-62.26789	276	-43.07673	276	-33.25998	276	9.007839	276	26.87234	276	-15.15395	276	-17.32847	276	-21.45852	276	-28.77203	276	-28.21764	276	-44.05598	276	8.30379	276	-32.29556	276	-28.03647	276	-43.63515	276
	277	-12.68127	277	-17.63131	277	-42.13666	277	-58.84538	277	3.457437	277	-6.088593	277	-26.92309	277	-10.17536	277	-15.23297	277	-60.80294	277	-42.7218	277	-28.64029	277	7.200697	277	22.04551	277	-14.13741	277	-14.74865	277	-21.72462	277	-30.1744	277	-27.62051	277	-44.46177	277	7.004773	277	-33.45726	277	-26.25934	277	-43.16355	277
	278	-12.70502	278	-17.54283	278	-42.28067	278	-56.44238	278	3.376509	278	-5.354867	278	-27.79943	278	-9.238546	278	-15.92252	278	-61.3044	278	-44.48151	278	-30.49524	278	10.48164	278	23.48314	278	-13.62711	278	-11.74126	278	-21.37341	278	-31.60239	278	-28.02518	278	-44.09843	278	5.602399	278	-33.9801	278	-24.88666	278	-41.6358	278
	279	-13.27612	279	-17.69646	279	-41.94481	279	-55.68713	279	3.833055	279	-5.842195	279	-27.41836	279	-8.972014	279	-18.94052	279	-61.20829	279	-42.52551	279	-27.76688	279	6.089446	279	24.02721	279	-12.8909	279	-9.438915	279	-21.15163	279	-31.36477	279	-28.38984	279	-43.56794	279	4.8915	279	-32.67222	279	-23.7817	279	-40.96833	279
	280	-13.42701	280	-17.88791	280	-43.67973	280	-56.18066	280	4.24541	280	-5.803645	280	-28.1709	280	-9.641658	280	-20.27139	280	-59.90602	280	-41.56544	280	-25.64571	280	6.692285	280	21.45638	280	-11.44729	280	-6.725612	280	-20.89818	280	-30.99115	280	-29.23615	280	-42.90105	280	4.720149	280	-31.01786	280	-23.45963	280	-39.54563	280
	281	-14.50455	281	-18.25777	281	-42.46922	281	-56.9717	281	5.05368	281	-5.728519	281	-26.73767	281	-8.560876	281	-19.62964	281	-55.69934	281	-44.38521	281	-24.7975	281	6.343284	281	25.17935	281	-11.10648	281	-4.254783	281	-20.99564	281	-30.65586	281	-28.37531	281	-43.08888	281	3.912317	281	-30.96195	281	-23.16902	281	-40.33802	281
	282	-14.59254	282	-19.48502	282	-42.87771	282	-57.87385	282	6.387908	282	-7.206894	282	-26.7115	282	-9.586981	282	-20.38114	282	-57.79843	282	-41.29106	282	-22.53916	282	7.952318	282	23.19367	282	-11.93263	282	-5.265102	282	-20.36788	282	-30.54049	282	-28.09941	282	-43.59306	282	4.095695	282	-29.25778	282	-23.65805	282	-38.95967	282
	283	-15.05223	283	-20.58522	283	-42.68044	283	-59.02367	283	6.537753	283	-8.566016	283	-26.52448	283	-10.2913	283	-21.31878	283	-57.60361	283	-38.46849	283	-20.21177	283	7.540432	283	22.39468	283	-13.3455	283	-11.50627	283	-19.937	283	-30.42396	283	-29.06774	283	-42.91102	283	3.829664	283	-29.38044	283	-25.48918	283	-38.61261	283
	284	-15.1911	284	-21.65564	284	-43.26937	284	-59.98091	284	7.032611	284	-8.40269	284	-25.76999	284	-10.18682	284	-22.76077	284	-56.51448	284	-42.01188	284	-23.1662	284	7.539496	284	18.71796	284	-13.40463	284	-12.541	284	-19.54783	284	-30.75919	284	-30.48543	284	-41.88542	284	3.71653	284	-29.59076	284	-26.35196	284	-38.85604	284
	285	-15.90838	285	-21.84997	285	-44.47703	285	-61.92381	285	7.601497	285	-7.381614	285	-25.86842	285	-10.03528	285	-21.95225	285	-54.80344	285	-42.94278	285	-28.29645	285	9.670556	285	19.46645	285	-12.36578	285	-10.13522	285	-18.59993	285	-29.87846	285	-31.57156	285	-42.41956	285	4.559216	285	-27.56479	285	-26.10601	285	-39.23559	285
	286	-15.04075	286	-21.47097	286	-44.78876	286	-65.08415	286	8.303706	286	-7.186766	286	-27.11592	286	-10.21903	286	-23.28679	286	-53.88368	286	-42.26262	286	-28.08736	286	7.822268	286	21.69099	286	-14.02048	286	-8.932249	286	-18.26276	286	-28.35989	286	-32.13409	286	-44.41506	286	4.653019	286	-27.11686	286	-28.04264	286	-41.51123	286
	287	-13.9668	287	-19.28284	287	-45.77861	287	-66.57158	287	8.282802	287	-6.352912	287	-25.78808	287	-10.15644	287	-23.58483	287	-55.64743	287	-43.10697	287	-26.93713	287	10.03323	287	25.14123	287	-13.22305	287	-8.438044	287	-18.19498	287	-28.1871	287	-33.27867	287	-46.82681	287	6.068479	287	-29.01309	287	-28.86504	287	-42.43207	287
	288	-13.1653	288	-17.61642	288	-46.63422	288	-67.22749	288	8.572163	288	-4.112852	288	-25.03617	288	-10.3479	288	-23.23084	288	-51.98252	288	-40.99545	288	-28.98021	288	11.39184	288	23.51097	288	-13.2845	288	-8.813339	288	-18.74493	288	-28.11141	288	-34.4586	288	-47.21412	288	6.857959	288	-30.88574	288	-29.80215	288	-42.62075	288
	289	-12.68462	289	-16.30898	289	-47.12442	289	-67.20194	289	8.311304	289	-3.411994	289	-23.62405	289	-9.630186	289	-25.57163	289	-50.4384	289	-43.36443	289	-30.78561	289	9.932906	289	25.39243	289	-12.79999	289	-8.551101	289	-18.34438	289	-27.24758	289	-35.5329	289	-48.59021	289	8.072984	289	-31.07777	289	-29.81466	289	-41.61901	289
	290	-12.28902	290	-15.63956	290	-48.41961	290	-67.91281	290	9.075208	290	-1.80797	290	-22.31759	290	-10.00338	290	-26.97163	290	-49.80892	290	-43.23683	290	-29.55895	290	12.0314	290	29.74775	290	-14.99203	290	-10.73222	290	-18.66903	290	-26.49725	290	-37.81606	290	-48.26321	290	9.531176	290	-31.55989	290	-29.3674	290	-40.43533	290
	291	-11.62281	291	-15.91437	291	-49.72196	291	-68.26891	291	9.553725	291	.8536509	291	-22.32465	291	-8.707843	291	-27.52798	291	-54.84533	291	-45.37796	291	-30.32461	291	12.84224	291	30.11032	291	-16.2502	291	-13.06265	291	-18.07981	291	-26.1103	291	-39.40462	291	-49.68846	291	10.42132	291	-32.20723	291	-29.18458	291	-40.50064	291
	292	-10.37578	292	-16.52558	292	-51.18986	292	-69.376	292	10.74245	292	2.946121	292	-21.56905	292	-7.851221	292	-29.61489	292	-56.56605	292	-43.26279	292	-27.80764	292	10.16204	292	28.34311	292	-18.28196	292	-14.59867	292	-18.12237	292	-26.05729	292	-39.29395	292	-51.93872	292	10.81655	292	-32.53331	292	-28.56655	292	-40.70031	292
	293	-10.92676	293	-17.45166	293	-52.88214	293	-70.71232	293	11.13492	293	3.916085	293	-20.43712	293	-7.495734	293	-31.39528	293	-55.89461	293	-46.1139	293	-27.59802	293	12.31775	293	28.40837	293	-19.30593	293	-16.43025	293	-17.86005	293	-26.60942	293	-39.86566	293	-53.75367	293	9.936205	293	-34.82499	293	-27.63685	293	-43.42104	293
	294	-11.27965	294	-17.60701	294	-54.45409	294	-69.18761	294	12.12435	294	5.705107	294	-20.27619	294	-7.479402	294	-31.52129	294	-55.47788	294	-44.50806	294	-25.63114	294	9.965401	294	30.81012	294	-21.00331	294	-15.76575	294	-17.56594	294	-27.90908	294	-41.24686	294	-55.02694	294	8.738064	294	-35.40754	294	-25.64755	294	-43.23783	294
	295	-10.96133	295	-18.49789	295	-55.42744	295	-68.84693	295	12.1477	295	6.072671	295	-19.99917	295	-5.786644	295	-34.32405	295	-55.94261	295	-43.91114	295	-25.31536	295	7.821977	295	28.04584	295	-21.91743	295	-14.3133	295	-17.37624	295	-27.38184	295	-42.42472	295	-55.95328	295	8.335968	295	-35.67636	295	-24.47318	295	-43.46608	295
	296	-9.43891	296	-17.73506	296	-56.09012	296	-68.16707	296	13.23304	296	4.834266	296	-19.69119	296	-4.907479	296	-33.98066	296	-55.47362	296	-43.92415	296	-26.02961	296	6.234467	296	24.72722	296	-20.57685	296	-12.98268	296	-16.33644	296	-25.62	296	-43.43861	296	-56.67568	296	7.191206	296	-32.19209	296	-26.11142	296	-44.9756	296
	297	-10.64373	297	-18.38352	297	-57.08739	297	-68.28481	297	15.11006	297	3.842921	297	-18.69516	297	-3.849479	297	-34.715	297	-55.5809	297	-44.91637	297	-30.84062	297	6.122073	297	24.37065	297	-21.5731	297	-14.2842	297	-16.0568	297	-25.19534	297	-44.36348	297	-58.31815	297	5.745842	297	-30.99445	297	-26.78846	297	-46.24301	297
	298	-10.62969	298	-17.94818	298	-57.50887	298	-68.91776	298	17.29924	298	5.503726	298	-17.93749	298	.055352	298	-34.98222	298	-55.27044	298	-48.30549	298	-34.50184	298	7.610368	298	26.6818	298	-20.4309	298	-12.66269	298	-16.10197	298	-24.89631	298	-43.93803	298	-59.24054	298	3.623399	298	-31.1059	298	-28.57867	298	-48.87313	298
	299	-9.944481	299	-17.30241	299	-58.46019	299	-69.66378	299	17.24812	299	5.007202	299	-17.50072	299	1.409604	299	-35.1704	299	-50.89655	299	-47.66359	299	-33.60128	299	8.233239	299	29.51526	299	-19.64914	299	-10.14563	299	-16.42656	299	-24.36366	299	-43.95886	299	-59.8381	299	5.159881	299	-30.61157	299	-28.6853	299	-48.62328	299
	300	-9.877054	300	-17.40494	300	-58.48079	300	-70.76115	300	17.28498	300	5.159403	300	-19.19339	300	1.289407	300	-36.03138	300	-51.16506	300	-45.86828	300	-31.98944	300	8.568662	300	31.49063	300	-19.51369	300	-10.27698	300	-16.95426	300	-23.95719	300	-42.51605	300	-59.26418	300	4.720832	300	-30.6491	300	-29.90312	300	-48.87669	300
	301	-10.76308	301	-18.86432	301	-59.22948	301	-72.07646	301	18.25756	301	4.370535	301	-19.7466	301	-1.407518	301	-36.50796	301	-49.86808	301	-49.26497	301	-34.14265	301	9.487761	301	28.88186	301	-18.0691	301	-6.852225	301	-16.16609	301	-23.8555	301	-40.80293	301	-59.00951	301	4.06511	301	-30.08278	301	-29.48424	301	-45.11679	301
	302	-11.38568	302	-18.25517	302	-59.9741	302	-73.32633	302	18.68984	302	4.015879	302	-18.5853	302	-3.701342	302	-37.67559	302	-50.42046	302	-48.06202	302	-36.84017	302	8.986586	302	23.67914	302	-16.12326	302	-5.457621	302	-15.10811	302	-21.62711	302	-40.00093	302	-59.26561	302	5.065294	302	-28.73003	302	-30.15857	302	-45.1026	302
	303	-11.70237	303	-19.59186	303	-60.71418	303	-74.72247	303	18.08561	303	3.714435	303	-19.82715	303	-5.976882	303	-37.84433	303	-48.15313	303	-50.04806	303	-38.27353	303	9.660181	303	21.69239	303	-14.60272	303	-5.910351	303	-15.56927	303	-19.96442	303	-39.05272	303	-58.78012	303	6.671268	303	-29.95438	303	-30.50883	303	-44.27929	303
	304	-12.05172	304	-18.61831	304	-60.13891	304	-75.21057	304	17.09595	304	5.195451	304	-21.65444	304	-6.353498	304	-38.72073	304	-48.36297	304	-51.03036	304	-36.62575	304	9.513056	304	22.03365	304	-12.84401	304	-4.542767	304	-16.97244	304	-18.72608	304	-38.36999	304	-57.87443	304	6.819398	304	-31.5106	304	-31.22552	304	-43.85101	304
	305	-12.00301	305	-19.26215	305	-59.4109	305	-75.19094	305	16.8312	305	6.71982	305	-21.43727	305	-5.051557	305	-38.16567	305	-51.19941	305	-52.27649	305	-35.96797	305	9.827954	305	24.71107	305	-11.01533	305	-1.948382	305	-18.24751	305	-18.16699	305	-38.43801	305	-55.93246	305	8.230551	305	-31.29781	305	-30.92655	305	-43.51236	305
	306	-12.95298	306	-18.93653	306	-59.19246	306	-75.20178	306	16.41162	306	8.1912	306	-20.88031	306	-5.885243	306	-37.78788	306	-50.43383	306	-51.71914	306	-34.63634	306	10.79464	306	25.28831	306	-10.44414	306	.1415229	306	-17.56081	306	-18.20364	306	-39.72654	306	-53.78609	306	9.64066	306	-31.12771	306	-29.98318	306	-39.90237	306
	307	-11.25538	307	-18.07473	307	-59.58477	307	-75.57395	307	16.69509	307	9.415311	307	-20.52746	307	-4.563058	307	-38.06754	307	-49.18023	307	-51.82097	307	-34.26302	307	9.922846	307	25.52006	307	-9.432292	307	-1.293598	307	-16.86486	307	-18.9507	307	-41.63004	307	-51.43693	307	10.73007	307	-31.24214	307	-28.95506	307	-39.47227	307
	308	-10.91763	308	-17.56694	308	-60.62458	308	-75.81815	308	16.87793	308	10.79088	308	-19.38026	308	-3.941485	308	-37.88597	308	-48.70874	308	-50.37252	308	-33.19896	308	9.623236	308	25.61673	308	-7.631054	308	3.301236	308	-16.67466	308	-19.33094	308	-43.12944	308	-51.33221	308	12.81931	308	-29.1655	308	-26.3912	308	-37.86019	308
	309	-10.6665	309	-16.3751	309	-61.90301	309	-77.81621	309	16.8602	309	11.13203	309	-17.4992	309	-3.588866	309	-39.39814	309	-48.44622	309	-54.01846	309	-34.6923	309	8.573895	309	24.22238	309	-8.121518	309	-.387218	309	-15.62408	309	-18.99068	309	-42.96631	309	-51.99694	309	14.52996	309	-26.76871	309	-25.43938	309	-36.79395	309
	310	-10.11302	310	-16.28417	310	-63.3021	310	-80.14494	310	18.05095	310	11.99698	310	-15.96033	310	-3.493231	310	-37.8063	310	-48.42615	310	-52.32351	310	-35.22147	310	10.76988	310	25.81043	310	-9.010302	310	-4.593332	310	-15.82905	310	-19.05165	310	-43.66656	310	-52.8233	310	14.58344	310	-26.38419	310	-22.89585	310	-36.46097	310
	311	-11.32613	311	-16.98832	311	-64.96292	311	-80.26561	311	19.62884	311	13.31173	311	-15.06434	311	-2.206221	311	-37.13062	311	-48.82496	311	-51.53395	311	-31.70679	311	11.07051	311	29.19828	311	-7.784049	311	-4.691432	311	-15.75715	311	-19.33061	311	-44.52401	311	-54.4119	311	15.97057	311	-24.98594	311	-21.66179	311	-32.74682	311
	312	-10.85667	312	-18.41735	312	-66.13802	312	-80.46708	312	22.57125	312	16.46316	312	-13.84293	312	-.5645798	312	-38.41302	312	-49.822	312	-51.79071	312	-31.80391	312	11.97113	312	30.79056	312	-9.939154	312	-4.154725	312	-14.86847	312	-17.89697	312	-46.54279	312	-55.0345	312	16.65075	312	-22.79139	312	-19.63034	312	-32.37092	312
	313	-11.23935	313	-19.00618	313	-67.69741	313	-81.77879	313	24.82717	313	19.21415	313	-13.7266	313	-1.765073	313	-37.80927	313	-47.68475	313	-51.28839	313	-34.28693	313	13.78272	313	33.13171	313	-11.80562	313	-7.883821	313	-15.2155	313	-17.31715	313	-49.36671	313	-56.92776	313	18.20924	313	-20.31181	313	-18.61952	313	-31.99857	313
	314	-11.81329	314	-19.22623	314	-69.14082	314	-82.0554	314	25.46127	314	20.2427	314	-13.57277	314	-1.069128	314	-37.21075	314	-48.00359	314	-51.35791	314	-29.84394	314	12.45581	314	31.21959	314	-13.07941	314	-13.77614	314	-16.15768	314	-17.82299	314	-51.69814	314	-59.34431	314	18.33567	314	-19.62925	314	-17.63398	314	-32.16124	314
	315	-12.43435	315	-19.96816	315	-70.51142	315	-83.89357	315	26.81096	315	20.18359	315	-14.81182	315	-1.090341	315	-36.81652	315	-46.07314	315	-52.52314	315	-31.59158	315	11.28623	315	26.06608	315	-15.25581	315	-15.85119	315	-16.04467	315	-18.30719	315	-54.11402	315	-62.7154	315	18.51375	315	-18.6628	315	-16.9219	315	-30.94689	315
	316	-13.36728	316	-20.59825	316	-72.26491	316	-84.49397	316	26.97073	316	16.32872	316	-15.78425	316	-1.694965	316	-35.60088	316	-44.89775	316	-51.87643	316	-35.28108	316	10.86161	316	21.0223	316	-15.40924	316	-15.44483	316	-15.49669	316	-18.79832	316	-56.44352	316	-65.94724	316	18.70309	316	-16.82285	316	-17.62894	316	-28.61269	316
	317	-14.1847	317	-21.62277	317	-72.96757	317	-83.73425	317	26.4949	317	14.53287	317	-15.00046	317	-1.187606	317	-36.25233	317	-44.72404	317	-52.5775	317	-33.88974	317	10.09294	317	20.98441	317	-16.8048	317	-14.14476	317	-15.58241	317	-19.04316	317	-58.61522	317	-67.88831	317	19.49479	317	-15.84113	317	-20.01878	317	-27.50711	317
	318	-14.67766	318	-21.74707	318	-74.54772	318	-82.70927	318	27.45417	318	14.75014	318	-15.45406	318	-1.305202	318	-36.05289	318	-41.63055	318	-53.26773	318	-35.66817	318	11.46457	318	23.0701	318	-17.87869	318	-11.30206	318	-16.01575	318	-18.40484	318	-60.3672	318	-70.56049	318	19.55685	318	-12.51588	318	-16.86161	318	-26.44548	318
	319	-14.48102	319	-21.07812	319	-75.47801	319	-83.10589	319	27.11723	319	15.77723	319	-15.25993	319	-.3641845	319	-34.80836	319	-43.54649	319	-52.1899	319	-35.82305	319	12.48709	319	24.56684	319	-18.54992	319	-13.88449	319	-15.29718	319	-17.05428	319	-62.07699	319	-72.92599	319	19.44135	319	-10.11004	319	-17.40341	319	-30.17894	319
	320	-15.59262	320	-21.82514	320	-77.09489	320	-83.307	320	26.33606	320	16.08032	320	-15.57699	320	-2.4789	320	-32.65798	320	-38.44576	320	-53.31559	320	-35.231	320	12.23491	320	23.95759	320	-19.46545	320	-15.47877	320	-14.98127	320	-17.26579	320	-62.80915	320	-74.87534	320	19.4803	320	-8.483492	320	-19.03972	320	-31.12706	320
	321	-15.61169	321	-21.13559	321	-78.34764	321	-83.76135	321	26.27979	321	17.7809	321	-16.02833	321	-3.085178	321	-32.95198	321	-39.0535	321	-53.4815	321	-31.49109	321	13.25721	321	26.94904	321	-20.79525	321	-16.16029	321	-14.69869	321	-17.86775	321	-63.04726	321	-76.4668	321	19.74303	321	-10.66099	321	-21.30847	321	-31.93117	321
	322	-15.882	322	-20.87881	322	-78.54925	322	-84.0396	322	26.45827	322	18.01756	322	-16.63231	322	-3.218896	322	-31.23841	322	-36.131	322	-53.03229	322	-36.432	322	13.4934	322	26.52952	322	-20.75115	322	-16.39746	322	-13.97235	322	-17.39946	322	-63.10437	322	-77.61401	322	18.80523	322	-11.3779	322	-22.42263	322	-31.41738	322
	323	-15.95512	323	-20.98367	323	-79.26729	323	-84.76247	323	26.82622	323	18.56124	323	-17.08239	323	-4.38795	323	-31.42134	323	-35.05056	323	-55.84387	323	-37.98464	323	13.75397	323	24.82588	323	-22.51629	323	-19.38541	323	-13.4675	323	-17.56034	323	-63.5084	323	-78.56306	323	19.97811	323	-13.65806	323	-24.14191	323	-31.47571	323
	324	-15.7686	324	-20.90873	324	-79.38624	324	-84.55807	324	26.49063	324	20.45266	324	-15.90807	324	-4.45617	324	-31.87073	324	-37.73899	324	-57.36804	324	-37.79404	324	13.99777	324	26.35338	324	-26.86858	324	-21.85665	324	-12.25838	324	-18.02654	324	-63.6324	324	-79.17031	324	19.9092	324	-16.89635	324	-26.98513	324	-34.76221	324
	325	-15.38098	325	-20.53297	325	-79.51435	325	-84.95431	325	28.73106	325	23.53089	325	-15.04989	325	-3.726421	325	-31.08679	325	-38.70247	325	-56.08051	325	-40.52579	325	12.52755	325	27.03154	325	-26.92536	325	-20.9876	325	-11.26402	325	-18.34065	325	-62.77364	325	-79.71687	325	19.47321	325	-18.65093	325	-28.46432	325	-36.20462	325
	326	-14.81694	326	-19.5907	326	-79.40442	326	-86.52621	326	29.24998	326	25.85226	326	-13.96784	326	-3.54343	326	-28.86576	326	-37.1318	326	-55.98794	326	-39.76487	326	12.02469	326	25.9343	326	-29.01115	326	-24.44929	326	-10.32266	326	-17.77369	326	-61.9649	326	-78.16047	326	18.29734	326	-20.57459	326	-29.28694	326	-41.00423	326
	327	-14.70128	327	-19.73367	327	-79.12873	327	-87.05469	327	29.73652	327	28.11493	327	-12.75514	327	-3.535918	327	-29.36166	327	-36.47709	327	-57.78707	327	-36.28223	327	11.44166	327	26.69774	327	-29.26668	327	-24.86608	327	-10.27669	327	-18.38786	327	-61.35109	327	-76.40878	327	16.5034	327	-22.96447	327	-29.30045	327	-40.43787	327
	328	-13.32869	328	-19.21918	328	-78.68755	328	-86.40855	328	29.83932	328	28.02025	328	-10.98497	328	-1.683813	328	-27.91783	328	-33.34928	328	-58.29228	328	-35.73506	328	11.65804	328	27.00796	328	-29.07032	328	-24.45649	328	-10.52532	328	-18.32482	328	-62.24581	328	-74.02947	328	15.86599	328	-22.92864	328	-29.19997	328	-39.30722	328
	329	-13.09295	329	-18.73896	329	-77.93953	329	-86.79207	329	30.55172	329	24.2877	329	-10.68022	329	.1535152	329	-27.76459	329	-35.44021	329	-56.95834	329	-33.85226	329	12.35766	329	27.25898	329	-28.65415	329	-25.95125	329	-9.716281	329	-16.83362	329	-62.45852	329	-72.52724	329	15.18123	329	-23.71504	329	-29.73127	329	-37.90219	329
	330	-12.33304	330	-18.34562	330	-76.75221	330	-86.86909	330	31.58764	330	20.81815	330	-10.7529	330	.0632906	330	-25.87685	330	-33.53891	330	-57.84351	330	-32.96104	330	12.18783	330	27.68765	330	-27.96592	330	-24.68151	330	-9.574911	330	-17.32776	330	-61.87563	330	-71.70808	330	15.03347	330	-23.45901	330	-28.85648	330	-35.382	330
	331	-12.48566	331	-18.68978	331	-75.93969	331	-87.54788	331	31.26742	331	21.08314	331	-11.14466	331	2.03773	331	-24.73848	331	-31.35549	331	-57.43114	331	-34.87243	331	11.25226	331	28.97055	331	-27.9559	331	-26.06335	331	-10.15591	331	-17.92226	331	-61.73438	331	-70.10636	331	14.50525	331	-25.3606	331	-28.26025	331	-35.71112	331
	332	-11.17662	332	-19.0554	332	-75.00331	332	-87.17034	332	32.19372	332	21.91296	332	-11.75043	332	3.135086	332	-23.09151	332	-31.68825	332	-57.60474	332	-37.93472	332	10.13493	332	27.08654	332	-27.27575	332	-25.00628	332	-10.82002	332	-17.8926	332	-61.97924	332	-68.73356	332	13.01876	332	-24.88022	332	-28.20341	332	-35.95503	332
	333	-11.82637	333	-19.95755	333	-74.90788	333	-87.4176	333	32.03385	333	22.98457	333	-11.5179	333	2.965714	333	-22.66126	333	-30.61813	333	-59.57573	333	-36.81104	333	10.14215	333	26.67572	333	-27.00264	333	-25.88303	333	-10.82507	333	-17.02201	333	-62.65694	333	-66.59328	333	12.24851	333	-24.68016	333	-28.00278	333	-37.5434	333
	334	-11.75227	334	-20.94741	334	-76.20715	334	-87.96501	334	32.1043	334	23.61248	334	-11.85417	334	2.351645	334	-21.69473	334	-29.70953	334	-61.76979	334	-39.03722	334	10.28561	334	27.11521	334	-25.12529	334	-24.8331	334	-11.23083	334	-16.74933	334	-64.31942	334	-64.88906	334	12.67884	334	-24.5694	334	-27.23781	334	-37.5309	334
	335	-11.84063	335	-21.49356	335	-77.40368	335	-89.46828	335	33.23025	335	25.0702	335	-12.36058	335	3.416579	335	-21.72194	335	-29.82123	335	-60.5994	335	-38.65131	335	10.92542	335	26.15345	335	-23.4073	335	-23.09478	335	-11.75257	335	-14.92381	335	-64.6106	335	-64.7278	335	13.98284	335	-21.93771	335	-27.65491	335	-38.44496	335
	336	-12.54356	336	-21.99228	336	-79.11629	336	-92.06551	336	33.06314	336	25.21288	336	-12.17312	336	2.431005	336	-22.47298	336	-30.81395	336	-59.31108	336	-40.32361	336	9.993711	336	23.88243	336	-23.38903	336	-25.32027	336	-11.5556	336	-13.36289	336	-64.74173	336	-65.74576	336	14.68757	336	-20.4867	336	-27.98788	336	-41.50814	336
	337	-12.15027	337	-21.81199	337	-81.51348	337	-93.43528	337	33.54139	337	25.15691	337	-12.07624	337	1.670854	337	-20.86511	337	-32.26338	337	-60.34951	337	-41.98132	337	10.68852	337	22.67827	337	-24.20341	337	-25.0913	337	-10.22145	337	-14.47692	337	-65.60389	337	-67.16029	337	14.37611	337	-20.26542	337	-28.26246	337	-43.46594	337
	338	-13.06628	338	-22.91917	338	-82.87917	338	-94.36961	338	33.8355	338	26.50143	338	-12.38859	338	2.952454	338	-22.80435	338	-32.9957	338	-59.72442	338	-38.07723	338	10.77718	338	23.16155	338	-23.91816	338	-22.62757	338	-10.64361	338	-15.40234	338	-66.34502	338	-68.95962	338	13.93808	338	-20.43947	338	-28.40507	338	-45.46853	338
	339	-12.92212	339	-23.87833	339	-84.18539	339	-94.99247	339	33.69872	339	26.67065	339	-10.72304	339	2.717877	339	-22.65912	339	-30.84377	339	-57.91996	339	-35.46521	339	12.40874	339	20.87195	339	-21.31037	339	-20.74665	339	-10.98345	339	-15.3241	339	-67.59016	339	-70.02205	339	13.80034	339	-19.53707	339	-28.72779	339	-45.15994	339
	340	-12.99314	340	-23.73546	340	-85.43803	340	-95.32949	340	33.58752	340	26.37107	340	-10.38837	340	.6862682	340	-21.17701	340	-30.22938	340	-59.43802	340	-38.85958	340	14.83138	340	22.30175	340	-21.66309	340	-18.52647	340	-11.72074	340	-15.17428	340	-68.44335	340	-71.00363	340	13.68818	340	-19.40348	340	-29.39047	340	-45.78058	340
	341	-13.13253	341	-24.933	341	-86.64207	341	-95.55325	341	33.62724	341	28.82922	341	-9.806875	341	.3970829	341	-21.68641	341	-29.56557	341	-59.53907	341	-42.46893	341	15.20206	341	23.39338	341	-21.04394	341	-15.68025	341	-12.46739	341	-13.31125	341	-68.5793	341	-72.72869	341	12.94158	341	-20.34548	341	-30.21227	341	-45.33154	341
	342	-13.20276	342	-23.77906	342	-87.97115	342	-96.11458	342	33.67417	342	29.02406	342	-8.540355	342	.1709902	342	-20.43909	342	-27.90234	342	-60.53109	342	-43.63587	342	16.47911	342	25.00754	342	-23.06319	342	-13.56574	342	-13.29461	342	-12.05044	342	-68.70476	342	-74.40202	342	13.32463	342	-19.77238	342	-30.77442	342	-45.4484	342
	343	-14.07556	343	-23.91566	343	-89.1512	343	-96.5162	343	34.60657	343	28.21194	343	-7.917135	343	-.4759367	343	-19.43366	343	-27.09253	343	-59.45385	343	-45.49118	343	17.99866	343	26.28818	343	-25.67216	343	-21.26198	343	-13.04895	343	-11.54674	343	-68.66273	343	-76.08746	343	13.00226	343	-20.36626	343	-28.59792	343	-48.46859	343
	344	-14.32039	344	-23.86904	344	-90.15752	344	-96.11277	344	35.67875	344	27.93056	344	-7.300547	344	-.7009843	344	-17.46256	344	-25.98874	344	-58.68172	344	-44.88375	344	17.29657	344	27.72133	344	-29.01052	344	-24.86612	344	-14.30058	344	-12.7808	344	-69.17944	344	-77.50179	344	12.76139	344	-20.4259	344	-26.55104	344	-45.0201	344
	345	-14.62119	345	-23.0248	345	-91.44663	345	-96.22562	345	36.7039	345	28.36931	345	-5.958106	345	1.694745	345	-17.42952	345	-27.38806	345	-60.60053	345	-43.39612	345	17.28578	345	27.20809	345	-30.24311	345	-27.59945	345	-14.17906	345	-12.84216	345	-69.16609	345	-78.08646	345	12.97633	345	-19.527	345	-25.35106	345	-43.47875	345
	346	-14.54771	346	-23.7371	346	-93.54492	346	-97.12711	346	37.08361	346	28.47512	346	-5.388991	346	2.955998	346	-19.29542	346	-28.52818	346	-59.16603	346	-43.34464	346	16.55705	346	24.88222	346	-29.10122	346	-24.75825	346	-14.30749	346	-12.79194	346	-69.58302	346	-78.63676	346	13.00179	346	-19.32671	346	-24.09584	346	-41.55351	346
	347	-14.83547	347	-22.91542	347	-94.84081	347	-97.97888	347	37.10131	347	28.17834	347	-4.574326	347	4.436726	347	-17.83394	347	-29.09725	347	-57.97044	347	-46.38569	347	16.40002	347	24.70622	347	-27.7233	347	-22.31389	347	-13.77947	347	-12.84614	347	-69.99779	347	-79.32028	347	14.13972	347	-18.98747	347	-21.55966	347	-38.18936	347
	348	-14.97998	348	-22.95912	348	-95.78228	348	-98.69958	348	37.45157	348	29.1277	348	-4.203485	348	7.035077	348	-18.46286	348	-27.64721	348	-59.97899	348	-44.94689	348	17.29412	348	26.9346	348	-27.06112	348	-18.76225	348	-13.72986	348	-13.06199	348	-70.94717	348	-79.8735	348	15.0807	348	-18.97156	348	-17.96201	348	-33.93048	348
	349	-14.69213	349	-23.99834	349	-95.88649	349	-98.5256	349	38.3306	349	29.17383	349	-4.435151	349	8.995425	349	-18.13007	349	-27.11262	349	-58.00588	349	-47.448	349	17.20693	349	28.09614	349	-24.15598	349	-15.36622	349	-14.21749	349	-13.61424	349	-70.66914	349	-81.1468	349	16.14331	349	-17.94517	349	-16.05022	349	-27.26282	349
	350	-15.28023	350	-25.16383	350	-95.58768	350	-97.20863	350	38.93886	350	30.22242	350	-4.789444	350	10.05607	350	-18.1397	350	-24.3675	350	-58.13123	350	-45.10789	350	16.36218	350	25.64191	350	-21.90073	350	-12.51596	350	-14.25198	350	-14.38584	350	-71.69505	350	-81.09871	350	17.84361	350	-17.2572	350	-15.42086	350	-20.49297	350
	351	-15.44248	351	-25.54327	351	-95.91346	351	-96.15498	351	39.73919	351	31.56934	351	-5.592909	351	10.0986	351	-17.27024	351	-23.68462	351	-60.21259	351	-46.26888	351	17.87139	351	24.85292	351	-19.01086	351	-10.48924	351	-15.22454	351	-15.68055	351	-73.90186	351	-80.40505	351	18.30839	351	-15.15849	351	-13.73046	351	-13.54167	351
	352	-15.69647	352	-24.27799	352	-95.1761	352	-95.7756	352	41.12513	352	35.06385	352	-5.574409	352	12.39834	352	-19.14525	352	-24.4693	352	-59.68462	352	-49.51686	352	17.91251	352	25.90328	352	-21.90589	352	-12.75766	352	-15.31472	352	-15.83307	352	-76.79038	352	-79.93829	352	20.03928	352	-12.40826	352	-10.0216	352	-13.96193	352
	353	-15.39668	353	-24.95369	353	-94.12822	353	-96.6073	353	40.734	353	35.49117	353	-6.483008	353	11.41145	353	-18.57916	353	-26.81575	353	-60.88645	353	-52.15369	353	17.77833	353	24.8141	353	-24.44612	353	-19.84298	353	-15.38262	353	-16.12253	353	-79.68962	353	-79.20834	353	21.19478	353	-10.48987	353	-6.118713	353	-15.15835	353
	354	-15.94698	354	-24.75769	354	-93.42711	354	-96.2111	354	41.99597	354	37.91865	354	-7.032351	354	9.433222	354	-16.77942	354	-21.75961	354	-61.2625	354	-51.89489	354	19.4859	354	28.17125	354	-25.90202	354	-24.83938	354	-15.90383	354	-17.67438	354	-79.93921	354	-79.3865	354	22.06924	354	-9.501181	354	-4.030302	354	-15.32943	354
	355	-15.46788	355	-24.20857	355	-92.02872	355	-96.20551	355	42.25571	355	39.04861	355	-5.249312	355	10.81081	355	-16.38823	355	-22.2555	355	-62.0659	355	-53.72688	355	19.76675	355	28.16085	355	-26.69077	355	-24.36325	355	-15.79626	355	-18.45624	355	-80.74529	355	-80.15117	355	23.42718	355	-7.693388	355	-.588361	355	-14.74315	355
	356	-15.6602	356	-24.44117	356	-90.58355	356	-95.76795	356	41.85324	356	38.10633	356	-2.494763	356	11.08349	356	-19.00401	356	-24.93386	356	-61.30631	356	-51.53916	356	20.23785	356	27.74279	356	-26.29584	356	-24.4021	356	-15.67681	356	-19.27919	356	-82.31208	356	-81.10686	356	23.59852	356	-6.93313	356	-.7709825	356	-11.52748	356
	357	-16.35894	357	-25.37101	357	-89.03573	357	-95.95548	357	43.3349	357	36.76085	357	-1.379752	357	11.92637	357	-17.49264	357	-25.82814	357	-62.14666	357	-50.47709	357	20.78272	357	28.23233	357	-25.83683	357	-24.33912	357	-15.40874	357	-19.59617	357	-82.43195	357	-80.79565	357	21.92437	357	-7.7635	357	-1.724999	357	-8.950831	357
	358	-16.40519	358	-25.90059	358	-87.46061	358	-95.94788	358	43.3603	358	37.24129	358	-1.066942	358	13.14659	358	-19.78391	358	-23.10794	358	-66.0455	358	-52.51538	358	22.37901	358	30.43908	358	-25.19186	358	-22.86475	358	-15.48952	358	-20.15065	358	-82.66574	358	-79.15266	358	23.20707	358	-9.455019	358	-2.406676	358	-8.044805	358
	359	-16.00845	359	-25.46655	359	-86.21583	359	-96.64683	359	43.32171	359	37.05059	359	-.4864481	359	11.45947	359	-17.74125	359	-24.2641	359	-65.22745	359	-53.15775	359	22.61055	359	30.19279	359	-23.98918	359	-21.77506	359	-15.47052	359	-19.563	359	-82.71849	359	-76.944	359	23.92006	359	-10.18588	359	-.7959631	359	-12.21325	359
	360	-15.90309	360	-25.77177	360	-86.12851	360	-96.39511	360	44.25116	360	37.01086	360	-1.735896E-02	360	7.194466	360	-19.05339	360	-24.03094	360	-65.86364	360	-51.95214	360	24.32949	360	31.04546	360	-22.5741	360	-20.52475	360	-15.26925	360	-20.97309	360	-82.18881	360	-76.78804	360	22.62127	360	-12.23047	360	-.6371608	360	-17.14403	360
	361	-16.4197	361	-26.02753	361	-86.41134	361	-95.20809	361	44.1947	361	36.94806	361	-.7447061	361	3.8498	361	-19.29148	361	-24.6305	361	-64.2624	361	-55.75935	361	26.27152	361	32.65426	361	-22.95567	361	-18.92168	361	-15.04646	361	-22.09477	361	-81.27649	361	-77.09517	361	22.15273	361	-12.04828	361	-2.177017	361	-18.61608	361
	362	-15.96747	362	-26.29304	362	-87.28299	362	-96.4778	362	44.94901	362	37.89674	362	-1.042867	362	4.119621	362	-19.89241	362	-25.86016	362	-64.44064	362	-56.47649	362	27.069	362	34.01565	362	-22.10654	362	-19.95706	362	-14.77306	362	-20.91148	362	-81.785	362	-77.7919	362	21.22873	362	-10.8869	362	-5.4836	362	-21.20903	362
	363	-15.5601	363	-26.9522	363	-88.03078	363	-98.525	363	46.43308	363	36.93132	363	-.1801082	363	6.219479	363	-16.43735	363	-23.50505	363	-65.8958	363	-56.16494	363	26.70864	363	34.59962	363	-22.3666	363	-18.42454	363	-14.49634	363	-19.9695	363	-82.00967	363	-78.74565	363	22.21506	363	-10.10745	363	-9.139822	363	-24.92699	363
	364	-15.08123	364	-26.84052	364	-89.63767	364	-101.4085	364	46.40184	364	38.03605	364	.552735	364	8.633707	364	-19.26693	364	-21.49117	364	-65.40597	364	-55.44925	364	27.34599	364	36.99388	364	-22.26119	364	-18.29427	364	-14.44088	364	-19.12191	364	-81.86441	364	-78.56701	364	21.89297	364	-11.97853	364	-10.89221	364	-27.89257	364
	365	-14.65504	365	-26.16123	365	-91.04575	365	-102.8941	365	48.14193	365	40.41689	365	1.121749	365	10.26775	365	-18.84332	365	-23.16953	365	-65.10099	365	-59.71461	365	28.0509	365	36.32052	365	-22.31558	365	-17.99461	365	-14.24741	365	-19.22495	365	-81.38809	365	-78.24372	365	21.0558	365	-12.17736	365	-11.36855	365	-29.00022	365
	366	-13.86278	366	-24.15341	366	-92.29861	366	-103.1357	366	48.58809	366	39.77994	366	1.590249	366	9.893428	366	-19.17199	366	-21.40296	366	-64.49244	366	-60.22668	366	27.60079	366	36.14383	366	-22.99664	366	-20.19407	366	-14.19426	366	-18.84398	366	-81.12185	366	-77.64638	366	20.45204	366	-11.87841	366	-10.79883	366	-29.02085	366
	367	-14.51566	367	-23.58042	367	-92.64281	367	-101.7835	367	49.30656	367	42.64162	367	-.1567018	367	9.166555	367	-18.43546	367	-22.58235	367	-64.64433	367	-56.11318	367	28.16276	367	36.43574	367	-22.12499	367	-18.58095	367	-14.86228	367	-18.94371	367	-81.73206	367	-77.35426	367	20.5726	367	-10.99388	367	-11.49875	367	-29.41267	367
	368	-14.34159	368	-23.4267	368	-92.98	368	-100.5099	368	49.21716	368	45.14111	368	.2315793	368	10.36471	368	-19.84628	368	-23.63135	368	-63.19478	368	-55.54866	368	29.41407	368	36.83106	368	-23.6312	368	-18.93103	368	-13.98985	368	-18.97122	368	-82.45933	368	-78.27356	368	20.64283	368	-8.77498	368	-11.54014	368	-26.86097	368
	369	-13.85877	369	-24.28877	369	-93.65494	369	-99.98537	369	48.30599	369	46.0019	369	.4158348	369	11.44145	369	-19.50246	369	-22.5119	369	-63.91813	369	-59.69147	369	30.52835	369	37.4225	369	-22.91754	369	-19.02739	369	-14.64494	369	-17.17836	369	-83.34922	369	-79.99493	369	20.63564	369	-7.545573	369	-13.30829	369	-28.43742	369
	370	-13.02237	370	-25.05351	370	-94.70581	370	-98.8752	370	49.56873	370	44.63164	370	-.4833073	370	11.30015	370	-17.97822	370	-21.87039	370	-61.91969	370	-57.96118	370	31.84821	370	36.86328	370	-22.58759	370	-19.1601	370	-15.7194	370	-16.90721	370	-84.25755	370	-80.26115	370	20.9022	370	-6.264815	370	-14.68068	370	-27.77135	370
	371	-14.07237	371	-25.95932	371	-96.01692	371	-98.84623	371	50.00686	371	44.10373	371	-.104225	371	10.93939	371	-16.91589	371	-21.33805	371	-65.27288	371	-60.54831	371	33.39828	371	39.90159	371	-22.97811	371	-16.76976	371	-16.74725	371	-16.81212	371	-84.38212	371	-81.31561	371	21.06251	371	-5.872148	371	-15.50165	371	-27.08967	371
	372	-14.21032	372	-24.86611	372	-96.94114	372	-101.163	372	50.01985	372	44.86025	372	-.458647	372	9.649775	372	-17.66796	372	-23.09622	372	-64.81602	372	-62.79273	372	33.78808	372	39.82352	372	-22.4348	372	-18.06643	372	-15.93618	372	-17.02807	372	-83.05339	372	-81.83712	372	22.49011	372	-4.877959	372	-14.31873	372	-24.26377	372
	373	-15.50647	373	-25.58164	373	-98.04819	373	-103.6209	373	50.3596	373	46.6077	373	.2880183	373	7.991834	373	-18.55227	373	-22.90059	373	-65.7197	373	-59.77121	373	34.93437	373	39.05051	373	-22.56204	373	-19.77841	373	-16.05018	373	-17.00977	373	-82.43381	373	-83.11852	373	23.94551	373	-3.327341	373	-14.0485	373	-20.832	373
	374	-15.26171	374	-26.75555	374	-99.66767	374	-105.4673	374	51.22134	374	48.35611	374	2.276458	374	9.290069	374	-17.13558	374	-21.89858	374	-67.10215	374	-66.10405	374	37.42842	374	41.97086	374	-23.57214	374	-19.19096	374	-15.35266	374	-16.82092	374	-82.33744	374	-83.64841	374	24.83436	374	-3.844083	374	-13.21165	374	-19.94521	374
	375	-15.07732	375	-28.13892	375	-101.3546	375	-105.4763	375	52.40174	375	48.73204	375	3.03772	375	10.55026	375	-15.75037	375	-17.56326	375	-69.64453	375	-68.17966	375	39.13921	375	44.72451	375	-25.39229	375	-19.3088	375	-15.45683	375	-16.14124	375	-82.86272	375	-84.24491	375	24.48367	375	-3.313068	375	-12.56488	375	-19.28068	375
	376	-15.11352	376	-27.81907	376	-102.1649	376	-105.1065	376	52.70797	376	49.4604	376	4.414476	376	13.44264	376	-15.70769	376	-17.67751	376	-68.95387	376	-69.79648	376	38.93519	376	43.69662	376	-25.08128	376	-21.89667	376	-15.15816	376	-15.2251	376	-82.65991	376	-83.02072	376	24.71041	376	-4.111547	376	-12.53211	376	-21.62675	376
	377	-15.23268	377	-27.07267	377	-103.0313	377	-104.2769	377	53.32932	377	49.76239	377	4.192144	377	14.65079	377	-14.89594	377	-18.27112	377	-70.83791	377	-69.09583	377	41.087	377	45.24624	377	-21.83261	377	-20.8198	377	-14.45935	377	-15.55097	377	-82.80359	377	-82.23423	377	24.6071	377	-5.065602	377	-12.70103	377	-21.61188	377
	378	-14.91384	378	-26.1996	378	-103.7048	378	-103.3276	378	53.72852	378	50.29629	378	3.901883	378	17.56849	378	-16.31536	378	-20.70899	378	-68.16953	378	-67.3779	378	42.50309	378	51.63823	378	-20.61285	378	-17.11272	378	-13.88002	378	-15.2547	378	-82.4549	378	-81.7921	378	24.88621	378	-5.113198	378	-12.63421	378	-21.43486	378
	379	-15.93647	379	-28.04723	379	-104.9665	379	-103.7416	379	54.71761	379	49.58843	379	3.260208	379	16.18249	379	-13.86246	379	-20.22725	379	-70.283	379	-64.4216	379	44.34251	379	50.61784	379	-18.09877	379	-16.60494	379	-13.20655	379	-12.7166	379	-82.2625	379	-81.34002	379	25.08716	379	-4.393964	379	-12.7555	379	-22.10987	379
	380	-15.57716	380	-30.13553	380	-105.3679	380	-103.9134	380	54.71055	380	48.8573	380	4.574529	380	13.02111	380	-15.72968	380	-21.66598	380	-68.88753	380	-69.58945	380	43.72416	380	49.94371	380	-19.03273	380	-16.12935	380	-13.47272	380	-11.73167	380	-82.75578	380	-80.89908	380	24.33572	380	-3.759286	380	-13.26847	380	-23.30744	380
	381	-16.52067	381	-31.00612	381	-105.64	381	-104.5763	381	54.5969	381	48.72519	381	4.399592	381	13.12304	381	-14.49941	381	-20.20948	381	-67.88813	381	-66.17425	381	42.34748	381	48.36208	381	-18.03509	381	-17.41713	381	-13.28129	381	-10.97884	381	-83.1239	381	-80.09569	381	24.64974	381	-4.175685	381	-14.69057	381	-23.95526	381
	382	-16.98356	382	-30.64635	382	-105.649	382	-104.026	382	55.33446	382	49.34411	382	4.909748	382	15.32859	382	-14.65132	382	-19.16932	382	-69.22399	382	-65.65478	382	44.23737	382	48.16835	382	-17.72679	382	-18.30487	382	-12.85118	382	-11.52067	382	-84.04688	382	-79.13282	382	25.24292	382	-2.653228	382	-15.14017	382	-22.58352	382
	383	-16.56361	383	-30.4346	383	-105.1667	383	-103.4252	383	53.95829	383	48.4585	383	4.25271	383	15.04544	383	-13.71052	383	-17.38762	383	-68.92503	383	-63.5151	383	46.12959	383	49.9962	383	-16.36014	383	-17.51109	383	-12.58095	383	-12.89243	383	-84.95652	383	-78.19286	383	25.53934	383	-2.178958	383	-14.36743	383	-21.95423	383
	384	-17.28886	384	-30.67735	384	-104.1974	384	-102.0038	384	53.98536	384	49.92368	384	4.607772	384	17.10871	384	-13.90852	384	-19.46723	384	-69.97057	384	-65.17191	384	47.23732	384	55.77456	384	-16.38273	384	-16.82097	384	-13.35086	384	-14.26744	384	-85.47129	384	-77.84638	384	25.28672	384	-1.42741	384	-14.65282	384	-19.88396	384
	385	-17.52775	385	-31.64825	385	-103.6751	385	-101.6741	385	54.44101	385	51.33662	385	4.892083	385	17.60668	385	-13.56306	385	-20.82757	385	-70.64355	385	-63.06998	385	47.09168	385	59.74396	385	-15.92084	385	-13.97157	385	-13.92939	385	-14.63808	385	-86.61727	385	-79.02744	385	25.96176	385	.6630437	385	-14.89569	385	-18.4011	385
	386	-17.38185	386	-31.17117	386	-103.2919	386	-102.4347	386	53.57363	386	52.15113	386	6.202927	386	17.44494	386	-14.65032	386	-21.4478	386	-69.32919	386	-64.9194	386	49.25348	386	58.86286	386	-12.20989	386	-12.53504	386	-13.69104	386	-12.30116	386	-87.18484	386	-80.85812	386	27.01444	386	1.637322	386	-15.90807	386	-17.64882	386
	387	-16.15735	387	-29.0075	387	-102.248	387	-102.3415	387	54.77734	387	52.9486	387	7.418084	387	18.42136	387	-11.94097	387	-23.56942	387	-69.18223	387	-65.60991	387	51.94594	387	61.35662	387	-14.80365	387	-12.18246	387	-15.1645	387	-13.51967	387	-87.86976	387	-81.36156	387	27.73624	387	2.533933	387	-17.47346	387	-17.41788	387
	388	-15.85726	388	-27.71658	388	-102.1196	388	-101.9738	388	54.69265	388	53.56395	388	7.831442	388	21.00087	388	-13.01304	388	-21.87282	388	-69.02116	388	-64.34817	388	52.64677	388	63.41776	388	-18.2312	388	-21.05912	388	-15.08654	388	-14.56258	388	-88.32994	388	-82.14959	388	28.57384	388	1.506134	388	-14.80191	388	-19.92137	388
	389	-15.50239	389	-26.42658	389	-101.1766	389	-100.9855	389	53.91722	389	53.58962	389	9.260835	389	22.02276	389	-11.97915	389	-24.04253	389	-69.2447	389	-65.67906	389	52.11165	389	61.02135	389	-20.52827	389	-23.72049	389	-14.25286	389	-15.9325	389	-88.72422	389	-82.82293	389	29.10773	389	2.492545	389	-11.44228	389	-20.79666	389
	390	-15.01928	390	-24.92068	390	-100.2179	390	-99.77447	390	55.76374	390	53.90041	390	8.236603	390	21.12935	390	-12.15415	390	-22.4199	390	-69.94125	390	-68.96944	390	52.31709	390	62.35928	390	-23.2179	390	-27.60691	390	-14.45163	390	-17.56148	390	-88.31041	390	-83.56303	390	29.25241	390	3.233635	390	-10.58414	390	-20.51273	390
	391	-15.49844	391	-23.49272	391	-99.58633	391	-99.408	391	54.79921	391	54.89254	391	8.062833	391	17.91014	391	-11.66106	391	-24.89176	391	-69.63474	391	-66.68394	391	54.43647	391	61.3296	391	-23.54006	391	-25.1375	391	-14.14844	391	-17.91944	391	-87.83646	391	-83.35468	391	28.77111	391	3.234274	391	-9.253405	391	-19.09175	391
	392	-15.69402	392	-20.96959	392	-98.75777	392	-99.03303	392	55.54528	392	54.61732	392	8.392856	392	12.89892	392	-14.76178	392	-24.61761	392	-68.13565	392	-67.77474	392	53.83996	392	62.50082	392	-21.90621	392	-22.14607	392	-13.57323	392	-17.61814	392	-87.96908	392	-83.02572	392	30.40391	392	3.881577	392	-7.639777	392	-15.78765	392
	393	-16.10917	393	-20.44706	393	-98.45044	393	-99.76463	393	54.97983	393	53.15761	393	8.582209	393	12.34567	393	-11.46971	393	-22.9264	393	-67.2198	393	-67.90987	393	55.13	393	61.97175	393	-22.28522	393	-19.91381	393	-13.3467	393	-17.27305	393	-88.39519	393	-81.63454	393	30.28497	393	3.516325	393	-5.476355	393	-14.96663	393
	394	-15.89247	394	-22.57956	394	-97.65191	394	-99.17373	394	54.73763	394	51.8709	394	10.60098	394	15.98788	394	-9.494289	394	-22.94081	394	-67.25758	394	-68.02023	394	57.23814	394	66.08989	394	-21.76618	394	-16.92168	394	-13.34429	394	-18.25704	394	-89.32634	394	-80.12856	394	29.75328	394	4.411677	394	-2.879097	394	-10.17116	394
	395	-16.56624	395	-25.68041	395	-96.98836	395	-97.94465	395	55.25427	395	53.56355	395	9.851814	395	19.14083	395	-11.32345	395	-24.14641	395	-66.52563	395	-69.15877	395	56.56903	395	67.05055	395	-18.97194	395	-14.48864	395	-13.40306	395	-17.5905	395	-89.94296	395	-80.45309	395	29.49152	395	4.044318	395	-2.103256	395	-8.304231	395
	396	-17.67984	396	-28.33779	396	-97.48061	396	-98.14452	396	54.87894	396	52.78328	396	9.746369	396	21.72796	396	-12.80346	396	-23.13925	396	-68.75943	396	-73.2616	396	58.71589	396	68.1765	396	-19.01437	396	-14.4119	396	-13.91384	396	-17.51644	396	-89.03648	396	-80.20558	396	31.54967	396	4.873867	396	-.9598738	396	-7.728537	396
	397	-19.15093	397	-29.54168	397	-97.30496	397	-98.62147	397	56.08196	397	54.50554	397	7.389396	397	20.37575	397	-12.02677	397	-24.59652	397	-70.88945	397	-75.91286	397	58.78845	397	70.8637	397	-16.40109	397	-14.71125	397	-13.93015	397	-17.62652	397	-88.92237	397	-78.94633	397	32.09053	397	5.125539	397	-1.387269	397	-8.378045	397
	398	-20.17509	398	-29.61831	398	-97.3308	398	-100.6039	398	55.49471	398	54.34066	398	8.401601	398	18.71109	398	-11.1411	398	-22.19893	398	-69.76009	398	-75.08672	398	58.48251	398	73.24353	398	-16.75118	398	-12.94195	398	-13.39672	398	-18.8334	398	-88.71987	398	-77.58933	398	33.03176	398	5.612115	398	-.4143148	398	-7.926044	398
	399	-20.48558	399	-30.18279	399	-98.17891	399	-102.4911	399	57.07044	399	54.96022	399	8.003372	399	15.70614	399	-10.88132	399	-20.53929	399	-68.33205	399	-74.26449	399	57.01815	399	71.5034	399	-13.18872	399	-12.95524	399	-14.41628	399	-19.93426	399	-88.83167	399	-75.86238	399	33.68533	399	7.787657	399	-.3484958	399	-3.408423	399
	400	-22.9972	400	-32.74384	400	-98.16428	400	-103.2976	400	56.98271	400	55.2447	400	8.068828	400	17.41981	400	-9.606104	400	-22.05748	400	-68.5034	400	-72.73243	400	56.40527	400	68.49032	400	-13.20932	400	-12.62867	400	-15.2573	400	-20.48278	400	-87.90357	400	-74.73387	400	34.11401	400	9.494589	400	-2.020599	400	-.3381449	400
	401	-23.87711	401	-32.7117	401	-98.75303	401	-103.0308	401	57.22595	401	56.7083	401	9.79887	401	19.89234	401	-8.117587	401	-17.86606	401	-68.84334	401	-71.68156	401	57.90263	401	70.25558	401	-10.20161	401	-9.416154	401	-15.78839	401	-20.95066	401	-86.90765	401	-74.45784	401	34.19615	401	11.12079	401	-.346787	401	.5302837	401
	402	-24.68899	402	-32.58239	402	-99.7347	402	-103.3995	402	57.48504	402	58.32776	402	9.77949	402	22.46256	402	-5.538628	402	-19.98328	402	-69.91679	402	-73.06933	402	59.41397	402	70.39483	402	-7.049581	402	-8.772232	402	-15.74253	402	-19.42506	402	-86.52743	402	-74.41808	402	37.08376	402	12.02212	402	2.086264	402	-3.306746	402
	403	-24.73404	403	-32.28707	403	-99.70406	403	-103.4522	403	56.66734	403	57.59319	403	10.62567	403	20.54263	403	-8.390864	403	-19.96337	403	-71.32642	403	-78.71436	403	60.32499	403	73.54445	403	-9.301335	403	-11.12385	403	-16.34021	403	-18.4918	403	-86.12672	403	-74.02831	403	39.01614	403	11.51975	403	.822596	403	-6.504292	403
	404	-24.77019	404	-31.6266	404	-100.2685	404	-103.4688	404	57.58192	404	58.48098	404	10.78103	404	20.00182	404	-6.249973	404	-21.45	404	-71.77023	404	-77.11736	404	60.99326	404	73.44698	404	-7.124346	404	-9.071899	404	-16.46488	404	-19.67281	404	-85.86684	404	-73.13956	404	39.53094	404	10.71506	404	-.1475245	404	-7.05663	404
	405	-24.46698	405	-30.38579	405	-100.8703	405	-102.3922	405	56.70248	405	58.65106	405	11.51698	405	20.7633	405	-9.42468	405	-21.68692	405	-71.84896	405	-74.07169	405	60.51612	405	69.33095	405	-5.982495	405	-7.090704	405	-16.17424	405	-20.05893	405	-85.63422	405	-72.48002	405	39.47973	405	10.37632	405	.2563506	405	-6.846551	405
	406	-25.12838	406	-30.48532	406	-101.2198	406	-100.5071	406	56.92896	406	58.06706	406	11.68406	406	19.20905	406	-8.16374	406	-23.52331	406	-72.54199	406	-74.94789	406	57.91795	406	72.58331	406	-4.945107	406	-7.077018	406	-15.78663	406	-20.35031	406	-85.00523	406	-72.66424	406	39.20526	406	11.4417	406	.9807986	406	-5.242181	406
	407	-25.75541	407	-30.93418	407	-101.8783	407	-99.424	407	56.4693	407	57.76168	407	12.44509	407	18.75162	407	-8.84733	407	-23.52365	407	-74.51499	407	-77.15823	407	56.19884	407	70.81902	407	-4.248074	407	-5.819556	407	-16.16723	407	-20.20914	407	-85.11894	407	-72.98245	407	38.30867	407	11.72534	407	.1077139	407	-6.519381	407
	408	-25.52089	408	-33.23229	408	-102.178	408	-97.54517	408	57.05751	408	59.59124	408	10.8827	408	18.26696	408	-9.353739	408	-21.86364	408	-75.96024	408	-78.41177	408	54.68218	408	67.63841	408	-3.584437	408	-4.701619	408	-16.54767	408	-20.10861	408	-84.8548	408	-73.44288	408	39.43906	408	12.58221	408	1.882541	408	-6.87433	408
	409	-25.88083	409	-34.83691	409	-101.5808	409	-96.61058	409	56.68486	409	58.16745	409	11.4368	409	17.66043	409	-9.191144	409	-19.06979	409	-75.17464	409	-79.82874	409	52.50807	409	67.43342	409	-4.539297	409	-1.356694	409	-16.69607	409	-18.92367	409	-84.14333	409	-73.14327	409	41.66571	409	12.16023	409	2.939377	409	-8.963523	409
	410	-25.43591	410	-35.17313	410	-102.2401	410	-95.7278	410	57.68423	410	57.1017	410	11.27031	410	17.87907	410	-11.36418	410	-22.92384	410	-78.77966	410	-83.65864	410	53.32055	410	67.39912	410	-2.636274	410	-6.015811	410	-17.09291	410	-19.52461	410	-84.15843	410	-73.02089	410	41.9721	410	9.840282	410	5.371979	410	-11.01156	410
	411	-25.84788	411	-34.41709	411	-102.5676	411	-93.42065	411	57.19529	411	56.81562	411	10.18509	411	16.75337	411	-10.03275	411	-20.58876	411	-78.34428	411	-85.11669	411	53.28422	411	68.67705	411	.7545484	411	-7.109672E-02	411	-18.45263	411	-21.15785	411	-85.1049	411	-73.61123	411	40.98534	411	8.154068	411	7.96551	411	-8.432556	411
	412	-25.35438	412	-33.98322	412	-103.1241	412	-93.22329	412	57.65508	412	57.19543	412	10.65	412	17.2507	412	-8.853959	412	-22.05688	412	-77.1437	412	-82.38236	412	50.08937	412	66.80358	412	-.1846853	412	4.176219	412	-17.5075	412	-21.23487	412	-86.14067	412	-74.79195	412	40.00241	412	7.807838	412	10.53692	412	-6.420375	412
	413	-25.26218	413	-33.6804	413	-103.0773	413	-94.92457	413	57.96647	413	55.96814	413	9.74452	413	16.88226	413	-9.293154	413	-24.02816	413	-78.13378	413	-86.56239	413	51.16521	413	67.67003	413	2.611275	413	5.869399	413	-17.27173	413	-21.65811	413	-87.07526	413	-76.23549	413	39.33937	413	8.673648	413	12.70329	413	-3.141453	413
	414	-23.91448	414	-33.75195	414	-103.8619	414	-96.71688	414	58.24161	414	56.73336	414	10.0955	414	18.60861	414	-10.27678	414	-27.41043	414	-80.54393	414	-86.74483	414	49.39075	414	68.51572	414	1.660786	414	8.115872	414	-17.47207	414	-22.58525	414	-87.96826	414	-76.67525	414	37.51011	414	7.46013	414	16.15883	414	-.2328589	414
	415	-23.46335	415	-33.99361	415	-104.1218	415	-97.21277	415	58.23675	415	56.78787	415	8.998663	415	19.50127	415	-9.597181	415	-25.19582	415	-81.51092	415	-85.92723	415	48.97711	415	69.91721	415	3.561381	415	6.943783	415	-17.81162	415	-23.5117	415	-89.86857	415	-77.11655	415	37.47572	415	7.173078	415	17.72629	415	1.524907	415
	416	-22.83528	416	-32.81211	416	-104.6123	416	-96.69123	416	58.204	416	55.80826	416	7.584473	416	18.12681	416	-10.73356	416	-25.18725	416	-79.14112	416	-88.87941	416	47.11208	416	69.10247	416	3.978302	416	-.843898	416	-17.3713	416	-23.73151	416	-91.50552	416	-77.78826	416	37.38497	416	7.367686	416	16.2792	416	3.001546	416
	417	-22.85464	417	-31.65187	417	-104.0853	417	-95.3269	417	58.18284	417	56.52311	417	8.529858	417	19.51175	417	-9.279972	417	-23.48874	417	-78.76817	417	-86.09905	417	46.63754	417	71.45445	417	5.945229	417	1.649507	417	-17.61399	417	-24.21021	417	-91.59731	417	-78.01302	417	37.25523	417	7.25025	417	14.73968	417	2.608545	417
	418	-22.30438	418	-30.56758	418	-103.4901	418	-94.89259	418	57.66121	418	56.42388	418	10.04931	418	21.68678	418	-9.002495	418	-24.30381	418	-82.50829	418	-85.66898	418	47.28191	418	71.51585	418	6.085165	418	.8204573	418	-17.56067	418	-23.73706	418	-90.88514	418	-78.39041	418	36.86082	418	9.463762	418	13.01092	418	1.872086	418
	419	-22.69199	419	-30.01933	419	-103.6434	419	-95.96338	419	58.38589	419	57.25948	419	10.87755	419	22.19304	419	-9.176146	419	-27.04694	419	-79.40942	419	-85.56815	419	47.12884	419	72.09764	419	5.412846	419	-6.039304	419	-17.04783	419	-21.86178	419	-91.2629	419	-77.6442	419	35.93319	419	10.70981	419	11.06398	419	-2.082433	419
	420	-22.89397	420	-30.58875	420	-102.8574	420	-96.49748	420	57.62623	420	56.72119	420	12.01277	420	22.221	420	-10.15628	420	-26.12297	420	-78.66131	420	-85.28823	420	45.80884	420	72.0432	420	1.697552	420	-11.98782	420	-16.60845	420	-21.86936	420	-92.96599	420	-76.33228	420	35.62351	420	10.76792	420	9.472611	420	-5.053212	420
	421	-23.26127	421	-30.60642	421	-102.6704	421	-98.40075	421	58.32155	421	58.02808	421	15.24173	421	22.7491	421	-7.955148	421	-24.69977	421	-79.97726	421	-85.83962	421	44.66259	421	71.873	421	4.848803	421	-10.21564	421	-16.48914	421	-22.28907	421	-93.75893	421	-74.37022	421	36.20427	421	10.17305	421	7.138436	421	-8.335479	421
	422	-23.56729	422	-30.80628	422	-102.3622	422	-98.56167	422	58.76048	422	59.48953	422	14.96837	422	22.71717	422	-10.05629	422	-23.80745	422	-79.43627	422	-87.98215	422	44.2008	422	73.31382	422	5.990339	422	-9.945588	422	-16.01935	422	-22.42539	422	-92.7924	422	-73.33326	422	36.89691	422	11.62274	422	5.452382	422	-10.84754	422
	423	-23.35754	423	-31.31053	423	-101.1051	423	-97.46226	423	58.7779	423	59.45183	423	15.88951	423	22.37245	423	-12.07541	423	-24.78726	423	-78.9934	423	-91.89214	423	40.16709	423	68.22685	423	4.700454	423	-7.502991	423	-15.91068	423	-22.96668	423	-91.48547	423	-73.09302	423	37.97086	423	13.17034	423	4.246218	423	-11.38994	423
	424	-24.05291	424	-32.39033	424	-100.1221	424	-96.78902	424	58.89395	424	60.39482	424	16.75445	424	23.61617	424	-9.870526	424	-24.11002	424	-79.46823	424	-91.85577	424	36.86459	424	62.83455	424	6.668276	424	-11.41578	424	-15.50131	424	-22.9141	424	-91.23116	424	-72.55369	424	39.19674	424	12.70977	424	3.137621	424	-13.71571	424
	425	-23.67999	425	-31.27002	425	-99.29324	425	-97.86023	425	57.77598	425	58.50811	425	18.8979	425	25.96494	425	-9.816462	425	-25.13935	425	-78.30016	425	-90.67921	425	34.39515	425	58.30254	425	5.963078	425	-4.313661	425	-15.91664	425	-23.07655	425	-90.63165	425	-71.90421	425	41.22416	425	14.21219	425	1.629571	425	-15.72207	425
	426	-23.36289	426	-30.10954	426	-98.646	426	-98.71365	426	59.07437	426	57.23817	426	19.88723	426	26.84452	426	-9.516369	426	-25.86127	426	-77.54282	426	-90.05822	426	33.23403	426	54.07123	426	5.936224	426	-8.989313	426	-15.80263	426	-23.07135	426	-89.13465	426	-69.44445	426	41.80673	426	13.83621	426	.5293888	426	-18.35242	426
	427	-22.90955	427	-28.34412	427	-98.18432	427	-98.78889	427	57.57602	427	56.13779	427	21.61237	427	27.89228	427	-9.990721	427	-24.96347	427	-77.19555	427	-87.09317	427	30.4829	427	52.99352	427	2.550716	427	-6.615877	427	-16.39627	427	-24.27254	427	-87.92186	427	-66.19064	427	41.81658	427	12.94741	427	-.3252017	427	-17.59713	427
	428	-22.20587	428	-26.06008	428	-97.93662	428	-99.7712	428	57.46232	428	57.16279	428	22.21592	428	30.6236	428	-10.10071	428	-21.96386	428	-75.51382	428	-85.63079	428	29.30717	428	57.62473	428	-.9046125	428	-3.974162	428	-16.57878	428	-25.01323	428	-87.47302	428	-63.94511	428	41.97739	428	12.45162	428	-.5030838	428	-16.50652	428
	429	-22.57701	429	-26.70185	429	-97.42119	429	-100.7392	429	56.74255	429	56.46971	429	20.87915	429	30.69082	429	-9.967604	429	-25.46314	429	-76.35066	429	-88.95393	429	27.03554	429	53.96706	429	.2038668	429	-6.077231	429	-15.98087	429	-24.12785	429	-87.39436	429	-61.73919	429	41.18722	429	13.40869	429	-2.800703E-02	429	-14.82929	429
	430	-22.05329	430	-27.81133	430	-97.69279	430	-101.7012	430	56.5882	430	54.48727	430	20.97959	430	27.4109	430	-7.695145	430	-23.12626	430	-77.24707	430	-88.92912	430	27.07726	430	53.78594	430	2.076184	430	-4.896134	430	-15.4572	430	-23.41522	430	-87.60784	430	-60.60957	430	40.64716	430	13.86132	430	.775206	430	-14.49963	430
	431	-22.00076	431	-28.80732	431	-98.08987	431	-102.7608	431	56.95433	431	53.26087	431	20.55297	431	25.83764	431	-8.00773	431	-21.94709	431	-76.60367	431	-87.24335	431	27.90584	431	54.19907	431	-2.596635	431	-15.0419	431	-15.41737	431	-22.48592	431	-86.06153	431	-60.22584	431	39.92844	431	13.54672	431	.8433449	431	-13.53693	431
	432	-20.66919	432	-27.71588	432	-98.04372	432	-102.1925	432	56.15821	432	51.6664	432	18.39504	432	24.40921	432	-7.546102	432	-22.37303	432	-77.15578	432	-88.72135	432	25.9956	432	54.61916	432	2.66152	432	-8.207952	432	-15.8486	432	-21.95184	432	-85.77508	432	-60.98567	432	40.27105	432	13.09123	432	3.35775	432	-9.983228	432
	433	-19.67399	433	-26.52073	433	-98.14738	433	-101.7748	433	55.54861	433	50.55408	433	17.16219	433	25.0853	433	-6.589292	433	-21.62581	433	-77.1772	433	-89.38893	433	24.33458	433	52.11118	433	1.291245	433	-12.37401	433	-17.00093	433	-21.47105	433	-85.83672	433	-61.06873	433	39.63365	433	13.19493	433	7.424177	433	-5.080657	433
	434	-19.31866	434	-24.82372	434	-98.65097	434	-100.9958	434	55.88879	434	50.15572	434	16.7145	434	26.29257	434	-4.923441	434	-19.51686	434	-77.03257	434	-87.51467	434	24.29765	434	52.18348	434	4.012767	434	-11.99934	434	-16.08575	434	-23.10017	434	-85.25929	434	-61.89588	434	39.71471	434	13.87575	434	10.98487	434	1.468911	434
	435	-17.97152	435	-22.01945	435	-98.91402	435	-99.9613	435	57.13934	435	51.7489	435	15.19928	435	26.28989	435	-7.671186	435	-22.61073	435	-77.2254	435	-89.12373	435	25.95508	435	54.65578	435	1.193178	435	-12.29194	435	-14.88965	435	-23.52952	435	-85.25312	435	-62.2514	435	39.07182	435	16.7795	435	15.63794	435	5.962758	435
	436	-16.37044	436	-20.17403	436	-99.83273	436	-100.771	436	58.10236	436	52.91634	436	15.61864	436	26.33592	436	-8.73934	436	-25.41576	436	-76.13017	436	-89.40949	436	27.12775	436	53.55502	436	2.190058	436	-16.6436	436	-14.72951	436	-22.75327	436	-85.07713	436	-61.86708	436	38.08735	436	17.24184	436	19.46583	436	8.704445	436
	437	-15.87465	437	-17.92595	437	-100.4333	437	-99.59298	437	57.99393	437	54.13647	437	16.73849	437	24.93371	437	-7.491887	437	-24.94053	437	-75.5341	437	-89.23698	437	25.54456	437	54.73105	437	2.524375	437	-14.6416	437	-14.99527	437	-23.85513	437	-85.23611	437	-62.14943	437	39.2103	437	16.11642	437	21.66997	437	11.94729	437
	438	-14.97045	438	-17.03594	438	-100.5178	438	-98.4651	438	57.77866	438	56.74963	438	17.547	438	25.29306	438	-4.995986	438	-21.98219	438	-76.71325	438	-89.80814	438	26.21626	438	56.29025	438	7.450813	438	-18.41633	438	-15.15043	438	-24.01287	438	-85.57807	438	-61.9451	438	39.58327	438	14.71906	438	24.28958	438	14.2866	438
	439	-15.02095	439	-17.8753	439	-101.3141	439	-98.80463	439	56.18213	439	54.60029	439	19.70031	439	25.22289	439	-5.287594	439	-23.98474	439	-73.2622	439	-88.17018	439	26.39168	439	55.08345	439	3.269056	439	-16.93493	439	-15.49169	439	-23.22875	439	-85.52242	439	-62.20533	439	39.80548	439	14.92946	439	25.64846	439	16.72337	439
	440	-16.35504	440	-18.94982	440	-102.0491	440	-100.0967	440	57.67498	440	51.7165	440	20.05923	440	24.98932	440	-7.237588	440	-24.00846	440	-74.4645	440	-83.9398	440	24.54383	440	54.54939	440	1.749168	440	-16.33111	440	-15.42884	440	-22.92307	440	-84.90279	440	-61.80688	440	39.98046	440	15.86131	440	28.67075	440	17.32805	440
	441	-16.62802	441	-20.64241	441	-103.008	441	-99.42708	441	56.52677	441	50.22055	441	20.63512	441	25.08783	441	-5.768163	441	-25.53413	441	-73.85852	441	-82.42238	441	23.45829	441	53.98085	441	1.463697	441	-19.23889	441	-15.38194	441	-21.99624	441	-85.20335	441	-62.06093	441	40.1493	441	16.06715	441	29.64687	441	17.75213	441
	442	-17.58248	442	-21.1528	442	-103.6131	442	-99.12823	442	56.11247	442	50.24001	442	21.29342	442	24.41523	442	-7.24283	442	-28.4485	442	-72.63341	442	-83.22433	442	24.28889	442	52.53032	442	.436482	442	-17.2911	442	-14.8041	442	-21.81382	442	-85.68993	442	-62.24508	442	39.30545	442	18.03392	442	31.27604	442	17.90605	442
	443	-18.45425	443	-21.27468	443	-103.1052	443	-98.76266	443	55.68136	443	51.50972	443	21.66046	443	23.92997	443	-5.522583	443	-29.76072	443	-71.60128	443	-79.70176	443	23.37836	443	51.16536	443	.8677284	443	-16.2987	443	-14.23578	443	-22.06935	443	-85.53944	443	-61.54789	443	40.02519	443	15.91036	443	32.17464	443	16.52077	443
	444	-19.86581	444	-21.82429	444	-103.136	444	-96.76949	444	55.49081	444	53.89117	444	20.63252	444	24.2207	444	-8.113606	444	-27.99987	444	-71.47617	444	-75.49779	444	22.46609	444	52.12459	444	.4588133	444	-16.75847	444	-14.6445	444	-23.36636	444	-85.85255	444	-61.10647	444	41.78517	444	13.88807	444	32.90144	444	18.2583	444
	445	-20.4876	445	-22.07592	445	-103.7481	445	-95.41525	445	54.36231	445	53.97697	445	21.17213	445	25.29544	445	-5.64064	445	-28.78633	445	-70.72325	445	-76.72973	445	23.32453	445	52.15304	445	2.416858	445	-14.03179	445	-15.14034	445	-21.59207	445	-85.04531	445	-60.31336	445	42.1892	445	12.85357	445	33.09939	445	19.70976	445
	446	-21.46867	446	-23.12155	446	-104.6436	446	-94.52468	446	54.86965	446	50.79003	446	21.28093	446	25.69704	446	-4.882257	446	-28.7497	446	-71.7561	446	-77.43933	446	22.36433	446	52.76065	446	-.4904687	446	-14.18414	446	-16.85582	446	-18.99181	446	-85.30833	446	-58.9072	446	42.01089	446	13.04897	446	33.64053	446	20.58115	446
	447	-22.29134	447	-23.84452	447	-104.6179	447	-94.13965	447	53.92316	447	49.30984	447	21.9342	447	26.71383	447	-7.424481	447	-26.53131	447	-70.90289	447	-78.97055	447	23.26735	447	53.71843	447	-1.629685	447	-12.32789	447	-18.05191	447	-18.2597	447	-86.0641	447	-57.07825	447	41.21204	447	12.67895	447	33.54884	447	20.59968	447
	448	-22.90406	448	-25.01541	448	-104.1141	448	-94.93477	448	52.91613	448	49.18479	448	21.1075	448	27.56755	448	-6.356079	448	-25.04337	448	-68.78289	448	-77.62499	448	25.24485	448	54.53462	448	-.1660174	448	-11.64937	448	-16.37332	448	-18.93776	448	-87.69142	448	-55.6719	448	39.1253	448	12.38164	448	32.337	448	20.78766	448
	449	-23.27338	449	-25.50945	449	-103.9298	449	-95.85595	449	52.36727	449	47.96537	449	20.53718	449	27.26245	449	-5.69637	449	-21.73106	449	-66.1369	449	-78.54563	449	27.38479	449	57.56824	449	-5.197351	449	-19.08004	449	-17.31353	449	-20.74079	449	-85.53789	449	-56.70789	449	38.51577	449	12.82558	449	34.18011	449	25.0004	449
	450	-23.79521	450	-26.46357	450	-104.0315	450	-95.74873	450	52.22261	450	47.01275	450	20.88595	450	27.76011	450	-9.470122	450	-25.69933	450	-69.02009	450	-77.39281	450	30.41112	450	59.29704	450	-8.379488	450	-29.18108	450	-17.26703	450	-20.74198	450	-84.52348	450	-57.0708	450	38.39155	450	12.4825	450	34.13472	450	28.78234	450
	451	-24.45296	451	-27.75012	451	-103.2878	451	-94.10271	451	52.62679	451	46.92534	451	20.18401	451	28.12826	451	-6.522784	451	-23.61171	451	-66.73563	451	-78.37119	451	30.60035	451	62.33153	451	-13.23299	451	-24.66269	451	-17.50832	451	-20.92	451	-84.90022	451	-57.82879	451	37.53037	451	13.18856	451	32.5973	451	34.7714	451
	452	-24.33379	452	-27.90115	452	-102.8318	452	-94.08927	452	53.1056	452	48.76244	452	19.8201	452	28.56281	452	-6.583337	452	-25.14891	452	-66.43211	452	-77.09412	452	31.68988	452	60.56729	452	-9.260896	452	-27.10003	452	-17.52123	452	-18.68651	452	-85.18911	452	-57.80054	452	37.12744	452	14.24558	452	29.25284	452	34.981	452
	453	-24.07915	453	-27.85666	453	-102.4106	453	-94.47705	453	52.77388	453	48.77404	453	19.01678	453	26.94508	453	-8.672691	453	-25.92083	453	-68.89091	453	-78.28706	453	31.04136	453	56.33921	453	-8.096716	453	-21.75756	453	-17.55326	453	-17.32786	453	-85.39723	453	-57.11869	453	37.06584	453	13.89135	453	30.87256	453	33.3353	453
	454	-24.26686	454	-26.95399	454	-101.4969	454	-94.2141	454	53.48584	454	50.97698	454	18.9524	454	25.13276	454	-7.510479	454	-24.07091	454	-68.62743	454	-79.41945	454	32.75936	454	54.36611	454	-5.526686	454	-21.57354	454	-17.06086	454	-16.74482	454	-86.28053	454	-56.57072	454	36.48676	454	14.17005	454	29.03399	454	32.07812	454
	455	-23.88678	455	-26.28723	455	-101.0188	455	-94.21235	455	52.85044	455	52.85358	455	20.28604	455	26.49778	455	-7.579785	455	-23.09651	455	-69.95663	455	-81.57478	455	32.6605	455	55.72916	455	-3.557097	455	-15.93093	455	-16.92843	455	-16.80249	455	-86.06618	455	-55.57071	455	36.18246	455	14.61666	455	28.93758	455	31.24411	455
	456	-22.91983	456	-24.55826	456	-100.2795	456	-93.83528	456	52.63142	456	51.93316	456	20.46875	456	26.16323	456	-7.14578	456	-25.84873	456	-67.4882	456	-81.4967	456	35.41236	456	56.20848	456	-3.200109	456	-9.968915	456	-16.33191	456	-16.55415	456	-86.71032	456	-55.08539	456	35.47629	456	16.47069	456	28.80634	456	32.42528	456
	457	-21.90567	457	-23.30107	457	-98.96888	457	-93.52317	457	51.48161	457	50.03724	457	21.04285	457	26.31053	457	-7.171468	457	-26.00352	457	-66.51113	457	-79.12968	457	36.27335	457	59.15191	457	-2.355053	457	-11.74285	457	-15.75647	457	-16.26257	457	-86.18421	457	-54.53847	457	34.4405	457	16.54006	457	27.91305	457	32.28437	457
	458	-20.95366	458	-22.14955	458	-98.29089	458	-93.50042	458	51.29747	458	49.22153	458	21.49002	458	26.37454	458	-7.429582	458	-24.0421	458	-68.49974	458	-78.91551	458	38.25479	458	62.05264	458	-3.26618	458	-16.74487	458	-14.84633	458	-16.43351	458	-86.38424	458	-54.86917	458	36.71768	458	16.34519	458	27.04809	458	31.82533	458
	459	-20.21414	459	-21.22624	459	-97.27282	459	-94.15799	459	50.64787	459	47.10057	459	22.73949	459	25.22161	459	-4.587762	459	-23.97488	459	-67.31606	459	-79.81316	459	39.31051	459	58.37598	459	-8.958742	459	-17.68926	459	-15.43018	459	-16.21682	459	-86.72535	459	-55.70735	459	37.27571	459	16.37204	459	27.30987	459	28.82205	459
	460	-19.03814	460	-20.87388	460	-96.71848	460	-94.43413	460	49.65322	460	46.38609	460	22.07862	460	23.77172	460	-7.878171	460	-24.52126	460	-65.08268	460	-75.89213	460	35.94714	460	54.70395	460	-7.106992	460	-20.18052	460	-15.93788	460	-17.05077	460	-86.0792	460	-56.14656	460	36.12986	460	15.65882	460	27.93645	460	25.90469	460
	461	-18.32094	461	-21.68525	461	-95.52364	461	-93.3404	461	49.24442	461	47.09179	461	21.91631	461	23.43815	461	-10.10114	461	-31.13906	461	-64.58422	461	-76.59141	461	35.67718	461	53.09103	461	-10.1943	461	-18.07834	461	-15.79572	461	-19.20278	461	-85.44375	461	-55.91151	461	35.85553	461	16.75843	461	28.67991	461	25.29472	461
	462	-18.25979	462	-22.43314	462	-94.46999	462	-92.92904	462	49.16434	462	46.94305	462	22.68902	462	23.92963	462	-6.754456	462	-31.30085	462	-65.60181	462	-78.76934	462	35.90524	462	52.4045	462	-11.1005	462	-18.99138	462	-16.11524	462	-18.11901	462	-84.52843	462	-55.15265	462	36.31158	462	17.47322	462	26.57014	462	22.71128	462
	463	-17.81931	463	-23.14271	463	-94.31582	463	-92.56077	463	48.40685	463	45.77488	463	21.61063	463	21.9691	463	-6.178086	463	-29.08871	463	-64.31165	463	-79.91096	463	34.40607	463	50.10361	463	-8.434396	463	-15.05297	463	-16.12887	463	-17.58364	463	-83.91148	463	-54.98096	463	37.36333	463	18.21048	463	25.80317	463	20.93901	463
	464	-17.71708	464	-23.01534	464	-93.48283	464	-94.56016	464	48.1823	464	45.48898	464	21.0694	464	22.13913	464	-7.134925	464	-29.53507	464	-62.89335	464	-78.26722	464	37.30783	464	51.66437	464	-12.21567	464	-18.80775	464	-15.23107	464	-17.98499	464	-83.52074	464	-55.21197	464	36.84227	464	17.31568	464	25.50297	464	17.98116	464
	465	-16.55943	465	-22.454	465	-93.37038	465	-95.05016	465	48.12451	465	44.67141	465	20.07238	465	22.21937	465	-6.156363	465	-27.69678	465	-63.26587	465	-81.09048	465	37.26543	465	54.55822	465	-12.52069	465	-17.41448	465	-15.4712	465	-17.60685	465	-83.08256	465	-55.36467	465	37.49939	465	16.60751	465	24.25307	465	14.87319	465
	466	-16.63713	466	-22.89482	466	-93.25569	466	-94.47018	466	47.56417	466	42.17001	466	19.27566	466	21.45015	466	-8.386884	466	-29.39879	466	-62.8261	466	-78.61111	466	38.42599	466	55.34255	466	-13.92113	466	-19.57842	466	-15.81096	466	-17.76388	466	-82.695	466	-55.40054	466	38.91504	466	17.96458	466	22.74687	466	13.79561	466
	467	-16.41474	467	-22.46618	467	-92.71041	467	-94.62822	467	46.46298	467	41.32765	467	20.31929	467	21.83767	467	-7.790175	467	-28.57041	467	-61.13566	467	-76.97073	467	39.66967	467	56.57913	467	-15.51073	467	-18.7988	467	-16.27962	467	-17.47828	467	-82.3079	467	-54.80167	467	39.27475	467	18.02785	467	21.66087	467	12.66393	467
	468	-16.73595	468	-22.70266	468	-92.48256	468	-93.50557	468	46.26986	468	41.01998	468	18.44137	468	21.75067	468	-6.160676	468	-26.30433	468	-58.55507	468	-76.09811	468	39.74446	468	57.56302	468	-14.96248	468	-13.24884	468	-15.89306	468	-16.60993	468	-82.7041	468	-54.73297	468	39.462	468	19.10466	468	21.57269	468	14.90774	468
	469	-16.44619	469	-23.19822	469	-92.62462	469	-94.88461	469	45.70077	469	40.39045	469	18.6825	469	22.26888	469	-5.7651	469	-24.70731	469	-61.28757	469	-76.96669	469	41.50433	469	56.49505	469	-15.3906	469	-16.56802	469	-14.44664	469	-14.77285	469	-82.35039	469	-54.67308	469	40.42079	469	18.70738	469	21.18167	469	13.7248	469
	470	-16.65041	470	-22.2488	470	-93.17509	470	-94.34295	470	45.36792	470	39.33133	470	18.27376	470	21.60689	470	-5.048491	470	-22.5196	470	-60.56782	470	-77.92789	470	40.80611	470	55.55491	470	-14.56804	470	-18.3386	470	-14.7673	470	-15.17539	470	-82.433	470	-53.5219	470	40.3832	470	18.6345	470	21.97329	470	13.73	470
	471	-16.41803	471	-22.14984	471	-93.31788	471	-92.74282	471	44.72127	471	39.68668	471	17.89139	471	21.66442	471	-4.244726	471	-23.6148	471	-59.86804	471	-75.38587	471	42.74423	471	55.20773	471	-11.21362	471	-20.07319	471	-15.02479	471	-15.97222	471	-81.75056	471	-53.10285	471	41.21268	471	19.33751	471	21.00781	471	13.13487	471
	472	-16.65125	472	-21.57415	472	-93.57052	472	-91.87	472	44.37234	472	38.45865	472	17.62249	472	22.11391	472	-4.548839	472	-24.35661	472	-59.01227	472	-76.61632	472	41.58381	472	54.49566	472	-12.70042	472	-14.78348	472	-14.26202	472	-15.87118	472	-80.327	472	-53.92279	472	41.94048	472	20.21445	472	20.96533	472	13.89967	472
	473	-16.19422	473	-20.73803	473	-93.799	473	-91.81909	473	44.21926	473	37.92769	473	18.21867	473	20.98186	473	-2.499374	473	-24.0392	473	-59.94592	473	-73.54134	473	43.9029	473	57.15792	473	-14.74321	473	-17.2594	473	-13.81638	473	-15.81623	473	-79.7129	473	-55.04605	473	42.67572	473	21.26117	473	21.48528	473	17.73993	473
	474	-17.10285	474	-21.31511	474	-94.23054	474	-90.68019	474	43.73945	474	38.88293	474	18.03763	474	21.95088	474	-2.535771	474	-21.19945	474	-60.61354	474	-74.78915	474	43.4338	474	58.42092	474	-15.57075	474	-19.78243	474	-13.79469	474	-15.14083	474	-79.37117	474	-55.15261	474	42.56744	474	19.74757	474	23.9198	474	19.18658	474
	475	-16.77772	475	-20.07128	475	-95.6425	475	-90.81502	475	43.69851	475	38.42864	475	19.05236	475	21.27411	475	-3.23379	475	-21.09319	475	-59.29712	475	-76.81491	475	43.33648	475	59.78451	475	-11.94273	475	-18.55878	475	-14.17391	475	-14.20356	475	-79.80519	475	-55.4822	475	42.15476	475	19.67698	475	26.57119	475	21.59436	475
	476	-16.2161	476	-19.72198	476	-96.5181	476	-90.33743	476	43.88578	476	37.56575	476	20.82149	476	20.73657	476	-1.02155	476	-21.78541	476	-59.30988	476	-76.00475	476	47.00923	476	62.70493	476	-12.11164	476	-20.72025	476	-14.72736	476	-13.85213	476	-80.4633	476	-55.59605	476	41.90018	476	18.97362	476	30.04883	476	22.59106	476
	477	-16.48552	477	-20.89721	477	-97.05038	477	-89.47716	477	44.06664	477	36.85262	477	20.42694	477	19.01126	477	-.900993	477	-19.19512	477	-60.65046	477	-73.02077	477	46.65009	477	61.16272	477	-8.630507	477	-14.18287	477	-14.28181	477	-15.71937	477	-80.817	477	-55.21463	477	41.28463	477	17.31285	477	33.93758	477	27.92628	477
	478	-16.27964	478	-21.01119	478	-96.99084	478	-89.12442	478	43.6751	478	37.09525	478	20.97701	478	18.73707	478	-3.368622	478	-19.44059	478	-59.4504	478	-74.53295	478	47.15044	478	60.88442	478	-7.910856	478	-10.93223	478	-14.18375	478	-17.37041	478	-81.11828	478	-55.66085	478	40.58829	478	17.13692	478	35.80618	478	31.57664	478
	479	-16.73889	479	-21.82542	479	-98.85953	479	-88.30428	479	44.19689	479	36.17492	479	21.41176	479	19.9905	479	-2.921016	479	-23.44482	479	-58.78943	479	-75.69276	479	47.59238	479	63.46197	479	-9.31098	479	-7.045142	479	-14.05436	479	-17.27513	479	-81.9883	479	-56.35707	479	39.25605	479	18.01975	479	36.39225	479	34.51163	479
	480	-16.37197	480	-20.51995	480	-99.05656	480	-87.48443	480	43.8876	480	35.26547	480	21.24958	480	18.69257	480	-8.973167	480	-30.99057	480	-58.56017	480	-77.21821	480	46.30232	480	62.77082	480	-7.030982	480	-8.80889	480	-13.91299	480	-16.48988	480	-82.6309	480	-57.11848	480	38.66137	480	19.07185	480	36.66965	480	38.17879	480
	481	-16.41483	481	-20.43308	481	-100.3681	481	-87.49404	481	44.35445	481	35.52783	481	21.13083	481	19.89733	481	-5.950443	481	-25.1285	481	-60.08501	481	-74.42422	481	47.93029	481	63.36933	481	-6.101243	481	-9.310386	481	-14.00056	481	-15.82334	481	-83.46922	481	-56.96235	481	37.05377	481	17.59744	481	36.96825	481	38.79267	481
	482	-16.05271	482	-19.37193	482	-99.96289	482	-85.98633	482	44.61848	482	35.51623	482	21.11367	482	19.83614	482	-3.834751	482	-21.11879	482	-59.65577	482	-74.52953	482	48.76997	482	61.42643	482	-5.893692	482	-6.443164	482	-13.81504	482	-14.1997	482	-83.72995	482	-56.57287	482	37.15633	482	18.15007	482	36.61568	482	41.20839	482
	483	-15.3282	483	-18.65073	483	-102.3009	483	-86.90147	483	44.76591	483	35.64739	483	20.08867	483	18.43203	483	-4.472431	483	-23.70026	483	-58.86403	483	-72.51769	483	47.51646	483	57.09541	483	-2.870976	483	-7.415736	483	-14.53755	483	-13.11228	483	-83.44935	483	-55.87679	483	36.17949	483	17.9662	483	35.26656	483	40.7629	483
	484	-15.66701	484	-19.09093	484	-100.9015	484	-84.8776	484	45.52325	484	37.09792	484	19.49393	484	17.49552	484	-1.838291	484	-22.59642	484	-60.31758	484	-72.70662	484	46.70743	484	65.3326	484	-3.183472	484	-6.127207	484	-15.78943	484	-11.88711	484	-83.8807	484	-54.78861	484	35.27671	484	17.75706	484	38.14317	484	39.03046	484
	485	-15.08085	485	-18.74068	485	-102.1451	485	-84.99697	485	45.41601	485	37.48618	485	19.8555	485	18.71296	485	-6.845946	485	-23.03794	485	-61.04612	485	-75.80062	485	47.38105	485	64.01759	485	-4.677733	485	-8.45772	485	-15.40874	485	-10.79252	485	-84.55618	485	-53.92174	485	34.82135	485	19.54932	485	36.75965	485	37.16171	485
	486	-14.51868	486	-17.80642	486	-101.1071	486	-85.81797	486	45.04421	486	35.6931	486	21.6929	486	20.12294	486	-2.451188	486	-23.37259	486	-61.5416	486	-79.10766	486	49.77234	486	62.05781	486	-3.795351	486	-11.55247	486	-14.80562	486	-10.05596	486	-84.6525	486	-53.86127	486	34.19995	486	18.7586	486	35.55577	486	33.30476	486
	487	-15.37198	487	-17.59354	487	-101.1006	487	-86.7114	487	44.63604	487	33.24966	487	20.98138	487	21.2486	487	-5.713027	487	-20.07889	487	-63.34817	487	-78.69661	487	49.08703	487	62.65231	487	-3.097368	487	-10.56617	487	-15.20565	487	-11.77696	487	-85.31957	487	-52.35788	487	33.80094	487	17.88098	487	34.65449	487	32.70304	487
	488	-14.69281	488	-16.36982	488	-101.5563	488	-86.24143	488	42.9494	488	33.05393	488	21.83066	488	24.23612	488	-3.617157	488	-20.09409	488	-61.87223	488	-78.3593	488	48.48109	488	63.33081	488	-6.481429	488	-6.770625	488	-15.26219	488	-11.59191	488	-85.43928	488	-49.80317	488	31.8144	488	15.17257	488	33.10316	488	34.18122	488
	489	-14.57115	489	-16.05468	489	-100.4396	489	-84.11257	489	41.98826	489	33.20569	489	21.15314	489	22.55603	489	-4.511029	489	-20.86227	489	-63.50238	489	-74.95663	489	48.16274	489	62.83927	489	-1.714424	489	-.4285328	489	-14.96036	489	-11.14498	489	-83.71461	489	-48.84733	489	30.87439	489	14.66679	489	31.75303	489	37.86123	489
	490	-14.29467	490	-15.96932	490	-101.7226	490	-84.60035	490	41.45003	490	32.73376	490	20.24378	490	18.29914	490	-3.207869	490	-22.92985	490	-62.60837	490	-76.98985	490	49.94103	490	63.94267	490	-2.453275	490	-1.006401	490	-14.55284	490	-9.646112	490	-81.66203	490	-47.18302	490	30.71691	490	13.13429	490	31.46664	490	37.15024	490
	491	-14.17435	491	-16.20354	491	-101.4849	491	-84.08465	491	40.83808	491	33.85466	491	19.51386	491	15.95689	491	-3.510798	491	-19.72156	491	-63.44168	491	-76.17596	491	47.88845	491	65.05029	491	-.5176908	491	4.416223	491	-13.8058	491	-9.138743	491	-80.6915	491	-44.94716	491	30.08517	491	12.70238	491	34.69518	491	34.83867	491
[truncated: 16 more columns]
