# Supplementary material for: A single Musashi gene allele is sufficient to maintain mouse photoreceptor cells
Source: PLoS One. 2026 May 14;21(5):e0338576. doi: 10.1371/journal.pone.0338576 (PMC13175383; doi:10.1371/journal.pone.0338576)
Supplement: S3 File — (ZIP) [file pone.0338576.s012.zip › Supplementary_data_1_RawERG_data_and_R-code/5th batch/D112_Msi TKO_CONE_082625.CSV]

Information	Record_No	4981	Record_No	4982	Record_No	4991	Record_No	4992	Record_No	5001	Record_No	5002	Record_No	5013	Record_No	5014
	Animal ID	1250	Animal ID	1250	Animal ID	1286	Animal ID	1286	Animal ID	1288	Animal ID	1288	Animal ID	1284	Animal ID	1284
	Session		Session		Session		Session		Session		Session		Session		Session
	Species/Breed		Species/Breed		Species/Breed		Species/Breed		Species/Breed		Species/Breed		Species/Breed		Species/Breed
	Study protocol #		Study protocol #		Study protocol #		Study protocol #		Study protocol #		Study protocol #		Study protocol #		Study protocol #
	Birthdate	Dec/30/1899	Birthdate	Dec/30/1899	Birthdate	Dec/30/1899	Birthdate	Dec/30/1899	Birthdate	Dec/30/1899	Birthdate	Dec/30/1899	Birthdate	Dec/30/1899	Birthdate	Dec/30/1899
	TestDate	Aug/26/2025	TestDate	Aug/26/2025	TestDate	Aug/26/2025	TestDate	Aug/26/2025	TestDate	Aug/26/2025	TestDate	Aug/26/2025	TestDate	Aug/26/2025	TestDate	Aug/26/2025
	TestTime	06:47:45	TestTime	06:47:45	TestTime	07:13:12	TestTime	07:13:12	TestTime	07:35:36	TestTime	07:35:36	TestTime	08:05:00	TestTime	08:05:00
	Protocol	SARO PHOTOPIC CONE	Protocol	SARO PHOTOPIC CONE	Protocol	SARO PHOTOPIC CONE	Protocol	SARO PHOTOPIC CONE	Protocol	SARO PHOTOPIC CONE	Protocol	SARO PHOTOPIC CONE	Protocol	SARO PHOTOPIC CONE	Protocol	SARO PHOTOPIC CONE
	Step_No	2	Step_No	2	Step_No	2	Step_No	2	Step_No	2	Step_No	2	Step_No	2	Step_No	2
	Label	R	Label	L	Label	R	Label	L	Label	R	Label	L	Label	R	Label	L
	Stimulus	WHT Phot WHT 3dB Flash	Stimulus	WHT Phot WHT 3dB Flash	Stimulus	WHT Phot WHT 3dB Flash	Stimulus	WHT Phot WHT 3dB Flash	Stimulus	WHT Phot WHT 3dB Flash	Stimulus	WHT Phot WHT 3dB Flash	Stimulus	WHT Phot WHT 3dB Flash	Stimulus	WHT Phot WHT 3dB Flash
	Low cut (Hz)	0.3	Low cut (Hz)	0.3	Low cut (Hz)	0.3	Low cut (Hz)	0.3	Low cut (Hz)	0.3	Low cut (Hz)	0.3	Low cut (Hz)	0.3	Low cut (Hz)	0.3
	High cut (Hz)	500	High cut (Hz)	500	High cut (Hz)	500	High cut (Hz)	500	High cut (Hz)	500	High cut (Hz)	500	High cut (Hz)	500	High cut (Hz)	500
	Notch	OFF	Notch	OFF	Notch	OFF	Notch	OFF	Notch	OFF	Notch	OFF	Notch	OFF	Notch	OFF
Cursor #	4981 Time	4981 Amp	4982 Time	4982 Amp	4991 Time	4991 Amp	4992 Time	4992 Amp	5001 Time	5001 Amp	5002 Time	5002 Amp	5013 Time	5013 Amp	5014 Time	5014 Amp
1
2
3
4
5
6
7
8
9
10
Wave Data	4981 Time	4981 Amp	4982 Time	4982 Amp	4991 Time	4991 Amp	4992 Time	4992 Amp	5001 Time	5001 Amp	5002 Time	5002 Amp	5013 Time	5013 Amp	5014 Time	5014 Amp
	-20	-1.77477	-20	-4.392296	-20	5.770197	-20	-1.559572	-20	-9.427548E-02	-20	.8924072	-20	-1.636845	-20	1.019544
	-19	-2.115414	-19	-4.587199	-19	6.079452	-19	-1.882896	-19	-.1771588	-19	.8877223	-19	-1.876566	-19	.9963033
	-18	-2.117478	-18	-4.807348	-18	6.179881	-18	-2.348993	-18	-.2629477	-18	.6917801	-18	-2.12828	-18	.8742573
	-17	-2.22488	-17	-5.073044	-17	5.951915	-17	-3.062036	-17	-.4761315	-17	.5820736	-17	-2.563561	-17	.7794827
	-16	-2.412347	-16	-5.282732	-16	5.962372	-16	-3.214135	-16	-.6896564	-16	.3606305	-16	-2.937605	-16	.7248868
	-15	-2.768365	-15	-5.357793	-15	5.934112	-15	-3.581826	-15	-.8405995	-15	-7.994959E-02	-15	-3.245361	-15	.7734158
	-14	-1.301421	-14	-5.209983	-14	6.245533	-14	-2.703589	-14	-.2026128	-14	.818262	-14	-2.211036	-14	.7176393
	-13	-2.905274	-13	-4.748287	-13	5.766691	-13	-2.985917	-13	-.2742735	-13	.276073	-13	-2.721172	-13	.8357546
	-12	-2.309958	-12	-5.238601	-12	5.769383	-12	-2.628224	-12	-.5622121	-12	-.2478414	-12	-3.027845	-12	.8494433
	-11	-2.961181	-11	-5.731524	-11	5.921762	-11	-3.333313	-11	-.9761801	-11	.5445911	-11	-4.017702	-11	1.188951
	-10	-3.390324	-10	-5.894407	-10	6.315852	-10	-3.90534	-10	-1.536972	-10	-.1990049	-10	-3.655771	-10	.788308
	-9	-3.742031	-9	-5.323953	-9	5.585447	-9	-5.934571	-9	-1.491346	-9	-1.671777	-9	-3.838641	-9	.2603986
	-8	-3.453285	-8	-5.371521	-8	5.387581	-8	-3.686718	-8	-2.088218	-8	.1614302	-8	-5.2077	-8	-.1574062
	-7	-3.496628	-7	-5.706774	-7	5.623474	-7	-1.013054	-7	-1.315095	-7	.9051364	-7	-5.076593	-7	1.363304
	-6	-2.904488	-6	-5.322394	-6	4.299975	-6	-1.511007	-6	-1.723379	-6	-.6657016	-6	-5.472572	-6	1.29429
	-5	-3.824433	-5	-5.456194	-5	3.248223	-5	-2.185554	-5	-2.609865	-5	-2.012682	-5	-6.599052	-5	-.1955748
	-4	-3.480077	-4	-5.35618	-4	3.157458	-4	-2.064896	-4	-2.087585	-4	-2.197039	-4	-6.042256	-4	.2520209
	-3	-2.643518	-3	-4.882566	-3	3.775603	-3	-1.908127	-3	-1.928787	-3	-1.223699	-3	-6.399652	-3	-.2349229
	-2	-2.455126	-2	-4.633458	-2	3.970355	-2	-2.225769	-2	-1.04799	-2	-.9926959	-2	-6.161406	-2	-.4173996
	-1	-2.699244	-1	-4.258399	-1	5.738211	-1	-.7691798	-1	-1.495911	-1	-1.259817	-1	-7.389529	-1	-.5421125
	0	-1.672378	0	-4.958929	0	5.043059	0	-2.523337	0	-2.184365	0	-1.881235	0	-7.78084	0	-.1718446
	1	-3.961613	1	-4.534962	1	1.898633	1	-4.801011	1	-5.162848	1	-1.524889	1	-11.23439	1	-.3651187
	2	-1.984226	2	-5.94446	2	5.389502	2	-5.238336	2	-1.041298	2	-2.482366	2	-7.823968	2	-1.799148
	3	-1.402117	3	-5.523568	3	6.308208	3	-5.028778	3	-1.200835	3	-3.172531	3	-7.077773	3	-2.088812
	4	-3.598025	4	-4.485612	4	5.550715	4	-4.096984	4	-2.242081	4	-3.143646	4	-8.885695	4	-3.070892
	5	-2.839788	5	-5.107467	5	5.141168	5	-4.252745	5	-3.32652	5	-3.453994	5	-9.204713	5	-2.119485
	6	-2.463042	6	-5.419223	6	5.710416	6	-4.766816	6	-2.836122	6	-3.52702	6	-10.79273	6	-2.686728
	7	-2.40025	7	-5.8709	7	4.760205	7	-6.657661	7	-3.035575	7	-4.325063	7	-11.51392	7	-2.716083
	8	-3.952508	8	-6.703791	8	3.990275	8	-7.344047	8	-3.116757	8	-4.679111	8	-12.85122	8	-4.191783
	9	-5.632527	9	-8.018786	9	2.446121	9	-5.836082	9	-4.282217	9	-5.549469	9	-14.75289	9	-5.010151
	10	-8.248057	10	-10.12663	10	.7472447	10	-6.13529	10	-4.935645	10	-7.728165	10	-14.92041	10	-5.809044
	11	-9.804365	11	-12.45503	11	-1.990589	11	-8.928812	11	-7.336148	11	-11.87259	11	-17.16632	11	-7.862543
	12	-10.72955	12	-15.47379	12	-4.585407	12	-11.54119	12	-7.776768	12	-13.62232	12	-20.03928	12	-9.252176
	13	-13.51535	13	-18.17618	13	-5.684728	13	-12.59797	13	-8.92679	13	-15.62532	13	-21.08642	13	-10.34118
	14	-14.15717	14	-20.21699	14	-7.074629	14	-14.46915	14	-8.80177	14	-16.86789	14	-21.80061	14	-11.94269
	15	-13.80873	15	-21.99826	15	-8.710658	15	-14.90978	15	-9.38229	15	-18.58442	15	-23.03533	15	-13.92873
	16	-14.34713	16	-23.17173	16	-8.876763	16	-15.07856	16	-9.742662	16	-21.03136	16	-25.08054	16	-14.20192
	17	-14.54732	17	-23.87392	17	-9.563922	17	-18.11864	17	-9.654737	17	-21.70711	17	-25.1615	17	-14.27977
	18	-18.02817	18	-22.3798	18	-9.408982	18	-20.20812	18	-8.041528	18	-19.64847	18	-24.33775	18	-15.64872
	19	-18.13535	19	-22.06002	19	-7.589854	19	-18.95493	19	-7.193111	19	-18.42742	19	-23.64464	19	-17.33902
	20	-17.04859	20	-20.62735	20	-7.274498	20	-18.11706	20	-6.906721	20	-17.5216	20	-23.62415	20	-16.25482
	21	-15.4737	21	-19.51239	21	-8.820982	21	-19.07659	21	-6.156937	21	-16.62206	21	-23.07313	21	-15.70524
	22	-14.56855	22	-17.47688	22	-7.622545	22	-16.98927	22	-5.568488	22	-15.20396	22	-20.69133	22	-13.78446
	23	-11.57745	23	-12.99994	23	-5.873034	23	-15.804	23	-3.60637	23	-11.3761	23	-16.35003	23	-11.72615
	24	-6.986095	24	-4.019661	24	-4.347207	24	-14.19369	24	-1.80077	24	-5.700943	24	-9.017065	24	-8.402162
	25	3.730438	25	8.914075	25	-.1863162	25	-7.02457	25	4.130175	25	3.118192	25	3.137859	25	-1.554165
	26	15.95658	26	23.00846	26	6.95992	26	5.776206	26	11.35061	26	16.36353	26	15.8223	26	8.313656
	27	26.05539	27	36.89369	27	15.43325	27	17.51426	27	19.05185	27	30.40488	27	29.71429	27	19.79153
	28	35.15011	28	47.29396	28	24.47845	28	28.78466	28	26.23208	28	44.45897	28	39.05988	28	29.85763
	29	41.50399	29	54.01191	29	34.31879	29	38.90881	29	30.73753	29	55.22607	29	48.95467	29	39.97197
	30	45.39594	30	58.05802	30	43.79918	30	48.18193	30	33.29832	30	61.33486	30	56.05035	30	48.76931
	31	47.70064	31	58.05746	31	50.58068	31	52.88178	31	33.46044	31	65.62603	31	58.51545	31	54.18144
	32	47.97985	32	55.67818	32	57.22273	32	58.15091	32	33.96091	32	66.11589	32	57.21725	32	55.16899
	33	44.64099	33	51.56007	33	61.90877	33	60.03001	33	32.13147	33	62.82723	33	53.53119	33	54.80518
	34	39.7191	34	45.86186	34	61.46525	34	55.94437	34	29.55727	34	59.71979	34	47.62284	34	51.87894
	35	34.60764	35	39.16827	35	61.74298	35	53.75183	35	26.59952	35	54.84576	35	40.7464	35	46.5317
	36	26.81916	36	32.02018	36	60.09097	36	50.33443	36	23.10126	36	48.05978	36	32.99822	36	41.01809
	37	21.66829	37	25.82467	37	56.2865	37	44.46083	37	19.32901	37	40.55306	37	26.02047	37	35.10845
	38	18.07927	38	22.71411	38	51.05818	38	37.35629	38	16.39836	38	33.58261	38	21.2915	38	30.73284
	39	19.24742	39	25.25263	39	45.9352	39	30.78031	39	12.80572	39	26.95316	39	23.14827	39	27.08327
	40	24.57869	40	32.20108	40	40.73428	40	24.16168	40	9.406952	40	21.91253	40	32.56417	40	26.10363
	41	31.38227	41	41.38409	41	35.31828	41	18.65185	41	8.819509	41	23.34998	41	45.15874	41	29.08041
	42	39.15848	42	51.44897	42	32.63822	42	21.84721	42	12.15911	42	33.0391	42	60.02281	42	37.06165
	43	45.80246	43	60.35043	43	32.40754	43	30.60719	43	19.36138	43	48.04336	43	73.32407	43	44.77471
	44	52.86241	44	68.04993	44	33.06875	44	40.50084	44	27.27332	44	65.45202	44	82.51595	44	51.69278
	45	56.04065	45	73.7303	45	39.34514	45	55.1898	45	37.76104	45	80.73044	45	87.66494	45	56.90389
	46	58.62123	46	77.01173	46	48.95793	46	69.44043	46	46.34541	46	90.73477	46	88.47135	46	60.81878
	47	60.54093	47	78.10139	47	60.04982	47	80.07803	47	52.21295	47	98.74084	47	85.9048	47	64.27776
	48	59.64872	48	77.11727	48	69.87337	48	86.46471	48	54.97946	48	102.8092	48	79.99834	48	66.7223
	49	57.08897	49	74.33875	49	78.69292	49	89.99572	49	53.88292	49	102.259	49	71.54453	49	66.3619
	50	54.24034	50	70.01838	50	82.98006	50	87.26561	50	50.96174	50	97.04166	50	61.89451	50	64.04446
	51	49.88921	51	64.45169	51	83.23476	51	80.91855	51	45.1269	51	88.48486	51	51.86376	51	61.61327
	52	46.15176	52	57.80967	52	83.00687	52	75.46524	52	39.96744	52	80.73291	52	41.89745	52	57.40703
	53	41.05727	53	50.52469	53	81.40697	53	69.50318	53	34.35212	53	71.993	53	32.52163	53	53.07656
	54	35.48226	54	43.9354	54	76.98089	54	61.11001	54	28.0476	54	61.86834	54	21.40311	54	47.00334
	55	30.02869	55	36.90905	55	70.71286	55	52.36792	55	21.947	55	50.58201	55	12.22388	55	39.31953
	56	24.89287	56	31.00265	56	63.47559	56	43.48256	56	17.32566	56	42.43367	56	3.683328	56	31.15793
	57	21.38449	57	25.17851	57	54.45451	57	33.04151	57	13.67717	57	35.60946	57	-2.460976	57	23.26476
	58	15.96328	58	20.25305	58	45.87165	58	24.26746	58	10.51718	58	29.32485	58	-8.346487	58	17.78301
	59	12.41549	59	16.61403	59	39.79063	59	20.92367	59	8.251937	59	23.68661	59	-12.87633	59	12.93396
	60	11.51907	60	13.10063	60	31.15289	60	14.73372	60	5.863916	60	19.52074	60	-15.52284	60	8.378139
	61	8.861048	61	10.92389	61	22.80652	61	8.640729	61	4.488337	61	15.64623	61	-16.22458	61	3.60101
	62	7.214205	62	9.89161	62	16.25023	62	4.606297	62	4.257388	62	13.42282	62	-17.45995	62	-.2637736
	63	5.513076	63	9.67241	63	12.64797	63	2.002474	63	3.02073	63	12.12844	63	-16.82316	63	-2.004004
	64	6.289111	64	9.439204	64	8.957538	64	.1476491	64	2.70976	64	11.71243	64	-16.41047	64	-3.947713
	65	6.53406	65	10.02013	65	7.408815	65	-.3287835	65	2.905119	65	12.05237	65	-15.68539	65	-4.254606
	66	6.770641	66	11.18266	66	6.6098	66	.1741412	66	4.030054	66	12.24627	66	-15.62746	66	-4.454891
	67	6.888296	67	11.85211	67	5.154274	67	-2.138589	67	4.280587	67	12.61159	67	-15.75541	67	-4.240828
	68	8.778872	68	12.12301	68	4.167989	68	-3.632309	68	4.445012	68	11.96195	68	-16.51339	68	-6.014491
	69	9.520176	69	12.86004	69	6.042383	69	-1.20816	69	4.662774	69	12.68376	69	-15.74853	69	-5.293527
	70	8.508871	70	13.85403	70	6.865389	70	-9.106278E-02	70	4.690714	70	12.26841	70	-16.94218	70	-4.370698
	71	9.115483	71	13.62726	71	6.465049	71	.4573195	71	4.477034	71	11.48984	71	-17.617	71	-4.233554
	72	9.467289	72	13.1416	72	5.57372	72	.7090333	72	4.914902	72	10.99836	72	-17.84704	72	-4.051242
	73	8.969437	73	12.50702	73	6.621646	73	1.604036	73	3.755388	73	10.33984	73	-18.99862	73	-3.44319
	74	8.813679	74	11.19026	74	6.422081	74	-.1431182	74	3.226458	74	9.074421	74	-19.13639	74	-3.344279
	75	8.116973	75	9.493723	75	7.525447	75	.7341499	75	2.38816	75	7.830337	75	-19.86515	75	-4.529243
	76	7.732308	76	7.686952	76	8.538815	76	3.121474	76	1.890634	76	7.125615	76	-18.24975	76	-4.186223
	77	7.254425	77	6.337615	77	6.784001	77	1.609908	77	1.804917	77	5.886148	77	-18.1507	77	-5.204198
	78	4.524668	78	5.082495	78	5.195069	78	8.966233E-02	78	1.680614	78	6.171889	78	-18.27646	78	-5.901718
	79	1.330026	79	3.685946	79	4.115742	79	-.4244562	79	.9815815	79	5.621206	79	-17.84038	79	-6.593559
	80	-.2791822	80	2.023219	80	3.904645	80	-1.012862	80	1.067267	80	4.376692	80	-17.20877	80	-6.665515
	81	-1.190964	81	.5060202	81	3.596334	81	-1.881447	81	.7854678	81	4.292344	81	-17.03962	81	-7.445739
	82	-1.122327	82	-1.427603	82	3.546511	82	-1.186905	82	.5020424	82	2.900923	82	-17.66414	82	-7.61231
	83	-2.045055	83	-2.78993	83	3.39415	83	-1.256216	83	.3889289	83	3.530837	83	-18.14908	83	-7.908136
	84	-2.308082	84	-4.737815	84	1.272499	84	-6.033018	84	.4918611	84	1.745723	84	-19.03466	84	-8.444229
	85	-3.333178	85	-5.563985	85	1.880442	85	-6.996329	85	.1455561	85	2.005972	85	-18.19359	85	-9.684755
	86	-4.506777	86	-6.251313	86	1.998854	86	-7.018801	86	-.7690178	86	1.793717	86	-17.81173	86	-10.43752
	87	-5.816634	87	-6.519259	87	2.183377	87	-7.67303	87	-1.296898	87	-.910547	87	-17.73041	87	-10.47304
	88	-6.750689	88	-7.840487	88	2.015196	88	-7.674981	88	-1.463316	88	-1.323619	88	-18.16911	88	-11.17664
	89	-7.574625	89	-8.433939	89	1.679864E-02	89	-8.348766	89	-1.043496	89	-.5776026	89	-17.94032	89	-10.38205
	90	-7.232738	90	-8.823075	90	-1.847833	90	-9.363575	90	-1.639872	90	-.1278585	90	-17.28052	90	-9.819358
	91	-6.383362	91	-9.317415	91	-3.371898	91	-10.86959	91	-1.878458	91	.7976151	91	-17.54204	91	-9.263065
	92	-6.012578	92	-9.081809	92	-1.766866	92	-8.030246	92	-1.588336	92	-.3891281	92	-17.5943	92	-9.718843
	93	-6.160996	93	-8.690902	93	-1.963365	93	-7.44122	93	-1.148487	93	-.2958366	93	-17.8251	93	-9.304585
	94	-6.202672	94	-8.246296	94	-3.150479	94	-8.843143	94	-.6253557	94	.2885357	94	-17.01257	94	-9.005906
	95	-5.570493	95	-8.773638	95	-4.414587	95	-9.4267	95	-.7906889	95	.1442622	95	-18.48746	95	-9.299213
	96	-5.682079	96	-9.087589	96	-4.5175	96	-9.057636	96	-.5734923	96	.2328532	96	-18.88341	96	-9.579151
	97	-5.896279	97	-9.381125	97	-4.692898	97	-8.468492	97	-.2065813	97	2.170522	97	-18.99079	97	-10.10325
	98	-6.793836	98	-9.494114	98	-5.343183	98	-8.898025	98	.9056432	98	1.401586	98	-18.69176	98	-9.274517
	99	-7.192316	99	-9.723658	99	-4.440084	99	-7.480527	99	-1.122536	99	-2.2502	99	-19.20215	99	-11.08389
	100	-7.900904	100	-10.06321	100	-4.823907	100	-9.585082	100	-1.535094	100	-3.581507	100	-18.91333	100	-12.05841
	101	-9.088902	101	-10.4972	101	-5.177081	101	-12.46209	101	-1.179013	101	-3.526617	101	-20.18792	101	-12.39289
	102	-9.453854	102	-10.5382	102	-3.611631	102	-11.95673	102	-1.158193	102	-3.445315	102	-20.83712	102	-12.19965
	103	-9.571222	103	-11.18853	103	-2.759292	103	-10.69812	103	-2.177005	103	-4.689409	103	-20.76764	103	-11.36309
	104	-8.851124	104	-11.40915	104	-2.688108	104	-10.74038	104	-2.897828	104	-5.653696	104	-21.42143	104	-12.58025
	105	-9.260258	105	-11.77576	105	-3.283473	105	-10.51757	105	-3.698379	105	-5.888132	105	-22.02098	105	-13.41377
	106	-9.609475	106	-11.94574	106	-3.441892	106	-9.674051	106	-3.908813	106	-4.834921	106	-20.65146	106	-13.82455
	107	-9.949411	107	-12.64782	107	-4.357101	107	-10.74236	107	-4.495296	107	-5.182199	107	-20.26063	107	-13.9658
	108	-10.93639	108	-12.95428	108	-4.328886	108	-10.49321	108	-4.29325	108	-6.260625	108	-19.71909	108	-13.13016
	109	-9.620872	109	-13.69346	109	-3.763717	109	-8.15131	109	-6.053328	109	-7.302742	109	-19.76614	109	-11.4578
	110	-9.383066	110	-14.75214	110	-3.060608	110	-6.704437	110	-6.687144	110	-7.800889	110	-18.8982	110	-10.59602
	111	-10.29601	111	-14.61948	111	-4.771902	111	-8.730052	111	-5.572809	111	-8.214288	111	-18.56901	111	-11.25108
	112	-12.56802	112	-15.18433	112	-5.762373	112	-8.957989	112	-5.62076	112	-8.233393	112	-18.68833	112	-11.51207
	113	-9.988772	113	-15.61718	113	-5.866345	113	-8.572438	113	-5.706932	113	-9.073973	113	-17.76147	113	-10.76181
	114	-8.741711	114	-15.28335	114	-6.077708	114	-9.891559	114	-5.59948	114	-9.240479	114	-17.44667	114	-10.43371
	115	-10.45185	115	-14.93888	115	-5.164937	115	-9.302792	115	-5.359855	115	-10.88752	115	-16.87541	115	-9.828594
	116	-10.51628	116	-15.37187	116	-4.908394	116	-8.701367	116	-5.704707	116	-10.97894	116	-16.54275	116	-9.931982
	117	-10.72761	117	-14.51253	117	-6.785851	117	-11.63279	117	-5.058468	117	-10.84661	117	-16.60769	117	-10.06776
	118	-9.375546	118	-14.6461	118	-7.77574	118	-13.99221	118	-4.797798	118	-9.799632	118	-16.89105	118	-10.18801
	119	-10.07588	119	-14.37731	119	-6.947476	119	-13.45472	119	-4.608844	119	-10.31135	119	-16.27891	119	-10.58293
	120	-10.92821	120	-13.95754	120	-5.825645	120	-13.94214	120	-5.497854	120	-10.05817	120	-15.74578	120	-10.1342
	121	-9.661927	121	-13.65538	121	-5.915533	121	-14.43718	121	-5.288808	121	-10.35382	121	-16.03996	121	-10.60341
	122	-10.52665	122	-13.38518	122	-5.984467	122	-14.41891	122	-5.907366	122	-11.3285	122	-16.38293	122	-9.852382
	123	-11.24181	123	-13.76634	123	-6.295197	123	-14.57255	123	-5.879369	123	-11.90414	123	-16.47241	123	-9.455473
	124	-11.39717	124	-14.44432	124	-8.627605	124	-16.58661	124	-5.964767	124	-11.07515	124	-16.31205	124	-9.586616
	125	-12.48124	125	-14.82401	125	-8.462289	125	-15.11667	125	-5.966784	125	-10.70267	125	-15.51749	125	-9.133448
	126	-12.32913	126	-15.55266	126	-8.104212	126	-12.1852	126	-6.115843	126	-9.879704	126	-16.5666	126	-9.334394
	127	-13.76428	127	-15.86136	127	-8.622168	127	-12.39662	127	-6.164937	127	-9.232775	127	-16.45167	127	-8.37583
	128	-13.97492	128	-16.33419	128	-9.443268	128	-13.07934	128	-6.820057	128	-10.81983	128	-17.14589	128	-8.855
	129	-13.96475	129	-17.43829	129	-10.09933	129	-12.59594	129	-6.164527	129	-10.33815	129	-17.0422	129	-10.00538
	130	-12.53301	130	-17.83527	130	-10.27711	130	-12.65273	130	-6.846025	130	-9.946534	130	-16.75105	130	-9.687372
	131	-12.52813	131	-18.41488	131	-9.617825	131	-12.97177	131	-5.94007	131	-8.989782	131	-15.57224	131	-10.02523
	132	-12.008	132	-18.52934	132	-9.126567	132	-12.12327	132	-6.858153	132	-10.49356	132	-15.52535	132	-9.068163
	133	-13.53211	133	-18.28789	133	-8.722306	133	-11.50724	133	-6.27738	133	-10.45833	133	-15.7841	133	-9.261483
	134	-12.72436	134	-18.34653	134	-10.07162	134	-15.50982	134	-6.632582	134	-10.35195	134	-16.49472	134	-10.63527
	135	-12.97643	135	-18.11313	135	-8.311063	135	-14.75332	135	-6.708055	135	-11.39995	135	-15.85419	135	-12.29343
	136	-13.98842	136	-18.41748	136	-7.252371	136	-13.76051	136	-6.624146	136	-10.94212	136	-15.76854	136	-12.40566
	137	-13.26644	137	-18.56225	137	-7.648602	137	-13.74121	137	-7.189792	137	-11.32873	137	-16.14853	137	-11.93487
	138	-13.19103	138	-18.80059	138	-8.255393	138	-14.05601	138	-6.84864	138	-12.10702	138	-16.04129	138	-11.81462
	139	-12.80676	139	-18.66086	139	-8.923593	139	-13.81606	139	-6.888665	139	-11.07089	139	-16.36693	139	-11.54399
	140	-12.02178	140	-18.32192	140	-9.043594	140	-14.93036	140	-7.219858	140	-11.16838	140	-17.11623	140	-11.31283
	141	-15.00133	141	-17.06097	141	-8.843964	141	-16.63108	141	-6.894006	141	-11.33376	141	-16.54803	141	-11.23279
	142	-13.45235	142	-16.58965	142	-7.610171	142	-13.83127	142	-6.470123	142	-12.10831	142	-15.9331	142	-10.78078
	143	-12.13428	143	-16.18796	143	-7.358672	143	-11.96259	143	-8.092572	143	-13.45925	143	-15.5152	143	-9.336474
	144	-11.51104	144	-15.17795	144	-9.300942	144	-12.95718	144	-8.168289	144	-14.72258	144	-16.54725	144	-8.899134
	145	-12.55418	145	-13.92402	145	-10.07903	145	-13.00619	145	-8.073642	145	-14.42805	145	-16.53939	145	-9.306504
	146	-12.31646	146	-13.25294	146	-10.1488	146	-12.74642	146	-6.94872	146	-13.85147	146	-15.6903	146	-8.72496
	147	-9.938242	147	-12.88725	147	-10.10452	147	-12.49766	147	-6.211866	147	-12.79161	147	-16.07571	147	-9.263462
	148	-9.392661	148	-13.14522	148	-9.466449	148	-12.31681	148	-6.575164	148	-14.39192	148	-15.76311	148	-8.708852
	149	-9.800343	149	-13.56167	149	-8.743714	149	-11.21687	149	-5.798663	149	-13.30276	149	-15.81888	149	-8.499221
	150	-10.25213	150	-14.0481	150	-8.488854	150	-12.64575	150	-6.075119	150	-13.78949	150	-15.44788	150	-8.054813
	151	-11.42149	151	-14.58942	151	-9.243733	151	-16.1167	151	-6.563994	151	-12.88604	151	-15.46117	151	-8.136867
	152	-10.85734	152	-15.46337	152	-7.585353	152	-15.38964	152	-6.637802	152	-13.87387	152	-16.07636	152	-8.521282
	153	-11.47463	153	-15.63365	153	-6.849578	153	-14.8508	153	-5.890675	153	-12.87206	153	-14.62819	153	-8.39649
	154	-11.21831	154	-16.31289	154	-8.105119	154	-15.62164	154	-6.280115	154	-12.70641	154	-15.31011	154	-7.511849
	155	-11.09936	155	-17.09544	155	-8.55547	155	-15.98199	155	-6.479722	155	-13.35874	155	-14.9549	155	-6.958975
	156	-12.45437	156	-17.39283	156	-8.246344	156	-15.27774	156	-7.46814	156	-13.95619	156	-15.80042	156	-6.231351
	157	-12.8851	157	-17.73975	157	-9.019452	157	-16.86515	157	-7.410981	157	-13.761	157	-15.99169	157	-6.121407
	158	-13.62236	158	-17.84053	158	-9.551922	158	-17.4296	158	-6.86248	158	-13.21469	158	-15.26779	158	-5.750491
	159	-12.3146	159	-18.55378	159	-8.328135	159	-14.36171	159	-7.424475	159	-12.30087	159	-16.08712	159	-4.955242
	160	-13.95422	160	-18.91802	160	-7.945064	160	-13.0969	160	-7.508151	160	-12.04093	160	-15.61899	160	-5.187806
	161	-13.7068	161	-18.9481	161	-9.152273	161	-13.98284	161	-7.42602	161	-12.64347	161	-15.72633	161	-6.032019
	162	-12.14195	162	-19.16525	162	-9.973505	162	-14.19086	162	-7.281822	162	-13.48927	162	-15.93937	162	-6.784142
	163	-11.15861	163	-18.82663	163	-10.17324	163	-14.1763	163	-6.381401	163	-11.44743	163	-15.50872	163	-6.53386
	164	-11.50189	164	-18.91028	164	-10.19239	164	-14.00486	164	-7.636679	164	-12.9165	164	-15.46601	164	-5.308876
	165	-12.57629	165	-18.84452	165	-8.639888	165	-12.72404	165	-6.897738	165	-12.80443	165	-15.15012	165	-5.075418
	166	-14.00621	166	-18.90131	166	-7.511129	166	-11.83683	166	-7.0028	166	-12.92487	166	-14.23167	166	-5.797893
	167	-12.96266	167	-19.08883	167	-8.223336	167	-14.42179	167	-7.419024	167	-14.10858	167	-14.52429	167	-5.519893
	168	-11.04319	168	-19.34648	168	-8.922591	168	-16.49548	168	-6.861475	168	-13.54952	168	-15.54582	168	-6.45701
	169	-11.68436	169	-19.52177	169	-8.087899	169	-15.97626	169	-6.756193	169	-12.66381	169	-14.97125	169	-5.923134
	170	-12.19257	170	-18.978	170	-7.572607	170	-15.34161	170	-7.224356	170	-13.33812	170	-15.25833	170	-4.603406
	171	-13.17546	171	-19.27046	171	-6.626969	171	-15.11979	171	-6.59582	171	-11.69175	171	-16.01752	171	-5.020936
	172	-13.00152	172	-19.87643	172	-6.290915	172	-15.16371	172	-6.723707	172	-10.61245	172	-16.23159	172	-4.749319
	173	-14.09786	173	-19.46612	173	-7.349803	173	-15.21416	173	-7.230868	173	-13.09741	173	-16.03972	173	-4.384351
	174	-14.52315	174	-20.09004	174	-10.09177	174	-17.4943	174	-8.517013	174	-13.61356	174	-17.3407	174	-5.04989
	175	-15.4287	175	-20.68485	175	-10.39863	175	-16.45501	175	-8.382538	175	-15.27869	175	-18.47417	175	-5.264692
	176	-14.54658	176	-21.41313	176	-7.751666	176	-12.20014	176	-9.049573	176	-14.94384	176	-18.6988	176	-4.045474
	177	-14.1161	177	-21.01285	177	-8.10739	177	-14.00686	177	-8.944121	177	-14.73364	177	-18.66076	177	-4.460545
	178	-14.0861	178	-20.67779	178	-8.83861	178	-15.03807	178	-8.669033	178	-13.68572	178	-19.46547	178	-6.105079
	179	-12.91665	179	-20.64371	179	-10.19151	179	-14.98964	179	-8.292254	179	-12.59782	179	-18.92476	179	-7.075421
	180	-12.75442	180	-20.19689	180	-10.72909	180	-15.43329	180	-7.851657	180	-11.87943	180	-18.61855	180	-6.39979
	181	-13.59401	181	-20.15855	181	-10.54448	181	-15.09419	181	-7.43528	181	-12.5213	181	-18.68495	181	-6.21711
	182	-14.00333	182	-20.50048	182	-9.643733	182	-13.81035	182	-7.772368	182	-12.48356	182	-18.82415	182	-5.69361
	183	-12.97241	183	-20.8982	183	-9.296351	183	-13.84409	183	-8.980993	183	-13.44481	183	-18.75929	183	-4.826748
	184	-11.94082	184	-20.54138	184	-10.42088	184	-16.97714	184	-9.020651	184	-13.83954	184	-19.35411	184	-6.146212
	185	-12.59116	185	-19.93265	185	-10.22349	185	-17.14289	185	-9.01038	185	-14.61162	185	-19.63634	185	-7.544915
	186	-12.93161	186	-19.67055	186	-9.375558	186	-15.986	186	-8.842591	186	-14.1267	186	-20.47785	186	-6.674164
	187	-12.0465	187	-19.21667	187	-8.542332	187	-16.3835	187	-8.657622	187	-14.98144	187	-20.16052	187	-6.216368
	188	-12.26195	188	-19.02818	188	-8.766798	188	-16.756	188	-9.051858	188	-14.33523	188	-19.94772	188	-6.318715
	189	-12.24038	189	-18.73413	189	-9.390951	189	-17.16091	189	-9.187899	189	-14.30878	189	-20.42083	189	-6.804763
	190	-12.7781	190	-18.43719	190	-8.943704	190	-17.35015	190	-9.64743	190	-14.82439	190	-20.72382	190	-6.280354
	191	-13.92012	191	-18.92286	191	-10.62465	191	-19.40108	191	-10.07752	191	-14.86786	191	-21.82345	191	-5.81644
	192	-14.76396	192	-17.94492	192	-9.726262	192	-16.45017	192	-10.44888	192	-14.60503	192	-21.02848	192	-5.022225
	193	-13.26593	193	-18.57456	193	-10.07011	193	-14.53465	193	-10.05125	193	-15.02615	193	-21.58274	193	-5.579025
	194	-13.00068	194	-18.91075	194	-11.64035	194	-15.56466	194	-9.332663	194	-14.6284	194	-22.04258	194	-7.915009
	195	-12.65124	195	-19.23851	195	-12.10266	195	-15.98401	195	-9.827496	195	-15.31878	195	-22.57648	195	-9.22161
	196	-11.69209	196	-19.79273	196	-11.50848	196	-16.04883	196	-9.862139	196	-14.12169	196	-22.15476	196	-8.461299
	197	-13.55582	197	-19.25024	197	-10.43882	197	-16.14963	197	-8.700832	197	-13.46332	197	-21.10191	197	-7.601808
	198	-13.27664	198	-20.0059	198	-11.34388	198	-16.58254	198	-9.248378	198	-14.22436	198	-20.76715	198	-8.006294
	199	-14.29986	199	-19.2716	199	-11.17998	199	-15.02229	199	-9.579944	199	-14.67564	199	-20.95424	199	-7.944473
	200	-14.41122	200	-19.17472	200	-10.59529	200	-15.73979	200	-9.023377	200	-14.43994	200	-20.90106	200	-7.103206
	201	-15.32166	201	-19.29934	201	-12.36021	201	-19.44477	201	-9.497461	201	-13.67836	201	-20.36907	201	-7.26736
	202	-15.2064	202	-18.88447	202	-10.80545	202	-19.17655	202	-9.78326	202	-13.478	202	-20.3088	202	-8.499034
	203	-16.72569	203	-18.77898	203	-10.16123	203	-18.2977	203	-9.602873	203	-13.13866	203	-20.77137	203	-8.052499
	204	-14.71635	204	-18.65787	204	-10.42276	204	-19.08746	204	-9.940527	204	-14.1223	204	-19.8675	204	-7.182918
	205	-13.78565	205	-18.75151	205	-10.48989	205	-19.18883	205	-10.39697	205	-13.78516	205	-20.13121	205	-6.533369
	206	-14.54427	206	-18.58365	206	-10.06672	206	-19.00722	206	-10.2136	206	-13.20664	206	-21.01318	206	-6.295
	207	-13.16916	207	-18.61241	207	-10.60933	207	-19.6368	207	-10.62579	207	-12.19522	207	-21.72569	207	-6.04096
	208	-12.27693	208	-18.76943	208	-12.10952	208	-20.29951	208	-10.75516	208	-12.9568	208	-20.40648	208	-4.998482
	209	-11.88987	209	-18.50245	209	-11.34757	209	-16.70126	209	-10.66441	209	-12.13915	209	-20.39284	209	-4.718242
	210	-12.34044	210	-18.86209	210	-11.32456	210	-14.84122	210	-11.25624	210	-13.31791	210	-20.30491	210	-5.429538
	211	-11.93523	211	-18.65742	211	-11.64025	211	-15.37738	211	-11.27803	211	-13.81192	211	-21.42199	211	-6.940565
	212	-12.90727	212	-18.56036	212	-11.44857	212	-15.04765	212	-10.8085	212	-13.117	212	-22.03251	212	-6.999634
	213	-12.98807	213	-18.38656	213	-12.0827	213	-15.61626	213	-10.22373	213	-12.7937	213	-21.21538	213	-5.612938
	214	-11.97343	214	-18.42139	214	-11.44296	214	-14.74391	214	-10.22029	214	-11.87823	214	-20.38702	214	-5.866242
	215	-12.06757	215	-18.45685	215	-11.46383	215	-14.30434	215	-10.15967	215	-11.96076	215	-19.62726	215	-6.867659
	216	-12.16866	216	-18.72416	216	-9.61432	216	-13.09826	216	-10.21384	216	-12.21047	216	-19.89509	216	-7.242963
	217	-11.94026	217	-19.0723	217	-10.38131	217	-16.5538	217	-10.51213	217	-12.72155	217	-20.5472	217	-7.224793
	218	-11.43408	218	-18.25697	218	-10.94264	218	-17.87222	218	-10.30007	218	-14.00491	218	-21.24818	218	-6.708435
	219	-13.29969	219	-18.21979	219	-10.50118	219	-16.79939	219	-10.16404	219	-13.19869	219	-21.65573	219	-6.99825
	220	-13.06075	220	-18.38157	220	-10.31594	220	-16.08065	220	-10.57528	220	-13.3055	220	-20.67271	220	-7.97818
	221	-13.69696	221	-18.16888	221	-10.5865	221	-16.42889	221	-11.04653	221	-11.83672	221	-20.60558	221	-9.222937
	222	-14.0221	222	-18.54187	222	-10.58216	222	-16.41397	222	-10.9431	222	-12.23702	222	-20.47956	222	-9.164066
	223	-15.16689	223	-17.7965	223	-10.34092	223	-16.09836	223	-11.17871	223	-13.81388	223	-20.91447	223	-8.894753
	224	-14.42234	224	-17.84733	224	-10.66838	224	-17.75148	224	-11.14961	224	-13.09072	224	-20.93531	224	-8.971888
	225	-12.71367	225	-18.27949	225	-11.03407	225	-17.06131	225	-11.24826	225	-11.95699	225	-21.28194	225	-8.647138
	226	-11.68576	226	-18.52686	226	-10.26863	226	-13.23035	226	-10.53217	226	-12.62762	226	-21.29128	226	-8.490105
	227	-11.97974	227	-18.6986	227	-11.20934	227	-13.93786	227	-11.49916	227	-13.13221	227	-20.55932	227	-7.882166
	228	-12.87612	228	-18.17244	228	-12.75292	228	-14.35048	228	-11.2203	228	-13.53874	228	-20.02813	228	-8.72432
	229	-12.69055	229	-19.24354	229	-13.16279	229	-14.0452	229	-10.40159	229	-13.505	229	-19.52682	229	-8.678359
	230	-14.83072	230	-19.06136	230	-12.62485	230	-13.69758	230	-10.33641	230	-13.24795	230	-20.60939	230	-8.654739
	231	-14.16971	231	-19.88693	231	-12.50398	231	-14.21266	231	-9.855439	231	-11.94043	231	-20.55315	231	-8.033326
	232	-14.8605	232	-20.02099	232	-11.44539	232	-13.26795	232	-8.593411	232	-10.44675	232	-20.25108	232	-7.748892
	233	-14.81931	233	-20.19035	233	-10.65444	233	-12.71344	233	-8.580259	233	-10.39943	233	-19.59272	233	-8.980018
	234	-14.28543	234	-20.20692	234	-12.14314	234	-16.6594	234	-9.251525	234	-11.4722	234	-19.72186	234	-9.737981
	235	-15.27966	235	-20.18601	235	-11.33782	235	-17.02069	235	-9.128084	235	-10.88562	235	-20.05843	235	-10.45502
	236	-16.80308	236	-20.35278	236	-10.48532	236	-16.15906	236	-8.972507	236	-11.46559	236	-20.2142	236	-9.706992
	237	-15.99002	237	-20.14865	237	-10.87762	237	-16.95949	237	-8.519491	237	-10.86464	237	-20.98277	237	-10.13647
	238	-15.02542	238	-20.53013	238	-11.3129	238	-17.27918	238	-9.439487	238	-9.380494	238	-21.70327	238	-10.65302
	239	-15.5901	239	-20.56337	239	-10.75109	239	-16.46017	239	-9.389478	239	-8.37721	239	-20.34765	239	-10.31487
	240	-15.63198	240	-20.32051	240	-11.36174	240	-17.4274	240	-9.568741	240	-8.207965	240	-20.69509	240	-10.52447
	241	-17.05462	241	-19.63841	241	-12.24847	241	-19.08772	241	-9.494249	241	-8.465328	241	-20.22952	241	-10.44041
	242	-16.76079	242	-19.44932	242	-10.95638	242	-16.11643	242	-9.578279	242	-8.291084	242	-21.17627	242	-10.26631
	243	-15.00789	243	-19.21035	243	-11.12914	243	-14.14371	243	-9.665945	243	-8.983475	243	-19.82013	243	-9.416471
	244	-14.15091	244	-18.46283	244	-12.3073	244	-15.41682	244	-10.06977	244	-9.935109	244	-20.1915	244	-7.673057
	245	-14.55115	245	-17.85298	245	-12.65217	245	-15.01785	245	-10.43251	245	-11.19095	245	-20.25654	245	-8.091346
	246	-14.51966	246	-17.17216	246	-12.91505	246	-15.08683	246	-9.851588	246	-10.47349	246	-19.21824	246	-6.516733
	247	-14.55454	247	-16.10513	247	-11.7438	247	-14.78499	247	-9.823139	247	-9.742824	247	-18.7653	247	-6.974268
	248	-13.0898	248	-15.84746	248	-12.4476	248	-14.7658	248	-9.772337	248	-9.901815	248	-17.69736	248	-6.39784
	249	-12.15258	249	-15.33501	249	-11.60653	249	-12.42774	249	-9.166553	249	-9.367013	249	-17.74561	249	-5.751839
	250	-11.99193	250	-15.09142	250	-11.59674	250	-13.2217	250	-10.43341	250	-10.59922	250	-16.71761	250	-5.18101
	251	-12.47435	251	-14.16086	251	-12.55348	251	-16.59841	251	-9.825974	251	-10.3117	251	-16.83416	251	-5.779884
	252	-13.45429	252	-13.36996	252	-11.85118	252	-17.1002	252	-10.00448	252	-10.37103	252	-17.67444	252	-6.061453
	253	-12.04183	253	-12.65169	253	-9.860357	253	-15.34009	253	-10.86399	253	-10.00446	253	-17.89487	253	-7.080083
	254	-12.07313	254	-12.19585	254	-9.865965	254	-15.53825	254	-10.82458	254	-10.94011	254	-17.55201	254	-7.072104
	255	-10.54421	255	-12.90285	255	-10.32732	255	-16.11979	255	-11.26585	255	-11.06738	255	-18.18333	255	-7.501282
	256	-9.975694	256	-12.47662	256	-10.32439	256	-15.66013	256	-10.26781	256	-10.63262	256	-18.37671	256	-6.5149
	257	-9.919445	257	-12.6823	257	-12.18854	257	-17.29228	257	-11.34582	257	-10.6506	257	-19.48562	257	-7.701176
	258	-9.495878	258	-12.25092	258	-12.9243	258	-17.4236	258	-9.596653	258	-7.776947	258	-19.34833	258	-7.858117
	259	-9.17251	259	-12.11926	259	-11.46276	259	-13.42661	259	-10.16451	259	-6.488906	259	-18.86335	259	-7.760702
	260	-9.469524	260	-11.93264	260	-12.08553	260	-13.19269	260	-10.60905	260	-8.726886	260	-18.89578	260	-6.606233
	261	-9.911908	261	-11.41735	261	-12.37689	261	-13.86622	261	-10.63511	261	-11.23586	261	-18.8307	261	-7.540817
	262	-8.964642	262	-11.63553	262	-12.73498	262	-13.92301	262	-10.8001	262	-12.61698	262	-19.70965	262	-8.311428
	263	-8.255671	263	-11.05374	263	-12.59892	263	-13.23993	263	-10.54747	263	-10.76794	263	-18.43674	263	-7.674087
	264	-8.236119	264	-11.06519	264	-12.90111	264	-13.13066	264	-10.52965	264	-9.903068	264	-17.16913	264	-7.928047
	265	-7.575605	265	-10.90014	265	-13.2357	265	-13.00635	265	-10.40095	265	-9.878231	265	-17.60247	265	-8.709222
	266	-5.961135	266	-10.56351	266	-11.32877	266	-10.27949	266	-9.394282	266	-9.468206	266	-17.37421	266	-8.492017
	267	-5.544769	267	-11.0465	267	-10.62088	267	-12.50472	267	-9.227757	267	-9.378271	267	-17.10003	267	-8.46254
	268	-5.644134	268	-10.73762	268	-10.79356	268	-15.13489	268	-9.188844	268	-9.24437	268	-17.02942	268	-8.831287
	269	-6.770416	269	-10.90104	269	-9.524419	269	-13.81367	269	-10.28984	269	-8.815217	269	-17.50082	269	-9.86155
	270	-7.297925	270	-10.57118	270	-8.962504	270	-12.9136	270	-10.23796	270	-9.048005	270	-16.54373	270	-9.817408
	271	-8.867246	271	-10.24095	271	-9.819101	271	-13.70527	271	-10.27092	271	-8.778098	271	-16.33215	271	-10.31582
	272	-8.231726	272	-10.77073	272	-9.296751	272	-13.31921	272	-10.70192	272	-9.186853	272	-16.03541	272	-9.234554
	273	-6.355476	273	-11.66131	273	-8.549117	273	-13.1337	273	-11.69683	273	-11.04625	273	-16.08081	273	-8.459417
	274	-6.411763	274	-12.05448	274	-8.788497	274	-14.14795	274	-12.06801	274	-9.662416	274	-16.8824	274	-8.840666
	275	-6.663736	275	-11.75126	275	-8.783436	275	-13.01343	275	-11.97611	275	-8.523124	275	-17.09189	275	-8.141129
	276	-6.120759	276	-12.19169	276	-8.843981	276	-10.06793	276	-11.89256	276	-8.956557	276	-15.49844	276	-6.303413
	277	-4.921937	277	-12.42593	277	-10.00272	277	-10.09914	277	-12.50924	277	-9.417234	277	-15.92305	277	-5.817116
	278	-5.652877	278	-12.28614	278	-10.06555	278	-10.63559	278	-12.50577	278	-10.3894	278	-15.81514	278	-7.828712
	279	-7.43864	279	-12.22388	279	-9.300435	279	-10.62865	279	-13.07808	279	-11.57919	279	-15.49548	279	-8.444961
	280	-8.062057	280	-11.75468	280	-8.507903	280	-11.11089	280	-13.06347	280	-11.74476	280	-15.16209	280	-7.0165
	281	-8.6483	281	-11.6631	281	-9.319147	281	-11.79541	281	-12.30966	281	-11.16529	281	-15.8332	281	-7.507238
	282	-5.446368	282	-12.42053	282	-10.41971	282	-11.08032	282	-13.54535	282	-12.506	282	-15.27037	282	-7.674355
	283	-5.932047	283	-12.52095	283	-10.03693	283	-10.22954	283	-12.89153	283	-12.52993	283	-14.21391	283	-8.119996
	284	-6.242616	284	-11.78178	284	-10.55426	284	-13.29671	284	-12.38469	284	-12.71001	284	-14.27468	284	-7.482646
	285	-6.857692	285	-11.3877	285	-9.874894	285	-14.30152	285	-12.29302	285	-10.64068	285	-13.66796	285	-7.273405
	286	-6.366639	286	-11.52088	286	-8.296183	286	-12.73863	286	-12.82618	286	-9.999254	286	-13.91224	286	-6.889971
	287	-6.810796	287	-11.3004	287	-9.014511	287	-12.95246	287	-13.06658	287	-10.64891	287	-13.37803	287	-6.225431
	288	-5.70875	288	-11.65394	288	-9.331339	288	-12.76982	288	-13.73939	288	-12.79395	288	-13.1971	288	-5.500588
	289	-5.78512	289	-12.48338	289	-9.054544	289	-12.08033	289	-13.19837	289	-13.04234	289	-13.06465	289	-4.701338
	290	-8.095716	290	-12.35234	290	-9.295424	290	-12.71348	290	-14.11359	290	-12.69504	290	-12.87764	290	-4.215356
	291	-8.727351	291	-12.26118	291	-10.65306	291	-14.73618	291	-14.10116	291	-12.62605	291	-12.85767	291	-3.701251
	292	-8.706929	292	-12.1073	292	-10.01815	292	-12.09971	292	-13.9607	292	-13.38336	292	-12.74481	292	-3.625845
	293	-8.347677	293	-12.1888	293	-9.391587	293	-9.554168	293	-14.10134	293	-14.16943	293	-11.48795	293	-3.315416
	294	-6.486368	294	-12.28942	294	-9.207445	294	-9.764272	294	-13.78609	294	-14.14503	294	-10.6759	294	-3.692763
	295	-6.60126	295	-11.97528	295	-9.810557	295	-10.09823	295	-12.98956	295	-13.18747	295	-10.66104	295	-4.521625
	296	-6.174209	296	-12.06533	296	-10.14345	296	-9.572022	296	-12.50916	296	-11.96046	296	-9.69743	296	-4.218565
	297	-4.48248	297	-11.90633	297	-9.707958	297	-9.013975	297	-11.63284	297	-10.66144	297	-9.215908	297	-3.8279
	298	-5.846597	298	-12.2336	298	-9.454546	298	-8.952222	298	-11.17735	298	-11.15018	298	-9.0017	298	-3.02189
	299	-5.754609	299	-11.59746	299	-6.922433	299	-7.076233	299	-12.37513	299	-12.19933	299	-8.305487	299	-3.054119
	300	-5.275756	300	-11.11517	300	-7.542224	300	-8.720404	300	-11.91316	300	-12.59411	300	-8.074782	300	-3.954798
	301	-5.229573	301	-10.79167	301	-8.31431	301	-11.94705	301	-11.31384	301	-12.82003	301	-7.554881	301	-4.314947
	302	-5.691284	302	-10.4015	302	-7.292977	302	-11.14766	302	-11.99505	302	-12.99158	302	-8.01692	302	-4.620176
	303	-6.693635	303	-10.23101	303	-5.716594	303	-10.33042	303	-11.04872	303	-12.49393	303	-8.66141	303	-3.170264
	304	-7.273564	304	-10.39979	304	-5.934346	304	-10.98228	304	-10.28493	304	-12.13723	304	-7.62425	304	-3.142079
	305	-6.751048	305	-11.54087	305	-5.13417	305	-10.30805	305	-10.99519	305	-11.63661	305	-7.116405	305	-3.697821
	306	-5.962165	306	-11.77036	306	-6.169624	306	-10.72953	306	-10.93857	306	-10.65814	306	-6.610183	306	-3.880558
	307	-6.133245	307	-11.57452	307	-6.941129	307	-11.96614	307	-11.19374	307	-10.61956	307	-7.679039	307	-3.82179
	308	-5.858912	308	-11.81823	308	-7.09923	308	-12.63541	308	-11.39389	308	-11.83974	308	-8.088319	308	-3.240914
	309	-6.272394	309	-11.91562	309	-5.479797	309	-8.827291	309	-11.65895	309	-11.86535	309	-7.872115	309	-2.412337
	310	-6.361001	310	-11.7362	310	-5.627871	310	-7.819275	310	-10.74936	310	-12.12082	310	-7.750485	310	-1.884743
	311	-7.289378	311	-11.40866	311	-7.55132	311	-8.822768	311	-10.86167	311	-10.4356	311	-6.550655	311	-2.608286
	312	-8.279652	312	-11.64296	312	-8.245353	312	-9.026431	312	-10.9241	312	-9.298337	312	-5.78005	312	-2.56842
	313	-7.175823	313	-10.99641	313	-7.674575	313	-8.605968	313	-10.29257	313	-9.604264	313	-6.239279	313	-2.32624
	314	-7.190892	314	-10.67364	314	-6.296389	314	-8.347404	314	-10.21092	314	-9.22028	314	-6.713587	314	-1.514393
	315	-6.46581	315	-10.45285	315	-6.25675	315	-8.615876	315	-9.71731	315	-8.880283	315	-5.973284	315	-.3514746
	316	-5.59173	316	-10.10468	316	-6.978524	316	-7.978209	316	-9.870545	316	-9.457617	316	-6.246193	316	-.8491023
	317	-5.391184	317	-9.48632	317	-8.348495	317	-10.82126	317	-9.985163	317	-9.583241	317	-5.701473	317	-1.319729
	318	-4.359425	318	-8.940398	318	-7.863662	318	-12.7695	318	-9.439943	318	-9.570245	318	-5.823311	318	-2.169425
	319	-5.886113	319	-7.945076	319	-6.112211	319	-12.94237	319	-9.535996	319	-9.155625	319	-6.14518	319	-1.378455
	320	-5.529538	320	-7.271025	320	-5.211385	320	-12.66442	320	-10.06062	320	-10.09068	320	-4.261774	320	-.2728088
	321	-6.007751	321	-7.413841	321	-6.072932	321	-12.59676	321	-10.00371	321	-9.520488	321	-4.709897	321	3.897345E-02
	322	-6.134973	322	-7.16912	322	-7.446764	322	-12.72679	322	-11.23692	322	-8.858679	322	-5.272187	322	.553632
	323	-4.728075	323	-7.138419	323	-7.107503	323	-11.92682	323	-10.81707	323	-8.320403	323	-5.507533	323	1.037231
	324	-4.980019	324	-7.753402	324	-8.342906	324	-13.19396	324	-10.66951	324	-8.885448	324	-5.170969	324	1.674387
	325	-3.886653	325	-7.582239	325	-8.448272	325	-11.64588	325	-10.86554	325	-10.27607	325	-6.334102	325	1.327064
	326	-4.19884	326	-7.579056	326	-6.944466	326	-8.007701	326	-11.28589	326	-10.7882	326	-5.885279	326	1.616071
	327	-3.519506	327	-8.319396	327	-7.159227	327	-8.129037	327	-10.91989	327	-10.12448	327	-6.054429	327	2.043677
	328	-1.888056	328	-8.36965	328	-7.311992	328	-8.237635	328	-10.98633	328	-9.886838	328	-6.552773	328	.4987625
	329	-1.136287	329	-8.427251	329	-8.197243	329	-8.445568	329	-11.49903	329	-9.948138	329	-6.650259	329	.3418864
	330	-1.65643	330	-7.27513	330	-7.84083	330	-7.856664	330	-10.34065	330	-10.62172	330	-5.661265	330	.8565372
	331	-2.587054	331	-7.098284	331	-7.999839	331	-7.60203	331	-10.02043	331	-9.860228	331	-6.556162	331	-3.908968E-02
	332	-2.393447	332	-6.682311	332	-7.477124	332	-6.407483	332	-9.665423	332	-9.496405	332	-6.102188	332	-.1830374
	333	-4.725912	333	-6.289578	333	-6.791199	333	-5.461851	333	-9.904974	333	-9.083261	333	-6.449477	333	.1806596
	334	-4.955806	334	-6.235897	334	-7.651763	334	-8.438264	334	-10.14187	334	-10.45652	334	-7.160194	334	-.5072493
	335	-3.17712	335	-5.659726	335	-6.643213	335	-9.045655	335	-9.57906	335	-10.4289	335	-6.782585	335	-.5632544
	336	-1.623671	336	-6.709849	336	-5.151755	336	-8.841554	336	-10.1464	336	-10.09299	336	-8.212684	336	-.6286148
	337	-1.988624	337	-6.382036	337	-4.825447	337	-9.005075	337	-9.803143	337	-8.801841	337	-8.41034	337	-.7676411
	338	-2.590985	338	-6.729985	338	-5.065227	338	-8.143773	338	-9.852357	338	-8.743704	338	-8.850586	338	-1.506053
	339	-1.639546	339	-7.250208	339	-6.975194	339	-8.910263	339	-10.57302	339	-9.432405	339	-9.307086	339	-2.369792
	340	-2.643838	340	-5.829389	340	-7.055801	340	-9.711056	340	-10.65284	340	-9.156527	340	-9.546034	340	-2.184112
	341	-2.096454	341	-5.691978	341	-6.801667	341	-11.53893	341	-9.852827	341	-9.514509	341	-10.07222	341	-2.291856
	342	-4.224695	342	-4.624288	342	-5.858454	342	-9.200132	342	-10.01079	342	-9.382018	342	-10.10933	342	-3.293216
	343	-4.40035	343	-4.421039	343	-5.241818	343	-6.723397	343	-10.20122	343	-8.996354	343	-10.70175	343	-3.006582
	344	-3.107982	344	-4.111317	344	-7.333989	344	-8.30363	344	-9.979893	344	-8.323725	344	-9.928089	344	-1.998549
	345	-1.656695	345	-4.267286	345	-7.515933	345	-8.350863	345	-10.58617	345	-9.007405	345	-10.74852	345	-2.526868
	346	-2.104485	346	-4.738569	346	-8.78381	346	-9.607834	346	-9.931611	346	-9.415447	346	-10.76691	346	-2.554602
	347	-2.827861	347	-4.565353	347	-8.117949	347	-8.753477	347	-8.768389	347	-8.729189	347	-10.66169	347	-2.513577
	348	-2.436658	348	-5.124145	348	-8.230509	348	-9.253115	348	-9.020822	348	-8.87122	348	-10.94525	348	-1.111109
	349	-.6977836	349	-5.270167	349	-7.033025	349	-8.359548	349	-8.902912	349	-7.473883	349	-10.97404	349	-1.103236
	350	-1.337235	350	-5.265872	350	-6.507324	350	-8.862974	350	-8.279593	350	-7.348083	350	-10.60947	350	-2.582611
	351	-3.553182	351	-5.135225	351	-8.51991	351	-12.86986	351	-7.911754	351	-6.738159	351	-11.46679	351	-2.240833
	352	-3.184292	352	-5.395413	352	-7.969505	352	-12.58548	352	-8.087483	352	-6.571601	352	-12.16157	352	-2.551685
	353	-2.684182	353	-6.174717	353	-6.561205	353	-11.9356	353	-9.246953	353	-8.072218	353	-12.22834	353	-1.454692
	354	-2.660408	354	-6.509629	354	-6.25336	354	-12.82409	354	-8.982997	354	-8.409208	354	-11.97151	354	-1.575916
	355	-3.163325	355	-7.308725	355	-6.402377	355	-13.13547	355	-9.10844	355	-8.408382	355	-13.45716	355	-1.529053
	356	-4.124079	356	-7.531553	356	-6.139969	356	-13.11034	356	-9.238259	356	-7.651083	356	-13.20994	356	-1.126255
	357	-4.104436	357	-7.666158	357	-6.367392	357	-14.56258	357	-9.33444	357	-8.132098	357	-13.17769	357	-.9615422
	358	-4.515506	358	-8.321513	358	-8.052257	358	-16.10136	358	-9.097466	358	-6.384793	358	-13.37008	358	-1.176784
	359	-5.706277	359	-8.131053	359	-5.696424	359	-11.59393	359	-8.762714	359	-6.7819	359	-14.47995	359	-1.597771
	360	-4.796947	360	-8.264092	360	-6.552878	360	-10.56087	360	-8.944009	360	-8.76843	360	-14.55904	360	-.2634206
	361	-4.70774	361	-8.57144	361	-8.274198	361	-11.79214	361	-9.705807	361	-8.557696	361	-14.89336	361	2.159675E-02
	362	-5.144856	362	-9.202712	362	-7.936106	362	-11.66795	362	-9.91557	362	-9.684643	362	-14.83602	362	-.2711933
	363	-4.347391	363	-9.725246	363	-6.915004	363	-11.24281	363	-10.04029	363	-9.821987	363	-14.78574	363	-.7351703
	364	-4.737508	364	-9.670694	364	-6.441621	364	-11.46446	364	-8.675795	364	-7.857081	364	-14.55114	364	-1.762015
	365	-4.697281	365	-10.56285	365	-6.106576	365	-10.76035	365	-8.546782	365	-8.333089	365	-15.54813	365	-2.526419
	366	-4.419604	366	-10.56631	366	-5.643428	366	-8.902793	366	-8.268922	366	-8.223013	366	-15.97615	366	-2.671229
	367	-3.515189	367	-10.55733	367	-6.223768	367	-10.74426	367	-8.004366	367	-7.821619	367	-16.36115	367	-3.784825
	368	-3.640831	368	-10.49856	368	-7.21197	368	-12.98286	368	-7.955009	368	-8.800156	368	-16.97063	368	-4.28441
	369	-3.792859	369	-10.3311	369	-5.043477	369	-11.26059	369	-7.130452	369	-6.859571	369	-17.58435	369	-4.557042
	370	-3.603535	370	-9.971416	370	-3.944552	370	-10.77631	370	-6.878806	370	-6.133147	370	-16.96653	370	-4.824838
	371	-3.094464	371	-10.1115	371	-3.823657	371	-10.52942	371	-7.588264	371	-6.777082	371	-18.61582	371	-5.887365
	372	-4.254797	372	-10.7224	372	-4.723737	372	-10.97246	372	-7.262962	372	-6.55839	372	-18.08863	372	-5.18049
	373	-4.354175	373	-11.10362	373	-4.875566	373	-10.35799	373	-7.631942	373	-7.489045	373	-18.76515	373	-4.640016
	374	-6.219161	374	-10.9649	374	-5.08604	374	-11.90745	374	-7.677521	374	-7.533876	374	-18.82268	374	-5.341159
	375	-4.904968	375	-11.61132	375	-5.674827	375	-11.5668	375	-7.87852	375	-5.988931	375	-19.24427	375	-5.470265
	376	-6.463771	376	-12.01194	376	-3.550894	376	-6.559108	376	-7.182173	376	-5.874623	376	-18.92551	376	-5.332511
	377	-6.794384	377	-12.64887	377	-5.667765	377	-7.260338	377	-7.310151	377	-5.490424	377	-18.77027	377	-4.253369
	378	-7.315063	378	-12.44264	378	-7.368333	378	-7.975163	378	-7.845117	378	-4.851579	378	-19.58909	378	-5.641474
	379	-7.677137	379	-12.32818	379	-8.201529	379	-8.509953	379	-7.456037	379	-6.874092	379	-18.49197	379	-5.251953
	380	-7.524384	380	-12.29308	380	-7.892883	380	-8.208205	380	-7.756598	380	-7.636079	380	-18.52762	380	-4.33513
	381	-8.042287	381	-12.67373	381	-7.283331	381	-9.111512	381	-7.366649	381	-8.139537	381	-18.5358	381	-4.740241
	382	-8.251969	382	-12.47834	382	-5.778394	382	-8.733053	382	-6.868287	382	-6.976301	382	-19.03903	382	-5.482241
	383	-8.7157	383	-12.43628	383	-5.644161	383	-8.320147	383	-6.688947	383	-6.006759	383	-18.61531	383	-5.756567
	384	-10.45772	384	-12.29226	384	-7.664189	384	-12.09922	384	-7.029857	384	-5.69403	384	-19.5585	384	-5.631238
	385	-9.70525	385	-12.0383	385	-8.824685	385	-13.75136	385	-6.070358	385	-6.653277	385	-18.88242	385	-5.56562
	386	-8.093548	386	-11.99261	386	-7.202507	386	-12.55809	386	-6.828312	386	-7.59978	386	-19.44375	386	-5.037704
	387	-8.481029	387	-12.39134	387	-6.771509	387	-12.84428	387	-6.758553	387	-7.172173	387	-19.20691	387	-6.285032
	388	-9.278318	388	-12.60182	388	-7.026119	388	-13.18465	388	-7.043033	388	-7.338107	388	-19.10776	388	-5.912196
	389	-8.308133	389	-12.84954	389	-7.463435	389	-13.42903	389	-7.234493	389	-6.704503	389	-20.34594	389	-5.760254
	390	-8.709518	390	-12.18367	390	-8.841218	390	-14.31174	390	-6.700032	390	-5.400795	390	-21.35056	390	-5.57534
	391	-9.022313	391	-11.46422	391	-8.488832	391	-14.69767	391	-5.998419	391	-4.605734	391	-21.43155	391	-4.448189
	392	-9.13276	392	-11.3391	392	-7.876177	392	-12.97616	392	-6.257422	392	-4.668696	392	-21.76577	392	-4.72581
	393	-8.079008	393	-11.26711	393	-7.590703	393	-10.68715	393	-7.401716	393	-5.417845	393	-22.15213	393	-5.538124
	394	-7.570609	394	-11.2156	394	-9.337466	394	-12.15103	394	-7.049951	394	-5.789495	394	-22.89427	394	-6.54038
	395	-6.645146	395	-11.54034	395	-10.15108	395	-12.64022	395	-6.819096	395	-8.456441	395	-23.69086	395	-6.628663
	396	-7.707062	396	-11.9029	396	-8.920948	396	-12.396	396	-7.19735	396	-8.294452	396	-22.41676	396	-6.638985
	397	-6.301008	397	-12.06524	397	-8.793598	397	-12.68387	397	-6.861145	397	-7.356238	397	-21.77896	397	-7.748311
	398	-7.890272	398	-12.03773	398	-8.52988	398	-11.97775	398	-6.84073	398	-7.056945	398	-22.57875	398	-7.802247
	399	-7.341555	399	-12.03086	399	-8.572249	399	-10.60596	399	-6.957861	399	-6.524757	399	-22.14734	399	-6.742064
	400	-7.388942	400	-12.20643	400	-8.588561	400	-11.12318	400	-6.739767	400	-6.957593	400	-22.8838	400	-6.792542
	401	-6.280766	401	-12.22615	401	-9.203785	401	-15.07939	401	-7.655302	401	-8.605273	401	-22.22867	401	-6.467108
	402	-6.540394	402	-12.57671	402	-7.53916	402	-14.46852	402	-7.351156	402	-7.916452	402	-21.7314	402	-6.920791
	403	-7.592995	403	-12.56719	403	-7.241646	403	-14.24254	403	-7.757225	403	-6.66517	403	-21.90922	403	-6.713381
	404	-8.057156	404	-12.15765	404	-6.519335	404	-14.22858	404	-7.582482	404	-6.059299	404	-21.87909	404	-6.994891
	405	-7.898994	405	-12.96483	405	-7.732557	405	-14.49217	405	-7.62748	405	-7.933927	405	-22.29881	405	-7.037792
	406	-7.674382	406	-12.6846	406	-7.873026	406	-13.88101	406	-8.069474	406	-7.933576	406	-22.64165	406	-6.869522
	407	-9.053394	407	-12.54385	407	-8.788251	407	-14.69636	407	-7.71815	407	-6.80461	407	-23.23143	407	-7.722702
	408	-8.885823	408	-12.23053	408	-9.834057	408	-15.50481	408	-7.347273	408	-4.894934	408	-24.56197	408	-8.157629
	409	-7.497902	409	-12.63666	409	-9.4706	409	-12.58194	409	-7.746378	409	-5.902623	409	-24.2392	409	-8.427318
	410	-8.289186	410	-12.39138	410	-9.104427	410	-10.96008	410	-7.978024	410	-7.392072	410	-23.2297	410	-7.913107
	411	-5.84715	411	-12.3233	411	-9.722837	411	-11.71144	411	-8.322271	411	-8.931675	411	-23.04083	411	-8.612513
	412	-5.776044	412	-12.50991	412	-10.45889	412	-11.94495	412	-7.838585	412	-8.146988	412	-22.7915	412	-9.535819
	413	-6.648241	413	-12.30097	413	-10.14706	413	-11.13281	413	-7.598442	413	-7.641569	413	-22.92295	413	-8.757111
	414	-6.318284	414	-11.48222	414	-11.10101	414	-11.66544	414	-7.174017	414	-7.468644	414	-22.36785	414	-8.498439
	415	-7.117518	415	-11.18759	415	-10.98135	415	-10.82909	415	-7.104235	415	-7.596514	415	-21.98498	415	-8.423805
	416	-5.890383	416	-10.64495	416	-8.460816	416	-8.449113	416	-6.767034	416	-7.235425	416	-21.54156	416	-9.134843
	417	-4.705441	417	-10.51239	417	-9.408676	417	-11.23411	417	-6.713824	417	-6.738289	417	-21.55534	417	-8.785745
	418	-4.968027	418	-10.34149	418	-10.51545	418	-14.05624	418	-5.958209	418	-5.106943	418	-22.41204	418	-9.191446
	419	-5.824158	419	-9.702238	419	-9.772284	419	-13.14025	419	-6.285612	419	-4.969131	419	-23.45354	419	-8.990708
	420	-5.551641	420	-9.42251	420	-8.989798	420	-12.92412	420	-6.086893	420	-5.897947	420	-23.80386	420	-8.076666
	421	-4.220468	421	-9.076991	421	-8.489311	421	-13.41236	421	-6.5646	421	-6.342461	421	-23.64841	421	-8.217562
	422	-5.349147	422	-8.959473	422	-9.524196	422	-14.50937	422	-7.515306	422	-6.885121	422	-23.44578	422	-8.412858
	423	-5.194526	423	-8.664197	423	-9.559839	423	-14.28047	423	-7.754809	423	-6.40943	423	-23.70284	423	-9.636778
	424	-3.921047	424	-8.499354	424	-11.12061	424	-16.05932	424	-8.419392	424	-7.35939	424	-24.97147	424	-10.18692
	425	-4.738444	425	-8.198346	425	-11.70624	425	-15.51025	425	-8.280219	425	-5.74042	425	-24.94887	425	-9.028322
	426	-3.387779	426	-8.388136	426	-10.88864	426	-11.97934	426	-7.801188	426	-6.635972	426	-24.90713	426	-8.209155
	427	-3.935524	427	-8.675828	427	-12.63746	427	-12.4489	427	-8.208463	427	-8.595004	427	-24.32938	427	-8.105261
	428	-4.177125	428	-8.221587	428	-13.09656	428	-13.00689	428	-8.802694	428	-8.447053	428	-24.59336	428	-8.539125
	429	-3.812532	429	-8.316706	429	-12.78711	429	-13.49281	429	-8.151117	429	-8.581664	429	-24.73952	429	-9.256561
	430	-4.560887	430	-7.911744	430	-11.63333	430	-12.69441	430	-8.594297	430	-8.557043	430	-24.79415	430	-8.719809
	431	-2.490888	431	-8.470428	431	-11.37754	431	-13.411	431	-8.240491	431	-7.947105	431	-24.31051	431	-8.020977
	432	-2.5686	432	-9.076486	432	-11.36501	432	-12.80189	432	-7.465034	432	-7.968456	432	-23.93124	432	-7.854764
	433	-3.064356	433	-8.792547	433	-10.73685	433	-11.56059	433	-7.924981	433	-8.361569	433	-23.29076	433	-8.759964
	434	-3.003567	434	-9.54548	434	-12.52864	434	-14.9234	434	-8.053515	434	-8.472525	434	-24.22287	434	-9.784958
	435	-2.978712	435	-9.264497	435	-11.42304	435	-15.85347	435	-7.693869	435	-8.138086	435	-24.21271	435	-10.56125
	436	-4.466467	436	-9.159263	436	-10.24988	436	-15.43033	436	-7.953527	436	-7.07987	436	-23.53347	436	-9.807544
	437	-4.548326	437	-8.927338	437	-9.12367	437	-14.66179	437	-8.184709	437	-8.210679	437	-23.21029	437	-9.265177
	438	-5.072221	438	-8.974877	438	-9.555284	438	-14.48267	438	-9.698714	438	-10.83976	438	-23.014	438	-8.706425
	439	-4.013563	439	-8.932782	439	-10.2758	439	-15.36329	439	-9.319013	439	-11.19111	439	-23.34578	439	-8.281599
	440	-3.271654	440	-8.335313	440	-10.5417	440	-15.00586	440	-9.585743	440	-11.18819	440	-23.47565	440	-8.159076
	441	-4.694437	441	-7.924429	441	-11.35741	441	-16.04468	441	-9.165914	441	-10.33269	441	-23.07915	441	-8.453104
	442	-4.921049	442	-8.029979	442	-10.39418	442	-14.42035	442	-9.140646	442	-8.769855	442	-23.01075	442	-7.781845
	443	-4.908155	443	-7.974769	443	-9.17065	443	-11.63436	443	-7.564051	443	-8.747622	443	-22.63035	443	-8.439384
	444	-4.461785	444	-8.405174	444	-10.5802	444	-12.63428	444	-8.518926	444	-9.004804	444	-22.69766	444	-9.161401
	445	-3.872058	445	-8.844761	445	-11.75908	445	-12.68043	445	-8.253322	445	-9.025461	445	-22.01531	445	-10.26244
	446	-3.819598	446	-9.170609	446	-11.9657	446	-12.76866	446	-8.267932	446	-9.381183	446	-22.52722	446	-10.62555
	447	-3.829717	447	-9.063125	447	-11.16143	447	-11.88673	447	-7.935679	447	-8.28971	447	-22.58996	447	-10.2685
	448	-4.058993	448	-9.222034	448	-10.86868	448	-11.10841	448	-7.546609	448	-8.212623	448	-21.64581	448	-9.968508
	449	-3.547613	449	-9.037796	449	-10.30865	449	-10.21436	449	-7.262268	449	-8.456903	449	-21.12648	449	-9.78312
	450	-6.12868	450	-8.78671	450	-9.750401	450	-9.71058	450	-6.798097	450	-8.79336	450	-20.5513	450	-9.921878
	451	-6.064092	451	-9.271791	451	-10.74521	451	-13.29543	451	-6.764038	451	-7.610263	451	-20.19575	451	-9.170035
	452	-7.306356	452	-8.674551	452	-9.157449	452	-12.21669	452	-6.347198	452	-7.209154	452	-21.04244	452	-8.008282
	453	-7.045049	453	-9.27776	453	-8.416409	453	-11.43502	453	-6.927337	453	-8.403625	453	-21.00645	453	-8.675235
	454	-6.814341	454	-10.07555	454	-8.359125	454	-11.10699	454	-8.034404	454	-9.245169	454	-20.89561	454	-9.320772
	455	-7.488111	455	-10.54033	455	-8.716656	455	-10.90364	455	-7.12673	455	-8.923382	455	-20.49436	455	-9.468238
	456	-7.520091	456	-10.93836	456	-8.270064	456	-10.4833	456	-7.60981	456	-8.48014	456	-21.29102	456	-9.435637
	457	-7.418943	457	-11.3422	457	-7.84017	457	-11.34324	457	-6.958993	457	-6.919448	457	-20.72406	457	-9.906118
	458	-6.45736	458	-11.98817	458	-8.558582	458	-11.71365	458	-7.58013	458	-7.600285	458	-20.59752	458	-9.162304
	459	-7.5857	459	-12.19352	459	-8.380386	459	-8.913308	459	-7.086815	459	-7.531619	459	-21.03133	459	-8.913468
	460	-9.122892	460	-12.26112	460	-7.194769	460	-6.864294	460	-8.374696	460	-8.045199	460	-19.00159	460	-7.770247
	461	-8.884309	461	-12.27683	461	-8.738203	461	-8.443102	461	-7.489703	461	-8.094484	461	-18.56039	461	-6.924841
	462	-7.632131	462	-12.68548	462	-9.993698	462	-8.746641	462	-7.228559	462	-7.582626	462	-19.26131	462	-7.504378
	463	-7.621342	463	-12.73699	463	-9.865688	463	-7.859159	463	-7.189123	463	-7.631423	463	-18.59225	463	-6.952517
	464	-6.525833	464	-13.32272	464	-10.26933	464	-8.726534	464	-6.563217	464	-6.692579	464	-18.58862	464	-6.436281
	465	-6.580031	465	-13.31172	465	-9.450736	465	-8.121408	465	-6.627931	465	-6.91712	465	-16.60142	465	-6.528011
	466	-6.266092	466	-13.37209	466	-8.073926	466	-6.760437	466	-6.138544	466	-6.830488	466	-16.49604	466	-7.11422
	467	-6.307174	467	-13.10015	467	-8.385008	467	-9.03912	467	-6.112383	467	-7.029462	467	-17.12803	467	-7.520491
	468	-7.922806	468	-12.73757	468	-9.259266	468	-12.15863	468	-6.090048	468	-8.283845	468	-16.11609	468	-7.265885
	469	-8.177559	469	-12.72226	469	-8.362651	469	-10.22017	469	-6.272787	469	-7.499969	469	-15.26842	469	-7.235819
	470	-7.177569	470	-13.22289	470	-8.388261	470	-10.75635	470	-5.44019	470	-6.64343	470	-14.74376	470	-6.598042
	471	-7.548395	471	-12.89443	471	-6.129994	471	-9.146262	471	-5.919798	471	-7.530864	471	-14.83724	471	-5.871924
	472	-7.519536	472	-12.53815	472	-6.85913	472	-9.223767	472	-6.663743	472	-8.278507	472	-14.61189	472	-5.439908
	473	-7.323567	473	-12.62292	473	-8.030408	473	-9.848967	473	-7.477766	473	-8.285079	473	-14.37932	473	-5.195822
	474	-6.822204	474	-12.74218	474	-7.951753	474	-10.40816	474	-7.527568	474	-8.962564	474	-14.06546	474	-5.996427
	475	-6.368495	475	-11.94115	475	-6.925377	475	-10.00611	475	-7.917766	475	-7.664289	475	-13.73762	475	-6.020164
	476	-6.163875	476	-11.61052	476	-4.735735	476	-6.11279	476	-7.344028	476	-7.70987	476	-12.94019	476	-3.821921
	477	-5.860319	477	-11.02031	477	-4.831739	477	-5.436221	477	-6.555919	477	-7.447884	477	-12.57076	477	-2.964485
	478	-6.627629	478	-11.15925	478	-6.077001	478	-5.755948	478	-7.400391	478	-8.025653	478	-12.58022	478	-3.292103
	479	-6.511744	479	-12.02248	479	-7.727259	479	-5.992673	479	-6.531097	479	-7.767823	479	-12.41162	479	-3.984246
	480	-6.046768	480	-11.29502	480	-6.357482	480	-4.332181	480	-6.312026	480	-7.502234	480	-11.4394	480	-3.091206
	481	-5.582068	481	-12.13552	481	-5.634243	481	-4.193588	481	-6.130665	481	-7.069016	481	-11.0669	481	-3.703499
	482	-5.186601	482	-11.87129	482	-4.522038	482	-3.021067	482	-6.133795	482	-7.053979	482	-10.38832	482	-3.998141
	483	-4.190133	483	-12.34818	483	-2.793925	483	-1.361761	483	-6.028106	483	-7.552093	483	-9.800217	483	-3.713378
	484	-5.637826	484	-11.95708	484	-3.827985	484	-5.46347	484	-6.411018	484	-7.537023	484	-9.420854	484	-3.954548
	485	-7.308833	485	-11.54222	485	-3.351441	485	-6.747321	485	-5.920542	485	-6.864965	485	-9.562011	485	-4.163232
	486	-7.930178	486	-12.19464	486	-2.43219	486	-5.434629	486	-5.295976	486	-6.831119	486	-10.30922	486	-4.138149
	487	-7.361372	487	-12.23418	487	-1.910332	487	-4.414967	487	-5.735179	487	-8.196931	487	-9.458175	487	-3.099329
	488	-7.57064	488	-13.32839	488	-1.179366	488	-4.606068	488	-6.706055	488	-8.490453	488	-9.236065	488	-3.283103
	489	-8.842962	489	-12.90717	489	-2.312495	489	-4.104607	489	-6.290162	489	-8.164901	489	-9.652022	489	-2.927543
	490	-7.491593	490	-13.36037	490	-.4806044	490	-3.281086	490	-5.423739	490	-6.163073	490	-8.857379	490	-3.173503
	491	-6.947362	491	-13.71916	491	-2.737393	491	-5.191047	491	-6.905986	491	-5.655725	491	-8.424171	491	-2.227324
