# Supplementary material for: A single Musashi gene allele is sufficient to maintain mouse photoreceptor cells
Source: PLoS One. 2026 May 14;21(5):e0338576. doi: 10.1371/journal.pone.0338576 (PMC13175383; doi:10.1371/journal.pone.0338576)
Supplement: S3 File — (ZIP) [file pone.0338576.s012.zip › Supplementary_data_1_RawERG_data_and_R-code/5th batch/D112_Msi TKO_ROD_082625.CSV]

Information	Record_No	4973	Record_No	4974	Record_No	4975	Record_No	4976	Record_No	4977	Record_No	4978	Record_No	4979	Record_No	4980	Record_No	4983	Record_No	4984	Record_No	4985	Record_No	4986	Record_No	4987	Record_No	4988	Record_No	4989	Record_No	4990	Record_No	4993	Record_No	4994	Record_No	4995	Record_No	4996	Record_No	4997	Record_No	4998	Record_No	4999	Record_No	5000	Record_No
	Animal ID	1250	Animal ID	1250	Animal ID	1250	Animal ID	1250	Animal ID	1250	Animal ID	1250	Animal ID	1250	Animal ID	1250	Animal ID	1286	Animal ID	1286	Animal ID	1286	Animal ID	1286	Animal ID	1286	Animal ID	1286	Animal ID	1286	Animal ID	1286	Animal ID	1288	Animal ID	1288	Animal ID	1288	Animal ID	1288	Animal ID	1288	Animal ID	1288	Animal ID	1288	Animal ID	1288	Animal ID
	Session		Session		Session		Session		Session		Session		Session		Session		Session		Session		Session		Session		Session		Session		Session		Session		Session		Session		Session		Session		Session		Session		Session		Session		Session
	Species/Breed		Species/Breed		Species/Breed		Species/Breed		Species/Breed		Species/Breed		Species/Breed		Species/Breed		Species/Breed		Species/Breed		Species/Breed		Species/Breed		Species/Breed		Species/Breed		Species/Breed		Species/Breed		Species/Breed		Species/Breed		Species/Breed		Species/Breed		Species/Breed		Species/Breed		Species/Breed		Species/Breed		Species/Breed
	Study protocol #		Study protocol #		Study protocol #		Study protocol #		Study protocol #		Study protocol #		Study protocol #		Study protocol #		Study protocol #		Study protocol #		Study protocol #		Study protocol #		Study protocol #		Study protocol #		Study protocol #		Study protocol #		Study protocol #		Study protocol #		Study protocol #		Study protocol #		Study protocol #		Study protocol #		Study protocol #		Study protocol #		Study protocol #
	Birthdate	Dec/30/1899	Birthdate	Dec/30/1899	Birthdate	Dec/30/1899	Birthdate	Dec/30/1899	Birthdate	Dec/30/1899	Birthdate	Dec/30/1899	Birthdate	Dec/30/1899	Birthdate	Dec/30/1899	Birthdate	Dec/30/1899	Birthdate	Dec/30/1899	Birthdate	Dec/30/1899	Birthdate	Dec/30/1899	Birthdate	Dec/30/1899	Birthdate	Dec/30/1899	Birthdate	Dec/30/1899	Birthdate	Dec/30/1899	Birthdate	Dec/30/1899	Birthdate	Dec/30/1899	Birthdate	Dec/30/1899	Birthdate	Dec/30/1899	Birthdate	Dec/30/1899	Birthdate	Dec/30/1899	Birthdate	Dec/30/1899	Birthdate	Dec/30/1899	Birthdate
	TestDate	Aug/26/2025	TestDate	Aug/26/2025	TestDate	Aug/26/2025	TestDate	Aug/26/2025	TestDate	Aug/26/2025	TestDate	Aug/26/2025	TestDate	Aug/26/2025	TestDate	Aug/26/2025	TestDate	Aug/26/2025	TestDate	Aug/26/2025	TestDate	Aug/26/2025	TestDate	Aug/26/2025	TestDate	Aug/26/2025	TestDate	Aug/26/2025	TestDate	Aug/26/2025	TestDate	Aug/26/2025	TestDate	Aug/26/2025	TestDate	Aug/26/2025	TestDate	Aug/26/2025	TestDate	Aug/26/2025	TestDate	Aug/26/2025	TestDate	Aug/26/2025	TestDate	Aug/26/2025	TestDate	Aug/26/2025	TestDate
	TestTime	06:35:26	TestTime	06:35:26	TestTime	06:36:54	TestTime	06:36:54	TestTime	06:39:38	TestTime	06:39:38	TestTime	06:40:21	TestTime	06:40:21	TestTime	06:58:27	TestTime	06:58:27	TestTime	06:59:55	TestTime	06:59:55	TestTime	07:05:11	TestTime	07:05:11	TestTime	07:05:53	TestTime	07:05:53	TestTime	07:23:09	TestTime	07:23:09	TestTime	07:24:35	TestTime	07:24:35	TestTime	07:28:14	TestTime	07:28:14	TestTime	07:28:57	TestTime	07:28:57	TestTime
	Protocol	ABI ROD	Protocol	ABI ROD	Protocol	ABI ROD	Protocol	ABI ROD	Protocol	ABI ROD	Protocol	ABI ROD	Protocol	ABI ROD	Protocol	ABI ROD	Protocol	ABI ROD	Protocol	ABI ROD	Protocol	ABI ROD	Protocol	ABI ROD	Protocol	ABI ROD	Protocol	ABI ROD	Protocol	ABI ROD	Protocol	ABI ROD	Protocol	ABI ROD	Protocol	ABI ROD	Protocol	ABI ROD	Protocol	ABI ROD	Protocol	ABI ROD	Protocol	ABI ROD	Protocol	ABI ROD	Protocol	ABI ROD	Protocol
	Step_No	1	Step_No	1	Step_No	3	Step_No	3	Step_No	6	Step_No	6	Step_No	8	Step_No	8	Step_No	1	Step_No	1	Step_No	3	Step_No	3	Step_No	6	Step_No	6	Step_No	8	Step_No	8	Step_No	1	Step_No	1	Step_No	3	Step_No	3	Step_No	6	Step_No	6	Step_No	8	Step_No	8	Step_No
	Label	R	Label	L	Label	R	Label	L	Label	R	Label	L	Label	R	Label	L	Label	R	Label	L	Label	R	Label	L	Label	R	Label	L	Label	R	Label	L	Label	R	Label	L	Label	R	Label	L	Label	R	Label	L	Label	R	Label	L	Label
	Stimulus	Scotopic WHT -40dB Flash	Stimulus	Scotopic WHT -40dB Flash	Stimulus	Scotopic WHT -24dB Flash	Stimulus	Scotopic WHT -24dB Flash	Stimulus	Scotopic WHT -12dB Flash	Stimulus	Scotopic WHT -12dB Flash	Stimulus	Scotopic WHT -4dB Flash	Stimulus	Scotopic WHT -4dB Flash	Stimulus	Scotopic WHT -40dB Flash	Stimulus	Scotopic WHT -40dB Flash	Stimulus	Scotopic WHT -24dB Flash	Stimulus	Scotopic WHT -24dB Flash	Stimulus	Scotopic WHT -12dB Flash	Stimulus	Scotopic WHT -12dB Flash	Stimulus	Scotopic WHT -4dB Flash	Stimulus	Scotopic WHT -4dB Flash	Stimulus	Scotopic WHT -40dB Flash	Stimulus	Scotopic WHT -40dB Flash	Stimulus	Scotopic WHT -24dB Flash	Stimulus	Scotopic WHT -24dB Flash	Stimulus	Scotopic WHT -12dB Flash	Stimulus	Scotopic WHT -12dB Flash	Stimulus	Scotopic WHT -4dB Flash	Stimulus	Scotopic WHT -4dB Flash	Stimulus
	Low cut (Hz)	0.3	Low cut (Hz)	0.3	Low cut (Hz)	0.3	Low cut (Hz)	0.3	Low cut (Hz)	0.3	Low cut (Hz)	0.3	Low cut (Hz)	0.3	Low cut (Hz)	0.3	Low cut (Hz)	0.3	Low cut (Hz)	0.3	Low cut (Hz)	0.3	Low cut (Hz)	0.3	Low cut (Hz)	0.3	Low cut (Hz)	0.3	Low cut (Hz)	0.3	Low cut (Hz)	0.3	Low cut (Hz)	0.3	Low cut (Hz)	0.3	Low cut (Hz)	0.3	Low cut (Hz)	0.3	Low cut (Hz)	0.3	Low cut (Hz)	0.3	Low cut (Hz)	0.3	Low cut (Hz)	0.3	Low cut (Hz)
	High cut (Hz)	500	High cut (Hz)	500	High cut (Hz)	500	High cut (Hz)	500	High cut (Hz)	500	High cut (Hz)	500	High cut (Hz)	500	High cut (Hz)	500	High cut (Hz)	500	High cut (Hz)	500	High cut (Hz)	500	High cut (Hz)	500	High cut (Hz)	500	High cut (Hz)	500	High cut (Hz)	500	High cut (Hz)	500	High cut (Hz)	500	High cut (Hz)	500	High cut (Hz)	500	High cut (Hz)	500	High cut (Hz)	500	High cut (Hz)	500	High cut (Hz)	500	High cut (Hz)	500	High cut (Hz)
	Notch	OFF	Notch	OFF	Notch	OFF	Notch	OFF	Notch	OFF	Notch	OFF	Notch	OFF	Notch	OFF	Notch	OFF	Notch	OFF	Notch	OFF	Notch	OFF	Notch	OFF	Notch	OFF	Notch	OFF	Notch	OFF	Notch	OFF	Notch	OFF	Notch	OFF	Notch	OFF	Notch	OFF	Notch	OFF	Notch	OFF	Notch	OFF	Notch
Cursor #	4973 Time	4973 Amp	4974 Time	4974 Amp	4975 Time	4975 Amp	4976 Time	4976 Amp	4977 Time	4977 Amp	4978 Time	4978 Amp	4979 Time	4979 Amp	4980 Time	4980 Amp	4983 Time	4983 Amp	4984 Time	4984 Amp	4985 Time	4985 Amp	4986 Time	4986 Amp	4987 Time	4987 Amp	4988 Time	4988 Amp	4989 Time	4989 Amp	4990 Time	4990 Amp	4993 Time	4993 Amp	4994 Time	4994 Amp	4995 Time	4995 Amp	4996 Time	4996 Amp	4997 Time	4997 Amp	4998 Time	4998 Amp	4999 Time	4999 Amp	5000 Time	5000 Amp	5003 Time
1
2
3
4
5
6
7
8
9
10
Wave Data	4973 Time	4973 Amp	4974 Time	4974 Amp	4975 Time	4975 Amp	4976 Time	4976 Amp	4977 Time	4977 Amp	4978 Time	4978 Amp	4979 Time	4979 Amp	4980 Time	4980 Amp	4983 Time	4983 Amp	4984 Time	4984 Amp	4985 Time	4985 Amp	4986 Time	4986 Amp	4987 Time	4987 Amp	4988 Time	4988 Amp	4989 Time	4989 Amp	4990 Time	4990 Amp	4993 Time	4993 Amp	4994 Time	4994 Amp	4995 Time	4995 Amp	4996 Time	4996 Amp	4997 Time	4997 Amp	4998 Time	4998 Amp	4999 Time	4999 Amp	5000 Time	5000 Amp	5003 Time
	-20	-1.437709	-20	-3.846877	-20	-4.444497	-20	-2.845378	-20	.3586201	-20	-3.097298	-20	5.688184	-20	-.9627842	-20	-.6578817	-20	-4.254325	-20	-.8180193	-20	4.290358	-20	-2.639556	-20	4.151783	-20	12.58168	-20	11.45797	-20	-2.755845	-20	3.944159	-20	.2537038	-20	-.7093192	-20	6.278612	-20	6.497082	-20	2.228658	-20	6.627044	-20
	-19	-1.587631	-19	-3.996939	-19	-4.706554	-19	-2.844118	-19	.4060907	-19	-2.994867	-19	5.907371	-19	-1.326715	-19	-.5221046	-19	-5.144259	-19	-1.092505	-19	4.897891	-19	-2.965598	-19	4.421714	-19	13.45522	-19	12.80802	-19	-3.09728	-19	3.750428	-19	.2112009	-19	-.9597565	-19	6.268324	-19	5.984982	-19	2.320373	-19	7.011062	-19
	-18	-1.811228	-18	-4.208387	-18	-5.04131	-18	-2.96951	-18	.6441311	-18	-2.80652	-18	6.269563	-18	-1.456074	-18	-.4292521	-18	-6.198319	-18	-1.221727	-18	5.167468	-18	-3.431566	-18	4.895997	-18	14.32502	-18	13.69906	-18	-3.229171	-18	3.541441	-18	2.809717E-02	-18	-1.527616	-18	6.282814	-18	5.130023	-18	1.842159	-18	7.40199	-18
	-17	-1.830826	-17	-4.407724	-17	-5.440726	-17	-2.960281	-17	.6964554	-17	-2.809499	-17	6.375482	-17	-1.584054	-17	-.5489508	-17	-6.842437	-17	-1.252528	-17	6.026641	-17	-3.758718	-17	5.185166	-17	15.40506	-17	15.02237	-17	-3.28576	-17	3.368203	-17	-.0647383	-17	-1.837504	-17	6.335866	-17	4.259776	-17	1.501853	-17	7.877261	-17
	-16	-1.825614	-16	-4.78028	-16	-5.805661	-16	-2.848593	-16	.8689827	-16	-2.616939	-16	6.130829	-16	-1.876609	-16	-.9587742	-16	-7.219266	-16	-1.241993	-16	6.235036	-16	-4.030734	-16	4.89997	-16	16.22139	-16	15.54686	-16	-3.198153	-16	3.580012	-16	-.3332066	-16	-2.265383	-16	6.821962	-16	4.304711	-16	1.248939	-16	8.72474	-16
	-15	-1.666738	-15	-5.023968	-15	-5.972011	-15	-2.783189	-15	.8140801	-15	-2.743206	-15	6.256867	-15	-2.017712	-15	-1.615406	-15	-7.14086	-15	-1.187394	-15	6.385304	-15	-4.10397	-15	4.593521	-15	16.96739	-15	14.99368	-15	-2.862542	-15	4.225357	-15	-.50649	-15	-2.302572	-15	7.273503	-15	4.77993	-15	1.216483	-15	10.09344	-15
	-14	-2.023561	-14	-4.452119	-14	-5.485443	-14	-2.442344	-14	.240477	-14	-2.143475	-14	5.786821	-14	-2.518469	-14	.3022138	-14	-6.477123	-14	-2.100118	-14	6.095631	-14	-4.744712	-14	4.496455	-14	18.01671	-14	14.51658	-14	-3.57086	-14	2.308113	-14	-.2632377	-14	-2.300828	-14	5.3743	-14	4.192197	-14	1.035156	-14	6.696974	-14
	-13	-1.714876	-13	-4.574695	-13	-4.877526	-13	-2.47283	-13	.4826515	-13	-1.712866	-13	6.764253	-13	-2.193689	-13	-.3279642	-13	-7.36109	-13	-1.536925	-13	6.781409	-13	-4.597947	-13	4.865931	-13	14.05448	-13	17.23109	-13	-3.474754	-13	3.149158	-13	-.5329555	-13	-3.337004	-13	5.27794	-13	1.856319	-13	2.404424	-13	9.30802	-13
	-12	-1.855307	-12	-4.687879	-12	-5.703826	-12	-3.565406	-12	1.632361	-12	-2.400087	-12	6.686427	-12	-.9517285	-12	-1.353351	-12	-8.240435	-12	-.5633805	-12	5.923506	-12	-4.257847	-12	7.055142	-12	14.59761	-12	15.48322	-12	-3.13976	-12	3.345061	-12	-.7812486	-12	-3.201781	-12	6.254044	-12	2.468642	-12	.9410819	-12	9.630676	-12
	-11	-1.444602	-11	-4.453762	-11	-6.377563	-11	-2.807477	-11	.613989	-11	-4.563585	-11	6.401922	-11	-2.281471	-11	-2.742869	-11	-7.72893	-11	-.6578456	-11	7.199523	-11	-3.699602	-11	5.445964	-11	17.56164	-11	17.98204	-11	-3.126265	-11	3.45378	-11	-.2218936	-11	-1.414044	-11	7.854148	-11	4.911258	-11	.7765423	-11	9.54538	-11
	-10	-1.673858	-10	-5.93423	-10	-6.581317	-10	-2.435966	-10	1.237884	-10	-2.934542	-10	5.001281	-10	-2.592656	-10	-2.347463	-10	-7.058979	-10	-1.129376	-10	5.910108	-10	-3.634536	-10	3.033093	-10	17.49584	-10	14.56021	-10	-2.094889	-10	6.068641	-10	-.6122245	-10	-1.774177	-10	9.752016	-10	7.351143	-10	.4242755	-10	11.1996	-10
	-9	-1.288223	-9	-6.041123	-9	-6.806391	-9	-2.97511	-9	.6771178	-9	-2.70468	-9	6.900496	-9	-1.568256	-9	-3.223001	-9	-5.978602	-9	-1.136715	-9	6.401648	-9	-3.689174	-9	2.664541	-9	20.07804	-9	10.18893	-9	-1.768725	-9	7.027386	-9	-.62738	-9	-1.787599	-9	9.128567	-9	7.900022	-9	1.71742	-9	14.18002	-9
	-8	-1.544955	-8	-5.847863	-8	-6.270649	-8	-5.046564	-8	1.285484	-8	-1.902678	-8	5.38922	-8	-2.353899	-8	-3.227601	-8	-5.05988	-8	8.647753E-02	-8	5.571256	-8	-5.424661	-8	.2343814	-8	21.51566	-8	11.22386	-8	-2.779097	-8	3.982483	-8	-1.09519	-8	-1.317055	-8	9.918336	-8	8.067732	-8	2.645127	-8	17.40267	-8
	-7	-2.131914	-7	-6.378234	-7	-5.711463	-7	-6.39379	-7	.1023161	-7	-2.398135	-7	5.935462	-7	-4.471133	-7	-5.845479	-7	-5.37377	-7	.4579362	-7	6.418445	-7	-7.772547	-7	.9008324	-7	17.41852	-7	11.03828	-7	-3.85596	-7	.61926	-7	-1.22041	-7	-1.752941	-7	10.70386	-7	8.485295	-7	3.074878	-7	17.39261	-7
	-6	-1.978241	-6	-6.317642	-6	-5.865562	-6	-6.600308	-6	.3933672	-6	-2.251949	-6	7.491466	-6	-6.637424	-6	-6.706426	-6	-6.294377	-6	.704224	-6	6.516074	-6	-8.254568	-6	1.720482	-6	8.484379	-6	8.437467	-6	-4.604463	-6	-.1041453	-6	-.7443802	-6	-.7675005	-6	11.20132	-6	8.84197	-6	3.228346	-6	10.61533	-6
	-5	-2.716888	-5	-7.380305	-5	-6.523883	-5	-6.842898	-5	.5714235	-5	-1.482656	-5	6.638475	-5	-4.666104	-5	-6.164657	-5	-5.70931	-5	.8578306	-5	7.511879	-5	-8.438969	-5	1.191272	-5	12.25473	-5	10.2036	-5	-5.107143	-5	-1.368145	-5	-.6715717	-5	.3003403	-5	11.8294	-5	9.82697	-5	.7461038	-5	7.040154	-5
	-4	-1.826336	-4	-7.582925	-4	-6.487536	-4	-6.084172	-4	-.7916247	-4	-2.499209	-4	4.965285	-4	-5.325662	-4	-4.616141	-4	-3.749873	-4	1.802067	-4	7.437011	-4	-8.361413	-4	-.6205121	-4	11.98831	-4	10.64109	-4	-5.682213	-4	-.8079599	-4	-.4331352	-4	-7.041296E-03	-4	12.44495	-4	11.17894	-4	1.947258	-4	8.282166	-4
	-3	-1.966909	-3	-8.77076	-3	-6.705793	-3	-6.110029	-3	.7392944	-3	5.118713E-02	-3	7.131992	-3	-4.03361	-3	-4.153706	-3	-2.273585	-3	2.434222	-3	9.03679	-3	-8.028799	-3	-.8303835	-3	12.90516	-3	9.567981	-3	-5.613328	-3	1.561624	-3	-1.259917	-3	-2.925584	-3	12.02049	-3	11.1135	-3	5.411504	-3	12.20805	-3
	-2	-1.954786	-2	-8.23414	-2	-7.388796	-2	-6.726586	-2	1.039673	-2	-.1962882	-2	7.513362	-2	-2.143414	-2	-4.203179	-2	-2.514374	-2	3.282174	-2	10.68558	-2	-10.03293	-2	-2.240041	-2	11.40069	-2	9.049109	-2	-5.973	-2	2.129959	-2	-1.254708	-2	-3.297838	-2	11.47929	-2	10.31886	-2	7.823868	-2	15.67535	-2
	-1	-1.932392	-1	-7.348967	-1	-6.972749	-1	-6.587485	-1	1.787185	-1	-1.133931	-1	7.582639	-1	-3.666384	-1	-5.382657	-1	-3.529493	-1	1.958917	-1	12.22685	-1	-9.242638	-1	-1.069107	-1	12.69846	-1	11.81447	-1	-7.116646	-1	1.443202	-1	-1.00121	-1	-4.046973	-1	12.15787	-1	10.51245	-1	7.39996	-1	15.2128	-1
	0	-2.569901	0	-7.23828	0	-6.77803	0	-6.534288	0	2.056902	0	-2.386314	0	6.467446	0	-3.779465	0	-4.935228	0	-4.010886	0	1.494522	0	12.84709	0	-11.92821	0	-1.388029	0	14.17294	0	13.16864	0	-7.078539	0	1.111083	0	-1.116094	0	-5.027989	0	13.08358	0	12.45688	0	7.502222	0	14.43391	0
	1	-2.200712	1	-6.952237	1	-6.725574	1	-6.915642	1	1.573005	1	-1.952636	1	5.579848	1	-4.132183	1	-2.533535	1	-3.167855	1	2.778262	1	12.76418	1	-12.35553	1	-2.312337	1	12.02355	1	9.939865	1	-7.373516	1	1.171701	1	-.1093463	1	-2.907926	1	12.56593	1	12.30221	1	4.950546	1	13.39515	1
	2	-2.607047	2	-7.738188	2	-7.241335	2	-7.234499	2	1.623711	2	.1448348	2	4.102386	2	-5.038483	2	-1.92014	2	-3.782754	2	2.437291	2	8.977598	2	-12.62393	2	-.7838283	2	15.48217	2	11.11965	2	-7.44438	2	1.006212	2	-.4625817	2	-3.351197	2	12.30576	2	11.35198	2	5.529821	2	11.26538	2
	3	-2.178965	3	-8.205141	3	-6.156916	3	-6.098861	3	1.462415	3	-.1710954	3	3.991208	3	-7.305621	3	-1.940413	3	-5.272315	3	2.385585	3	8.013623	3	-11.36909	3	-1.668958	3	15.78905	3	10.29547	3	-7.115029	3	2.440855	3	.3990769	3	-1.389905	3	12.81228	3	11.38731	3	5.995687	3	13.50104	3
	4	-2.042016	4	-8.762137	4	-5.758107	4	-6.779668	4	3.170286	4	1.276443	4	2.732832	4	-8.409939	4	-2.565605	4	-5.611067	4	.5810366	4	7.135719	4	-12.30065	4	-1.975994	4	15.33182	4	10.24686	4	-6.781922	4	3.525798	4	.9644	4	-.9687774	4	12.16277	4	10.83813	4	3.751378	4	11.97878	4
	5	-1.387209	5	-8.844881	5	-5.618457	5	-6.867661	5	2.321277	5	-2.049895	5	-1.973556	5	-13.67148	5	-4.240703	5	-8.259637	5	-7.860656E-02	5	7.005867	5	-12.22596	5	-1.031105	5	10.2082	5	3.748187	5	-7.277026	5	-1.089885	5	.3858487	5	-2.433527	5	13.30305	5	12.33082	5	-2.043329	5	5.344522	5
	6	-1.769543	6	-9.061876	6	-4.99698	6	-6.373205	6	.6177575	6	-3.659062	6	-12.32866	6	-29.4447	6	-5.075503	6	-8.259979	6	-.904807	6	7.929739	6	-13.49176	6	-1.633955	6	5.070333	6	-4.741789	6	-7.999878	6	-3.551304	6	.5066943	6	-2.402904	6	14.05076	6	14.00408	6	-11.26568	6	-12.52336	6
	7	-2.457417	7	-9.281504	7	-4.58084	7	-6.505747	7	-.4211617	7	-3.336362	7	-32.8525	7	-56.25107	7	-6.036634	7	-7.257081	7	-2.366679	7	5.361974	7	-14.14693	7	-3.207269	7	-20.20013	7	-34.29101	7	-6.977691	7	-2.896231	7	-.8499308	7	-2.006737	7	12.93248	7	13.70017	7	-25.74055	7	-43.80764	7
	8	-2.374543	8	-8.171124	8	-4.427847	8	-6.699432	8	-3.858096	8	-7.849155	8	-65.81828	8	-94.65478	8	-6.3091	8	-6.036057	8	-1.319154	8	5.284989	8	-21.00975	8	-9.002197	8	-53.27281	8	-70.35459	8	-6.191978	8	-2.135478	8	-1.006146	8	-2.753839	8	9.945492	8	9.306977	8	-45.81556	8	-83.75322	8
	9	-1.859456	9	-7.822659	9	-5.006586	9	-7.371913	9	-8.308341	9	-13.96643	9	-105.4712	9	-143.1781	9	-8.576684	9	-7.034606	9	-1.652282	9	5.133826	9	-24.21158	9	-14.95478	9	-87.47414	9	-110.6396	9	-5.779048	9	-.7252775	9	-2.286424	9	-3.987189	9	6.997979	9	.7053804	9	-67.27032	9	-128.9809	9
	10	-1.441298	10	-7.979463	10	-4.825257	10	-7.415738	10	-16.05616	10	-23.76279	10	-144.9816	10	-193.2003	10	-9.620717	10	-9.11519	10	-1.798866	10	5.657073	10	-29.23379	10	-20.78645	10	-123.6313	10	-152.1252	10	-5.511854	10	.3322042	10	-3.215153	10	-6.48749	10	2.206081	10	-10.58446	10	-88.93629	10	-175.0533	10
	11	-1.390913	11	-8.261554	11	-6.019205	11	-8.935976	11	-23.5289	11	-33.55848	11	-180.9905	11	-240.6972	11	-10.33207	11	-9.096605	11	-2.334405	11	5.283668	11	-37.30898	11	-31.32617	11	-156.4139	11	-195.946	11	-6.362407	11	.1614957	11	-2.940804	11	-5.538627	11	-3.203293	11	-20.90658	11	-109.8146	11	-219.7435	11
	12	-2.196175	12	-8.867533	12	-6.622446	12	-9.891932	12	-32.7129	12	-46.92476	12	-212.979	12	-284.1958	12	-10.38605	12	-10.12533	12	-2.270524	12	3.87304	12	-47.91812	12	-42.97355	12	-188.9228	12	-233.8072	12	-6.645555	12	-.7269189	12	-3.284901	12	-5.479092	12	-7.647786	12	-30.58082	12	-127.6898	12	-257.7145	12
	13	-2.919956	13	-8.636705	13	-6.826374	13	-10.2883	13	-43.75417	13	-61.4723	13	-237.5535	13	-315.6917	13	-9.288149	13	-7.96244	13	-3.008614	13	4.723273	13	-57.29258	13	-54.7274	13	-212.0733	13	-255.6337	13	-7.494999	13	-2.190753	13	-3.179085	13	-5.994367	13	-13.33524	13	-41.79165	13	-139.1161	13	-281.4247	13
	14	-3.607845	14	-8.904521	14	-7.803387	14	-11.40814	14	-53.18288	14	-74.71635	14	-249.7931	14	-331.8914	14	-8.958055	14	-7.951158	14	-4.129398	14	4.69086	14	-69.49744	14	-65.92649	14	-231.9793	14	-268.7258	14	-7.747551	14	-1.742653	14	-4.509718	14	-8.485715	14	-19.51823	14	-54.80346	14	-142.6682	14	-288.7087	14
	15	-2.438931	15	-8.159583	15	-8.610415	15	-11.90145	15	-66.05247	15	-92.97224	15	-251.092	15	-336.7667	15	-7.721521	15	-8.607164	15	-4.112368	15	5.109309	15	-85.50205	15	-82.51706	15	-241.5451	15	-272.8661	15	-9.000431	15	-2.845385	15	-4.246653	15	-7.332479	15	-27.38894	15	-70.04776	15	-141.9106	15	-287.6262	15
	16	-2.842477	16	-8.587694	16	-9.748011	16	-13.16281	16	-78.71506	16	-111.479	16	-245.9229	16	-333.5016	16	-7.016026	16	-8.198187	16	-6.523468	16	4.868284	16	-98.18741	16	-98.42274	16	-237.8319	16	-262.5407	16	-9.268831	16	-2.30587	16	-4.241967	16	-8.271316	16	-34.16354	16	-85.41115	16	-138.3393	16	-280.5051	16
	17	-2.904725	17	-9.230187	17	-10.16197	17	-14.23344	17	-92.08574	17	-128.2823	17	-239.7502	17	-325.5396	17	-5.762496	17	-6.233191	17	-6.512952	17	3.077736	17	-106.2137	17	-107.6409	17	-231.6176	17	-253.0126	17	-9.452593	17	-1.89548	17	-3.979771	17	-9.074723	17	-43.27267	17	-106.1465	17	-132.7985	17	-270.8867	17
	18	-3.104728	18	-9.041735	18	-10.91805	18	-15.92603	18	-104.3875	18	-143.6854	18	-233.411	18	-327.874	18	-4.593823	18	-5.103855	18	-7.931202	18	-.4100091	18	-124.4834	18	-123.2284	18	-223.8995	18	-248.0907	18	-9.032891	18	-1.502156	18	-4.848955	18	-11.53111	18	-52.56224	18	-125.3866	18	-129.7563	18	-267.16	18
	19	-2.798725	19	-8.897951	19	-11.50328	19	-16.98567	19	-116.7498	19	-160.2049	19	-238.0423	19	-338.8047	19	-4.481657	19	-3.842984	19	-10.26713	19	-1.273613	19	-134.6169	19	-136.7653	19	-223.84	19	-251.7453	19	-8.789353	19	-.8431587	19	-6.377486	19	-14.26691	19	-60.61395	19	-142.5412	19	-131.6894	19	-274.2591	19
	20	-2.594539	20	-8.328161	20	-12.06898	20	-17.52984	20	-128.5804	20	-176.4747	20	-233.2074	20	-294.5932	20	-3.564868	20	-3.17946	20	-11.12895	20	-2.429707	20	-145.9935	20	-149.3686	20	-220.8042	20	-241.0663	20	-8.44457	20	.1237645	20	-6.202353	20	-14.15423	20	-67.88264	20	-156.8924	20	-133.8458	20	-278.9713	20
	21	-2.499431	21	-8.797105	21	-12.97303	21	-19.30445	21	-138.8625	21	-191.684	21	-174.7867	21	-159.295	21	-4.207786	21	-6.969083	21	-13.31311	21	-4.181608	21	-158.408	21	-163.5736	21	-186.9875	21	-156.6626	21	-8.370032	21	-.2267515	21	-6.917249	21	-14.88674	21	-75.26559	21	-172.3415	21	-115.5715	21	-219.5979	21
	22	-2.14734	22	-8.54016	22	-14.21454	22	-20.10761	22	-151.4677	22	-215.9985	22	-70.24129	22	-1.760595	22	-4.552635	22	-6.283026	22	-14.17314	22	-4.466737	22	-165.566	22	-176.6725	22	-90.33098	22	-.5528164	22	-9.121786	22	-3.361778	22	-6.936456	22	-14.71015	22	-83.29222	22	-187.8753	22	-63.16356	22	-88.049	22
	23	-2.180149	23	-8.495411	23	-14.95739	23	-21.36118	23	-166.371	23	-247.5409	23	28.61797	23	93.47355	23	-5.761135	23	-6.803445	23	-16.66665	23	-7.021975	23	-175.7969	23	-190.604	23	36.82832	23	143.5946	23	-9.006704	23	-3.97937	23	-7.937757	23	-15.72996	23	-91.03242	23	-206.563	23	10.69311	23	65.17493	23
	24	-2.341048	24	-8.642027	24	-14.85872	24	-22.08145	24	-187.9705	24	-273.1085	24	79.10847	24	120.616	24	-5.725532	24	-6.882738	24	-16.65551	24	-7.974585	24	-194.0053	24	-215.8986	24	131.2984	24	210.1403	24	-8.234682	24	-3.251337	24	-10.27114	24	-19.90903	24	-100.005	24	-225.2551	24	72.32176	24	161.0816	24
	25	-2.238561	25	-7.924287	25	-15.62253	25	-24.09839	25	-201.1381	25	-260.1152	25	94.43806	25	101.8098	25	-6.818098	25	-7.367538	25	-16.15582	25	-9.657769	25	-208.245	25	-226.7582	25	177.1797	25	217.1193	25	-8.036444	25	-2.936471	25	-11.64085	25	-22.38941	25	-101.7498	25	-224.9775	25	97.20943	25	177.5056	25
	26	-2.059803	26	-7.741006	26	-15.55328	26	-25.90093	26	-186.281	26	-183.1537	26	75.80398	26	28.66623	26	-8.621302	26	-8.451076	26	-18.00251	26	-14.10878	26	-212.3905	26	-215.8046	26	185.723	26	180.2232	26	-8.149564	26	-2.177373	26	-13.0744	26	-25.01232	26	-87.05675	26	-191.687	26	87.3334	26	140.2629	26
	27	-1.533541	27	-6.608818	27	-16.37963	27	-30.69227	27	-129.5736	27	-65.2976	27	21.59989	27	-34.68862	27	-9.91094	27	-8.643778	27	-21.58765	27	-17.29246	27	-185.6132	27	-154.8366	27	159.1458	27	105.9136	27	-7.985665	27	-2.300827	27	-14.67653	27	-29.08115	27	-57.76078	27	-119.1038	27	52.00866	27	55.42701	27
	28	-1.141168	28	-7.386656	28	-20.36348	28	-42.64439	28	-43.09851	28	44.51768	28	-28.94908	28	43.04869	28	-9.970171	28	-9.603364	28	-29.10715	28	-24.11688	28	-130.0153	28	-63.8618	28	98.16718	28	22.18704	28	-8.485693	28	-3.474046	28	-17.06375	28	-35.09601	28	-17.0803	28	-22.6204	28	-.2125117	28	-51.46619	28
	29	-.9196004	29	-6.753961	29	-28.0306	29	-54.05992	29	34.39809	29	97.29758	29	31.15543	29	236.0226	29	-9.579909	29	-9.784838	29	-32.96497	29	-27.86086	29	-32.20754	29	53.3052	29	50.55659	29	47.05912	29	-9.360983	29	-3.765448	29	-18.90375	29	-40.50241	29	25.2368	29	64.5835	29	-30.57325	29	-56.9971	29
	30	-1.058202	30	-7.342288	30	-38.9232	30	-51.86104	30	75.50261	30	90.50827	30	183.6152	30	398.1609	30	-8.752877	30	-9.702494	30	-24.96637	30	-16.96727	30	51.44701	30	130.6897	30	99.19549	30	233.7831	30	-9.281646	30	-3.625581	30	-18.93659	30	-43.11692	30	53.3032	30	107.6233	30	17.3059	30	129.5204	30
	31	-1.463552	31	-7.198213	31	-41.54172	31	-23.40143	31	74.47456	31	60.81342	31	305.7768	31	480.9648	31	-8.18509	31	-11.02631	31	7.880017	31	20.78723	31	115.3105	31	177.6121	31	244.2627	31	442.3696	31	-9.298548	31	-2.358296	31	-15.10338	31	-32.8808	31	60.08721	31	100.7154	31	130.2094	31	352.8432	31
	32	-1.022235	32	-5.869994	32	-23.92311	32	31.56214	32	47.8529	32	89.14222	32	363.6533	32	491.671	32	-8.0172	32	-11.90716	32	58.38581	32	77.82523	32	138.9393	32	166.3566	32	391.7471	32	553.4518	32	-10.29576	32	-3.463777	32	-4.561889	32	-1.343963	32	47.06535	32	57.17417	32	220.4271	32	465.5506	32
	33	-1.298095	33	-6.083146	33	17.22443	33	94.37868	33	54.05464	33	198.0528	33	368.8612	33	442.8722	33	-7.801681	33	-11.61965	33	107.7885	33	128.4751	33	127.7251	33	151.2799	33	481.4501	33	564.6999	33	-10.49396	33	-3.599098	33	12.86122	33	45.81182	33	30.78758	33	15.61406	33	245.5269	33	467.5714	33
	34	-1.051984	34	-5.749349	34	71.67683	34	145.4857	34	133.5555	34	343.6172	34	333.7823	34	352.5581	34	-6.824876	34	-8.665457	34	134.8744	34	153.4179	34	143.8038	34	188.4007	34	504.1482	34	513.5919	34	-9.989009	34	-3.063463	34	37.99329	34	97.71097	34	31.7984	34	38.01516	34	225.8155	34	410.2759	34
	35	-1.10399	35	-5.202632	35	117.3797	35	162.3282	35	248.6629	35	460.8195	35	271.196	35	250.1613	35	-6.034232	35	-8.203068	35	132.8347	35	137.5384	35	191.7417	35	287.8646	35	475.2095	35	426.933	35	-9.630713	35	-2.54098	35	61.9273	35	135.198	35	71.99551	35	150.4917	35	185.6819	35	323.4715	35
	36	-1.020555	36	-4.201812	36	138.2504	36	156.422	36	334.2339	36	503.7816	36	192.116	36	176.8571	36	-5.377927	36	-8.117563	36	112.5541	36	108.4865	36	272.1758	36	382.7883	36	408.0707	36	322.2413	36	-9.183372	36	-1.067946	36	77.69283	36	145.6084	36	136.5664	36	285.5413	36	132.8109	36	220.2458	36
	37	-.3180107	37	-3.207736	37	130.5045	37	162.541	37	369.5587	37	478.3524	37	125.8841	37	171.9096	37	-5.473266	37	-10.20656	37	117.8455	37	112.6734	37	332.3871	37	439.1955	37	319.4556	37	222.3555	37	-8.940994	37	-1.603557	37	79.61134	37	135.1786	37	188.9571	37	372.894	37	79.39471	37	125.1864	37
	38	-.3194216	38	-2.980137	38	109.4496	38	203.8133	38	358.4578	38	408.6935	38	107.0385	38	218.5932	38	-6.403859	38	-12.89341	38	183.0149	38	186.4323	38	386.6926	38	475.5498	38	226.6584	38	152.3156	38	-9.028937	38	-3.498631	38	73.29897	38	132.9639	38	209.8912	38	394.3105	38	40.13144	38	73.78726	38
	39	.1735613	39	-2.547493	39	113.9517	39	279.2979	39	310.7182	39	332.8214	39	136.3055	39	273.4395	39	-6.944113	39	-13.48983	39	275.428	39	292.0342	39	410.4547	39	473.7809	39	161.0704	39	140.6061	39	-9.629964	39	-6.055524	39	71.63151	39	159.0389	39	203.3135	39	364.5623	39	29.77065	39	89.69778	39
	40	2.687246E-02	40	-3.362376	40	174.2652	40	368.5618	40	250.5549	40	297.86	40	181.493	40	308.8285	40	-7.390322	40	-12.94019	40	336.1257	40	355.9222	40	421.2755	40	458.7986	40	143.7168	40	179.112	40	-8.742002	40	-5.039948	40	85.17673	40	217.442	40	177.627	40	303.6796	40	51.14296	40	151.3613	40
	41	.2984723	41	-2.651283	41	265.1559	41	433.9398	41	204.9056	41	310.0839	41	218.1125	41	319.5374	41	-8.035312	41	-13.49931	41	348.0143	41	355.4789	41	391.7689	41	396.7971	41	167.0906	41	231.6698	41	-8.216489	41	-3.573531	41	120.3849	41	290.14	41	139.9518	41	230.6649	41	81.84988	41	216.9008	41
	42	1.11542	42	-.6313166	42	334.9917	42	449.2285	42	199.1111	42	351.6111	42	233.1871	42	304.4175	42	-9.089379	42	-12.71691	42	318.2204	42	311.8013	42	350.0942	42	335.7996	42	209.4828	42	276.3871	42	-8.089423	42	-3.04039	42	163.0291	42	344.4272	42	107.1557	42	172.6718	42	106.904	42	257.768	42
	43	1.557567	43	5.589068E-02	43	357.8815	43	419.8718	43	227.7539	43	388.5332	43	227.9287	43	279.9283	43	-9.88206	43	-11.81522	43	268.1146	43	252.4689	43	311.8315	43	305.5625	43	247.0478	43	296.5128	43	-8.227232	43	-3.107511	43	189.5238	43	361.83	43	90.51425	43	154.1436	43	118.3431	43	268.4148	43
	44	2.232267	44	1.682289	44	335.3537	44	374.4782	44	261.5128	44	403.4867	44	207.9595	44	260.6555	44	-8.251431	44	-14.37702	44	227.6813	44	207.6027	44	279.322	44	289.8681	44	267.2368	44	293.0845	44	-7.739621	44	-2.834327	44	191.3782	44	343.8907	44	92.89528	44	172.3768	44	115.0805	44	253.3896	44
	45	2.257871	45	2.378568	45	285.6705	45	344.6294	45	281.942	45	393.7526	45	190.1254	45	253.3083	45	-7.297506	45	-12.65982	45	216.3505	45	201.3149	45	273.4567	45	293.0114	45	264.1787	45	273.8165	45	-7.85179	45	-3.291394	45	175.5066	45	306.4795	45	107.5493	45	207.8793	45	101.0132	45	219.9961	45
	46	3.49123	46	3.288874	46	235.6768	46	350.1284	46	280.7219	46	367.0717	46	178.629	46	255.9589	46	-5.028115	46	-11.37003	46	233.9342	46	226.8238	46	268.4858	46	289.6758	46	251.7338	46	253.8144	46	-8.097787	46	-1.048057	46	152.3206	46	273.4731	46	122.1692	46	236.8665	46	82.24323	46	178.7175	46
	47	3.94176	47	1.932073	47	214.0028	47	383.4398	47	267.8239	47	343.3701	47	177.7516	47	268.0721	47	-3.820749	47	-10.40223	47	262.88	47	260.232	47	261.1215	47	286.536	47	237.3736	47	241.0085	47	-7.567801	47	1.520238	47	131.0887	47	259.4332	47	129.5664	47	248.285	47	71.25329	47	157.3245	47
	48	5.549671	48	2.675256	48	236.5212	48	427.7343	48	246.5161	48	326.6231	48	185.6595	48	278.6884	48	-1.07643	48	-7.903834	48	286.5747	48	284.4418	48	259.0568	48	290.1424	48	222.6399	48	230.7781	48	-7.78442	48	.8451759	48	125.0682	48	272.1683	48	128.3197	48	240.9466	48	66.98854	48	159.3352	48
	49	6.312304	49	2.784083	49	286.7343	49	458.2379	49	228.7127	49	323.5638	49	194.1387	49	284.9151	49	-.6071326	49	-7.766069	49	295.8069	49	290.2604	49	261.3445	49	286.0367	49	214.0141	49	229.2943	49	-9.100114	49	-2.954454	49	136.0743	49	300.0926	49	119.8575	49	222.6409	49	73.34297	49	175.6443	49
	50	6.33775	50	3.830801	50	330.0721	50	465.4662	50	221.8985	50	332.6308	50	200.597	50	287.4925	50	.252544	50	-7.800905	50	295.2323	50	283.2714	50	257.9609	50	283.3885	50	211.2511	50	233.9883	50	-9.146035	50	-2.801466	50	156.3297	50	328.1919	50	107.4944	50	199.9772	50	81.13795	50	195.2903	50
	51	6.624588	51	5.377269	51	347.7559	51	453.472	51	226.6184	51	344.5714	51	202.9092	51	286.2282	51	2.887621	51	-5.415268	51	287.3456	51	275.5117	51	251.5727	51	281.2061	51	214.9712	51	239.1295	51	-7.979147	51	-.4592738	51	174.0905	51	347.3242	51	96.2532	51	182.7519	51	90.27837	51	209.5535	51
	52	7.15904	52	6.058717	52	339.5898	52	433.5497	52	235.8713	52	354.5472	52	204.3098	52	278.6209	52	5.177659	52	-5.259419	52	281.713	52	270.7251	52	253.7108	52	278.1882	52	222.4289	52	238.953	52	-7.004035	52	2.202574	52	180.1705	52	351.4852	52	91.07426	52	177.5211	52	95.20413	52	215.0577	52
	53	8.23739	53	7.49789	53	318.1109	53	419.8956	53	242.161	53	358.0337	53	200.1949	53	268.3316	53	7.084344	53	-4.266135	53	278.9369	53	269.4527	53	241.4984	53	268.4281	53	228.8202	53	241.5127	53	-5.418769	53	5.408101	53	177.0572	53	345.0792	53	90.6067	53	181.9324	53	97.71952	53	218.5688	53
	54	9.264171	54	8.832349	54	294.4624	54	414.4238	54	245.86	54	359.5941	54	194.4905	54	261.1483	54	10.21404	54	-1.610859	54	278.3508	54	271.6304	54	244.6504	54	271.2118	54	229.4837	54	241.3044	54	-4.674444	54	7.921067	54	168.4273	54	333.6605	54	94.16285	54	190.6431	54	97.31004	54	217.1432	54
	55	10.55393	55	12.07472	55	279.8535	55	418.2391	55	245.2261	55	356.4494	55	187.2431	55	254.9305	55	13.25271	55	.405044	55	280.63	55	274.006	55	244.3181	55	264.6651	55	226.7948	55	237.9167	55	-3.443515	55	8.836142	55	158.3103	55	323.6734	55	98.2275	55	200.2729	55	94.81215	55	208.524	55
	56	12.13795	56	15.58321	56	279.2444	56	429.0258	56	243.825	56	351.1599	56	181.5078	56	251.5016	56	17.73971	56	4.342428	56	281.926	56	275.5823	56	242.4333	56	261.2527	56	224.0661	56	234.147	56	-2.981633	56	9.097951	56	151.6422	56	320.6711	56	101.327	56	206.2707	56	88.94432	56	199.9666	56
	57	13.7104	57	17.85627	57	289.8694	57	438.766	57	242.4292	57	347.709	57	176.1511	57	251.201	57	22.85789	57	9.279593	57	281.6906	57	277.6007	57	243.6107	57	262.7056	57	220.8482	57	229.2099	57	-1.170872	57	12.1096	57	148.7323	57	319.9435	57	103.6002	57	207.3235	57	84.19328	57	193.1654	57
	58	16.23948	58	20.2137	58	304.5257	58	444.3918	58	240.3984	58	341.7737	58	174.3578	58	252.6832	58	28.4266	58	15.76689	58	281.0934	58	275.7332	58	243.8075	58	263.7412	58	216.6377	58	223.9322	58	-.310616	58	13.50616	58	151.0446	58	324.1869	58	102.0669	58	203.3084	58	81.10454	58	186.4745	58
	59	19.06159	59	23.26018	59	314.9874	59	444.9985	59	238.618	59	336.1774	59	172.7172	59	255.2946	59	31.34298	59	19.75204	59	281.5421	59	275.0316	59	241.3104	59	262.3556	59	213.6248	59	220.3464	59	.2727877	59	14.79218	59	154.9234	59	328.4239	59	100.5193	59	198.9676	59	80.06027	59	182.1251	59
	60	21.51527	60	25.93967	60	319.8725	60	443.628	60	235.7226	60	328.765	60	173.7481	60	260.4818	60	32.69992	60	22.60703	60	281.9637	60	273.1125	60	234.2305	60	259.7414	60	210.7511	60	219.8559	60	.8571824	60	15.25298	60	158.1133	60	334.0371	60	99.33574	60	194.6298	60	78.47381	60	179.8844	60
	61	23.27692	61	28.96747	61	317.4987	61	439.2427	61	233.6713	61	323.9138	61	174.6529	61	266.904	61	32.34736	61	26.21346	61	282.0528	61	272.5667	61	236.8598	61	260.0168	61	208.3991	61	217.651	61	.2950082	61	15.25293	61	160.4193	61	337.9596	61	98.00276	61	190.8081	61	78.16013	61	177.9523	61
	62	25.35736	62	32.55275	62	311.8542	62	434.0598	62	229.896	62	319.0135	62	174.9072	62	269.6048	62	32.43843	62	27.74702	62	282.1326	62	271.6552	62	234.9589	62	258.4399	62	206.456	62	215.6314	62	1.312698	62	17.56776	62	160.8529	62	339.1437	62	96.58306	62	188.7169	62	76.66084	62	176.5215	62
	63	27.91941	63	36.52691	63	306.4583	63	432.1157	63	225.0102	63	314.8575	63	177.2453	63	269.4812	63	34.22939	63	29.94072	63	281.1231	63	270.6274	63	241.1696	63	257.0078	63	207.899	63	217.1018	63	2.498531	63	21.03465	63	160.9304	63	339.0652	63	94.6664	63	186.3263	63	79.35355	63	177.829	63
	64	30.15107	64	39.74966	64	300.5826	64	430.6611	64	221.9676	64	314.7127	64	180.1417	64	267.09	64	38.96922	64	28.55192	64	280.5604	64	268.5756	64	237.4063	64	253.258	64	207.8615	64	220.2847	64	3.686672	64	25.26152	64	158.3867	64	333.9536	64	93.73811	64	186.1866	64	83.14663	64	184.2385	64
	65	33.2851	65	43.86988	65	296.6279	65	432.3294	65	216.5227	65	313.1191	65	180.2468	65	264.5382	65	42.54906	65	27.27306	65	279.4762	65	267.4399	65	236.5415	65	249.4109	65	209.8127	65	222.6864	65	4.302273	65	27.68431	65	156.5543	65	330.4252	65	93.31905	65	184.2879	65	84.84798	65	190.4559	65
	66	35.48877	66	47.52308	66	294.8023	66	435.8024	66	212.5485	66	311.068	66	180.672	66	257.8641	66	46.88932	66	26.96682	66	273.5197	66	263.0154	66	230.1835	66	242.2781	66	212.7681	66	228.5135	66	4.971155	66	30.00629	66	154.2998	66	325.5281	66	93.30446	66	186.2387	66	87.62054	66	195.1177	66
	67	37.87752	67	50.50042	67	295.4082	67	437.4983	67	210.5863	67	308.9988	67	178.5241	67	252.0314	67	52.15189	67	32.70342	67	268.1562	67	261.1467	67	228.5053	67	239.639	67	215.2134	67	231.6665	67	6.320007	67	32.17004	67	153.551	67	321.7154	67	93.22578	67	189.5565	67	89.68311	67	198.5858	67
	68	40.07211	68	53.97206	68	296.5068	68	436.4549	68	210.7467	68	308.2773	68	174.5441	68	245.0784	68	57.31342	68	37.72766	68	263.1032	68	259.4388	68	227.3533	68	241.2242	68	214.8602	68	232.3422	68	7.212671	68	33.84216	68	152.5096	68	319.5346	68	92.76176	68	189.3474	68	90.75749	68	199.0785	68
	69	42.36098	69	56.58627	69	298.2531	69	433.1119	69	210.5363	69	305.103	69	168.7253	69	238.644	69	61.03129	69	42.08735	69	261.4398	69	258.5127	69	224.1392	69	237.1135	69	212.6726	69	229.3608	69	8.835178	69	36.62326	69	150.1859	69	317.0793	69	92.59057	69	187.3733	69	90.28944	69	197.4178	69
	70	44.34825	70	59.3773	70	298.3504	70	429.6387	70	209.2131	70	300.1966	70	164.28	70	233.4334	70	62.8445	70	44.48446	70	261.3984	70	258.802	70	227.7203	70	238.3586	70	212.5392	70	226.1316	70	9.859602	70	39.65811	70	148.6766	70	316.1365	70	91.55309	70	187.0815	70	89.06579	70	196.9299	70
	71	46.28555	71	61.85245	71	296.9045	71	425.6116	71	207.9465	71	295.347	71	161.5219	71	231.4554	71	63.17503	71	45.87393	71	263.4454	71	258.8759	71	227.1014	71	236.562	71	212.2785	71	221.1961	71	10.80484	71	41.4335	71	147.065	71	316.0888	71	92.59623	71	187.5214	71	86.64464	71	194.1447	71
	72	48.56602	72	62.84033	72	293.8956	72	421.8052	72	204.7267	72	286.9542	72	157.7823	72	229.7568	72	64.38117	72	46.68517	72	266.608	72	260.8796	72	220.6371	72	232.7542	72	209.5508	72	208.1998	72	11.26406	72	42.83486	72	147.5805	72	319.4638	72	92.82601	72	186.0975	72	83.58616	72	188.1352	72
	73	49.39881	73	63.96698	73	292.2352	73	420.0457	73	202.5908	73	280.7241	73	154.102	73	230.712	73	66.39344	73	46.59111	73	268.4886	73	261.1704	73	225.6164	73	233.6866	73	205.7576	73	198.567	73	13.01001	73	45.35931	73	148.1081	73	322.367	73	92.64271	73	187.1967	73	80.09586	73	182.3404	73
	74	51.0493	74	65.38364	74	289.9164	74	418.2989	74	199.9877	74	275.3262	74	151.3884	74	232.8248	74	69.75964	74	49.96515	74	269.5832	74	265.1914	74	217.8519	74	222.4208	74	195.714	74	189.2213	74	14.77751	74	48.27113	74	148.5523	74	324.8443	74	91.81456	74	185.0603	74	77.57738	74	178.0041	74
	75	53.28741	75	67.25002	75	286.8958	75	417.1815	75	195.7592	75	269.6803	75	150.8546	75	234.0435	75	72.00209	75	52.12787	75	271.4005	75	266.9819	75	217.9612	75	221.117	75	186.8743	75	181.1779	75	15.33606	75	50.37311	75	149.2025	75	326.914	75	90.96965	75	182.8647	75	77.02556	75	173.6702	75
	76	54.62574	76	68.86958	76	285.9838	76	418.5232	76	190.9304	76	264.4644	76	148.7783	76	232.642	76	71.1134	76	53.66917	76	270.8639	76	265.794	76	217.8807	76	218.4338	76	180.2097	76	176.2821	76	16.86102	76	52.86144	76	149.0073	76	326.7917	76	91.02071	76	181.9369	76	75.71555	76	171.7733	76
	77	56.23442	77	70.96543	77	285.2458	77	420.1031	77	185.7093	77	260.4206	77	149.937	77	231.5643	77	69.18291	77	57.51536	77	269.3652	77	264.651	77	212.3828	77	212.2637	77	173.4771	77	170.2779	77	17.29054	77	54.03125	77	149.4821	77	326.5635	77	90.49756	77	180.837	77	76.3484	77	171.4526	77
	78	57.02977	78	70.15237	78	284.0205	78	418.2849	78	182.591	78	258.5365	78	151.903	78	227.4497	78	66.54314	78	58.72393	78	265.634	78	260.2039	78	208.4311	78	207.7288	78	167.9027	78	167.5507	78	17.29001	78	54.38988	78	147.4141	78	321.6227	78	88.59872	78	177.9016	78	75.76148	78	170.1306	78
	79	57.87133	79	70.00372	79	283.5272	79	416.6176	79	178.2112	79	254.0383	79	150.0477	79	222.6517	79	64.47147	79	56.00959	79	260.9777	79	257.519	79	208.6237	79	206.7167	79	163.9765	79	167.9016	79	17.1362	79	56.21875	79	146.5101	79	317.6877	79	85.75185	79	171.7013	79	74.37305	79	169.0787	79
	80	58.38195	80	69.16225	80	282.8449	80	414.0265	80	175.4211	80	250.487	80	147.9347	80	219.6485	80	62.42969	80	55.82746	80	255.6025	80	252.1981	80	201.8218	80	199.5135	80	164.609	80	171.3035	80	18.01228	80	58.29729	80	144.0577	80	311.8354	80	82.02333	80	164.9042	80	76.40857	80	170.7824	80
	81	58.58216	81	68.2812	81	281.7203	81	409.4628	81	173.3278	81	246.4538	81	146.4403	81	217.1638	81	62.03597	81	52.58936	81	251.9534	81	249.032	81	194.4126	81	191.7492	81	165.7698	81	173.0595	81	18.3239	81	60.47243	81	141.2344	81	306.8534	81	80.16762	81	159.3774	81	78.18935	81	173.9911	81
	82	60.33654	82	68.29698	82	279.7451	82	403.4059	82	170.968	82	239.7027	82	142.6904	82	212.9677	82	65.85509	82	49.9141	82	249.5138	82	243.3372	82	194.3929	82	190.0955	82	168.7369	82	176.7417	82	18.1446	82	60.51749	82	139.131	82	304.5401	82	79.07625	82	156.3056	82	77.87825	82	175.2769	82
	83	61.27584	83	66.25359	83	276.6707	83	398.1696	83	168.0413	83	233.7386	83	139.5456	83	208.1999	83	73.0843	83	47.29258	83	245.1044	83	236.4593	83	187.3972	83	184.4802	83	170.6678	83	175.7185	83	17.83496	83	61.5245	83	136.5004	83	301.2811	83	78.7706	83	156.1127	83	75.43556	83	175.9574	83
	84	61.72247	84	65.04086	84	274.0607	84	394.1997	84	165.4123	84	228.5958	84	139.9149	84	207.4991	84	80.21608	84	51.18543	84	241.5471	84	232.1482	84	184.8811	84	183.108	84	170.3249	84	174.3038	84	18.46183	84	63.58612	84	135.5132	84	299.0573	84	77.09534	84	152.1434	84	74.13628	84	168.2285	84
	85	61.83556	85	63.95533	85	270.4728	85	388.2378	85	164.0998	85	224.7221	85	137.6799	85	202.6809	85	86.9017	85	57.76734	85	237.7991	85	231.8081	85	186.9143	85	183.4351	85	170.4168	85	169.7466	85	19.71514	85	64.66994	85	134.8276	85	296.7546	85	75.34976	85	148.9443	85	69.93782	85	158.5184	85
	86	62.42256	86	64.30206	86	267.3694	86	386.1383	86	161.5222	86	219.222	86	133.0294	86	201.4003	86	88.84911	86	61.9527	86	235.0837	86	231.2495	86	181.7546	86	174.927	86	169.0052	86	166.4314	86	20.73002	86	67.43841	86	133.4558	86	295.2559	86	73.82409	86	145.5436	86	67.18788	86	152.9027	86
	87	62.61567	87	64.45179	87	263.8813	87	384.0322	87	158.9093	87	215.542	87	129.0417	87	200.7502	87	88.21643	87	65.15962	87	234.1562	87	230.0819	87	172.3375	87	168.084	87	166.7624	87	161.8649	87	21.87927	87	68.3115	87	132.0807	87	292.8203	87	72.1153	87	142.0506	87	65.10712	87	153.2602	87
	88	61.66628	88	63.34908	88	259.6907	88	382.3553	88	156.6417	88	212.2125	88	128.1391	88	199.8865	88	85.09264	88	67.07649	88	232.4283	88	230.4356	88	173.4215	88	167.4941	88	160.5088	88	153.7283	88	22.21104	88	67.58574	88	129.7729	88	290.8038	88	71.3459	88	139.8651	88	63.3103	88	151.8121	88
	89	60.91943	89	63.4315	89	257.6482	89	381.7337	89	152.5223	89	207.6409	89	126.6166	89	192.7905	89	80.56172	89	66.16121	89	230.3931	89	230.3069	89	173.8351	89	165.5979	89	155.4373	89	148.5161	89	21.73975	89	66.19954	89	129.801	89	291.4466	89	69.68666	89	138.2607	89	60.53925	89	148.6826	89
	90	59.60875	90	62.34489	90	254.4407	90	378.5691	90	151.2284	90	207.0988	90	122.8263	90	186.551	90	75.85484	90	63.30478	90	228.2351	90	228.8879	90	167.5196	90	160.3902	90	149.7385	90	141.229	90	22.90402	90	67.81516	90	128.4168	90	288.6586	90	68.52117	90	136.692	90	60.31389	90	147.9194	90
	91	59.03036	91	61.10082	91	252.2814	91	375.2473	91	149.0201	91	207.2574	91	119.8037	91	180.2445	91	73.42902	91	59.63559	91	227.3577	91	228.5536	91	163.3158	91	157.001	91	142.7567	91	133.4737	91	22.87735	91	68.65097	91	126.308	91	286.3141	91	66.72391	91	134.1457	91	59.51382	91	146.9219	91
	92	59.93084	92	60.42833	92	250.1806	92	370.3323	92	147.5483	92	206.3777	92	117.9236	92	173.5718	92	73.38847	92	55.03193	92	225.9633	92	227.4749	92	160.5563	92	153.7616	92	139.1463	92	129.4031	92	22.91552	92	69.51793	92	124.3446	92	284.3363	92	65.70089	92	133.5952	92	58.75802	92	145.3634	92
	93	60.0362	93	57.81322	93	248.3003	93	365.8023	93	146.0433	93	203.2509	93	114.4136	93	165.8883	93	75.42439	93	52.38148	93	222.84	93	225.3236	93	153.1077	93	145.323	93	132.9922	93	126.5879	93	22.14116	93	69.52418	93	122.8192	93	284.7126	93	66.02452	93	133.6881	93	57.76589	93	144.1332	93
	94	59.81593	94	56.36769	94	245.7001	94	359.6284	94	144.7984	94	201.112	94	109.3177	94	161.342	94	78.24568	94	54.88522	94	221.6177	94	222.8723	94	161.6359	94	156.6952	94	126.9725	94	126.1728	94	21.40638	94	69.9459	94	122.5576	94	284.2133	94	66.16557	94	131.9444	94	57.3683	94	142.8448	94
	95	59.7574	95	55.4273	95	242.8436	95	352.3866	95	143.7208	95	199.3465	95	103.0119	95	155.1713	95	79.84278	95	59.41141	95	218.9449	95	217.369	95	154.7423	95	154.1664	95	118.0784	95	122.1915	95	21.30646	95	69.24918	95	121.1338	95	280.6922	95	66.37698	95	131.7924	95	55.54235	95	138.1682	95
	96	59.78172	96	54.94798	96	240.7972	96	347.3768	96	141.8748	96	195.9177	96	97.88437	96	147.4547	96	79.4127	96	64.86333	96	216.3717	96	213.631	96	149.9656	96	150.1734	96	117.1044	96	121.5585	96	21.03036	96	70.01665	96	121.8017	96	278.2155	96	65.75067	96	130.9669	96	54.70646	96	134.6465	96
	97	59.46294	97	53.6954	97	236.7075	97	340.4477	97	141.7668	97	194.9128	97	93.87508	97	143.2731	97	77.87008	97	67.88046	97	213.1519	97	208.5195	97	149.5772	97	151.7362	97	117.8728	97	120.8691	97	21.35907	97	70.56981	97	120.513	97	274.1423	97	66.892	97	128.9283	97	54.8911	97	131.0287	97
	98	59.3027	98	53.12673	98	233.63	98	334.7036	98	139.7468	98	190.5889	98	92.12434	98	140.9375	98	74.3691	98	67.23061	98	209.3196	98	206.3215	98	149.6133	98	149.6824	98	118.2558	98	114.3527	98	21.1076	98	70.5628	98	119.6532	98	270.3711	98	66.43095	98	126.0735	98	53.39196	98	126.298	98
	99	59.1195	99	51.8511	99	229.6704	99	329.0724	99	138.3249	99	184.2496	99	88.0069	99	136.1274	99	69.14677	99	63.55195	99	204.5808	99	204.4558	99	148.5394	99	144.7763	99	117.8024	99	112.0433	99	20.92334	99	71.33736	99	118.8994	99	266.8933	99	66.39776	99	125.5046	99	51.68688	99	121.9755	99
	100	58.05861	100	50.03265	100	225.5547	100	324.6049	100	136.2546	100	177.3456	100	82.43437	100	133.9371	100	64.79642	100	57.66151	100	200.9844	100	201.3256	100	146.9565	100	140.7101	100	114.6325	100	107.3658	100	20.88748	100	72.93018	100	115.8919	100	260.5378	100	66.77892	100	126.2555	100	49.6707	100	116.9232	100
	101	57.31107	101	48.42341	101	221.5217	101	320.0826	101	134.4434	101	173.8555	101	78.96034	101	131.0293	101	63.31588	101	51.55799	101	198.3791	101	199.3872	101	141.8962	101	134.7481	101	110.2129	101	104.5039	101	21.16293	101	73.68901	101	114.3407	101	257.039	101	65.75868	101	124.8175	101	48.50315	101	111.7133	101
	102	56.32791	102	46.01374	102	217.4394	102	315.3109	102	132.8015	102	171.3272	102	76.3716	102	126.1941	102	63.31141	102	47.79516	102	194.2305	102	194.9714	102	136.0467	102	129.1545	102	107.9456	102	100.0665	102	21.24665	102	72.95833	102	111.255	102	251.7793	102	64.38956	102	119.8198	102	46.66411	102	107.6437	102
	103	56.36485	103	44.66201	103	214.9439	103	311.8883	103	130.5149	103	166.7845	103	73.17251	103	120.0357	103	64.07597	103	43.45959	103	190.5833	103	191.1226	103	130.9263	103	125.3858	103	105.8674	103	96.12864	103	21.14183	103	71.87949	103	108.1592	103	245.0791	103	61.59775	103	114.4408	103	45.7991	103	105.9099	103
	104	55.73156	104	43.00396	104	211.6973	104	307.1719	104	128.9422	104	165.0928	104	69.92506	104	112.3461	104	66.96059	104	43.14007	104	186.1664	104	189.6733	104	126.1723	104	119.9176	104	104.2438	104	92.41026	104	21.21043	104	71.56348	104	105.2354	104	239.6068	104	59.76945	104	111.3297	104	45.03882	104	107.2691	104
	105	55.20917	105	40.94878	105	208.5537	105	303.2271	105	126.4643	105	162.0465	105	65.75129	105	106.1462	105	68.68709	105	42.9152	105	181.6475	105	187.7092	105	123.3785	105	116.917	105	100.2046	105	88.25	105	21.15064	105	70.51115	105	102.1764	105	235.5361	105	57.84429	105	110.286	105	41.49537	105	105.0982	105
	106	54.94875	106	39.78612	106	204.6811	106	299.6081	106	123.8748	106	158.7134	106	60.12847	106	99.80482	106	70.24983	106	46.64197	106	178.2213	106	185.2984	106	117.4177	106	111.0884	106	95.37434	106	83.28976	106	21.16435	106	69.12849	106	100.8282	106	235.184	106	57.1021	106	107.3474	106	38.05171	106	93.93108	106
	107	53.5523	107	37.62858	107	201.0687	107	296.1264	107	123.2246	107	158.3828	107	56.29218	107	93.71544	107	70.98002	107	50.60321	107	174.1404	107	179.3862	107	114.8618	107	108.8159	107	88.728	107	77.3878	107	22.44648	107	69.76569	107	99.28966	107	233.746	107	55.77644	107	104.3656	107	34.17701	107	87.178	107
	108	52.67527	108	36.70868	108	197.2722	108	292.3126	108	122.0173	108	156.8911	108	52.66415	108	89.35347	108	71.54108	108	51.89579	108	170.3303	108	175.997	108	109.1804	108	103.0624	108	85.54073	108	75.49296	108	22.58572	108	69.14865	108	99.21131	108	232.8705	108	54.63932	108	100.8901	108	32.12926	108	86.15626	108
	109	52.18843	109	35.65916	109	194.1142	109	287.418	109	120.7156	109	154.9088	109	46.48722	109	82.94719	109	67.82099	109	51.14388	109	167.3929	109	174.359	109	105.8882	109	101.8775	109	82.13313	109	73.23875	109	21.71563	109	68.91325	109	97.60508	109	229.1185	109	55.14885	109	101.5781	109	31.21559	109	86.85557	109
	110	51.3459	110	33.40357	110	190.8842	110	283.6323	110	118.5995	110	150.7779	110	42.60685	110	77.46727	110	62.40146	110	47.23689	110	165.939	110	170.2238	110	106.7078	110	102.3801	110	78.89227	110	70.50837	110	20.13069	110	67.31117	110	96.32597	110	226.0956	110	55.60751	110	103.2648	110	31.32461	110	88.21663	110
	111	49.58765	111	31.98796	111	187.767	111	277.849	111	117.2896	111	147.0203	111	38.32141	111	74.59923	111	58.80251	111	44.36402	111	164.0296	111	164.3436	111	104.8088	111	99.90468	111	74.83071	111	68.83183	111	17.88967	111	62.37455	111	94.67986	111	221.2374	111	54.70321	111	103.2163	111	30.34788	111	85.42118	111
	112	46.96252	112	29.82331	112	185.0462	112	272.8633	112	115.2291	112	142.9864	112	36.31164	112	69.89629	112	55.46709	112	40.79641	112	162.5182	112	160.412	112	103.5538	112	98.33672	112	74.67542	112	69.91563	112	15.76985	112	58.26262	112	92.84517	112	215.8206	112	53.48214	112	101.9274	112	28.12992	112	79.39793	112
	113	45.38302	113	28.71423	113	181.8761	113	267.7638	113	112.2591	113	139.802	113	32.41486	113	64.63542	113	55.08662	113	38.5507	113	160.7722	113	160.0402	113	100.0741	113	95.51758	113	74.56139	113	70.02036	113	14.59362	113	58.36822	113	91.53574	113	212.3672	113	50.14618	113	93.56166	113	28.12736	113	75.50713	113
	114	43.69938	114	26.47616	114	178.9727	114	262.2812	114	112.1376	114	138.3783	114	28.25113	114	61.28393	114	54.97435	114	39.12226	114	157.8745	114	156.9733	114	100.7794	114	95.68314	114	70.98296	114	67.60609	114	14.60214	114	60.41977	114	88.81936	114	207.3129	114	46.63424	114	83.61472	114	28.62817	114	72.74159	114
	115	43.87389	115	25.86817	115	175.8738	115	257.0484	115	110.6114	115	133.0611	115	26.55644	115	58.01232	115	56.66029	115	37.40136	115	156.4468	115	158.0872	115	98.31421	115	93.38866	115	67.44965	115	66.3332	115	13.06646	115	60.58245	115	87.68282	115	205.2687	115	44.48984	115	77.98466	115	28.02017	115	69.21485	115
	116	43.22554	116	23.32033	116	173.0633	116	251.5279	116	108.0518	116	129.3291	116	22.72508	116	52.74223	116	57.77147	116	37.48939	116	152.6514	116	156.5029	116	97.24948	116	90.99941	116	67.82449	116	64.01891	116	11.77963	116	59.11457	116	86.44437	116	203.6787	116	44.67879	116	77.40559	116	25.87552	116	66.10815	116
	117	42.9428	117	21.1773	117	170.2475	117	246.9107	117	105.7642	117	126.2663	117	22.17889	117	47.93745	117	58.38371	117	37.16832	117	149.4232	117	155.5886	117	94.77608	117	89.96148	117	66.77013	117	59.2741	117	11.52689	117	57.64202	117	84.61967	117	200.5902	117	43.89972	117	77.73016	117	24.86879	117	62.48168	117
	118	42.06925	118	19.8562	118	166.7561	118	241.5827	118	105.0661	118	125.7603	118	19.24973	118	44.46264	118	59.53497	118	40.40792	118	146.3103	118	154.6582	118	88.83206	118	86.10167	118	67.93216	118	53.42053	118	11.13864	118	55.90461	118	82.30314	118	196.2709	118	42.44799	118	77.1451	118	23.06922	118	56.67883	118
	119	40.8201	119	18.47266	119	164.086	119	236.7429	119	103.6728	119	124.4312	119	15.78445	119	39.23046	119	58.11885	119	39.38604	119	142.7294	119	151.3094	119	87.15961	119	83.18262	119	63.76475	119	46.8906	119	11.15302	119	56.14155	119	79.74826	119	193.8524	119	40.94512	119	75.09129	119	20.10132	119	50.31189	119
	120	39.70623	120	17.1701	120	161.8476	120	233.595	120	102.3015	120	121.9969	120	11.28239	120	34.58764	120	55.55077	120	38.52744	120	140.9038	120	149.2791	120	88.09581	120	78.40867	120	59.53093	120	42.58287	120	11.57224	120	57.01439	120	78.45313	120	191.3153	120	39.84961	120	73.51806	120	19.30952	120	48.22647	120
	121	38.4081	121	15.09426	121	159.3933	121	229.0127	121	100.8498	121	121.1108	121	9.0336	121	33.77042	121	50.99427	121	35.18289	121	138.1616	121	147.1581	121	86.7845	121	78.66282	121	53.48943	121	39.09449	121	11.36066	121	57.20504	121	77.01939	121	186.8033	121	39.26674	121	71.66563	121	17.78309	121	47.34238	121
	122	37.46904	122	13.27499	122	156.4827	122	225.4617	122	98.94097	122	117.0748	122	7.59743	122	29.52243	122	46.81285	122	33.43597	122	134.9005	122	145.2847	122	81.13063	122	72.73805	122	50.90871	122	36.96183	122	10.89175	122	56.26093	122	75.61852	122	181.995	122	38.47839	122	70.57394	122	16.30749	122	44.7737	122
	123	35.75738	123	10.36002	123	153.8724	123	221.3249	123	97.19847	123	115.0436	123	3.319255	123	24.47517	123	44.42794	123	30.77367	123	131.0966	123	142.1325	123	76.9696	123	72.89366	123	50.2367	123	33.94485	123	10.88158	123	55.84851	123	74.06142	123	178.4666	123	37.97187	123	69.81953	123	14.53906	123	47.94761	123
	124	33.90509	124	8.539804	124	150.9858	124	217.7398	124	96.65257	124	113.9296	124	-2.236466	124	21.79543	124	42.63595	124	30.60262	124	128.4917	124	138.9451	124	77.52203	124	72.27379	124	42.71937	124	26.71185	124	11.01226	124	53.12574	124	72.57381	124	176.5078	124	37.51169	124	68.28395	124	14.03939	124	50.45636	124
	125	32.629	125	6.55004	125	148.2489	125	213.2751	125	95.34256	125	111.9037	125	-6.419866	125	19.72594	125	40.30294	125	29.04404	125	126.6293	125	135.5186	125	69.98974	125	68.83731	125	40.77712	125	27.04703	125	10.42191	125	51.66655	125	70.79856	125	172.1349	125	36.52823	125	64.40407	125	13.6446	125	51.44249	125
	126	30.66343	126	4.995101	126	144.9398	126	209.1327	126	93.73431	126	107.749	126	-8.451881	126	16.86507	126	38.17749	126	27.22689	126	125.2575	126	131.3563	126	65.68524	126	65.17016	126	37.3177	126	24.58036	126	10.53544	126	51.15509	126	68.28222	126	167.0496	126	35.91746	126	62.81756	126	11.57562	126	44.86026	126
	127	29.29806	127	3.992379	127	142.3324	127	205.7286	127	91.88039	127	102.3871	127	-7.385877	127	16.32735	127	35.89161	127	25.91383	127	122.5675	127	127.1807	127	62.52131	127	62.39503	127	35.58941	127	22.63131	127	11.10344	127	50.53868	127	66.84474	127	163.9605	127	34.99552	127	60.43824	127	9.466374	127	39.0304	127
	128	28.354	128	2.491843	128	139.1202	128	201.4859	128	89.73504	128	101.5894	128	-9.171183	128	14.77546	128	34.38365	128	23.61735	128	119.7689	128	122.5562	128	68.80981	128	64.95922	128	32.64456	128	21.82075	128	9.936794	128	48.01456	128	65.21331	128	161.9715	128	33.57516	128	57.83611	128	7.585973	128	33.51034	128
	129	27.45243	129	.5711037	129	136.6707	129	197.4355	129	87.17516	129	98.61208	129	-10.23601	129	11.88634	129	33.14182	129	23.18034	129	116.6136	129	121.2841	129	68.00957	129	62.22631	129	31.31183	129	19.55749	129	8.953349	129	44.31274	129	63.57228	129	157.9043	129	32.73283	129	55.29134	129	6.720366	129	30.62104	129
	130	26.3267	130	-1.043259	130	134.7995	130	193.8567	130	86.70967	130	97.42015	130	-12.36736	130	9.842955	130	32.13537	130	22.91938	130	114.3264	130	119.1375	130	62.06413	130	55.5994	130	31.16802	130	20.19074	130	8.149584	130	41.46484	130	61.76958	130	155.4583	130	31.37789	130	51.99924	130	7.554192	130	30.32589	130
	131	24.88713	131	-2.09982	131	131.3631	131	189.0885	131	85.94283	131	96.87054	131	-12.29101	131	7.359081	131	31.03271	131	20.29619	131	112.2152	131	117.8957	131	59.78502	131	50.36517	131	32.29559	131	22.16412	131	7.411833	131	39.85118	131	60.15525	131	152.4682	131	28.86188	131	47.59573	131	8.049499	131	30.04343	131
	132	24.83407	132	-2.647793	132	128.416	132	185.1357	132	84.58159	132	94.15404	132	-14.50794	132	4.782266	132	29.75537	132	20.2957	132	110.2908	132	117.3601	132	63.99871	132	52.7184	132	32.0817	132	20.07482	132	5.407609	132	37.46072	132	59.21808	132	151.6685	132	27.46477	132	44.94944	132	6.942588	132	26.88596	132
	133	23.69742	133	-4.304188	133	126.0565	133	180.8555	133	84.52126	133	93.3598	133	-16.91979	133	.7100743	133	27.59409	133	16.32991	133	107.1347	133	115.2491	133	56.41563	133	48.21944	133	31.2938	133	21.90289	133	3.947606	133	35.54388	133	58.65177	133	150.6995	133	27.75507	133	44.62818	133	5.311746	133	23.25703	133
	134	22.88763	134	-6.353596	134	123.2858	134	178.0689	134	84.23311	134	92.54713	134	-19.92538	134	-1.161111	134	26.94677	134	14.83519	134	103.0234	134	113.5133	134	53.80604	134	45.66004	134	28.44143	134	15.49471	134	3.0398	134	34.28886	134	58.66713	134	150.2748	134	26.51019	134	43.94849	134	3.874751	134	19.03467	134
	135	22.1407	135	-8.194592	135	119.53	135	173.104	135	85.71846	135	94.4045	135	-21.01329	135	-4.043901	135	26.46454	135	12.98652	135	100.1147	135	111.9003	135	48.48092	135	40.13588	135	27.70353	135	14.22369	135	2.03218	135	32.74483	135	57.40895	135	145.7507	135	25.39412	135	43.47022	135	2.320717	135	15.09609	135
	136	20.99706	136	-10.25874	136	117.339	136	169.6754	136	86.33694	136	93.98959	136	-24.14138	136	-8.845346	136	25.51125	136	11.27377	136	99.1307	136	110.9043	136	52.93811	136	45.9721	136	26.32221	136	14.40092	136	1.294289	136	32.28235	136	56.73748	136	142.8972	136	24.26703	136	41.09514	136	.2374268	136	12.71436	136
	137	19.90367	137	-11.00825	137	114.7277	137	164.6284	137	87.84473	137	95.44159	137	-24.56415	137	-13.48805	137	25.28578	137	10.01105	137	96.61427	137	108.0796	137	49.19472	137	41.56249	137	25.91408	137	10.88568	137	1.552267	137	31.78136	137	56.36571	137	140.3839	137	22.9062	137	36.17741	137	.1831895	137	12.94139	137
	138	18.83583	138	-12.24104	138	111.2765	138	160.3064	138	89.2572	138	96.54736	138	-25.16235	138	-14.26589	138	24.33776	138	9.218114	138	94.0399	138	105.7753	138	45.67656	138	41.12904	138	21.12037	138	6.407683	138	.947656	138	30.24985	138	55.42152	138	137.8258	138	22.65295	138	34.38839	138	-1.515491	138	9.878557	138
	139	17.87202	139	-13.25188	139	109.0739	139	157.6027	139	89.86591	139	95.84301	139	-29.11733	139	-14.87345	139	23.16378	139	6.144134	139	92.77599	139	104.1929	139	43.99796	139	41.02336	139	18.8244	139	3.773268	139	.3134197	139	28.75555	139	54.47068	139	133.9658	139	22.73748	139	34.35828	139	-4.355865	139	6.124171	139
	140	16.99962	140	-15.35704	140	106.5084	140	154.4203	140	93.19299	140	98.88222	140	-31.13826	140	-15.24949	140	22.42721	140	5.725148	140	90.65915	140	100.9683	140	45.87663	140	42.48639	140	16.66706	140	2.839179	140	.8195376	140	28.82862	140	52.08094	140	129.5249	140	24.34623	140	35.80372	140	-6.186158	140	3.940064	140
	141	15.91667	141	-17.60631	141	103.8182	141	151.0754	141	94.83419	141	101.4085	141	-32.16877	141	-15.71636	141	20.47497	141	8.305293	141	89.01073	141	98.85623	141	42.60798	141	37.85446	141	15.29925	141	-1.615577	141	1.010317	141	27.02164	141	50.90167	141	126.8935	141	23.29446	141	35.67129	141	-6.982265	141	2.118804	141
	142	15.73641	142	-19.50803	142	100.5697	142	146.6918	142	96.27046	142	104.0193	142	-32.36932	142	-17.37293	142	17.70929	142	8.101618	142	87.05537	142	96.75468	142	39.54795	142	35.83813	142	10.55243	142	-1.796272	142	.1231974	142	23.58678	142	49.56136	142	125.1737	142	24.16385	142	36.21815	142	-8.030437	142	1.026538	142
	143	14.68989	143	-20.99752	143	98.50676	143	144.0148	143	95.84169	143	104.2161	143	-34.44484	143	-21.16133	143	13.24162	143	7.260089	143	83.98119	143	95.77365	143	47.21626	143	37.80572	143	6.122308	143	-6.10862	143	-.1175314	143	23.5318	143	47.79965	143	123.5027	143	23.77071	143	33.11676	143	-7.852106	143	.2871019	143
	144	13.79955	144	-22.58757	144	96.41048	144	140.5484	144	96.05328	144	103.8816	144	-36.12505	144	-23.62812	144	12.13093	144	4.593718	144	81.98441	144	93.83392	144	39.0379	144	33.8857	144	4.696768	144	-8.875262	144	-.6307524	144	21.81366	144	46.76394	144	123.1719	144	23.08078	144	29.18327	144	-9.078936	144	-.3646781	144
	145	12.78194	145	-24.13731	145	93.63404	145	135.6145	145	97.82951	145	105.0739	145	-37.03426	145	-23.07797	145	9.851761	145	2.469954	145	79.95753	145	90.14257	145	41.01841	145	35.25282	145	1.343752	145	-8.666803	145	-1.169931	145	21.15976	145	45.28496	145	122.2929	145	22.81863	145	28.48401	145	-10.34124	145	-3.186869	145
	146	12.08069	146	-25.3914	146	91.65363	146	132.3478	146	98.31207	146	103.0629	146	-40.9264	146	-25.06904	146	8.917604	146	-.2781326	146	79.42181	146	85.97015	146	39.50071	146	35.99318	146	-.4083375	146	-10.92061	146	-1.459756	146	20.08005	146	44.10266	146	121.1252	146	22.5215	146	28.83523	146	-10.83948	146	-7.037385	146
	147	10.89526	147	-27.17451	147	89.11547	147	129.2376	147	99.82276	147	104.9111	147	-41.53535	147	-25.32854	147	6.393197	147	-1.987651	147	76.9341	147	82.48502	147	39.96254	147	33.23341	147	.9808361	147	-10.82967	147	-2.332741	147	20.07955	147	42.10724	147	117.3417	147	22.18172	147	29.17989	147	-10.06664	147	-7.941227	147
	148	9.856368	148	-28.90287	148	86.0465	148	125.7616	148	99.88637	148	105.784	148	-41.188	148	-25.73418	148	3.948843	148	-3.908632	148	74.82864	148	81.33253	148	32.4996	148	27.84561	148	.2335412	148	-13.48305	148	-2.677907	148	19.31376	148	41.16759	148	113.947	148	20.92386	148	28.77638	148	-10.23668	148	-9.179506	148
	149	8.841216	149	-29.97819	149	84.64664	149	122.0531	149	99.37786	149	104.275	149	-40.11354	149	-29.6388	149	1.778118	149	-7.056011	149	72.47935	149	80.76847	149	39.75542	149	36.01808	149	-4.661761E-02	149	-13.23353	149	-3.891522	149	17.56595	149	40.91183	149	112.3768	149	20.6063	149	28.63071	149	-11.86287	149	-12.35776	149
	150	7.093283	150	-31.35639	150	82.57748	150	118.4141	150	100.0119	150	104.1601	150	-40.66821	150	-31.54375	150	.6865749	150	-7.284759	150	69.4179	150	77.95573	150	37.79632	150	34.0201	150	3.036182	150	-8.687302	150	-5.239898	150	16.15012	150	40.75193	150	110.6781	150	19.30386	150	29.05251	150	-13.32679	150	-16.06305	150
	151	5.332513	151	-32.03739	151	79.40479	151	115.3214	151	101.2577	151	104.5977	151	-43.6175	151	-32.85403	151	1.754184	151	-8.483541	151	68.0403	151	78.29288	151	31.35949	151	26.47748	151	1.831499	151	-8.247738	151	-5.291312	151	14.99009	151	41.28556	151	109.4139	151	18.41558	151	27.20843	151	-14.33951	151	-19.21301	151
	152	3.557034	152	-33.62203	152	77.28452	152	111.9992	152	103.1848	152	106.1512	152	-45.44697	152	-34.39469	152	2.127473	152	-8.016903	152	63.7917	152	75.31629	152	31.46496	152	28.23189	152	.5895234	152	-9.801305	152	-5.753885	152	14.09985	152	40.72485	152	106.3219	152	17.24601	152	25.3692	152	-16.40897	152	-23.5267	152
	153	2.82012	153	-34.14119	153	75.54642	153	109.6434	153	104.2438	153	105.7334	153	-46.90617	153	-36.65753	153	.7460943	153	-8.19	153	62.12845	153	74.1321	153	26.0849	153	24.71817	153	-1.637333	153	-8.42838	153	-5.974841	153	12.11927	153	40.32499	153	103.6292	153	16.03156	153	21.82134	153	-17.55124	153	-24.33084	153
	154	2.012021	154	-34.82636	154	72.77065	154	106.1216	154	106.8624	154	107.3857	154	-48.0086	154	-36.1327	154	-.5807161	154	-8.62573	154	59.96539	154	71.94791	154	29.78727	154	26.58294	154	-2.081155	154	-7.451926	154	-6.033517	154	10.99383	154	39.43145	154	100.2111	154	15.43795	154	20.76484	154	-17.94094	154	-24.33861	154
	155	.9461481	155	-34.3438	155	70.57833	155	102.7794	155	107.6423	155	106.9568	155	-48.24181	155	-37.14977	155	-2.355846	155	-10.98286	155	58.9866	155	70.60667	155	28.12891	155	27.63125	155	-2.897192	155	-12.40767	155	-5.660733	155	10.34901	155	38.05345	155	97.27613	155	14.83199	155	19.32161	155	-20.96776	155	-25.98656	155
	156	.2411236	156	-33.93512	156	68.57239	156	100.4868	156	109.2524	156	106.5256	156	-50.89389	156	-38.90321	156	-4.225249	156	-10.91746	156	57.17249	156	70.10497	156	24.57223	156	21.3702	156	-6.449702	156	-16.46413	156	-6.759741	156	7.738017	156	37.52547	156	96.40962	156	14.55774	156	19.54084	156	-23.54413	156	-29.94469	156
	157	-1.086599	157	-35.11124	157	66.81978	157	97.85872	157	111.4332	157	108.2853	157	-52.07319	157	-38.84722	157	-5.588289	157	-10.68201	157	54.77685	157	67.40587	157	19.02971	157	22.20065	157	-4.163493	157	-18.08371	157	-7.400029	157	4.659531	157	35.17389	157	92.16403	157	15.113	157	17.62602	157	-24.3172	157	-32.80222	157
	158	-1.39642	158	-35.1498	158	64.95934	158	95.42651	158	112.4308	158	108.2481	158	-54.74505	158	-39.44118	158	-7.27142	158	-10.49755	158	53.14847	158	66.7675	158	25.99575	158	22.36513	158	-9.065981	158	-23.50554	158	-7.866536	158	1.491248	158	32.47732	158	86.12129	158	13.20249	158	14.40281	158	-25.00352	158	-31.59941	158
	159	-1.519596	159	-35.57839	159	62.58971	159	92.94424	159	114.102	159	107.2586	159	-53.08095	159	-40.53947	159	-11.20986	159	-12.32129	159	50.25422	159	64.65633	159	21.31592	159	21.59113	159	-12.547	159	-25.21741	159	-8.378824	159	.9563856	159	29.50938	159	82.83876	159	12.89225	159	12.5988	159	-25.8893	159	-31.10779	159
	160	-1.684545	160	-37.19968	160	61.02385	160	91.57068	160	113.6453	160	103.6226	160	-54.03045	160	-40.70271	160	-14.05742	160	-14.25613	160	50.14024	160	62.80339	160	15.75849	160	13.91617	160	-17.28334	160	-25.85216	160	-8.799963	160	.7746464	160	28.32308	160	82.01586	160	11.47196	160	9.691338	160	-23.82286	160	-28.71453	160
	161	-2.251934	161	-39.15837	161	59.19769	161	88.97027	161	114.1436	161	102.6294	161	-52.69323	161	-40.90759	161	-16.53908	161	-16.00807	161	49.56282	161	59.41468	161	20.18929	161	16.67815	161	-21.6556	161	-30.53659	161	-9.523252	161	.8710781	161	26.93319	161	82.91451	161	10.43305	161	7.227677	161	-23.00831	161	-28.55523	161
	162	-3.550439	162	-39.54591	162	57.6829	162	86.29619	162	112.8359	162	100.4122	162	-53.73578	162	-41.52472	162	-17.26523	162	-15.18351	162	48.16285	162	57.81303	162	10.13242	162	12.39261	162	-24.04104	162	-31.86052	162	-9.519653	162	1.165297	162	26.87563	162	83.6646	162	9.290751	162	6.00417	162	-23.17246	162	-30.41991	162
	163	-4.20581	163	-39.75062	163	55.66525	163	83.84592	163	111.3756	163	98.78508	163	-55.06965	163	-44.72547	163	-17.69251	163	-15.52487	163	46.3343	163	54.90712	163	17.62262	163	20.55552	163	-21.92407	163	-30.40129	163	-10.13631	163	-.1741557	163	26.32487	163	83.34126	163	7.314745	163	4.960807	163	-20.89122	163	-28.42801	163
	164	-4.638812	164	-40.80061	164	53.79356	164	80.06055	164	111.9512	164	101.7515	164	-54.50443	164	-45.04503	164	-17.64367	164	-14.42563	164	44.36395	164	54.81192	164	14.4104	164	8.997428	164	-24.95035	164	-36.2526	164	-11.56591	164	-2.825215	164	24.89168	164	80.58835	164	7.26348	164	4.085912	164	-18.8301	164	-26.50762	164
	165	-4.135478	165	-41.42664	165	52.45353	165	76.36937	165	110.8748	165	100.9668	165	-55.63724	165	-45.61098	165	-17.05866	165	-15.1585	165	42.95015	165	55.36382	165	16.32128	165	11.5462	165	-26.34773	165	-36.94942	165	-13.0613	165	-4.601024	165	24.46175	165	78.93559	165	6.433831	165	5.090764	165	-17.65601	165	-26.68946	165
	166	-3.897229	166	-43.07893	166	51.11171	166	72.69106	166	109.9893	166	100.1382	166	-55.40837	166	-48.72405	166	-17.16226	166	-16.39735	166	40.00286	166	53.28661	166	15.19928	166	11.8552	166	-25.22153	166	-36.83984	166	-14.52242	166	-6.228009	166	24.01099	166	76.05857	166	7.063287	166	8.04847	166	-17.74705	166	-26.97586	166
	167	-4.482907	167	-45.42229	167	49.98314	167	69.18985	167	108.7156	167	99.60337	167	-56.36355	167	-49.76613	167	-14.93208	167	-16.08149	167	36.59687	167	50.55249	167	11.90981	167	12.62206	167	-22.19151	167	-36.40097	167	-15.02727	167	-6.691077	167	23.88694	167	73.81636	167	5.686785	167	5.236353	167	-17.89457	167	-28.67025	167
	168	-4.96952	168	-46.19547	168	47.77984	168	66.28749	168	109.3652	168	100.4047	168	-57.50266	168	-50.05579	168	-13.03148	168	-16.07841	168	33.86991	168	48.16316	168	9.864478	168	10.40092	168	-21.94639	168	-37.21877	168	-15.0024	168	-6.311462	168	24.16588	168	71.6943	168	3.453902	168	2.685344	168	-18.62167	168	-30.25384	168
	169	-5.872748	169	-47.23442	169	46.25088	169	63.84076	169	109.2705	169	99.07445	169	-59.71949	169	-51.41526	169	-15.01148	169	-16.32436	169	32.83162	169	44.72098	169	5.390711	169	3.695744	169	-23.49141	169	-37.31626	169	-15.16347	169	-8.263949	169	23.23866	169	68.42658	169	1.968437	169	.7137373	169	-19.54348	169	-33.0004	169
	170	-5.534927	170	-47.93266	170	45.41984	170	62.02329	170	106.6746	170	95.5064	170	-59.34441	170	-53.90801	170	-16.07566	170	-17.84951	170	31.33612	170	41.15251	170	6.308581	170	9.339538	170	-21.8971	170	-36.16064	170	-15.65517	170	-9.66969	170	22.93404	170	65.95092	170	1.504377	170	.1469842	170	-18.30639	170	-32.31693	170
	171	-6.032247	171	-49.70004	171	43.47407	171	59.37791	171	104.9685	171	95.3941	171	-59.56734	171	-52.8803	171	-17.07203	171	-19.13083	171	29.92152	171	38.82203	171	13.00731	171	13.68655	171	-21.5561	171	-33.67694	171	-15.73373	171	-10.19231	171	21.44158	171	62.52316	171	1.3016	171	-4.408956E-03	171	-19.54208	171	-32.88974	171
	172	-6.29288	172	-49.64355	172	41.49812	172	56.83574	172	101.8634	172	92.03157	172	-61.51265	172	-54.31014	172	-17.60564	172	-22.72305	172	28.25046	172	38.24233	172	7.294003	172	6.285901	172	-23.66652	172	-32.82361	172	-16.61627	172	-11.5332	172	20.9989	172	60.31504	172	.8205923	172	-9.512544E-02	172	-21.33682	172	-35.44849	172
	173	-7.650453	173	-50.68966	173	39.46479	173	55.72462	173	99.51683	173	90.68184	173	-63.57252	173	-55.4347	173	-19.21261	173	-24.80745	173	26.07916	173	36.4407	173	12.67698	173	11.6054	173	-25.26105	173	-33.72325	173	-15.92337	173	-12.00541	173	19.46255	173	58.3505	173	1.118507	173	-.5950534	173	-23.03893	173	-38.46341	173
	174	-8.471311	174	-51.52996	174	38.01343	174	54.864	174	99.00467	174	90.82784	174	-64.79683	174	-55.79992	174	-20.66692	174	-26.04851	174	24.95932	174	35.59228	174	10.40085	174	11.02802	174	-21.16006	174	-29.86743	174	-15.15655	174	-11.54663	174	18.02974	174	56.55029	174	.2566905	174	-1.333029	174	-22.40485	174	-40.08391	174
	175	-8.680201	175	-50.67078	175	36.07923	175	54.62028	175	97.67051	175	89.40372	175	-66.23582	175	-56.05197	175	-22.92871	175	-24.28846	175	24.55076	175	33.99676	175	.3549859	175	1.061945	175	-26.07169	175	-31.50144	175	-15.05568	175	-11.81823	175	16.96425	175	55.51249	175	-.6652251	175	-3.334925	175	-22.37512	175	-41.84324	175
	176	-9.025629	176	-50.16496	176	34.93038	176	54.93762	176	96.69975	176	89.29082	176	-70.23128	176	-56.87167	176	-25.99723	176	-26.71061	176	24.0036	176	29.64626	176	14.20704	176	13.09007	176	-30.24164	176	-29.44175	176	-15.81987	176	-12.23251	176	15.07589	176	54.04134	176	-.9385811	176	-2.949409	176	-21.48714	176	-40.55633	176
	177	-9.28889	177	-49.84907	177	33.62593	177	54.76228	177	95.8427	177	87.69463	177	-69.32897	177	-56.76392	177	-27.8174	177	-27.49404	177	22.63027	177	27.42209	177	14.31135	177	10.17398	177	-27.82513	177	-27.4114	177	-16.6442	177	-13.66924	177	14.26606	177	53.77863	177	-.3616111	177	-2.734326	177	-20.58251	177	-38.20045	177
	178	-9.79855	178	-49.64387	178	30.95566	178	53.34045	178	97.06743	178	89.36076	178	-69.11082	178	-56.52889	178	-28.48022	178	-27.46096	178	21.52682	178	26.52504	178	14.29602	178	12.00317	178	-29.77973	178	-30.90152	178	-18.47167	178	-17.39967	178	13.36539	178	52.58947	178	-.2631792	178	-2.928618	178	-20.63587	178	-37.92875	178
	179	-10.3463	179	-49.63947	179	30.3491	179	51.75208	179	97.22154	179	88.9439	179	-69.13289	179	-59.12459	179	-28.36461	179	-27.57499	179	20.03065	179	25.3845	179	6.176385	179	3.109424	179	-28.64455	179	-35.66265	179	-19.69359	179	-18.83088	179	12.8785	179	52.14983	179	-.1071471	179	-2.706213	179	-21.02631	179	-37.84811	179
	180	-10.33592	180	-49.10578	180	30.26833	180	48.33616	180	97.49492	180	90.65068	180	-68.26265	180	-60.34528	180	-28.31455	180	-26.66295	180	18.0939	180	24.82349	180	9.063811	180	8.027282	180	-27.24948	180	-36.15315	180	-20.01422	180	-18.63476	180	12.57242	180	51.9366	180	-.7184225	180	-3.633507	180	-19.94866	180	-35.04214	180
	181	-10.87195	181	-49.16409	181	29.06035	181	43.77787	181	98.66558	181	92.4294	181	-70.26445	181	-60.99059	181	-28.15693	181	-27.37412	181	15.74552	181	25.49247	181	7.921572	181	3.470643	181	-29.79424	181	-39.5076	181	-19.71994	181	-17.72066	181	11.47139	181	49.6636	181	-.8114095	181	-5.217303	181	-19.7912	181	-40.54813	181
	182	-9.957602	182	-48.13549	182	28.37251	182	40.98763	182	97.70903	182	91.65712	182	-69.75596	182	-62.41859	182	-27.86448	182	-27.22533	182	14.28093	182	26.54137	182	.2756479	182	-5.461352	182	-30.07678	182	-38.81203	182	-21.75431	182	-19.30621	182	11.91402	182	48.20259	182	-.5544917	182	-5.09837	182	-20.30329	182	-44.24263	182
	183	-10.03422	183	-48.91465	183	27.85473	183	37.53004	183	97.14354	183	90.04137	183	-71.95894	183	-63.63634	183	-27.18514	183	-30.34963	183	12.18057	183	27.48944	183	16.3862	183	12.45508	183	-29.30032	183	-37.69979	183	-21.82192	183	-18.94576	183	11.7247	183	45.8152	183	1.166547	183	-3.812529	183	-21.07981	183	-43.03513	183
	184	-9.696323	184	-49.23745	184	28.3281	184	34.3065	184	96.53284	184	89.40013	184	-74.52136	184	-63.28268	184	-24.66899	184	-30.11076	184	10.48325	184	26.6851	184	16.38887	184	13.90064	184	-31.85954	184	-45.88637	184	-22.38769	184	-19.98585	184	12.24432	184	44.4847	184	2.305511	184	-2.385794	184	-20.16224	184	-37.64756	184
	185	-9.821033	185	-49.59687	185	27.28921	185	29.78161	185	96.84506	185	89.44865	185	-73.93295	185	-63.55426	185	-23.12217	185	-30.45814	185	8.276339	185	27.57117	185	17.7108	185	12.20727	185	-26.98025	185	-47.03106	185	-22.64759	185	-20.26069	185	11.66754	185	42.74753	185	3.97289	185	-1.354936	185	-20.07081	185	-38.09004	185
	186	-9.928953	186	-49.4857	186	26.84241	186	26.83938	186	96.15697	186	86.98782	186	-73.29439	186	-65.67194	186	-23.01621	186	-31.05601	186	7.065639	186	27.39373	186	13.12768	186	12.14347	186	-26.63766	186	-44.87348	186	-22.44968	186	-20.13318	186	11.44151	186	41.10714	186	4.511698	186	-1.315304	186	-23.126	186	-46.83413	186
	187	-9.89784	187	-49.96247	187	25.4047	187	23.99561	187	93.98598	187	84.88303	187	-72.94098	187	-66.2997	187	-22.63882	187	-30.498	187	6.111406	187	24.61399	187	14.32034	187	10.54329	187	-29.84844	187	-47.91613	187	-22.59635	187	-20.5041	187	11.12276	187	38.66384	187	4.920364	187	-1.666165	187	-25.06823	187	-49.36837	187
	188	-9.556595	188	-50.05592	188	23.9496	188	20.87796	188	92.99513	188	82.22888	188	-72.81645	188	-66.65961	188	-23.51865	188	-31.73795	188	5.201884	188	23.16492	188	19.01967	188	16.72431	188	-25.75959	188	-47.39368	188	-22.98771	188	-21.54945	188	9.905171	188	36.01766	188	6.681487	188	-1.218822	188	-25.82997	188	-50.10213	188
	189	-8.479625	189	-49.92393	189	22.91303	189	19.85905	189	90.33372	189	77.59612	189	-73.14822	189	-67.83244	189	-24.25646	189	-30.73512	189	5.108391	189	23.10779	189	19.87284	189	14.62998	189	-21.22171	189	-37.01366	189	-22.99333	189	-23.09207	189	9.908981	189	35.12482	189	6.673144	189	-1.381692	189	-27.13211	189	-50.83843	189
	190	-8.250521	190	-50.15685	190	21.56274	190	19.01313	190	88.95367	190	76.97366	190	-74.11421	190	-66.61066	190	-25.12143	190	-31.15844	190	3.933356	190	22.48217	190	20.30939	190	14.97689	190	-22.16696	190	-36.36369	190	-22.55202	190	-24.13458	190	9.2837	190	32.92584	190	7.45153	190	-.3530717	190	-26.24068	190	-48.22943	190
	191	-7.920403	191	-50.86955	191	20.71227	191	20.03257	191	87.25098	191	74.74029	191	-76.32555	191	-64.06695	191	-24.86417	191	-31.31797	191	5.736165	191	21.77954	191	15.70428	191	10.68211	191	-25.60832	191	-37.42808	191	-22.2007	191	-23.69815	191	8.433373	191	32.96373	191	6.541869	191	-1.836529	191	-26.56031	191	-47.19417	191
	192	-6.873285	192	-50.44538	192	18.51151	192	20.02639	192	86.33823	192	72.7353	192	-77.74249	192	-64.12708	192	-26.42286	192	-32.39089	192	6.729298	192	19.13407	192	25.39713	192	14.526	192	-24.93816	192	-34.44048	192	-23.14251	192	-24.38616	192	7.683784	192	32.15413	192	6.223097	192	-2.299595	192	-25.38557	192	-47.49078	192
	193	-6.677542	193	-50.67429	193	17.42203	193	21.43167	193	84.36013	193	69.7675	193	-77.86691	193	-65.52126	193	-28.51807	193	-35.02676	193	6.381927	193	15.93081	193	23.80536	193	13.50269	193	-29.73457	193	-29.79505	193	-23.03946	193	-25.51438	193	6.225241	193	30.38881	193	5.404132	193	-5.112664	193	-24.79318	193	-45.35772	193
	194	-5.549646	194	-50.59093	194	15.89734	194	22.10584	194	83.24596	194	67.22115	194	-76.73016	194	-68.81636	194	-30.53935	194	-36.49979	194	5.007647	194	15.60684	194	24.54319	194	14.90597	194	-29.72484	194	-34.18185	194	-23.41503	194	-25.42038	194	4.869244	194	27.93743	194	4.57513	194	-9.193151	194	-24.21764	194	-44.84545	194
	195	-4.74763	195	-51.83543	195	13.11534	195	22.30283	195	82.66384	195	65.43523	195	-77.17825	195	-70.71003	195	-31.82486	195	-37.86818	195	3.178033	195	13.35344	195	24.27277	195	14.58734	195	-31.66857	195	-33.13808	195	-23.76557	195	-26.67417	195	3.281555	195	26.15982	195	3.600745	195	-12.3021	195	-25.05082	195	-46.09643	195
	196	-5.003847	196	-52.62592	196	12.84018	196	24.12813	196	80.66125	196	62.56692	196	-79.36909	196	-74.63199	196	-32.61236	196	-37.96717	196	1.751827	196	12.88498	196	26.54069	196	12.75996	196	-33.44333	196	-32.26847	196	-24.88532	196	-27.1522	196	3.123403	196	26.49111	196	2.911171	196	-10.41353	196	-23.45594	196	-46.75564	196
	197	-5.097656	197	-52.82194	197	11.38024	197	24.17674	197	80.21683	197	62.05609	197	-79.01258	197	-73.17477	197	-33.46236	197	-36.45882	197	.2683932	197	11.74129	197	32.90247	197	15.17817	197	-32.89738	197	-34.77848	197	-24.93316	197	-26.02649	197	2.189614	197	25.38062	197	4.152705	197	-8.125835	197	-22.05853	197	-45.38935	197
	198	-5.260219	198	-53.21848	198	9.84302	198	23.93183	198	78.21371	198	59.19953	198	-77.50867	198	-72.61263	198	-32.98363	198	-36.74525	198	-.5777957	198	13.14742	198	22.30788	198	8.798384	198	-30.93275	198	-37.93962	198	-25.90341	198	-26.3802	198	2.050939	198	24.52863	198	4.920646	198	-6.503619	198	-20.77124	198	-45.02812	198
	199	-4.611865	199	-53.09042	199	8.848351	199	22.8263	199	75.2576	199	56.3276	199	-78.658	199	-72.97878	199	-31.90213	199	-36.97659	199	-1.343086	199	12.99075	199	25.62085	199	13.74304	199	-25.85131	199	-32.50272	199	-26.91193	199	-26.97124	199	2.402141	199	23.58676	199	4.478133	199	-5.080751	199	-20.55824	199	-45.5993	199
	200	-5.228562	200	-53.66948	200	9.08671	200	20.4182	200	72.71455	200	53.88419	200	-79.62962	200	-74.05077	200	-30.57717	200	-39.63428	200	-2.720355	200	12.84721	200	38.63774	200	23.28604	200	-22.52263	200	-30.22086	200	-28.72817	200	-30.41196	200	1.948272	200	21.76286	200	5.919326	200	-3.493379	200	-20.68987	200	-45.5112	200
	201	-6.029875	201	-53.1089	201	9.163218	201	17.79431	201	70.87229	201	52.22819	201	-79.5929	201	-73.97475	201	-29.10199	201	-39.39452	201	-3.987461	201	12.84906	201	29.40396	201	18.29112	201	-23.74337	201	-32.80202	201	-28.65284	201	-30.40299	201	1.982045	201	20.96298	201	6.010415	201	-3.554965	201	-21.18929	201	-46.84395	201
	202	-6.347368	202	-53.00218	202	9.060835	202	14.705	202	69.99454	202	51.85943	202	-80.28803	202	-73.79778	202	-27.70837	202	-40.04058	202	-3.321803	202	14.50408	202	37.76316	202	21.93268	202	-23.50659	202	-36.33677	202	-29.17455	202	-31.66674	202	1.531921	202	18.9713	202	6.146708	202	-2.914389	202	-20.95968	202	-47.9071	202
	203	-6.76634	203	-52.85432	203	8.819128	203	13.5263	203	67.11848	203	48.19504	203	-80.45265	203	-74.59029	203	-28.21696	203	-39.71522	203	-3.577853	203	14.68976	203	33.57014	203	16.45871	203	-18.70855	203	-33.74371	203	-28.41824	203	-30.29546	203	1.467661	203	17.66496	203	7.084021	203	-3.111075	203	-21.10836	203	-48.1275	203
	204	-6.802606	204	-52.88717	204	8.297317	204	11.7227	204	67.3025	204	45.71813	204	-78.91871	204	-73.73722	204	-28.05028	204	-39.51583	204	-2.866792	204	16.72353	204	38.43204	204	23.79016	204	-17.69366	204	-35.83669	204	-28.33658	204	-29.66858	204	.8541907	204	16.31868	204	7.160606	204	-3.580154	204	-21.90101	204	-47.10564	204
	205	-6.819705	205	-53.0457	205	7.433104	205	10.95759	205	64.98416	205	43.92987	205	-77.72795	205	-73.46709	205	-28.68122	205	-40.52511	205	-3.326902	205	16.61985	205	32.98861	205	20.09061	205	-11.61189	205	-38.42082	205	-28.1931	205	-29.95293	205	.4641137	205	15.11766	205	7.940685	205	-1.876413	205	-24.36793	205	-49.2943	205
	206	-6.648986	206	-52.60176	206	7.355393	206	11.21572	206	64.15318	206	42.09808	206	-77.79996	206	-72.64429	206	-28.16216	206	-39.88263	206	-2.183836	206	15.68467	206	38.30268	206	23.41767	206	-13.08694	206	-37.2563	206	-28.05052	206	-31.15939	206	.4807884	206	16.10956	206	7.226768	206	-3.405396	206	-27.31405	206	-52.90693	206
	207	-7.266916	207	-52.24448	207	7.139373	207	11.45722	207	64.75576	207	44.38911	207	-77.69906	207	-72.80814	207	-28.05149	207	-37.99043	207	-2.145712	207	15.40281	207	41.28359	207	29.88906	207	-16.27544	207	-38.78726	207	-26.67005	207	-30.04517	207	-.757759	207	13.983	207	6.482126	207	-7.229556	207	-27.81168	207	-53.95806	207
	208	-6.885172	208	-52.08857	208	6.315781	208	12.36043	208	64.69416	208	44.70133	208	-78.37892	208	-72.43017	208	-26.97375	208	-38.32458	208	-.5602301	208	15.70535	208	43.5318	208	25.59209	208	-20.09686	208	-31.5004	208	-26.31887	208	-28.6866	208	-1.469985	208	12.43318	208	5.376143	208	-9.746992	208	-28.01199	208	-53.59698	208
	209	-6.698468	209	-50.83794	209	6.063912	209	14.18747	209	64.44951	209	45.08397	209	-78.37284	209	-72.13007	209	-28.05682	209	-37.4825	209	.7078157	209	15.49632	209	45.63991	209	23.97946	209	-21.85147	209	-31.88033	209	-26.02439	209	-28.33167	209	-2.981998	209	10.31355	209	5.756696	209	-8.775622	209	-28.22523	209	-53.47825	209
	210	-6.912768	210	-50.32865	210	6.450975	210	16.28587	210	64.39606	210	43.66405	210	-78.22869	210	-72.59132	210	-28.66259	210	-38.32597	210	4.03854	210	17.26359	210	46.99967	210	24.37444	210	-25.57595	210	-35.19847	210	-26.78661	210	-29.08798	210	-3.647761	210	10.34117	210	6.174234	210	-8.619095	210	-28.00466	210	-50.97987	210
	211	-7.470375	211	-50.35038	211	6.155419	211	18.28146	211	64.92548	211	44.00045	211	-78.57571	211	-70.36851	211	-28.5349	211	-38.5608	211	4.78066	211	19.23898	211	38.07702	211	14.24816	211	-20.8278	211	-24.1211	211	-27.86614	211	-30.823	211	-3.808208	211	10.32359	211	6.480208	211	-7.16039	211	-28.07187	211	-50.54267	211
	212	-7.843441	212	-50.73853	212	4.83703	212	20.21506	212	64.47237	212	45.44648	212	-78.62459	212	-70.74386	212	-29.93801	212	-37.99533	212	5.255382	212	21.01023	212	43.0021	212	22.22993	212	-22.13322	212	-22.73544	212	-28.52821	212	-31.47509	212	-4.552457	212	8.875523	212	6.532362	212	-7.357422	212	-28.73414	212	-52.04445	212
	213	-7.627509	213	-50.86969	213	4.888409	213	22.17892	213	64.69478	213	47.05663	213	-81.62391	213	-73.02477	213	-29.95475	213	-36.27787	213	7.327822	213	22.41266	213	40.95029	213	22.80429	213	-23.739	213	-25.85102	213	-28.53951	213	-31.87711	213	-4.386803	213	9.169902	213	7.267144	213	-6.623263	213	-26.69129	213	-50.14603	213
	214	-8.212104	214	-51.23038	214	4.363498	214	21.9022	214	66.22502	214	51.4183	214	-78.81628	214	-72.40401	214	-29.98011	214	-36.99965	214	8.999968	214	23.32993	214	39.06708	214	21.04486	214	-21.15941	214	-22.75952	214	-28.65045	214	-30.40346	214	-4.989096	214	8.469455	214	8.034415	214	-4.400542	214	-23.90163	214	-46.16041	214
	215	-8.023783	215	-51.11121	215	5.22561	215	21.68143	215	65.60152	215	52.73134	215	-77.39826	215	-74.39861	215	-31.1407	215	-39.77921	215	11.31248	215	26.63661	215	51.65089	215	31.57973	215	-23.17922	215	-20.95049	215	-30.22261	215	-29.5912	215	-4.690464	215	9.45195	215	7.82132	215	-4.524948	215	-22.11892	215	-43.4009	215
	216	-8.860721	216	-52.26536	216	6.239562	216	21.74795	216	64.66837	216	53.22914	216	-76.56514	216	-75.59094	216	-31.5498	216	-43.2548	216	10.60511	216	26.26077	216	46.50164	216	30.2263	216	-20.65452	216	-21.44063	216	-30.7418	216	-30.0203	216	-4.470964	216	8.97263	216	9.952357	216	-.9886397	216	-20.23478	216	-39.70852	216
	217	-9.376362	217	-53.2747	217	6.88967	217	21.25466	217	64.47379	217	53.60578	217	-76.75172	217	-74.70406	217	-31.12773	217	-44.26756	217	10.41779	217	28.31243	217	47.34638	217	24.33882	217	-19.0802	217	-26.63688	217	-31.14505	217	-30.62363	217	-4.165481	217	9.204885	217	9.754738	217	.2322462	217	-19.73347	217	-36.76942	217
	218	-9.545597	218	-53.47027	218	5.94341	218	20.56657	218	64.65057	218	55.28943	218	-74.88203	218	-73.7953	218	-29.64958	218	-44.99747	218	10.7497	218	30.23031	218	53.10044	218	33.27089	218	-16.63038	218	-28.52799	218	-31.72827	218	-31.5673	218	-3.648357	218	9.56483	218	10.28787	218	-.5846086	218	-20.03196	218	-40.76588	218
	219	-10.11051	219	-54.83735	219	5.731839	219	20.47662	219	64.79744	219	56.50504	219	-74.21159	219	-73.47868	219	-30.73349	219	-44.20315	219	11.90881	219	28.99051	219	53.96325	219	32.8588	219	-22.19696	219	-35.96339	219	-31.91752	219	-32.60319	219	-3.37151	219	9.823165	219	10.71128	219	-.1466757	219	-22.64971	219	-48.67373	219
	220	-10.23251	220	-55.12341	220	6.555858	220	21.62409	220	63.99227	220	55.60041	220	-75.89738	220	-75.40468	220	-31.27509	220	-44.54725	220	11.5978	220	27.36265	220	47.45975	220	22.93808	220	-6.842495	220	-26.45095	220	-31.89827	220	-32.42159	220	-2.873795	220	10.12726	220	10.78415	220	.8343023	220	-22.74838	220	-47.87209	220
	221	-10.94129	221	-55.81542	221	6.314393	221	20.26454	221	63.89141	221	55.68377	221	-75.57008	221	-73.44902	221	-32.98096	221	-44.61196	221	10.31513	221	27.07119	221	60.54993	221	36.94077	221	-5.151627	221	-26.1951	221	-32.18038	221	-32.43369	221	-4.016647	221	6.398057	221	12.97093	221	1.971788	221	-21.59968	221	-46.14719	221
	222	-10.27317	222	-55.97896	222	6.288926	222	19.33049	222	63.12798	222	53.00569	222	-77.13795	222	-73.57452	222	-34.29182	222	-45.25174	222	10.98726	222	25.67804	222	57.4101	222	28.3578	222	-6.362	222	-31.13338	222	-31.98695	222	-32.71136	222	-3.473984	222	5.820949	222	13.28787	222	3.080645	222	-21.97162	222	-44.64709	222
	223	-10.63233	223	-56.83272	223	6.044899	223	18.66866	223	63.36434	223	52.64592	223	-77.3071	223	-74.18559	223	-35.60452	223	-45.49197	223	9.825365	223	20.71895	223	67.21236	223	36.51785	223	-8.96445	223	-27.98076	223	-31.74369	223	-32.80661	223	-3.410512	223	5.766019	223	14.22329	223	4.374035	223	-22.51179	223	-43.52858	223
	224	-11.06276	224	-57.33074	224	6.366718	224	17.65893	224	65.56458	224	55.54495	224	-77.56361	224	-74.07517	224	-35.6563	224	-46.53216	224	8.538079	224	19.62683	224	62.32569	224	31.3259	224	-9.908408	224	-27.39864	224	-30.87771	224	-31.8896	224	-3.335728	224	6.187002	224	14.63019	224	4.093731	224	-20.65932	224	-43.27356	224
	225	-10.87189	225	-56.5682	225	6.336556	225	16.74023	225	67.14114	225	57.02843	225	-76.61315	225	-74.62644	225	-36.8951	225	-44.92519	225	8.128529	225	18.67141	225	59.62276	225	30.50904	225	-6.247311	225	-22.49254	225	-30.94202	225	-31.74401	225	-2.613105	225	7.945174	225	13.16124	225	3.754145	225	-20.50623	225	-43.87328	225
	226	-9.807571	226	-56.50881	226	6.685394	226	15.72112	226	67.77946	226	57.41408	226	-77.68152	226	-75.00661	226	-38.26116	226	-45.59634	226	7.307176	226	20.28714	226	59.11939	226	29.9013	226	-5.347168	226	-21.35551	226	-30.99238	226	-31.9827	226	-2.968501	226	8.471204	226	13.06656	226	3.286261	226	-20.05171	226	-43.12462	226
	227	-9.41899	227	-56.62038	227	6.382974	227	15.12288	227	66.29131	227	57.6776	227	-76.09284	227	-76.74156	227	-38.86114	227	-46.03993	227	6.543262	227	19.17557	227	62.28331	227	33.79237	227	-6.280431	227	-21.47712	227	-31.15827	227	-32.0257	227	-2.561488	227	9.686438	227	12.20185	227	-1.16942	227	-18.93936	227	-42.24136	227
	228	-9.379992	228	-57.02657	228	5.680418	228	12.85127	228	66.96318	228	59.32271	228	-73.82245	228	-75.12138	228	-38.25695	228	-46.93739	228	5.198574	228	18.282	228	61.88678	228	31.69862	228	-7.25181	228	-19.41317	228	-32.62222	228	-33.17583	228	-3.088618	228	8.517854	228	11.39903	228	-1.076838	228	-20.48758	228	-44.33343	228
	229	-9.790907	229	-56.85294	229	5.786658	229	12.20583	229	66.28389	229	57.7438	229	-74.20026	229	-75.54758	229	-39.11395	229	-43.62291	229	4.921842	229	18.30853	229	62.63036	229	29.39921	229	-11.52745	229	-16.78489	229	-32.46046	229	-32.0679	229	-2.981054	229	7.479195	229	11.4431	229	-1.616538E-02	229	-21.68224	229	-45.82149	229
	230	-9.66144	230	-57.07523	230	5.962206	230	12.14601	230	65.23225	230	57.17901	230	-76.2132	230	-75.09097	230	-37.10228	230	-41.0509	230	4.821875	230	17.50827	230	67.56311	230	28.84536	230	-14.66852	230	-12.55167	230	-32.88484	230	-33.60526	230	-3.242534	230	7.768455	230	12.33601	230	1.628534	230	-18.97074	230	-44.3343	230
	231	-9.726537	231	-58.22692	231	5.539873	231	11.68445	231	65.75399	231	56.83735	231	-75.50349	231	-73.65334	231	-36.43115	231	-40.90311	231	5.735157	231	17.86841	231	66.3281	231	30.60426	231	-11.4882	231	-12.96556	231	-33.84964	231	-34.3773	231	-2.337661	231	8.440734	231	13.34461	231	2.885377	231	-17.47568	231	-41.66147	231
	232	-9.6359	232	-57.69204	232	5.484277	232	11.49043	232	63.86678	232	54.08851	232	-73.6978	232	-71.90884	232	-35.51028	232	-40.49833	232	6.016719	232	20.54621	232	69.41133	232	37.72688	232	-11.23195	232	-11.48042	232	-34.81302	232	-35.7275	232	-1.598382	232	11.47758	232	13.48644	232	2.125318	232	-16.7547	232	-41.4891	232
	233	-10.07804	233	-57.97142	233	5.338143	233	11.97151	233	62.67568	233	52.71626	233	-75.23624	233	-69.67043	233	-35.21842	233	-42.26069	233	4.619692	233	19.6249	233	71.36369	233	35.70509	233	-11.15438	233	-11.58601	233	-34.73697	233	-34.15395	233	-1.077286	233	11.34925	233	14.92592	233	5.076033	233	-17.98603	233	-42.47962	233
	234	-10.76266	234	-58.8374	234	5.853998	234	12.83923	234	61.34848	234	51.47072	234	-73.22766	234	-66.17178	234	-32.87341	234	-40.44604	234	4.343895	234	19.95275	234	75.7198	234	41.51779	234	-8.804916	234	-13.40467	234	-34.40131	234	-32.20746	234	-.2004995	234	13.31866	234	15.98167	234	5.410681	234	-17.52864	234	-41.95441	234
	235	-11.44762	235	-59.83788	235	5.255849	235	12.13547	235	62.32138	235	51.70708	235	-70.72263	235	-64.30585	235	-30.84286	235	-39.09059	235	4.226755	235	19.875	235	76.97878	235	39.56641	235	-6.484474	235	-14.44004	235	-33.88589	235	-31.41643	235	-.180646	235	10.77057	235	14.54046	235	2.136354	235	-18.85364	235	-44.02224	235
	236	-12.04486	236	-59.56591	236	5.726384	236	12.83494	236	61.44193	236	50.80484	236	-69.7122	236	-62.79036	236	-30.70507	236	-40.61034	236	4.848368	236	18.99235	236	77.09244	236	37.96772	236	-2.332476	236	-16.26559	236	-33.15457	236	-32.20431	236	-1.033473	236	7.004098	236	13.59246	236	-.355227	236	-19.86975	236	-45.18896	236
	237	-12.29817	237	-59.65896	237	5.464467	237	12.88929	237	61.10683	237	48.29469	237	-69.65749	237	-62.04253	237	-29.94749	237	-41.85424	237	5.032229	237	18.45297	237	76.88152	237	37.4329	237	3.105229	237	-13.34635	237	-33.15447	237	-31.90855	237	-.9545902	237	6.689015	237	12.77239	237	-.223074	237	-19.94602	237	-43.51906	237
	238	-12.9602	238	-60.04178	238	5.353111	238	12.05739	238	61.54786	238	47.09955	238	-69.52925	238	-59.99461	238	-29.3834	238	-40.48737	238	3.520792	238	18.12795	238	83.59927	238	43.16503	238	2.473387	238	-18.07774	238	-32.40585	238	-30.87732	238	-.5892755	238	7.147849	238	13.83651	238	2.603806	238	-20.24143	238	-43.33298	238
	239	-13.30108	239	-59.73029	239	6.22748	239	12.65678	239	59.83449	239	44.39216	239	-70.22725	239	-61.13285	239	-28.10599	239	-41.10841	239	3.043919	239	17.04182	239	86.05061	239	39.37479	239	4.364854	239	-16.05235	239	-32.4354	239	-32.17248	239	.8807924	239	10.66627	239	13.46029	239	1.469662	239	-21.51359	239	-45.22716	239
	240	-14.81665	240	-60.78089	240	6.73917	240	12.42719	240	60.71945	240	45.96823	240	-69.56259	240	-63.04674	240	-27.49193	240	-40.57011	240	1.114883	240	12.90089	240	85.76223	240	38.3096	240	4.832361	240	-16.45189	240	-31.89644	240	-30.78432	240	1.373279	240	9.055343	240	13.08534	240	-.8743942	240	-21.67632	240	-45.28121	240
	241	-14.97196	241	-60.9866	241	7.735774	241	12.28534	241	61.809	241	46.6629	241	-70.41811	241	-63.57693	241	-26.89063	241	-38.99049	241	1.667553	241	14.32655	241	84.55196	241	34.33054	241	4.601184	241	-17.32905	241	-31.29106	241	-30.51486	241	-.0326398	241	5.717787	241	12.03473	241	-2.806718	241	-20.32111	241	-44.59409	241
	242	-15.73497	242	-61.4404	242	8.232859	242	12.49941	242	63.40566	242	47.6208	242	-70.83877	242	-64.6694	242	-29.35365	242	-36.71644	242	2.285898	242	13.13501	242	85.48608	242	36.61915	242	6.359721	242	-15.14696	242	-31.99356	242	-32.82453	242	-1.150059	242	4.082093	242	12.39317	242	-.7490158	242	-19.86073	242	-42.18875	242
	243	-16.31373	243	-61.03284	243	9.243258	243	13.99533	243	64.19432	243	47.966	243	-71.38171	243	-65.39622	243	-30.3646	243	-37.98319	243	2.045379	243	12.98225	243	85.55532	243	37.35243	243	4.254781	243	-14.3111	243	-32.23981	243	-33.3636	243	-1.580558	243	3.979223	243	13.74605	243	1.864483	243	-20.54286	243	-41.70914	243
	244	-16.54064	244	-60.25489	244	9.913783	244	15.42977	244	64.70026	244	48.1069	244	-70.81499	244	-66.76421	244	-31.9141	244	-38.85886	244	1.040566	244	13.31688	244	85.78698	244	38.88666	244	3.661308	244	-11.59222	244	-33.31975	244	-34.22617	244	-.5087591	244	6.935729	244	14.77177	244	4.506292	244	-21.71677	244	-48.51753	244
	245	-16.94889	245	-60.37816	245	9.458154	245	15.36956	245	65.73528	245	49.89056	245	-71.86645	245	-68.19221	245	-31.66657	245	-38.96641	245	.1176786	245	12.90707	245	85.1442	245	36.94017	245	-.6644249	245	-10.33373	245	-33.51911	245	-33.38036	245	-.7774552	245	6.259636	245	13.64245	245	3.985642	245	-24.12097	245	-53.88859	245
	246	-17.63218	246	-60.15276	246	10.46006	246	16.67393	246	65.89378	246	50.03984	246	-74.31707	246	-72.9638	246	-31.24652	246	-37.93244	246	-.7519099	246	12.25924	246	84.9874	246	36.87541	246	-1.511574E-02	246	-6.41993	246	-34.01476	246	-32.56874	246	-.9945306	246	6.113595	246	12.829	246	2.461406	246	-23.16612	246	-53.80139	246
	247	-17.8755	247	-61.15826	247	10.04234	247	16.99543	247	68.09492	247	53.47671	247	-75.05663	247	-75.82401	247	-32.03021	247	-38.66567	247	-.9035738	247	11.17444	247	88.52844	247	40.43802	247	-1.576149	247	-4.282076	247	-33.94065	247	-31.18872	247	-1.294946	247	5.205368	247	11.67363	247	2.143115E-02	247	-18.8177	247	-46.75039	247
	248	-17.80507	248	-61.5392	248	10.43604	248	16.87403	248	68.16307	248	53.17517	248	-73.58877	248	-76.26807	248	-30.79609	248	-37.80281	248	-1.12947	248	10.64952	248	89.50287	248	39.44517	248	-3.248145	248	-2.024136	248	-34.30338	248	-29.7931	248	-.6325079	248	4.938342	248	10.48997	248	-2.807464	248	-16.01525	248	-42.4743	248
	249	-17.99218	249	-61.80329	249	10.78264	249	15.97861	249	67.81469	249	52.75809	249	-73.20992	249	-76.25144	249	-31.32828	249	-37.39287	249	-1.100226	249	11.21842	249	90.6122	249	41.0857	249	-2.995691	249	.2232745	249	-35.53526	249	-31.11372	249	.2361687	249	7.034547	249	11.02135	249	-2.091304	249	-15.07277	249	-43.13986	249
	250	-18.54113	250	-62.24592	250	10.56536	250	15.98878	250	67.85712	250	52.34708	250	-74.70914	250	-76.77007	250	-31.44395	250	-37.91632	250	-2.180041	250	9.873185	250	93.80642	250	44.50598	250	-.4932785	250	2.262542	250	-36.10948	250	-31.09048	250	.1837069	250	7.167658	250	12.27355	250	.3498071	250	-14.96073	250	-41.06371	250
	251	-18.38714	251	-62.09186	251	10.41115	251	15.90524	251	68.25101	251	53.33098	251	-75.12718	251	-75.20757	251	-29.81244	251	-35.98381	251	-2.273105	251	8.804946	251	92.7457	251	42.4319	251	.9943861	251	2.667661	251	-36.22657	251	-30.68904	251	.9651979	251	6.773789	251	12.15215	251	.8106425	251	-13.7786	251	-42.91465	251
	252	-18.59809	252	-62.71215	252	10.45409	252	14.90036	252	69.34709	252	55.07678	252	-73.97383	252	-75.31204	252	-28.29458	252	-35.22313	252	-3.529174	252	9.660398	252	94.6772	252	42.98782	252	2.4941	252	-2.244656	252	-36.46637	252	-31.20908	252	.1485515	252	4.239941	252	12.1648	252	.8005291	252	-14.33566	252	-43.01884	252
	253	-18.44118	253	-63.53344	253	10.74843	253	14.70567	253	68.16872	253	53.97463	253	-73.90204	253	-77.09459	253	-28.25134	253	-34.56588	253	-4.695416	253	8.942887	253	94.8452	253	43.18196	253	6.53434	253	-.4899043	253	-35.62953	253	-29.33652	253	.4362111	253	2.891243	253	12.27506	253	.6925198	253	-12.63954	253	-41.0823	253
	254	-17.44181	254	-63.9004	254	10.47195	254	13.00744	254	68.23937	254	54.16071	254	-71.70797	254	-78.58317	254	-28.38448	254	-36.30002	254	-5.302625	254	7.965924	254	94.89497	254	43.99406	254	9.929316	254	-2.021343	254	-34.87766	254	-29.22458	254	-.427798	254	-1.000449	254	11.41294	254	1.049623	254	-12.65435	254	-37.55499	254
	255	-16.59818	255	-65.41602	255	9.90147	255	11.33704	255	67.71164	255	53.63767	255	-72.43275	255	-76.75537	255	-28.54718	255	-38.28302	255	-6.206138	255	7.619824	255	93.03023	255	41.52763	255	10.7199	255	-4.841362	255	-34.41476	255	-29.73244	255	-.755534	255	-1.614738	255	11.71267	255	1.377203	255	-12.79981	255	-37.31344	255
	256	-16.72847	256	-65.52136	256	10.34297	256	10.16031	256	67.29396	256	51.51466	256	-75.34161	256	-74.92871	256	-29.63684	256	-39.95886	256	-7.415507	256	3.625316	256	92.16198	256	41.06512	256	13.31818	256	-2.292487	256	-34.36618	256	-30.80785	256	.2702269	256	.1828774	256	12.62557	256	3.044642	256	-11.63566	256	-36.04277	256
	257	-17.49732	257	-66.5528	257	10.67653	257	8.846332	257	67.49559	257	50.51992	257	-76.08733	257	-74.96918	257	-31.34873	257	-38.81141	257	-8.887607	257	1.030823	257	92.84582	257	41.78843	257	16.02142	257	-2.521178	257	-32.73167	257	-29.55172	257	.4966262	257	-.2658049	257	13.62156	257	3.501202	257	-10.05898	257	-31.80703	257
	258	-16.96807	258	-66.5304	258	10.91923	258	6.908526	258	66.01084	258	49.32709	258	-76.84801	258	-74.20682	258	-32.75	258	-36.06768	258	-9.198174	258	-.2240958	258	88.65444	258	34.7243	258	17.43081	258	.2670527	258	-31.98465	258	-28.61794	258	.4865752	258	.1430763	258	13.02488	258	3.048166	258	-6.719282	258	-26.54358	258
	259	-16.57629	259	-66.10569	259	9.533995	259	6.203195	259	62.84968	259	48.24055	259	-77.36722	259	-75.37286	259	-36.19807	259	-37.29021	259	-9.883068	259	-1.498228	259	94.88963	259	40.50279	259	9.908979	259	.172683	259	-31.65615	259	-28.2622	259	4.763424E-02	259	-.3450433	259	13.83509	259	4.782624	259	-3.870998	259	-21.13329	259
	260	-16.23439	260	-66.39226	260	10.00603	260	6.886425	260	59.04142	260	45.01295	260	-78.29465	260	-77.38248	260	-37.18691	260	-37.13749	260	-11.08257	260	-1.666328	260	90.48574	260	38.64922	260	2.892657	260	-1.173695	260	-31.50153	260	-29.21902	260	-.1489876	260	-.4075063	260	13.37104	260	2.403468	260	-.3349051	260	-15.32816	260
	261	-16.06658	261	-65.72032	261	10.09978	261	5.392826	261	56.01957	261	42.39957	261	-76.18007	261	-76.72992	261	-37.57214	261	-36.67022	261	-12.22505	261	-3.896675	261	88.83394	261	39.65063	261	3.529464	261	3.556332	261	-32.58128	261	-31.03395	261	-2.477527E-02	261	-.8795646	261	11.94452	261	-1.255424	261	.3428493	261	-13.74434	261
	262	-15.89326	262	-65.58163	262	9.100158	262	4.117929	262	53.49703	262	40.56057	262	-77.25132	262	-76.90686	262	-37.64061	262	-35.26344	262	-13.21861	262	-4.878201	262	87.74431	262	43.34917	262	6.28448	262	4.514792	262	-32.58416	262	-31.97415	262	-.4163442	262	-2.838486	262	10.73829	262	-2.907949	262	-1.576428	262	-20.8872	262
	263	-15.19867	263	-64.76738	263	7.919645	263	4.213962	263	49.87378	263	37.53951	263	-78.64745	263	-79.76754	263	-37.48623	263	-34.54458	263	-14.51262	263	-6.898905	263	82.30043	263	36.14242	263	10.09581	263	-.6224173	263	-32.37705	263	-31.03143	263	-.9465897	263	-4.895673	263	9.593342	263	-3.468138	263	-1.99897	263	-24.67022	263
	264	-14.88092	264	-64.92024	264	7.26598	264	4.170579	264	48.88966	264	38.42204	264	-78.41211	264	-79.78083	264	-36.52077	264	-32.94656	264	-16.21464	264	-6.635448	264	85.56047	264	41.06942	264	9.110803	264	-.4620176	264	-32.35987	264	-29.50902	264	-1.645506	264	-5.237465	264	9.766983	264	-2.948393	264	-.1337636	264	-22.88023	264
	265	-14.12437	265	-63.76263	265	6.011635	265	3.712143	265	45.34914	265	36.67708	265	-78.56453	265	-79.73012	265	-36.30605	265	-35.04803	265	-15.96111	265	-6.676599	265	87.08764	265	40.26785	265	2.694198	265	.1915866	265	-32.94923	265	-28.84402	265	-1.380362	265	-4.670295	265	9.055864	265	-3.98597	265	1.639437	265	-19.46914	265
	266	-13.36853	266	-63.43077	266	5.32162	266	2.483752	266	42.6563	266	34.66748	266	-79.00401	266	-81.3697	266	-35.36993	266	-34.4171	266	-16.96118	266	-6.958861	266	86.9588	266	38.36716	266	-1.957362	266	3.388985	266	-33.4603	266	-28.29203	266	-.664861	266	-3.866567	266	9.49614	266	-2.770571	266	1.394476	266	-18.88552	266
	267	-12.91683	267	-63.21357	267	5.160678	267	1.726204	267	40.78094	267	33.73196	267	-78.83199	267	-81.86232	267	-32.56869	267	-32.99704	267	-17.71604	267	-6.193839	267	89.82705	267	39.18097	267	-4.192108	267	2.996321	267	-33.633	267	-28.06808	267	-1.081305	267	-4.328958	267	9.262869	267	-1.646288	267	1.040502	267	-19.33274	267
	268	-12.34667	268	-62.32051	268	4.013265	268	-.2761304	268	39.75712	268	34.71423	268	-79.48186	268	-82.31049	268	-29.2277	268	-30.95255	268	-19.4976	268	-6.363145	268	86.47884	268	38.41442	268	-2.368316	268	4.386567	268	-33.72289	268	-28.04012	268	-.85705	268	-4.582314	268	9.07985	268	-4.248478	268	4.263163E-02	268	-21.33009	268
	269	-12.83009	269	-61.69797	269	2.974	269	-1.7593	269	38.41403	269	33.02816	269	-78.45308	269	-82.51717	269	-27.70582	269	-31.33111	269	-20.36493	269	-8.062193	269	78.30806	269	34.19745	269	-3.212407	269	.8524078	269	-33.89746	269	-28.73298	269	-1.280405	269	-5.301537	269	6.954984	269	-8.078351	269	-1.876864	269	-23.88549	269
	270	-12.49248	270	-59.86723	270	2.30639	270	-2.374446	270	37.91917	270	29.67899	270	-79.3463	270	-83.52525	270	-26.71083	270	-31.0307	270	-20.01253	270	-7.739487	270	75.77266	270	34.52025	270	-.3490198	270	-1.113734	270	-33.75309	270	-28.62426	270	-1.481947	270	-6.589894	270	6.968101	270	-9.738155	270	-1.997444	270	-21.72274	270
	271	-12.3027	271	-58.91156	271	1.139088	271	-4.642037	271	38.5559	271	28.41831	271	-78.3687	271	-82.60181	271	-25.87058	271	-30.68901	271	-19.86819	271	-10.56256	271	77.19267	271	35.94774	271	2.094043	271	.313617	271	-33.08839	271	-27.81898	271	-1.720612	271	-6.702858	271	7.189243	271	-7.992755	271	-3.345898	271	-21.48755	271
	272	-11.57168	272	-58.07495	272	-1.346966E-02	272	-6.982289	272	36.25257	272	26.00096	272	-79.3298	272	-82.92774	272	-25.60385	272	-30.81103	272	-20.31159	272	-13.45042	272	76.27637	272	32.2922	272	3.227694	272	-2.744772	272	-32.44288	272	-26.96804	272	-1.876955	272	-6.153549	272	8.231004	272	-4.979679	272	-4.493978	272	-23.92141	272
	273	-11.34211	273	-58.81126	273	-.8173821	273	-9.059268	273	36.46798	273	26.11509	273	-80.49718	273	-83.24534	273	-25.13989	273	-30.55199	273	-21.85967	273	-16.04704	273	75.98488	273	31.43266	273	4.879282	273	-5.665381	273	-31.96703	273	-25.34237	273	-2.195838	273	-5.001829	273	9.533151	273	-.489614	273	-5.259738	273	-25.48955	273
	274	-11.67449	274	-59.63561	274	-2.252262	274	-11.06677	274	37.37337	274	26.10531	274	-79.64632	274	-82.32471	274	-25.15165	274	-28.87603	274	-21.95965	274	-16.26577	274	73.53316	274	30.74605	274	4.200707	274	-7.425974	274	-30.80772	274	-24.76199	274	-3.445402	274	-6.11208	274	9.540869	274	1.259941	274	-4.759102	274	-26.57712	274
	275	-12.08015	275	-58.38427	275	-4.374496	275	-13.66571	275	37.91927	275	28.53879	275	-79.13014	275	-81.23779	275	-26.34124	275	-26.46008	275	-23.51275	275	-14.80092	275	69.03737	275	29.5807	275	3.410331	275	-8.619381	275	-32.23736	275	-26.58502	275	-4.47329	275	-9.291111	275	8.142076	275	1.525918	275	-3.188862	275	-26.55345	275
	276	-11.78665	276	-57.57406	276	-5.253417	276	-16.05212	276	38.00245	276	29.92044	276	-79.29558	276	-81.63066	276	-27.02533	276	-27.95804	276	-24.68451	276	-15.75149	276	68.04823	276	30.87609	276	2.601177	276	-8.308832	276	-32.63643	276	-28.56844	276	-6.125017	276	-13.35698	276	7.908933	276	2.23667	276	-2.030592	276	-25.54317	276
	277	-11.96597	277	-56.99266	277	-5.672307	277	-18.19614	277	37.86582	277	30.34584	277	-78.81658	277	-82.29964	277	-28.87337	277	-28.77671	277	-26.11672	277	-17.23232	277	65.80258	277	31.52471	277	2.482468	277	-9.714908	277	-32.73499	277	-28.73879	277	-6.564562	277	-14.93956	277	8.834066	277	2.708811	277	-1.294669	277	-25.08804	277
	278	-13.08016	278	-56.9705	278	-7.666044	278	-21.48609	278	39.25	278	32.28223	278	-79.20154	278	-81.01848	278	-28.20432	278	-28.36912	278	-26.79968	278	-17.78172	278	64.27596	278	30.93567	278	-.80167	278	-9.611132	278	-33.07532	278	-29.60237	278	-6.139419	278	-14.34093	278	8.798341	278	3.156677	278	-.7217124	278	-24.73544	278
	279	-12.83685	279	-57.03446	279	-8.847268	279	-21.98708	279	38.88061	279	32.65904	279	-78.03239	279	-81.3383	279	-27.606	279	-27.8728	279	-28.37592	279	-22.14478	279	64.58148	279	32.1354	279	-3.259809	279	-9.617052	279	-33.59795	279	-29.14694	279	-6.738863	279	-14.16423	279	9.123232	279	4.622158	279	-1.310445	279	-27.65777	279
	280	-12.27196	280	-57.88332	280	-9.48164	280	-22.50988	280	39.25405	280	32.20883	280	-77.21022	280	-80.84177	280	-26.75269	280	-28.83899	280	-30.3889	280	-24.5421	280	63.89407	280	30.25897	280	-3.657033	280	-7.37875	280	-33.58555	280	-28.50833	280	-5.544593	280	-12.72761	280	9.928801	280	5.486291	280	.4455945	280	-25.33028	280
	281	-12.85597	281	-58.44944	281	-11.20674	281	-23.65262	281	39.14825	281	33.63426	281	-75.71515	281	-79.83684	281	-26.53526	281	-28.7737	281	-32.81791	281	-25.21857	281	64.4823	281	31.13485	281	-5.178226	281	-6.455905	281	-33.24208	281	-26.83039	281	-6.871405	281	-14.61152	281	10.36226	281	6.279793	281	2.333713	281	-22.95992	281
	282	-13.19622	282	-56.73222	282	-11.57003	282	-23.98506	282	37.53405	282	33.15139	282	-74.73699	282	-79.48392	282	-26.09681	282	-30.12469	282	-34.4215	282	-25.22827	282	62.81551	282	32.30238	282	-7.186086	282	-3.630273	282	-34.40505	282	-27.60528	282	-6.225709	282	-15.229	282	11.10254	282	6.991946	282	2.488222	282	-22.407	282
	283	-13.85574	283	-56.90681	283	-11.98972	283	-23.4332	283	37.24031	283	33.63359	283	-76.64432	283	-80.07558	283	-27.25578	283	-31.25402	283	-37.39362	283	-25.35081	283	61.46766	283	34.13992	283	-10.42538	283	-.9149277	283	-35.06265	283	-27.15879	283	-6.832186	283	-17.36212	283	13.05965	283	9.877346	283	1.308481	283	-21.5032	283
	284	-13.43157	284	-57.1786	284	-11.90026	284	-22.5983	284	36.32	284	33.12165	284	-74.84019	284	-78.39477	284	-27.55823	284	-29.38635	284	-38.69176	284	-25.32797	284	58.99714	284	33.20421	284	-12.59459	284	-1.290128	284	-34.94022	284	-27.25924	284	-6.129004	284	-16.45069	284	13.42459	284	6.613358	284	.9208539	284	-22.06743	284
	285	-13.53777	285	-58.43226	285	-12.87357	285	-22.43082	285	35.7993	285	33.33305	285	-76.02678	285	-78.15543	285	-28.23452	285	-29.01175	285	-39.67766	285	-26.45992	285	57.49907	285	31.86384	285	-7.563559	285	.1351643	285	-34.57022	285	-27.1638	285	-6.861174	285	-17.37589	285	12.72335	285	2.983029	285	-1.218981	285	-23.60711	285
	286	-13.84428	286	-58.68071	286	-12.4493	286	-20.65217	286	33.09502	286	30.71672	286	-76.18911	286	-79.2151	286	-29.35105	286	-30.15784	286	-40.24607	286	-27.68864	286	56.4722	286	32.59356	286	-6.562453	286	-4.003497	286	-33.49572	286	-26.27537	286	-7.17214	286	-17.72104	286	13.26691	286	3.245431	286	-3.351681	286	-26.45412	286
	287	-14.60898	287	-58.78245	287	-12.77988	287	-20.00406	287	31.65406	287	29.47081	287	-76.28225	287	-79.72882	287	-29.95628	287	-30.5804	287	-39.85736	287	-28.90013	287	53.78013	287	31.34614	287	-6.545578	287	-2.942569	287	-33.2029	287	-25.41022	287	-7.875451	287	-18.7341	287	13.78333	287	4.118388	287	-3.512096	287	-26.29666	287
	288	-15.00861	288	-58.65923	288	-12.76617	288	-20.63336	288	30.66949	288	27.58083	288	-76.35152	288	-77.76803	288	-31.24573	288	-31.48444	288	-40.3192	288	-29.11873	288	51.98934	288	31.02027	288	-11.15825	288	-7.965541	288	-32.54536	288	-25.32493	288	-9.409936	288	-20.59549	288	14.05639	288	6.327111	288	-5.4126	288	-27.76856	288
	289	-14.56946	289	-58.09692	289	-12.59845	289	-21.13256	289	27.71315	289	23.10354	289	-74.6666	289	-78.8153	289	-32.9334	289	-31.06654	289	-39.83773	289	-29.07511	289	49.95012	289	30.5714	289	-11.5037	289	-9.931304	289	-32.44583	289	-27.88073	289	-9.519191	289	-20.65158	289	13.97822	289	7.619696	289	-8.648493	289	-28.85618	289
	290	-15.23615	290	-58.45908	290	-12.71535	290	-22.1141	290	26.77214	290	21.89071	290	-73.72855	290	-79.61408	290	-33.56217	290	-31.56349	290	-40.21814	290	-30.07525	290	47.28712	290	29.77477	290	-11.3605	290	-11.92094	290	-31.88343	290	-28.54176	290	-10.49015	290	-21.5535	290	13.47305	290	9.21258	290	-8.308307	290	-29.3534	290
	291	-15.12687	291	-58.35934	291	-13.06862	291	-23.27184	291	25.41887	291	20.65442	291	-72.64191	291	-77.69316	291	-33.42191	291	-31.18426	291	-39.50964	291	-29.0963	291	43.48864	291	29.28987	291	-9.856153	291	-14.80937	291	-30.99077	291	-28.42254	291	-10.93066	291	-20.62212	291	12.12931	291	8.325753	291	-8.191053	291	-28.55305	291
	292	-14.30009	292	-58.60892	292	-13.26476	292	-26.06396	292	24.01386	292	19.83479	292	-71.51967	292	-75.67406	292	-35.36111	292	-31.94546	292	-38.54943	292	-28.20115	292	40.34511	292	29.29729	292	-9.479454	292	-15.92054	292	-30.5801	292	-27.3109	292	-12.21167	292	-21.50105	292	11.37571	292	8.708293	292	-6.807661	292	-27.12707	292
	293	-14.14946	293	-58.52557	293	-13.68198	293	-27.8613	293	22.01159	293	18.17237	293	-70.75587	293	-73.41776	293	-36.82061	293	-34.79324	293	-39.30307	293	-26.79806	293	38.01576	293	30.54114	293	-10.14882	293	-17.53619	293	-29.8865	293	-26.1183	293	-12.85904	293	-22.47916	293	11.95981	293	10.12035	293	-6.090024	293	-26.03217	293
	294	-13.9314	294	-58.58272	294	-14.48343	294	-29.3585	294	20.14904	294	16.5685	294	-69.39635	294	-72.86524	294	-37.59409	294	-33.27855	294	-39.06444	294	-25.74333	294	36.00244	294	31.49658	294	-12.47819	294	-18.97363	294	-29.64559	294	-25.51	294	-13.57773	294	-23.49032	294	11.5633	294	12.3039	294	-4.202597	294	-24.44681	294
	295	-14.38833	295	-59.25013	295	-16.13744	295	-31.90003	295	20.15001	295	18.1758	295	-68.44743	295	-69.95119	295	-37.8486	295	-32.58304	295	-39.7401	295	-27.46598	295	34.0421	295	33.85811	295	-11.21199	295	-19.13392	295	-30.01675	295	-26.32708	295	-14.48865	295	-23.80393	295	11.28816	295	13.52149	295	-5.076288	295	-27.40864	295
	296	-14.15245	296	-60.35441	296	-16.77651	296	-33.14108	296	18.66784	296	16.92426	296	-68.11646	296	-71.07186	296	-38.34708	296	-30.5724	296	-40.13851	296	-29.05483	296	31.07776	296	33.43179	296	-15.95877	296	-20.74483	296	-31.30237	296	-28.57081	296	-13.81673	296	-23.30591	296	11.2937	296	15.32835	296	-4.249287	296	-27.7688	296
	297	-14.45137	297	-61.16716	297	-17.14943	297	-34.38165	297	19.00925	297	19.07186	297	-66.00252	297	-70.62616	297	-36.34901	297	-30.14404	297	-40.81651	297	-30.78373	297	28.2885	297	34.64124	297	-13.86102	297	-18.92804	297	-31.02872	297	-27.87161	297	-15.42437	297	-25.37661	297	11.06167	297	14.77557	297	-2.492083	297	-25.20025	297
	298	-14.78741	298	-61.40788	298	-18.30546	298	-36.14179	298	18.6633	298	18.88057	298	-62.37386	298	-72.17822	298	-35.57851	298	-29.88419	298	-41.19193	298	-30.94761	298	26.17834	298	36.72219	298	-19.31808	298	-20.54019	298	-31.01104	298	-26.94102	298	-16.27566	298	-26.83363	298	11.10634	298	13.9106	298	-2.132636	298	-24.29887	298
	299	-14.65946	299	-60.92616	299	-18.91947	299	-37.46344	299	16.6025	299	17.83342	299	-62.32816	299	-71.42631	299	-34.54159	299	-30.68675	299	-43.79845	299	-31.30764	299	22.54886	299	37.57558	299	-20.13684	299	-18.95988	299	-31.62449	299	-27.00295	299	-16.01921	299	-27.03208	299	11.34208	299	13.64435	299	-4.008733	299	-27.04651	299
	300	-15.01019	300	-61.41903	300	-19.61154	300	-38.48315	300	16.14112	300	17.66229	300	-64.14783	300	-68.90796	300	-35.03945	300	-30.91265	300	-46.20794	300	-33.69323	300	21.57051	300	39.22278	300	-22.59544	300	-18.18567	300	-31.55056	300	-26.48511	300	-16.64877	300	-28.79444	300	11.6649	300	13.93027	300	-4.686656	300	-29.4129	300
	301	-14.80105	301	-61.39553	301	-20.22853	301	-38.32655	301	15.31997	301	17.17782	301	-63.29218	301	-66.96776	301	-32.20996	301	-29.46775	301	-47.45533	301	-34.98743	301	19.36086	301	39.92753	301	-21.73217	301	-18.24709	301	-31.20452	301	-25.90917	301	-16.30278	301	-29.97667	301	11.98715	301	13.66158	301	-5.802544	301	-31.90866	301
	302	-15.16797	302	-61.41858	302	-21.24357	302	-40.11131	302	15.60416	302	17.76294	302	-60.54839	302	-65.11037	302	-31.16226	302	-29.30092	302	-48.89158	302	-35.26664	302	15.5301	302	37.97579	302	-21.60123	302	-16.77793	302	-30.62291	302	-25.00613	302	-17.17354	302	-32.61349	302	12.02614	302	13.44164	302	-8.574696	302	-36.19202	302
	303	-14.7006	303	-61.47024	303	-21.5843	303	-40.32572	303	14.92394	303	17.07759	303	-61.17014	303	-66.36078	303	-29.96897	303	-28.58561	303	-49.53454	303	-40.42852	303	12.88437	303	36.8436	303	-21.46668	303	-14.39096	303	-30.25032	303	-24.05706	303	-17.40461	303	-32.36561	303	12.6785	303	14.58298	303	-9.976993	303	-37.32818	303
	304	-14.74892	304	-61.1028	304	-21.37439	304	-40.54457	304	14.7851	304	16.5878	304	-59.60545	304	-65.97023	304	-30.25428	304	-27.17716	304	-50.77143	304	-40.12451	304	10.25838	304	37.81359	304	-19.14333	304	-12.03854	304	-29.8476	304	-23.9515	304	-18.08652	304	-34.04142	304	12.78121	304	14.67067	304	-9.950247	304	-37.92036	304
	305	-14.79225	305	-60.59809	305	-21.65245	305	-42.15324	305	15.92197	305	16.38533	305	-56.84247	305	-66.86381	305	-30.20646	305	-28.08961	305	-50.87006	305	-39.75969	305	8.659239	305	38.77055	305	-21.44491	305	-12.81549	305	-29.74071	305	-24.33518	305	-18.69193	305	-35.37051	305	13.52008	305	15.38287	305	-12.68884	305	-40.74476	305
	306	-14.22254	306	-60.06863	306	-21.25597	306	-41.48702	306	15.87162	306	15.00483	306	-56.99889	306	-68.63986	306	-30.21277	306	-27.58458	306	-52.42584	306	-41.33241	306	5.363188	306	38.82027	306	-18.41354	306	-10.85912	306	-29.89623	306	-25.21555	306	-18.81141	306	-34.72387	306	13.39324	306	16.62002	306	-15.791	306	-42.63611	306
	307	-14.15088	307	-60.98114	307	-21.19736	307	-40.86256	307	17.82319	307	17.59837	307	-56.05152	307	-66.25393	307	-30.58763	307	-27.67805	307	-53.09188	307	-40.90075	307	2.832152	307	39.60473	307	-17.67311	307	-14.03398	307	-28.32889	307	-23.65547	307	-20.73228	307	-35.56907	307	14.13014	307	18.19105	307	-15.68923	307	-41.66516	307
	308	-13.77928	308	-61.34902	308	-21.02988	308	-41.51006	308	19.61657	308	18.16051	308	-55.57193	308	-64.22472	308	-29.86766	308	-26.19866	308	-52.7189	308	-40.71617	308	-.6049194	308	38.80683	308	-21.65906	308	-15.1455	308	-27.92105	308	-23.10703	308	-21.5724	308	-35.8084	308	13.35993	308	17.58435	308	-14.48617	308	-39.79232	308
	309	-14.46927	309	-59.93192	309	-21.86345	309	-40.69308	309	21.60272	309	20.58124	309	-55.23975	309	-62.30155	309	-31.27764	309	-28.17469	309	-51.16568	309	-41.18495	309	-1.972027	309	39.93474	309	-19.09744	309	-14.66801	309	-27.46488	309	-23.00586	309	-23.22164	309	-38.75386	309	13.74284	309	17.72817	309	-15.74902	309	-40.93024	309
	310	-14.96597	310	-59.50977	310	-22.79593	310	-39.60444	310	21.96774	310	20.15727	310	-55.26333	310	-61.33126	310	-33.82331	310	-28.70815	310	-50.92366	310	-40.34513	310	-5.076785	310	41.23112	310	-14.22339	310	-16.79595	310	-27.2379	310	-22.70362	310	-25.05236	310	-40.71941	310	12.85552	310	17.94171	310	-17.74801	310	-48.64005	310
	311	-14.67587	311	-58.40194	311	-24.51493	311	-40.53886	311	22.59111	311	20.72085	311	-52.31178	311	-59.70422	311	-34.93697	311	-29.54472	311	-49.76982	311	-39.78896	311	-6.886884	311	41.22824	311	-13.81443	311	-20.88065	311	-27.74051	311	-23.49721	311	-26.3043	311	-41.46189	311	12.63291	311	17.37611	311	-20.67017	311	-52.48763	311
	312	-15.32995	312	-58.20405	312	-25.34294	312	-42.29402	312	23.17587	312	21.05851	312	-51.00967	312	-57.60206	312	-34.72087	312	-27.87373	312	-48.94907	312	-38.00006	312	-7.4372	312	43.43085	312	-14.7321	312	-22.80887	312	-27.69065	312	-24.25744	312	-26.96283	312	-41.2571	312	10.87046	312	18.0224	312	-22.02592	312	-56.07103	312
	313	-15.45038	313	-57.51965	313	-26.98978	313	-44.1474	313	23.42374	313	19.55079	313	-48.8224	313	-59.81291	313	-34.02719	313	-27.50469	313	-47.57304	313	-38.94951	313	-11.01034	313	42.27993	313	-17.73338	313	-24.73992	313	-27.46979	313	-23.92138	313	-27.03313	313	-39.59389	313	9.82242	313	18.11653	313	-20.62707	313	-54.51403	313
	314	-17.19412	314	-58.31736	314	-29.47427	314	-46.43329	314	25.02807	314	22.35545	314	-48.79502	314	-58.4644	314	-35.10611	314	-26.66572	314	-47.64166	314	-38.07811	314	-13.27866	314	44.70555	314	-18.35654	314	-23.43402	314	-26.93165	314	-23.14031	314	-28.07261	314	-39.97754	314	10.3757	314	18.74918	314	-18.61936	314	-49.27303	314
	315	-17.23882	315	-57.97886	315	-32.15682	315	-48.65584	315	24.96098	315	21.34654	315	-48.66332	315	-57.6342	315	-34.56684	315	-28.81916	315	-46.20286	315	-36.74088	315	-15.39371	315	45.33177	315	-19.62381	315	-22.15229	315	-27.45481	315	-23.3476	315	-28.50993	315	-40.4826	315	9.464987	315	15.71727	315	-16.97384	315	-46.11903	315
	316	-17.27611	316	-58.14913	316	-34.99236	316	-51.53393	316	23.81865	316	21.86177	316	-47.44359	316	-59.22807	316	-34.48202	316	-29.15157	316	-46.71146	316	-35.04417	316	-14.25137	316	48.34339	316	-18.71634	316	-21.02695	316	-28.03148	316	-22.80665	316	-29.5216	316	-40.70142	316	10.07831	316	14.65848	316	-17.04027	316	-43.46025	316
	317	-17.88274	317	-59.65139	317	-36.06416	317	-54.3322	317	22.27238	317	21.51396	317	-47.43311	317	-60.21134	317	-34.18634	317	-28.73895	317	-47.25006	317	-34.33494	317	-14.66038	317	47.72903	317	-21.40117	317	-22.21916	317	-27.98138	317	-21.89832	317	-29.21663	317	-40.82566	317	10.75766	317	14.40794	317	-17.28746	317	-41.35683	317
	318	-18.64968	318	-59.76033	318	-37.3239	318	-57.9607	318	22.93075	318	23.39692	318	-46.57401	318	-60.59966	318	-33.00135	318	-27.1485	318	-48.53502	318	-35.74048	318	-17.41553	318	47.79948	318	-18.52115	318	-19.03947	318	-28.19715	318	-23.07335	318	-28.6914	318	-41.24046	318	11.19289	318	15.57599	318	-18.09981	318	-40.23843	318
	319	-19.42639	319	-60.67112	319	-39.24512	319	-61.17266	319	22.91824	319	24.0146	319	-47.25084	319	-62.24096	319	-32.66455	319	-25.76136	319	-48.15205	319	-34.89783	319	-19.63222	319	46.81462	319	-19.50179	319	-19.80112	319	-28.07395	319	-23.72695	319	-30.03223	319	-43.08381	319	11.50943	319	17.48217	319	-18.6118	319	-45.54421	319
	320	-19.01893	320	-60.26802	320	-39.51189	320	-61.54385	320	23.2519	320	23.64857	320	-46.8327	320	-61.87477	320	-33.00098	320	-24.01558	320	-48.17262	320	-32.87303	320	-22.2658	320	46.44976	320	-22.55686	320	-20.97292	320	-27.96011	320	-24.14766	320	-29.87206	320	-44.54021	320	11.9751	320	16.9864	320	-22.01338	320	-52.0148	320
	321	-19.85798	321	-61.09368	321	-39.98985	321	-64.84325	321	24.59994	321	23.45294	321	-45.28013	321	-60.09178	321	-33.89362	321	-25.16158	321	-48.28066	321	-31.3541	321	-21.92628	321	46.74246	321	-20.73934	321	-16.47264	321	-26.86145	321	-23.4596	321	-30.80811	321	-46.92411	321	10.51833	321	13.28952	321	-23.76999	321	-53.66178	321
	322	-19.69984	322	-60.84365	322	-40.69175	322	-66.65005	322	23.58011	322	21.1535	322	-45.04288	322	-60.21412	322	-33.18223	322	-27.75992	322	-46.40425	322	-29.0034	322	-22.67994	322	46.29531	322	-19.78824	322	-13.9839	322	-26.63427	322	-23.79218	322	-30.18698	322	-47.50027	322	11.29039	322	14.85117	322	-26.0985	322	-55.37419	322
	323	-20.62877	323	-61.35812	323	-40.97039	323	-66.26275	323	23.51493	323	21.09262	323	-46.46064	323	-61.12862	323	-33.9344	323	-29.48265	323	-45.93752	323	-27.41036	323	-24.52764	323	46.11082	323	-23.58544	323	-18.02341	323	-25.74984	323	-23.50346	323	-30.54554	323	-48.71482	323	11.88887	323	15.47114	323	-26.16689	323	-53.28113	323
	324	-20.60637	324	-62.19312	324	-40.91684	324	-66.54619	324	24.19921	324	22.82586	324	-46.37547	324	-61.60664	324	-33.86186	324	-28.28779	324	-44.83575	324	-29.17231	324	-26.78969	324	43.98377	324	-19.35081	324	-14.74843	324	-24.25432	324	-22.521	324	-31.50926	324	-49.86106	324	12.12284	324	17.43183	324	-26.81047	324	-50.44767	324
	325	-20.16219	325	-61.67982	325	-41.0069	325	-67.19322	325	24.80159	325	23.63212	325	-45.69972	325	-61.08826	325	-35.62153	325	-27.48484	325	-44.10202	325	-27.51966	325	-28.09349	325	44.55333	325	-17.30844	325	-17.5083	325	-23.78142	325	-21.53216	325	-31.55613	325	-49.14403	325	11.22993	325	17.49637	325	-25.3277	325	-50.68238	325
	326	-20.49149	326	-61.98127	326	-41.16868	326	-68.21215	326	25.37739	326	23.96112	326	-46.0858	326	-64.58671	326	-37.32875	326	-27.24142	326	-42.48113	326	-26.07956	326	-27.50501	326	45.72155	326	-17.93159	326	-18.10202	326	-23.33104	326	-21.00821	326	-32.81845	326	-51.00235	326	12.21912	326	18.84142	326	-23.94432	326	-49.43488	326
	327	-20.80624	327	-62.10377	327	-40.48601	327	-68.11075	327	23.91718	327	22.29075	327	-44.65867	327	-65.76099	327	-39.24685	327	-28.92815	327	-41.85511	327	-27.07664	327	-26.44143	327	47.37	327	-15.6732	327	-16.38457	327	-24.08898	327	-23.02741	327	-34.63557	327	-54.49285	327	12.55396	327	19.7855	327	-21.49844	327	-48.81432	327
	328	-21.10717	328	-62.4061	328	-41.55823	328	-70.66532	328	23.85497	328	22.58451	328	-46.387	328	-61.73571	328	-39.4696	328	-28.10313	328	-41.50962	328	-27.2467	328	-25.45848	328	48.95928	328	-16.09966	328	-18.21839	328	-24.62209	328	-24.36073	328	-36.4198	328	-57.9343	328	13.24929	328	21.48361	328	-21.51555	328	-50.1004	328
	329	-20.96838	329	-62.5974	329	-41.38226	329	-71.97807	329	22.51249	329	21.11089	329	-45.35284	329	-59.65948	329	-39.65966	329	-28.98791	329	-42.61139	329	-30.30596	329	-26.00312	329	48.39219	329	-14.36055	329	-19.04891	329	-24.17688	329	-23.99328	329	-37.4966	329	-57.89286	329	13.37003	329	23.65526	329	-21.63949	329	-51.17088	329
	330	-20.8232	330	-62.6116	330	-42.65372	330	-72.5214	330	22.06314	330	21.303	330	-44.35457	330	-58.73052	330	-39.22305	330	-27.34154	330	-41.65892	330	-30.16933	330	-27.44428	330	47.79633	330	-13.55176	330	-17.77527	330	-24.60324	330	-24.68381	330	-37.89726	330	-57.49487	330	13.55042	330	23.38319	330	-19.5355	330	-49.97289	330
	331	-21.20296	331	-63.86386	331	-42.86346	331	-72.05717	331	22.99237	331	23.3712	331	-42.4427	331	-55.99965	331	-39.13713	331	-28.52982	331	-41.86198	331	-30.39213	331	-24.91019	331	50.38955	331	-13.4574	331	-19.25626	331	-24.57965	331	-23.15696	331	-38.98412	331	-57.24477	331	13.77961	331	20.5813	331	-17.32437	331	-48.20612	331
	332	-21.25811	332	-63.25329	332	-43.21401	332	-71.42345	332	21.85308	332	22.29612	332	-41.71497	332	-54.45559	332	-39.35538	332	-27.636	332	-41.49209	332	-30.19519	332	-24.86703	332	50.21931	332	-18.90533	332	-19.58899	332	-25.29014	332	-23.13508	332	-38.50529	332	-55.94738	332	12.05724	332	17.73178	332	-16.89033	332	-46.12438	332
	333	-21.29907	333	-63.50561	333	-42.15352	333	-70.10197	333	21.93402	333	21.4394	333	-42.25821	333	-54.37293	333	-38.43982	333	-29.35921	333	-42.06939	333	-30.96975	333	-26.16804	333	51.24282	333	-15.6261	333	-15.39855	333	-25.19532	333	-22.75435	333	-39.83282	333	-57.11748	333	12.78504	333	18.70134	333	-16.93822	333	-44.54076	333
	334	-20.68148	334	-63.82471	334	-41.73094	334	-69.3466	334	20.36481	334	18.22851	334	-42.74617	334	-54.67233	334	-36.82687	334	-27.94261	334	-41.43986	334	-31.41951	334	-25.20744	334	54.42334	334	-10.91962	334	-14.7778	334	-25.41101	334	-23.38719	334	-39.71498	334	-56.7401	334	12.90091	334	19.03659	334	-16.49771	334	-42.73094	334
	335	-20.48256	335	-64.84966	335	-41.7734	335	-68.78371	335	19.43402	335	19.40325	335	-40.86495	335	-55.76182	335	-34.8396	335	-26.02391	335	-43.3042	335	-30.72318	335	-26.92907	335	52.88814	335	-12.45868	335	-17.87465	335	-24.93353	335	-23.36763	335	-39.63487	335	-56.31402	335	12.72281	335	18.61552	335	-19.01844	335	-42.89573	335
	336	-20.76501	336	-65.43725	336	-41.23188	336	-67.14134	336	19.73959	336	18.77886	336	-41.50673	336	-56.04752	336	-33.54712	336	-25.71262	336	-43.61507	336	-31.86249	336	-29.80658	336	51.08981	336	-10.85912	336	-19.03827	336	-23.85537	336	-22.04144	336	-40.55415	336	-56.13734	336	11.63482	336	17.34331	336	-19.54372	336	-40.83092	336
	337	-20.77037	337	-64.51044	337	-40.8919	337	-65.7457	337	18.85988	337	17.94772	337	-41.8804	337	-56.48043	337	-32.21486	337	-26.30122	337	-43.93969	337	-31.29279	337	-28.7704	337	50.50064	337	-11.88237	337	-17.28145	337	-23.56153	337	-20.62384	337	-40.43297	337	-55.21227	337	10.84656	337	15.68931	337	-18.25915	337	-36.95798	337
	338	-20.18522	338	-64.8202	338	-42.08414	338	-66.11127	338	18.6586	338	20.24653	338	-38.25679	338	-54.78954	338	-32.0484	338	-25.33579	338	-44.48055	338	-33.73714	338	-25.25577	338	53.32349	338	-14.16751	338	-16.58629	338	-22.48505	338	-20.09293	338	-41.94469	338	-58.22436	338	10.49057	338	15.18975	338	-21.35515	338	-36.64021	338
	339	-19.63786	339	-64.96843	339	-43.11756	339	-66.6907	339	16.70657	339	19.60767	339	-36.85822	339	-54.9102	339	-32.13796	339	-25.40994	339	-43.9369	339	-34.22092	339	-26.64429	339	51.042	339	-17.1047	339	-16.87574	339	-22.87597	339	-22.13271	339	-42.22635	339	-58.77247	339	9.085541	339	13.86827	339	-22.29552	339	-38.58036	339
	340	-19.3905	340	-66.27018	340	-44.56975	340	-68.53127	340	16.99064	340	21.19047	340	-38.7423	340	-55.05564	340	-32.20014	340	-25.12572	340	-44.43856	340	-35.89238	340	-25.48364	340	51.10636	340	-17.03259	340	-12.83788	340	-21.85966	340	-22.45646	340	-42.73817	340	-59.55239	340	10.15243	340	16.09695	340	-23.34084	340	-38.47488	340
	341	-20.05253	341	-66.7225	341	-46.17099	341	-70.84944	341	17.88587	341	22.65142	341	-36.82944	341	-55.03809	341	-33.54815	341	-23.69615	341	-42.38992	341	-33.85995	341	-27.84583	341	52.42742	341	-15.33479	341	-13.5267	341	-20.9786	341	-21.19861	341	-42.27432	341	-59.14244	341	8.906394	341	15.4338	341	-22.54702	341	-40.36766	341
	342	-19.87871	342	-65.47504	342	-47.94327	342	-74.05737	342	16.89604	342	22.20034	342	-36.40244	342	-54.29039	342	-34.46705	342	-24.8696	342	-39.89226	342	-32.62655	342	-29.19298	342	51.14378	342	-15.90851	342	-13.57125	342	-20.35884	342	-20.10457	342	-41.69683	342	-58.11996	342	8.809261	342	16.27633	342	-21.81181	342	-41.49821	342
	343	-19.4648	343	-65.39482	343	-49.62188	343	-76.41755	343	16.16014	343	20.85952	343	-36.66781	343	-54.49174	343	-36.02461	343	-27.00755	343	-38.44226	343	-30.84777	343	-27.75824	343	52.85448	343	-15.65277	343	-11.39781	343	-20.82481	343	-19.30064	343	-42.63684	343	-57.96509	343	10.60717	343	18.28311	343	-21.5972	343	-39.49821	343
	344	-18.80046	344	-65.24919	344	-51.28271	344	-79.08463	344	15.31411	344	19.93083	344	-35.59722	344	-55.188	344	-37.27321	344	-29.22503	344	-38.82081	344	-30.2703	344	-27.54672	344	53.66448	344	-15.12097	344	-11.4959	344	-20.51554	344	-19.38103	344	-41.38019	344	-56.10057	344	12.09336	344	18.87579	344	-20.70942	344	-38.15133	344
	345	-18.48374	345	-65.26694	345	-53.26374	345	-82.24194	345	15.64797	345	21.37919	345	-35.23924	345	-54.96316	345	-38.82605	345	-28.33052	345	-38.57584	345	-33.29131	345	-24.32731	345	57.49305	345	-13.98623	345	-11.16752	345	-20.79724	345	-19.8777	345	-41.78575	345	-56.7304	345	12.95107	345	20.96926	345	-19.52608	345	-39.65453	345
	346	-17.90503	346	-64.19959	346	-54.26417	346	-83.77025	346	14.68914	346	19.90909	346	-36.24212	346	-56.94662	346	-38.11062	346	-30.1771	346	-38.20934	346	-32.83067	346	-26.44274	346	56.36101	346	-11.83251	346	-9.746981	346	-20.91867	346	-20.9337	346	-41.62252	346	-58.50927	346	13.70757	346	22.05101	346	-18.36529	346	-41.77008	346
	347	-18.21638	347	-63.97597	347	-54.83357	347	-84.92355	347	16.59822	347	22.20808	347	-36.50803	347	-56.17132	347	-37.48929	347	-29.93371	347	-37.60133	347	-33.12437	347	-23.12846	347	59.88494	347	-10.74621	347	-9.755502	347	-21.37283	347	-20.7299	347	-41.97396	347	-59.06712	347	14.5839	347	21.25396	347	-16.58585	347	-40.39661	347
	348	-17.98465	348	-62.44226	348	-56.16081	348	-86.60479	348	16.92155	348	21.34287	348	-36.11585	348	-54.15089	348	-37.66674	348	-32.42081	348	-37.86324	348	-32.69625	348	-25.06672	348	59.41787	348	-10.17325	348	-12.5071	348	-21.4333	348	-18.71704	348	-42.82682	348	-62.44245	348	15.19326	348	20.93631	348	-14.3233	348	-40.57183	348
	349	-17.972	349	-60.9553	349	-56.71418	349	-87.91435	349	15.69808	349	19.50445	349	-36.52326	349	-54.40008	349	-37.97564	349	-33.26935	349	-37.14849	349	-30.82099	349	-21.21174	349	62.85052	349	-5.919719	349	-9.191051	349	-22.0596	349	-18.92945	349	-41.97099	349	-62.83894	349	15.55265	349	21.60447	349	-14.08877	349	-40.764	349
	350	-17.46227	350	-60.39548	350	-56.91951	350	-88.33916	350	14.4207	350	18.83291	350	-36.76349	350	-53.45817	350	-37.70144	350	-35.04514	350	-37.20044	350	-29.88505	350	-19.95828	350	62.74388	350	-3.751521	350	-8.665004	350	-22.34281	350	-19.75187	350	-42.64248	350	-63.87566	350	16.59661	350	21.29863	350	-14.17533	350	-40.45896	350
	351	-17.2883	351	-59.90077	351	-57.23138	351	-88.40728	351	14.92306	351	19.52848	351	-38.21804	351	-51.36117	351	-37.81229	351	-32.22041	351	-36.24137	351	-27.30702	351	-19.4377	351	61.25889	351	-6.86837	351	-10.85884	351	-21.89595	351	-19.51772	351	-41.57431	351	-60.45607	351	15.67606	351	17.48172	351	-14.83666	351	-41.46434	351
	352	-17.79706	352	-59.74543	352	-58.10899	352	-89.6928	352	15.62715	352	20.49054	352	-35.38018	352	-50.3178	352	-36.58017	352	-31.23111	352	-35.54146	352	-28.38532	352	-19.37539	352	63.29292	352	-3.960503	352	-9.882511	352	-21.69189	352	-18.95013	352	-42.07762	352	-61.111	352	16.50265	352	16.26167	352	-14.49263	352	-41.95336	352
	353	-17.48713	353	-58.61695	353	-57.94933	353	-88.99232	353	15.5571	353	19.79706	353	-37.62502	353	-49.46018	353	-35.5332	353	-33.36774	353	-34.93481	353	-26.65833	353	-22.14166	353	60.35656	353	-5.648701	353	-9.317315	353	-20.66793	353	-17.14154	353	-42.39375	353	-63.19918	353	17.05333	353	16.54512	353	-14.31969	353	-38.79202	353
	354	-17.05551	354	-58.28054	354	-58.26514	354	-90.35126	354	16.91727	354	21.09637	354	-37.68227	354	-48.17457	354	-34.17461	354	-34.99089	354	-33.99688	354	-25.1948	354	-19.66099	354	65.27573	354	-3.053311	354	-5.378407	354	-19.93601	354	-15.89703	354	-43.40368	354	-64.27029	354	18.77428	354	18.55401	354	-14.18453	354	-34.21538	354
	355	-17.18932	355	-58.45018	355	-58.59708	355	-90.29485	355	17.62193	355	21.32316	355	-35.64426	355	-46.71206	355	-35.82475	355	-36.10935	355	-34.3584	355	-25.4104	355	-19.52416	355	65.65486	355	-1.760044	355	-5.43388	355	-19.37138	355	-17.17036	355	-44.18404	355	-66.91383	355	20.42348	355	21.80601	355	-16.21053	355	-32.1764	355
	356	-17.69176	356	-58.24885	356	-58.30144	356	-89.73085	356	18.08928	356	21.22306	356	-33.50213	356	-46.86288	356	-36.3456	356	-34.38593	356	-34.77682	356	-25.58851	356	-17.7227	356	67.52446	356	-2.265089	356	-4.836836	356	-19.64204	356	-19.58599	356	-44.58222	356	-66.69185	356	21.93497	356	23.32303	356	-17.59795	356	-29.95954	356
	357	-17.82741	357	-58.80632	357	-58.73346	357	-90.78882	357	19.34838	357	23.90128	357	-30.8955	357	-46.1647	357	-37.53916	357	-32.50234	357	-34.185	357	-27.65681	357	-18.56914	357	68.5845	357	-3.524535	357	-3.186208	357	-18.65872	357	-17.97831	357	-45.34624	357	-66.32815	357	22.61248	357	25.61014	357	-18.53698	357	-28.47687	357
	358	-17.75417	358	-58.99931	358	-58.2379	358	-91.12484	358	20.52681	358	25.39127	358	-28.89655	358	-46.90113	358	-38.92617	358	-29.07466	358	-33.46274	358	-28.1576	358	-19.71296	358	67.25557	358	-4.142935	358	-5.26769	358	-17.57315	358	-17.07821	358	-45.47873	358	-63.90415	358	22.60964	358	25.29097	358	-19.45736	358	-26.54808	358
	359	-17.63312	359	-58.89602	359	-58.66209	359	-91.27991	359	21.65833	359	27.70613	359	-28.61283	359	-45.73402	359	-41.10876	359	-30.25954	359	-33.83609	359	-28.84036	359	-20.99063	359	65.29279	359	-4.225189	359	-1.611228	359	-17.41393	359	-16.76944	359	-46.55335	359	-65.87393	359	23.93027	359	28.24713	359	-20.4929	359	-23.65993	359
	360	-17.34336	360	-58.34221	360	-57.32927	360	-90.7597	360	21.83222	360	28.3996	360	-28.41359	360	-43.58921	360	-41.95808	360	-30.88035	360	-34.76095	360	-29.26857	360	-21.74079	360	65.17738	360	-4.028848	360	-1.278436	360	-17.80389	360	-18.03958	360	-47.55725	360	-69.59297	360	25.83913	360	31.69851	360	-19.58175	360	-22.63459	360
	361	-17.31028	361	-58.31139	361	-57.73469	361	-92.45554	361	23.1604	361	30.60248	361	-28.09019	361	-40.71598	361	-41.5407	361	-31.7769	361	-35.01299	361	-29.2708	361	-23.56919	361	65.31896	361	-4.781034	361	-1.92236	361	-18.9666	361	-21.3024	361	-48.50875	361	-71.30046	361	27.73975	361	35.57294	361	-20.81173	361	-31.95169	361
	362	-17.88771	362	-58.60181	362	-57.6329	362	-92.5724	362	23.5323	362	32.49974	362	-26.43671	362	-39.75153	362	-40.54652	362	-34.93413	362	-36.80516	362	-29.81594	362	-22.43478	362	66.35968	362	-5.399655	362	-1.67769	362	-19.29691	362	-22.20065	362	-48.30527	362	-69.7651	362	28.76944	362	39.62614	362	-22.513	362	-38.44699	362
	363	-17.96586	363	-58.37299	363	-58.14663	363	-92.36987	363	25.06487	363	34.03524	363	-25.36454	363	-42.8437	363	-40.5505	363	-33.75565	363	-38.13309	363	-31.68889	363	-24.39698	363	64.63863	363	-2.944347	363	.5534889	363	-18.90414	363	-21.09357	363	-47.50519	363	-67.90417	363	28.68183	363	39.71877	363	-20.22081	363	-38.85551	363
	364	-19.27137	364	-59.41913	364	-58.22887	364	-91.67765	364	26.83463	364	38.06104	364	-24.05948	364	-44.80956	364	-39.45496	364	-32.99693	364	-39.33901	364	-32.18165	364	-22.3255	364	66.79573	364	-.2617856	364	1.121146	364	-18.06274	364	-18.47026	364	-47.20235	364	-66.93481	364	28.1099	364	39.77641	364	-15.94435	364	-34.15933	364
	365	-18.73252	365	-58.89117	365	-58.49463	365	-90.69055	365	26.83897	365	38.50145	365	-25.42875	365	-43.39167	365	-39.2567	365	-34.32944	365	-40.97974	365	-32.38328	365	-21.19821	365	67.2487	365	2.372674	365	5.237579	365	-17.90651	365	-17.82345	365	-46.3345	365	-65.53546	365	27.34385	365	41.78087	365	-13.5846	365	-31.16783	365
	366	-18.21083	366	-59.45646	366	-59.06163	366	-89.9349	366	25.53481	366	37.88768	366	-26.58965	366	-42.96542	366	-39.85547	366	-36.01896	366	-42.0536	366	-34.53816	366	-22.83519	366	68.43969	366	.8535716	366	8.784086	366	-18.22368	366	-17.18472	366	-46.45865	366	-66.03181	366	27.41754	366	40.20475	366	-12.24228	366	-29.89496	366
	367	-18.30678	367	-60.71367	367	-58.86593	367	-89.24046	367	25.89349	367	37.2705	367	-25.59554	367	-43.47253	367	-38.05254	367	-35.60271	367	-43.19983	367	-36.60967	367	-22.10315	367	71.70309	367	-1.284456	367	6.368968	367	-18.05285	367	-17.21068	367	-46.1107	367	-66.32664	367	25.83207	367	36.60656	367	-11.4003	367	-28.6948	367
	368	-18.5429	368	-59.73268	368	-58.29934	368	-88.48066	368	25.07299	368	35.86689	368	-25.97279	368	-43.44047	368	-36.4587	368	-34.0541	368	-43.94521	368	-37.35624	368	-23.64808	368	70.90443	368	1.483775	368	7.973128	368	-17.79281	368	-17.4008	368	-46.61633	368	-67.32009	368	25.76278	368	35.54671	368	-10.5129	368	-28.17044	368
	369	-19.44993	369	-59.81465	369	-58.59989	369	-88.67622	369	24.29803	369	34.94349	369	-26.42754	369	-43.03508	369	-34.38929	369	-34.05243	369	-43.34285	369	-38.13219	369	-23.16088	369	70.68114	369	7.739705	369	8.873896	369	-17.48366	369	-17.09045	369	-46.50634	369	-65.87368	369	25.00735	369	35.51592	369	-11.6726	369	-26.45261	369
	370	-19.37259	370	-59.42743	370	-58.50178	370	-87.86232	370	21.95024	370	33.38605	370	-26.67497	370	-45.4264	370	-33.91429	370	-32.7439	370	-43.56819	370	-38.649	370	-18.10455	370	72.28682	370	13.84062	370	4.633241	370	-16.75065	370	-16.142	370	-45.6391	370	-63.79926	370	25.23546	370	37.35609	370	-10.47831	370	-21.05988	370
	371	-19.34855	371	-59.91733	371	-60.13561	371	-88.69717	371	20.84893	371	33.29528	371	-25.70336	371	-44.40333	371	-33.52801	371	-32.72554	371	-44.70373	371	-37.00747	371	-15.94194	371	71.36174	371	13.90822	371	.5444065	371	-16.54227	371	-16.26831	371	-46.85607	371	-63.56874	371	24.67385	371	37.63599	371	-10.28203	371	-16.42519	371
	372	-18.92735	372	-59.31404	372	-61.69455	372	-89.41087	372	18.55804	372	30.38949	372	-27.12278	372	-45.93966	372	-33.29746	372	-32.68497	372	-43.5298	372	-37.72166	372	-14.83918	372	74.55093	372	8.190427	372	-.1770671	372	-15.82129	372	-16.8525	372	-46.70977	372	-64.39988	372	24.68033	372	36.73353	372	-12.13387	372	-13.8026	372
	373	-18.8276	373	-59.4201	373	-62.05038	373	-91.32668	373	17.9432	373	29.83422	373	-29.03136	373	-46.88148	373	-32.99854	373	-32.22878	373	-44.7548	373	-40.02706	373	-17.37062	373	74.73279	373	2.217808	373	-1.89286	373	-15.19876	373	-16.74289	373	-46.20228	373	-63.96383	373	24.62983	373	37.3236	373	-14.43495	373	-11.77044	373
	374	-19.25193	374	-59.88354	374	-62.90035	374	-93.32667	374	18.83512	374	30.31553	374	-28.59379	374	-46.72876	374	-32.66706	374	-32.29592	374	-45.46255	374	-40.71078	374	-20.95019	374	74.44985	374	-.2556121	374	-1.939019	374	-14.10231	374	-15.75675	374	-46.46824	374	-62.04619	374	23.23388	374	36.00091	374	-16.39392	374	-11.44214	374
	375	-18.71705	375	-59.69241	375	-64.0234	375	-94.57002	375	21.11242	375	31.77874	375	-26.83128	375	-45.7831	375	-33.04346	375	-30.63847	375	-45.57909	375	-41.07862	375	-21.62649	375	74.50446	375	-1.521628	375	-.190621	375	-13.52634	375	-14.99147	375	-46.21367	375	-61.52421	375	22.33186	375	35.68126	375	-18.61864	375	-18.54769	375
	376	-18.95411	376	-60.10845	376	-65.55862	376	-96.00517	376	22.13865	376	32.62996	376	-25.44963	376	-45.42363	376	-33.92619	376	-32.42097	376	-45.2649	376	-41.99567	376	-20.70451	376	76.9977	376	-1.698388	376	-.5319766	376	-13.39718	376	-14.11124	376	-46.68398	376	-60.69096	376	21.85659	376	36.66697	376	-21.91219	376	-27.27572	376
	377	-18.52108	377	-59.88095	377	-66.70436	377	-97.33196	377	22.49275	377	33.52132	377	-22.78323	377	-45.47473	377	-33.96123	377	-31.4738	377	-44.49821	377	-40.14027	377	-18.8163	377	78.65437	377	-2.558874	377	.862319	377	-12.8747	377	-13.86752	377	-46.73439	377	-62.92387	377	21.93559	377	37.54124	377	-22.01112	377	-28.91578	377
	378	-19.02686	378	-60.44635	378	-67.94631	378	-100	378	23.19367	378	35.69736	378	-21.90361	378	-43.84534	378	-33.30369	378	-33.57839	378	-44.04136	378	-39.54995	378	-16.00685	378	74.78258	378	-3.479156	378	.9621912	378	-13.60275	378	-14.30305	378	-47.13717	378	-65.31986	378	22.02641	378	39.02452	378	-21.51358	378	-30.08843	378
	379	-18.23306	379	-59.932	379	-68.61461	379	-101.364	379	22.91622	379	35.74636	379	-21.33853	379	-43.04969	379	-33.10269	379	-33.32512	379	-44.16614	379	-38.56614	379	-14.69426	379	73.20502	379	-5.086787	379	-1.49605	379	-14.62619	379	-16.21604	379	-47.35229	379	-65.40981	379	22.75972	379	40.08516	379	-21.17974	379	-32.39002	379
	380	-18.16104	380	-60.61796	380	-69.7033	380	-102.6119	380	24.4038	380	35.72291	380	-19.8125	380	-42.99255	380	-31.40927	380	-32.5611	380	-43.21254	380	-37.64411	380	-16.95442	380	69.61292	380	-5.4266	380	-.3551558	380	-14.71829	380	-16.08957	380	-47.19148	380	-65.4586	380	23.00431	380	39.47079	380	-18.37427	380	-31.20883	380
	381	-18.28179	381	-60.09599	381	-70.33109	381	-104.5644	381	25.8287	381	36.07928	381	-14.6331	381	-40.0698	381	-32.48577	381	-32.45561	381	-42.34354	381	-38.34502	381	-19.44503	381	67.95348	381	-6.367754	381	-.5435103	381	-14.37237	381	-14.42886	381	-47.1362	381	-65.58285	381	22.92949	381	39.72945	381	-16.38177	381	-30.28275	381
	382	-17.9177	382	-58.67548	382	-71.45091	382	-105.7848	382	24.8766	382	32.77209	382	-12.83403	382	-38.88708	382	-32.72009	382	-33.17207	382	-42.28447	382	-38.32744	382	-18.2195	382	68.92771	382	-5.101764	382	-1.026657	382	-14.91	382	-14.26397	382	-46.02644	382	-65.15919	382	24.24104	382	40.8809	382	-15.55457	382	-31.12454	382
	383	-18.38468	383	-58.01263	383	-71.48469	383	-106.5947	383	24.91813	383	32.51092	383	-12.14156	383	-38.62908	383	-33.50244	383	-35.66309	383	-41.72485	383	-38.60782	383	-19.02539	383	71.12358	383	-2.379121	383	1.839073	383	-15.5442	383	-13.40467	383	-45.86515	383	-66.13301	383	25.98167	383	43.21947	383	-16.47596	383	-31.25585	383
	384	-18.08247	384	-58.29207	384	-71.16844	384	-106.4171	384	23.88935	384	31.82427	384	-11.64065	384	-37.29546	384	-31.68963	384	-35.19338	384	-39.85646	384	-35.19533	384	-20.13974	384	71.91152	384	-.8481172	384	-.3094578	384	-15.40337	384	-12.9263	384	-44.8302	384	-66.67336	384	27.65741	384	44.27801	384	-17.25087	384	-33.78619	384
	385	-17.40593	385	-58.37859	385	-71.24051	385	-106.5808	385	24.60202	385	33.65534	385	-9.84261	385	-37.12154	385	-30.62128	385	-34.52592	385	-41.01152	385	-34.26664	385	-21.28359	385	70.22453	385	2.410179	385	-1.912802E-02	385	-15.34956	385	-14.47157	385	-45.07195	385	-67.27418	385	28.45109	385	44.60436	385	-17.99081	385	-35.96015	385
	386	-17.57856	386	-59.82209	386	-71.75335	386	-106.0298	386	24.03675	386	34.42815	386	-12.31524	386	-37.23293	386	-31.68373	386	-34.47596	386	-40.38041	386	-34.34998	386	-21.97486	386	71.08032	386	5.220816	386	2.124034	386	-15.09977	386	-14.43862	386	-44.91895	386	-68.57516	386	28.73395	386	45.79525	386	-18.19098	386	-36.69061	386
	387	-16.95573	387	-58.76376	387	-71.14167	387	-105.3314	387	23.62087	387	35.46478	387	-13.23228	387	-38.22349	387	-31.27843	387	-33.82697	387	-39.72172	387	-31.8319	387	-20.09032	387	71.12178	387	7.007217	387	3.975018	387	-14.65049	387	-13.40182	387	-44.64289	387	-68.47341	387	29.52954	387	46.46163	387	-17.69566	387	-33.743	387
	388	-17.4855	388	-57.53899	388	-71.23817	388	-105.9865	388	24.07779	388	36.98116	388	-11.32243	388	-35.20298	388	-32.05494	388	-36.5492	388	-40.03518	388	-32.53808	388	-15.76416	388	71.38187	388	4.691144	388	1.278995	388	-14.15573	388	-12.80553	388	-44.68658	388	-68.9215	388	29.80584	388	42.76077	388	-19.46318	388	-33.02557	388
	389	-16.99813	389	-55.79266	389	-70.50556	389	-105.2319	389	23.26557	389	36.02115	389	-11.38531	389	-36.31018	389	-31.73484	389	-37.20198	389	-38.84758	389	-33.60288	389	-17.49566	389	67.55292	389	1.582656	389	1.076491	389	-13.62438	389	-12.59075	389	-45.05632	389	-67.8309	389	29.14916	389	40.78258	389	-22.2596	389	-32.62999	389
	390	-17.41019	390	-56.02382	390	-69.93414	390	-106.2924	390	25.17721	390	37.79648	390	-10.48103	390	-36.11619	390	-31.69691	390	-37.97689	390	-39.40542	390	-36.59222	390	-17.60638	390	68.75602	390	1.520315	390	1.309672	390	-12.76213	390	-10.90345	390	-45.73039	390	-67.94308	390	29.59605	390	41.81377	390	-21.88408	390	-31.90073	390
	391	-17.03376	391	-55.13338	391	-69.37679	391	-105.4604	391	27.29326	391	38.45133	391	-11.22393	391	-35.46175	391	-32.03796	391	-36.53262	391	-39.63724	391	-34.88298	391	-21.1	391	65.90361	391	5.159654	391	1.459806	391	-11.71173	391	-10.25106	391	-47.14457	391	-69.2194	391	28.80881	391	42.73136	391	-21.50126	391	-27.49138	391
	392	-16.34843	392	-54.1808	392	-69.3904	392	-104.6092	392	28.16525	392	40.58448	392	-10.32847	392	-35.9789	392	-33.80594	392	-35.47326	392	-39.18455	392	-32.37876	392	-22.55274	392	64.9933	392	6.71531	392	-1.605666	392	-11.94474	392	-10.79694	392	-48.38694	392	-69.57859	392	28.39399	392	44.6715	392	-20.30416	392	-23.97139	392
	393	-16.17444	393	-53.907	393	-67.75506	393	-102.7442	393	28.11163	393	41.95168	393	-10.26592	393	-36.99279	393	-35.98895	393	-35.6178	393	-39.74321	393	-31.74194	393	-22.13792	393	66.29639	393	5.108133	393	-.5094509	393	-12.6439	393	-11.86131	393	-49.47114	393	-71.52919	393	29.11072	393	46.80585	393	-19.49066	393	-18.2786	393
	394	-16.69165	394	-53.74895	394	-66.61873	394	-100.0262	394	28.37276	394	42.35792	394	-11.66053	394	-36.67119	394	-36.84945	394	-36.31976	394	-39.87976	394	-30.12076	394	-21.40254	394	65.57133	394	-.4785376	394	-1.686796	394	-13.10498	394	-13.56349	394	-50.30385	394	-71.24998	394	30.32834	394	48.67812	394	-18.80588	394	-14.67939	394
	395	-17.35948	395	-52.93484	395	-65.77906	395	-99.27522	395	29.00017	395	43.19545	395	-10.79263	395	-35.25079	395	-36.27561	395	-37.01418	395	-39.71797	395	-29.3311	395	-21.25429	395	66.30035	395	-6.051026	395	-4.38539	395	-14.13829	395	-14.5739	395	-50.59661	395	-69.9861	395	29.74161	395	49.70033	395	-19.18639	395	-15.93863	395
	396	-17.41896	396	-52.27383	396	-64.04464	396	-96.38935	396	28.93988	396	41.78673	396	-10.52916	396	-36.60819	396	-35.43832	396	-35.66285	396	-38.72522	396	-28.54201	396	-21.38534	396	65.23863	396	-8.618601	396	-2.872304	396	-14.5492	396	-15.02844	396	-50.35733	396	-68.56908	396	29.57545	396	47.42176	396	-20.53393	396	-23.66323	396
	397	-17.6086	397	-53.24407	397	-63.87783	397	-94.46732	397	30.09367	397	42.09494	397	-9.438835	397	-37.43842	397	-33.94244	397	-34.02673	397	-37.16799	397	-29.23309	397	-21.03582	397	65.31142	397	-9.962602	397	-3.595004	397	-14.80509	397	-14.03958	397	-50.78192	397	-66.17709	397	28.08014	397	44.2279	397	-19.48357	397	-24.69463	397
	398	-17.28951	398	-53.80116	398	-63.33205	398	-92.44247	398	30.46032	398	42.04324	398	-8.970219	398	-36.78939	398	-33.79171	398	-32.38067	398	-36.40041	398	-28.69195	398	-20.08209	398	66.3474	398	-10.23381	398	-4.269342	398	-14.66716	398	-12.62185	398	-50.90594	398	-66.30539	398	27.47889	398	43.94683	398	-17.48867	398	-23.94117	398
	399	-17.43822	399	-53.48714	399	-62.50791	399	-90.53291	399	29.62403	399	40.11915	399	-8.675736	399	-37.5984	399	-33.38421	399	-32.95748	399	-37.28374	399	-27.92252	399	-17.96327	399	68.06103	399	-9.885542	399	-.5559307	399	-15.35964	399	-12.28606	399	-51.20251	399	-65.53786	399	27.50228	399	44.78396	399	-14.80311	399	-22.53111	399
	400	-18.67603	400	-53.79916	400	-61.00396	400	-89.00768	400	29.24404	400	38.76783	400	-8.121859	400	-38.50979	400	-31.89528	400	-34.58688	400	-40.48162	400	-29.30787	400	-15.8799	400	69.72332	400	-9.386229	400	-.7015109	400	-15.79118	400	-12.43615	400	-50.96767	400	-64.93047	400	28.50219	400	47.54519	400	-14.44055	400	-21.17909	400
	401	-19.17062	401	-53.83028	401	-60.48916	401	-88.57542	401	28.09113	401	37.28419	401	-7.699496	401	-39.51831	401	-29.29313	401	-34.5433	401	-40.80932	401	-28.65038	401	-15.26641	401	70.40286	401	-8.336286	401	-.966215	401	-15.63002	401	-11.94483	401	-50.69203	401	-64.35033	401	27.70795	401	47.52206	401	-13.50296	401	-22.23627	401
	402	-19.27638	402	-53.75914	402	-60.63886	402	-88.3558	402	27.39415	402	37.4866	402	-9.078992	402	-38.52422	402	-28.28037	402	-33.92862	402	-41.46679	402	-28.8911	402	-15.59267	402	70.23177	402	-6.080881	402	-1.94551	402	-15.70251	402	-12.01518	402	-50.93229	402	-64.92945	402	27.2169	402	48.20859	402	-12.38065	402	-22.67593	402
	403	-19.39079	403	-54.2542	403	-60.42641	403	-87.70999	403	26.62049	403	36.62341	403	-11.26888	403	-39.82746	403	-28.91655	403	-33.61919	403	-42.60744	403	-28.59803	403	-14.20366	403	69.77525	403	-4.377694	403	-3.205571	403	-14.8582	403	-10.9891	403	-50.75581	403	-65.05704	403	27.75644	403	48.01173	403	-11.91108	403	-20.5736	403
	404	-19.41702	404	-54.39242	404	-60.7868	404	-89.17466	404	25.66883	404	36.78841	404	-10.48205	404	-39.23963	404	-28.67527	404	-33.28004	404	-43.59542	404	-26.6719	404	-13.76823	404	71.02567	404	-.5156294	404	-2.88643	404	-14.49552	404	-11.13472	404	-51.30647	404	-66.14251	404	26.0613	404	45.79893	404	-10.63328	404	-17.21486	404
	405	-19.56852	405	-54.55984	405	-61.70783	405	-90.94462	405	24.73986	405	36.07576	405	-10.64621	405	-37.38906	405	-28.048	405	-35.29402	405	-44.78888	405	-27.50578	405	-12.56034	405	71.85213	405	1.165632	405	-3.91748	405	-14.4695	405	-11.47376	405	-50.70937	405	-66.74398	405	25.01064	405	43.0154	405	-12.04738	405	-16.74269	405
	406	-20.06505	406	-54.71964	406	-62.40021	406	-91.03275	406	23.04376	406	34.3199	406	-10.27126	406	-38.39065	406	-27.27582	406	-34.66496	406	-44.31163	406	-27.7905	406	-11.87361	406	70.67725	406	-.9235708	406	-5.477067	406	-14.40973	406	-11.86122	406	-50.42674	406	-67.46516	406	25.28962	406	43.24031	406	-13.08996	406	-17.77102	406
	407	-20.96136	407	-56.04549	407	-63.42935	407	-92.35342	407	23.17973	407	35.44934	407	-9.984229	407	-38.48091	407	-28.32683	407	-34.68624	407	-44.65061	407	-30.2976	407	-9.809603	407	73.25201	407	.5773541	407	-4.342454	407	-13.39118	407	-10.71287	407	-50.95923	407	-68.28121	407	25.53755	407	44.09105	407	-12.54918	407	-15.54706	407
	408	-21.08815	408	-56.79832	408	-64.28068	408	-93.91634	408	22.08385	408	34.91378	408	-8.123472	408	-40.54003	408	-28.98956	408	-31.40895	408	-43.51439	408	-29.87512	408	-9.368778	408	72.89251	408	-.1616237	408	-5.626477	408	-13.43374	408	-12.32796	408	-50.59722	408	-68.4613	408	25.56777	408	44.56128	408	-11.34078	408	-15.09414	408
	409	-21.13813	409	-57.86584	409	-65.51208	409	-95.75506	409	21.46583	409	34.87006	409	-9.735186	409	-41.22573	409	-30.33033	409	-31.92971	409	-44.68594	409	-29.59325	409	-7.772287	409	73.33302	409	-1.669215	409	-6.121891	409	-13.07702	409	-12.74896	409	-51.17815	409	-70.26648	409	25.72382	409	45.64841	409	-9.61625	409	-14.37149	409
	410	-21.84923	410	-58.22773	410	-65.98748	410	-96.05973	410	18.76383	410	31.94378	410	-10.10139	410	-39.11887	410	-31.08196	410	-32.24581	410	-45.4846	410	-28.76768	410	-6.01632	410	75.84581	410	-2.225653	410	-7.0349	410	-13.19869	410	-12.02197	410	-51.02156	410	-71.18825	410	26.09076	410	47.20963	410	-10.3106	410	-13.0418	410
	411	-22.32148	411	-57.68159	411	-66.83138	411	-97.77093	411	17.92506	411	31.24183	411	-11.02872	411	-36.5279	411	-30.89783	411	-32.6476	411	-44.94915	411	-27.47744	411	-5.80244	411	75.46693	411	-5.40123	411	-7.095066	411	-13.60704	411	-11.64948	411	-50.514	411	-72.09756	411	26.47064	411	47.92195	411	-8.200342	411	-11.6131	411
	412	-22.63674	412	-58.48861	412	-67.77578	412	-98.87627	412	16.1881	412	29.60291	412	-8.699299	412	-34.88967	412	-30.40772	412	-31.53065	412	-44.56501	412	-29.41686	412	-3.929788	412	76.68929	412	-6.702504	412	-8.191799	412	-14.32868	412	-12.01473	412	-50.58604	412	-72.35989	412	27.32014	412	50.47752	412	-7.235867	412	-13.84841	412
	413	-22.4887	413	-58.05227	413	-68.10538	413	-99.16821	413	13.86938	413	27.82824	413	-8.122075	413	-35.33787	413	-29.4499	413	-30.1828	413	-42.27863	413	-28.89992	413	-5.32957	413	75.22479	413	-5.492213	413	-5.052552	413	-14.7475	413	-13.33088	413	-50.01327	413	-71.80828	413	27.32042	413	51.12406	413	-6.267947	413	-13.81843	413
	414	-23.03168	414	-59.26332	414	-69.34466	414	-100.2536	414	13.77332	414	28.8792	414	-7.681497	414	-34.45142	414	-29.02218	414	-31.4656	414	-41.25182	414	-30.22216	414	-4.29914	414	77.69487	414	-7.03174	414	-7.743756	414	-14.90083	414	-12.6619	414	-50.34557	414	-72.72746	414	27.91439	414	51.76158	414	-4.01094	414	-11.0745	414
	415	-22.80056	415	-59.03997	415	-69.46783	415	-100.7784	415	12.02946	415	27.78557	415	-5.308694	415	-33.16467	415	-28.9011	415	-33.26826	415	-40.4553	415	-30.16874	415	-4.140334	415	76.1557	415	-8.404799	415	-5.230003	415	-15.96272	415	-12.71312	415	-49.73124	415	-72.5199	415	27.75558	415	51.95467	415	-3.273412	415	-11.53507	415
	416	-23.1414	416	-58.72822	416	-71.23833	416	-102.6487	416	10.84088	416	26.89747	416	-3.017668	416	-37.33722	416	-28.68837	416	-35.63389	416	-42.43203	416	-30.52105	416	-3.614018	416	77.34797	416	-9.876537	416	-2.241789	416	-16.48165	416	-12.49988	416	-49.94565	416	-73.23946	416	28.9896	416	54.89541	416	-3.812202	416	-11.91272	416
	417	-23.47965	417	-59.20731	417	-71.45265	417	-102.9206	417	11.2026	417	26.49107	417	-4.535471	417	-36.53522	417	-29.19794	417	-36.13065	417	-42.40296	417	-30.90717	417	-3.809238	417	77.74253	417	-12.12138	417	-2.495778	417	-16.81391	417	-12.71786	417	-49.74823	417	-73.31338	417	29.50166	417	56.70848	417	-4.2977	417	-11.40936	417
	418	-23.10849	418	-59.16284	418	-71.91821	418	-103.6245	418	12.02486	418	27.64669	418	-5.107477	418	-33.63019	418	-28.16947	418	-36.0032	418	-43.06197	418	-31.49859	418	-4.701776	418	76.69078	418	-13.07894	418	-3.217538	418	-16.99638	418	-12.77007	418	-49.20101	418	-72.35416	418	29.77974	418	58.32006	418	-4.669492	418	-12.47428	418
	419	-22.57789	419	-59.82365	419	-72.40345	419	-104.91	419	13.8266	419	29.46074	419	-.792689	419	-32.85506	419	-28.67656	419	-35.53902	419	-43.66447	419	-33.46325	419	-3.865385	419	76.72749	419	-8.692598	419	-.3024173	419	-16.75397	419	-12.43444	419	-49.29462	419	-72.07302	419	30.25786	419	59.77897	419	-5.32002	419	-12.15356	419
	420	-21.9075	420	-60.83946	420	-72.36127	420	-103.3001	420	13.64163	420	29.04367	420	-1.862779	420	-31.93312	420	-28.95909	420	-35.98053	420	-43.15271	420	-33.5186	420	-4.116229	420	76.95799	420	-7.012862	420	-5.028477	420	-16.0114	420	-12.13723	420	-48.83439	420	-71.12473	420	31.7066	420	61.44669	420	-4.918244	420	-11.56546	420
	421	-22.36775	421	-61.24973	421	-72.60452	421	-103.2699	421	15.92767	421	31.17245	421	.5613183	421	-30.02463	421	-29.47924	421	-36.18031	421	-43.82526	421	-33.58092	421	-4.732487	421	76.98564	421	-3.124471	421	-5.929572	421	-16.02845	421	-12.36694	421	-49.23349	421	-70.87043	421	33.09173	421	61.99314	421	-4.544358	421	-9.651098	421
	422	-22.5356	422	-60.34695	422	-72.36977	422	-103.2967	422	15.53526	422	30.09962	422	3.502771	422	-28.5927	422	-30.14997	422	-37.06581	422	-44.58441	422	-33.73828	422	-6.364642	422	77.13024	422	-5.790741	422	-6.47672	422	-15.79353	422	-13.67064	422	-48.91466	422	-68.98021	422	34.33853	422	63.47879	422	-5.334054	422	-10.02491	422
	423	-22.48486	423	-60.76453	423	-70.89771	423	-102.512	423	16.37974	423	29.52762	423	3.309214	423	-28.15141	423	-29.71551	423	-35.70137	423	-46.12734	423	-35.7388	423	-6.35566	423	76.93501	423	-8.530432	423	-10.45631	423	-15.71888	423	-14.71079	423	-48.50074	423	-67.10891	423	36.05453	423	65.583	423	-5.74016	423	-9.75578	423
	424	-22.56922	424	-62.02012	424	-70.24782	424	-103.2044	424	18.31073	424	30.16421	424	4.403106	424	-26.07767	424	-30.63275	424	-34.53505	424	-46.45434	424	-37.76148	424	-4.35807	424	77.9579	424	-8.698087	424	-10.6441	424	-14.84706	424	-13.98641	424	-49.79123	424	-68.79007	424	36.34487	424	64.83716	424	-4.213898	424	-9.468951	424
	425	-22.95562	425	-62.5703	425	-70.18145	425	-103.5668	425	19.39119	425	30.64558	425	3.782611	425	-24.69855	425	-30.45378	425	-31.51091	425	-47.56461	425	-38.16532	425	-3.679425	425	74.22153	425	-8.135907	425	-10.2467	425	-14.23367	425	-13.64844	425	-50.22697	425	-69.47569	425	36.26818	425	63.96498	425	-3.4791	425	-7.287041	425
	426	-23.20797	426	-61.96293	426	-70.78892	426	-102.3611	426	19.13407	426	32.34066	426	3.682315	426	-23.79718	426	-31.43722	426	-31.38445	426	-48.33422	426	-38.29031	426	-2.340075	426	74.90842	426	-4.904847	426	-10.03359	426	-13.71165	426	-13.48668	426	-50.74597	426	-69.70844	426	37.15974	426	64.46658	426	-.7966083	426	-4.326929	426
	427	-23.64957	427	-62.27945	427	-70.12195	427	-100.6011	427	17.60064	427	31.2091	427	3.415886	427	-21.95684	427	-32.00518	427	-32.15771	427	-48.73682	427	-38.3029	427	-3.124279	427	74.95544	427	-6.846967	427	-10.63213	427	-14.39201	427	-13.96977	427	-50.46129	427	-68.62905	427	37.41357	427	64.60875	427	.5777693	427	-1.513845	427
	428	-23.83018	428	-62.72547	428	-70.08993	428	-99.82098	428	17.18045	428	31.76872	428	4.209303	428	-18.23047	428	-32.35209	428	-33.84689	428	-47.33475	428	-39.86798	428	-2.242267	428	76.89159	428	-7.565039	428	-10.48245	428	-14.97182	428	-15.03005	428	-50.40673	428	-66.61694	428	37.33002	428	64.87209	428	.8568287	428	-.8624649	428
	429	-24.45475	429	-63.96228	429	-69.64003	429	-98.94152	429	16.30511	429	31.03765	429	4.374652	429	-17.5194	429	-31.9099	429	-33.09559	429	-49.0001	429	-38.58098	429	-2.511784	429	77.04357	429	-9.794047	429	-12.03673	429	-15.27169	429	-15.4158	429	-50.0899	429	-64.76125	429	37.14277	429	65.89165	429	1.639944	429	-.1337397	429
	430	-25.25146	430	-64.05601	430	-69.20972	430	-97.14014	430	16.45075	430	31.05797	430	6.105758	430	-17.82012	430	-30.27663	430	-33.35125	430	-49.68319	430	-37.43984	430	-4.041635	430	77.44212	430	-9.102074	430	-10.71145	430	-15.15834	430	-14.28506	430	-50.08698	430	-64.04755	430	37.08366	430	65.29012	430	2.497307	430	1.304631	430
	431	-25.59163	431	-63.95598	431	-68.48418	431	-95.66576	431	17.06527	431	31.21951	431	8.775061	431	-15.00641	431	-30.04829	431	-35.06205	431	-50.65359	431	-35.56829	431	-4.025482	431	77.25172	431	-10.72102	431	-11.6119	431	-15.01225	431	-12.65344	431	-49.96287	431	-64.68551	431	37.8989	431	66.19484	431	4.34969	431	3.944375	431
	432	-25.12045	432	-62.40559	432	-67.64778	432	-94.82178	432	14.30108	432	27.6698	432	8.045847	432	-15.02331	432	-30.27837	432	-36.28716	432	-51.57556	432	-34.36795	432	-2.087817	432	79.45992	432	-12.54683	432	-9.724735	432	-15.95019	432	-13.41657	432	-49.1004	432	-64.02409	432	38.31429	432	66.72131	432	4.93011	432	4.25784	432
	433	-24.91125	433	-62.01696	433	-67.24169	433	-93.68925	433	12.71125	433	26.59631	433	7.603402	433	-15.11338	433	-30.52266	433	-36.94259	433	-54.03584	433	-35.36262	433	-.2762175	433	77.15887	433	-10.89913	433	-9.097499	433	-16.64422	433	-13.63151	433	-48.96477	433	-64.12778	433	38.93885	433	69.54464	433	5.23298	433	3.672496	433
	434	-24.51488	434	-61.76622	434	-67.00094	434	-92.28452	434	10.30471	434	24.23131	434	8.46118	434	-14.48974	434	-28.94197	434	-35.42882	434	-55.74316	434	-35.8595	434	.1421213	434	75.35526	434	-12.54302	434	-10.34132	434	-16.81651	434	-13.7762	434	-47.6123	434	-63.31925	434	39.09024	434	70.42522	434	4.25805	434	4.332499	434
	435	-24.15449	435	-61.46409	435	-66.8849	435	-92.76067	435	10.03525	435	23.59378	435	6.901305	435	-15.52139	435	-27.02976	435	-35.23025	435	-56.0534	435	-34.90459	435	.1602614	435	75.70597	435	-11.97242	435	-10.2259	435	-16.56349	435	-12.74067	435	-46.77302	435	-62.58862	435	40.0242	435	72.4004	435	4.470706	435	2.733055	435
	436	-24.14358	436	-61.43721	436	-65.5576	436	-92.66984	436	8.882821	436	21.95706	436	8.596581	436	-18.26548	436	-26.58625	436	-33.23342	436	-56.25823	436	-36.06327	436	-.6087172	436	75.32903	436	-11.06755	436	-9.550074	436	-16.29085	436	-13.44882	436	-46.27258	436	-63.58685	436	40.08701	436	72.44959	436	4.057843	436	1.030967	436
	437	-23.66097	437	-60.62833	437	-65.09983	437	-93.36263	437	7.294451	437	19.35468	437	8.503572	437	-22.97247	437	-27.51347	437	-33.63885	437	-55.80521	437	-36.35369	437	-1.075062	437	75.60146	437	-11.44351	437	-7.70387	437	-16.56098	437	-14.12285	437	-45.07398	437	-63.15795	437	40.46939	437	72.43401	437	5.11938	437	2.744192	437
	438	-23.92918	438	-60.42673	438	-65.77908	438	-94.41851	438	6.969873	438	18.92799	438	7.292061	438	-24.20961	438	-27.53891	438	-33.24675	438	-55.65486	438	-34.69078	438	1.112282	438	77.70774	438	-7.839536	438	-5.595627	438	-16.23206	438	-13.88911	438	-45.41844	438	-64.22388	438	41.61251	438	73.43462	438	4.007096	438	.9043312	438
	439	-23.29499	439	-59.40206	439	-65.82539	439	-94.82352	439	4.624007	439	15.27986	439	3.13741	439	-25.84559	439	-26.85598	439	-32.55668	439	-53.53501	439	-31.79611	439	1.818651	439	77.82599	439	-8.356017	439	-3.117638	439	-15.92554	439	-14.81243	439	-43.7967	439	-63.51018	439	43.1347	439	75.97806	439	3.178862	439	.2560893	439
	440	-23.35987	440	-59.89811	440	-65.50468	440	-95.81756	440	4.25247	440	15.46588	440	.8617222	440	-27.77735	440	-27.2095	440	-31.34501	440	-53.47559	440	-32.68412	440	3.165771	440	78.41865	440	-9.587073	440	-3.721179	440	-14.7621	440	-13.71248	440	-43.30627	440	-63.61144	440	43.70792	440	75.32707	440	4.214555	440	1.801221	440
	441	-23.30037	441	-60.12615	441	-64.95881	441	-98.12054	441	3.621225	441	16.74955	441	-2.258393	441	-29.64493	441	-27.25247	441	-29.57002	441	-52.80017	441	-33.58052	441	3.12038	441	77.09654	441	-9.700792	441	-4.651954	441	-13.82674	441	-12.46067	441	-42.39902	441	-63.1704	441	43.34373	441	71.27744	441	6.681918	441	4.170855	441
	442	-22.92819	442	-59.53957	442	-66.02124	442	-100.0808	442	2.984175	442	17.13482	442	-3.454266	442	-31.01144	442	-27.74829	442	-30.12582	442	-53.0901	442	-33.76726	442	2.336108	442	76.10207	442	-4.838304	442	-2.787632	442	-13.16986	442	-11.94596	442	-42.70519	442	-63.40897	442	44.09708	442	71.00127	442	9.442577	442	8.782705	442
	443	-22.64923	443	-59.45109	443	-66.8278	443	-99.78889	443	3.010744	443	16.92352	443	-4.488374	443	-33.45588	443	-29.34558	443	-30.77091	443	-52.89281	443	-34.66581	443	2.645335	443	76.39951	443	-1.792687	443	-7.030489	443	-13.74266	443	-13.07872	443	-43.33289	443	-66.08884	443	44.58117	443	72.36063	443	11.32921	443	16.48903	443
	444	-23.10312	444	-59.07995	444	-66.93712	444	-99.91529	444	2.807844	444	15.56945	444	-6.30935	444	-34.29285	444	-29.33385	444	-29.56454	444	-54.70269	444	-36.27106	444	1.964407	444	75.85197	444	-.8074772	444	-8.921532	444	-14.47978	444	-14.05145	444	-43.75315	444	-66.91855	444	45.4239	444	75.79726	444	13.21224	444	20.356	444
	445	-22.79688	445	-59.609	445	-67.72408	445	-101.1286	445	3.413792	445	16.21279	445	-6.50044	445	-34.73487	445	-28.8461	445	-29.4112	445	-56.50322	445	-37.65785	445	3.213615	445	76.33982	445	-3.385839	445	-9.027767	445	-14.97234	445	-14.09112	445	-44.70984	445	-69.70715	445	44.93871	445	74.78365	445	10.74193	445	14.29826	445
	446	-22.25406	446	-59.61068	446	-67.63457	446	-101.2333	446	2.953435	446	15.00269	446	-8.922037	446	-35.63058	446	-29.2305	446	-27.42388	446	-57.89407	446	-37.43056	446	1.402563	446	74.69645	446	-6.07364	446	-10.68894	446	-15.35967	446	-15.15154	446	-44.01783	446	-69.64871	446	42.47957	446	71.1919	446	7.922469	446	9.774776	446
	447	-22.74355	447	-60.44008	447	-67.79217	447	-101.1698	447	3.784458	447	16.00865	447	-8.843584	447	-35.75079	447	-28.32124	447	-27.12268	447	-58.74133	447	-38.78476	447	.1647276	447	73.73113	447	-5.466061	447	-7.764728	447	-15.47984	447	-14.97245	447	-43.9736	447	-68.29807	447	41.44019	447	69.69201	447	6.928064	447	4.893501	447
	448	-22.37576	448	-60.07956	448	-67.89694	448	-102.196	448	4.391538	448	16.21794	448	-9.311337	448	-35.13494	448	-27.57581	448	-27.2048	448	-59.30614	448	-39.99914	448	-1.365743	448	73.02164	448	-4.300345	448	-7.30052	448	-15.35499	448	-13.99293	448	-43.59515	448	-67.49246	448	40.78011	448	69.59465	448	6.612154	448	6.419376	448
	449	-22.71006	449	-59.14962	449	-67.80036	449	-102.4705	449	3.821315	449	16.47638	449	-9.568114	449	-35.65379	449	-27.53327	449	-28.97219	449	-58.68428	449	-38.87043	449	-.3658396	449	74.09315	449	-6.015838	449	-8.355679	449	-16.58455	449	-14.79592	449	-42.55513	449	-65.89419	449	42.17767	449	72.39712	449	6.676191	449	9.750019	449
	450	-23.05518	450	-59.55127	450	-67.75908	450	-102.3258	450	4.465584	450	16.0046	450	-8.940518	450	-37.33873	450	-27.45643	450	-31.11424	450	-59.40624	450	-40.7533	450	1.467401	450	73.06947	450	-3.795001	450	-3.986081	450	-15.98958	450	-13.59239	450	-41.95304	450	-65.23864	450	43.15482	450	75.41515	450	6.878098	450	12.41426	450
	451	-22.45078	451	-59.86789	451	-67.23236	451	-101.7993	451	3.811449	451	14.68665	451	-8.474009	451	-36.10649	451	-26.0745	451	-31.71181	451	-59.70882	451	-41.61954	451	2.554	451	71.35883	451	-5.138467	451	-8.365352	451	-16.09645	451	-13.12145	451	-41.56993	451	-63.71007	451	43.2914	451	75.22593	451	6.037459	451	11.97212	451
	452	-22.70987	452	-60.41689	452	-67.39135	452	-102.49	452	5.619419	452	15.60155	452	-8.839442	452	-35.90624	452	-26.26487	452	-31.94375	452	-60.26936	452	-41.7959	452	1.297916	452	69.77028	452	-5.167451	452	-7.231253	452	-15.68919	452	-12.83887	452	-41.85917	452	-63.2105	452	42.55803	452	75.18573	452	3.485919	452	9.742316	452
	453	-23.01684	453	-60.49641	453	-66.7414	453	-101.4387	453	5.866355	453	14.67157	453	-11.41036	453	-37.13978	453	-26.65221	453	-30.14606	453	-61.04699	453	-41.39786	453	-1.350664	453	69.89553	453	-1.609372	453	-4.621737	453	-14.76957	453	-11.03309	453	-41.54596	453	-61.49889	453	42.59877	453	75.69802	453	2.89517	453	8.782153	453
	454	-23.02067	454	-59.4382	454	-66.31538	454	-101.4377	454	5.578002	454	15.21039	454	-11.73687	454	-35.71317	454	-26.51866	454	-31.98797	454	-59.87079	454	-40.65737	454	-2.011026	454	69.41118	454	-3.397795	454	-3.938641	454	-14.60635	454	-13.05788	454	-42.33701	454	-62.97004	454	42.64651	454	74.97359	454	1.718681	454	6.91665	454
	455	-22.87565	455	-58.54542	455	-66.37606	455	-101.4987	455	6.488183	455	16.05983	455	-8.673498	455	-33.73418	455	-26.09627	455	-34.43554	455	-59.6067	455	-42.01435	455	.3863937	455	71.76645	455	-1.699008	455	-5.649438	455	-14.76954	455	-13.8454	455	-43.5286	455	-65.07897	455	43.20802	455	75.7169	455	-.3088678	455	3.732124	455
	456	-22.97441	456	-58.05087	456	-65.76434	456	-101.2032	456	5.095693	456	14.73958	456	-11.03224	456	-33.71833	456	-26.8041	456	-34.18924	456	-58.06495	456	-41.71948	456	.3421009	456	71.82892	456	-4.590444	456	-5.138316	456	-14.63851	456	-14.96389	456	-42.85501	456	-63.91496	456	43.67686	456	76.22479	456	-2.175142	456	.1926022	456
	457	-22.18499	457	-58.95971	457	-64.84848	457	-100.8971	457	6.632842	457	17.1184	457	-8.075285	457	-33.79258	457	-25.99608	457	-31.24011	457	-59.02945	457	-42.95487	457	.1864403	457	72.66985	457	-1.621419	457	-4.001422	457	-13.46774	457	-13.35568	457	-43.34665	457	-63.56916	457	44.07387	457	77.90782	457	-4.4291	457	-2.787842	457
	458	-21.39029	458	-59.62989	458	-64.26266	458	-100.311	458	7.552953	458	18.30683	458	-9.766058	458	-32.9177	458	-25.71901	458	-28.67674	458	-58.37383	458	-40.96632	458	-1.279556	458	71.30312	458	-1.12636	458	-2.374995	458	-12.8663	458	-14.00472	458	-43.11095	458	-60.59289	458	43.41973	458	77.81643	458	-3.475407	458	-3.562208	458
	459	-20.89822	459	-57.99281	459	-63.39448	459	-99.50378	459	8.721892	459	19.30995	459	-8.881269	459	-31.93636	459	-26.82586	459	-27.78306	459	-56.64526	459	-40.5038	459	-2.208654	459	70.82625	459	-1.420483	459	-3.119855	459	-13.22902	459	-15.68226	459	-43.33373	459	-59.58646	459	44.32994	459	76.6135	459	-4.761504	459	-5.065522	459
	460	-21.01463	460	-57.12014	460	-61.88744	460	-96.5947	460	8.371782	460	18.72361	460	-8.226448	460	-31.13268	460	-26.90629	460	-26.6753	460	-56.26422	460	-40.85315	460	-.5158025	460	72.27617	460	-2.651085	460	-1.973191	460	-13.38644	460	-15.23621	460	-42.96359	460	-59.06804	460	43.94918	460	75.15052	460	-4.671391	460	-5.355824	460
	461	-20.89182	461	-56.46825	461	-61.13757	461	-94.52856	461	9.009583	461	20.17591	461	-6.848676	461	-29.28378	461	-26.57374	461	-27.7084	461	-55.73448	461	-38.81208	461	1.476217	461	71.16526	461	-1.172454	461	-2.553514	461	-13.90155	461	-15.20232	461	-42.70368	461	-57.43488	461	44.48801	461	74.96048	461	-3.404115	461	-5.626269	461
	462	-21.34618	462	-56.50877	462	-60.47245	462	-92.72411	462	10.46985	462	23.45576	462	-6.36235	462	-28.34567	462	-27.79813	462	-29.585	462	-55.01053	462	-40.32361	462	3.157346	462	71.50954	462	-2.838414	462	-3.471144	462	-13.75858	462	-14.62713	462	-42.3111	462	-56.25336	462	45.6183	462	76.62237	462	-4.592274	462	-8.348722	462
	463	-20.53241	463	-55.88814	463	-58.84609	463	-89.0061	463	10.90676	463	23.96971	463	-6.653315	463	-29.62813	463	-27.22824	463	-28.32011	463	-54.03213	463	-37.70334	463	2.191439	463	68.6151	463	1.341004	463	1.648515	463	-14.092	463	-14.41478	463	-41.21714	463	-54.74837	463	46.67814	463	79.29279	463	-4.329992	463	-8.072705	463
	464	-21.12104	464	-57.47964	464	-57.51128	464	-86.734	464	12.63571	464	27.24499	464	-6.305836	464	-28.52066	464	-26.40209	464	-28.90429	464	-52.96607	464	-37.35468	464	.5243924	464	68.73866	464	1.160583	464	-.4318208	464	-14.80761	464	-15.94924	464	-41.70538	464	-55.9624	464	47.44421	464	80.34063	464	-2.935891	464	-6.051064	464
	465	-20.7665	465	-56.28175	465	-56.29248	465	-84.69019	465	13.01847	465	27.71154	465	-6.543774	465	-25.98339	465	-26.57925	465	-27.16353	465	-51.4871	465	-34.20398	465	-3.119111E-02	465	68.71346	465	3.041245	465	-7.777214E-02	465	-15.38225	465	-15.4536	465	-41.0923	465	-55.19563	465	47.69293	465	81.46721	465	-3.588372	465	-4.136737	465
	466	-20.36377	466	-55.80814	466	-55.2587	466	-82.8731	466	12.52509	466	27.8861	466	-7.175606	466	-26.32415	466	-27.02454	466	-28.0542	466	-51.6386	466	-33.25658	466	.4184813	466	69.42161	466	4.775846	466	1.707271	466	-15.70712	466	-16.10366	466	-40.55916	466	-56.34027	466	48.39472	466	82.39819	466	-4.476705	466	-4.099137	466
	467	-20.70362	467	-55.90101	467	-54.21202	467	-81.42527	467	12.00366	467	27.91584	467	-6.648973	467	-26.07343	467	-27.33413	467	-27.79861	467	-53.04239	467	-32.98921	467	.5381536	467	68.87651	467	5.519116	467	4.695633	467	-16.39637	467	-17.75802	467	-39.95695	467	-54.77444	467	49.2031	467	83.24963	467	-4.390851	467	-3.896665	467
	468	-20.29895	468	-54.8105	468	-54.24928	468	-82.39797	468	11.55125	468	28.91749	468	-4.796841	468	-27.22599	468	-26.17693	468	-26.34588	468	-52.3377	468	-32.02708	468	-.3898424	468	68.02483	468	5.139568	468	2.760963	468	-16.2576	468	-16.77749	468	-39.26141	468	-54.08794	468	49.1727	468	84.62115	468	-5.603822	468	-3.263541	468
	469	-20.10393	469	-54.57254	469	-54.5743	469	-82.9998	469	12.27956	469	30.35355	469	-4.719123	469	-27.41401	469	-25.53998	469	-28.01679	469	-52.59914	469	-32.17361	469	-.667105	469	67.25394	469	9.911127	469	3.475459	469	-15.94095	469	-15.52518	469	-39.78203	469	-58.16262	469	49.73446	469	85.23882	469	-7.486832	469	-2.115332	469
	470	-19.86115	470	-53.85453	470	-53.58939	470	-83.35152	470	12.12205	470	29.27632	470	-5.245865	470	-28.27663	470	-24.7313	470	-30.83412	470	-52.08862	470	-33.4073	470	-.841077	470	67.98221	470	11.69523	470	5.474937	470	-15.57502	470	-15.16781	470	-39.52576	470	-59.80127	470	50.38659	470	85.94223	470	-8.213294	470	-.3699541	470
	471	-19.86845	471	-53.78096	471	-54.11516	471	-85.51841	471	12.57648	471	30.37918	471	-5.034552	471	-26.09743	471	-24.93964	471	-30.81233	471	-52.11399	471	-32.64812	471	-.3808373	471	67.77509	471	14.14736	471	7.202884	471	-15.61459	471	-15.85759	471	-39.27792	471	-60.65989	471	50.9714	471	86.57581	471	-9.094141	471	.9046918	471
	472	-19.1069	472	-52.78978	472	-54.795	472	-87.50671	472	11.73228	472	28.97449	472	-5.874769	472	-25.5022	472	-25.59182	472	-29.8716	472	-51.98249	472	-30.09682	472	-2.217769	472	66.22301	472	14.66159	472	9.481875	472	-15.34895	472	-17.24334	472	-37.90499	472	-59.23597	472	51.95438	472	88.98883	472	-11.36656	472	-1.895208	472
	473	-18.16261	473	-51.48565	473	-54.94778	473	-88.01833	473	10.81621	473	27.44866	473	-8.009434	473	-27.1996	473	-26.15847	473	-29.66573	473	-51.24552	473	-30.0632	473	-2.498117	473	65.94252	473	13.47363	473	11.26873	473	-15.40519	473	-16.62488	473	-36.3986	473	-57.1173	473	52.42582	473	88.4529	473	-12.99074	473	-3.706678	473
	474	-18.32458	474	-52.14773	474	-55.10859	474	-88.67114	474	10.6265	474	28.33122	474	-5.190648	474	-29.0448	474	-26.68252	474	-28.96948	474	-51.80585	474	-31.27419	474	-2.536865	474	65.37354	474	6.66738	474	8.12571	474	-14.26358	474	-15.08689	474	-36.2064	474	-57.01812	474	51.39027	474	85.516	474	-12.23154	474	-3.47823	474
	475	-18.10408	475	-51.2014	475	-55.15444	475	-89.72105	475	10.98977	475	29.27326	475	-7.681812	475	-29.64369	475	-27.95648	475	-29.27427	475	-51.3537	475	-30.59215	475	-2.888979	475	64.24075	475	12.78229	475	12.70615	475	-14.69058	475	-17.30164	475	-35.92169	475	-57.03117	475	50.21133	475	84.24191	475	-11.35348	475	-3.196601	475
	476	-18.08354	476	-50.40488	476	-55.3253	476	-90.29849	476	10.92039	476	29.73151	476	-8.917506	476	-29.20915	476	-30.17348	476	-29.04025	476	-51.66394	476	-34.11152	476	-1.933312	476	64.60825	476	12.22928	476	12.90138	476	-15.08521	476	-19.01516	476	-36.79334	476	-60.44059	476	50.93597	476	84.75447	476	-9.646639	476	-1.983064	476
	477	-17.90142	477	-49.36854	477	-55.26962	477	-90.27773	477	10.82121	477	27.7581	477	-8.573305	477	-27.04101	477	-31.71753	477	-28.17076	477	-50.12555	477	-34.48928	477	-.3922907	477	67.00221	477	14.22291	477	11.99071	477	-15.47195	477	-19.18695	477	-36.83195	477	-61.83569	477	51.50022	477	87.04949	477	-8.153028	477	-.02682	477
	478	-17.589	478	-49.34413	478	-55.57338	478	-91.19328	478	13.03101	478	28.26859	478	-7.690408	478	-24.86301	478	-31.53518	478	-28.77657	478	-50.04213	478	-35.95271	478	-1.528666	478	67.97382	478	14.78019	478	9.683902	478	-16.01085	478	-18.86905	478	-36.86588	478	-62.05498	478	51.74633	478	89.00654	478	-6.31645	478	.2071264	478
	479	-17.24959	479	-49.80119	479	-56.08416	479	-91.0107	479	13.51174	479	27.04566	479	-5.610847	479	-24.55376	479	-30.81969	479	-28.36083	479	-50.18626	479	-36.9641	479	-3.88899	479	66.66518	479	12.32044	479	6.73502	479	-16.39609	479	-18.12765	479	-36.39597	479	-63.19573	479	51.40194	479	90.40768	479	-5.758269	479	-.8629182	479
	480	-16.79924	480	-50.54016	480	-55.71797	480	-89.89456	480	12.83871	480	29.12646	480	-6.582298	480	-25.27122	480	-29.74886	480	-27.69695	480	-48.62202	480	-36.52421	480	-5.0971	480	65.70354	480	15.13157	480	12.06424	480	-17.14548	480	-18.5921	480	-36.25331	480	-63.07547	480	50.49639	480	89.22969	480	-1.784841	480	1.932095	480
	481	-18.06486	481	-50.77816	481	-55.76439	481	-90.27992	481	14.97935	481	33.21733	481	-7.384935	481	-27.16789	481	-29.42396	481	-27.89398	481	-50.05353	481	-36.30711	481	-1.426431	481	66.53776	481	11.59216	481	10.61037	481	-17.67967	481	-20.36866	481	-35.78963	481	-62.77138	481	49.21576	481	87.97748	481	.4141505	481	3.688691	481
	482	-17.88029	482	-49.14674	482	-55.70471	482	-91.42664	482	15.29501	482	33.31826	482	-5.710701	482	-27.35509	482	-28.48847	482	-29.39263	482	-50.15109	482	-37.23206	482	1.322551	482	63.71511	482	13.08489	482	15.28973	482	-18.54748	482	-20.22869	482	-35.08666	482	-61.9325	482	48.09024	482	85.99031	482	2.12135	482	3.950888	482
	483	-18.34841	483	-49.58094	483	-56.06456	483	-91.01202	483	15.9434	483	34.31014	483	-7.734786	483	-28.83611	483	-29.48528	483	-30.34219	483	-51.75953	483	-38.58015	483	2.817839	483	62.77726	483	13.52087	483	11.18808	483	-18.45117	483	-19.3196	483	-35.65258	483	-63.68374	483	47.7006	483	87.01779	483	1.563813	483	4.673078	483
	484	-18.64097	484	-49.60234	484	-56.95089	484	-90.73278	484	17.11115	484	35.39517	484	-6.138976	484	-27.94748	484	-28.77631	484	-30.2092	484	-52.01292	484	-38.48806	484	1.547796	484	64.90745	484	15.37452	484	13.4504	484	-18.90535	484	-18.26145	484	-34.72443	484	-63.24987	484	46.75486	484	86.42803	484	1.908252	484	5.010168	484
	485	-18.4461	485	-49.15988	485	-57.5579	485	-91.96398	485	18.2883	485	38.07598	485	-3.493578	485	-27.35577	485	-27.09755	485	-29.29366	485	-52.57569	485	-41.66247	485	-4.573423	485	64.7726	485	17.04018	485	12.95428	485	-18.48503	485	-17.97735	485	-34.77413	485	-62.18904	485	46.01884	485	86.38477	485	.8398493	485	3.88566	485
	486	-18.67915	486	-48.8971	486	-57.17691	486	-91.94205	486	19.39347	486	39.23109	486	-3.623414	486	-26.63668	486	-26.42664	486	-29.92258	486	-53.54779	486	-42.00189	486	-8.267643	486	65.21418	486	18.34767	486	13.53278	486	-17.97745	486	-16.6998	486	-34.60727	486	-60.98399	486	45.12056	486	85.61752	486	4.721284E-03	486	4.034785	486
	487	-17.92193	487	-48.20636	487	-57.08672	487	-91.02077	487	19.91605	487	39.64768	487	-4.842862	487	-26.30235	487	-26.43671	487	-30.04734	487	-53.11307	487	-42.43076	487	-7.3025	487	64.66006	487	25.51538	487	17.68189	487	-18.35661	487	-16.58573	487	-33.54954	487	-58.95797	487	44.91777	487	85.37044	487	-.3608398	487	5.855529	487
	488	-18.06499	488	-48.28575	488	-57.34127	488	-91.65792	488	20.36669	488	39.86921	488	-5.312711	488	-23.96137	488	-28.20819	488	-31.85214	488	-53.33559	488	-39.20919	488	-2.324189	488	65.95271	488	27.3932	488	15.44982	488	-17.63223	488	-16.93555	488	-34.2043	488	-58.64939	488	45.64146	488	87.01236	488	-1.662057	488	6.432503	488
	489	-17.52677	489	-47.04601	489	-56.77738	489	-91.58398	489	19.74359	489	37.28739	489	-4.669998	489	-23.60107	489	-28.43231	489	-31.5664	489	-52.3424	489	-38.71549	489	.1881441	489	61.89327	489	23.50685	489	12.86327	489	-17.58513	489	-16.64527	489	-34.22412	489	-59.01435	489	45.14526	489	86.47808	489	-3.577773	489	5.293482	489
	490	-17.67682	490	-47.63982	490	-56.43739	490	-91.48659	490	22.10858	490	36.90517	490	-5.841064	490	-22.70657	490	-29.54181	490	-29.96003	490	-52.63677	490	-37.23578	490	-.3391236	490	56.9263	490	29.16253	490	19.84191	490	-17.59044	490	-18.05291	490	-34.91528	490	-59.41213	490	44.78638	490	83.47469	490	-3.903806	490	6.163301	490
	491	-16.48534	491	-47.49392	491	-55.4234	491	-90.95639	491	24.3076	491	35.4346	491	-4.783812	491	-21.1182	491	-29.20133	491	-28.97276	491	-51.46947	491	-36.3585	491	-1.810767	491	56.45985	491	26.6333	491	12.95468	491	-17.21354	491	-17.06989	491	-35.73748	491	-59.54425	491	43.37416	491	81.27079	491	-2.981607	491	6.581681	491
[truncated: 16 more columns]
