# Supplementary material for: A single Musashi gene allele is sufficient to maintain mouse photoreceptor cells
Source: PLoS One. 2026 May 14;21(5):e0338576. doi: 10.1371/journal.pone.0338576 (PMC13175383; doi:10.1371/journal.pone.0338576)
Supplement: S3 File — (ZIP) [file pone.0338576.s012.zip › Supplementary_data_1_RawERG_data_and_R-code/5th batch/D28_Msi TKO_CONE_060525.CSV]

Information	Record_No	4669	Record_No	4670	Record_No	4679	Record_No	4680	Record_No	4689	Record_No	4690	Record_No	4699	Record_No	4700
	Animal ID	1286	Animal ID	1286	Animal ID	1284	Animal ID	1284	Animal ID	1288	Animal ID	1288	Animal ID	1250	Animal ID	1250
	Session		Session		Session		Session		Session		Session		Session		Session
	Species/Breed		Species/Breed		Species/Breed		Species/Breed		Species/Breed		Species/Breed		Species/Breed		Species/Breed
	Study protocol #		Study protocol #		Study protocol #		Study protocol #		Study protocol #		Study protocol #		Study protocol #		Study protocol #
	Birthdate	Dec/30/1899	Birthdate	Dec/30/1899	Birthdate	Dec/30/1899	Birthdate	Dec/30/1899	Birthdate	Dec/30/1899	Birthdate	Dec/30/1899	Birthdate	Dec/30/1899	Birthdate	Dec/30/1899
	TestDate	Jun/05/2025	TestDate	Jun/05/2025	TestDate	Jun/05/2025	TestDate	Jun/05/2025	TestDate	Jun/05/2025	TestDate	Jun/05/2025	TestDate	Jun/05/2025	TestDate	Jun/05/2025
	TestTime	07:13:23	TestTime	07:13:23	TestTime	07:38:28	TestTime	07:38:28	TestTime	08:03:27	TestTime	08:03:27	TestTime	08:31:41	TestTime	08:31:41
	Protocol	SARO PHOTOPIC CONE	Protocol	SARO PHOTOPIC CONE	Protocol	SARO PHOTOPIC CONE	Protocol	SARO PHOTOPIC CONE	Protocol	SARO PHOTOPIC CONE	Protocol	SARO PHOTOPIC CONE	Protocol	SARO PHOTOPIC CONE	Protocol	SARO PHOTOPIC CONE
	Step_No	2	Step_No	2	Step_No	2	Step_No	2	Step_No	2	Step_No	2	Step_No	2	Step_No	2
	Label	R	Label	L	Label	R	Label	L	Label	R	Label	L	Label	R	Label	L
	Stimulus	WHT Phot WHT 3dB Flash	Stimulus	WHT Phot WHT 3dB Flash	Stimulus	WHT Phot WHT 3dB Flash	Stimulus	WHT Phot WHT 3dB Flash	Stimulus	WHT Phot WHT 3dB Flash	Stimulus	WHT Phot WHT 3dB Flash	Stimulus	WHT Phot WHT 3dB Flash	Stimulus	WHT Phot WHT 3dB Flash
	Low cut (Hz)	0.3	Low cut (Hz)	0.3	Low cut (Hz)	0.3	Low cut (Hz)	0.3	Low cut (Hz)	0.3	Low cut (Hz)	0.3	Low cut (Hz)	0.3	Low cut (Hz)	0.3
	High cut (Hz)	500	High cut (Hz)	500	High cut (Hz)	500	High cut (Hz)	500	High cut (Hz)	500	High cut (Hz)	500	High cut (Hz)	500	High cut (Hz)	500
	Notch	OFF	Notch	OFF	Notch	OFF	Notch	OFF	Notch	OFF	Notch	OFF	Notch	OFF	Notch	OFF
Cursor #	4669 Time	4669 Amp	4670 Time	4670 Amp	4679 Time	4679 Amp	4680 Time	4680 Amp	4689 Time	4689 Amp	4690 Time	4690 Amp	4699 Time	4699 Amp	4700 Time	4700 Amp
1
2
3
4
5
6
7
8
9
10
Wave Data	4669 Time	4669 Amp	4670 Time	4670 Amp	4679 Time	4679 Amp	4680 Time	4680 Amp	4689 Time	4689 Amp	4690 Time	4690 Amp	4699 Time	4699 Amp	4700 Time	4700 Amp
	-20	2.627886	-20	-1.136709	-20	.7969468	-20	-1.087423	-20	.8622868	-20	-3.635125	-20	-3.74361	-20	-4.831324
	-19	2.723567	-19	-1.23482	-19	.950322	-19	-.7393486	-19	.8719875	-19	-4.0271	-19	-3.873923	-19	-5.213081
	-18	2.827822	-18	-1.340286	-18	1.108082	-18	-.3145464	-18	.9765943	-18	-4.442249	-18	-3.912187	-18	-5.335843
	-17	3.012481	-17	-1.422361	-17	1.180338	-17	-.1065648	-17	.9883974	-17	-4.727956	-17	-4.044919	-17	-5.846435
	-16	3.143471	-16	-1.54231	-16	1.240166	-16	-1.301103E-02	-16	.9882342	-16	-4.873743	-16	-4.439841	-16	-6.25797
	-15	3.339698	-15	-1.575208	-15	1.430369	-15	-8.030815E-03	-15	1.012238	-15	-5.028526	-15	-4.674605	-15	-6.307197
	-14	3.395071	-14	-1.157143	-14	.9808188	-14	-6.510086E-02	-14	.7025871	-14	-3.39166	-14	-4.123547	-14	-5.350677
	-13	2.712879	-13	-1.722571	-13	1.564239	-13	.7498872	-13	.6925868	-13	-5.198539	-13	-4.058095	-13	-7.199098
	-12	2.946401	-12	-1.338742	-12	1.922522	-12	.8168737	-12	1.339035	-12	-5.666883	-12	-4.520357	-12	-6.214417
	-11	3.535413	-11	-1.416408	-11	1.498145	-11	-7.069843E-02	-11	1.10959	-11	-5.906713	-11	-4.45753	-11	-5.897133
	-10	3.592453	-10	-2.04745	-10	1.259821	-10	-.3590569	-10	1.149688	-10	-5.388535	-10	-5.503152	-10	-6.84288
	-9	3.85597	-9	-1.768932	-9	1.356671	-9	-1.120089	-9	1.079942	-9	-4.618828	-9	-5.384944	-9	-6.338975
	-8	3.432264	-8	-1.091572	-8	.9445683	-8	-1.335918	-8	.7269541	-8	-4.533308	-8	-3.822681	-8	-5.200119
	-7	3.444656	-7	-.4840249	-7	1.059151	-7	-.4533173	-7	1.268807	-7	-4.444704	-7	-4.344029	-7	-7.021536
	-6	3.180188	-6	-1.747569	-6	1.403656	-6	.6254417	-6	1.174734	-6	-4.906796	-6	-4.563239	-6	-6.613231
	-5	3.870346	-5	-1.720881	-5	1.268581	-5	1.526278	-5	1.13431	-5	-4.843417	-5	-5.054813	-5	-6.036685
	-4	4.706321	-4	-1.926906	-4	1.615884	-4	.3608982	-4	1.258734	-4	-4.447513	-4	-4.21227	-4	-6.775978
	-3	5.12092	-3	-2.21	-3	.9572555	-3	-1.105502	-3	1.060322	-3	-4.185522	-3	-3.751704	-3	-7.374883
	-2	5.384329	-2	-1.893051	-2	1.482889	-2	-.7415657	-2	1.41426	-2	-4.552828	-2	-4.479827	-2	-6.379814
	-1	5.426906	-1	-2.447704	-1	1.077213	-1	-1.087818	-1	.8099287	-1	-5.256294	-1	-3.462981	-1	-6.912588
	0	6.068593	0	-2.790613	0	1.463989	0	-.7941493	0	.8498309	0	-5.07495	0	-3.170338	0	-5.081642
	1	4.670365	1	-4.500694	1	-2.27169	1	-1.708791	1	-2.97774	1	-7.162439	1	-9.051499	1	-8.795981
	2	7.331686	2	-3.443723	2	1.389129	2	.4106919	2	.5536006	2	-5.29133	2	-3.528592	2	-7.860469
	3	7.203069	3	-2.2024	3	2.507321	3	1.126921	3	.9014701	3	-3.93173	3	-3.662645	3	-7.353323
	4	5.757883	4	-2.583968	4	1.418728	4	.5069667	4	-.5135832	4	-3.938869	4	-4.438181	4	-6.718271
	5	6.320099	5	-3.0399	5	1.327511	5	-.7779561	5	-.7344748	5	-5.021306	5	-5.288648	5	-5.691533
	6	6.67511	6	-4.805856	6	.4913977	6	-2.130341	6	-1.830731	6	-5.445459	6	-4.75661	6	-6.729527
	7	5.611789	7	-7.304247	7	-8.526202E-02	7	-3.068483	7	-2.541963	7	-6.136518	7	-7.101252	7	-7.861453
	8	3.708461	8	-8.408378	8	-1.80801	8	-4.492291	8	-3.305844	8	-7.505945	8	-7.061075	8	-9.699284
	9	1.561733	9	-10.12203	9	-3.073149	9	-5.74691	9	-5.520639	9	-9.590723	9	-8.819147	9	-10.82031
	10	-1.279317	10	-12.93524	10	-4.754302	10	-7.184194	10	-6.894031	10	-11.17595	10	-10.07977	10	-11.79546
	11	-3.878075	11	-16.70746	11	-7.607933	11	-9.50919	11	-8.83471	11	-13.08495	11	-12.07053	11	-13.3571
	12	-6.629126	12	-20.10278	12	-9.810642	12	-11.46975	12	-10.85521	12	-14.73812	12	-14.55586	12	-17.06362
	13	-8.89537	13	-23.30532	13	-12.19391	13	-13.35199	13	-12.85565	13	-16.1774	13	-18.33207	13	-20.23533
	14	-10.59185	14	-26.34625	14	-14.97016	14	-16.58879	14	-14.84992	14	-17.93728	14	-18.32128	14	-21.84077
	15	-11.71578	15	-26.7272	15	-16.24873	15	-18.32605	15	-15.88235	15	-19.49026	15	-18.55193	15	-20.07372
	16	-12.72473	16	-27.42525	16	-18.07875	16	-19.66198	16	-16.84563	16	-20.37118	16	-19.22909	16	-20.38789
	17	-12.67498	17	-27.78331	17	-18.47528	17	-19.48302	17	-16.75157	17	-20.18327	17	-18.59819	17	-20.07592
	18	-12.37512	18	-27.32977	18	-18.49109	18	-18.28447	18	-16.50742	18	-21.23058	18	-16.60906	18	-19.3969
	19	-11.8055	19	-26.5574	19	-18.4248	19	-17.24604	19	-16.50734	19	-21.58379	19	-14.55641	19	-17.21905
	20	-10.72659	20	-25.40849	20	-17.56184	20	-16.99563	20	-15.30998	20	-20.15341	20	-13.10526	20	-15.53843
	21	-9.521605	21	-23.44535	21	-16.22398	21	-15.35128	21	-14.96229	21	-19.32903	21	-12.01707	21	-14.43512
	22	-6.918725	22	-20.09806	22	-15.04955	22	-13.71753	22	-13.37521	22	-19.21667	22	-8.40803	22	-9.512498
	23	-2.655317	23	-14.70888	23	-13.23976	23	-11.72103	23	-11.52567	23	-18.94897	23	-1.434644	23	-.8334697
	24	5.099585	24	-4.690603	24	-10.36684	24	-7.661791	24	-9.187177	24	-17.72991	24	11.1465	24	12.0344
	25	17.12166	25	10.72526	25	-3.465271	25	.6133378	25	-3.803368	25	-15.10644	25	26.67991	25	29.27728
	26	30.88291	26	27.02856	26	8.930123	26	14.98629	26	4.317186	26	-8.7647	26	42.80418	26	45.78023
	27	44.59303	27	41.78492	27	24.94659	27	32.57657	27	14.82582	27	3.014396	27	57.69684	27	62.20907
	28	56.30809	28	54.28174	28	41.24154	28	49.47775	28	25.05179	28	18.74843	28	69.36104	28	71.79432
	29	66.35504	29	63.14618	29	56.14764	29	63.124	29	33.71882	29	33.72559	29	75.15244	29	79.05236
	30	73.58163	30	67.60795	30	69.62197	30	73.12009	30	41.64385	30	45.49549	30	79.05999	30	80.23264
	31	77.75486	31	69.0829	31	80.27226	31	80.29961	31	47.65131	31	52.41417	31	76.27427	31	78.45625
	32	78.50613	32	67.22993	32	87.16299	32	84.46968	32	51.82506	32	56.63781	32	72.44065	32	73.67173
	33	76.23134	33	62.26518	33	88.569	33	83.18901	33	53.45084	33	57.84777	33	66.45486	33	67.21684
	34	71.8192	34	55.85352	34	84.90263	34	78.50276	34	52.48218	34	55.62045	34	58.84184	34	59.91722
	35	66.39587	35	49.71401	35	79.03373	35	71.49678	35	49.53215	35	50.98022	35	52.2686	35	53.89583
	36	59.72852	36	43.26791	36	72.09335	36	63.60058	36	44.92109	36	45.48779	36	45.21124	36	45.5533
	37	53.33486	37	36.85272	37	64.97564	37	56.02553	37	40.1452	37	40.51719	37	42.93939	37	41.94418
	38	47.57929	38	31.76202	38	57.77369	38	48.64046	38	34.60866	38	34.75066	38	45.10534	38	44.33179
	39	43.78351	39	30.20866	39	49.90879	39	40.4344	39	29.60837	39	28.68344	39	57.21222	39	55.22944
	40	42.78849	40	33.75677	40	41.71378	40	33.166	40	25.9414	40	23.07383	40	72.43044	40	72.45496
	41	47.31341	41	43.28585	41	35.09665	41	30.14637	41	23.13684	41	17.39316	41	90.14172	41	93.05147
	42	57.61493	42	59.25234	42	33.78115	42	34.43213	42	22.86346	42	12.59001	42	103.6971	42	108.0439
	43	71.41443	43	77.69248	43	39.01601	43	45.7783	43	25.0498	43	11.00001	43	112.1389	43	118.6057
	44	87.3768	44	94.77075	44	51.98704	44	63.44497	44	30.53502	44	14.40977	44	116.3124	44	122.7165
	45	102.2713	45	109.1522	45	70.81113	45	84.47439	45	38.36153	45	21.43583	45	115.7609	45	121.2826
	46	114.3311	46	117.6775	46	90.07114	46	102.9439	46	46.82359	46	32.75154	46	109.4596	46	115.6846
	47	121.924	47	119.182	47	107.3715	47	117.117	47	55.44227	47	45.71057	47	102.242	47	107.6203
	48	123.6152	48	114.8748	48	118.8034	48	123.0216	48	61.74141	48	56.9504	48	90.40486	48	97.2882
	49	120.6106	49	105.7727	49	125.1737	49	122.3306	49	66.44411	49	67.15747	49	77.28413	49	85.55996
	50	113.5066	50	92.95694	50	125.1159	50	116.8691	50	68.82242	50	74.6011	50	64.01504	50	72.98734
	51	102.6498	51	78.4617	51	119.5055	51	107.9667	51	68.88916	51	76.62493	51	52.24319	51	60.97734
	52	90.56623	52	64.93231	52	111.0022	52	97.22043	52	66.70412	52	74.22586	52	41.1187	52	49.67362
	53	77.79849	53	50.87083	53	98.98629	53	84.02207	53	61.9072	53	68.43874	53	32.07266	53	40.12571
	54	64.87353	54	37.05116	54	85.66584	54	71.25513	54	56.4008	54	61.44946	54	23.57892	54	30.50495
	55	52.29572	55	24.79839	55	72.88889	55	59.49755	55	49.78401	55	52.96962	55	16.77554	55	25.03746
	56	40.80044	56	14.59049	56	59.4787	56	47.8539	56	42.46581	56	44.44371	56	12.36301	56	19.48222
	57	30.98241	57	6.421107	57	48.33097	57	38.42358	57	35.52222	57	37.24798	57	8.566248	57	14.59103
	58	22.30392	58	.501352	58	37.35829	58	29.66957	58	28.74636	58	29.98888	58	7.018686	58	12.73826
	59	15.41901	59	-3.309272	59	28.27558	59	20.73869	59	23.33193	59	21.91894	59	5.841469	59	11.1005
	60	11.35576	60	-5.982858	60	20.16701	60	14.12244	60	18.09038	60	14.1354	60	6.915552	60	12.44046
	61	8.716727	61	-8.257013	61	14.09296	61	10.57319	61	13.93008	61	8.791355	61	6.787714	61	11.84533
	62	7.446034	62	-7.52178	62	9.68726	62	7.608135	62	10.7427	62	5.329585	62	9.581094	62	14.55762
	63	6.173659	63	-6.53578	63	6.286159	63	5.643595	63	7.435999	63	2.653553	63	9.023498	63	15.05285
	64	7.00115	64	-4.391876	64	4.763049	64	5.848187	64	5.441633	64	1.142847	64	8.386049	64	14.50915
	65	8.860167	65	-1.670358	65	3.841749	65	6.012736	65	3.506934	65	-.6296495	65	8.659165	65	15.8806
	66	10.93343	66	.1339769	66	3.934428	66	6.938055	66	2.293021	66	-1.801744	66	8.432556	66	17.13388
	67	12.79273	67	1.287002	67	4.642942	67	7.753795	67	2.054669	67	-2.303403	67	6.513567	67	16.9952
	68	14.91326	68	3.273212	68	6.026474	68	9.493914	68	1.504109	68	-2.856019	68	6.193787	68	16.3014
	69	17.16103	69	5.76428	69	7.245311	69	10.30688	69	1.496465	69	-2.643743	69	4.803713	69	16.35807
	70	18.25809	70	6.165367	70	8.272624	70	10.92321	70	1.473799	70	-2.16907	70	3.248416	70	13.82597
	71	18.59045	71	6.007278	71	9.73971	71	12.71319	71	1.693063	71	-1.500827	71	1.820103	71	13.46885
	72	19.20919	72	6.533738	72	11.48791	72	13.99649	72	2.1165	72	-1.110479	72	1.493612	72	12.79037
	73	19.17515	73	5.268256	73	12.05037	73	14.07981	73	2.210049	73	-.9268653	73	.9133399	73	12.29647
	74	18.50149	74	4.540026	74	12.09978	74	13.1452	74	2.728492	74	-.1774811	74	.7287098	74	11.40101
	75	17.81234	75	3.866151	75	12.03576	75	11.6752	75	2.860322	75	-.2413691	75	.4003951	75	11.27505
	76	17.38029	76	3.262427	76	11.24606	76	10.41522	76	3.232257	76	-.7711107	76	1.167185	76	10.83082
	77	16.72764	77	2.591339	77	10.7519	77	9.707304	77	3.607532	77	-1.045127	77	-.3830519	77	9.864016
	78	15.06839	78	1.053267	78	9.618722	78	9.859647	78	3.408672	78	-1.043243	78	-1.14773	78	10.97099
	79	14.80467	79	.295119	79	9.227641	79	10.40338	79	3.971331	79	-.3997361	79	-.8002875	79	10.76124
	80	14.13789	80	-.8997548	80	8.47732	80	8.894278	80	3.225217	80	-.6152805	80	-2.668772	80	10.12171
	81	13.65004	81	-1.373587	81	7.228981	81	6.959886	81	3.009791	81	-.9927834	81	-4.149766	81	8.418464
	82	12.92953	82	-1.318598	82	6.447782	82	6.281525	82	2.873053	82	-2.108869	82	-4.428802	82	8.44196
	83	11.81713	83	-2.453285	83	6.021097	83	6.637908	83	2.39214	83	-2.940282	83	-4.506344	83	7.634417
	84	11.43488	84	-3.277092	84	5.295289	84	6.815869	84	2.008437	84	-3.730991	84	-8.846787	84	5.944638
	85	10.90945	85	-3.585876	85	4.522785	85	5.343252	85	.7314655	85	-4.430614	85	-8.131365	85	4.743419
	86	11.25616	86	-3.38542	86	4.033882	86	3.808799	86	-.107152	86	-4.501987	86	-7.627747	86	5.93426
	87	10.22904	87	-4.283465	87	3.14943	87	2.105366	87	-.8277218	87	-4.773198	87	-6.371667	87	6.559729
	88	9.153651	88	-4.300695	88	2.367427	88	1.828703	88	-1.734067	88	-5.261857	88	-7.361318	88	7.320091
	89	8.397609	89	-4.87125	89	1.469694	89	1.189086	89	-2.7137	89	-6.210119	89	-6.320918	89	8.635734
	90	7.533933	90	-5.637788	90	.1829751	90	.6203654	90	-3.305267	90	-6.480677	90	-5.435643	90	8.932944
	91	6.794561	91	-6.001305	91	.4921246	91	1.268599	91	-3.971293	91	-7.222847	91	-5.220258	91	8.291471
	92	6.431085	92	-5.690595	92	.0464344	92	.930996	92	-4.991679	92	-8.321816	92	-5.021577	92	9.71205
	93	6.170519	93	-5.479945	93	-.821985	93	-.6022875	93	-5.246999	93	-8.368318	93	-5.51724	93	9.990774
	94	5.201665	94	-6.412792	94	-1.173501	94	-1.376422	94	-5.32297	94	-8.928704	94	-6.398735	94	9.944433
	95	4.835869	95	-6.243589	95	-2.274202	95	-2.045015	95	-5.575664	95	-9.882125	95	-7.526094	95	8.228589
	96	6.194169	96	-5.685723	96	-2.862198	96	-2.832888	96	-5.532912	96	-9.632306	96	-9.028317	96	7.702294
	97	7.522116	97	-5.796731	97	-4.013071	97	-3.531633	97	-5.487079	97	-9.165842	97	-9.743229	97	7.594065
	98	7.352593	98	-4.767066	98	-4.128331	98	-2.599413	98	-5.210719	98	-8.443786	98	-12.56227	98	5.813614
	99	7.125106	99	-3.741679	99	-3.865329	99	-1.422766	99	-4.856864	99	-8.263638	99	-12.71673	99	4.07899
	100	7.089834	100	-4.035345	100	-4.11526	100	-1.518883	100	-4.938415	100	-8.392127	100	-14.38623	100	4.459489
	101	8.989554	101	-4.959885	101	-4.66529	101	-2.792473	101	-4.647342	101	-8.379696	101	-14.32067	101	1.852053
	102	9.7305	102	-5.849224	102	-4.448235	102	-3.516765	102	-4.557433	102	-8.770055	102	-15.24368	102	1.935066
	103	9.27103	103	-6.024506	103	-4.658309	103	-4.67413	103	-4.457155	103	-8.238367	103	-15.46407	103	1.227337
	104	8.825819	104	-6.058833	104	-4.786682	104	-5.056067	104	-4.362867	104	-7.861712	104	-14.6431	104	.7500014
	105	8.102015	105	-5.911895	105	-5.579584	105	-5.482735	105	-4.712884	105	-7.462436	105	-15.23097	105	.6712533
	106	7.950044	106	-5.650481	106	-5.422256	106	-4.734107	106	-4.608573	106	-7.011797	106	-15.2515	106	2.814543
	107	8.112121	107	-6.331181	107	-5.544458	107	-4.403777	107	-5.108243	107	-6.979354	107	-14.74449	107	2.722317
	108	8.146252	108	-6.60582	108	-5.628916	108	-5.043009	108	-5.251607	108	-7.366989	108	-14.17115	108	1.07387
	109	8.26355	109	-7.331967	109	-5.938118	109	-6.299547	109	-5.446869	109	-7.999832	109	-14.68868	109	2.665382
	110	7.37091	110	-8.579037	110	-6.658996	110	-8.145921	110	-6.013668	110	-8.43014	110	-15.18353	110	3.455261
	111	6.859478	111	-9.352019	111	-7.288463	111	-8.537324	111	-5.653051	111	-8.048784	111	-16.02408	111	3.366828
	112	6.968478	112	-9.448882	112	-7.886732	112	-8.776005	112	-5.950713	112	-8.074162	112	-16.5401	112	1.34508
	113	7.154002	113	-9.585176	113	-8.100408	113	-8.812176	113	-5.942985	113	-7.890564	113	-16.07748	113	1.278433
	114	6.789073	114	-10.05876	114	-7.999558	114	-8.241111	114	-5.896902	114	-7.444799	114	-16.51872	114	.6540683
	115	6.82021	115	-10.09175	115	-8.574125	115	-8.488077	115	-6.178652	115	-8.118248	115	-16.1776	115	1.028669
	116	7.073634	116	-10.66411	116	-7.714375	116	-8.065021	116	-6.152862	116	-8.937253	116	-14.46465	116	1.95917
	117	7.124952	117	-11.57703	117	-7.92842	117	-7.751254	117	-6.305977	117	-8.874582	117	-14.34828	117	2.675294
	118	7.22894	118	-11.33772	118	-7.478059	118	-7.349568	118	-6.421432	118	-8.807629	118	-14.29414	118	3.080454
	119	7.423085	119	-11.4979	119	-7.333537	119	-7.793792	119	-6.678523	119	-9.923079	119	-12.29424	119	4.413498
	120	7.534753	120	-11.89119	120	-7.799272	120	-9.430924	120	-7.255787	120	-10.86717	120	-12.41573	120	3.552573
	121	7.604166	121	-11.64642	121	-7.754309	121	-9.484915	121	-7.381089	121	-11.6034	121	-12.71017	121	4.696826
	122	7.27882	122	-11.41899	122	-8.29036	122	-9.574459	122	-7.879054	122	-12.06337	122	-14.06856	122	4.316908
	123	7.923351	123	-11.56614	123	-8.052516	123	-8.851337	123	-8.087611	123	-11.47618	123	-12.72725	123	5.093153
	124	7.493785	124	-12.03065	124	-8.268126	124	-8.830184	124	-8.345842	124	-11.29524	124	-14.52264	124	4.787951
	125	7.128049	125	-11.55241	125	-8.096897	125	-8.97977	125	-8.541398	125	-11.77014	125	-15.94537	125	3.683975
	126	7.90128	126	-10.99666	126	-8.0837	126	-9.344767	126	-8.469831	126	-11.54536	126	-15.24636	126	2.819817
	127	7.67754	127	-11.67863	127	-8.148274	127	-9.409527	127	-8.935227	127	-12.14397	127	-18.12864	127	.7120683
	128	8.480181	128	-11.71099	128	-8.215493	128	-9.003229	128	-8.693542	128	-11.70409	128	-18.33853	128	1.351513
	129	8.773925	129	-11.62405	129	-8.456561	129	-9.066674	129	-8.591626	129	-11.37416	129	-19.07675	129	5.189633E-02
	130	8.932226	130	-11.97084	130	-7.783501	130	-8.437671	130	-8.573648	130	-11.94546	130	-19.57317	130	-.3776947
	131	9.059961	131	-11.88999	131	-7.567865	131	-7.134112	131	-8.231165	131	-12.03755	131	-19.73724	131	-2.776691
	132	9.04275	132	-12.02386	132	-6.897466	132	-6.433625	132	-7.9166	132	-12.61843	132	-19.92538	132	-3.894065
	133	9.67626	133	-12.95734	133	-6.12885	133	-6.323929	133	-7.529994	133	-12.81518	133	-20.09453	133	-3.454167
	134	9.519393	134	-13.98416	134	-6.979489	134	-7.666401	134	-7.308156	134	-12.40671	134	-20.01558	134	-3.058063
	135	9.17656	135	-14.56095	135	-7.385804	135	-7.996855	135	-7.285347	135	-11.79739	135	-21.36846	135	-4.592623
	136	8.928959	136	-14.42555	136	-7.625336	136	-8.162426	136	-6.865557	136	-12.19545	136	-20.95724	136	-4.519776
	137	8.984133	137	-14.54403	137	-7.748628	137	-8.083996	137	-7.344911	137	-12.64976	137	-21.02421	137	-4.168932
	138	9.237906	138	-14.904	138	-7.552169	138	-7.544457	138	-6.989937	138	-11.89042	138	-19.55317	138	-4.580845
	139	9.175172	139	-14.72957	139	-8.269316	139	-8.252335	139	-7.475235	139	-11.66284	139	-21.15447	139	-4.625041
	140	8.434455	140	-14.89774	140	-8.673765	140	-9.345714	140	-7.315043	140	-11.94222	140	-19.87404	140	-3.574155
	141	7.560193	141	-15.40363	141	-8.93082	141	-9.55009	141	-7.14941	141	-11.75901	141	-21.82067	141	-4.717084
	142	7.525475	142	-15.24614	142	-8.8197	142	-9.734234	142	-7.501246	142	-11.51286	142	-20.51622	142	-4.343383
	143	7.744896	143	-15.44673	143	-8.233742	143	-9.233817	143	-7.196444	143	-10.24829	143	-19.11224	143	-3.131986
	144	7.979583	144	-17.12804	144	-8.441347	144	-9.789168	144	-7.319545	144	-10.12729	144	-20.49986	144	-4.305272
	145	8.12114	145	-16.69728	145	-8.117707	145	-9.378355	145	-7.246117	145	-11.71471	145	-19.90166	145	-4.239855
	146	7.355555	146	-17.25619	146	-8.233262	146	-9.171462	146	-7.233019	146	-12.09927	146	-18.61078	146	-4.312384
	147	6.707259	147	-17.4568	147	-8.398808	147	-10.07775	147	-7.294522	147	-11.71064	147	-20.05215	147	-5.123694
	148	6.947085	148	-16.87223	148	-7.980109	148	-10.02933	148	-7.106362	148	-11.52395	148	-18.78106	148	-4.936066
	149	7.173552	149	-17.28392	149	-8.464061	149	-10.91874	149	-7.441541	149	-11.48162	149	-19.36038	149	-3.401842
	150	7.375147	150	-18.16951	150	-8.248133	150	-10.478	150	-7.51652	150	-11.50876	150	-18.74849	150	-3.515686
	151	7.058739	151	-19.40719	151	-8.584318	151	-9.677428	151	-7.659274	151	-11.76062	151	-19.01895	151	-2.939878
	152	6.928496	152	-19.05453	152	-8.5432	152	-9.045859	152	-7.994362	152	-11.48592	152	-19.10068	152	-3.504968
	153	6.777567	153	-18.70807	153	-8.649791	153	-8.794055	153	-7.934711	153	-11.33824	153	-17.48199	153	-3.72029
	154	5.688642	154	-19.43981	154	-9.24231	154	-9.78763	154	-8.179201	154	-11.61198	154	-19.53965	154	-6.235013
	155	5.760299	155	-19.59389	155	-9.296011	155	-9.449899	155	-8.201098	155	-11.86322	155	-19.43267	155	-4.453468
	156	5.86131	156	-20.06327	156	-8.925666	156	-9.002124	156	-8.454905	156	-12.32301	156	-20.01872	156	-3.282978
	157	5.949766	157	-20.5858	157	-9.030579	157	-8.576908	157	-8.825285	157	-12.47622	157	-20.3424	157	-4.704772
	158	5.643234	158	-20.36843	158	-8.9756	158	-8.49376	158	-8.408896	158	-12.68551	158	-19.85867	158	-5.967085
	159	5.25371	159	-19.77392	159	-8.201471	159	-8.690975	159	-8.942057	159	-12.96912	159	-20.83689	159	-5.954658
	160	5.251483	160	-20.11526	160	-7.988095	160	-8.504679	160	-8.679293	160	-12.48798	160	-21.26298	160	-6.122263
	161	5.278752	161	-20.75585	161	-8.218042	161	-8.358048	161	-8.888432	161	-12.47912	161	-22.33166	161	-7.410701
	162	6.124298	162	-21.30341	162	-7.443266	162	-7.479244	162	-8.77111	162	-12.5455	162	-21.60211	162	-6.69806
	163	6.391824	163	-21.45168	163	-7.100361	163	-8.027486	163	-8.539468	163	-12.26662	163	-20.5732	163	-5.487946
	164	7.029154	164	-21.474	164	-7.806007	164	-9.476519	164	-8.551562	164	-11.74008	164	-20.7224	164	-7.186849
	165	7.658243	165	-20.91055	165	-7.164251	165	-9.380125	165	-8.243062	165	-11.38901	165	-20.97469	165	-7.908266
	166	6.981615	166	-21.61202	166	-7.629272	166	-9.627451	166	-8.524321	166	-12.35742	166	-20.60268	166	-7.16862
	167	6.907426	167	-22.5465	167	-7.378611	167	-8.873511	167	-8.198043	167	-12.05454	167	-20.56171	167	-6.407795
	168	7.388997	168	-22.45345	168	-7.162924	168	-8.246098	168	-7.934357	168	-11.98733	168	-19.87097	168	-8.126692
	169	7.766284	169	-22.2214	169	-6.873516	169	-7.979376	169	-8.147062	169	-12.03892	169	-19.65802	169	-6.557304
	170	7.486456	170	-22.32418	170	-5.879077	170	-7.067433	170	-8.177314	170	-11.59668	170	-18.6046	170	-7.655032
	171	7.088602	171	-22.71864	171	-6.057828	171	-6.464226	171	-8.489326	171	-10.96234	171	-19.67662	171	-6.357704
	172	6.623899	172	-22.30574	172	-6.160639	172	-5.952901	172	-8.461888	172	-11.29311	172	-19.93242	172	-5.442092
	173	6.071691	173	-22.7923	173	-5.376108	173	-5.018463	173	-8.554526	173	-12.38314	173	-19.41614	173	-5.587533
	174	5.791976	174	-23.63717	174	-4.727463	174	-4.283183	174	-8.467313	174	-13.77713	174	-18.03594	174	-6.249191
	175	6.078347	175	-23.66459	175	-5.02598	175	-4.109539	175	-8.36433	175	-13.98901	175	-18.74045	175	-5.382456
	176	6.089111	176	-23.5475	176	-4.692952	176	-4.154147	176	-8.802306	176	-13.8436	176	-19.11936	176	-5.747818
	177	6.087739	177	-24.00043	177	-5.126455	177	-3.849841	177	-8.618765	177	-13.17921	177	-17.8514	177	-3.552304
	178	5.667644	178	-23.76101	178	-5.106331	178	-4.269272	178	-8.375204	178	-12.75266	178	-18.16998	178	-6.384897
	179	5.807541	179	-24.02263	179	-5.111549	179	-5.898721	179	-8.359467	179	-11.83251	179	-17.57367	179	-6.248076
	180	6.329767	180	-24.50822	180	-5.613439	180	-7.416953	180	-8.338091	180	-11.83683	180	-17.56353	180	-5.901558
	181	6.911751	181	-24.90654	181	-6.949921	181	-8.519166	181	-8.474869	181	-12.08356	181	-17.86077	181	-7.187085
	182	6.728518	182	-24.38592	182	-7.089063	182	-7.765992	182	-8.485876	182	-12.13478	182	-17.80316	182	-7.378563
	183	6.404866	183	-24.8881	183	-7.443623	183	-6.580498	183	-8.64115	183	-12.78739	183	-17.97792	183	-7.917877
	184	6.806595	184	-25.27532	184	-7.194079	184	-5.496864	184	-8.387756	184	-12.77583	184	-18.31326	184	-7.305297
	185	6.384977	185	-25.50012	185	-7.325427	185	-5.519619	185	-8.578892	185	-12.78995	185	-19.97522	185	-8.985384
	186	6.069555	186	-25.12	186	-7.423375	186	-6.43254	186	-8.930821	186	-13.29516	186	-18.40225	186	-7.224244
	187	6.188043	187	-25.39927	187	-6.583316	187	-5.721801	187	-8.739772	187	-12.62698	187	-18.24025	187	-7.418398
	188	6.114715	188	-25.45328	188	-6.692089	188	-4.95881	188	-9.120266	188	-12.17388	188	-18.96742	188	-7.975578
	189	5.515625	189	-25.27968	189	-6.788679	189	-4.88988	189	-9.133192	189	-12.24224	189	-19.75236	189	-6.81126
	190	5.343916	190	-25.72286	190	-6.133953	190	-4.515333	190	-8.994811	190	-11.95935	190	-18.9285	190	-8.098454
	191	5.537409	191	-25.80622	191	-6.270709	191	-5.177202	191	-9.215	191	-12.12346	191	-21.78816	191	-9.374237
	192	6.988808	192	-24.90536	192	-5.865671	192	-5.700475	192	-9.068362	192	-12.07007	192	-18.48707	192	-7.684036
	193	6.406056	193	-24.03278	193	-6.343449	193	-6.3116	193	-9.266248	193	-13.00895	193	-18.69938	193	-7.391479
	194	5.838328	194	-24.19106	194	-5.636353	194	-5.700347	194	-8.9276	194	-12.51277	194	-19.08982	194	-7.470499
	195	5.436872	195	-23.57342	195	-5.023672	195	-4.309021	195	-8.730835	195	-12.58856	195	-19.00965	195	-7.252065
	196	6.259384	196	-24.10117	196	-5.316463	196	-4.052073	196	-8.819628	196	-12.39324	196	-19.09788	196	-8.149745
	197	7.818206	197	-24.63614	197	-5.003631	197	-4.191176	197	-8.404959	197	-11.60599	197	-17.17061	197	-7.000712
	198	8.886397	198	-25.10681	198	-4.783362	198	-4.302275	198	-8.522745	198	-11.47408	198	-17.44764	198	-7.640393
	199	9.060205	199	-24.91776	199	-4.627899	199	-5.073085	199	-8.446697	199	-11.62027	199	-17.02125	199	-7.284444
	200	8.674727	200	-24.90391	200	-4.97715	200	-5.020443	200	-8.183113	200	-11.79135	200	-16.19621	200	-7.136351
	201	7.62247	201	-25.52114	201	-4.964967	201	-4.835718	201	-8.644168	201	-12.28646	201	-16.53342	201	-7.851439
	202	7.881155	202	-25.56073	202	-4.600192	202	-4.430729	202	-8.229873	202	-11.84886	202	-17.03156	202	-7.648103
	203	7.810682	203	-25.80249	203	-4.758559	203	-3.817273	203	-8.412126	203	-11.18696	203	-16.83062	203	-7.541219
	204	8.211059	204	-26.83523	204	-4.116072	204	-1.874246	204	-8.245328	204	-10.47531	204	-15.60428	204	-7.368632
	205	8.195942	205	-27.35588	205	-4.510458	205	-2.587518	205	-8.154069	205	-11.79141	205	-16.4917	205	-6.378389
	206	7.71766	206	-27.6204	206	-4.148213	206	-3.608192	206	-8.441874	206	-12.69921	206	-16.37455	206	-7.01053
	207	7.798651	207	-27.53193	207	-3.782445	207	-3.978619	207	-8.188923	207	-12.63884	207	-16.33121	207	-5.871362
	208	7.667094	208	-27.43639	208	-3.385769	208	-3.231619	208	-8.331062	208	-12.6111	208	-17.35932	208	-6.979065
	209	7.984915	209	-26.38796	209	-2.878588	209	-3.211241	209	-8.201693	209	-11.91311	209	-14.88223	209	-6.482538
	210	7.80801	210	-26.21445	210	-2.91635	210	-3.267334	210	-8.576017	210	-11.8734	210	-16.39151	210	-6.843175
	211	8.127554	211	-26.97605	211	-3.0407	211	-1.563707	211	-8.423002	211	-11.64388	211	-16.56413	211	-8.017647
	212	8.710876	212	-27.16615	212	-2.578932	212	-.7402629	212	-8.263906	212	-11.54221	212	-16.56356	212	-6.997849
	213	8.790658	213	-27.4453	213	-2.707997	213	-1.634785	213	-8.548702	213	-12.03296	213	-16.71324	213	-9.166225
	214	8.990979	214	-27.51068	214	-2.891634	214	-3.082243	214	-7.697222	214	-11.93835	214	-16.70006	214	-8.328009
	215	8.907482	215	-27.22258	215	-3.682615	215	-4.429312	215	-7.64629	215	-12.1104	215	-16.54848	215	-8.069598
	216	8.395976	216	-27.90137	216	-4.322875	216	-4.93834	216	-7.484695	216	-11.86414	216	-17.01248	216	-7.05791
	217	8.233579	217	-28.44782	217	-4.193261	217	-4.33769	217	-6.764359	217	-11.25115	217	-17.1157	217	-7.268886
	218	8.145665	218	-28.80114	218	-4.988051	218	-3.618604	218	-7.17811	218	-11.65647	218	-18.01221	218	-8.331942
	219	8.309443	219	-27.8611	219	-4.317108	219	-2.757878	219	-6.60267	219	-11.31647	219	-16.06668	219	-8.980081
	220	7.951975	220	-28.38947	220	-4.624412	220	-2.765937	220	-6.777769	220	-11.17076	220	-15.58665	220	-6.457787
	221	8.029703	221	-28.03518	221	-3.883683	221	-2.382471	221	-6.658012	221	-10.81762	221	-16.66722	221	-7.413819
	222	7.882113	222	-28.18254	222	-3.625028	222	-2.438825	222	-6.6505	222	-10.98203	222	-15.85884	222	-6.198131
	223	7.559851	223	-28.22236	223	-3.828105	223	-3.048505	223	-6.869376	223	-10.86107	223	-15.56464	223	-6.753128
	224	7.766222	224	-27.64003	224	-3.342417	224	-2.626309	224	-6.483928	224	-9.980925	224	-14.80492	224	-5.307769
	225	7.892288	225	-26.61042	225	-3.295861	225	-3.605987	225	-6.508378	225	-10.01201	225	-16.68021	225	-6.954844
	226	8.430099	226	-25.73602	226	-3.311374	226	-3.69945	226	-6.320554	226	-9.99989	226	-14.90618	226	-6.277501
	227	8.321801	227	-25.87913	227	-3.075749	227	-2.724277	227	-6.261091	227	-10.27611	227	-14.3891	227	-7.102107
	228	8.452759	228	-26.11206	228	-2.823022	228	-1.871207	228	-6.432057	228	-10.33521	228	-13.29707	228	-6.624428
	229	9.557584	229	-25.17218	229	-2.642803	229	-1.653705	229	-5.660089	229	-9.065373	229	-14.31084	229	-5.681275
	230	9.96238	230	-25.51095	230	-2.775458	230	-1.718394	230	-5.866932	230	-7.753845	230	-13.85596	230	-6.483058
	231	9.775126	231	-24.73451	231	-2.646552	231	-1.799671	231	-5.462936	231	-7.773193	231	-13.69854	231	-6.304129
	232	10.12587	232	-24.45312	232	-2.337308	232	-1.556171	232	-5.316546	232	-8.768666	232	-13.31336	232	-6.510485
	233	10.49432	233	-24.22667	233	-2.204816	233	-1.741477	233	-5.631449	233	-9.338465	233	-13.66019	233	-6.737572
	234	11.26713	234	-23.6515	234	-2.161898	234	-1.723813	234	-5.005013	234	-9.310424	234	-13.72551	234	-6.282695
	235	11.40745	235	-23.44331	235	-2.060289	235	-1.070079	235	-5.389024	235	-9.238039	235	-13.37346	235	-5.670754
	236	11.04941	236	-23.07911	236	-1.358102	236	6.868132E-02	236	-5.374677	236	-9.518785	236	-13.92478	236	-6.512561
	237	10.68509	237	-23.32024	237	-1.931927	237	-.3752187	237	-5.391479	237	-9.632234	237	-12.37782	237	-7.484636
	238	10.53007	238	-23.25513	238	-1.733474	238	-.8753822	238	-5.38196	238	-9.546635	238	-13.44208	238	-6.46745
	239	11.47551	239	-23.28222	239	-1.455368	239	-1.133795	239	-5.177747	239	-9.179157	239	-12.59193	239	-6.628512
	240	11.30894	240	-23.56489	240	-1.479569	240	-.9669032	240	-5.378909	240	-8.653319	240	-13.35997	240	-6.615152
	241	11.07714	241	-22.74664	241	-1.375007	241	-.1790049	241	-4.944052	241	-7.746864	241	-13.00942	241	-7.02743
	242	10.27428	242	-21.81374	242	-1.190271	242	-.4333188	242	-5.155561	242	-8.363417	242	-13.18106	242	-8.228213
	243	9.918829	243	-21.18983	243	-.9341972	243	-1.060742	243	-5.115119	243	-8.151011	243	-14.39589	243	-8.24021
	244	10.40993	244	-21.4848	244	-.765213	244	-.1659334	244	-4.797348	244	-7.328176	244	-13.63046	244	-8.494862
	245	10.56497	245	-21.45971	245	-.7051334	245	-.2405474	245	-4.795081	245	-7.89519	245	-11.47424	245	-7.191096
	246	10.27085	246	-21.37089	246	-.9109333	246	.1461355	246	-4.547914	246	-9.214262	246	-12.9937	246	-7.876221
	247	9.855228	247	-21.72104	247	-1.163853	247	.5385252	247	-4.838475	247	-9.592758	247	-12.80651	247	-8.94852
	248	9.664776	248	-20.59295	248	-.7688835	248	.8969034	248	-4.944854	248	-9.302021	248	-13.24057	248	-8.308258
	249	9.79946	249	-19.84229	249	-.2444504	249	1.549819	249	-4.687239	249	-9.071122	249	-12.1735	249	-7.389745
	250	9.488891	250	-20.41055	250	-8.633263E-02	250	1.747023	250	-4.937798	250	-8.708487	250	-12.94672	250	-7.995957
	251	9.429982	251	-20.07965	251	.4954082	251	2.041729	251	-4.833363	251	-8.925838	251	-12.2664	251	-9.257813
	252	9.567739	252	-19.54659	252	1.155053	252	2.305849	252	-5.112592	252	-9.739269	252	-12.76421	252	-9.875486
	253	9.308994	253	-18.63843	253	.4475199	253	1.164459	253	-5.085866	253	-8.85502	253	-14.08224	253	-10.66148
	254	8.573397	254	-18.12493	254	.9522111	254	1.206959	254	-5.164182	254	-8.918285	254	-12.78256	254	-9.621664
	255	7.899271	255	-16.94761	255	.8485228	255	1.563338	255	-5.186777	255	-9.168045	255	-13.69748	255	-10.97891
	256	8.496548	256	-16.86396	256	1.432667	256	2.483394	256	-5.184621	256	-9.89098	256	-12.54305	256	-9.587548
	257	8.580202	257	-16.59234	257	1.348826	257	3.593841	257	-5.373398	257	-10.78564	257	-13.16715	257	-10.45387
	258	8.170745	258	-15.13084	258	1.751195	258	3.755745	258	-5.161237	258	-10.02837	258	-13.18437	258	-8.245712
	259	7.797953	259	-13.82212	259	2.096487	259	4.042037	259	-4.878266	259	-9.672756	259	-12.11802	259	-11.39788
	260	8.462773	260	-13.4469	260	2.290053	260	4.165565	260	-5.049644	260	-9.238005	260	-10.75892	260	-10.63733
	261	8.975785	261	-12.89533	261	3.09008	261	5.416412	261	-4.797388	261	-8.905522	261	-10.43056	261	-9.717582
	262	8.555037	262	-12.06419	262	3.258162	262	5.68625	262	-4.920792	262	-8.685431	262	-10.60473	262	-9.423265
	263	9.162461	263	-10.45642	263	3.461983	263	5.897682	263	-4.656992	263	-8.080768	263	-10.37695	263	-9.841752
	264	9.683364	264	-9.418116	264	4.499621	264	6.841433	264	-4.515313	264	-7.437917	264	-9.310725	264	-9.904418
	265	10.18098	265	-8.662512	265	4.051788	265	5.932467	265	-4.390518	265	-7.223489	265	-9.288077	265	-8.244867
	266	10.00679	266	-7.844079	266	4.688513	266	6.146472	266	-4.089739	266	-7.418258	266	-8.57073	266	-7.589417
	267	9.848807	267	-8.01485	267	4.732116	267	6.652411	267	-4.183471	267	-7.803927	267	-9.559122	267	-8.301514
	268	9.734257	268	-7.72596	268	4.696123	268	6.823586	268	-3.618652	268	-7.01667	268	-8.781543	268	-7.266823
	269	10.36881	269	-6.939671	269	4.478693	269	5.236638	269	-3.670509	269	-7.770411	269	-9.102744	269	-7.604769
	270	10.42599	270	-7.519778	270	4.375898	270	4.567133	270	-3.624311	270	-7.209297	270	-9.844947	270	-8.850614
	271	9.491559	271	-7.321829	271	4.309458	271	4.669947	271	-3.481599	271	-7.279313	271	-9.48878	271	-7.993223
	272	8.711901	272	-6.418075	272	3.822119	272	4.518861	272	-3.426005	272	-7.689928	272	-10.62762	272	-7.12732
	273	8.078397	273	-6.56563	273	3.728406	273	5.238205	273	-2.70035	273	-7.264617	273	-10.46021	273	-7.354489
	274	7.834939	274	-6.038744	274	3.410803	274	5.064361	274	-2.998173	274	-7.264331	274	-10.79236	274	-8.355332
	275	7.361237	275	-5.233722	275	3.66982	275	5.629076	275	-3.086376	275	-7.616229	275	-10.00135	275	-9.805051
	276	7.507932	276	-4.296347	276	4.306234	276	5.826843	276	-2.740565	276	-7.244369	276	-10.85742	276	-8.754472
	277	6.336998	277	-4.877177	277	3.735211	277	4.5538	277	-3.129679	277	-7.276383	277	-10.08515	277	-9.117731
	278	6.746596	278	-4.538508	278	4.274912	278	5.31829	278	-2.820569	278	-7.596609	278	-10.72389	278	-8.140006
	279	7.421796	279	-3.92061	279	4.399177	279	5.6611	279	-2.958763	279	-7.655828	279	-11.32031	279	-9.620045
	280	7.26157	280	-3.430106	280	4.59587	280	5.963333	280	-3.164711	280	-7.260321	280	-10.72149	280	-9.246221
	281	7.042063	281	-2.502919	281	4.301403	281	5.751598	281	-3.109802	281	-7.897896	281	-10.73145	281	-9.284145
	282	7.156358	282	-1.626374	282	3.312545	282	3.693454	282	-3.407708	282	-8.302155	282	-10.50274	282	-9.162494
	283	7.440799	283	-1.670826	283	3.638814	283	3.783458	283	-3.19544	283	-7.453898	283	-10.28096	283	-8.235057
	284	7.083875	284	-1.721417	284	3.401552	284	3.845924	284	-3.280336	284	-6.498041	284	-10.16759	284	-8.985199
	285	7.315028	285	-.2629373	285	3.353643	285	4.205613	285	-3.140458	285	-6.465765	285	-11.07442	285	-9.426847
	286	7.277242	286	.3298787	286	3.51625	286	3.493353	286	-3.489758	286	-7.081772	286	-10.87334	286	-9.809789
	287	7.063949	287	1.106252	287	2.953216	287	3.16252	287	-3.747963	287	-7.929163	287	-10.52926	287	-11.15282
	288	7.094487	288	2.462103	288	3.944084	288	4.35497	288	-3.472979	288	-8.529428	288	-10.45401	288	-11.19549
	289	6.825241	289	3.710292	289	3.630807	289	4.599656	289	-3.740352	289	-8.775478	289	-10.06105	289	-10.77704
	290	6.076315	290	4.523058	290	3.359635	290	4.704426	290	-3.53213	290	-8.136847	290	-10.79862	290	-11.57625
	291	5.237117	291	4.435418	291	4.047215	291	5.277049	291	-3.553937	291	-7.223157	291	-9.494167	291	-10.14196
	292	6.392692	292	4.448124	292	5.195851	292	5.598391	292	-3.812179	292	-7.079751	292	-10.67084	292	-10.70259
	293	7.277831	293	4.33101	293	5.81265	293	6.149858	293	-3.378362	293	-6.745649	293	-9.095294	293	-9.41257
	294	6.622007	294	4.131777	294	6.156495	294	6.231178	294	-3.228867	294	-6.81774	294	-9.676929	294	-10.29627
	295	6.02989	295	5.721878	295	6.629528	295	7.167201	295	-2.884064	295	-6.79151	295	-8.392416	295	-8.788615
	296	5.115222	296	6.112521	296	6.874488	296	7.390286	296	-2.739313	296	-7.052657	296	-8.491254	296	-8.860922
	297	5.389946	297	6.092133	297	6.634514	297	6.791886	297	-2.730317	297	-6.475043	297	-7.131002	297	-9.194446
	298	5.946299	298	6.213251	298	6.626973	298	5.928082	298	-2.217491	298	-5.782707	298	-6.947596	298	-7.778696
	299	6.259449	299	6.661601	299	7.004289	299	6.680696	299	-2.438105	299	-5.76177	299	-7.203616	299	-6.535837
	300	6.595462	300	6.132716	300	8.047489	300	9.319988	300	-1.828494	300	-4.857677	300	-5.873024	300	-7.285717
	301	5.831044	301	6.528723	301	8.384614	301	10.11975	301	-1.79206	301	-4.829026	301	-7.299258	301	-7.23703
	302	6.204545	302	8.042226	302	7.849805	302	9.294004	302	-1.612702	302	-5.110163	302	-6.815419	302	-7.016518
	303	6.893519	303	9.177019	303	8.371121	303	8.196741	303	-1.29677	303	-4.295972	303	-6.653303	303	-7.482598
	304	6.387029	304	8.779343	304	8.54992	304	8.226575	304	-1.59552	304	-4.292823	304	-6.916725	304	-6.65768
	305	6.43794	305	9.691072	305	8.903583	305	9.127499	305	-1.015216	305	-4.761974	305	-6.558604	305	-6.360774
	306	6.440137	306	9.438631	306	9.017044	306	9.290158	306	-1.283813	306	-4.941163	306	-7.480986	306	-6.321747
	307	6.362823	307	8.942961	307	8.664475	307	9.014088	307	-.7505227	307	-4.516462	307	-7.771994	307	-8.212402
	308	5.907822	308	9.00382	308	9.036782	308	9.449704	308	-.3498657	308	-4.070113	308	-8.387841	308	-8.948994
	309	5.652174	309	9.280069	309	8.914732	309	9.495898	309	-.4516267	309	-3.962395	309	-8.29581	309	-8.663379
	310	6.040359	310	9.657102	310	8.106644	310	8.177518	310	3.895571E-02	310	-3.45434	310	-8.560003	310	-8.15498
	311	5.468266	311	8.626371	311	7.362901	311	6.231168	311	-6.546114E-02	311	-3.539176	311	-7.794587	311	-8.607164
	312	4.431071	312	8.895144	312	6.792737	312	5.23485	312	.2420104	312	-2.935593	312	-8.568124	312	-8.951182
	313	4.735618	313	9.510405	313	6.859172	313	5.063307	313	.5237299	313	-2.988139	313	-9.101598	313	-9.422747
	314	4.744543	314	9.005406	314	6.164801	314	4.88164	314	.1597548	314	-3.164848	314	-9.145185	314	-10.86704
	315	4.922673	315	9.356363	315	6.295713	315	5.084486	315	.3328798	315	-3.666322	315	-8.599085	315	-10.77472
	316	4.288938	316	8.608372	316	6.499033	316	6.08618	316	.0923185	316	-4.011742	316	-9.155778	316	-11.01111
	317	4.13237	317	8.216292	317	6.638273	317	6.971952	317	-2.948197E-02	317	-2.634186	317	-8.67564	317	-11.70634
	318	4.034703	318	7.726527	318	6.284413	318	6.117131	318	-.5869942	318	-2.739049	318	-9.32056	318	-11.66783
	319	3.475639	319	8.480542	319	5.820313	319	4.203851	319	-.8226172	319	-3.752126	319	-8.172992	319	-10.98242
	320	2.961163	320	8.336638	320	5.595299	320	3.741248	320	-.9092938	320	-4.573452	320	-7.716624	320	-11.11593
	321	1.899197	321	7.635447	321	5.703002	321	3.817917	321	-1.155453	321	-4.816107	321	-8.662991	321	-11.27875
	322	1.641939	322	7.483363	322	5.610743	322	3.872235	322	-1.148704	322	-4.876089	322	-7.916388	322	-10.39923
	323	1.56268	323	7.345633	323	5.380352	323	5.071209	323	-1.667316	323	-4.042779	323	-6.905467	323	-10.07217
	324	.9117437	324	6.414787	324	5.075943	324	5.415802	324	-2.159571	324	-2.814741	324	-7.123171	324	-10.17418
	325	.4260395	325	7.554879	325	5.871997	325	6.033811	325	-1.906055	325	-3.369108	325	-5.451887	325	-10.13055
	326	-.363232	326	7.917214	326	5.801763	326	5.995842	326	-2.304451	326	-5.026	326	-6.943731	326	-10.06572
	327	4.908912E-02	327	8.136073	327	6.275156	327	6.130908	327	-2.02587	327	-5.719127	327	-4.6155	327	-10.24448
	328	.1607911	328	7.515127	328	6.59902	328	6.540956	328	-1.714639	328	-5.670424	328	-4.850785	328	-8.81286
	329	.3963585	329	7.788912	329	6.183357	329	5.725502	329	-1.91294	329	-5.599198	329	-5.453398	329	-9.214257
	330	.2973613	330	7.757535	330	5.707667	330	5.095107	330	-1.763217	330	-5.162354	330	-3.562995	330	-7.669896
	331	.3297754	331	7.535823	331	5.155269	331	4.793228	331	-1.867854	331	-4.773188	331	-4.650901	331	-7.290031
	332	.5403234	332	7.944284	332	5.134076	332	5.402934	332	-1.701839	332	-5.04367	332	-4.778595	332	-7.724663
	333	.872259	333	6.268367	333	4.975252	333	5.272878	333	-2.033968	333	-5.133758	333	-3.581347	333	-8.459925
	334	1.548082	334	5.058589	334	4.009509	334	4.74407	334	-1.923585	334	-4.621176	334	-4.556218	334	-8.602396
	335	1.638633	335	5.317809	335	3.834325	335	4.811833	335	-1.84061	335	-4.079097	335	-4.947701	335	-8.624521
	336	1.381826	336	5.456602	336	3.488925	336	4.44919	336	-2.276317	336	-4.935509	336	-6.239889	336	-9.36292
	337	1.028813	337	5.509809	337	3.743101	337	4.420443	337	-1.890366	337	-4.691725	337	-5.544418	337	-10.48639
	338	.7828807	338	5.58042	338	3.515146	338	4.040466	338	-2.06615	338	-5.022109	338	-5.977849	338	-10.6973
	339	1.473597	339	5.097879	339	3.62285	339	3.644243	339	-2.029313	339	-4.858211	339	-6.258997	339	-11.61252
	340	1.319305	340	4.494369	340	4.183743	340	4.890872	340	-1.755928	340	-4.055255	340	-6.055047	340	-8.55048
	341	.684323	341	3.920461	341	4.097465	341	4.827666	341	-1.964588	341	-3.387712	341	-6.491186	341	-11.22546
	342	4.653342E-02	342	4.281518	342	4.184285	342	4.331913	342	-1.859852	342	-3.810147	342	-7.344809	342	-11.0817
	343	-.9255379	343	3.589036	343	3.406909	343	2.404331	343	-1.899911	343	-3.827742	343	-6.663363	343	-11.18902
	344	-1.485507	344	2.262347	344	2.995722	344	2.036305	344	-1.628537	344	-3.423671	344	-5.611561	344	-10.98519
	345	-1.137071	345	1.942183	345	2.622243	345	2.231083	345	-1.232203	345	-4.249702	345	-4.616185	345	-10.36404
	346	-1.14063	346	1.47918	346	1.83803	346	2.152194	346	-1.054683	346	-4.507187	346	-6.640375	346	-11.54441
	347	-1.028881	347	.7500458	347	1.557352	347	2.055238	347	-.6377849	347	-4.591989	347	-6.733513	347	-11.86739
	348	-1.497992	348	1.043149	348	.8536825	348	.5492969	348	-.6377716	348	-5.089	348	-5.474578	348	-12.10271
	349	-1.722504	349	1.092348	349	.2178804	349	-.4977975	349	-.184712	349	-5.05404	349	-5.827849	349	-12.83445
	350	-1.490494	350	-2.019531E-02	350	.1232729	350	-.3231331	350	-6.777442E-02	350	-3.86654	350	-5.840486	350	-13.63458
	351	-1.94063	351	-.8666044	351	-.3633307	351	-4.059047E-02	351	7.165702E-02	351	-4.147385	351	-6.911433	351	-12.83568
	352	-1.912118	352	-1.801288	352	-.3495137	352	.7159989	352	.1585512	352	-3.714854	352	-6.081428	352	-12.85037
	353	-2.915456	353	-2.557591	353	-.2147803	353	.5076116	353	-.4418887	353	-3.551427	353	-6.079384	353	-13.91816
	354	-3.880555	354	-3.188111	354	.3052158	354	1.039782	354	-.549566	354	-3.908629	354	-6.396379	354	-12.75422
	355	-3.667379	355	-3.591255	355	.5322163	355	1.627383	355	-.8641532	355	-4.310562	355	-5.821873	355	-11.41193
	356	-3.339245	356	-4.205798	356	.8508422	356	1.382236	356	-1.192295	356	-3.989958	356	-6.583273	356	-12.25776
	357	-4.273779	357	-4.926648	357	1.098268	357	.7069663	357	-1.291443	357	-4.27926	357	-4.117744	357	-11.33554
	358	-5.606634	358	-5.716487	358	.6407385	358	-.3856188	358	-1.828951	358	-4.522559	358	-4.413514	358	-11.56528
	359	-5.44401	359	-4.799311	359	.4426036	359	-.2053397	359	-1.934605	359	-5.10002	359	-5.079946	359	-11.47969
	360	-5.821534	360	-4.696588	360	.2408217	360	-9.448507E-02	360	-2.132448	360	-5.414399	360	-4.279336	360	-11.34045
	361	-6.194331	361	-5.489222	361	.2436384	361	.5947265	361	-1.953991	361	-5.669785	361	-4.301135	361	-11.16269
	362	-5.854034	362	-6.149218	362	.5099983	362	1.007298	362	-2.040808	362	-5.906764	362	-3.819695	362	-10.06124
	363	-5.795824	363	-6.118723	363	-7.000177E-02	363	.5258406	363	-2.307041	363	-5.689684	363	-2.443181	363	-8.769562
	364	-6.123034	364	-6.580099	364	.1894531	364	1.017187	364	-2.325143	364	-4.234448	364	-4.737946	364	-9.302261
	365	-5.91278	365	-6.834158	365	.5382707	365	1.361595	365	-2.50422	365	-5.14963	365	-2.902348	365	-9.8133
	366	-5.821341	366	-6.547186	366	.8935907	366	1.313897	366	-2.683236	366	-5.664274	366	-4.353227	366	-8.371563
	367	-6.510862	367	-7.563108	367	.844843	367	1.426838	367	-2.346061	367	-5.615915	367	-4.33149	367	-9.406892
	368	-7.094466	368	-7.855179	368	.7733996	368	2.342098	368	-2.509962	368	-6.640668	368	-2.989334	368	-9.909893
	369	-6.770549	369	-7.273735	369	1.140404	369	2.478259	369	-2.277142	369	-6.484927	369	-2.937937	369	-9.69955
	370	-7.039817	370	-8.231894	370	.9694875	370	1.59256	370	-2.368586	370	-6.461664	370	-3.868267	370	-9.852356
	371	-7.485826	371	-8.481503	371	1.53158	371	2.79139	371	-2.600891	371	-5.687627	371	-3.407171	371	-9.993793
	372	-8.082614	372	-8.542063	372	1.367411	372	2.150829	372	-2.458511	372	-5.015885	372	-4.85628	372	-10.03514
	373	-8.529215	373	-8.788507	373	1.528993	373	1.986418	373	-2.720407	373	-4.448288	373	-4.42742	373	-9.999004
	374	-7.641882	374	-8.524106	374	1.845603	374	1.723817	374	-2.271262	374	-4.498479	374	-5.462324	374	-11.08385
	375	-8.193418	375	-8.23472	375	2.079518	375	1.780685	375	-2.613208	375	-5.070951	375	-5.864515	375	-12.30396
	376	-7.812604	376	-7.874996	376	2.522899	376	1.700445	376	-2.063327	376	-4.387444	376	-4.900551	376	-11.01233
	377	-7.338591	377	-8.243258	377	1.508557	377	1.198019	377	-2.293682	377	-4.379657	377	-4.773822	377	-11.00142
	378	-7.977775	378	-8.885415	378	1.612037	378	1.673546	378	-1.985972	378	-4.206495	378	-5.149388	378	-12.4115
	379	-8.424251	379	-8.818895	379	1.75514	379	1.693018	379	-1.565605	379	-3.966896	379	-5.744555	379	-12.70263
	380	-7.81482	380	-9.523661	380	.8588917	380	1.093551	380	-1.695363	380	-3.683168	380	-4.795553	380	-12.54578
	381	-6.823157	381	-9.61886	381	.890168	381	.2173911	381	-.9712763	381	-3.621773	381	-5.885531	381	-12.84199
	382	-6.470398	382	-9.278839	382	.6105949	382	-.8533904	382	-1.165987	382	-3.867552	382	-4.128446	382	-12.68699
	383	-6.938664	383	-9.16589	383	.2529057	383	-.8706946	383	-.9145117	383	-4.464531	383	-4.927896	383	-13.50744
	384	-7.36855	384	-8.929914	384	.6894678	384	-4.057611E-03	384	-.4023553	384	-4.377731	384	-4.612501	384	-12.25184
	385	-7.868419	385	-8.446488	385	.4679994	385	.3576085	385	-.8393272	385	-4.536959	385	-5.353485	385	-13.27077
	386	-7.559056	386	-8.432958	386	.5791795	386	.7251433	386	-.6010262	386	-4.273591	386	-4.183475	386	-12.17803
	387	-7.715782	387	-9.142749	387	8.009922E-02	387	-.669802	387	-.6194748	387	-4.239768	387	-5.005078	387	-13.59163
	388	-7.902204	388	-9.561921	388	8.052273E-02	388	-1.15249	388	-.7976312	388	-4.962365	388	-4.036507	388	-12.54577
	389	-8.365435	389	-9.486597	389	.8204758	389	-1.118799	389	-.9219809	389	-5.975135	389	-3.913662	389	-11.96437
	390	-9.820085	390	-10.6152	390	1.160509	390	2.857464E-02	390	-1.238648	390	-5.770778	390	-4.422713	390	-11.24009
	391	-10.09351	391	-10.29055	391	.9912641	391	.8060921	391	-1.059738	391	-4.644526	391	-3.216461	391	-12.43274
	392	-10.62878	392	-10.10842	392	1.504929	392	.8895674	392	-1.68423	392	-5.435802	392	-2.453811	392	-9.859213
	393	-10.76976	393	-10.53603	393	2.022601	393	1.275768	393	-1.681833	393	-5.703321	393	-3.247806	393	-10.94737
	394	-11.32275	394	-10.98027	394	2.574982	394	2.124469	394	-1.406839	394	-5.297384	394	-2.21135	394	-10.08432
	395	-11.78309	395	-11.58317	395	2.686737	395	2.271683	395	-1.757302	395	-5.769094	395	-2.875081	395	-11.17875
	396	-12.04059	396	-10.40426	396	3.125222	396	2.806947	396	-1.492619	396	-4.720659	396	-1.417756	396	-9.958151
	397	-12.02949	397	-10.4064	397	2.736698	397	2.630188	397	-2.007718	397	-4.860797	397	-1.846253	397	-10.79071
	398	-12.5661	398	-10.02209	398	2.731758	398	2.455967	398	-2.203772	398	-5.327012	398	-1.062376	398	-9.886311
	399	-12.5713	399	-9.288965	399	3.603645	399	2.349749	399	-2.045967	399	-5.985651	399	-1.129422	399	-10.08988
	400	-12.19505	400	-9.149755	400	3.63503	400	3.304329	400	-2.403818	400	-6.512812	400	-2.34137	400	-8.877973
	401	-11.37788	401	-8.98167	401	3.581557	401	3.94422	401	-2.070514	401	-6.582617	401	-1.119598	401	-9.052488
	402	-11.44597	402	-8.561869	402	2.911369	402	3.616518	402	-2.285842	402	-6.828687	402	-2.18723	402	-9.247522
	403	-11.41007	403	-7.935867	403	3.213935	403	2.848381	403	-2.593045	403	-6.751795	403	-2.008339	403	-9.777456
	404	-11.21215	404	-7.621183	404	3.357875	404	3.018101	404	-2.834406	404	-7.10964	404	-2.916728	404	-10.77768
	405	-11.05065	405	-6.414624	405	3.559109	405	4.535855	405	-3.093778	405	-7.021022	405	-3.460119	405	-11.0014
	406	-10.77703	406	-5.504792	406	3.892969	406	5.364937	406	-2.831074	406	-6.930903	406	-3.479354	406	-10.73449
	407	-11.48496	407	-5.192681	407	3.382659	407	4.375487	407	-3.345872	407	-6.630115	407	-2.952801	407	-10.91887
	408	-12.03338	408	-4.342191	408	3.265907	408	3.2249	408	-3.176768	408	-5.687631	408	-4.012102	408	-11.58702
	409	-12.00464	409	-3.86531	409	2.883525	409	2.469424	409	-3.55613	409	-5.564857	409	-4.273399	409	-10.93333
	410	-12.03014	410	-3.813745	410	2.607478	410	2.216347	410	-3.666398	410	-5.514777	410	-3.447177	410	-11.79786
	411	-12.10984	411	-3.881501	411	2.697228	411	3.524971	411	-3.005798	411	-5.331519	411	-3.398614	411	-12.33775
	412	-12.20343	412	-3.468104	412	2.1367	412	3.24508	412	-2.998231	412	-5.315601	412	-4.361373	412	-11.87473
	413	-11.66572	413	-2.586368	413	2.514752	413	3.513257	413	-2.673963	413	-4.58176	413	-3.90976	413	-10.98829
	414	-11.84391	414	-2.129643	414	2.449523	414	3.627315	414	-2.559739	414	-3.582515	414	-4.208108	414	-12.79844
	415	-11.78612	415	-1.312511	415	2.720401	415	2.433225	415	-2.358248	415	-3.792008	415	-3.568772	415	-13.19273
	416	-11.31728	416	-1.051858	416	3.121409	416	2.03331	416	-1.623292	416	-4.407964	416	-3.389941	416	-12.75099
	417	-11.00193	417	-1.849944	417	3.011626	417	1.847602	417	-1.54587	417	-4.676559	417	-4.664863	417	-12.54229
	418	-10.40297	418	-1.65118	418	3.074781	418	2.08899	418	-.8761457	418	-4.474787	418	-4.443367	418	-13.33388
	419	-10.28418	419	-.6181434	419	3.132405	419	2.167319	419	-.7700084	419	-4.269845	419	-3.539461	419	-12.92861
	420	-10.65819	420	-.4005378	420	3.187974	420	2.263309	420	-.7629934	420	-3.735871	420	-4.516013	420	-13.05816
	421	-10.44788	421	.5858433	421	4.070735	421	3.599241	421	-.2921794	421	-3.261089	421	-3.384343	421	-12.85333
	422	-10.72517	422	1.440727	422	4.341864	422	4.110134	422	-.6776618	422	-3.540737	422	-3.257602	422	-10.79449
	423	-10.88081	423	1.592977	423	4.437238	423	3.7126	423	-.177563	423	-2.926871	423	-4.451232	423	-10.64278
	424	-11.25466	424	2.112221	424	3.971969	424	2.397856	424	-.2620274	424	-3.129424	424	-2.764397	424	-11.04053
	425	-11.64491	425	3.191655	425	3.853401	425	1.591442	425	-7.088351E-02	425	-3.30455	425	-2.892281	425	-9.674651
	426	-11.39172	426	4.213943	426	4.315835	426	1.41639	426	.3204377	426	-2.901588	426	-2.172739	426	-8.679623
	427	-11.0174	427	3.592921	427	4.397412	427	2.044492	427	.2566827	427	-2.914611	427	-3.779345	427	-10.37827
	428	-11.06289	428	3.699012	428	4.361274	428	3.071752	428	.7994617	428	-2.901849	428	-3.116771	428	-8.693706
	429	-10.81025	429	4.013753	429	4.561158	429	3.793016	429	.6972892	429	-2.65587	429	-1.600901	429	-8.384494
	430	-10.85367	430	3.715033	430	5.307784	430	4.371432	430	.6768401	430	-1.357545	430	-2.104319	430	-8.510442
	431	-10.89614	431	4.514702	431	5.401075	431	5.218122	431	.9256461	431	-1.367263	431	-2.053282	431	-8.860705
	432	-10.86772	432	5.376718	432	5.82492	432	5.327611	432	.6179885	432	-2.062783	432	-2.207972	432	-8.597478
	433	-10.18156	433	4.922337	433	5.740364	433	4.82366	433	.7648115	433	-2.0151	433	-1.809772	433	-7.642302
	434	-9.761706	434	4.353689	434	5.300899	434	4.209849	434	.4601858	434	-2.545376	434	-3.17366	434	-9.375903
	435	-9.216622	435	4.183117	435	5.286659	435	4.187233	435	.670704	435	-2.272316	435	-2.408505	435	-7.758829
	436	-9.141915	436	5.319139	436	5.506659	436	4.643062	436	.331914	436	-2.472976	436	-2.979637	436	-8.240653
	437	-10.32951	437	5.794213	437	5.411684	437	5.312731	437	-.1860483	437	-2.619926	437	-3.347249	437	-9.016152
	438	-10.0973	438	6.154764	438	5.559062	438	5.643321	438	6.852134E-02	438	-3.687062	438	-2.849213	438	-7.851131
	439	-10.04556	439	6.392247	439	5.034685	439	4.415818	439	-.5557955	439	-4.848936	439	-2.893265	439	-8.192064
	440	-9.512408	440	5.735624	440	5.215845	440	4.629116	440	-.5012115	440	-4.108728	440	-2.883124	440	-8.158271
	441	-8.846342	441	5.796606	441	5.403952	441	5.008797	441	-.4734032	441	-3.83257	441	-3.250182	441	-10.6277
	442	-8.695165	442	7.024149	442	5.73528	442	5.268717	442	-1.047852	442	-4.09585	442	-2.912552	442	-10.75739
	443	-8.5602	443	7.355536	443	5.819774	443	4.805747	443	-1.441134	443	-4.226544	443	-2.447737	443	-10.47463
	444	-9.449283	444	6.953171	444	6.006359	444	5.40241	444	-1.564508	444	-4.1772	444	-3.014138	444	-10.78686
	445	-8.190701	445	7.115293	445	6.814337	445	7.505517	445	-1.692676	445	-3.739946	445	-3.196886	445	-9.259115
	446	-6.987884	446	7.11361	446	6.644056	446	6.236112	446	-1.591904	446	-4.473081	446	-2.11461	446	-8.475476
	447	-6.455999	447	6.729732	447	6.996977	447	6.4997	447	-1.863747	447	-4.368397	447	-2.545966	447	-9.301846
	448	-6.607211	448	6.844079	448	7.007149	448	6.650513	448	-1.553113	448	-4.070832	448	-2.775547	448	-9.815469
	449	-6.378158	449	6.905258	449	6.78938	449	5.534821	449	-1.59365	449	-3.943907	449	-3.464998	449	-8.596398
	450	-5.49195	450	5.79286	450	6.590161	450	5.831565	450	-1.302807	450	-3.49148	450	-1.818179	450	-8.691721
	451	-5.192787	451	5.474539	451	6.955185	451	6.809137	451	-1.474617	451	-3.012977	451	-2.776764	451	-8.690531
	452	-4.48968	452	5.295736	452	7.195521	452	7.101315	452	-1.209074	452	-2.664046	452	-2.589308	452	-9.282106
	453	-4.388267	453	5.597669	453	7.090337	453	6.246846	453	-.9345484	453	-2.358061	453	-2.092934	453	-8.740492
	454	-5.315673	454	4.72668	454	6.676604	454	5.720614	454	-1.474539	454	-2.685887	454	-3.080318	454	-8.22559
	455	-4.627151	455	5.090379	455	6.330194	455	5.776826	455	-.8279923	455	-1.747883	455	-3.760938	455	-8.71674
	456	-4.825841	456	4.346556	456	6.067045	456	5.58344	456	-.9678007	456	-1.977485	456	-3.491401	456	-9.968455
	457	-5.12786	457	4.255991	457	6.29907	457	6.671816	457	-.7377664	457	-2.384619	457	-3.325298	457	-8.03399
	458	-4.819308	458	3.806378	458	6.26919	458	7.47125	458	-.3330458	458	-2.818335	458	-3.333111	458	-9.303334
	459	-5.281321	459	3.891226	459	6.088043	459	7.595352	459	-.3006491	459	-3.49497	459	-3.024303	459	-8.248329
	460	-4.559504	460	3.509495	460	6.064104	460	6.848429	460	.3033098	460	-2.893365	460	-3.840904	460	-8.761158
	461	-4.896158	461	2.585654	461	5.835131	461	5.773196	461	.4060393	461	-2.733239	461	-2.767833	461	-7.495334
	462	-4.116057	462	3.66149	462	5.726939	462	4.952098	462	.7677701	462	-1.969907	462	-2.483253	462	-6.990449
	463	-4.293386	463	3.545235	463	4.610845	463	3.431211	463	.8001123	463	-1.488332	463	-2.539769	463	-6.940023
	464	-3.767592	464	2.828064	464	4.262738	464	3.128459	464	.8783055	464	-1.071096	464	-2.655755	464	-6.935041
	465	-2.97618	465	3.295177	465	4.319832	465	3.480461	465	1.28325	465	-.7721761	465	-2.438024	465	-7.240542
	466	-2.531497	466	3.394353	466	3.591272	466	3.338963	466	.9424117	466	-1.799486	466	-1.98214	466	-4.758336
	467	-2.415292	467	2.624328	467	3.36468	467	3.255785	467	1.1832	467	-2.563189	467	-2.507709	467	-6.8795
	468	-2.841596	468	1.803051	468	3.162623	468	3.151661	468	.572607	468	-3.105762	468	-2.704285	468	-5.077705
	469	-2.357587	469	2.592655	469	2.690455	469	2.703728	469	.5715157	469	-2.149693	469	-3.816666	469	-5.807864
	470	-2.04377	470	2.382672	470	2.479037	470	2.91183	470	.6122254	470	-2.032688	470	-3.643226	470	-5.096819
	471	-1.518903	471	1.777352	471	2.413125	471	3.584162	471	-9.147874E-02	471	-1.647006	471	-3.22351	471	-4.871594
	472	-1.522837	472	2.350646	472	2.394964	472	3.441397	472	.2476684	472	-1.459876	472	-3.489327	472	-4.519916
	473	-1.889883	473	2.155266	473	2.753071	473	3.786381	473	-.1796264	473	-3.82494	473	-1.898322	473	-2.98581
	474	-2.72913	474	1.762758	474	2.028242	474	3.985865	474	-9.869719E-02	474	-4.43621	474	-2.719525	474	-5.02247
	475	-2.813324	475	1.721691	475	1.904776	475	3.268959	475	-5.353999E-02	475	-4.235415	475	-1.735549	475	-5.629394
	476	-1.427676	476	1.909675	476	1.502156	476	2.072524	476	-.6313706	476	-3.311536	476	-2.035181	476	-4.506612
	477	-.8626475	477	1.911348	477	1.573097	477	1.878522	477	-.5145679	477	-1.66665	477	-1.680891	477	-4.366607
	478	-1.092516	478	1.295148	478	.8878669	478	.962877	478	-.782812	478	-2.883817	478	-2.468798	478	-2.754382
	479	-1.563232	479	1.646503	479	.3174146	479	.3717353	479	-.8442975	479	-4.617758	479	-3.132268	479	-3.938591
	480	-1.105516	480	1.545929	480	-.1897621	480	.2748722	480	-.4914745	480	-5.13928	480	-3.44278	480	-4.53881
	481	.421748	481	1.052121	481	-.6269656	481	.1975515	481	-.6726567	481	-4.46231	481	-2.456603	481	-3.477109
	482	1.141528	482	.6160555	482	-.8055044	482	.1867822	482	-.1276518	482	-3.068612	482	-1.478852	482	-2.098161
	483	1.07661	483	-.9393011	483	-.2565444	483	.9990708	483	-.508534	483	-3.88745	483	-2.290783	483	-3.369489
	484	1.092203	484	-1.673888	484	-.1076934	484	1.369232	484	-.513525	484	-3.18164	484	-3.317103	484	-1.841344
	485	1.098787	485	-1.235258	485	.4191589	485	1.956214	485	-.6512449	485	-3.506983	485	-2.534179	485	-1.263513
	486	-6.012229E-02	486	-1.47337	486	.6050141	486	.7635357	486	-.8892115	486	-3.559386	486	-1.99911	486	-1.534369
	487	-.2029739	487	-2.227179	487	1.463851	487	1.143625	487	-.6046011	487	-2.922514	487	-1.915962	487	-.8568239
	488	.2261564	488	-2.817368	488	1.181124	488	.9880697	488	-1.058364	488	-3.210104	488	-3.0791	488	-1.501915
	489	.50915	489	-3.477435	489	1.339198	489	1.384859	489	-1.540541	489	-3.32809	489	-2.526207	489	-.2992164
	490	2.624602E-02	490	-4.078457	490	2.209394	490	2.692115	490	-1.342636	490	-2.970166	490	-2.866477	490	.2689264
	491	-.4039609	491	-3.959615	491	1.827821	491	2.932479	491	-1.254456	491	-2.305482	491	-3.452048	491	-.2112765
