# Supplementary material for: A single Musashi gene allele is sufficient to maintain mouse photoreceptor cells
Source: PLoS One. 2026 May 14;21(5):e0338576. doi: 10.1371/journal.pone.0338576 (PMC13175383; doi:10.1371/journal.pone.0338576)
Supplement: S3 File — (ZIP) [file pone.0338576.s012.zip › Supplementary_data_1_RawERG_data_and_R-code/5th batch/D28_Msi TKO_ROD_060525.CSV]

Information	Record_No	4661	Record_No	4662	Record_No	4663	Record_No	4664	Record_No	4665	Record_No	4666	Record_No	4667	Record_No	4668	Record_No	4671	Record_No	4672	Record_No	4673	Record_No	4674	Record_No	4675	Record_No	4676	Record_No	4677	Record_No	4678	Record_No	4681	Record_No	4682	Record_No	4683	Record_No	4684	Record_No	4685	Record_No	4686	Record_No	4687	Record_No	4688	Record_No
	Animal ID	1286	Animal ID	1286	Animal ID	1286	Animal ID	1286	Animal ID	1286	Animal ID	1286	Animal ID	1286	Animal ID	1286	Animal ID	1284	Animal ID	1284	Animal ID	1284	Animal ID	1284	Animal ID	1284	Animal ID	1284	Animal ID	1284	Animal ID	1284	Animal ID	1288	Animal ID	1288	Animal ID	1288	Animal ID	1288	Animal ID	1288	Animal ID	1288	Animal ID	1288	Animal ID	1288	Animal ID
	Session		Session		Session		Session		Session		Session		Session		Session		Session		Session		Session		Session		Session		Session		Session		Session		Session		Session		Session		Session		Session		Session		Session		Session		Session
	Species/Breed		Species/Breed		Species/Breed		Species/Breed		Species/Breed		Species/Breed		Species/Breed		Species/Breed		Species/Breed		Species/Breed		Species/Breed		Species/Breed		Species/Breed		Species/Breed		Species/Breed		Species/Breed		Species/Breed		Species/Breed		Species/Breed		Species/Breed		Species/Breed		Species/Breed		Species/Breed		Species/Breed		Species/Breed
	Study protocol #		Study protocol #		Study protocol #		Study protocol #		Study protocol #		Study protocol #		Study protocol #		Study protocol #		Study protocol #		Study protocol #		Study protocol #		Study protocol #		Study protocol #		Study protocol #		Study protocol #		Study protocol #		Study protocol #		Study protocol #		Study protocol #		Study protocol #		Study protocol #		Study protocol #		Study protocol #		Study protocol #		Study protocol #
	Birthdate	Dec/30/1899	Birthdate	Dec/30/1899	Birthdate	Dec/30/1899	Birthdate	Dec/30/1899	Birthdate	Dec/30/1899	Birthdate	Dec/30/1899	Birthdate	Dec/30/1899	Birthdate	Dec/30/1899	Birthdate	Dec/30/1899	Birthdate	Dec/30/1899	Birthdate	Dec/30/1899	Birthdate	Dec/30/1899	Birthdate	Dec/30/1899	Birthdate	Dec/30/1899	Birthdate	Dec/30/1899	Birthdate	Dec/30/1899	Birthdate	Dec/30/1899	Birthdate	Dec/30/1899	Birthdate	Dec/30/1899	Birthdate	Dec/30/1899	Birthdate	Dec/30/1899	Birthdate	Dec/30/1899	Birthdate	Dec/30/1899	Birthdate	Dec/30/1899	Birthdate
	TestDate	Jun/05/2025	TestDate	Jun/05/2025	TestDate	Jun/05/2025	TestDate	Jun/05/2025	TestDate	Jun/05/2025	TestDate	Jun/05/2025	TestDate	Jun/05/2025	TestDate	Jun/05/2025	TestDate	Jun/05/2025	TestDate	Jun/05/2025	TestDate	Jun/05/2025	TestDate	Jun/05/2025	TestDate	Jun/05/2025	TestDate	Jun/05/2025	TestDate	Jun/05/2025	TestDate	Jun/05/2025	TestDate	Jun/05/2025	TestDate	Jun/05/2025	TestDate	Jun/05/2025	TestDate	Jun/05/2025	TestDate	Jun/05/2025	TestDate	Jun/05/2025	TestDate	Jun/05/2025	TestDate	Jun/05/2025	TestDate
	TestTime	07:00:39	TestTime	07:00:39	TestTime	07:02:06	TestTime	07:02:06	TestTime	07:04:51	TestTime	07:04:51	TestTime	07:05:38	TestTime	07:05:38	TestTime	07:24:45	TestTime	07:24:45	TestTime	07:26:12	TestTime	07:26:12	TestTime	07:28:56	TestTime	07:28:56	TestTime	07:29:39	TestTime	07:29:39	TestTime	07:49:17	TestTime	07:49:17	TestTime	07:50:45	TestTime	07:50:45	TestTime	07:53:31	TestTime	07:53:31	TestTime	07:55:20	TestTime	07:55:20	TestTime
	Protocol	ABI ROD	Protocol	ABI ROD	Protocol	ABI ROD	Protocol	ABI ROD	Protocol	ABI ROD	Protocol	ABI ROD	Protocol	ABI ROD	Protocol	ABI ROD	Protocol	ABI ROD	Protocol	ABI ROD	Protocol	ABI ROD	Protocol	ABI ROD	Protocol	ABI ROD	Protocol	ABI ROD	Protocol	ABI ROD	Protocol	ABI ROD	Protocol	ABI ROD	Protocol	ABI ROD	Protocol	ABI ROD	Protocol	ABI ROD	Protocol	ABI ROD	Protocol	ABI ROD	Protocol	ABI ROD	Protocol	ABI ROD	Protocol
	Step_No	1	Step_No	1	Step_No	3	Step_No	3	Step_No	6	Step_No	6	Step_No	8	Step_No	8	Step_No	1	Step_No	1	Step_No	3	Step_No	3	Step_No	6	Step_No	6	Step_No	8	Step_No	8	Step_No	1	Step_No	1	Step_No	3	Step_No	3	Step_No	6	Step_No	6	Step_No	8	Step_No	8	Step_No
	Label	R	Label	L	Label	R	Label	L	Label	R	Label	L	Label	R	Label	L	Label	R	Label	L	Label	R	Label	L	Label	R	Label	L	Label	R	Label	L	Label	R	Label	L	Label	R	Label	L	Label	R	Label	L	Label	R	Label	L	Label
	Stimulus	Scotopic WHT -40dB Flash	Stimulus	Scotopic WHT -40dB Flash	Stimulus	Scotopic WHT -24dB Flash	Stimulus	Scotopic WHT -24dB Flash	Stimulus	Scotopic WHT -12dB Flash	Stimulus	Scotopic WHT -12dB Flash	Stimulus	Scotopic WHT -4dB Flash	Stimulus	Scotopic WHT -4dB Flash	Stimulus	Scotopic WHT -40dB Flash	Stimulus	Scotopic WHT -40dB Flash	Stimulus	Scotopic WHT -24dB Flash	Stimulus	Scotopic WHT -24dB Flash	Stimulus	Scotopic WHT -12dB Flash	Stimulus	Scotopic WHT -12dB Flash	Stimulus	Scotopic WHT -4dB Flash	Stimulus	Scotopic WHT -4dB Flash	Stimulus	Scotopic WHT -40dB Flash	Stimulus	Scotopic WHT -40dB Flash	Stimulus	Scotopic WHT -24dB Flash	Stimulus	Scotopic WHT -24dB Flash	Stimulus	Scotopic WHT -12dB Flash	Stimulus	Scotopic WHT -12dB Flash	Stimulus	Scotopic WHT -4dB Flash	Stimulus	Scotopic WHT -4dB Flash	Stimulus
	Low cut (Hz)	0.3	Low cut (Hz)	0.3	Low cut (Hz)	0.3	Low cut (Hz)	0.3	Low cut (Hz)	0.3	Low cut (Hz)	0.3	Low cut (Hz)	0.3	Low cut (Hz)	0.3	Low cut (Hz)	0.3	Low cut (Hz)	0.3	Low cut (Hz)	0.3	Low cut (Hz)	0.3	Low cut (Hz)	0.3	Low cut (Hz)	0.3	Low cut (Hz)	0.3	Low cut (Hz)	0.3	Low cut (Hz)	0.3	Low cut (Hz)	0.3	Low cut (Hz)	0.3	Low cut (Hz)	0.3	Low cut (Hz)	0.3	Low cut (Hz)	0.3	Low cut (Hz)	0.3	Low cut (Hz)	0.3	Low cut (Hz)
	High cut (Hz)	500	High cut (Hz)	500	High cut (Hz)	500	High cut (Hz)	500	High cut (Hz)	500	High cut (Hz)	500	High cut (Hz)	500	High cut (Hz)	500	High cut (Hz)	500	High cut (Hz)	500	High cut (Hz)	500	High cut (Hz)	500	High cut (Hz)	500	High cut (Hz)	500	High cut (Hz)	500	High cut (Hz)	500	High cut (Hz)	500	High cut (Hz)	500	High cut (Hz)	500	High cut (Hz)	500	High cut (Hz)	500	High cut (Hz)	500	High cut (Hz)	500	High cut (Hz)	500	High cut (Hz)
	Notch	OFF	Notch	OFF	Notch	OFF	Notch	OFF	Notch	OFF	Notch	OFF	Notch	OFF	Notch	OFF	Notch	OFF	Notch	OFF	Notch	OFF	Notch	OFF	Notch	OFF	Notch	OFF	Notch	OFF	Notch	OFF	Notch	OFF	Notch	OFF	Notch	OFF	Notch	OFF	Notch	OFF	Notch	OFF	Notch	OFF	Notch	OFF	Notch
Cursor #	4661 Time	4661 Amp	4662 Time	4662 Amp	4663 Time	4663 Amp	4664 Time	4664 Amp	4665 Time	4665 Amp	4666 Time	4666 Amp	4667 Time	4667 Amp	4668 Time	4668 Amp	4671 Time	4671 Amp	4672 Time	4672 Amp	4673 Time	4673 Amp	4674 Time	4674 Amp	4675 Time	4675 Amp	4676 Time	4676 Amp	4677 Time	4677 Amp	4678 Time	4678 Amp	4681 Time	4681 Amp	4682 Time	4682 Amp	4683 Time	4683 Amp	4684 Time	4684 Amp	4685 Time	4685 Amp	4686 Time	4686 Amp	4687 Time	4687 Amp	4688 Time	4688 Amp	4691 Time
1
2
3
4
5
6
7
8
9
10
Wave Data	4661 Time	4661 Amp	4662 Time	4662 Amp	4663 Time	4663 Amp	4664 Time	4664 Amp	4665 Time	4665 Amp	4666 Time	4666 Amp	4667 Time	4667 Amp	4668 Time	4668 Amp	4671 Time	4671 Amp	4672 Time	4672 Amp	4673 Time	4673 Amp	4674 Time	4674 Amp	4675 Time	4675 Amp	4676 Time	4676 Amp	4677 Time	4677 Amp	4678 Time	4678 Amp	4681 Time	4681 Amp	4682 Time	4682 Amp	4683 Time	4683 Amp	4684 Time	4684 Amp	4685 Time	4685 Amp	4686 Time	4686 Amp	4687 Time	4687 Amp	4688 Time	4688 Amp	4691 Time
	-20	1.677119	-20	2.291439	-20	-2.067545	-20	-3.184453	-20	-1.166114	-20	1.796698	-20	.8753307	-20	-11.05255	-20	4.230575E-03	-20	-5.620563	-20	6.092577	-20	3.307187	-20	-3.166371	-20	-2.999241	-20	-1.242406	-20	-7.396637	-20	-6.345273	-20	-2.30471	-20	4.519521	-20	5.699407	-20	6.593061	-20	9.349051	-20	6.142428	-20	-.61968	-20
	-19	1.884957	-19	2.588002	-19	-2.246453	-19	-3.662946	-19	-1.125705	-19	1.732053	-19	.3716706	-19	-11.77148	-19	-.3792052	-19	-6.232574	-19	6.792012	-19	3.79269	-19	-3.706868	-19	-3.31855	-19	-1.32653	-19	-8.021999	-19	-6.933634	-19	-2.695464	-19	5.041856	-19	5.819381	-19	7.082641	-19	10.83686	-19	6.744302	-19	-.910186	-19
	-18	2.183298	-18	2.995463	-18	-2.509658	-18	-4.079096	-18	-1.234785	-18	1.627343	-18	.1675888	-18	-12.45881	-18	-.3749617	-18	-6.583628	-18	7.329733	-18	3.871665	-18	-3.929852	-18	-3.307642	-18	-1.677823	-18	-8.736303	-18	-7.342214	-18	-2.917168	-18	5.701429	-18	6.514488	-18	7.573631	-18	12.04825	-18	7.529205	-18	-.9583131	-18
	-17	2.220964	-17	3.289829	-17	-2.97903	-17	-4.341114	-17	-1.331298	-17	1.60111	-17	.2415739	-17	-12.99496	-17	-.3514692	-17	-6.100865	-17	7.844314	-17	3.475324	-17	-4.015775	-17	-3.38052	-17	-1.945676	-17	-9.731691	-17	-7.628837	-17	-3.072541	-17	6.224806	-17	7.192627	-17	8.135527	-17	12.59784	-17	8.337708	-17	-.9965214	-17
	-16	2.174954	-16	3.76528	-16	-3.586139	-16	-4.489797	-16	-1.780565	-16	1.578333	-16	.2868268	-16	-13.70941	-16	-.1021899	-16	-5.719962	-16	8.214497	-16	2.966102	-16	-4.075963	-16	-3.449072	-16	-2.278206	-16	-9.289812	-16	-7.863258	-16	-3.079603	-16	6.638277	-16	7.464775	-16	8.679858	-16	12.52853	-16	9.006308	-16	-1.417426	-16
	-15	2.255888	-15	4.195587	-15	-4.385816	-15	-4.92189	-15	-2.261099	-15	2.024266	-15	.4424297	-15	-13.96955	-15	-.1699619	-15	-5.825088	-15	8.209835	-15	2.489966	-15	-4.123096	-15	-3.270672	-15	-2.12225	-15	-7.357625	-15	-7.964129	-15	-2.653755	-15	6.876933	-15	7.458266	-15	9.233185	-15	12.74816	-15	9.319369	-15	-2.01171	-15
	-14	1.391914	-14	3.59562	-14	-2.699899	-14	-3.565333	-14	-.6296237	-14	.8117938	-14	.5506619	-14	-12.24636	-14	-.937876	-14	-5.938788	-14	8.598641	-14	6.244541	-14	-4.553734	-14	-3.909426	-14	-2.454654	-14	-11.86632	-14	-7.992448	-14	-3.104468	-14	5.824969	-14	5.789648	-14	7.787298	-14	12.36761	-14	7.766117	-14	-2.397291	-14
	-13	2.532369	-13	3.608917	-13	-3.221828	-13	-5.429648	-13	-1.534041	-13	2.03349	-13	.3692354	-13	-13.15551	-13	-.782063	-13	-7.277142	-13	8.973532	-13	4.625272	-13	-5.423367	-13	-3.524981	-13	-2.532713	-13	-8.921143	-13	-7.907451	-13	-3.082504	-13	6.972834	-13	5.250322	-13	8.609755	-13	16.33825	-13	8.973354	-13	-3.978643	-13
	-12	2.967258	-12	3.856266	-12	-3.20446	-12	-4.950267	-12	-2.533741	-12	1.777172	-12	.7527035	-12	-13.3439	-12	-.1777838	-12	-6.086585	-12	8.586288	-12	2.281895	-12	-4.084802	-12	-3.120169	-12	-2.20534	-12	-8.081203	-12	-7.984553	-12	-3.085885	-12	7.760075	-12	8.153212	-12	9.127492	-12	15.66016	-12	10.46622	-12	-2.739034	-12
	-11	2.279607	-11	3.911647	-11	-4.523753	-11	-4.486887	-11	-2.908349	-11	2.653509	-11	.9527683	-11	-14.00486	-11	.5048946	-11	-4.338082	-11	8.240231	-11	-.2504625	-11	-3.672351	-11	-3.404811	-11	-2.857701	-11	-10.45632	-11	-8.066953	-11	-3.197266	-11	7.585798	-11	9.451742	-11	9.343536	-11	11.40346	-11	10.2238	-11	-1.57018	-11
	-10	1.951899	-10	5.044474	-10	-5.782348	-10	-5.042425	-10	-3.164619	-10	2.199516	-10	-.160027	-10	-15.67773	-10	.2215523	-10	-4.796346	-10	7.987177	-10	-2.351324E-02	-10	-3.370198	-10	-2.949083	-10	-2.927694	-10	-5.308253	-10	-8.06949	-10	-2.971829	-10	6.762226	-10	8.462774	-10	9.637136	-10	8.974356	-10	9.794278	-10	-.2353267	-10
	-9	2.412277	-9	5.156599	-9	-6.882606	-9	-6.056779	-9	-2.79622	-9	2.670117	-9	.189236	-9	-15.38894	-9	.1515049	-9	-6.513584	-9	6.873142	-9	2.062064	-9	-3.634127	-9	-2.715559	-9	.2446028	-9	.4874844	-9	-7.763878	-9	-.4805791	-9	6.355695	-9	7.641897	-9	10.89389	-9	11.7451	-9	8.692436	-9	-1.149785	-9
	-8	2.387054	-8	3.900952	-8	-5.318453	-8	-6.269667	-8	-3.269378	-8	2.055264	-8	-.6739043	-8	-15.3833	-8	.2561732	-8	-5.935224	-8	7.220151	-8	2.71673	-8	-3.842998	-8	-3.878026	-8	1.031986	-8	-5.991876E-02	-8	-6.801647	-8	-.5620438	-8	6.09185	-8	4.93268	-8	10.56802	-8	13.66705	-8	8.613588	-8	-3.116705	-8
	-7	3.080888	-7	4.242785	-7	-5.4986	-7	-6.885103	-7	-3.192958	-7	3.110582	-7	-1.20813	-7	-14.11486	-7	.7505934	-7	-6.037496	-7	10.25299	-7	5.242252	-7	-3.32779	-7	-4.302194	-7	-1.232046	-7	-6.79944	-7	-6.383752	-7	-1.113235	-7	5.912446	-7	4.044589	-7	9.888286	-7	13.5757	-7	7.445944	-7	-4.09013	-7
	-6	3.086199	-6	3.326562	-6	-7.146595	-6	-8.144754	-6	-3.73066	-6	1.361258	-6	-1.690761	-6	-13.83403	-6	.9421727	-6	-6.657355	-6	8.4318	-6	5.398133	-6	-3.788829	-6	-4.606738	-6	-1.215735	-6	-9.77524	-6	-5.978133	-6	-1.625716	-6	4.900181	-6	4.018118	-6	9.407187	-6	12.52869	-6	5.791965	-6	-2.758539	-6
	-5	2.568465	-5	3.753559	-5	-8.137562	-5	-7.170716	-5	-4.432948	-5	-.4099843	-5	-1.348081	-5	-14.81645	-5	-1.03557	-5	-7.946203	-5	8.83007	-5	3.189634	-5	-3.966726	-5	-5.02678	-5	-1.328145	-5	-11.86105	-5	-5.476303	-5	-1.864653	-5	4.668015	-5	6.2068	-5	9.17116	-5	12.24883	-5	4.250805	-5	-3.858779	-5
	-4	2.357782	-4	4.290181	-4	-6.879253	-4	-7.006849	-4	-5.532906	-4	.1405512	-4	-.8371713	-4	-14.14628	-4	-1.13771	-4	-8.295169	-4	8.547078	-4	2.402675	-4	-4.100008	-4	-5.823524	-4	-3.310956	-4	-11.8708	-4	-4.854519	-4	-1.310055	-4	3.313411	-4	4.620631	-4	9.324383	-4	11.79071	-4	2.992859	-4	-5.036994	-4
	-3	1.942731	-3	4.949919	-3	-6.093165	-3	-7.599164	-3	-5.52118	-3	.606277	-3	-.7085611	-3	-13.56925	-3	-.8666878	-3	-5.039607	-3	8.459677	-3	1.225842	-3	-4.601048	-3	-5.687842	-3	-3.77966	-3	-9.795971	-3	-4.638938	-3	-4.459858E-02	-3	2.79373	-3	4.049696	-3	9.781052	-3	12.57196	-3	2.351028	-3	-6.006505	-3
	-2	1.682127	-2	4.426349	-2	-6.892259	-2	-6.627502	-2	-5.893836	-2	-.2634852	-2	-.4514961	-2	-12.67865	-2	-.6072854	-2	-6.264629	-2	7.828032	-2	1.278031	-2	-4.679412	-2	-5.739751	-2	-4.213376	-2	-8.492913	-2	-4.905692	-2	-.1004523	-2	3.008151	-2	4.706794	-2	10.55268	-2	14.36426	-2	2.927947	-2	-6.15576	-2
	-1	2.89448	-1	4.57717	-1	-8.394347	-1	-6.678662	-1	-6.650454	-1	-1.152242	-1	3.565222E-02	-1	-11.76506	-1	-1.88429	-1	-6.966939	-1	7.811461	-1	3.008557	-1	-4.970889	-1	-6.51297	-1	-2.879138	-1	-11.75528	-1	-5.066612	-1	.5079424	-1	3.38067	-1	4.921414	-1	10.56125	-1	14.45417	-1	3.508434	-1	-5.397883	-1
	0	3.999191	0	4.90709	0	-8.080269	0	-6.974008	0	-7.110168	0	-.964649	0	.2134076	0	-11.0796	0	-2.549877	0	-7.789636	0	8.175991	0	3.3018	0	-4.01828	0	-6.002445	0	-3.077825	0	-10.14999	0	-5.109616	0	1.010558	0	4.134614	0	5.370648	0	9.794165	0	13.3822	0	3.974877	0	-2.974963	0
	1	3.74487	1	3.559965	1	-6.50245	1	-6.487026	1	-7.308977	1	-1.227514	1	-1.037921	1	-12.05501	1	-.8874507	1	-6.633773	1	8.386536	1	3.200911	1	-4.388788	1	-4.936241	1	-3.056024	1	-10.32904	1	-5.057099	1	-.153777	1	3.601336	1	5.930344	1	9.819438	1	14.28154	1	3.359636	1	-3.64451	1
	2	3.280568	2	4.090003	2	-5.530862	2	-5.375116	2	-8.675838	2	-1.916692	2	-1.378521	2	-14.30025	2	-1.314495	2	-6.666125	2	8.94227	2	3.960766	2	-4.51111	2	-6.845732	2	-2.097214	2	-11.24181	2	-5.297997	2	-1.777289	2	4.773777	2	7.944306	2	10.94237	2	14.08063	2	5.286318	2	-2.986723	2
	3	3.248779	3	5.769197	3	-4.651513	3	-5.046952	3	-8.731394	3	-1.449839	3	3.695701	3	-14.22171	3	-2.14168	3	-9.317213	3	10.40937	3	4.550055	3	-4.292726	3	-6.183302	3	-5.393657	3	-10.57821	3	-5.044273	3	-1.879666	3	5.038738	3	7.027359	3	10.95245	3	15.4608	3	7.002437	3	-1.775675	3
	4	3.334646	4	5.602362	4	-4.779783	4	-4.218803	4	-10.09403	4	-2.051792	4	3.015676	4	-18.53561	4	-1.312423	4	-8.01089	4	10.81551	4	5.939059	4	-3.919179	4	-4.66017	4	-5.302083	4	-11.71569	4	-5.230527	4	-.9057027	4	5.665418	4	6.715535	4	12.08419	4	18.37304	4	6.012247	4	-3.539079	4
	5	3.737334	5	5.68674	5	-4.493298	5	-2.636888	5	-11.12529	5	-2.781487	5	-5.396152	5	-28.19414	5	-1.938792	5	-8.064352	5	10.36674	5	6.504533	5	-5.238875	5	-6.545135	5	-11.71924	5	-21.28643	5	-5.155934	5	-.1550961	5	6.321609	5	8.679652	5	11.91225	5	16.31509	5	1.086381	5	-9.896425	5
	6	3.758874	6	5.646477	6	-4.662246	6	-2.819396	6	-13.12539	6	-4.736026	6	-27.52289	6	-51.09711	6	-.7086799	6	-7.523007	6	11.15417	6	5.057022	6	-6.741938	6	-9.277525	6	-30.13363	6	-43.03799	6	-5.282672	6	-.1758325	6	5.996837	6	8.323866	6	11.61433	6	13.98055	6	-13.18648	6	-26.17617	6
	7	3.545395	7	5.539084	7	-4.536234	7	-3.684769	7	-15.70454	7	-8.271536	7	-61.29605	7	-86.28067	7	-.5551645	7	-5.704887	7	11.49152	7	5.4106	7	-10.40963	7	-14.39594	7	-58.47684	7	-73.92941	7	-5.049239	7	1.034639	7	4.955723	7	7.826363	7	9.918309	7	11.54921	7	-35.63361	7	-50.5046	7
	8	3.611129	8	5.272715	8	-4.272887	8	-4.772554	8	-20.08439	8	-14.66061	8	-105.5198	8	-130.9219	8	.6712085	8	-5.074934	8	11.02904	8	4.920522	8	-13.54676	8	-16.96552	8	-97.55463	8	-120.2142	8	-4.78876	8	1.594557	8	4.45381	8	5.466365	8	6.948143	8	8.315834	8	-65.45458	8	-84.62892	8
	9	3.741786	9	5.842629	9	-5.65922	9	-6.254438	9	-27.83873	9	-22.6377	9	-155.5226	9	-182.7053	9	1.253022	9	-7.297713	9	10.62948	9	4.933155	9	-19.92097	9	-24.03043	9	-144.1996	9	-173.9254	9	-4.70128	9	1.27197	9	4.809586	9	3.942036	9	1.823185	9	3.146224	9	-100.9961	9	-124.1707	9
	10	3.986942	10	6.322477	10	-7.82007	10	-7.981649	10	-37.97355	10	-31.80318	10	-207.4056	10	-234.2811	10	1.124498	10	-7.867322	10	9.325006	10	4.899839	10	-27.2424	10	-30.85146	10	-193.4128	10	-223.1956	10	-4.951343	10	1.296187	10	3.609319	10	1.55515	10	-4.655643	10	-3.294641	10	-137.5426	10	-162.5959	10
	11	4.415975	11	5.773957	11	-9.925962	11	-9.588025	11	-50.26554	11	-45.66039	11	-255.924	11	-283.0541	11	2.244296	11	-8.150433	11	8.614075	11	4.257612	11	-39.45005	11	-46.24835	11	-237.3933	11	-271.751	11	-5.06717	11	.8393151	11	2.119069	11	2.280418	11	-12.48524	11	-11.47503	11	-169.7962	11	-196.0227	11
	12	4.518193	12	6.595749	12	-11.68873	12	-9.704394	12	-62.40632	12	-60.6833	12	-294.1742	12	-320.1805	12	2.299801	12	-7.027143	12	7.484801	12	2.22946	12	-50.96979	12	-60.39376	12	-274.2476	12	-311.9202	12	-4.794665	12	1.428556	12	.9042337	12	3.490849	12	-22.1375	12	-22.15788	12	-198.4531	12	-224.268	12
	13	4.542955	13	6.646534	13	-12.49854	13	-11.15438	13	-73.99489	13	-75.45382	13	-320.5401	13	-344.1869	13	2.520185	13	-7.501835	13	6.221308	13	.2660784	13	-62.36558	13	-71.12881	13	-302.2372	13	-336.0196	13	-4.811363	13	2.033238	13	-1.285872	13	1.328719	13	-31.1633	13	-33.18885	13	-218.7664	13	-243.5393	13
	14	5.239552	14	7.219016	14	-14.2102	14	-13.90471	14	-89.92181	14	-93.08867	14	-333.6533	14	-354.0675	14	1.92544	14	-8.722225	14	5.438372	14	.1801867	14	-76.4212	14	-84.81306	14	-318.2175	14	-345.644	14	-4.276845	14	2.352594	14	-1.480181	14	1.184336	14	-40.48125	14	-43.95008	14	-229.8469	14	-252.0564	14
	15	6.294039	15	6.651139	15	-15.43097	15	-15.74951	15	-106.9162	15	-110.7943	15	-334.8058	15	-349.2146	15	1.078812	15	-8.766046	15	4.097516	15	-1.737157	15	-91.89421	15	-107.7959	15	-323.9676	15	-346.9004	15	-4.731694	15	.5546552	15	-2.523644	15	-1.874759	15	-51.37327	15	-54.85201	15	-232.7493	15	-258.8491	15
	16	5.725235	16	5.7357	16	-16.50768	16	-16.97313	16	-124.4583	16	-129.1872	16	-327.3271	16	-337.6166	16	-.6698039	16	-9.267824	16	4.047477	16	-1.017668	16	-108.9283	16	-128.1971	16	-322.3383	16	-339.5837	16	-4.860473	16	.4008198	16	-2.954613	16	-3.596771	16	-62.40435	16	-67.24761	16	-229.9795	16	-257.3699	16
	17	5.843513	17	5.934958	17	-18.19985	17	-19.73953	17	-140.6184	17	-147.3518	17	-316.2039	17	-327.0563	17	-1.470708	17	-9.44797	17	3.803217	17	-1.491471	17	-124.4842	17	-143.1583	17	-314.3411	17	-323.9883	17	-5.092518	17	.8436489	17	-2.682945	17	-3.132002	17	-73.94698	17	-78.73123	17	-224.8151	17	-247.3836	17
	18	5.303588	18	5.946586	18	-20.00286	18	-20.78654	18	-158.4565	18	-167.3367	18	-311.132	18	-325.8435	18	-1.716816	18	-9.060167	18	3.520035	18	-2.668713	18	-140.8119	18	-159.2662	18	-303.9836	18	-313.7764	18	-5.193372	18	1.226695	18	-3.489048	18	-2.846106	18	-84.73675	18	-91.32536	18	-222.716	18	-241.0779	18
	19	5.116651	19	6.103166	19	-21.15593	19	-21.02013	19	-176.5802	19	-184.4203	19	-313.3469	19	-325.4439	19	-2.100974	19	-7.975833	19	2.825371	19	-5.397269	19	-155.2994	19	-174.2957	19	-299.0804	19	-315.4555	19	-5.555527	19	2.764932	19	-4.41075	19	-3.127812	19	-94.42448	19	-102.6402	19	-226.6273	19	-245.024	19
	20	5.205519	20	6.626197	20	-22.54688	20	-24.06659	20	-193.8699	20	-200.0016	20	-271.8692	20	-252.9654	20	-2.203372	20	-9.629223	20	1.91007	20	-5.807333	20	-168.6183	20	-187.7795	20	-300.9594	20	-295.5193	20	-5.521088	20	1.942444	20	-5.050809	20	-5.940544	20	-104.3025	20	-113.1641	20	-212.9663	20	-242.0291	20
	21	5.877857	21	7.370714	21	-23.76138	21	-24.44204	21	-212.1156	21	-219.8387	21	-120.426	21	-60.82232	21	-1.463441	21	-9.062804	21	1.588909	21	-4.623948	21	-182.7655	21	-202.1773	21	-264.8757	21	-186.9796	21	-4.958125	21	2.32246	21	-4.545322	21	-5.188801	21	-114.5219	21	-121.8458	21	-148.0405	21	-182.9466	21
	22	5.38333	22	8.561991	22	-24.67831	22	-24.61533	22	-232.3765	22	-244.675	22	92.43388	22	154.1843	22	-2.377281	22	-9.241046	22	1.037498	22	-4.803702	22	-197.777	22	-226.5041	22	-152.0219	22	-5.302615	22	-5.112142	22	1.797948	22	-4.263402	22	-5.558802	22	-126.4624	22	-133.6706	22	-36.77377	22	-51.16759	22
	23	4.876114	23	9.633287	23	-24.53513	23	-24.80467	23	-255.0256	23	-268.7679	23	238.1492	23	261.8391	23	-.3579137	23	-9.160755	23	9.510641E-03	23	-4.357711	23	-217.1618	23	-261.0183	23	-1.345937	23	138.2957	23	-4.966777	23	2.954154	23	-5.435491	23	-6.645041	23	-144.8252	23	-153.181	23	73.20649	23	83.36085	23
	24	4.452094	24	9.137857	24	-25.28222	24	-26.25855	24	-259.9238	24	-260.2249	24	273.6697	24	264.2928	24	-.1325682	24	-8.905706	24	1.160453	24	-5.835345	24	-242.3051	24	-280.9645	24	115.2932	24	200.7209	24	-4.391792	24	4.868733	24	-6.500211	24	-7.316485	24	-166.9389	24	-180.0586	24	139.9209	24	164.4292	24
	25	5.69551	25	8.146077	25	-25.93247	25	-27.51622	25	-219.9563	25	-191.7201	25	233.0682	25	196.432	25	.458622	25	-6.59324	25	.5285145	25	-8.166577	25	-251.7925	25	-254.4906	25	175.0475	25	189.5918	25	-3.8648	25	5.401832	25	-7.229708	25	-8.05138	25	-170.8642	25	-188.889	25	161.2013	25	180.2731	25
	26	6.30445	26	8.14081	26	-27.11617	26	-30.44657	26	-126.569	26	-55.71218	26	127.7867	26	59.70698	26	.7068327	26	-6.429869	26	.1915269	26	-11.03682	26	-214.4996	26	-158.8249	26	179.8105	26	127.7247	26	-3.988956	26	4.217563	26	-8.306417	26	-9.538657	26	-139.1164	26	-146.9691	26	140.8413	26	153.9602	26
	27	5.795626	27	7.628438	27	-30.50226	27	-37.172	27	.5188748	27	91.35473	27	-4.933821	27	-59.30936	27	1.014427	27	-8.642427	27	-1.267485	27	-15.95883	27	-127.652	27	-12.16742	27	134.1385	27	22.71625	27	-3.161086	27	4.180342	27	-11.4494	27	-13.94709	27	-59.22726	27	-45.80521	27	79.7394	27	90.435	27
	28	5.285141	28	7.133829	28	-32.54213	28	-42.12736	28	98.90318	28	170.722	28	5.482075	28	70.23273	28	.9036509	28	-5.810582	28	-8.336451	28	-28.12799	28	-9.848387	28	102.1723	28	51.05669	28	-27.89081	28	-2.289242	28	4.774884	28	-18.84326	28	-19.55466	28	49.06181	28	80.05348	28	15.21995	28	7.409433	28
	29	5.829505	29	7.967578	29	-28.86043	29	-37.62334	29	132.8316	29	163.714	29	262.5557	29	401.8438	29	.5789804	29	-6.303116	29	-16.91297	29	-38.97968	29	88.75293	29	150.5848	29	21.40808	29	129.2757	29	-2.188708	29	5.956161	29	-31.06278	29	-34.28989	29	132.9286	29	170.8553	29	41.92163	29	-4.394698	29
	30	5.603621	30	7.960612	30	-11.18815	30	-9.830182	30	113.3379	30	93.87341	30	526.3668	30	614.7617	30	-.1322803	30	-5.292207	30	-20.28909	30	-25.27632	30	139.4007	30	135.6878	30	149.0821	30	388.4169	30	-2.67347	30	7.220387	30	-36.64213	30	-40.49253	30	172.4114	30	200.7544	30	184.3851	30	132.6959	30
	31	6.170756	31	8.764383	31	27.35135	31	57.45522	31	77.65266	31	60.12447	31	636.8488	31	659.0474	31	1.023839	31	-5.831446	31	1.30603	31	31.18354	31	139.8438	31	78.16445	31	356.305	31	553.0671	31	-2.922246	31	6.743204	31	-21.7603	31	-15.58924	31	165.6286	31	181.0122	31	333.4307	31	333.8442	31
	32	6.382391	32	8.681063	32	88.37959	32	148.2609	32	123.1867	32	190.7651	32	619.9863	32	594.9607	32	1.255686	32	-5.15419	32	47.97264	32	123.6914	32	108.6118	32	63.7185	32	507.1301	32	585.8633	32	-2.463248	32	6.680926	32	20.32488	32	41.45338	32	130.7145	32	133.3285	32	417.8425	32	456.7856	32
	33	6.919084	33	9.183882	33	150.9937	33	215.8521	33	294.0141	33	426.1731	33	537.394	33	474.0637	33	.6746417	33	-9.155718	33	115.159	33	206.4401	33	108.1547	33	194.6799	33	565.0425	33	537.9955	33	-2.197846	33	5.7926	33	83.69308	33	114.8101	33	121.8474	33	110.5405	33	434.8327	33	474.171	33
	34	7.635522	34	8.7957	34	187.8895	34	231.822	34	468.0052	34	575.298	34	413.4321	34	325.2852	34	-1.113749	34	-10.8637	34	178.1917	34	244.6577	34	200.7763	34	390.9781	34	548.5695	34	446.1815	34	-2.066653	34	5.703559	34	141.1309	34	171.6536	34	196.2266	34	189.9558	34	402.5542	34	429.5544	34
	35	7.507169	35	9.057463	35	189.9855	35	193.4012	35	543.9987	35	600.1071	35	276.1341	35	185.9669	35	-.6962502	35	-5.942471	35	212.6294	35	231.5951	35	354.5248	35	518.2982	35	477.752	35	319.3271	35	-2.591415	35	5.160228	35	170.6644	35	195.0946	35	318.0889	35	342.684	35	336.7058	35	353.7325	35
	36	8.331998	36	10.86888	36	172.2823	36	148.7267	36	530.9686	36	540.7479	36	168.3728	36	115.103	36	-1.496011	36	-7.032453	36	213.7387	36	191.999	36	477.8411	36	560.7049	36	371.1094	36	189.5342	36	-2.719242	36	6.651088	36	169.4746	36	181.3215	36	408.1848	36	461.2958	36	249.7771	36	261.5048	36
	37	8.741911	37	11.90211	37	191.4999	37	220.3917	37	459.5425	37	429.4246	37	135.5072	37	132.9906	37	-1.380492	37	-7.472931	37	202.9386	37	193.7074	37	530.6266	37	526.0889	37	254.9701	37	109.5881	37	-3.271168	37	6.576773	37	149.2191	37	153.4989	37	441.3145	37	497.3915	37	168.4346	37	169.4746	37
	38	8.883389	38	12.88304	38	291.0052	38	402.1482	38	362.1104	38	311.2945	38	171.7694	38	200.9197	38	-2.606736	38	-9.39938	38	222.0316	38	302.4692	38	521.2527	38	440.7472	38	163.2876	38	116.3294	38	-2.826005	38	6.937818	38	152.0634	38	167.1262	38	429.4619	38	473.539	38	123.4625	38	109.753	38
	39	8.235833	39	13.87739	39	417.0934	39	531.9203	39	276.1725	39	240.7892	39	236.4276	39	275.2188	39	-2.268414	39	-9.004545	39	297.7389	39	460.8291	39	472.8575	39	333.3958	39	134.5	39	187.6592	39	-3.254978	39	6.600512	39	217.4157	39	244.8848	39	386.0297	39	412.5803	39	128.8649	39	106.4634	39
	40	8.440014	40	14.63369	40	488.7216	40	567.8419	40	240.518	40	243.6491	40	294.671	40	321.2259	40	-2.077971	40	-7.336145	40	406.8461	40	561.9799	40	397.6677	40	254.8745	40	174.2052	40	277.7584	40	-3.059479	40	7.261783	40	312.5492	40	344.3312	40	323.224	40	333.058	40	170.9164	40	154.2715	40
	41	11.45258	41	15.68313	41	489.68	41	527.7235	41	259.2592	41	292.7705	41	326.3753	41	331.0051	41	-2.058186	41	-5.94126	41	489.8815	41	581.1433	41	318.9337	41	240.7406	41	250.4248	41	336.9847	41	-2.725008	41	8.367684	41	375.9551	41	412.8203	41	265.9272	41	260.5302	41	221.289	41	215.548	41
	42	11.80106	42	15.95652	42	439.5971	42	431.7928	42	301.0642	42	344.8052	42	327.5808	42	317.7602	42	.2557856	42	-3.304237	42	520.864	42	538.045	42	275.8756	42	282.6466	42	316.7899	42	344.8198	42	-2.84089	42	6.424304	42	391.3134	42	430.2759	42	239.6949	42	222.6067	42	253.7775	42	258.2609	42
	43	11.53954	43	16.83595	43	371.7679	43	330.6396	43	337.6754	43	371.7838	43	312.2032	43	296.6043	43	2.41854	43	-.3501058	43	503.294	43	453.8702	43	285.3314	43	340.1808	43	348.5731	43	322.8118	43	-2.985557	43	5.933136	43	370.1628	43	400.7062	43	249.6252	43	234.489	43	261.7264	43	276.12	43
	44	11.27509	44	17.66182	44	323.096	44	291.5074	44	348.5808	44	367.1897	44	289.7571	44	274.0173	44	3.012778	44	-.3653431	44	457.6122	44	366.6246	44	325.6944	44	373.5563	44	346.0898	44	287.0461	44	-3.366441	44	5.256309	44	324.9632	44	342.7072	44	278.8279	44	277.4316	44	248.0334	44	268.1434	44
	45	12.35339	45	19.05296	45	323.9786	45	331.6325	45	335.6242	45	344.4254	45	270.2742	45	257.4072	45	3.245436	45	-.4433525	45	399.5229	45	332.5489	45	367.6938	45	378.1184	45	320.6876	45	247.2527	45	-2.509792	45	6.189023	45	276.9304	45	284.0907	45	301.8737	45	317.7247	45	224.047	45	243.5759	45
	46	13.94679	46	20.49421	46	363.1795	46	396.8757	46	313.903	46	322.2365	46	259.6162	46	252.5342	46	3.589231	46	-.0151211	46	359.2022	46	369.4772	46	387.3443	46	354.8204	46	286.7274	46	223.2259	46	-2.511511	46	7.278622	46	249.739	46	248.7932	46	307.8752	46	335.529	46	199.6638	46	213.7251	46
	47	15.28666	47	21.5076	47	407.358	47	440.7281	47	292.9886	47	303.9929	47	258.2004	47	254.7438	47	4.103615	47	.1135904	47	361.7926	47	439.8173	47	382.0306	47	320.1545	47	261.2776	47	226.6189	47	-2.889602	47	7.631672	47	258.5881	47	254.9127	47	297.4471	47	327.1032	47	185.0522	47	191.354	47
	48	15.92372	48	21.99889	48	428.3507	48	452.1986	48	283.1676	48	296.3056	48	261.5283	48	261.8307	48	4.026611	48	1.080343	48	401.9287	48	492.3164	48	361.6725	48	289.2199	48	246.4429	48	239.5235	48	-2.777407	48	7.428315	48	289.645	48	290.5388	48	279.442	48	307.2618	48	182.9694	48	180.9403	48
	49	16.40269	49	23.67883	49	421.4966	49	436.7265	49	280.2142	49	295.9296	49	265.1858	49	269.9114	49	5.967875	49	3.151739	49	445.4984	49	504.3311	49	335.1965	49	270.8375	49	246.1562	49	251.4682	49	-2.607681	49	7.416421	49	321.7174	49	329.8434	49	260.9158	49	284.566	49	190.2137	49	182.9314	49
	50	18.84981	50	25.91063	50	398.6215	50	408.5837	50	282.6009	50	300.1767	50	271.1754	50	276.3621	50	6.592992	50	5.156011	50	473.7108	50	486.36	50	312.1624	50	269.0967	50	255.6227	50	265.1675	50	-2.242533	50	8.352772	50	336.3866	50	353.4087	50	248.9175	50	266.4273	50	202.4583	50	194.8031	50
	51	20.33318	51	26.81824	51	377.1814	51	385.0752	51	285.3396	51	306.0859	51	277.7711	51	278.3645	51	7.142786	51	7.349788	51	478.5993	51	454.7326	51	300.9218	51	278.4352	51	269.7026	51	275.3395	51	-2.425228	51	8.73684	51	330.8348	51	352.9157	51	246.8061	51	258.6562	51	214.9439	51	210.0757	51
	52	23.73224	52	28.4469	52	365.4073	52	376.6147	52	288.491	52	312.3203	52	279.8117	52	274.7586	52	8.53249	52	6.491737	52	467.2012	52	424.8952	52	299.4778	52	289.8841	52	278.5989	52	270.9207	52	-1.930201	52	9.825455	52	315.1938	52	339.1759	52	251.799	52	260.541	52	223.9278	52	221.5722	52
	53	26.25637	53	31.82091	53	366.05	53	380.5633	53	291.1855	53	315.9709	53	278.1153	53	271.3936	53	8.195481	53	9.45951	53	447.6555	53	407.0296	53	305.2213	53	298.0908	53	283.2543	53	261.7558	53	-2.152162	53	10.71796	53	298.5485	53	317.8192	53	260.3295	53	267.5428	53	225.8886	53	229.0947	53
	54	29.08034	54	35.83271	54	373.6107	54	389.5765	54	291.1765	54	312.2626	54	272.5242	54	263.2992	54	10.32506	54	13.35816	54	430.3759	54	408.1368	54	311.6537	54	303.5194	54	280.7407	54	247.6786	54	-1.200542	54	11.16131	54	288.7688	54	301.7024	54	267.1383	54	277.4616	54	222.8184	54	230.685	54
	55	32.43139	55	42.04442	55	383.5855	55	398.9398	55	287.5346	55	307.2607	55	265.9827	55	256.7081	55	13.68264	55	17.0839	55	421.1237	55	419.4411	55	318.1306	55	301.0789	55	271.4243	55	231.6806	55	.774048	55	13.34715	55	287.494	55	294.1774	55	270.7456	55	284.5733	55	216.832	55	224.7245	55
	56	36.8735	56	47.35189	56	390.1713	56	402.7975	56	282.5567	56	302.8572	56	261.4893	56	252.9438	56	17.01236	56	23.06124	56	420.7701	56	432.093	56	321.3596	56	291.8608	56	257.4504	56	217.2099	56	2.183672	56	14.44724	56	290.1942	56	293.1123	56	269.644	56	285.3691	56	208.4521	56	215.0108	56
	57	40.06624	57	51.50098	57	391.9696	57	403.721	57	277.5445	57	297.6617	57	257.7102	57	251.837	57	21.83272	57	28.56612	57	427.361	57	441.0073	57	319.9909	57	281.3384	57	244.2982	57	210.7273	57	4.788217	57	17.89028	57	295.0894	57	299.1258	57	265.4697	57	281.2724	57	201.3767	57	205.1903	57
	58	43.15101	58	54.28114	58	391.4857	58	404.0788	58	271.127	58	291.6581	58	255.3477	58	254.9012	58	27.27168	58	31.23132	58	433.739	58	441.6468	58	314.0849	58	272.2598	58	234.084	58	210.234	58	8.085696	58	21.22058	58	298.31	58	305.6183	58	259.4338	58	275.1031	58	195.9012	58	198.0478	58
	59	46.74252	59	57.77471	59	389.9257	59	404.9692	59	264.3292	59	286.6512	59	256.1159	59	262.0414	59	32.06544	59	37.17915	59	437.4575	59	438.4396	59	305.9649	59	264.0678	59	226.898	59	214.5919	59	11.226	59	23.88317	59	300.7008	59	310.6553	59	252.9991	59	267.1169	59	190.9751	59	190.1123	59
	60	49.90604	60	61.42232	60	388.2509	60	401.7013	60	261.6536	60	283.8376	60	259.2666	60	276.4904	60	36.68026	60	38.88924	60	441.6069	60	436.017	60	296.5455	60	258.5042	60	226.8953	60	226.2528	60	15.34691	60	27.22071	60	301.9016	60	312.0884	60	246.3116	60	258.8783	60	190.3271	60	186.9785	60
	61	52.87257	61	64.68864	61	385.5367	61	397.3382	61	259.0682	61	281.8286	61	265.9253	61	285.8658	61	40.19239	61	44.2542	61	444.2621	61	428.2216	61	288.0065	61	253.9304	61	232.4759	61	239.3565	61	19.0773	61	31.0039	61	300.8631	61	311.6449	61	240.5399	61	250.7373	61	192.1024	61	188.6703	61
	62	56.31285	62	70.2179	62	382.409	62	393.0019	62	257.9238	62	284.4966	62	275.6203	62	292.72	62	42.93756	62	47.13648	62	444.6032	62	422.224	62	282.9878	62	250.5111	62	240.2425	62	251.2596	62	23.2765	62	35.12147	62	298.3139	62	309.8623	62	235.9026	62	244.3226	62	195.5245	62	190.9253	62
	63	60.93591	63	76.09511	63	377.9859	63	385.4084	63	259.8487	63	289.3603	63	282.6701	63	295.0744	63	45.92993	63	50.21772	63	441.606	63	415.9467	63	277.6448	63	251.2101	63	252.0736	63	262.6848	63	25.85723	63	37.92202	63	293.2113	63	302.8953	63	233.583	63	239.6037	63	201.1916	63	198.4394	63
	64	66.64718	64	81.17822	64	373.7656	64	379.538	64	262.355	64	291.1709	64	285.7096	64	292.6851	64	50.38475	64	51.45373	64	435.9955	64	413.2903	64	273.2414	64	255.4101	64	265.0408	64	266.655	64	28.95352	64	42.68914	64	288.397	64	297.118	64	232.6654	64	238.7932	64	207.276	64	205.7231	64
	65	71.23255	65	83.43047	65	368.0947	65	375.684	65	263.1886	65	291.0923	65	287.5294	65	291.2656	65	53.69329	65	55.17359	65	428.057	65	409.5067	65	271.4276	65	260.844	65	274.1098	65	261.558	65	30.40348	65	44.60503	65	283.1713	65	290.2131	65	233.4161	65	240.9266	65	209.9009	65	212.217	65
	66	75.78271	66	85.17484	66	364.0074	66	375.7273	66	261.9562	66	290.3334	66	283.2008	66	283.7263	66	55.48127	66	57.88595	66	421.9137	66	407.0461	66	272.3944	66	263.5137	66	274.7479	66	254.2054	66	33.51005	66	45.10506	66	278.613	66	286.7668	66	233.5917	66	242.2957	66	210.1139	66	215.2837	66
	67	78.00136	67	85.76885	67	362.1455	67	379.843	67	261.1541	67	287.932	67	278.9883	67	274.7293	67	57.49249	67	61.46061	67	416.5002	67	400.7686	67	276.8278	67	265.6846	67	271.2582	67	245.9554	67	35.45682	67	44.82681	67	273.9633	67	282.3467	67	232.7604	67	242.6326	67	210.3991	67	218.149	67
	68	78.08035	68	86.57457	68	364.3989	68	388.0626	68	258.2825	68	282.9905	68	271.8622	68	262.8295	68	60.44156	68	66.81842	68	409.5677	68	395.3083	68	279.9282	68	265.7527	68	263.868	68	234.9618	68	36.83164	68	46.01018	68	270.3276	68	277.9711	68	231.7354	68	241.1601	68	208.3141	68	217.4253	68
	69	77.63454	69	90.00268	69	370.1035	69	397.6925	69	254.9666	69	279.2873	69	263.885	69	253.4602	69	61.27565	69	71.06898	69	406.539	69	399.3048	69	280.4233	69	260.919	69	253.6501	69	223.3653	69	37.76127	69	48.5074	69	271.312	69	278.2656	69	230.4592	69	238.8438	69	205.7088	69	212.3409	69
	70	78.52783	70	93.76046	70	377.0916	70	402.2074	70	250.8334	70	276.8602	70	254.9747	70	246.6248	70	64.486	70	73.2657	70	406.4154	70	405.6064	70	277.3031	70	254.8118	70	242.3523	70	214.7938	70	38.12255	70	51.48623	70	274.5084	70	279.8269	70	228.642	70	236.5966	70	202.746	70	206.4257	70
	71	81.87749	71	98.04814	71	386.5256	71	406.5915	71	246.0703	71	273.575	71	246.7407	71	243.5373	71	66.24331	71	72.98345	71	409.9295	71	410.2443	71	274.5001	71	249.6055	71	229.7242	71	204.611	71	38.8314	71	55.36566	71	277.2922	71	287.0958	71	225.3395	71	233.6072	71	199.7469	71	199.9887	71
	72	85.9632	72	101.2836	72	390.2733	72	407.5213	72	241.7205	72	271.2073	72	240.5508	72	244.0889	72	68.71862	72	74.00817	72	416.1142	72	412.5963	72	271.019	72	242.398	72	218.8832	72	195.7257	72	40.02457	72	56.8765	72	279.7746	72	294.0153	72	223.476	72	230.9283	72	194.4114	72	194.0701	72
	73	90.34593	73	104.1647	73	390.4101	73	406.2869	73	237.9083	73	268.9236	73	236.1231	73	242.2519	73	70.62411	73	74.61523	73	422.2611	73	415.9359	73	262.7797	73	235.1848	73	208.1972	73	191.9372	73	41.34556	73	56.11559	73	280.4782	73	293.6025	73	220.0427	73	226.96	73	190.5623	73	189.3334	73
	74	93.89288	74	105.3372	74	388.1728	74	402.5885	74	236.0717	74	263.3309	74	234.4677	74	242.0617	74	73.05256	74	73.52097	74	427.3429	74	415.2022	74	257.5697	74	233.9976	74	201.2578	74	191.9197	74	43.27034	74	57.38917	74	280.3633	74	291.0659	74	217.2811	74	219.5136	74	187.5675	74	183.1258	74
	75	94.46709	75	104.1021	75	384.5301	75	397.0127	75	233.7079	75	255.7751	75	236.9764	75	241.0306	75	74.39161	75	75.05193	75	428.9738	75	413.7329	75	252.5547	75	232.701	75	195.8144	75	189.7352	75	44.54933	75	59.38665	75	279.1547	75	289.9659	75	214.6853	75	212.983	75	184.1827	75	177.4203	75
	76	93.701	76	102.6574	76	379.1476	76	388.9314	76	227.9507	76	247.3533	76	235.7551	76	239.4121	76	74.99731	76	75.09469	76	427.4771	76	410.8173	76	244.303	76	226.7039	76	191.9616	76	190.7007	76	46.54841	76	61.60474	76	277.1316	76	288.3924	76	212.0435	76	209.4364	76	183.1046	76	174.4389	76
	77	93.42247	77	101.4163	77	373.2773	77	380.2859	77	221.464	77	239.5267	77	231.9297	77	238.0083	77	75.00084	77	76.04852	77	425.0851	77	406.1805	77	240.5847	77	219.7314	77	191.8695	77	192.9469	77	47.35937	77	60.31005	77	273.3877	77	284.1329	77	208.2771	77	207.9124	77	182.4483	77	173.5669	77
	78	92.43546	78	101.3665	78	366.4818	78	374.244	78	213.1006	78	230.3516	78	230.7641	78	234.8524	78	75.14157	78	77.21751	78	420.7232	78	401.6473	78	235.9464	78	213.6113	78	192.8019	78	191.0061	78	48.38645	78	59.43147	78	270.17	78	281.6393	78	202.6529	78	203.3516	78	180.2955	78	172.4569	78
	79	91.92171	79	103.8764	79	359.9972	79	370.2675	79	205.3924	79	223.4719	79	226.4059	79	229.7406	79	74.68163	79	77.15907	79	415.054	79	397.6267	79	233.2364	79	206.3072	79	195.0598	79	187.5532	79	49.00481	79	57.7937	79	268.0237	79	278.2067	79	196.3934	79	197.5365	79	179.1767	79	171.9073	79
	80	92.56704	80	106.9286	80	354.9924	80	365.5411	80	197.1574	80	217.3738	80	222.161	80	223.257	80	74.29268	80	78.66234	80	409.1905	80	397.1451	80	230.5227	80	200.855	80	195.0725	80	187.5849	80	49.09815	80	56.43813	80	265.5954	80	274.0834	80	190.0254	80	191.1845	80	176.5793	80	172.5251	80
	81	94.44358	81	108.5668	81	351.4012	81	361.2338	81	188.0473	81	209.9032	81	220.118	81	219.6956	81	74.72435	81	76.24561	81	404.7585	81	393.1515	81	224.982	81	196.4839	81	195.4344	81	186.306	81	48.39376	81	56.85565	81	264.7076	81	274.6608	81	184.764	81	185.5309	81	174.4684	81	170.3381	81
	82	97.60158	82	108.3498	82	349.6929	82	357.6398	82	181.7057	82	203.4776	82	214.9474	82	217.4048	82	72.52975	82	73.22491	82	401.6737	82	390.7541	82	219.9223	82	190.5125	82	193.5394	82	180.1005	82	46.91796	82	56.32912	82	262.7863	82	271.405	82	179.2222	82	180.0131	82	172.5304	82	171.7971	82
	83	100.9649	83	106.2278	83	347.2853	83	353.2915	83	177.0629	83	199.9108	83	209.8318	83	214.3635	83	70.90593	83	66.1452	83	399.044	83	387.7054	83	213.7117	83	184.4801	83	191.7204	83	180.435	83	45.94006	83	55.79725	83	261.1641	83	267.4774	83	173.8277	83	174.5049	83	171.2265	83	174.4396	83
	84	101.6671	84	102.3994	84	343.8553	84	348.7499	84	172.554	84	197.0744	84	205.7076	84	212.6522	84	67.13896	84	62.4157	84	398.484	84	381.9727	84	208.2254	84	178.3103	84	191.4386	84	183.68	84	45.34866	84	54.2711	84	257.8885	84	264.2254	84	170.0573	84	169.576	84	168.7468	84	177.9002	84
	85	100.1623	85	99.73802	85	340.5708	85	344.7955	85	168.43	85	194.9113	85	202.5406	85	209.1951	85	63.6934	85	62.33933	85	396.1917	85	376.7578	85	203.7076	85	174.4222	85	189.5303	85	182.9152	85	44.5764	85	50.66692	85	255.0785	85	262.7786	85	167.2834	85	165.6307	85	168.5011	85	173.4736	85
	86	97.74883	86	100.0587	86	337.5323	86	340.7001	86	165.8148	86	193.3859	86	201.8763	86	207.2459	86	60.51606	86	63.41595	86	395.0294	86	374.0263	86	199.7211	86	175.1031	86	187.8449	86	179.8564	86	43.94231	86	48.62583	86	252.0372	86	258.0402	86	166.3992	86	164.4043	86	166.524	86	164.3746	86
	87	94.26942	87	102.2	87	332.8215	87	336.7869	87	162.5614	87	191.1759	87	200.1073	87	202.3555	87	58.00737	87	69.08033	87	393.1749	87	370.0164	87	196.3595	87	178.3127	87	184.8474	87	177.3797	87	42.98108	87	48.31072	87	248.1465	87	252.2955	87	166.4028	87	160.2486	87	167.7668	87	161.6714	87
	88	91.90008	88	106.9092	88	328.028	88	334.7564	88	159.7735	88	187.4429	88	198.6806	88	197.9082	88	56.45406	88	75.17841	88	388.1398	88	362.7945	88	193.758	88	181.73	88	181.9957	88	167.7751	88	41.8154	88	48.05416	88	245.43	88	250.5535	88	166.0686	88	159.2569	88	168.3919	88	162.1575	88
	89	93.75558	89	112.3374	89	324.4554	89	333.1711	89	156.172	89	183.5564	89	193.973	89	192.1262	89	56.86872	89	81.71024	89	382.0398	89	356.0004	89	192.429	89	181.3179	89	178.0228	89	161.6933	89	40.82441	89	46.9031	89	243.2371	89	245.8953	89	164.8889	89	160.2197	89	166.5137	89	163.6711	89
	90	97.25445	90	116.7781	90	320.5906	90	330.2961	90	152.8736	90	179.7299	90	187.881	90	184.5769	90	56.82468	90	84.06245	90	377.6187	90	354.4777	90	191.5439	90	181.8871	90	175.7941	90	161.6382	90	40.20177	90	46.1609	90	241.6121	90	240.7215	90	163.006	90	158.9828	90	164.2947	90	163.5534	90
	91	100.952	91	119.1464	91	316.632	91	325.5911	91	149.877	91	175.9526	91	183.3436	91	178.4733	91	58.43152	91	83.42753	91	372.031	91	351.3778	91	194.5519	91	184.0832	91	174.8329	91	160.1418	91	40.3667	91	47.13783	91	240.2002	91	238.5389	91	160.7697	91	158.3565	91	161.9447	91	159.5077	91
	92	103.9436	92	119.0465	92	312.0173	92	320.6081	92	145.0554	92	171.207	92	177.5757	92	173.999	92	60.37288	92	80.62981	92	366.1802	92	348.8839	92	196.1453	92	183.3798	92	172.2778	92	155.414	92	41.32138	92	50.05297	92	237.6112	92	236.7012	92	158.0917	92	155.8867	92	158.3867	92	155.1179	92
	93	107.0587	93	115.4151	93	307.5294	93	313.969	93	140.8621	93	168.8419	93	171.2691	93	169.9835	93	60.0126	93	73.70885	93	361.8686	93	345.7924	93	198.0654	93	181.9126	93	171.5536	93	150.4959	93	42.54122	93	52.63389	93	235.0178	93	234.4549	93	154.1529	93	153.0776	93	153.7373	93	148.8706	93
	94	107.1542	94	108.1833	94	303.5959	94	306.3061	94	135.7701	94	164.1021	94	163.8412	94	166.1257	94	61.8322	94	68.57443	94	357.404	94	341.9222	94	198.3697	94	178.4143	94	167.9418	94	148.2178	94	43.89924	94	53.47668	94	230.5303	94	231.0527	94	150.1925	94	149.6629	94	148.8478	94	143.4688	94
	95	103.6965	95	101.2307	95	298.4677	95	300.1161	95	131.9186	95	158.8564	95	158.4809	95	163.1327	95	58.33558	95	63.13772	95	355.2425	95	334.7911	95	197.6148	95	175.3416	95	165.6652	95	145.5844	95	46.14475	95	53.28053	95	226.1217	95	228.9586	95	145.5802	95	144.1942	95	144.8668	95	138.7229	95
	96	98.3363	96	97.22852	96	291.8676	96	293.1586	96	128.5301	96	156.8356	96	154.1017	96	160.6884	96	52.96905	96	60.33397	96	351.7198	96	327.284	96	195.2769	96	169.9861	96	161.1853	96	143.9467	96	46.97898	96	51.29696	96	220.4434	96	221.5479	96	142.2641	96	138.9863	96	139.5579	96	133.3869	96
	97	94.57867	97	97.62173	97	284.3949	97	286.6171	97	124.351	97	153.7472	97	149.7366	97	157.762	97	47.75414	97	59.50093	97	347.3417	97	321.7254	97	192.1774	97	166.3996	97	155.2056	97	136.0506	97	46.38069	97	48.27163	97	215.1576	97	215.0991	97	138.7336	97	134.2451	97	134.9038	97	127.687	97
	98	91.67606	98	97.91709	98	277.3734	98	281.116	98	121.833	98	149.8354	98	147.3264	98	156.3326	98	42.20925	98	60.58697	98	341.5112	98	313.9794	98	189.5423	98	161.4997	98	149.8006	98	125.8053	98	44.77265	98	44.34188	98	210.2557	98	210.3742	98	136.3763	98	131.1398	98	131.182	98	124.3317	98
	99	89.82764	99	99.01553	99	270.9041	99	276.459	99	117.8945	99	143.3188	99	146.4866	99	155.5007	99	37.25772	99	62.40134	99	335.7976	99	307.6316	99	185.575	99	158.225	99	143.6813	99	120.2194	99	42.23405	99	40.75224	99	205.5417	99	204.3996	99	133.9256	99	127.6769	99	127.9137	99	123.1911	99
	100	89.89064	100	100.3774	100	264.4426	100	270.6119	100	114.0557	100	138.5667	100	145.4357	100	152.3455	100	34.87293	100	62.78971	100	329.2935	100	300.7908	100	180.1633	100	155.2834	100	137.8687	100	118.7551	100	38.91657	100	38.30728	100	201.3612	100	199.2399	100	130.6734	100	123.8833	100	125.5618	100	116.3604	100
	101	90.80451	101	99.29976	101	258.7299	101	265.0265	101	108.8038	101	131.024	101	141.6507	101	146.8204	101	32.30311	101	62.72775	101	321.945	101	294.4189	101	175.666	101	153.3932	101	133.3255	101	119.0741	101	35.37753	101	36.62999	101	197.6751	101	194.521	101	128.354	101	121.7901	101	124.3019	101	111.7729	101
	102	91.77609	102	97.17085	102	253.5142	102	260.1079	102	102.8743	102	125.6677	102	137.3692	102	140.8573	102	30.20992	102	58.09043	102	316.9974	102	290.4709	102	171.7393	102	151.1616	102	128.4808	102	113.6357	102	31.93632	102	35.49683	102	196.1216	102	192.227	102	125.84	102	119.0774	102	123.8047	102	109.4817	102
	103	91.23833	103	91.86949	103	249.0139	103	256.0782	103	98.11844	103	122.0304	103	135.8235	103	136.886	103	28.36025	103	52.88939	103	310.7054	103	287.5313	103	169.0366	103	149.1537	103	123.6469	103	111.429	103	29.08632	103	34.24697	103	193.8219	103	188.4792	103	123.1777	103	117.304	103	123.337	103	109.2124	103
	104	87.68163	104	84.82949	104	245.2744	104	250.7019	104	92.70279	104	116.0264	104	134.6295	104	130.3002	104	25.62548	104	50.84424	104	304.7393	104	285.9372	104	165.9992	104	146.8292	104	121.3056	104	110.1606	104	27.50528	104	33.41231	104	191.8953	104	187.2168	104	119.0207	104	115.3726	104	122.0375	104	110.0992	104
	105	82.76314	105	78.75678	105	240.482	105	246.2534	105	87.70641	105	111.2819	105	129.9984	105	123.2475	105	20.03592	105	46.28436	105	299.1039	105	281.5421	105	165.1573	105	145.1412	105	118.6484	105	105.2609	105	27.39436	105	32.40831	105	189.6091	105	188.6671	105	115.2685	105	114.468	105	121.2608	105	110.6834	105
	106	78.507	106	76.13194	106	235.6713	106	240.7888	106	82.4861	106	107.865	106	122.7654	106	117.3243	106	16.51553	106	44.76	106	296.1344	106	277.5469	106	163.9719	106	141.214	106	117.039	106	100.892	106	28.07785	106	31.21803	106	185.8663	106	182.536	106	111.5337	106	108.268	106	119.1751	106	108.3564	106
	107	73.88588	107	75.99796	107	229.9683	107	234.756	107	79.10452	107	106.4162	107	116.7822	107	114.1928	107	11.03544	107	44.31677	107	293.0327	107	271.3541	107	162.8392	107	138.1178	107	114.1947	107	97.90529	107	29.41874	107	30.46357	107	182.32	107	177.851	107	108.2261	107	98.90501	107	115.5345	107	105.745	107
	108	71.14034	108	77.47124	108	226.8117	108	228.2673	108	76.04793	108	105.6213	108	111.0701	108	112.6555	108	6.052496	108	45.39117	108	289.264	108	265.917	108	160.5327	108	134.3833	108	112.2186	108	94.57954	108	29.60712	108	29.0631	108	178.3222	108	174.031	108	105.2905	108	93.84243	108	112.811	108	102.6213	108
	109	70.45316	109	81.56713	109	222.7309	109	221.6439	109	73.15843	109	106.0808	109	104.046	109	108.9474	109	1.228587	109	47.47461	109	286.0025	109	261.5807	109	157.5058	109	130.6971	109	108.4138	109	89.94881	109	29.31746	109	28.30297	109	174.0427	109	169.6989	109	102.3841	109	90.39417	109	108.3216	109	98.65709	109
	110	70.58791	110	84.3643	110	216.9637	110	214.585	110	71.59019	110	106.3199	110	99.86271	110	110.1877	110	-1.305409	110	48.12062	110	282.0772	110	255.9864	110	153.477	110	128.5323	110	106.2044	110	87.30526	110	28.60573	110	27.84699	110	169.6235	110	162.4488	110	99.93598	110	89.59459	110	104.3434	110	94.73318	110
	111	71.21598	111	85.14141	111	209.8887	111	210.6208	111	70.48842	111	102.9718	111	92.78386	111	105.1552	111	-2.469686	111	49.10872	111	277.4669	111	249.8736	111	150.0444	111	125.2585	111	102.4705	111	82.84543	111	26.23076	111	24.89124	111	164.6046	111	157.9487	111	97.95607	111	89.23208	111	99.34963	111	91.08941	111
	112	72.72147	112	84.71351	112	204.344	112	208.0502	112	70.01717	112	98.83253	112	89.85882	112	103.8482	112	-2.409663	112	47.33224	112	271.4767	112	241.6915	112	146.1137	112	122.3551	112	100.0364	112	76.43479	112	24.05386	112	24.03859	112	160.7071	112	155.2808	112	95.92143	112	86.13965	112	95.20676	112	86.3084	112
	113	75.18045	113	82.26595	113	199.2923	113	204.4263	113	69.52367	113	95.03696	113	87.20309	113	103.1024	113	-1.957142	113	43.22366	113	265.6894	113	236.8531	113	141.7104	113	120.2027	113	95.57072	113	75.49695	113	21.80352	113	22.40924	113	156.0563	113	148.5659	113	93.43913	113	81.19385	113	91.46185	113	83.06876	113
	114	75.61493	114	77.83043	114	194.8487	114	201.7088	114	68.67265	114	89.85414	114	86.61119	114	101.6416	114	-4.190638	114	40.96941	114	260.3539	114	232.2361	114	138.5147	114	122.8214	114	92.71278	114	74.17889	114	19.94296	114	22.2226	114	153.6842	114	145.0554	114	92.64989	114	79.79968	114	88.90996	114	79.69111	114
	115	73.6319	115	71.92767	115	190.909	115	197.9736	115	64.85823	115	84.48402	115	86.36834	115	100.3674	115	-4.812245	115	35.35302	115	255.2981	115	227.4289	115	137.4389	115	125.5956	115	89.69157	115	69.79692	115	18.6147	115	22.06385	115	151.769	115	141.4529	115	90.03566	115	79.88214	115	87.4773	115	77.15096	115
	116	69.59573	116	66.4388	116	187.8698	116	194.0112	116	60.58684	116	79.75845	116	85.28284	116	96.93489	116	-7.673837	116	35.26091	116	249.3809	116	225.91	116	134.9725	116	123.2263	116	85.64452	116	65.20551	116	17.97538	116	21.88277	116	149.5243	116	138.3725	116	86.96373	116	78.77431	116	85.16589	116	74.82895	116
	117	65.06606	117	62.60826	117	184.5078	117	189.6746	117	56.87144	117	75.74898	117	83.94662	117	91.84741	117	-13.04888	117	30.66417	117	242.5038	117	223.8933	117	133.6459	117	120.5732	117	82.16978	117	64.64281	117	17.84096	117	20.60582	117	147.7275	117	137.5354	117	83.84121	117	77.63477	117	84.60888	117	73.12388	117
	118	61.01063	118	60.22071	118	180.735	118	185.3989	118	52.7823	118	70.69817	118	81.70049	118	85.83298	118	-18.53499	118	28.54843	118	238.0878	118	220.6489	118	133.0354	118	116.2998	118	79.14904	118	61.82013	118	17.52044	118	16.12851	118	144.1151	118	136.0572	118	80.87874	118	75.30991	118	83.28874	118	72.26324	118
	119	57.45605	119	59.96788	119	176.5317	119	180.9146	119	48.12603	119	68.34513	119	78.40471	119	81.59467	119	-23.56706	119	24.88182	119	234.1942	119	218.8965	119	131.0714	119	111.1325	119	75.5917	119	59.2597	119	18.33944	119	14.79682	119	141.6485	119	134.3386	119	78.665	119	73.3564	119	83.19939	119	69.21427	119
	120	54.39035	120	59.46363	120	172.769	120	175.6007	120	43.13678	120	67.59224	120	75.79076	120	79.14088	120	-28.00216	120	22.70181	120	230.7679	120	212.519	120	128.9097	120	104.3774	120	72.61315	120	58.82546	120	17.41481	120	13.28358	120	137.6946	120	128.5672	120	75.89906	120	67.90021	120	83.58162	120	67.55772	120
	121	51.31566	121	58.51554	121	168.4286	121	171.078	121	37.83546	121	66.18161	121	71.79478	121	76.05929	121	-30.71068	121	22.85767	121	227.2646	121	207.9158	121	129.3143	121	100.4701	121	71.39296	121	55.97243	121	15.90265	121	12.14399	121	134.5916	121	127.23	121	72.90701	121	63.07811	121	83.08161	121	67.05463	121
	122	48.0901	122	56.8867	122	163.1651	122	166.7402	122	35.75625	122	65.06171	122	66.64912	122	72.73869	122	-34.18069	122	22.51428	122	224.5281	122	204.6814	122	126.3811	122	96.32164	122	68.14243	122	50.21399	122	14.06138	122	10.38024	122	130.9621	122	124.8937	122	71.09622	122	59.69808	122	81.33519	122	65.12926	122
	123	47.59644	123	54.95507	123	158.9649	123	162.2495	123	33.04649	123	64.14875	123	61.83007	123	67.70659	123	-36.40258	123	22.32411	123	221.9083	123	200.9358	123	124.5439	123	91.4622	123	66.87225	123	49.42812	123	11.90852	123	8.709866	123	126.8281	123	118.2952	123	68.6397	123	56.36761	123	78.85905	123	63.98238	123
	124	47.63801	124	52.14114	124	153.7408	124	157.5022	124	33.27182	124	62.85632	124	57.24923	124	64.87865	124	-38.15242	124	20.64126	124	217.7927	124	193.3293	124	121.4657	124	89.13097	124	65.62701	124	47.89153	124	9.069878	124	8.296932	124	122.7467	124	112.7464	124	66.6316	124	53.39935	124	75.24588	124	61.15782	124
	125	45.45401	125	48.11312	125	148.252	125	153.3663	125	32.73583	125	60.19589	125	52.8127	125	63.32175	125	-39.07085	125	21.2505	125	212.6754	125	186.0173	125	118.7064	125	88.67738	125	63.01553	125	42.49439	125	6.275527	125	6.790267	125	119.669	125	108.6917	125	65.25328	125	51.61857	125	70.96872	125	57.99493	125
	126	43.51011	126	44.98214	126	143.6632	126	149.4088	126	31.19492	126	59.30629	126	48.50149	126	63.59215	126	-42.14944	126	16.2953	126	207.8346	126	180.8896	126	117.0097	126	88.26511	126	60.71196	126	38.95501	126	3.889827	126	5.613356	126	116.8033	126	105.0247	126	63.74936	126	49.50636	126	66.66895	126	56.17099	126
	127	40.55376	127	42.08067	127	138.972	127	144.7629	127	28.95739	127	57.63779	127	45.90448	127	65.388	127	-44.90141	127	13.49383	127	202.1389	127	175.6472	127	114.187	127	86.45982	127	58.27979	127	38.4155	127	2.090086	127	4.537505	127	113.7066	127	100.2892	127	61.83039	127	48.84358	127	62.74407	127	54.20407	127
	128	37.36661	128	38.96221	128	135.2602	128	142.5626	128	27.91321	128	53.13815	128	42.99349	128	63.55107	128	-48.58388	128	11.07088	128	197.3441	128	173.1867	128	110.8899	128	81.36465	128	55.84211	128	33.73069	128	1.339865	128	3.727439	128	110.8962	128	98.77602	128	59.1756	128	47.19902	128	59.97108	128	46.90188	128
	129	34.54394	129	37.01726	129	132.3407	129	140.5974	129	27.08657	129	48.77142	129	42.34406	129	64.46097	129	-52.00695	129	8.868636	129	191.6145	129	170.0736	129	109.2908	129	81.67609	129	51.05316	129	29.244	129	.2850038	129	1.547472	129	108.4661	129	96.98147	129	56.40229	129	44.87205	129	56.34082	129	41.18143	129
	130	33.35024	130	36.09	130	129.4719	130	137.0582	130	24.39636	130	44.77919	130	40.91499	130	64.87181	130	-54.04623	130	10.8863	130	187.1512	130	168.0829	130	107.2179	130	85.05064	130	48.24829	130	28.72402	130	-.6370491	130	.1478842	130	105.1246	130	92.42825	130	53.47176	130	42.16486	130	52.91418	130	37.65651	130
	131	31.01423	131	34.91038	131	126.8085	131	133.9735	131	21.26829	131	41.96801	131	40.70556	131	64.62074	131	-58.48518	131	9.903188	131	183.2798	131	166.8308	131	106.1611	131	86.23051	131	46.1016	131	27.68973	131	-1.550595	131	-1.302586	131	102.8181	131	89.04611	131	50.85931	131	40.32503	131	51.53655	131	37.55273	131
	132	29.16417	132	33.35173	132	124.1961	132	131.268	132	17.17955	132	38.78725	132	42.95751	132	61.71174	132	-61.96401	132	5.127405	132	178.1698	132	166.1833	132	108.861	132	89.54091	132	42.3724	132	24.93451	132	-3.216805	132	-3.450291	132	100.3966	132	87.22336	132	48.39716	132	38.88032	132	49.37824	132	37.38895	132
	133	28.22008	133	33.30943	133	122.2045	133	127.1185	133	14.09612	133	36.82424	133	44.74063	133	56.21571	133	-66.43138	133	1.16108	133	173.6863	133	159.4287	133	108.8266	133	92.16356	133	39.12624	133	25.26609	133	-4.922309	133	-4.36833	133	97.78429	133	85.7354	133	45.84657	133	36.65855	133	47.35338	133	35.94593	133
	134	27.83278	134	31.91656	134	120.3562	134	122.4319	134	11.62075	134	36.33139	134	42.58532	134	51.5282	134	-68.91744	134	-.347023	134	169.262	134	153.0183	134	109.309	134	87.16605	134	38.71676	134	29.47345	134	-6.147593	134	-5.504662	134	94.77467	134	84.79692	134	44.12472	134	34.34946	134	46.68923	134	35.39021	134
	135	28.24265	135	30.87233	135	116.1893	135	118.5997	135	9.680307	135	35.4325	135	40.41093	135	48.05639	135	-73.1705	135	-1.571581E-02	135	164.7873	135	147.3649	135	111.7571	135	84.45255	135	36.45138	135	27.72759	135	-7.718771	135	-6.686344	135	92.27352	135	84.15037	135	42.69216	135	31.21864	135	46.38939	135	33.61012	135
	136	27.73862	136	30.6851	136	112.6929	136	115.8285	136	9.335193	136	37.74783	136	38.53371	136	47.71393	136	-76.63595	136	-3.584764	136	161.4981	136	143.0547	136	112.0035	136	83.11647	136	33.56104	136	20.92718	136	-9.135427	136	-7.617393	136	90.16094	136	80.63261	136	41.9835	136	29.69082	136	45.99071	136	31.25577	136
	137	25.88522	137	28.8062	137	108.2318	137	112.0041	137	9.326115	137	39.57664	137	34.62087	137	45.22191	137	-79.97141	137	-5.839981	137	159.3146	137	138.8707	137	111.645	137	82.41026	137	31.10995	137	17.0287	137	-10.09179	137	-8.402209	137	87.50344	137	75.67146	137	42.05173	137	28.84208	137	45.84587	137	30.52794	137
	138	23.22929	138	27.03027	138	104.8156	138	110.731	138	9.347433	138	38.56278	138	30.58324	138	42.34635	138	-81.70459	138	-7.763762	138	156.1165	138	136.4406	138	110.7684	138	81.59569	138	29.30496	138	14.00379	138	-10.91525	138	-8.728299	138	86.18156	138	74.84208	138	41.27771	138	28.22307	138	44.68108	138	28.61668	138
	139	21.98993	139	24.33512	139	99.38303	139	109.0109	139	9.892344	139	39.33003	139	27.66302	139	41.10447	139	-85.1737	139	-8.337678	139	153.1296	139	131.9259	139	109.5367	139	78.7625	139	27.70767	139	10.80706	139	-11.70993	139	-9.932192	139	83.50388	139	71.42941	139	40.61922	139	27.13359	139	43.33006	139	26.30198	139
	140	20.84683	140	21.7746	140	95.6083	140	106.7239	140	9.746316	140	38.77008	140	22.65748	140	36.34145	140	-88.62321	140	-8.942336	140	149.399	140	129.8145	140	110.8064	140	81.95009	140	25.86918	140	11.62432	140	-11.54568	140	-9.920897	140	81.13728	140	68.40182	140	40.06095	140	26.54648	140	41.07443	140	24.45058	140
	141	18.0132	141	19.31647	141	92.26241	141	104.194	141	9.0213	141	37.23012	141	20.01887	141	35.4138	141	-91.45055	141	-11.60114	141	143.7256	141	124.6529	141	108.6509	141	82.35609	141	25.98631	141	11.18081	141	-11.90772	141	-9.842407	141	78.20825	141	65.19447	141	39.27995	141	28.80611	141	39.12435	141	21.70208	141
	142	15.00315	142	18.61648	142	89.1244	142	101.0378	142	10.84979	142	35.97995	142	15.77375	142	34.44418	142	-92.48372	142	-9.41855	142	139.2665	142	120.2051	142	106.1861	142	84.22285	142	22.57866	142	5.568541	142	-11.93986	142	-9.669136	142	76.65681	142	61.55193	142	38.46075	142	26.0851	142	36.06578	142	17.796	142
	143	12.10982	143	18.51361	143	88.39278	143	98.49392	143	10.55892	143	34.84648	143	13.41973	143	36.24923	143	-95.32729	143	-11.84183	143	134.5569	143	115.5132	143	105.7148	143	87.63231	143	22.26948	143	3.790132	143	-11.85762	143	-8.887126	143	75.0042	143	58.45105	143	36.00458	143	23.81192	143	32.87503	143	13.73641	143
	144	11.76941	144	17.46091	144	85.04555	144	95.35011	144	8.18639	144	32.96141	144	11.50624	144	36.09789	144	-98.27945	144	-13.9927	144	128.5126	144	112.169	144	106.7662	144	90.69904	144	19.97285	144	2.170437	144	-11.78644	144	-9.728495	144	72.55128	144	56.04464	144	34.42953	144	23.81055	144	30.2007	144	12.54681	144
	145	11.34628	145	16.24226	145	82.40972	145	94.22028	145	6.405123	145	29.89985	145	9.991776	145	35.6902	145	-102.9538	145	-16.77615	145	125.2855	145	109.2206	145	104.054	145	81.90367	145	19.20838	145	-.3578654	145	-12.4	145	-10.86877	145	70.55221	145	57.81801	145	32.90792	145	24.61545	145	26.94436	145	11.5282	145
	146	9.847046	146	14.93961	146	80.43845	146	91.30653	146	7.272826	146	30.43262	146	10.84596	146	35.66539	146	-105.3974	146	-18.96137	146	120.2367	146	105.7275	146	104.5563	146	78.18471	146	16.45046	146	-4.66284	146	-12.92845	146	-10.796	146	67.0086	146	54.97256	146	31.08314	146	24.2847	146	24.6194	146	8.340761	146
	147	8.492711	147	13.08473	147	79.01138	147	89.39263	147	6.273456	147	30.18001	147	11.63291	147	35.5134	147	-108.9846	147	-21.19787	147	116.579	147	103.8215	147	104.6346	147	77.65143	147	14.73348	147	-3.55386	147	-13.89337	147	-11.20704	147	64.80772	147	53.70687	147	29.99489	147	24.69299	147	22.22731	147	7.585184	147
	148	7.544298	148	11.54739	148	77.02689	148	87.71413	148	5.530768	148	31.10411	148	12.10214	148	36.33424	148	-112.9063	148	-26.66305	148	114.9209	148	102.5897	148	104.6563	148	77.27211	148	14.19931	148	-5.704973	148	-14.77825	148	-11.94382	148	62.82725	148	51.47898	148	29.26366	148	26.06703	148	20.12727	148	4.442525	148
	149	6.256829	149	9.285353	149	74.93473	149	85.36669	149	4.646506	149	32.43868	149	12.23375	149	36.15372	149	-116.253	149	-26.1914	149	110.7177	149	100.0196	149	104.0268	149	76.84225	149	10.35377	149	-7.452634	149	-15.48054	149	-14.75359	149	61.05913	149	49.45692	149	28.72599	149	24.76742	149	20.2166	149	4.333154	149
	150	5.641075	150	7.865307	150	72.5725	150	81.83626	150	5.481404	150	34.07122	150	12.57344	150	34.66243	150	-118.2614	150	-26.91231	150	107.3013	150	94.03235	150	104.8619	150	75.87933	150	8.36012	150	-3.309114	150	-16.37104	150	-15.384	150	59.63422	150	49.00484	150	29.00504	150	21.23958	150	20.8309	150	6.69293	150
	151	3.644517	151	4.983449	151	70.97262	151	77.70992	151	6.974562	151	34.75032	151	12.85409	151	31.95361	151	-120.2702	151	-29.54484	151	104.4633	151	90.45278	151	105.6122	151	76.28838	151	11.19296	151	4.33064	151	-17.33491	151	-15.83824	151	58.08522	151	48.83967	151	30.32649	151	20.76842	151	20.54543	151	8.154947	151
	152	2.02363	152	3.98244	152	68.82963	152	75.12586	152	7.846645	152	35.20109	152	11.76789	152	28.69133	152	-121.9714	152	-31.57361	152	101.2535	152	87.46403	152	105.9398	152	74.58177	152	9.41199	152	1.737011	152	-18.21353	152	-15.77647	152	57.06271	152	47.99622	152	32.03166	152	22.18319	152	21.49606	152	9.832325	152
	153	.253344	153	3.710365	153	65.95415	153	72.28584	153	9.74027	153	38.31863	153	10.58583	153	29.28484	153	-125.1699	153	-34.8011	153	97.99984	153	80.75345	153	105.3937	153	75.09711	153	6.343575	153	-2.971957	153	-19.1733	153	-15.35621	153	55.48296	153	43.26534	153	33.24807	153	25.4012	153	21.32863	153	11.00203	153
	154	-1.424566	154	2.798875	154	62.41396	154	69.60665	154	11.06726	154	39.20713	154	7.060288	154	29.4739	154	-126.1251	154	-33.42021	154	94.34713	154	77.55266	154	104.2489	154	77.65821	154	2.055745	154	-6.929965	154	-19.72623	154	-16.46709	154	54.72176	154	40.82872	154	34.33755	154	26.63427	154	22.11072	154	13.50593	154
	155	-3.246044	155	1.773615	155	59.43747	155	68.58649	155	12.50995	155	39.67716	155	3.200053	155	27.93754	155	-128.3244	155	-37.48339	155	89.82491	155	72.80381	155	103.0598	155	73.96889	155	1.349146	155	-8.453104	155	-19.97784	155	-16.75722	155	54.11022	155	41.51209	155	34.85519	155	25.17901	155	22.02127	155	7.558325	155
	156	-5.327687	156	.4183488	156	56.99196	156	65.98293	156	14.19541	156	40.29244	156	1.38271	156	25.62574	156	-129.5945	156	-37.00996	156	85.95489	156	69.14628	156	101.4343	156	71.95544	156	-3.500214	156	-11.29403	156	-20.70766	156	-17.5493	156	51.81612	156	39.14383	156	34.5362	156	24.50184	156	21.58826	156	5.798904	156
	157	-4.700679	157	-.5739216	157	54.47615	157	64.27396	157	14.97739	157	41.46695	157	-.9118997	157	22.47596	157	-132.7512	157	-39.53713	157	82.68164	157	66.77427	157	96.73309	157	71.78525	157	-2.763964	157	-8.633127	157	-20.76068	157	-16.99692	157	48.96302	157	35.36936	157	34.29408	157	24.92836	157	20.73699	157	5.194219	157
	158	-5.055311	158	-1.910168	158	52.73569	158	63.55654	158	14.81046	158	41.22603	158	-3.906603	158	23.16352	158	-134.6785	158	-38.10726	158	78.63553	158	61.63677	158	96.99051	158	74.44585	158	-4.740916	158	-10.16345	158	-21.11415	158	-17.11935	158	46.93889	158	31.51847	158	33.98148	158	25.78631	158	19.30435	158	3.722734	158
	159	-5.847617	159	-2.103444	159	50.37577	159	63.71933	159	12.71798	159	40.5428	159	-5.469193	159	24.86744	159	-135.7993	159	-40.2546	159	74.47436	159	56.47051	159	95.60847	159	75.35246	159	-5.282165	159	-13.81127	159	-21.65915	159	-18.11053	159	44.79527	159	28.51104	159	32.57893	159	26.32547	159	16.61566	159	1.448559	159
	160	-6.809869	160	-1.920078	160	46.78443	160	60.70382	160	14.8901	160	41.46768	160	-6.333384	160	26.88042	160	-138.5498	160	-40.63004	160	69.83778	160	53.16632	160	94.38889	160	76.47198	160	-3.849503	160	-12.08859	160	-22.03744	160	-19.62151	160	42.19934	160	25.30648	160	31.54441	160	27.6434	160	14.34968	160	.6744087	160
	161	-7.488925	161	-2.719172	161	43.30689	161	58.03796	161	15.50922	161	40.15843	161	-6.353786	161	25.64145	161	-139.4746	161	-40.19496	161	65.60035	161	49.36596	161	92.40137	161	76.43521	161	-2.258193	161	-12.24926	161	-22.00201	161	-19.99967	161	39.38829	161	24.20838	161	29.7484	161	27.63968	161	12.12185	161	-1.539206	161
	162	-7.576891	162	-3.368292	162	42.48908	162	55.59285	162	16.26412	162	40.50391	162	-7.19965	162	25.99988	162	-142.1101	162	-41.08158	162	60.04818	162	46.14776	162	92.24789	162	75.71253	162	-4.365331	162	-17.59621	162	-22.18125	162	-20.21736	162	36.85927	162	25.42329	162	28.83181	162	26.38111	162	10.92938	162	-3.150654	162
	163	-7.900604	163	-5.072909	163	41.97685	163	52.27594	163	17.6293	163	43.53873	163	-6.29069	163	27.03157	163	-142.8897	163	-40.25251	163	56.57714	163	44.11568	163	92.63039	163	73.63551	163	-4.423925	163	-16.20596	163	-23.00334	163	-20.96395	163	33.94535	163	22.76284	163	28.00712	163	24.48393	163	9.12466	163	-5.99875	163
	164	-8.591177	164	-6.524144	164	39.04559	164	48.22192	164	19.32331	164	45.00231	164	-4.955363	164	27.77702	164	-144.4577	164	-40.9715	164	54.81997	164	42.87586	164	94.31753	164	74.74448	164	-5.425061	164	-15.31044	164	-23.12922	164	-20.5464	164	31.23739	164	19.59966	164	27.64391	164	25.59819	164	8.303191	164	-7.950276	164
	165	-8.524047	165	-9.272381	165	35.57386	165	45.55943	165	22.08219	165	46.32241	165	-3.920753	165	28.21125	165	-145.664	165	-40.54628	165	50.99473	165	39.82357	165	95.84001	165	75.26884	165	-5.511003	165	-18.78624	165	-24.3561	165	-21.37016	165	29.53119	165	16.73603	165	28.26772	165	28.38062	165	7.929812	165	-8.308264	165
	166	-9.861353	166	-10.15445	166	32.36314	166	43.58495	166	23.4634	166	46.69044	166	-4.546599	166	25.5542	166	-148.1346	166	-40.44896	166	49.01841	166	41.12975	166	98.20104	166	75.04222	166	-7.241202	166	-19.2214	166	-24.98482	166	-21.77757	166	28.01401	166	15.53967	166	28.82721	166	27.36255	166	7.783435	166	-9.63064	166
	167	-11.27766	167	-11.4319	167	29.4964	167	41.64707	167	24.90396	167	46.98964	167	-4.811625	167	23.53687	167	-148.3577	167	-38.87276	167	47.91655	167	41.21176	167	100.3047	167	78.01082	167	-8.402594	167	-18.1733	167	-25.64677	167	-22.21452	167	26.66615	167	14.87801	167	30.39822	167	25.63806	167	8.344203	167	-6.819905	167
	168	-13.13879	168	-12.29008	168	25.97184	168	39.91155	168	25.85633	168	45.66428	168	-5.446899	168	19.84883	168	-147.4429	168	-37.67294	168	44.52691	168	34.59592	168	102.0496	168	79.97499	168	-8.293998	168	-17.21647	168	-26.2447	168	-22.7523	168	25.12549	168	15.03338	168	32.0027	168	26.5661	168	7.62046	168	-6.013094	168
	169	-14.65187	169	-12.12314	169	23.23092	169	39.32666	169	26.86273	169	46.50799	169	-5.094045	169	19.38991	169	-147.8451	169	-40.04285	169	41.09829	169	27.03761	169	101.1865	169	78.05444	169	-10.96127	169	-16.93806	169	-26.75169	169	-22.89014	169	24.13858	169	14.30989	169	34.08022	169	28.44749	169	8.679199	169	-4.297585	169
	170	-15.49206	170	-12.72623	170	20.38791	170	35.6287	170	26.79131	170	47.56903	170	-7.320163	170	19.98763	170	-146.7352	170	-42.84529	170	39.36555	170	23.54631	170	100.9956	170	80.18315	170	-10.47545	170	-14.5637	170	-26.82965	170	-23.44852	170	22.67942	170	10.33288	170	35.85783	170	30.72519	170	9.260536	170	-4.570282	170
	171	-15.13188	171	-13.41275	171	20.00971	171	32.97309	171	25.70057	171	47.04217	171	-11.64787	171	20.27499	171	-146.1244	171	-42.94368	171	34.76253	171	20.57065	171	99.83287	171	82.4753	171	-14.56214	171	-18.35762	171	-27.2257	171	-23.67399	171	22.20024	171	10.73628	171	37.27974	171	34.21172	171	10.78056	171	-2.775927	171
	172	-15.38121	172	-14.06024	172	17.69268	172	29.91997	172	23.72307	172	47.19132	172	-14.88432	172	20.00051	172	-144.0855	172	-42.27026	172	31.11108	172	17.84839	172	100.2841	172	82.7933	172	-14.95933	172	-19.87521	172	-27.26289	172	-24.60278	172	20.75669	172	10.67898	172	38.38979	172	35.83673	172	9.957106	172	-2.051457	172
	173	-16.95741	173	-14.59171	173	14.28911	173	25.83421	173	25.34068	173	47.25468	173	-16.52618	173	18.38461	173	-142.7467	173	-40.43322	173	28.32207	173	15.27246	173	98.9398	173	79.95375	173	-15.4494	173	-19.63727	173	-27.18571	173	-25.10141	173	18.79674	173	8.729915	173	38.7649	173	34.9198	173	9.756517	173	-2.350129	173
	174	-18.8752	174	-14.8557	174	11.6134	174	22.07455	174	26.80568	174	48.25423	174	-14.3357	174	18.86513	174	-141.9126	174	-40.19388	174	26.82568	174	13.95937	174	99.61433	174	81.02741	174	-14.04496	174	-16.00528	174	-27.5663	174	-24.30825	174	16.26254	174	4.501399	174	39.57199	174	35.1478	174	7.157891	174	-4.406718	174
	175	-19.40888	175	-15.75786	175	7.24412	175	19.14279	175	27.58317	175	49.12229	175	-17.75267	175	18.79918	175	-140.3491	175	-40.64367	175	23.83437	175	9.495749	175	99.87318	175	84.13937	175	-15.7712	175	-20.28124	175	-27.95343	175	-23.96305	175	14.53487	175	1.837073	175	39.11349	175	35.01224	175	7.342748	175	-6.254454	175
	176	-18.44683	176	-15.91027	176	5.062672	176	16.79433	176	29.29076	176	52.08101	176	-17.98382	176	20.21627	176	-139.3617	176	-41.53915	176	21.79824	176	8.180087	176	98.40273	176	83.85493	176	-14.60481	176	-20.98101	176	-27.23214	176	-23.21224	176	13.49327	176	.3590707	176	38.45969	176	34.21072	176	6.75854	176	-7.68233	176
	177	-18.45046	177	-16.72626	177	2.962466	177	13.20762	177	32.32558	177	56.2615	177	-15.28783	177	22.9295	177	-139.2883	177	-41.31423	177	17.24381	177	4.909913	177	98.42168	177	83.21977	177	-14.18915	177	-19.48981	177	-27.28382	177	-26.06019	177	10.64439	177	-2.621141	177	37.07056	177	34.27509	177	6.019559	177	-7.090086	177
	178	-19.28437	178	-17.4038	178	.9480941	178	10.39111	178	35.32516	178	57.65606	178	-16.66236	178	21.71689	178	-139.0225	178	-42.31169	178	14.83392	178	2.083083	178	101.5862	178	86.21433	178	-13.19017	178	-20.2598	178	-26.84361	178	-26.1451	178	8.745542	178	-3.049074	178	36.62958	178	32.90007	178	4.970134	178	-7.769701	178
	179	-20.39597	179	-17.4009	179	-.8024595	179	9.262815	179	37.66887	179	59.02863	179	-17.31897	179	20.84111	179	-138.5507	179	-42.68285	179	11.98298	179	.1215767	179	102.6506	179	87.38915	179	-13.09543	179	-23.31555	179	-26.5111	179	-25.53635	179	7.542286	179	-4.210261	179	35.63684	179	31.28166	179	5.020753	179	-8.254226	179
	180	-20.84038	180	-17.02826	180	-3.218306	180	7.376185	180	39.32092	180	59.77706	180	-14.56738	180	19.85464	180	-136.7135	180	-39.46088	180	9.562255	180	-1.71446	180	104.4051	180	91.94112	180	-14.02725	180	-22.60128	180	-26.3184	180	-24.88444	180	5.212795	180	-7.51785	180	35.4818	180	30.2202	180	4.979165	180	-7.990907	180
	181	-20.84348	181	-17.98494	181	-5.610295	181	6.570878	181	41.17403	181	59.57711	181	-12.5458	181	18.21328	181	-135.7563	181	-37.1551	181	6.731587	181	-4.182605	181	105.4812	181	89.83887	181	-13.60806	181	-22.74261	181	-26.58857	181	-24.67484	181	4.009326	181	-8.198993	181	35.55048	181	31.14573	181	5.038945	181	-8.450481	181
	182	-20.0713	182	-18.49504	182	-8.192286	182	5.302878	182	44.6685	182	59.15551	182	-12.90444	182	18.26053	182	-134.7661	182	-38.26083	182	4.985129	182	-6.917773	182	108.2423	182	90.33508	182	-15.12314	182	-24.71098	182	-26.69244	182	-25.7114	182	3.18241	182	-10.80271	182	35.93214	182	33.03841	182	4.85067	182	-7.568669	182
	183	-20.79061	183	-19.45657	183	-10.06781	183	3.817321	183	46.90016	183	58.55273	183	-14.26583	183	15.53895	183	-133.7439	183	-40.98533	183	.3596804	183	-9.809403	183	110.2954	183	91.95218	183	-16.7906	183	-23.09984	183	-26.64725	183	-25.91597	183	2.585476	183	-12.15981	183	36.69781	183	33.99144	183	4.704114	183	-7.447362	183
	184	-21.11093	184	-20.28643	184	-11.89414	184	1.303809	184	46.67983	184	57.38375	184	-16.04823	184	13.65451	184	-132.1928	184	-40.73508	184	-1.421947	184	-10.72252	184	111.7836	184	97.73082	184	-18.77172	184	-21.69818	184	-27.56982	184	-25.65744	184	.8911164	184	-11.93677	184	37.63785	184	35.8654	184	4.71321	184	-6.058714	184
	185	-21.57742	185	-21.34124	185	-13.56472	185	1.425457	185	45.06153	185	55.53601	185	-17.53438	185	9.829297	185	-132.5042	185	-40.38445	185	-3.427752	185	-13.80558	185	113.8218	185	101.4688	185	-19.65537	185	-21.39721	185	-27.41114	185	-24.85153	185	.654932	185	-10.66369	185	38.64468	185	35.71795	185	4.665952	185	-5.766343	185
	186	-22.35697	186	-21.11932	186	-15.08585	186	.7781182	186	45.01382	186	57.07603	186	-18.55744	186	10.39549	186	-130.7461	186	-39.71191	186	-4.8275	186	-16.69792	186	112.6158	186	106.896	186	-19.06615	186	-18.70924	186	-27.81511	186	-24.82251	186	-4.304637E-02	186	-14.17888	186	39.59956	186	35.42103	186	4.489467	186	-5.495072	186
	187	-23.78076	187	-21.52178	187	-16.98301	187	-2.662857	187	45.02874	187	58.90079	187	-21.344	187	9.8902	187	-130.1781	187	-37.24509	187	-6.782289	187	-16.06242	187	112.1532	187	109.4909	187	-20.55658	187	-16.16893	187	-28.31322	187	-25.89825	187	-.1408636	187	-17.81086	187	39.7688	187	36.52616	187	4.846187	187	-6.026401	187
	188	-24.16447	188	-21.80732	188	-18.40103	188	-4.376432	188	45.32859	188	59.96957	188	-22.44142	188	8.423397	188	-127.8128	188	-35.70148	188	-9.019567	188	-17.81372	188	111.7732	188	111.5584	188	-24.42896	188	-17.61589	188	-27.73715	188	-24.49888	188	6.683171E-02	188	-15.05145	188	40.87539	188	37.75594	188	4.945166	188	-6.510564	188
	189	-23.70007	189	-22.22783	189	-19.59337	189	-6.138234	189	46.10268	189	61.74158	189	-24.37673	189	8.643397	189	-128.0423	189	-34.49223	189	-12.33765	189	-22.7218	189	112.5686	189	110.9141	189	-24.4988	189	-14.4255	189	-27.47058	189	-25.22478	189	-.4759655	189	-14.98183	189	41.57619	189	37.55819	189	3.26116	189	-5.885337	189
	190	-23.43075	190	-22.2553	190	-21.16171	190	-7.155112	190	47.56203	190	63.75462	190	-26.26354	190	7.845659	190	-126.6398	190	-35.8262	190	-12.55723	190	-24.14413	190	115.432	190	112.9177	190	-18.87575	190	-4.182467	190	-27.17638	190	-25.81806	190	-2.530879	190	-16.34379	190	40.89822	190	36.80871	190	1.908796	190	-8.203693	190
	191	-24.27536	191	-22.57893	191	-22.57662	191	-8.902628	191	49.14112	191	65.95419	191	-26.38718	191	9.494445	191	-124.494	191	-36.03793	191	-14.53226	191	-26.33497	191	116.8532	191	115.0949	191	-17.72387	191	-9.355578	191	-26.772	191	-24.82132	191	-4.040743	191	-17.00601	191	42.11236	191	37.96592	191	.7972082	191	-9.652739	191
	192	-24.64004	192	-21.31028	192	-25.3634	192	-10.88489	192	49.73233	192	66.79494	192	-26.69577	192	12.21291	192	-121.6573	192	-33.56699	192	-16.5609	192	-24.56376	192	117.7076	192	116.9088	192	-20.53665	192	-24.43184	192	-26.9359	192	-24.53279	192	-5.031267	192	-18.40235	192	42.01177	192	34.55059	192	-.8471659	192	-12.32765	192
	193	-24.91585	193	-20.6568	193	-27.81364	193	-12.12712	193	50.86275	193	68.41968	193	-25.76234	193	14.02272	193	-121.7274	193	-35.13555	193	-17.26138	193	-22.70605	193	120.024	193	118.7599	193	-17.83813	193	-27.70588	193	-26.08167	193	-23.98379	193	-6.001623	193	-21.78797	193	41.7299	193	31.72837	193	-1.85495	193	-13.20882	193
	194	-24.55438	194	-21.71361	194	-29.96046	194	-14.27337	194	51.09032	194	67.05961	194	-24.71668	194	15.09394	194	-120.1521	194	-35.31174	194	-17.59859	194	-23.39013	194	120.5793	194	117.7236	194	-17.23819	194	-26.0564	194	-26.40872	194	-24.70154	194	-7.671366	194	-23.01121	194	40.36288	194	30.88567	194	-2.058784	194	-12.91236	194
	195	-23.35555	195	-22.42137	195	-30.67146	195	-14.47918	195	51.40638	195	65.75045	195	-24.24707	195	14.57225	195	-118.7591	195	-36.95932	195	-18.61103	195	-23.17352	195	119.489	195	113.6216	195	-18.45198	195	-28.19504	195	-25.98812	195	-24.07588	195	-8.516819	195	-20.59628	195	39.5776	195	30.12949	195	-3.254615	195	-10.91396	195
	196	-22.49342	196	-22.72385	196	-32.43834	196	-15.43722	196	51.16881	196	66.39415	196	-23.03492	196	14.97245	196	-118.3424	196	-37.41542	196	-19.54175	196	-25.87906	196	120.4524	196	110.1887	196	-18.46804	196	-24.61482	196	-25.94052	196	-25.54816	196	-9.940209	196	-21.73882	196	38.90179	196	28.85781	196	-6.085277	196	-10.21947	196
	197	-22.76316	197	-22.92138	197	-34.03404	197	-14.96919	197	50.95617	197	64.9811	197	-22.00358	197	13.83473	197	-117.1089	197	-37.18853	197	-21.80843	197	-28.27925	197	120.9047	197	111.5503	197	-16.98751	197	-19.11169	197	-26.25982	197	-25.74501	197	-10.47641	197	-21.96852	197	39.36751	197	28.89128	197	-6.28851	197	-6.629416	197
	198	-23.77855	198	-23.32397	198	-37.03258	198	-14.37981	198	49.95268	198	63.06581	198	-20.37922	198	15.14378	198	-116.4354	198	-36.12009	198	-23.1457	198	-30.07286	198	122.5722	198	111.5947	198	-16.39844	198	-18.52175	198	-26.41236	198	-24.97907	198	-10.8504	198	-21.3119	198	39.91339	198	30.77604	198	-6.382855	198	-8.624308	198
	199	-23.66033	199	-22.92152	199	-39.94962	199	-14.06548	199	47.93613	199	60.73785	199	-19.49707	199	15.47734	199	-115.9724	199	-35.88886	199	-23.91395	199	-28.76124	199	122.7518	199	111.7489	199	-17.09963	199	-17.31642	199	-26.89045	199	-26.05694	199	-9.996109	199	-20.56886	199	40.04228	199	32.47226	199	-5.790444	199	-12.43358	199
	200	-23.32554	200	-22.61456	200	-37.95811	200	-14.25644	200	45.64648	200	58.86599	200	-19.09892	200	14.68502	200	-114.9667	200	-37.91396	200	-25.40353	200	-28.62639	200	122.401	200	112.04	200	-16.23352	200	-10.14265	200	-26.90088	200	-25.99711	200	-10.04162	200	-18.96725	200	40.29312	200	32.64663	200	-5.70755	200	-16.83958	200
	201	-23.8699	201	-23.40136	201	-37.26308	201	-15.31829	201	43.93958	201	58.13095	201	-19.82337	201	13.21147	201	-114.3448	201	-37.56433	201	-26.60479	201	-29.28555	201	122.5612	201	113.0276	201	-13.52909	201	.2400994	201	-27.80075	201	-26.96938	201	-9.535809	201	-20.58859	201	41.35815	201	34.85526	201	-4.099195	201	-15.04261	201
	202	-23.93976	202	-23.56701	202	-37.66646	202	-14.66088	202	44.00959	202	58.7306	202	-22.54478	202	10.38032	202	-114.2613	202	-38.30593	202	-26.9702	202	-28.35115	202	121.0434	202	113.3399	202	-15.06815	202	-3.470264	202	-28.49285	202	-26.94279	202	-8.175566	202	-19.3805	202	42.51809	202	35.4031	202	-2.862383	202	-12.75217	202
	203	-23.85106	203	-22.85282	203	-37.88371	203	-13.52426	203	45.39216	203	62.58895	203	-21.59061	203	10.60275	203	-113.927	203	-39.61862	203	-27.51504	203	-27.11986	203	120.2216	203	113.6143	203	-17.95334	203	-7.85725	203	-28.5341	203	-26.66271	203	-7.611521	203	-19.72974	203	44.91729	203	38.06492	203	-1.449438	203	-8.923248	203
	204	-25.06627	204	-23.61903	204	-37.32838	204	-12.74917	204	46.53251	204	63.90319	204	-19.94082	204	8.38209	204	-113.188	204	-38.24619	204	-26.23884	204	-26.79531	204	119.049	204	116.0713	204	-18.93487	204	-8.803753	204	-28.45135	204	-26.28765	204	-7.036133	204	-19.42978	204	46.42127	204	41.34455	204	-1.484211	204	-5.915906	204
	205	-24.89846	205	-23.61724	205	-37.01549	205	-11.21895	205	48.33082	205	64.95541	205	-21.07749	205	8.057498	205	-112.1891	205	-38.79993	205	-27.34188	205	-26.59012	205	120.8639	205	117.5899	205	-20.24999	205	-10.50345	205	-28.02363	205	-25.14898	205	-6.388691	205	-15.97983	205	47.97223	205	44.45895	205	-.1871327	205	-5.83972	205
	206	-24.48783	206	-23.30084	206	-36.74162	206	-10.46142	206	48.77658	206	64.83975	206	-23.99077	206	7.20954	206	-110.2969	206	-36.20531	206	-26.76591	206	-26.09381	206	120.8184	206	119.3274	206	-21.88408	206	-10.35595	206	-27.87404	206	-24.47808	206	-6.537675	206	-15.63629	206	49.58544	206	44.28835	206	.1266116	206	-3.598986	206
	207	-24.50301	207	-22.61974	207	-36.31655	207	-9.603717	207	48.70216	207	64.2097	207	-25.37087	207	8.533098	207	-110.5887	207	-37.45153	207	-26.66028	207	-22.87293	207	121.0607	207	122.7778	207	-22.17461	207	-7.265985	207	-26.04033	207	-22.58223	207	-6.593125	207	-14.6016	207	50.44802	207	41.48907	207	-.6371477	207	-6.459611	207
	208	-24.34438	208	-23.57528	208	-34.32002	208	-9.024434	208	47.59532	208	63.54673	208	-25.48821	208	11.13448	208	-109.8915	208	-35.17324	208	-26.15788	208	-22.17661	208	123.09	208	125.6936	208	-21.38894	208	-9.008504	208	-25.38097	208	-26.31215	208	-7.140343	208	-17.05996	208	51.14775	208	41.19949	208	-.1960269	208	-7.37486	208
	209	-24.24479	209	-22.74788	209	-31.49807	209	-7.781926	209	46.74259	209	61.48281	209	-25.27715	209	13.11474	209	-107.6057	209	-34.69343	209	-26.53136	209	-20.1477	209	125.7337	209	128.7484	209	-20.0001	209	-10.37919	209	-24.1232	209	-27.70046	209	-7.021546	209	-18.41367	209	52.06179	209	42.11833	209	-1.056914	209	-9.025368	209
	210	-24.52003	210	-21.72037	210	-30.28069	210	-8.862502	210	47.42492	210	60.82933	210	-23.92956	210	17.10918	210	-106.0935	210	-34.16688	210	-24.41128	210	-18.47119	210	126.21	210	128.9928	210	-17.45532	210	-8.209153	210	-23.16582	210	-25.99055	210	-7.138327	210	-20.37968	210	51.53862	210	43.78449	210	-1.035466	210	-8.396047	210
	211	-24.79893	211	-21.61233	211	-29.29939	211	-8.199451	211	45.42794	211	56.62009	211	-23.89926	211	16.17588	211	-104.9744	211	-35.23501	211	-22.72068	211	-16.13027	211	126.9965	211	129.6203	211	-16.3102	211	-11.80677	211	-22.83108	211	-23.77567	211	-7.535727	211	-19.43136	211	51.22483	211	44.57324	211	-1.911487	211	-7.060568	211
	212	-25.28644	212	-21.08479	212	-28.20721	212	-5.13554	212	44.2947	212	53.3074	212	-22.47849	212	15.0364	212	-103.5589	212	-36.42542	212	-21.73639	212	-15.30268	212	127.1215	212	127.842	212	-15.76887	212	-14.7001	212	-22.10948	212	-21.64862	212	-7.769182	212	-16.84145	212	50.44816	212	43.93816	212	-3.218355	212	-5.754585	212
	213	-25.34319	213	-20.77634	213	-27.03598	213	-4.3123	213	41.54268	213	51.13475	213	-21.50378	213	14.94679	213	-101.3382	213	-36.60557	213	-19.76313	213	-12.78508	213	127.8108	213	127.664	213	-14.72327	213	-11.76945	213	-22.53193	213	-22.13056	213	-9.348481	213	-18.90437	213	48.14563	213	42.32791	213	-4.69573	213	-3.909736	213
	214	-23.78537	214	-20.48561	214	-25.38652	214	-3.083119	214	40.46478	214	50.78367	214	-21.3666	214	12.9919	214	-99.56113	214	-33.74553	214	-18.4486	214	-11.01244	214	125.9929	214	125.7321	214	-14.56842	214	-9.013046	214	-22.6821	214	-21.29451	214	-8.99166	214	-18.48637	214	47.75666	214	41.54494	214	-5.041558	214	-10.55284	214
	215	-23.62697	215	-20.10951	215	-23.73476	215	-2.387233	215	39.43312	215	50.87833	215	-19.27233	215	14.6048	215	-99.17636	215	-33.44581	215	-17.57681	215	-9.552251	215	123.9782	215	122.452	215	-13.29986	215	-7.926996	215	-22.87272	215	-21.39537	215	-8.514831	215	-18.12436	215	46.19004	215	41.42303	215	-4.736187	215	-13.61006	215
	216	-24.09023	216	-19.764	216	-21.81491	216	-.6516457	216	38.49037	216	51.30967	216	-20.99913	216	12.65302	216	-98.86583	216	-30.85453	216	-15.46085	216	-6.475808	216	121.1034	216	120.6084	216	-16.36594	216	-9.917761	216	-23.32781	216	-21.98171	216	-7.403422	216	-17.79013	216	45.18014	216	39.9643	216	-4.801421	216	-13.78241	216
	217	-24.75379	217	-19.04247	217	-20.6991	217	.1928258	217	38.31287	217	52.53569	217	-22.24419	217	10.00005	217	-98.25738	217	-31.2434	217	-14.72876	217	-7.828257	217	117.1714	217	119.9531	217	-16.31403	217	-6.737156	217	-23.82124	217	-22.2536	217	-7.005164	217	-16.23946	217	45.25488	217	40.60159	217	-3.878401	217	-9.689155	217
	218	-23.80812	218	-18.72	218	-19.1693	218	1.62456	218	39.41559	218	53.1309	218	-23.76552	218	7.604032	218	-96.9061	218	-30.65538	218	-13.85189	218	-6.848373	218	112.3521	218	118.2819	218	-17.38364	218	-4.788488	218	-24.36952	218	-22.67618	218	-7.272285	218	-15.65877	218	46.86994	218	40.89678	218	-2.57358	218	-7.338246	218
	219	-22.72135	219	-16.62181	219	-16.71676	219	3.206403	219	44.37467	219	56.11226	219	-23.63991	219	8.509886	219	-95.66084	219	-32.34353	219	-10.05065	219	-3.181855	219	107.8161	219	116.3647	219	-19.64499	219	-4.952043	219	-24.56294	219	-22.6142	219	-5.008873	219	-13.69407	219	49.08768	219	42.64143	219	-2.427535	219	-5.921603	219
	220	-22.26968	220	-15.71131	220	-14.97358	220	3.325768	220	47.1867	220	58.65469	220	-25.00194	220	10.43026	220	-95.8466	220	-32.39532	220	-10.00943	220	-.5255514	220	104.8345	220	113.918	220	-21.07651	220	-3.973564	220	-25.18245	220	-22.38087	220	-4.634115	220	-15.7623	220	51.63738	220	44.39857	220	-.4131725	220	-5.280629	220
	221	-22.60926	221	-16.87624	221	-13.27483	221	3.828172	221	47.73058	221	58.64893	221	-25.84085	221	10.28414	221	-96.10469	221	-32.03843	221	-8.289258	221	-.8589401	221	100.6703	221	107.8655	221	-22.32695	221	-3.821513	221	-25.5592	221	-21.77475	221	-2.574239	221	-13.36356	221	53.9072	221	48.07243	221	.7866281	221	-4.089669	221
	222	-22.06937	222	-17.77281	222	-12.00831	222	5.095423	222	48.62656	222	58.98872	222	-27.45766	222	9.838305	222	-94.85332	222	-31.20778	222	-6.584387	222	2.087476	222	97.80013	222	103.2957	222	-23.13752	222	-7.368134	222	-25.44202	222	-21.55091	222	-2.034518	222	-12.06598	222	55.25351	222	52.6508	222	.289751	222	-4.363544	222
	223	-19.75987	223	-17.97632	223	-11.81596	223	5.336764	223	50.35859	223	59.96043	223	-27.74484	223	10.11797	223	-93.36729	223	-32.49659	223	-3.585045	223	5.108699	223	95.89206	223	100.6559	223	-22.95208	223	-6.118214	223	-25.33105	223	-21.37154	223	-1.999937	223	-11.63	223	55.78202	223	53.03407	223	-.9068001	223	-4.842618	223
	224	-19.57551	224	-19.72231	224	-11.28914	224	5.21665	224	48.76505	224	60.02294	224	-27.51807	224	10.58072	224	-93.16824	224	-32.78272	224	-3.430042	224	3.116534	224	92.28258	224	95.38242	224	-19.87488	224	-2.677025	224	-25.19643	224	-19.76708	224	-2.053372	224	-9.618442	224	56.54319	224	49.3299	224	-2.346462	224	-4.928753	224
	225	-19.45673	225	-20.64673	225	-11.96178	225	4.372097	225	46.73016	225	58.92157	225	-27.02716	225	11.69378	225	-91.01198	225	-31.3096	225	-2.001114	225	.6270696	225	87.31361	225	90.28978	225	-23.27357	225	-9.705111	225	-25.30561	225	-19.41887	225	-2.22029	225	-10.5625	225	57.16344	225	46.68368	225	-3.598212	225	-7.778414	225
	226	-20.19661	226	-19.83264	226	-11.63107	226	4.212595	226	45.51623	226	58.13768	226	-26.07995	226	13.49141	226	-90.68895	226	-31.65809	226	-2.558698	226	1.876358	226	83.98024	226	87.27485	226	-25.36641	226	-12.13285	226	-25.39047	226	-18.24242	226	-1.1688	226	-12.77309	226	56.71932	226	47.76838	226	-5.233258	226	-10.40302	226
	227	-20.3111	227	-20.15346	227	-11.41347	227	2.136737	227	44.2037	227	56.2577	227	-22.54809	227	17.65286	227	-88.54975	227	-33.02215	227	-2.546027	227	1.920403	227	82.05055	227	84.8781	227	-22.98329	227	-10.28339	227	-25.19916	227	-17.91502	227	-1.87489	227	-15.01081	227	55.50648	227	49.81244	227	-7.014194	227	-10.74259	227
	228	-20.63457	228	-20.64263	228	-11.44306	228	2.294423	228	40.80761	228	53.03517	228	-22.66354	228	17.09021	228	-87.14984	228	-31.81447	228	-.8951491	228	2.980054	228	79.37314	228	82.98031	228	-21.68076	228	-10.81094	228	-24.85204	228	-18.39997	228	-1.679953	228	-11.16644	228	52.923	228	49.44932	228	-8.258299	228	-11.75154	228
	229	-20.90948	229	-20.85614	229	-11.60782	229	1.423072	229	38.40868	229	52.89174	229	-23.43086	229	17.48654	229	-86.24223	229	-31.26488	229	-1.768689	229	4.117335	229	77.75378	229	80.46703	229	-22.6569	229	-13.51421	229	-24.26921	229	-18.05454	229	-3.025488	229	-11.98962	229	50.23332	229	48.25702	229	-10.48773	229	-12.70628	229
	230	-21.20573	230	-20.73192	230	-12.08448	230	.3415515	230	37.18601	230	53.05412	230	-22.71898	230	15.30413	230	-84.84602	230	-28.55775	230	-.7094559	230	5.95257	230	77.12225	230	79.86034	230	-21.13651	230	-11.30103	230	-23.84228	230	-17.24785	230	-4.44453	230	-14.34018	230	47.66029	230	46.46841	230	-12.32116	230	-14.26219	230
	231	-21.19751	231	-20.47972	231	-12.52571	231	-.4139234	231	37.22595	231	52.80111	231	-18.23628	231	14.0826	231	-83.34868	231	-28.29713	231	.4611935	231	8.832941	231	75.54552	231	80.80815	231	-20.90921	231	-7.81109	231	-23.51539	231	-16.429	231	-4.882636	231	-13.7229	231	46.78263	231	44.85712	231	-12.05329	231	-15.69335	231
	232	-20.80646	232	-19.50705	232	-13.37994	232	-1.042103	232	37.16899	232	51.42961	232	-18.37219	232	12.08683	232	-82.11815	232	-30.01021	232	-1.172086E-02	232	9.314259	232	71.49928	232	73.70232	232	-19.6013	232	-7.949859	232	-23.24991	232	-18.53338	232	-4.56938	232	-13.55546	232	45.40438	232	41.06844	232	-11.4337	232	-15.02585	232
	233	-20.6175	233	-18.70961	233	-14.34093	233	-2.905668	233	37.76184	233	51.25099	233	-20.46837	233	10.9325	233	-81.6078	233	-31.96109	233	.8666891	233	7.707922	233	68.86797	233	66.7433	233	-21.42389	233	-7.340132	233	-22.53433	233	-19.46365	233	-4.589759	233	-13.4985	233	44.50647	233	39.39932	233	-10.50035	233	-13.32678	233
	234	-20.16527	234	-18.27185	234	-14.43695	234	-6.471685	234	38.56367	234	49.85926	234	-22.52087	234	12.49042	234	-79.92128	234	-31.86455	234	.9214436	234	3.391536	234	66.02486	234	65.08241	234	-20.5464	234	-3.50879	234	-21.63846	234	-18.91917	234	-5.085976	234	-13.0659	234	44.48447	234	39.04891	234	-9.377853	234	-11.54741	234
	235	-20.44391	235	-17.46802	235	-15.67753	235	-7.50704	235	37.70631	235	45.89289	235	-24.56664	235	11.23065	235	-80.31669	235	-28.31369	235	1.194941	235	1.683729	235	63.29592	235	62.27691	235	-21.08253	235	-3.437098	235	-21.05299	235	-17.99845	235	-4.905413	235	-12.12239	235	45.62135	235	38.11682	235	-6.929198	235	-9.939554	235
	236	-20.69779	236	-15.34306	236	-17.40228	236	-8.36046	236	38.21772	236	44.89916	236	-24.74038	236	12.60437	236	-80.3358	236	-29.64261	236	-.6199247	236	1.109689	236	59.60788	236	60.51863	236	-22.02811	236	-2.653941	236	-21.26023	236	-19.66787	236	-5.024676	236	-13.03463	236	47.2809	236	39.88175	236	-5.396206	236	-7.920187	236
	237	-20.1256	237	-15.66321	237	-18.71786	237	-10.55671	237	38.85244	237	45.40826	237	-24.9537	237	13.05914	237	-80.16209	237	-29.95609	237	1.101445	237	3.247411	237	57.57493	237	61.45579	237	-21.19476	237	2.261481	237	-20.81849	237	-20.12723	237	-5.452593	237	-16.48354	237	49.44428	237	42.92727	237	-2.236105	237	-6.013906	237
	238	-18.98687	238	-16.0223	238	-19.36014	238	-10.15257	238	38.98174	238	44.04357	238	-24.23221	238	13.6437	238	-77.66666	238	-29.61338	238	-.8454964	238	1.836937	238	56.42602	238	62.19767	238	-18.99437	238	5.400842	238	-20.57759	238	-19.49235	238	-4.793728	238	-15.18001	238	52.6993	238	47.85632	238	.84699	238	-2.985749	238
	239	-19.66664	239	-16.20637	239	-19.97626	239	-11.07893	239	38.13243	239	44.16099	239	-23.52974	239	14.35294	239	-77.48241	239	-30.17805	239	-1.526678	239	1.859394	239	54.70464	239	60.71975	239	-19.42013	239	5.436896	239	-20.53806	239	-19.74888	239	-4.950188	239	-15.35846	239	54.07604	239	45.21928	239	1.889554	239	-.7095259	239
	240	-20.11397	240	-15.31013	240	-21.18164	240	-11.66216	240	37.1397	240	43.34145	240	-22.20963	240	14.28371	240	-75.41571	240	-28.09128	240	-.8091012	240	3.194025	240	54.19654	240	58.26546	240	-18.18109	240	2.124736	240	-20.54758	240	-18.50106	240	-5.616227	240	-15.18793	240	55.89751	240	45.07003	240	3.507486	240	2.103836	240
	241	-21.21541	241	-14.45041	241	-22.91464	241	-13.08855	241	37.5986	241	42.33803	241	-20.95062	241	14.52563	241	-74.4203	241	-26.5533	241	-.7511382	241	1.477693	241	53.05236	241	57.73482	241	-17.41949	241	-2.771107	241	-20.35093	241	-18.08704	241	-6.955588	241	-15.45586	241	57.65761	241	46.40907	241	3.107032	241	4.591479	241
	242	-22.37432	242	-13.53157	242	-22.81084	242	-13.80625	242	35.61257	242	42.29496	242	-19.44897	242	16.30579	242	-70.79687	242	-23.85677	242	-3.226901	242	-3.462153	242	53.61382	242	57.04954	242	-17.3599	242	-4.989458	242	-20.57463	242	-17.94348	242	-7.594091	242	-19.32899	242	58.2354	242	47.99411	242	3.170991	242	1.188613	242
	243	-21.64305	243	-12.43581	243	-25.21036	243	-16.06242	243	34.70979	243	45.30355	243	-17.34109	243	18.89993	243	-70.36865	243	-25.642	243	-3.510041	243	-2.771434	243	54.74447	243	59.08109	243	-19.03012	243	-4.696557	243	-20.61772	243	-16.57271	243	-8.75098	243	-21.5556	243	57.68369	243	50.25651	243	2.69399	243	-4.50674	243
	244	-20.7678	244	-12.54788	244	-26.00975	244	-18.6216	244	35.21624	244	46.43534	244	-15.23879	244	19.3591	244	-69.03253	244	-24.79827	244	-5.664156	244	-4.390544	244	56.48421	244	61.41766	244	-21.90007	244	-5.242825	244	-21.00918	244	-15.56929	244	-10.19622	244	-22.43981	244	57.19019	244	51.76977	244	1.900032	244	-4.725284	244
	245	-19.29296	245	-12.35638	245	-26.73391	245	-19.05917	245	36.49366	245	45.21662	245	-13.87661	245	18.01986	245	-67.0201	245	-23.24339	245	-7.360733	245	-5.826687	245	58.55552	245	64.37569	245	-20.60934	245	-6.052311	245	-21.05599	245	-14.31598	245	-11.67038	245	-20.21998	245	56.07626	245	52.47462	245	2.953351E-02	245	-4.5179	245
	246	-19.04143	246	-12.51355	246	-28.0889	246	-20.62692	246	38.71192	246	47.02534	246	-13.34631	246	18.06887	246	-66.16036	246	-21.96461	246	-8.469629	246	-7.677282	246	59.73728	246	66.51769	246	-23.04646	246	-7.872743	246	-21.31726	246	-13.8716	246	-13.91877	246	-21.54935	246	54.58353	246	50.66718	246	-2.667105	246	-5.44299	246
	247	-18.88444	247	-11.8545	247	-29.77432	247	-22.0303	247	38.95471	247	47.63872	247	-13.15075	247	17.67331	247	-65.69875	247	-22.39204	247	-9.633375	247	-7.702111	247	60.82446	247	68.96426	247	-21.65342	247	-6.920807	247	-21.85091	247	-14.7366	247	-15.32713	247	-22.8287	247	53.41486	247	49.01604	247	-4.786225	247	-5.735288	247
	248	-18.676	248	-11.80146	248	-31.4059	248	-23.06597	248	39.53065	248	47.40821	248	-13.6857	248	19.10812	248	-64.94013	248	-21.43781	248	-11.84006	248	-8.458225	248	59.66222	248	65.34258	248	-20.69537	248	-7.100287	248	-21.63171	248	-13.8587	248	-15.81793	248	-22.10837	248	52.58517	248	49.24244	248	-5.828032	248	-7.36262	248
	249	-17.41341	249	-12.3617	249	-33.11253	249	-23.70821	249	40.57409	249	46.28849	249	-13.88358	249	20.11636	249	-64.28668	249	-19.15206	249	-12.27618	249	-8.561057	249	58.48042	249	60.3153	249	-22.9444	249	-8.179784	249	-21.89571	249	-14.22293	249	-15.702	249	-23.25949	249	52.90385	249	49.79302	249	-6.712284	249	-8.735834	249
	250	-16.10283	250	-12.65242	250	-34.71636	250	-25.69162	250	42.14701	250	46.72838	250	-14.6273	250	18.96445	250	-63.90112	250	-18.81451	250	-13.45894	250	-9.5099	250	59.27509	250	60.64957	250	-23.31946	250	-5.751471	250	-21.84066	250	-14.32271	250	-16.14244	250	-23.82774	250	53.76458	250	50.08389	250	-7.415358	250	-10.38429	250
	251	-15.90587	251	-12.91681	251	-34.84226	251	-28.17691	251	42.57523	251	45.97237	251	-16.69809	251	17.74929	251	-62.25218	251	-17.76798	251	-13.55762	251	-10.1812	251	56.87294	251	58.27589	251	-22.01855	251	-4.110307	251	-22.44158	251	-13.87555	251	-16.38694	251	-23.38722	251	54.63184	251	50.47198	251	-7.435187	251	-10.0481	251
	252	-14.76708	252	-12.35717	252	-36.32842	252	-29.66675	252	42.69798	252	45.37157	252	-18.5091	252	15.87753	252	-61.49413	252	-18.56052	252	-13.9279	252	-12.45271	252	53.76307	252	53.53456	252	-23.21742	252	-7.041207	252	-23.40421	252	-13.98319	252	-16.10628	252	-21.78653	252	55.61017	252	48.80991	252	-6.814458	252	-11.18241	252
	253	-14.50448	253	-11.77269	253	-37.51387	253	-31.18182	253	42.98788	253	45.31943	253	-17.95877	253	17.9437	253	-60.86835	253	-20.165	253	-15.50646	253	-15.47344	253	51.39796	253	52.03478	253	-24.30651	253	-5.082479	253	-23.54588	253	-13.92892	253	-16.75944	253	-23.50007	253	56.92059	253	47.90321	253	-5.197896	253	-10.98722	253
	254	-14.7026	254	-12.06744	254	-39.8059	254	-31.90782	254	42.14199	254	44.8001	254	-17.74968	254	18.56472	254	-59.43546	254	-19.0726	254	-16.33895	254	-15.04656	254	50.49866	254	51.80079	254	-22.52866	254	-1.728996	254	-23.80983	254	-14.68963	254	-16.86431	254	-24.68927	254	57.46455	254	48.09735	254	-4.319209	254	-11.60631	254
	255	-14.82356	255	-12.51128	255	-41.88363	255	-31.41647	255	42.26174	255	44.99049	255	-17.81336	255	18.66311	255	-58.25216	255	-18.84412	255	-16.56323	255	-14.69644	255	50.12935	255	49.4369	255	-19.63845	255	.8134681	255	-24.30335	255	-15.11407	255	-16.26172	255	-22.58121	255	58.80939	255	49.95182	255	-2.339857	255	-11.22843	255
	256	-12.86366	256	-11.75975	256	-43.5692	256	-32.34638	256	41.59611	256	46.34026	256	-16.93254	256	19.74079	256	-57.49932	256	-19.50684	256	-18.71034	256	-17.36093	256	51.10632	256	48.17036	256	-20.21687	256	-1.514361	256	-24.18004	256	-15.19924	256	-16.7872	256	-24.03393	256	58.48364	256	50.48074	256	-2.650665	256	-9.868605	256
	257	-12.0844	257	-11.93546	257	-43.83577	257	-33.4887	257	40.40179	257	47.8103	257	-17.02997	257	19.69642	257	-56.41918	257	-19.71453	257	-18.74034	257	-18.24802	257	51.85879	257	49.51799	257	-19.81539	257	-2.510577	257	-23.9945	257	-14.89473	257	-17.43643	257	-23.83293	257	57.779	257	51.22863	257	-1.953251	257	-8.776703	257
	258	-12.26686	258	-12.14837	258	-43.73803	258	-33.38094	258	37.8718	258	47.57101	258	-15.53377	258	20.89383	258	-55.5461	258	-18.11628	258	-18.7635	258	-17.17559	258	52.14185	258	52.04606	258	-17.94273	258	-2.887735	258	-23.3066	258	-14.61636	258	-18.99198	258	-25.6282	258	57.50164	258	53.24434	258	-1.017463	258	-9.874382	258
	259	-12.40322	259	-10.38891	259	-43.98979	259	-31.56123	259	37.37656	259	46.7292	259	-13.83383	259	22.54614	259	-54.73178	259	-17.91439	259	-19.92776	259	-18.71446	259	53.5652	259	52.78145	259	-18.13594	259	-2.046568	259	-23.03292	259	-14.48385	259	-18.99217	259	-26.42931	259	56.55103	259	53.50189	259	-1.528483	259	-11.26975	259
	260	-14.18973	260	-8.708745	260	-44.941	260	-32.62328	260	38.67229	260	46.82719	260	-13.4124	260	25.68567	260	-54.39786	260	-18.15956	260	-21.25946	260	-21.49698	260	53.48514	260	49.51502	260	-16.8182	260	3.756539	260	-22.83479	260	-14.09947	260	-20.7898	260	-29.78242	260	55.3187	260	51.13232	260	-2.637082	260	-11.97277	260
	261	-15.70997	261	-8.513701	261	-46.17883	261	-33.9582	261	38.61774	261	44.58989	261	-12.81081	261	25.47312	261	-53.86308	261	-16.87904	261	-23.9549	261	-21.89017	261	51.72865	261	47.20411	261	-16.27128	261	5.273951	261	-22.31337	261	-13.51416	261	-21.37974	261	-29.9316	261	53.83308	261	49.90981	261	-4.230145	261	-12.42243	261
	262	-14.38309	262	-9.045691	262	-44.5016	262	-35.29416	262	38.65119	262	43.83494	262	-12.05174	262	25.11372	262	-54.47915	262	-17.96743	262	-26.56681	262	-23.47424	262	52.09968	262	45.63211	262	-12.48685	262	8.006266	262	-21.59373	262	-12.72505	262	-22.55512	262	-27.95414	262	52.67625	262	49.36034	262	-6.159859	262	-13.34256	262
	263	-12.69559	263	-9.636716	263	-43.39407	263	-38.70241	263	39.1596	263	43.93714	263	-10.22281	263	25.45257	263	-52.65358	263	-16.60424	263	-27.53083	263	-25.07057	263	49.2179	263	45.58909	263	-13.35765	263	9.531676	263	-20.91708	263	-14.0181	263	-23.88317	263	-29.5851	263	50.93796	263	47.53854	263	-7.970487	263	-14.40113	263
	264	-13.04434	264	-11.54551	264	-43.54485	264	-42.47988	264	39.40247	264	43.34715	264	-10.66521	264	24.68701	264	-52.79208	264	-17.81597	264	-28.70367	264	-25.47742	264	46.43851	264	45.87326	264	-10.9614	264	12.8713	264	-20.96245	264	-15.41845	264	-23.99784	264	-29.45395	264	49.7551	264	47.59125	264	-8.37793	264	-14.93453	264
	265	-13.93491	265	-11.25066	265	-44.0248	265	-44.72057	265	39.60507	265	43.17131	265	-10.96219	265	25.33252	265	-53.24285	265	-15.33957	265	-28.36126	265	-26.85782	265	45.97634	265	47.07741	265	-10.53849	265	11.10324	265	-21.15345	265	-15.97742	265	-24.94184	265	-29.35352	265	49.66572	265	46.35404	265	-8.779099	265	-15.02466	265
	266	-14.89957	266	-9.978816	266	-44.48805	266	-44.86673	266	39.25607	266	41.72518	266	-11.79253	266	24.92406	266	-52.42756	266	-13.57693	266	-29.0896	266	-26.62457	266	45.20077	266	46.9268	266	-12.41162	266	9.479287	266	-21.04232	266	-15.0027	266	-24.37707	266	-30.07155	266	49.02921	266	43.34668	266	-9.771414	266	-14.26397	266
	267	-15.30494	267	-9.485596	267	-44.49825	267	-45.25532	267	38.71255	267	40.52367	267	-12.03209	267	24.19608	267	-51.34441	267	-11.27472	267	-28.18397	267	-27.07866	267	43.33049	267	45.51769	267	-12.1506	267	12.29006	267	-20.85552	267	-15.32131	267	-24.21231	267	-31.39282	267	49.29804	267	43.56472	267	-8.577009	267	-11.46774	267
	268	-15.52883	268	-8.699226	268	-44.44461	268	-44.49122	268	37.87245	268	38.11852	268	-11.68234	268	21.78524	268	-52.04802	268	-12.8291	268	-27.28354	268	-25.39341	268	42.61916	268	45.8679	268	-12.52477	268	10.71282	268	-20.69305	268	-16.73938	268	-24.79025	268	-31.11008	268	49.61683	268	44.71447	268	-8.784525	268	-17.32871	268
	269	-15.8201	269	-7.039397	269	-45.67371	269	-43.87805	269	36.39524	269	39.04265	269	-9.548141	269	22.59446	269	-51.43468	269	-15.29279	269	-27.60851	269	-26.94066	269	41.76749	269	45.271	269	-11.20357	269	9.411212	269	-20.3373	269	-17.14286	269	-23.68919	269	-30.63061	269	49.4921	269	45.40243	269	-6.903768	269	-18.16556	269
	270	-15.99714	270	-6.496925	270	-47.3796	270	-46.1104	270	35.58025	270	39.91369	270	-7.369174	270	26.06538	270	-50.69588	270	-15.82179	270	-28.90216	270	-31.24469	270	39.96529	270	45.05912	270	-12.9623	270	9.832556	270	-20.36898	270	-16.95411	270	-24.73021	270	-32.46046	270	49.66327	270	47.22769	270	-4.038735	270	-15.51535	270
	271	-16.0627	271	-5.866372	271	-48.47311	271	-47.50185	271	35.21244	271	38.89853	271	-6.57326	271	28.13381	271	-49.46555	271	-12.56906	271	-30.79163	271	-35.16037	271	39.4234	271	44.87444	271	-12.74487	271	10.70906	271	-20.30807	271	-16.67009	271	-23.91349	271	-29.95519	271	50.07496	271	49.73774	271	-2.019665	271	-12.20955	271
	272	-16.07825	272	-5.760682	272	-48.24466	272	-48.19049	272	35.68553	272	38.00998	272	-6.982674	272	30.76495	272	-47.54844	272	-12.21875	272	-31.39945	272	-38.7098	272	37.69542	272	44.88749	272	-14.66905	272	6.500905	272	-19.60999	272	-16.33981	272	-24.32597	272	-30.65974	272	49.34246	272	47.98208	272	-.1885918	272	-9.385651	272
	273	-16.63187	273	-5.96522	273	-49.48798	273	-49.75382	273	33.92883	273	37.85836	273	-8.150522	273	30.43853	273	-46.94732	273	-9.732827	273	-34.20677	273	-40.84789	273	37.52748	273	45.2593	273	-16.88079	273	3.705838	273	-19.17844	273	-16.46668	273	-25.10117	273	-34.21881	273	48.56355	273	44.04048	273	5.819798E-03	273	-6.874925	273
	274	-15.3866	274	-6.303784	274	-53.37037	274	-50.53163	274	32.47941	274	39.09347	274	-3.575286	274	30.3833	274	-46.0836	274	-10.18554	274	-35.75199	274	-42.86222	274	37.31423	274	46.29952	274	-17.60397	274	2.905987	274	-19.13322	274	-15.04473	274	-26.32313	274	-35.87899	274	47.56908	274	43.36434	274	.2979344	274	-7.470393	274
	275	-14.46519	275	-6.546082	275	-56.50824	275	-49.45571	275	30.79831	275	39.52125	275	-3.039052	275	30.16395	275	-44.37895	275	-8.264638	275	-39.16555	275	-43.89343	275	37.7826	275	47.42769	275	-19.79999	275	-.8404197	275	-18.97068	275	-14.92572	275	-27.53228	275	-37.30871	275	46.37062	275	42.83215	275	-.7815707	275	-10.34737	275
	276	-14.49999	276	-6.184227	276	-57.09193	276	-47.76006	276	31.15754	276	40.78133	276	-4.321735	276	32.47083	276	-42.77076	276	-9.10318	276	-39.9606	276	-43.7094	276	36.30398	276	44.66465	276	-19.41276	276	-.4581654	276	-18.93786	276	-13.59606	276	-28.89677	276	-38.08445	276	44.52507	276	41.51472	276	-.7312641	276	-11.24055	276
	277	-13.56026	277	-5.573554	277	-58.71656	277	-48.36733	277	32.56985	277	40.62727	277	-3.523228	277	33.61878	277	-42.1142	277	-9.143158	277	-43.75481	277	-45.08863	277	36.9333	277	42.69974	277	-19.39136	277	1.612402	277	-19.1684	277	-15.43706	277	-31.33779	277	-39.68392	277	42.28912	277	40.84009	277	-1.80276	277	-11.44515	277
	278	-13.22841	278	-4.790332	278	-59.75055	278	-47.77258	278	33.72652	278	38.62061	278	-5.042409	278	30.18299	278	-39.93523	278	-8.50948	278	-44.52629	278	-43.59697	278	35.51788	278	42.80396	278	-19.58207	278	-1.320976	278	-18.91388	278	-16.13068	278	-32.7295	278	-38.80994	278	39.70695	278	36.99265	278	-3.905693	278	-12.87932	278
	279	-13.4072	279	-3.409915	279	-60.49739	279	-45.92985	279	35.43714	279	39.05923	279	-3.92829	279	28.23365	279	-39.6326	279	-6.368511	279	-46.47276	279	-45.55021	279	34.24178	279	40.18797	279	-19.46786	279	-2.118526	279	-18.50891	279	-15.86508	279	-33.90609	279	-39.77757	279	38.68616	279	34.77792	279	-6.479148	279	-14.95172	279
	280	-13.3818	280	-2.779267	280	-59.89172	280	-47.51435	280	36.35746	280	39.18929	280	-1.114493	280	26.79894	280	-36.82913	280	-5.370034	280	-47.87056	280	-44.79166	280	33.874	280	41.10941	280	-18.57286	280	-1.047969	280	-19.04269	280	-15.0906	280	-35.95146	280	-41.55879	280	38.0285	280	32.9529	280	-8.203938	280	-17.11765	280
	281	-12.31363	281	-3.427569	281	-58.93311	281	-48.41455	281	38.22358	281	38.02949	281	-2.143366	281	25.37062	281	-36.58345	281	-4.450397	281	-49.22335	281	-45.23156	281	32.35999	281	42.27163	281	-18.55968	281	-1.549687	281	-19.421	281	-13.92376	281	-36.44549	281	-41.28689	281	37.98156	281	32.72047	281	-9.173419	281	-19.154	281
	282	-10.79131	282	-4.002736	282	-57.39335	282	-49.53326	282	40.05034	282	35.16746	282	-3.984197	282	25.07971	282	-34.65041	282	-2.974526	282	-50.13597	282	-46.28853	282	31.24517	282	40.83426	282	-19.8639	282	-4.395183	282	-20.1455	282	-14.39039	282	-36.84911	282	-41.10677	282	38.00495	282	34.13268	282	-8.9289	282	-18.95786	282
	283	-9.348386	283	-4.319546	283	-56.84991	283	-52.38147	283	40.93443	283	34.71698	283	-7.171823	283	23.87868	283	-32.47952	283	-4.414126	283	-50.8308	283	-45.86324	283	29.05776	283	38.90775	283	-20.71943	283	-3.850995	283	-20.41448	283	-14.54412	283	-36.62823	283	-39.69827	283	37.87724	283	34.79025	283	-10.37017	283	-19.67069	283
	284	-9.747903	284	-5.519259	284	-56.09328	284	-55.74931	284	40.48337	284	33.44265	284	-7.047685	284	23.3901	284	-32.15915	284	-4.163943	284	-51.44511	284	-46.8671	284	27.90749	284	38.49812	284	-20.98476	284	-4.455429	284	-20.23446	284	-13.80133	284	-36.85246	284	-38.45369	284	38.99683	284	35.73778	284	-9.366892	284	-17.09774	284
	285	-10.50757	285	-5.334438	285	-56.47167	285	-57.01875	285	38.53079	285	31.09802	285	-6.90303	285	21.27982	285	-32.18553	285	-5.969384	285	-51.27827	285	-47.71874	285	25.85019	285	34.61101	285	-21.20265	285	-9.46647	285	-20.82177	285	-13.83376	285	-36.02191	285	-38.52575	285	39.64291	285	32.88116	285	-7.208313	285	-16.46704	285
	286	-10.87258	286	-4.532647	286	-55.92669	286	-58.46264	286	37.50821	286	31.6674	286	-5.554269	286	22.47481	286	-31.61781	286	-6.04864	286	-50.01322	286	-50.65181	286	24.10789	286	28.91891	286	-21.29767	286	-8.918772	286	-20.89227	286	-13.49297	286	-34.82321	286	-39.25322	286	40.99787	286	33.2876	286	-6.661657	286	-15.66187	286
	287	-10.41026	287	-4.77731	287	-57.14482	287	-60.80349	287	35.4023	287	31.58482	287	-4.695787	287	21.98692	287	-28.96307	287	-4.408586	287	-50.05886	287	-52.38059	287	21.24676	287	27.05097	287	-21.92996	287	-6.65945	287	-21.57671	287	-13.42846	287	-34.30133	287	-41.39347	287	40.62407	287	35.5337	287	-5.519743	287	-15.31702	287
	288	-9.394211	288	-5.105489	288	-58.36993	288	-61.72803	288	32.62566	288	31.02549	288	-4.044412	288	22.34248	288	-28.76489	288	-1.643971	288	-49.28975	288	-54.80275	288	20.44177	288	26.53245	288	-22.4126	288	-8.414639	288	-21.30803	288	-13.472	288	-32.3415	288	-39.36702	288	41.0962	288	38.71691	288	-4.64132	288	-14.1121	288
	289	-8.908823	289	-5.477883	289	-60.67057	289	-63.03802	289	30.28089	289	32.5772	289	-4.428178	289	22.91383	289	-28.1341	289	.1342131	289	-49.75311	289	-55.84789	289	20.29056	289	25.78065	289	-24.15954	289	-10.98237	289	-21.41916	289	-14.20363	289	-31.8302	289	-39.04055	289	40.25758	289	38.95372	289	-4.529514	289	-13.49648	289
	290	-9.043776	290	-4.656499	290	-62.53527	290	-64.22274	290	30.29795	290	34.54538	290	-4.446988	290	22.26627	290	-27.98624	290	-3.432288	290	-51.03864	290	-58.76399	290	19.37954	290	25.7938	290	-26.91752	290	-9.48131	290	-21.1838	290	-13.89981	290	-32.50052	290	-38.69611	290	39.37757	290	36.90228	290	-4.21098	290	-13.84714	290
	291	-9.422718	291	-4.489868	291	-64.55423	291	-65.03776	291	31.60119	291	35.64675	291	-4.447546	291	22.4596	291	-27.94372	291	-2.039157	291	-51.91473	291	-63.52333	291	17.68412	291	24.16784	291	-27.55347	291	-8.259776	291	-20.96608	291	-14.18215	291	-33.64315	291	-41.80427	291	38.30746	291	35.32297	291	-4.801824	291	-14.2372	291
	292	-9.663332	292	-4.513021	292	-66.92017	292	-64.64108	292	33.07375	292	36.50291	292	-4.006729	292	24.16804	292	-26.85038	292	-1.369761	292	-53.07653	292	-66.5683	292	15.94473	292	22.77176	292	-30.85086	292	-11.35668	292	-20.96614	292	-14.73835	292	-34.45689	292	-45.06268	292	36.54379	292	32.79216	292	-5.649765	292	-15.57032	292
	293	-9.018711	293	-4.561563	293	-68.97393	293	-64.36394	293	34.78733	293	37.84261	293	-4.015185	293	25.88488	293	-27.0489	293	-1.934482	293	-55.37568	293	-67.30894	293	13.55472	293	19.03489	293	-34.10757	293	-9.513147	293	-20.57702	293	-14.47493	293	-36.01965	293	-47.84135	293	34.4182	293	30.73789	293	-6.709062	293	-16.07619	293
	294	-8.247197	294	-6.21307	294	-70.99712	294	-63.97514	294	37.09503	294	38.63816	294	-3.629476	294	25.39642	294	-26.82665	294	-2.878839	294	-58.3897	294	-67.869	294	10.29427	294	16.69383	294	-32.41866	294	-1.426051	294	-20.68219	294	-14.28403	294	-38.2837	294	-49.31361	294	32.21215	294	27.67675	294	-7.382417	294	-15.52178	294
	295	-7.45836	295	-6.492812	295	-71.07568	295	-61.47018	295	40.19349	295	36.80161	295	-3.011205	295	23.44335	295	-26.81536	295	-3.642483	295	-59.2362	295	-67.31243	295	9.867372	295	15.99446	295	-31.96514	295	-1.566579	295	-20.41964	295	-13.97868	295	-40.16476	295	-46.5205	295	30.7123	295	25.64069	295	-9.348351	295	-16.04199	295
	296	-7.625627	296	-6.892631	296	-72.42736	296	-58.6402	296	42.29095	296	36.78625	296	-2.453305	296	23.67009	296	-26.39089	296	-1.071696	296	-60.18554	296	-66.64749	296	7.734001	296	14.72365	296	-34.32241	296	-12.82395	296	-20.42621	296	-15.68359	296	-42.47234	296	-48.78528	296	29.33912	296	23.04441	296	-11.13163	296	-16.1691	296
	297	-8.712393	297	-6.789699	297	-74.06013	297	-55.3595	297	43.09726	297	36.66076	297	-.9257783	297	23.49849	297	-25.11589	297	-.4214574	297	-63.1381	297	-68.46855	297	6.505255	297	12.14002	297	-34.64231	297	-19.9955	297	-20.04498	297	-16.50464	297	-44.30441	297	-49.74794	297	28.50356	297	21.30622	297	-10.57396	297	-15.24247	297
	298	-8.540354	298	-6.718209	298	-75.78081	298	-51.84372	298	42.42692	298	36.10169	298	-.9306238	298	25.01639	298	-25.63626	298	-.1630405	298	-64.27011	298	-70.99246	298	7.213237	298	11.94921	298	-35.16382	298	-23.09749	298	-20.23636	298	-16.24405	298	-45.68488	298	-50.9369	298	27.47354	298	21.04057	298	-9.54883	298	-15.2614	298
	299	-8.936479	299	-6.529932	299	-74.88695	299	-49.12952	299	42.02619	299	35.5522	299	.4008484	299	26.05808	299	-24.33108	299	.9861724	299	-66.78323	299	-72.01633	299	5.980839	299	10.10171	299	-36.71875	299	-24.95425	299	-19.85215	299	-16.78017	299	-46.69731	299	-51.23978	299	25.11062	299	20.05722	299	-8.536736	299	-14.90557	299
	300	-8.9666	300	-6.221082	300	-72.81078	300	-49.11341	300	41.25655	300	35.79279	300	-1.180062	300	25.01717	300	-23.91306	300	.3414549	300	-67.87101	300	-70.59991	300	6.358868	300	10.38606	300	-37.3761	300	-21.69542	300	-19.97574	300	-17.46887	300	-47.20147	300	-50.8315	300	22.82476	300	18.37401	300	-7.660006	300	-13.26737	300
	301	-9.420232	301	-7.132579	301	-70.57153	301	-51.02216	301	39.61196	301	35.00011	301	-1.069616	301	23.87481	301	-24.85221	301	.3743407	301	-70.33723	301	-70.85458	301	7.823297	301	11.03027	301	-36.64321	301	-20.42703	301	-20.61598	301	-17.4507	301	-48.5164	301	-50.46598	301	21.97981	301	17.60961	301	-6.963868	301	-12.31691	301
	302	-10.00255	302	-6.493703	302	-67.01006	302	-52.71458	302	37.58978	302	34.38152	302	-.3417113	302	21.3231	302	-24.3901	302	-.3743419	302	-69.95034	302	-68.30148	302	8.048767	302	10.54796	302	-36.6641	302	-23.20321	302	-20.26291	302	-15.6047	302	-48.1984	302	-48.53127	302	21.59711	302	15.94398	302	-5.768703	302	-13.35276	302
	303	-9.890968	303	-5.404857	303	-65.05453	303	-56.8073	303	36.21706	303	36.87178	303	4.956423	303	21.98142	303	-24.27814	303	.3954782	303	-70.91814	303	-66.42548	303	9.148629	303	10.37628	303	-35.68823	303	-19.9749	303	-20.5992	303	-15.19655	303	-49.40817	303	-49.23663	303	21.24734	303	15.90573	303	-5.39554	303	-12.71303	303
	304	-9.747376	304	-5.913818	304	-64.6932	304	-60.46777	304	33.67583	304	37.05618	304	7.212302	304	20.51027	304	-23.28609	304	2.889085	304	-70.48162	304	-64.90523	304	10.21841	304	13.59221	304	-36.09313	304	-20.03173	304	-20.2385	304	-17.86212	304	-48.94328	304	-49.85213	304	22.15532	304	17.3266	304	-4.454633	304	-11.16893	304
	305	-10.46885	305	-5.865434	305	-63.66406	305	-61.20306	305	32.28516	305	37.9705	305	5.536443	305	20.04232	305	-23.50571	305	3.354739	305	-71.47832	305	-65.56213	305	11.13366	305	14.72358	305	-36.57268	305	-19.76657	305	-19.3303	305	-20.0999	305	-47.80412	305	-48.67006	305	23.36271	305	19.04999	305	-4.376184	305	-11.74262	305
	306	-10.85152	306	-5.03235	306	-63.4621	306	-62.78385	306	31.41299	306	39.34526	306	4.448544	306	20.26591	306	-21.92888	306	4.390998	306	-69.40762	306	-66.67391	306	14.23588	306	18.4759	306	-37.13533	306	-16.10112	306	-18.39439	306	-20.49124	306	-47.85036	306	-48.18441	306	24.09318	306	19.4436	306	-3.598181	306	-9.62583	306
	307	-10.87996	307	-5.000531	307	-64.61032	307	-63.92287	307	33.19255	307	40.35358	307	3.765095	307	21.04921	307	-20.22973	307	3.89238	307	-69.45284	307	-68.9017	307	17.29257	307	21.79404	307	-37.07314	307	-14.03566	307	-17.30632	307	-18.72204	307	-47.58726	307	-47.00336	307	25.80587	307	20.47226	307	-4.683972	307	-10.80557	307
	308	-10.93009	308	-5.314447	308	-67.15678	308	-65.22832	308	34.00655	308	38.0259	308	5.180142	308	23.56984	308	-20.39056	308	5.169168	308	-68.26924	308	-70.17647	308	20.60562	308	25.59021	308	-39.43739	308	-22.2346	308	-16.93831	308	-16.91045	308	-47.36842	308	-46.02449	308	26.93078	308	22.59904	308	-6.045206	308	-11.52301	308
	309	-10.70971	309	-4.71086	309	-67.16965	309	-66.31126	309	34.9776	309	36.29523	309	5.790517	309	25.97834	309	-18.17474	309	5.487578	309	-67.57726	309	-71.61608	309	22.23081	309	28.11147	309	-42.78109	309	-29.67816	309	-17.06329	309	-15.9306	309	-46.92216	309	-48.9211	309	28.54882	309	24.1632	309	-7.556546	309	-11.06198	309
	310	-10.14955	310	-3.623465	310	-67.30682	310	-68.78211	310	38.38511	310	36.81781	310	6.507842	310	28.13227	310	-18.23246	310	8.077381	310	-67.41022	310	-74.74727	310	21.88142	310	29.40282	310	-43.44688	310	-29.03015	310	-17.05337	310	-14.62219	310	-46.65431	310	-52.4719	310	28.90807	310	22.14133	310	-8.37695	310	-7.848676	310
	311	-10.13212	311	-4.601111	311	-69.95258	311	-71.25974	311	40.46476	311	34.86724	311	6.591558	311	26.49352	311	-16.69549	311	5.491769	311	-66.6965	311	-77.73442	311	22.29153	311	31.91962	311	-43.43652	311	-28.59529	311	-17.0044	311	-16.17961	311	-45.8618	311	-51.98808	311	29.74955	311	21.52023	311	-8.721827	311	-8.054785	311
	312	-10.78309	312	-4.667586	312	-73.38064	312	-71.81505	312	42.19732	312	35.46535	312	7.164485	312	25.79923	312	-15.60434	312	2.731376	312	-67.02064	312	-79.47318	312	23.49932	312	32.18642	312	-43.8637	312	-29.54554	312	-16.78962	312	-17.29645	312	-45.622	312	-53.64338	312	30.45784	312	21.46614	312	-8.966435	312	-8.65362	312
	313	-9.585023	313	-4.538426	313	-76.67329	313	-72.35061	313	44.37171	313	37.99228	313	7.779695	313	25.06272	313	-15.39692	313	2.033001	313	-69.23267	313	-82.24789	313	25.70046	313	34.77196	313	-45.33162	313	-28.53423	313	-16.94784	313	-18.5932	313	-46.41514	313	-57.59249	313	30.98573	313	20.42052	313	-9.753488	313	-14.10197	313
	314	-8.855124	314	-5.005777	314	-78.16652	314	-72.59264	314	45.92562	314	38.91636	314	9.181625	314	24.03808	314	-14.28273	314	2.202363	314	-69.91667	314	-82.26565	314	26.27996	314	35.82674	314	-45.05099	314	-28.2187	314	-16.77884	314	-18.32489	314	-46.51538	314	-57.92288	314	30.61224	314	20.79129	314	-7.516231	314	-14.38605	314
	315	-8.940187	315	-5.519088	315	-79.25266	315	-71.97582	315	45.2574	315	39.15121	315	9.337051	315	24.449	315	-13.2807	315	2.130078	315	-71.89935	315	-85.22918	315	27.45936	315	35.72369	315	-44.13658	315	-31.18272	315	-17.54637	315	-17.85061	315	-47.27321	315	-58.92828	315	29.95944	315	21.52842	315	-5.898586	315	-11.41357	315
	316	-9.536486	316	-5.596	316	-80.0937	316	-70.45639	316	43.34968	316	39.69657	316	7.907459	316	22.42777	316	-11.91339	316	4.349252	316	-74.81395	316	-85.61903	316	27.75288	316	34.11033	316	-44.10746	316	-33.38211	316	-17.40881	316	-17.00157	316	-48.36966	316	-59.28026	316	28.75947	316	20.86543	316	-4.128349	316	-6.710515	316
	317	-9.540487	317	-4.97383	317	-80.27858	317	-69.85198	317	41.55476	317	39.73194	317	9.719265	317	22.20707	317	-12.35884	317	3.84206	317	-77.31383	317	-86.16039	317	28.65056	317	34.53819	317	-43.90318	317	-32.02963	317	-18.41255	317	-16.09798	317	-49.52507	317	-59.14853	317	27.97683	317	21.09521	317	-3.488127	317	-3.51622	317
	318	-8.965946	318	-4.467925	318	-80.87499	318	-68.87988	318	41.80785	318	38.03963	318	11.31359	318	21.70768	318	-11.79645	318	2.095192	318	-78.41214	318	-88.81747	318	30.98282	318	36.42881	318	-43.23936	318	-34.31795	318	-19.17348	318	-16.28136	318	-51.47503	318	-59.2287	318	27.47009	318	21.20443	318	-2.749789	318	-3.927947	318
	319	-9.834685	319	-3.962846	319	-80.82912	319	-66.94754	319	40.89304	319	39.43283	319	11.79558	319	21.83226	319	-11.34878	319	-.9455611	319	-80.67128	319	-88.71004	319	33.71814	319	38.52946	319	-43.61703	319	-36.44087	319	-19.64639	319	-16.14197	319	-51.95095	319	-59.20161	319	27.74228	319	21.03307	319	-2.51024	319	-4.93286	319
	320	-10.71161	320	-4.608812	320	-80.45248	320	-65.46207	320	41.15774	320	41.77449	320	12.85383	320	22.80853	320	-11.04101	320	-1.908893	320	-80.41602	320	-85.89	320	34.22119	320	40.27177	320	-43.11655	320	-33.65992	320	-19.91675	320	-16.44545	320	-53.20916	320	-62.13433	320	27.25733	320	21.66751	320	-1.327948	320	-5.735497	320
	321	-9.776665	321	-5.370163	321	-80.74964	321	-64.15519	321	44.26435	321	42.89604	321	12.10134	321	23.94342	321	-10.36697	321	1.560912E-02	321	-81.56729	321	-82.27485	321	35.77752	321	42.20671	321	-41.48512	321	-32.5305	321	-20.24357	321	-16.73458	321	-54.00643	321	-60.00566	321	28.56397	321	22.62689	321	.2138835	321	-4.705418	321
	322	-8.178472	322	-6.074655	322	-79.7816	322	-62.55	322	46.14194	322	43.85305	322	11.30062	322	24.56832	322	-10.20241	322	-8.377157E-02	322	-82.03726	322	-80.63376	322	36.01699	322	41.65864	322	-42.48335	322	-32.84841	322	-20.30962	322	-16.29733	322	-54.72333	322	-59.81076	322	29.2924	322	22.58152	322	.7988159	322	-4.330834	322
	323	-7.488135	323	-6.853657	323	-79.16169	323	-61.61879	323	48.6285	323	43.72545	323	10.70732	323	23.98895	323	-9.492338	323	-.6607457	323	-82.83413	323	-82.40229	323	35.94728	323	37.82213	323	-42.80299	323	-31.40009	323	-20.04296	323	-14.80128	323	-55.87073	323	-60.41237	323	29.74681	323	20.87305	323	6.702892E-02	323	-3.639724	323
	324	-7.882563	324	-7.556568	324	-78.29021	324	-62.21258	324	53.02932	324	44.79452	324	11.13473	324	23.82625	324	-9.951042	324	-1.361838	324	-83.28215	324	-84.14323	324	36.58588	324	37.17741	324	-43.4107	324	-29.7681	324	-19.75439	324	-12.81289	324	-57.5836	324	-62.56945	324	29.5188	324	20.31217	324	-.1391295	324	-1.821469	324
	325	-7.787039	325	-7.388175	325	-76.49548	325	-60.44411	325	53.55967	325	43.82502	325	11.72836	325	26.3495	325	-8.999407	325	.599027	325	-83.26847	325	-86.4042	325	35.21058	325	38.24518	325	-44.51529	325	-30.95905	325	-19.45498	325	-12.16716	325	-58.16637	325	-63.86528	325	29.84061	325	21.65598	325	-.5370838	325	-2.619236	325
	326	-6.721625	326	-6.2909	326	-74.71167	326	-59.59614	326	53.24736	326	43.86185	326	12.76752	326	29.60622	326	-8.638892	326	-.7673002	326	-84.64742	326	-85.14513	326	36.11629	326	42.39941	326	-46.59245	326	-31.55783	326	-19.26672	326	-13.11112	326	-58.4117	326	-63.99534	326	29.59283	326	19.15752	326	-.9657534	326	.934943	326
	327	-6.384665	327	-6.843742	327	-72.98137	327	-60.19444	327	53.32856	327	43.48965	327	14.75823	327	33.51202	327	-7.988379	327	-1.249423	327	-85.36127	327	-84.5331	327	36.32006	327	46.56292	327	-47.10355	327	-30.77544	327	-19.11516	327	-15.67107	327	-59.85903	327	-64.41533	327	29.00217	327	18.62757	327	-1.93502	327	-2.17467	327
	328	-5.879395	328	-7.634383	328	-70.84009	328	-60.085	328	52.41413	328	42.31128	328	14.74569	328	33.23617	328	-9.022339	328	-.8293997	328	-86.56152	328	-82.98879	328	34.72013	328	44.34218	328	-46.51752	328	-31.90956	328	-18.52138	328	-17.08468	328	-60.55871	328	-62.64592	328	28.42248	328	19.76538	328	-2.792076	328	-6.245336	328
	329	-5.849322	329	-7.951369	329	-68.89458	329	-61.11039	329	53.37933	329	43.11375	329	14.44771	329	32.19335	329	-9.970027	329	-1.211231	329	-86.36422	329	-82.12293	329	34.64327	329	39.08777	329	-47.22697	329	-33.69207	329	-18.68934	329	-15.88521	329	-61.01757	329	-61.41262	329	28.23276	329	21.39491	329	-2.376334	329	-5.171388	329
	330	-5.126626	330	-7.13484	330	-67.85482	330	-63.02306	330	54.56261	330	44.95312	330	12.94366	330	31.72282	330	-9.996699	330	-.1026544	330	-84.4308	330	-79.00137	330	33.46307	330	38.565	330	-47.25529	330	-32.17193	330	-18.99454	330	-14.47927	330	-62.37741	330	-63.45685	330	28.08792	330	22.99519	330	-2.196942	330	-3.416002	330
	331	-4.801939	331	-6.665883	331	-67.40041	331	-63.22473	331	54.78244	331	46.8216	331	18.63887	331	30.64231	331	-9.467987	331	-.356293	331	-83.75403	331	-75.57702	331	32.66691	331	38.69339	331	-47.04336	331	-32.46813	331	-18.63458	331	-13.83879	331	-61.67627	331	-63.01352	331	27.99208	331	25.46358	331	-1.564964	331	4.323825E-02	331
	332	-5.059077	332	-7.336726	332	-67.9293	332	-65.04489	332	53.85633	332	47.03379	332	22.24058	332	28.93443	332	-9.495605	332	-1.187019E-02	332	-84.0579	332	-76.73222	332	32.33015	332	40.37811	332	-46.94781	332	-34.64075	332	-19.68309	332	-14.79753	332	-60.85225	332	-63.1972	332	27.64427	332	26.25381	332	6.844606E-03	332	3.551949	332
	333	-5.822616	333	-7.112543	333	-67.1528	333	-67.12165	333	52.88416	333	46.8359	333	22.70192	333	26.1596	333	-10.63638	333	-1.996407	333	-84.73357	333	-78.19245	333	28.50007	333	39.74037	333	-45.49331	333	-35.02566	333	-19.65836	333	-15.44194	333	-59.54232	333	-63.07629	333	26.48881	333	26.64081	333	.767864	333	5.905114	333
	334	-5.719169	334	-6.819985	334	-67.08453	334	-70.19028	334	51.04185	334	47.32176	334	22.021	334	25.19458	334	-10.81593	334	-2.675002	334	-84.093	334	-79.94212	334	29.02472	334	42.04356	334	-42.37035	334	-33.52667	334	-19.86381	334	-15.28548	334	-58.98018	334	-63.2956	334	25.99342	334	27.51939	334	1.293938	334	6.715945	334
	335	-6.123511	335	-7.360288	335	-67.55315	335	-70.33374	335	49.51881	335	47.67808	335	21.95247	335	24.36229	335	-11.06636	335	-1.974932	335	-83.14438	335	-82.35068	335	28.3667	335	42.34803	335	-40.46821	335	-36.00528	335	-20.14151	335	-15.34402	335	-57.60553	335	-62.26786	335	26.55401	335	27.0501	335	2.492337	335	6.019513	335
	336	-5.210158	336	-6.628545	336	-70.12371	336	-71.34997	336	49.13835	336	50.52435	336	23.18263	336	26.87265	336	-11.81128	336	-2.503104	336	-83.40795	336	-82.53307	336	28.72412	336	44.50837	336	-38.66345	336	-32.97015	336	-20.12475	336	-16.1279	336	-56.38073	336	-63.46291	336	26.68213	336	26.8511	336	2.5598	336	4.313771	336
	337	-6.355931	337	-7.787352	337	-72.35582	337	-73.42346	337	48.95537	337	51.67078	337	23.75007	337	28.40759	337	-11.37774	337	-2.818938	337	-81.09317	337	-83.31595	337	30.02451	337	43.45203	337	-37.07911	337	-30.59896	337	-20.05652	337	-16.55714	337	-55.47342	337	-65.9654	337	26.57755	337	27.87797	337	4.204906	337	3.616982	337
	338	-6.683302	338	-7.956185	338	-73.30629	338	-72.76093	338	49.02206	338	51.31731	338	23.33963	338	28.69301	338	-12.93402	338	-2.351386	338	-80.33353	338	-84.0062	338	32.62801	338	43.51992	338	-36.82493	338	-29.55887	338	-19.58368	338	-15.8746	338	-54.04882	338	-64.96443	338	25.33162	338	29.19216	338	4.852019	338	4.910048	338
	339	-6.97837	339	-6.614091	339	-73.89121	339	-72.32455	339	53.16742	339	52.91635	339	23.50989	339	29.36486	339	-12.179	339	-1.067857	339	-79.81516	339	-85.41125	339	37.40659	339	46.01038	339	-38.13489	339	-29.80059	339	-20.06588	339	-16.18858	339	-54.42197	339	-65.88907	339	25.09755	339	28.70262	339	4.61861	339	3.105681	339
	340	-7.130668	340	-5.296638	340	-75.51868	340	-72.1366	340	55.53466	340	53.8556	340	23.35402	340	30.06943	340	-10.96904	340	-.9336601	340	-78.84492	340	-83.96939	340	39.87192	340	48.36824	340	-37.94416	340	-24.37128	340	-19.12352	340	-15.70033	340	-55.30066	340	-66.512	340	24.34268	340	25.66535	340	4.713195	340	3.342801	340
	341	-8.201239	341	-5.517232	341	-77.12568	341	-71.83946	341	55.75513	341	54.47197	341	23.49637	341	32.3793	341	-11.13939	341	1.088969	341	-79.85667	341	-85.72715	341	45.31651	341	54.18739	341	-37.8294	341	-23.11284	341	-18.52137	341	-15.18219	341	-57.13345	341	-67.5041	341	25.2696	341	25.12743	341	3.491773	341	1.772536	341
	342	-9.650125	342	-5.601176	342	-78.48646	342	-70.62321	342	56.37617	342	53.7293	342	22.84138	342	34.00987	342	-10.52481	342	.7693508	342	-80.57334	342	-88.54811	342	50.31161	342	58.38476	342	-38.3804	342	-22.87457	342	-18.32082	342	-15.74211	342	-58.30381	342	-68.40939	342	25.81583	342	21.722	342	3.332068	342	.4005203	342
	343	-7.846125	343	-5.107555	343	-77.87968	343	-70.34577	343	58.20741	343	54.93245	343	22.97058	343	35.59853	343	-10.43864	343	-1.625854	343	-80.54832	343	-90.33694	343	54.56211	343	62.72579	343	-36.11061	343	-16.6761	343	-17.80131	343	-15.24806	343	-58.67672	343	-68.31264	343	26.86412	343	22.04104	343	1.882272	343	-.2765629	343
	344	-6.384917	344	-6.085907	344	-78.64845	344	-70.60498	344	59.82208	344	54.98292	344	23.38021	344	35.2732	344	-9.56	344	.9168729	344	-83.26264	344	-91.22918	344	58.6303	344	67.99085	344	-33.88015	344	-13.16385	344	-17.42867	344	-14.19465	344	-61.08178	344	-71.59222	344	27.63935	344	23.58267	344	2.340971	344	1.53044	344
	345	-6.945852	345	-6.333752	345	-77.97398	345	-69.55855	345	59.8231	345	53.83256	345	24.31463	345	34.33419	345	-9.635351	345	-1.667468	345	-84.30734	345	-92.14013	345	61.48009	345	68.91946	345	-33.56409	345	-19.34215	345	-16.22108	345	-13.61558	345	-61.47131	345	-69.01682	345	28.06074	345	24.93921	345	1.608491	345	.3149629	345
	346	-7.411162	346	-6.117817	346	-77.26805	346	-69.46938	346	59.89977	346	55.97514	346	25.7529	346	32.91623	346	-9.349692	346	-.9602149	346	-87.60706	346	-92.10623	346	64.1254	346	69.31181	346	-34.78463	346	-24.21043	346	-16.37037	346	-16.0681	346	-63.64853	346	-71.14108	346	28.92448	346	25.75906	346	2.211107	346	3.324101	346
	347	-7.78294	347	-5.370189	347	-76.96745	347	-68.93602	347	60.0345	347	56.94555	347	27.52736	347	31.44006	347	-9.549836	347	-.9251083	347	-88.15843	347	-89.78603	347	67.14664	347	73.18143	347	-34.28698	347	-21.90669	347	-16.11776	347	-16.63894	347	-64.53539	347	-71.3241	347	29.60786	347	27.53044	347	1.443942	347	4.159674	347
	348	-7.036368	348	-5.227904	348	-76.69003	348	-68.13106	348	61.27347	348	57.9016	348	29.23104	348	31.74056	348	-9.078995	348	-2.42452	348	-89.85546	348	-90.39087	348	70.99794	348	79.83656	348	-33.57215	348	-22.79013	348	-15.91784	348	-16.03074	348	-64.67588	348	-71.68593	348	30.49569	348	30.28532	348	2.475274	348	4.634234	348
	349	-6.730692	349	-6.12952	349	-76.47156	349	-65.71248	349	62.55507	349	58.47256	349	29.64793	349	32.08806	349	-8.700759	349	-1.633179	349	-90.47427	349	-89.06606	349	73.15705	349	83.5986	349	-34.32784	349	-24.26449	349	-16.10766	349	-14.6227	349	-65.4734	349	-71.32417	349	30.49718	349	30.52523	349	3.821988	349	7.885942	349
	350	-6.673173	350	-6.243908	350	-76.39883	350	-65.33775	350	64.38712	350	59.70393	350	31.04527	350	31.42154	350	-10.08834	350	-3.01012	350	-91.66537	350	-89.43722	350	76.66072	350	91.21182	350	-33.06264	350	-21.30768	350	-15.70011	350	-14.01698	350	-65.11537	350	-69.89541	350	30.93656	350	27.20175	350	5.06379	350	10.95128	350
	351	-6.601563	351	-6.09444	351	-76.65927	351	-65.27066	351	64.6194	351	59.26769	351	32.35032	351	30.15924	351	-8.629942	351	-2.71552	351	-90.77393	351	-88.50704	351	79.06911	351	96.32259	351	-29.60044	351	-20.27863	351	-15.90584	351	-15.11051	351	-65.4556	351	-68.14968	351	31.80325	351	25.82472	351	6.328564	351	12.61381	351
	352	-6.956564	352	-5.167676	352	-73.77561	352	-63.17278	352	66.2252	352	59.59786	352	33.17016	352	28.80498	352	-6.703121	352	-1.993375	352	-90.36474	352	-87.22153	352	79.26662	352	92.0994	352	-26.93847	352	-20.13952	352	-16.33172	352	-14.74872	352	-65.53304	352	-66.29092	352	33.30168	352	25.48917	352	8.189714	352	12.47515	352
	353	-7.001712	353	-3.513567	353	-72.81886	353	-63.24914	353	68.31174	353	62.20159	353	34.27587	353	31.29491	353	-6.893811	353	-2.678959	353	-90.40283	353	-88.14241	353	79.03709	353	87.3271	353	-24.03115	353	-16.3401	353	-16.42599	353	-13.16736	353	-65.4078	353	-67.97392	353	34.45321	353	26.62837	353	9.467611	353	13.4649	353
	354	-7.992736	354	-3.657631	354	-72.59215	354	-62.92762	354	71.01543	354	62.90709	354	33.69747	354	33.07029	354	-6.505737	354	-5.139408	354	-89.83447	354	-87.33842	354	75.72626	354	81.03048	354	-22.79202	354	-12.54162	354	-16.54614	354	-13.61841	354	-64.71105	354	-67.83842	354	35.44949	354	28.41553	354	11.64257	354	14.83907	354
	355	-8.166237	355	-4.158669	355	-72.02836	355	-61.11474	355	72.73357	355	62.87247	355	33.81309	355	34.72974	355	-7.09681	355	-5.012688	355	-90.41761	355	-89.35872	355	75.00974	355	78.21884	355	-22.17505	355	-13.21757	355	-16.47171	355	-14.08461	355	-63.90428	355	-65.51882	355	36.3308	355	29.64178	355	11.23319	355	14.96141	355
	356	-6.953746	356	-4.47825	356	-71.81159	356	-61.19179	356	73.13899	356	63.8366	356	33.8094	356	35.08105	356	-5.892877	356	-5.99272	356	-89.88338	356	-88.63403	356	73.93452	356	76.42879	356	-20.33466	356	-10.44494	356	-16.98936	356	-14.41572	356	-63.45667	356	-66.29913	356	36.58803	356	29.86349	356	12.48799	356	16.60911	356
	357	-6.193371	357	-4.152232	357	-71.15941	357	-60.95152	357	74.25974	357	64.48395	357	33.31579	357	35.60055	357	-5.704744	357	-5.636285	357	-90.37114	357	-87.08827	357	74.88149	357	77.40816	357	-20.00507	357	-5.038829	357	-16.54448	357	-13.31695	357	-63.57438	357	-65.79037	357	36.72868	357	28.48481	357	10.42526	357	7.8355	357
	358	-7.060614	358	-3.400228	358	-69.439	358	-60.17933	358	76.09533	358	65.08993	358	33.46453	358	37.79459	358	-5.300443	358	-5.751524	358	-90.13912	358	-85.15202	358	75.59257	358	77.50432	358	-20.32675	358	-3.472755	358	-16.63522	358	-12.34898	358	-63.53311	358	-65.49301	358	36.6203	358	25.78336	358	10.6555	358	4.948081	358
	359	-7.677634	359	-2.465832	359	-67.46886	359	-59.36422	359	77.88586	359	64.56903	359	32.34304	359	39.25294	359	-4.963093	359	-6.736849	359	-89.28333	359	-80.66434	359	76.16069	359	76.34932	359	-19.52503	359	-1.427038	359	-16.67167	359	-12.04017	359	-63.10331	359	-65.17111	359	37.13974	359	26.19423	359	10.16665	359	3.523351	359
	360	-8.872381	360	-2.264053	360	-66.53423	360	-60.06972	360	79.34511	360	66.56694	360	32.85926	360	42.14434	360	-5.29848	360	-7.384449	360	-88.20224	360	-80.30614	360	74.82981	360	76.23022	360	-18.77728	360	3.497834	360	-16.31358	360	-11.67961	360	-62.89699	360	-66.00822	360	36.6209	360	28.54387	360	10.96079	360	4.051346	360
	361	-7.451307	361	-3.533616	361	-65.78972	361	-60.55967	361	79.92262	361	65.95547	361	33.25695	361	39.99148	361	-5.462876	361	-4.571692	361	-88.08506	361	-83.6838	361	73.26326	361	75.39954	361	-18.81204	361	-3.107949	361	-16.29727	361	-10.91842	361	-62.97716	361	-67.23219	361	36.88626	361	31.80432	361	9.594088	361	7.160843	361
	362	-5.047862	362	-5.477885	362	-63.94658	362	-60.52039	362	80.55259	362	67.90932	362	34.70326	362	38.9766	362	-6.425905	362	-6.063615	362	-88.84849	362	-86.91445	362	71.73557	362	75.14597	362	-18.78334	362	-9.629068	362	-15.97885	362	-10.40174	362	-62.39122	362	-66.243	362	38.71451	362	35.21663	362	9.020357	362	8.300293	362
	363	-3.993009	363	-6.655657	363	-63.90833	363	-62.50508	363	81.32808	363	68.81129	363	35.89031	363	38.46991	363	-5.658616	363	-5.548189	363	-89.82484	363	-86.36728	363	71.85916	363	76.01976	363	-20.14684	363	-9.367136	363	-15.67385	363	-9.572822	363	-62.84929	363	-67.97979	363	40.67342	363	37.2184	363	8.581404	363	8.984072	363
	364	-4.581523	364	-6.869052	364	-63.36198	364	-64.66644	364	81.64681	364	69.72036	364	38.02216	364	37.18334	364	-6.232307	364	-5.153816	364	-89.97897	364	-85.06905	364	71.96387	364	73.52548	364	-20.03025	364	-7.990594	364	-15.97493	364	-10.69196	364	-63.40791	364	-67.1667	364	42.42077	364	39.2565	364	9.154433	364	11.1966	364
	365	-5.326889	365	-6.881231	365	-63.18867	365	-66.34884	365	82.04118	365	70.39721	365	39.52028	365	37.43687	365	-5.519147	365	-4.260502	365	-89.35342	365	-84.76321	365	73.50224	365	73.39013	365	-20.15871	365	-8.589376	365	-16.10089	365	-11.18625	365	-63.20934	365	-66.45906	365	42.91744	365	42.11451	365	9.78525	365	10.47518	365
	366	-5.345252	366	-6.540384	366	-63.89529	366	-67.15773	366	80.2478	366	70.92303	366	39.88588	366	36.19048	366	-4.380626	366	-1.606613	366	-88.55589	366	-84.25845	366	74.67487	366	73.70146	366	-19.99337	366	-7.505296	366	-16.54016	366	-11.3925	366	-62.16402	366	-65.85814	366	43.16573	366	42.08878	366	11.08944	366	12.74498	366
	367	-4.60298	367	-5.618415	367	-64.227	367	-68.21553	367	77.5826	367	71.36671	367	41.47697	367	35.64711	367	-4.020295	367	-2.158837	367	-86.92352	367	-83.65663	367	76.30037	367	76.72627	367	-17.52766	367	-3.088798	367	-16.8796	367	-10.8177	367	-60.87965	367	-63.79665	367	43.02283	367	42.16553	367	13.29282	367	16.52658	367
	368	-4.658551	368	-4.984764	368	-65.03364	368	-67.09098	368	73.67882	368	69.06261	368	42.96938	368	34.62061	368	-4.209772	368	-3.307836	368	-85.72241	368	-82.48656	368	78.49696	368	79.30911	368	-15.84696	368	-3.849376	368	-17.58728	368	-11.95698	368	-61.15156	368	-64.76518	368	43.16149	368	41.33868	368	14.53891	368	17.11655	368
	369	-4.489455	369	-3.151978	369	-66.16174	369	-65.48747	369	72.02205	369	68.17632	369	45.04784	369	36.56673	369	-3.900411	369	-5.169755	369	-84.44463	369	-83.77359	369	78.81988	369	80.43803	369	-14.79798	369	-4.004058	369	-18.07016	369	-11.38078	369	-58.84273	369	-64.29262	369	42.59455	369	39.24856	369	15.69057	369	18.28168	369
	370	-5.373662	370	-2.568832	370	-67.93894	370	-65.75503	370	71.10799	370	66.36607	370	45.52802	370	39.37827	370	-3.447484	370	-3.126056	370	-82.44974	370	-85.30552	370	79.61282	370	82.38155	370	-12.79561	370	-.859865	370	-18.59928	370	-10.67935	370	-58.28056	370	-66.7925	370	41.65127	370	37.18444	370	17.67409	370	19.66103	370
	371	-5.301022	371	-2.691523	371	-68.48472	371	-65.59141	371	67.9684	371	63.0606	371	45.7203	371	42.07088	371	-4.543912	371	-2.981531	371	-80.6714	371	-83.01204	371	81.00284	371	85.25396	371	-11.32181	371	.7380831	371	-19.37627	371	-10.91505	371	-57.17735	371	-65.29045	371	40.68493	371	35.87179	371	19.45188	371	20.38324	371
	372	-5.043571	372	-2.655034	372	-67.03646	372	-65.89435	372	65.74928	372	61.32468	372	44.50798	372	44.88676	372	-4.768585	372	-2.625714	372	-80.76326	372	-86.4836	372	83.1107	372	84.71303	372	-9.364645	372	1.161202	372	-19.18834	372	-10.79742	372	-56.40548	372	-64.17973	372	40.05781	372	33.98483	372	21.28367	372	20.87993	372
	373	-4.708857	373	-3.883595	373	-67.39985	373	-67.3216	373	65.27142	373	61.16715	373	42.37951	373	46.6845	373	-3.460016	373	-.8847459	373	-81.47433	373	-89.16188	373	84.29825	373	86.2941	373	-8.645915	373	4.116763	373	-19.27243	373	-11.4281	373	-56.60009	373	-63.89777	373	39.44031	373	33.40565	373	20.89834	373	21.82899	373
	374	-4.057734	374	-4.284165	374	-69.26582	374	-68.76573	374	66.65392	374	62.14078	374	45.17127	374	47.05436	374	-3.845881	374	-.9412932	374	-81.50938	374	-90.56517	374	85.46136	374	88.233	374	-5.539343	374	8.694773	374	-18.97578	374	-10.91756	374	-57.73599	374	-65.61014	374	39.80756	374	32.57861	374	21.36298	374	21.38634	374
	375	-4.303264	375	-4.372542	375	-71.97862	375	-69.23157	375	67.70173	375	62.6312	375	43.98813	375	46.69348	375	-2.45338	375	-1.311046	375	-82.32706	375	-90.42818	375	87.80577	375	90.02705	375	-5.269393	375	8.023775	375	-18.38738	375	-11.06143	375	-58.39176	375	-66.73943	375	39.99583	375	34.59313	375	19.84724	375	18.83951	375
	376	-4.714297	376	-3.109395	376	-73.32455	376	-68.53898	376	69.21804	376	65.67168	376	43.24104	376	46.92168	376	-2.11391	376	-1.59312	376	-83.16651	376	-88.83203	376	87.16281	376	90.49745	376	-6.395345	376	10.3498	376	-18.41736	376	-10.71569	376	-58.26715	376	-66.71582	376	40.67171	376	34.38506	376	20.9479	376	19.83529	376
	377	-5.241945	377	-2.425531	377	-73.56459	377	-68.82785	377	70.56561	377	68.2383	377	44.51353	377	49.19147	377	-1.481302	377	-.4182174	377	-85.21143	377	-87.72457	377	89.15422	377	92.47762	377	-5.559737	377	12.95184	377	-17.96086	377	-10.36776	377	-59.24503	377	-67.4688	377	40.74927	377	33.55352	377	21.45984	377	21.85417	377
	378	-6.034759	378	-2.009868	378	-73.87775	378	-68.89769	378	70.47441	378	67.92506	378	42.8578	378	46.40168	378	-.7212855	378	.6113365	378	-86.07304	378	-88.45764	378	91.07744	378	95.95895	378	-6.138272	378	11.00053	378	-17.14861	378	-10.14527	378	-59.92033	378	-65.39399	378	40.27157	378	35.03416	378	21.46508	378	23.03102	378
	379	-6.209202	379	-1.825368	379	-74.34252	379	-68.52726	379	70.84544	379	68.3935	379	41.50397	379	46.49855	379	-1.07758	379	-1.336821	379	-87.63652	379	-89.824	379	93.41361	379	98.26157	379	-5.965512	379	9.022044	379	-16.88575	379	-8.629175	379	-61.24562	379	-63.09179	379	40.03371	379	37.20644	379	21.57399	379	23.71191	379
	380	-5.115392	380	-2.18479	380	-75.10813	380	-68.43754	380	72.14064	380	67.84654	380	41.12508	380	44.06196	380	.1205895	380	.2186791	380	-88.6919	380	-90.6301	380	95.65306	380	97.19608	380	-6.035105	380	11.10712	380	-16.95336	380	-8.55927	380	-62.33518	380	-64.80933	380	40.12625	380	39.1253	380	21.53785	380	25.17523	380
	381	-5.147561	381	-2.246238	381	-75.40718	381	-67.25719	381	71.8213	381	66.20518	381	46.05446	381	42.34961	381	-3.000624E-02	381	3.307635	381	-89.90987	381	-90.80748	381	98.51485	381	100.5775	381	-5.862336	381	11.01269	381	-16.42406	381	-9.429364	381	-62.20225	381	-63.59046	381	39.93107	381	37.63925	381	21.18815	381	28.63534	381
	382	-3.788377	382	-2.322341	382	-74.89531	382	-65.83846	382	69.6142	382	65.25365	382	48.83839	382	40.34829	382	.116512	382	1.929083	382	-89.67957	382	-89.85255	382	99.76794	382	103.2207	382	-4.729353	382	8.926301	382	-16.83448	382	-11.84705	382	-62.3806	382	-62.73283	382	40.69027	382	37.51609	382	23.11928	382	32.42587	382
	383	-3.965043	383	-2.378129	383	-74.09549	383	-66.43991	383	67.66892	383	65.158	383	49.62512	383	38.90038	383	-.3470198	383	2.392459E-02	383	-89.59204	383	-88.95253	383	98.75841	383	103.8702	383	-4.307536	383	9.236066	383	-16.27127	383	-11.84408	383	-62.24716	383	-61.5547	383	40.88021	383	38.30075	383	23.15878	383	28.14859	383
	384	-4.162754	384	-3.095007	384	-73.77376	384	-67.25748	384	66.55196	384	64.01167	384	48.98939	384	37.56376	384	.7638922	384	2.096892	384	-90.32401	384	-90.00542	384	97.78265	384	104.2742	384	-2.596258	384	11.76571	384	-16.44007	384	-10.63923	384	-63.02509	384	-61.40347	384	41.17716	384	39.69729	384	25.08384	384	28.30028	384
	385	-4.145677	385	-2.98487	385	-72.39396	385	-66.77534	385	66.47547	385	62.63705	385	49.98258	385	35.94243	385	1.684489	385	.9550212	385	-90.78289	385	-89.04787	385	96.23875	385	103.1999	385	-1.493946	385	10.80462	385	-16.36296	385	-9.883435	385	-62.99164	385	-60.97762	385	40.83136	385	39.7474	385	26.51062	385	29.23485	385
	386	-3.209389	386	-2.205015	386	-71.6307	386	-66.9002	386	67.60048	386	63.95512	386	51.52816	386	38.52861	386	1.763426	386	-1.454948	386	-90.14554	386	-88.29729	386	93.73169	386	99.56555	386	.1061755	386	13.60877	386	-16.51295	386	-11.06858	386	-62.27869	386	-60.50972	386	41.74374	386	40.77934	386	26.42458	386	29.73558	386
	387	-3.173459	387	-3.188974	387	-70.68066	387	-68.22215	387	67.79452	387	63.90178	387	52.68218	387	41.3368	387	4.030859	387	2.796263	387	-89.28547	387	-88.76107	387	91.38684	387	99.54311	387	2.628285	387	16.71609	387	-17.19275	387	-11.90535	387	-61.04866	387	-60.08993	387	40.69063	387	41.84654	387	27.30214	387	32.81963	387
	388	-3.140038	388	-3.17484	388	-69.57747	388	-68.44553	388	66.71048	388	62.40592	388	52.27729	388	43.15089	388	4.663221	388	3.113654	388	-89.17965	388	-88.07694	388	90.14379	388	98.30482	388	4.91087	388	16.42434	388	-16.29268	388	-11.57047	388	-58.93141	388	-55.45821	388	40.94715	388	44.32828	388	28.13016	388	34.72967	388
	389	-3.469558	389	-2.253677	389	-69.2067	389	-68.96704	389	65.25987	389	62.43983	389	52.33698	389	44.03916	389	6.597956	389	2.9016	389	-90.73112	389	-88.34443	389	90.70956	389	97.18563	389	5.966881	389	17.24788	389	-16.65123	389	-11.7691	389	-57.41353	389	-54.96939	389	40.56815	389	42.77341	389	28.30948	389	34.0478	389
	390	-3.809638	390	-1.830424	390	-67.46254	390	-69.7588	390	63.67172	390	62.12626	390	52.34075	390	43.8648	390	6.873606	390	3.653496	390	-89.97571	390	-85.56087	390	89.35286	390	93.75101	390	6.930583	390	20.86022	390	-16.38009	390	-10.5012	390	-56.44876	390	-55.59646	390	39.79943	390	39.08219	390	27.75574	390	33.73058	390
	391	-4.133245	391	-1.770659	391	-67.55676	391	-70.73653	391	63.39783	391	62.4306	391	51.86568	391	46.25753	391	8.330883	391	5.03769	391	-88.25532	391	-84.17048	391	88.40708	391	90.64307	391	7.940862	391	23.18569	391	-15.82584	391	-8.87481	391	-56.46986	391	-55.67534	391	40.19177	391	38.71986	391	27.19625	391	31.25677	391
	392	-3.600702	392	-1.991961	392	-68.56852	392	-71.44593	392	62.08102	392	62.27813	392	50.33607	392	48.27941	392	9.213375	392	5.206965	392	-88.6965	392	-85.60876	392	88.15811	392	89.60371	392	7.15257	392	22.98077	392	-15.60502	392	-10.05745	392	-55.2912	392	-55.17503	392	40.59	392	39.6417	392	27.09916	392	28.02697	392
	393	-2.608083	393	-2.865611	393	-68.4833	393	-73.01428	393	62.061	393	64.59091	393	49.59219	393	50.21334	393	8.759743	393	3.322287	393	-87.87135	393	-85.87878	393	89.29631	393	91.1082	393	7.419228	393	25.37805	393	-15.36094	393	-10.95519	393	-53.56657	393	-53.79356	393	40.93272	393	41.0443	393	28.03263	393	28.05038	393
	394	-2.254626	394	-3.85022	394	-67.35969	394	-75.51683	394	62.91132	394	64.40059	394	48.83804	394	49.99035	394	8.117736	394	2.795074	394	-87.58962	394	-85.42148	394	88.9495	394	91.45372	394	7.370216	394	26.6342	394	-15.38453	394	-11.07036	394	-54.37135	394	-53.69373	394	41.01812	394	42.98058	394	28.32072	394	27.76233	394
	395	-3.210756	395	-4.325628	395	-67.50328	395	-75.14787	395	64.55638	395	64.57045	395	48.30626	395	48.56474	395	8.053006	395	2.65957	395	-88.41521	395	-86.55649	395	89.77065	395	93.01199	395	7.113659	395	26.14435	395	-14.93188	395	-10.37253	395	-53.92433	395	-51.07063	395	40.42578	395	41.85817	395	28.72381	395	28.52279	395
	396	-3.389424	396	-3.687108	396	-68.72379	396	-76.94531	396	67.69659	396	66.44828	396	49.38328	396	47.29205	396	7.798139	396	2.971686	396	-88.7288	396	-85.70616	396	88.91486	396	92.61417	396	7.934547	396	27.1982	396	-15.016	396	-10.29576	396	-54.39175	396	-51.39259	396	39.98135	396	39.54194	396	27.44817	396	27.31617	396
	397	-3.787982	397	-3.57826	397	-70.41033	397	-78.59121	397	70.08762	397	67.33917	397	51.60695	397	47.31405	397	7.318191	397	3.041806	397	-86.73341	397	-82.73766	397	87.90491	397	93.20657	397	8.603781	397	28.31904	397	-15.03195	397	-9.976607	397	-54.25762	397	-52.77227	397	40.03382	397	38.86889	397	27.47618	397	27.29657	397
	398	-3.225658	398	-4.600035	398	-70.65881	398	-78.94854	398	72.03122	398	68.23077	398	54.20638	398	49.73024	398	6.194997	398	.7390803	398	-84.98474	398	-81.53323	398	89.82444	398	94.42807	398	11.09841	398	30.54145	398	-15.45025	398	-9.665178	398	-53.94814	398	-53.21953	398	40.97794	398	40.18251	398	27.57654	398	26.99036	398
	399	-3.330304	399	-4.340793	399	-71.59507	399	-79.51025	399	73.36746	399	68.63261	399	54.09963	399	48.42387	399	7.534566	399	1.639599	399	-85.17451	399	-83.49936	399	91.54207	399	92.97606	399	13.51308	399	32.99957	399	-15.93107	399	-10.82469	399	-52.73437	399	-53.43119	399	41.74767	399	41.12631	399	28.49376	399	29.60497	399
	400	-2.768047	400	-4.097713	400	-73.48213	400	-80.64076	400	74.56313	400	69.54853	400	54.8154	400	48.33259	400	6.733559	400	.3157794	400	-84.04862	400	-87.39893	400	93.80237	400	95.25484	400	14.4559	400	34.10329	400	-16.27533	400	-11.15029	400	-52.16364	400	-52.41189	400	42.90505	400	42.20356	400	30.3157	400	33.1496	400
	401	-2.860949	401	-5.242335	401	-75.20911	401	-82.50294	401	75.52095	401	69.52595	401	56.36835	401	47.77369	401	6.52912	401	1.319647	401	-83.21474	401	-89.31676	401	96.15083	401	97.42769	401	19.91616	401	32.67187	401	-16.28972	401	-10.95804	401	-51.91387	401	-52.2381	401	44.61755	401	44.55843	401	31.15452	401	36.07739	401
	402	-3.058755	402	-5.125262	402	-74.68666	402	-82.03382	402	76.20259	402	71.87923	402	62.23762	402	44.63488	402	6.5146	402	9.278528E-02	402	-81.67094	402	-88.93221	402	96.83956	402	98.14925	402	21.85685	402	29.20207	402	-16.4125	402	-10.52888	402	-51.33839	402	-50.83655	402	45.69176	402	44.56686	402	32.22355	402	37.37202	402
	403	-3.338207	403	-5.29651	403	-76.19231	403	-83.5312	403	78.13061	403	76.06041	403	65.80898	403	43.51311	403	6.819645	403	1.878624	403	-82.75032	403	-88.35898	403	96.5125	403	98.70476	403	23.05956	403	26.69606	403	-17.18949	403	-10.59145	403	-50.95081	403	-51.87517	403	47.5789	403	43.33867	403	33.25765	403	36.60786	403
	404	-3.257665	404	-5.888283	404	-77.53105	404	-84.21904	404	78.46502	404	78.23648	404	65.22647	404	44.64146	404	6.763247	404	2.68657	404	-81.75487	404	-87.21702	404	93.89851	404	97.05845	404	23.9163	404	27.55998	404	-17.07433	404	-10.88791	404	-50.34541	404	-53.39067	404	48.9483	404	44.68846	404	34.31287	404	37.10688	404
	405	-3.848643	405	-5.918778	405	-78.86159	405	-82.10598	405	79.45531	405	77.95625	405	64.31593	405	46.41781	405	7.236903	405	3.684159	405	-81.8615	405	-87.14734	405	92.38844	405	95.89794	405	25.04918	405	27.97775	405	-16.91803	405	-11.06332	405	-49.44623	405	-53.68692	405	49.63503	405	46.08274	405	35.8181	405	37.27189	405
	406	-3.91569	406	-5.620603	406	-79.13547	406	-81.19588	406	76.74518	406	76.47022	406	62.81052	406	48.2674	406	6.73038	406	4.84106	406	-80.43667	406	-86.25803	406	90.50774	406	94.89934	406	26.03023	406	30.75643	406	-16.50824	406	-11.19773	406	-50.8982	406	-55.15486	406	49.08266	406	46.27228	406	36.0869	406	37.34809	406
	407	-4.193795	407	-6.206141	407	-80.37198	407	-79.5375	407	77.24059	407	74.71325	407	62.2868	407	48.01861	407	8.446756	407	4.205727	407	-81.8748	407	-86.57821	407	90.20184	407	95.55251	407	26.60629	407	35.53491	407	-16.73396	407	-10.5156	407	-51.1507	407	-54.32208	407	49.24854	407	46.38311	407	35.56632	407	36.34143	407
	408	-4.259437	408	-6.15528	408	-82.03172	408	-79.10681	408	75.01628	408	71.27804	408	62.05307	408	50.75025	408	9.370762	408	4.708645	408	-81.57394	408	-87.75497	408	89.21414	408	94.83432	408	28.79462	408	39.82948	408	-16.4642	408	-10.27171	408	-51.96541	408	-53.48567	408	49.22258	408	46.14901	408	35.73251	408	32.89436	408
	409	-4.052628	409	-4.971544	409	-80.779	409	-77.48059	409	73.00392	409	69.73271	409	60.68628	409	51.76328	409	11.07433	409	7.453532	409	-82.54427	409	-87.71404	409	90.71001	409	93.15706	409	28.72425	409	40.08593	409	-16.24312	409	-9.631903	409	-52.64386	409	-54.86126	409	48.39711	409	45.30039	409	36.07939	409	31.89499	409
	410	-3.82847	410	-4.162027	410	-78.95216	410	-78.10897	410	70.82377	410	70.25355	410	59.53927	410	55.61472	410	11.06735	410	8.331011	410	-83.14908	410	-88.66233	410	91.03804	410	93.28036	410	30.77018	410	47.46821	410	-15.98182	410	-9.895554	410	-53.27734	410	-57.77942	410	47.37849	410	45.37632	410	37.3297	410	33.94489	410
	411	-4.400086	411	-4.519691	411	-78.21452	411	-78.78755	411	69.63789	411	67.93808	411	57.47779	411	54.44397	411	11.51133	411	10.28568	411	-84.31248	411	-87.23989	411	91.65913	411	94.05959	411	34.46063	411	52.48177	411	-15.51228	411	-9.872365	411	-54.05434	411	-56.94461	411	46.29736	411	45.67627	411	38.55305	411	35.76273	411
	412	-4.821468	412	-4.548434	412	-78.19618	412	-77.50208	412	68.99092	412	67.71101	412	57.39078	412	54.48461	412	11.63041	412	6.195207	412	-85.44313	412	-88.33744	412	92.42149	412	92.89066	412	34.8302	412	50.54322	412	-15.58168	412	-10.01935	412	-54.65214	412	-54.66921	412	44.82806	412	44.46026	412	39.05854	412	36.84112	412
	413	-3.613459	413	-4.673263	413	-78.72103	413	-77.22611	413	67.81952	413	68.47047	413	57.47136	413	53.67212	413	11.56149	413	5.021843	413	-85.0694	413	-87.918	413	91.00848	413	89.97038	413	33.60727	413	45.84243	413	-16.1421	413	-9.588503	413	-56.07081	413	-56.53529	413	42.27058	413	42.37593	413	39.17489	413	38.44051	413
	414	-3.146089	414	-5.386222	414	-78.0957	414	-76.46817	414	65.25021	414	69.23137	414	58.4089	414	53.95531	414	11.48503	414	5.463879	414	-85.66233	414	-86.21144	414	89.36015	414	88.29441	414	34.49458	414	44.50616	414	-15.7303	414	-8.472991	414	-56.4383	414	-55.12032	414	41.20963	414	41.83404	414	41.09472	414	41.12811	414
	415	-2.717755	415	-5.174784	415	-77.20336	415	-75.83894	415	62.79212	415	68.31841	415	59.22402	415	55.08341	415	12.64085	415	7.110873	415	-85.65266	415	-86.96401	415	87.25804	415	86.23125	415	35.30626	415	42.07019	415	-16.28269	415	-9.869559	415	-56.45425	415	-54.98455	415	41.21729	415	42.57363	415	42.16655	415	41.26977	415
	416	-2.369638	416	-3.753759	416	-75.85899	416	-75.48022	416	63.8509	416	68.45921	416	60.35804	416	54.66853	416	13.86005	416	8.28164	416	-86.12536	416	-85.96941	416	85.44933	416	84.70427	416	35.45389	416	41.58612	416	-16.75412	416	-11.39826	416	-55.61541	416	-54.11457	416	41.16488	416	42.39505	416	44.08074	416	42.77274	416
	417	-2.820362	417	-3.514578	417	-74.06654	417	-76.31376	417	65.43918	417	69.66801	417	62.16534	417	53.272	417	12.81482	417	8.904883	417	-86.04756	417	-85.53703	417	86.33627	417	84.37568	417	37.31094	417	45.45523	417	-16.39822	417	-11.11444	417	-54.91284	417	-52.71407	417	41.36209	417	42.55656	417	45.05257	417	45.68407	417
	418	-3.623293	418	-3.86991	418	-73.47887	418	-76.08214	418	64.86864	418	69.6582	418	64.67126	418	50.79738	418	14.1453	418	6.449475	418	-87.58669	418	-86.197	418	88.47305	418	85.4435	418	39.32571	418	45.57879	418	-16.2183	418	-10.66934	418	-54.40867	418	-50.95286	418	41.74513	418	41.98564	418	47.17039	418	46.86504	418
	419	-2.88711	419	-3.710484	419	-71.96931	419	-75.32594	419	62.4499	419	71.72262	419	65.77165	419	50.88593	419	12.66702	419	4.721945	419	-86.50599	419	-85.46634	419	89.71916	419	86.95381	419	38.20676	419	44.57642	419	-16.84622	419	-9.750914	419	-53.5254	419	-48.5368	419	42.08744	419	40.64894	419	49.5196	419	47.98543	419
	420	-2.492972	420	-4.352458	420	-70.95532	420	-76.84542	420	61.78082	420	73.62048	420	68.12037	420	52.10209	420	12.96216	420	5.676251	420	-84.38179	420	-84.32218	420	90.23824	420	87.94247	420	38.89095	420	47.24198	420	-17.41206	420	-8.447139	420	-52.72099	420	-48.36375	420	42.17228	420	40.66497	420	52.08168	420	51.17764	420
	421	-2.787238	421	-5.70866	421	-70.39512	421	-77.55554	421	62.10326	421	71.16667	421	68.24131	421	51.01328	421	12.33409	421	4.63107	421	-84.19629	421	-82.07315	421	89.86747	421	88.87417	421	40.48082	421	48.30774	421	-16.84788	421	-9.109379	421	-51.26372	421	-46.64489	421	41.00679	421	40.69059	421	55.02331	421	54.50341	421
	422	-3.694128	422	-5.815312	422	-69.44019	422	-77.58118	422	63.31218	422	68.95818	422	70.38332	422	52.63704	422	13.06461	422	5.704261	422	-82.77701	422	-77.94722	422	89.78561	422	87.09032	422	41.42094	422	47.1453	422	-16.76026	422	-10.98563	422	-50.25653	422	-45.5777	422	40.1832	422	41.41814	422	55.1965	422	56.95082	422
	423	-3.90006	423	-4.605467	423	-69.11995	423	-77.72163	423	63.22486	423	68.61106	423	70.76765	423	52.9152	423	12.40892	423	5.25773	423	-80.28104	423	-74.88218	423	88.10808	423	84.33178	423	41.1893	423	48.12535	423	-16.27535	423	-11.38998	423	-49.93078	423	-45.05418	423	38.81736	423	39.73611	423	55.49455	423	58.48645	423
	424	-3.58302	424	-4.090661	424	-69.59579	424	-79.21684	424	63.05471	424	68.33566	424	70.84022	424	53.19459	424	12.42262	424	4.491554	424	-80.21114	424	-76.27944	424	87.72403	424	85.7375	424	44.01923	424	52.57899	424	-15.49994	424	-8.869537	424	-49.8138	424	-44.14332	424	38.21255	424	39.20555	424	53.20367	424	52.30971	424
	425	-3.600484	425	-4.128604	425	-69.15226	425	-79.71861	425	61.96821	425	68.33099	425	68.02439	425	54.58035	425	12.60957	425	6.282588	425	-79.87715	425	-80.33278	425	85.58544	425	84.99764	425	46.1183	425	51.82086	425	-14.99323	425	-8.452518	425	-49.82631	425	-43.71465	425	37.16254	425	39.42687	425	51.11922	425	47.9593	425
	426	-2.813145	426	-3.567289	426	-69.37851	426	-79.68885	426	61.83916	426	69.1717	426	66.92111	426	58.12648	426	12.63704	426	4.164414	426	-79.41702	426	-81.94053	426	82.10766	426	79.62959	426	46.33487	426	53.64284	426	-14.639	426	-10.27882	426	-49.18177	426	-42.65368	426	36.65768	426	39.99431	426	50.68886	426	40.3222	426
	427	-2.897475	427	-3.864984	427	-70.2238	427	-81.3508	427	61.39521	427	68.42963	427	66.81445	427	62.36258	427	12.15005	427	2.524265	427	-78.64642	427	-81.39867	427	79.58128	427	75.40504	427	46.9533	427	56.84781	427	-14.14709	427	-9.66667	427	-49.13956	427	-42.70085	427	35.81535	427	38.43855	427	49.78905	427	38.57723	427
	428	-1.824834	428	-3.413979	428	-70.35799	428	-80.8151	428	59.62994	428	66.26969	428	65.30721	428	62.70629	428	11.48643	428	3.68278	428	-78.40805	428	-79.13792	428	78.24525	428	74.43901	428	47.72987	428	56.067	428	-13.42928	428	-8.590289	428	-48.57627	428	-41.4618	428	34.63976	428	33.87826	428	48.34016	428	39.50132	428
	429	-.6153718	429	-1.82485	429	-70.76697	429	-79.72001	429	58.55954	429	65.7839	429	63.58661	429	63.62262	429	11.45704	429	.5509863	429	-79.52452	429	-78.01868	429	74.39253	429	72.32965	429	48.84977	429	54.74733	429	-13.37959	429	-8.052836	429	-48.13894	429	-41.068	429	33.97775	429	31.25705	429	46.91908	429	41.91161	429
	430	-.2524554	430	-.7967204	430	-71.41454	430	-80.79774	430	56.78474	430	63.97015	430	62.04401	430	62.234	430	11.53257	430	3.087173	430	-78.36475	430	-75.40902	430	70.99059	430	71.59547	430	49.62781	430	55.88459	430	-13.74192	430	-9.07372	430	-48.37387	430	-45.41785	430	33.61847	430	29.45516	430	45.13858	430	42.37749	430
	431	-1.1633	431	-.9422456	431	-73.19965	431	-80.62715	431	54.62394	431	62.01118	431	66.29155	431	62.56695	431	11.11414	431	3.044451	431	-76.86526	431	-75.13148	431	70.12863	431	71.94678	431	50.03447	431	56.50349	431	-13.99647	431	-9.273188	431	-46.44056	431	-44.67376	431	34.02613	431	30.44238	431	43.96811	431	42.11446	431
	432	-.5242696	432	-.976826	432	-73.77947	432	-80.3883	432	51.58227	432	59.46925	432	68.25002	432	61.66396	432	12.66758	432	4.230361	432	-75.50444	432	-77.76456	432	72.34608	432	74.0089	432	49.11881	432	54.39496	432	-14.36477	432	-9.979155	432	-45.7909	432	-44.24427	432	34.4794	432	31.7589	432	43.52343	432	42.04797	432
	433	1.58598	433	-1.267747	433	-73.0398	433	-80.30649	433	49.6303	433	57.08478	433	68.71059	433	60.33626	433	11.84917	433	3.401542	433	-76.10548	433	-80.68302	433	73.17571	433	72.86082	433	49.72607	433	54.19747	433	-15.18579	433	-9.832347	433	-44.65108	433	-42.84159	433	34.98989	433	32.15728	433	42.03645	433	42.85931	433
	434	1.8305	434	-2.537574	434	-73.60588	434	-82.01692	434	47.34776	434	54.91236	434	70.70441	434	60.47166	434	11.04814	434	1.683845	434	-74.16639	434	-81.81279	434	73.44237	434	67.64693	434	52.13887	434	57.13317	434	-15.38909	434	-9.826724	434	-43.99846	434	-42.03992	434	36.22849	434	33.39852	434	41.49295	434	42.57313	434
	435	1.455885	435	-3.624323	435	-74.7308	435	-80.72984	435	44.78783	435	52.27985	435	71.94149	435	59.20469	435	11.46438	435	1.958483	435	-75.02544	435	-81.82346	435	74.63174	435	65.07005	435	53.93536	435	56.49207	435	-16.04464	435	-10.05799	435	-43.2462	435	-40.64191	435	37.65115	435	34.3381	435	40.48901	435	40.98103	435
	436	.4027687	436	-2.440415	436	-75.26014	436	-78.79152	436	46.12272	436	51.64318	436	74.63456	436	60.69034	436	11.86409	436	.4745931	436	-74.98848	436	-80.21638	436	74.33556	436	64.79642	436	55.25333	436	58.26563	436	-16.56057	436	-10.33164	436	-42.88792	436	-41.24046	436	37.99988	436	34.73993	436	40.52854	436	41.14462	436
	437	.4181496	437	-2.163976	437	-76.03326	437	-79.33867	437	46.79353	437	50.13116	437	75.04872	437	59.96629	437	12.2882	437	2.909383	437	-74.22109	437	-79.70644	437	74.0284	437	68.41824	437	56.791	437	60.86909	437	-16.92669	437	-11.29097	437	-42.32564	437	-43.42566	437	38.30868	437	36.38494	437	41.59157	437	41.97036	437
	438	.9153525	438	-1.185284	438	-76.45386	438	-77.63877	438	44.51688	438	47.46107	438	75.86713	438	59.25231	438	12.71656	438	2.849082	438	-73.84433	438	-80.7318	438	72.4596	438	70.44058	438	57.41441	438	60.51215	438	-17.15095	438	-10.50507	438	-41.07863	438	-41.02644	438	38.96668	438	37.54798	438	41.81479	438	43.41537	438
	439	1.205462	439	-.4042338	439	-76.4035	439	-76.57424	439	41.85953	439	45.78935	439	75.37091	439	58.17846	439	14.49986	439	5.571408	439	-75.30209	439	-80.72552	439	72.5181	439	71.63301	439	58.66289	439	59.85513	439	-17.21598	439	-10.67946	439	-41.28132	439	-41.41823	439	39.2374	439	38.69085	439	41.73086	439	44.79386	439
	440	.3941755	440	-.195503	440	-76.16493	440	-75.10332	440	41.53278	440	45.26193	440	74.80782	440	56.45593	440	15.38218	440	5.896485	440	-76.34208	440	-80.72732	440	71.61653	440	71.61916	440	60.43147	440	64.2767	440	-16.71168	440	-10.67699	440	-41.69915	440	-41.94655	440	40.25504	440	38.56684	440	41.68848	440	44.55367	440
	441	1.150399E-02	441	-.1578386	441	-76.64411	441	-73.48708	441	41.14496	441	45.03088	441	74.82353	441	57.42087	441	16.50684	441	6.497229	441	-76.78102	441	-79.35861	441	73.51176	441	72.59006	441	63.91793	441	66.9736	441	-16.26524	441	-11.02726	441	-42.71932	441	-42.43736	441	41.96325	441	40.33894	441	40.80294	441	36.5655	441
	442	3.886819E-02	442	.1742381	442	-76.00758	442	-72.11894	442	40.62304	442	45.1337	442	73.95143	442	58.86901	442	17.91635	442	4.451928	442	-75.50103	442	-79.59105	442	73.62022	442	69.56708	442	65.82884	442	66.45454	442	-16.22902	442	-10.72629	442	-43.59045	442	-42.37449	442	42.91249	442	41.99385	442	40.37381	442	31.76932	442
	443	1.080961	443	.9549286	443	-74.42251	443	-71.76942	443	41.0122	443	47.91349	443	71.42318	443	61.23287	443	18.09394	443	4.048052	443	-76.80385	443	-81.34043	443	73.56619	443	65.45534	443	68.6217	443	70.57466	443	-15.59326	443	-10.42436	443	-43.29455	443	-42.57603	443	43.23216	443	43.31895	443	40.61937	443	31.41014	443
	444	1.053572	444	.1263253	444	-74.07767	444	-72.86439	444	41.64756	444	49.1746	444	69.19582	444	63.82081	444	17.65594	444	5.416343	444	-78.02998	444	-83.01928	444	74.16362	444	63.88926	444	70.89128	444	73.41722	444	-15.67637	444	-10.89445	444	-45.58918	444	-49.02965	444	43.83675	444	45.80854	444	39.80643	444	31.98352	444
	445	.4725397	445	-8.764295E-02	445	-74.57849	445	-72.24031	445	41.51801	445	49.99044	445	68.66917	445	64.11681	445	17.46067	445	4.807368	445	-79.17101	445	-82.36118	445	73.60052	445	61.93641	445	73.75864	445	74.79297	445	-15.03625	445	-9.637665	445	-47.35739	445	-48.80402	445	43.79116	445	42.70726	445	37.92175	445	31.99218	445
	446	1.581826	446	.6323151	446	-72.68617	446	-71.58054	446	42.42225	446	52.3296	446	67.54884	446	63.85806	446	16.64107	446	3.820855	446	-80.74901	446	-82.5657	446	72.48937	446	60.7663	446	73.11723	446	75.10531	446	-15.23035	446	-10.40266	446	-48.70698	446	-49.49047	446	43.37763	446	39.24879	446	36.33897	446	31.87104	446
	447	2.149808	447	.789112	447	-71.04372	447	-71.76743	447	44.27106	447	54.79766	447	67.36491	447	64.85782	447	16.66288	447	5.31442	447	-81.02476	447	-83.14827	447	69.89906	447	60.74502	447	74.26796	447	79.39321	447	-15.30982	447	-10.29486	447	-49.87161	447	-50.55875	447	43.31647	447	37.86703	447	34.91727	447	30.97902	447
	448	1.862605	448	1.074649	448	-70.06027	448	-72.07623	448	46.5983	448	57.3023	448	68.53063	448	66.24046	448	16.04108	448	3.430153	448	-81.75478	448	-83.08872	448	69.07135	448	61.92288	448	78.22298	448	83.61689	448	-15.97059	448	-11.84965	448	-50.72816	448	-49.65557	448	42.79653	448	38.80025	448	33.76712	448	29.07986	448
	449	1.652702	449	.6183277	449	-69.26906	449	-70.66917	449	48.38451	449	58.19186	449	69.5424	449	67.15938	449	15.49994	449	3.222995	449	-81.14492	449	-81.56789	449	68.23029	449	62.42215	449	78.57085	449	84.19189	449	-16.57284	449	-12.60159	449	-51.50855	449	-50.49591	449	41.23846	449	39.26951	449	33.13866	449	29.23822	449
	450	2.117489	450	1.506316	450	-68.58781	450	-70.03042	450	49.69393	450	59.79965	450	70.66911	450	66.58684	450	14.05369	450	.5692318	450	-81.33471	450	-81.13472	450	67.34496	450	60.76794	450	78.7294	450	80.71816	450	-16.65068	450	-12.31686	450	-51.51265	450	-50.07418	450	40.53132	450	39.21548	450	32.79828	450	31.10736	450
	451	2.175375	451	2.24506	451	-68.7765	451	-70.05143	451	50.11438	451	58.42977	451	72.49268	451	66.68032	451	14.11127	451	2.245744	451	-81.66576	451	-80.27642	451	67.80433	451	57.76557	451	79.99051	451	78.66429	451	-17.38932	451	-12.15006	451	-52.47526	451	-49.77509	451	39.39291	451	38.37041	451	31.87366	451	32.51687	451
	452	2.141101	452	2.688617	452	-67.63634	452	-69.7244	452	50.87283	452	57.26421	452	74.59009	452	64.61002	452	13.13975	452	2.608753	452	-80.87404	452	-78.08048	452	65.98244	452	54.59069	452	79.19495	452	75.97976	452	-17.58178	452	-11.49118	452	-51.8143	452	-48.05231	452	39.58252	452	37.50177	452	31.35571	452	32.8712	452
	453	1.761679	453	2.996026	453	-65.69907	453	-70.5164	453	51.42958	453	58.12032	453	76.61639	453	64.77395	453	13.88026	453	1.527407	453	-79.34023	453	-76.17443	453	64.6424	453	55.35689	453	80.10255	453	78.68861	453	-17.9297	453	-11.53633	453	-51.94291	453	-49.97252	453	40.69455	453	37.8766	453	31.59006	453	32.06743	453
	454	3.068888	454	2.845055	454	-65.09512	454	-72.02414	454	51.00046	454	57.76797	454	77.0463	454	64.66435	454	12.4027	454	-.9368825	454	-77.51469	454	-75.16379	454	64.96906	454	59.18665	454	80.8766	454	81.86176	454	-18.07421	454	-11.65771	454	-51.64683	454	-50.21302	454	41.75439	454	38.68763	454	32.08112	454	31.94027	454
	455	3.770463	455	2.451858	455	-64.83723	455	-71.58777	455	49.25735	455	56.76877	455	77.1233	455	64.12615	455	11.74469	455	-1.791552	455	-77.95381	455	-77.55041	455	65.37184	455	62.15283	455	80.91736	455	80.93649	455	-17.30832	455	-11.46824	455	-50.49994	455	-47.89905	455	42.62357	455	40.55717	455	32.3055	455	31.50896	455
	456	4.349964	456	3.176603	456	-65.25743	456	-71.43615	456	48.35508	456	54.56786	456	77.83037	456	63.38331	456	10.96674	456	-.5156317	456	-77.73626	456	-77.4744	456	67.22237	456	61.11704	456	81.54799	456	81.23689	456	-17.04379	456	-11.54915	456	-50.12152	456	-47.62983	456	43.59328	456	41.21299	456	31.69394	456	31.15626	456
	457	4.258407	457	4.638481	457	-65.5044	457	-71.673	457	49.27329	457	53.50477	457	77.62563	457	62.00534	457	10.89008	457	-3.611822	457	-76.73532	457	-77.32716	457	66.92262	457	58.5588	457	83.28816	457	83.75108	457	-16.9088	457	-10.79725	457	-50.07262	457	-46.95592	457	44.35846	457	41.74957	457	30.90072	457	29.34687	457
	458	3.092176	458	5.40342	458	-65.66474	458	-71.80626	458	48.32248	458	50.58482	458	77.2935	458	62.84227	458	11.25461	458	-2.582337	458	-75.53776	458	-76.51103	458	65.45696	458	56.98414	458	84.1793	458	84.11648	458	-16.56328	458	-10.56285	458	-49.9691	458	-47.2441	458	43.95121	458	39.61766	458	31.49806	458	27.18174	458
	459	2.674915	459	6.384004	459	-66.03629	459	-71.12917	459	47.62579	459	49.58639	459	77.21794	459	64.8452	459	12.12526	459	-1.846981	459	-74.8855	459	-74.53195	459	64.27389	459	55.78422	459	84.12183	459	83.35549	459	-16.285	459	-10.44665	459	-48.82122	459	-46.87771	459	42.78609	459	35.8882	459	30.64693	459	24.77022	459
	460	2.920231	460	6.762684	460	-66.9446	460	-71.12564	460	47.13969	460	50.68784	460	76.12179	460	67.9864	460	13.92656	460	-1.711585	460	-74.1578	460	-72.62068	460	63.26486	460	56.71967	460	85.14643	460	85.48058	460	-16.05102	460	-9.836049	460	-48.83274	460	-48.0226	460	42.49453	460	36.21468	460	30.38176	460	24.6266	460
	461	3.755697	461	5.713838	461	-67.27103	461	-72.57423	461	46.29448	461	48.62733	461	74.66551	461	68.68935	461	13.62462	461	-1.830398	461	-73.9248	461	-76.03121	461	62.07339	461	57.28557	461	85.57758	461	85.38734	461	-15.65409	461	-10.86831	461	-48.57936	461	-46.76414	461	40.39198	461	31.50767	461	29.68504	461	24.81142	461
	462	3.302714	462	5.603071	462	-65.46449	462	-71.97976	462	45.73221	462	46.77215	462	74.24283	462	69.17198	462	14.22437	462	-2.063596	462	-73.91917	462	-75.64413	462	60.03478	462	54.49605	462	86.95808	462	83.41156	462	-15.26354	462	-12.07769	462	-48.04542	462	-45.53953	462	39.37214	462	29.11306	462	28.81975	462	23.94833	462
	463	3.511918	463	5.210499	463	-66.21079	463	-73.24368	463	44.62214	463	47.17085	463	73.59618	463	70.02253	463	13.8499	463	-2.452197	463	-72.21944	463	-76.64703	463	60.00224	463	54.94899	463	88.43094	463	88.53944	463	-15.49878	463	-11.55831	463	-47.80746	463	-48.20538	463	38.38509	463	28.20544	463	27.79273	463	23.18948	463
	464	3.734571	464	5.465806	464	-67.38828	464	-72.85607	464	42.38396	464	46.22422	464	72.56124	464	69.61639	464	14.21928	464	-1.421278	464	-70.53645	464	-75.27025	464	58.95905	464	53.46526	464	93.01103	464	94.76177	464	-15.36703	464	-10.57083	464	-47.33943	464	-47.165	464	37.18769	464	28.45555	464	28.21801	464	21.9657	464
	465	3.68735	465	5.112888	465	-68.35632	465	-71.76208	465	40.10589	465	45.6452	465	72.87649	465	71.25484	465	14.32215	465	-.135181	465	-69.03514	465	-76.53719	465	58.47858	465	53.45866	465	95.14784	465	93.47212	465	-15.49196	465	-10.76294	465	-46.54627	465	-46.0442	465	35.08665	465	30.04822	465	27.87739	465	22.58583	465
	466	3.904675	466	6.729327	466	-67.15788	466	-71.64296	466	39.69634	466	45.05237	466	72.5334	466	71.36706	466	14.97552	466	1.341199	466	-68.75268	466	-77.19325	466	59.24204	466	54.39967	466	96.12047	466	88.02095	466	-15.90917	466	-12.48814	466	-45.68721	466	-47.44637	466	33.87333	466	30.89334	466	27.18539	466	22.67172	466
	467	3.88104	467	7.651304	467	-66.98966	467	-71.73983	467	40.06979	467	43.83772	467	73.70477	467	70.82162	467	13.97758	467	-1.177378	467	-68.20726	467	-76.19122	467	60.8428	467	56.79857	467	99.5078	467	91.39231	467	-16.43837	467	-12.22383	467	-45.539	467	-48.58432	467	32.19983	467	28.82065	467	27.49095	467	24.97627	467
	468	3.198449	468	8.066532	468	-67.56289	468	-69.32031	468	38.20657	468	41.21146	468	75.43896	468	68.09672	468	14.63011	468	-2.566717	468	-66.64574	468	-75.3068	468	62.03326	468	55.0155	468	100.9792	468	92.26278	468	-16.67791	468	-12.5515	468	-45.17892	468	-48.03049	468	31.12918	468	25.08566	468	26.65623	468	25.92048	468
	469	2.535963	469	9.080819	469	-68.84382	469	-66.6251	469	36.06982	469	41.64554	469	77.6382	469	68.94212	469	14.77855	469	-2.629074	469	-66.38247	469	-74.64342	469	63.60062	469	54.12692	469	101.6031	469	94.20383	469	-16.63297	469	-13.22219	469	-44.52328	469	-46.10437	469	30.3584	469	23.43078	469	27.11789	469	27.74991	469
	470	4.458529	470	9.584366	470	-70.0729	470	-65.68851	470	34.34333	470	43.3422	470	78.45726	470	70.29614	470	15.32428	470	-2.518675	470	-65.51398	470	-75.83584	470	64.13168	470	55.29894	470	101.645	470	98.61088	470	-16.99856	470	-13.10537	470	-44.61293	470	-48.62919	470	30.04937	470	23.88946	470	27.58817	470	26.90314	470
	471	5.468017	471	8.425607	471	-69.72144	471	-64.57348	471	33.45466	471	43.39558	471	78.66713	471	70.08699	471	15.58781	471	-.3596193	471	-65.70048	471	-76.74283	471	63.45936	471	54.9413	471	102.647	471	99.9559	471	-16.82084	471	-11.82491	471	-43.52479	471	-46.75539	471	29.4493	471	25.62924	471	27.02728	471	22.49072	471
	472	4.673203	472	8.050533	472	-68.91453	472	-63.87567	472	33.0169	472	44.83195	472	77.03094	472	70.13204	472	16.83817	472	1.753659	472	-65.42604	472	-76.3221	472	63.04422	472	54.89782	472	103.6323	472	100.0532	472	-16.94558	472	-13.79208	472	-43.87958	472	-47.14336	472	29.08726	472	26.13148	472	27.29005	472	22.15229	472
	473	3.029638	473	7.830745	473	-67.73768	473	-64.24014	473	32.99319	473	46.86277	473	78.5845	473	66.97337	473	18.013	473	2.841968	473	-63.87803	473	-71.37587	473	61.22593	473	54.63717	473	103.8308	473	100.4331	473	-16.55236	473	-13.93129	473	-44.82413	473	-48.02258	473	27.83627	473	24.9006	473	27.25297	473	24.38632	473
	474	4.016611	474	8.414001	474	-67.16982	474	-64.31531	474	34.3164	474	49.32044	474	78.79198	474	63.83378	474	17.89809	474	2.487341	474	-63.51194	474	-70.71558	474	61.35759	474	54.54944	474	102.9543	474	100.1721	474	-16.13987	474	-12.64025	474	-45.43712	474	-48.27642	474	27.03388	474	25.5269	474	26.28546	474	25.53704	474
	475	4.705379	475	8.76927	475	-68.61803	475	-62.75233	475	37.01852	475	52.18771	475	80.1014	475	61.50573	475	18.20731	475	2.908416	475	-64.84824	475	-73.39393	475	61.20323	475	54.57561	475	99.68309	475	94.56688	475	-16.46525	475	-12.37533	475	-46.58812	475	-49.84554	475	26.13375	475	24.08107	475	26.15445	475	23.83624	475
	476	3.962508	476	9.256436	476	-68.54089	476	-62.65209	476	39.29209	476	56.08428	476	80.47116	476	60.02406	476	18.3174	476	3.719662	476	-64.53291	476	-75.85547	476	58.74423	476	51.33988	476	96.98273	476	92.97148	476	-15.92133	476	-11.12489	476	-46.85167	476	-50.44715	476	25.99582	476	20.85271	476	25.68755	476	22.28234	476
	477	3.504717	477	8.616729	477	-65.99327	477	-63.04282	477	41.91193	477	58.60426	477	78.28222	477	60.96955	477	19.44756	477	2.427994	477	-66.07199	477	-75.52029	477	57.2007	477	49.06348	477	96.65414	477	94.7037	477	-16.18086	477	-12.15906	477	-48.66553	477	-51.90601	477	24.51548	477	20.96351	477	24.88476	477	20.76708	477
	478	3.369525	478	8.014816	478	-64.56421	478	-62.94481	478	44.6913	478	58.14247	478	74.44096	478	60.91985	478	18.73025	478	2.378815	478	-67.6636	478	-74.91418	478	55.13176	478	45.68663	478	95.96428	478	92.60909	478	-15.54789	478	-12.259	478	-48.65287	478	-49.70543	478	23.35681	478	20.9168	478	23.63152	478	19.82672	478
	479	4.224562	479	8.681105	479	-63.97652	479	-63.60657	479	49.0872	479	59.19634	479	72.05072	479	63.16848	479	17.52849	479	2.950936	479	-68.3013	479	-73.8034	479	52.65762	479	41.75452	479	95.04381	479	90.34965	479	-15.49253	479	-11.61242	479	-49.178	479	-51.56316	479	21.95885	479	20.60862	479	22.49967	479	18.69745	479
	480	3.919299	480	9.030041	480	-63.06404	480	-64.28365	480	50.54248	480	57.94954	480	69.0484	480	64.06486	480	18.59301	480	5.635274	480	-68.72244	480	-72.7346	480	51.50975	480	42.16572	480	94.33287	480	90.19972	480	-15.533	480	-11.08729	480	-50.61931	480	-54.15434	480	21.59513	480	21.71407	480	22.44626	480	17.41844	480
	481	3.356254	481	8.706633	481	-61.85931	481	-63.74968	481	49.65408	481	55.64745	481	71.19786	481	63.70539	481	16.74151	481	3.778987	481	-69.13817	481	-72.22611	481	49.17287	481	41.02769	481	94.55582	481	89.05758	481	-15.81892	481	-12.90024	481	-50.70076	481	-53.19972	481	22.39011	481	22.62076	481	22.1055	481	16.59984	481
	482	3.676907	482	8.523195	482	-61.53091	482	-64.10433	482	47.73106	482	53.48442	482	72.45998	482	63.44387	482	17.94681	482	4.425159	482	-70.46444	482	-73.51585	482	46.69687	482	37.3273	482	92.97119	482	85.67244	482	-15.98314	482	-14.0216	482	-50.68607	482	-51.7462	482	23.107	482	23.75823	482	22.65813	482	16.8766	482
	483	3.518085	483	7.731	483	-60.0174	483	-63.77607	483	46.71075	483	53.19339	483	71.12917	483	60.58934	483	18.35927	483	3.640296	483	-70.12947	483	-71.75908	483	44.79802	483	32.36523	483	90.44064	483	84.55716	483	-16.05826	483	-14.58957	483	-50.36142	483	-50.01972	483	22.60344	483	22.78046	483	22.75269	483	18.28485	483
	484	4.864397	484	7.923182	484	-59.12649	484	-63.89732	484	44.98308	484	51.3022	484	70.02673	484	59.64535	484	18.28149	484	3.795943	484	-70.54745	484	-70.72542	484	42.23524	484	32.01711	484	89.47041	484	84.00932	484	-15.90293	484	-13.63806	484	-51.08324	484	-47.84811	484	23.58749	484	22.93787	484	22.71583	484	19.54154	484
	485	4.127488	485	7.059199	485	-58.15005	485	-63.77178	485	42.05724	485	48.35379	485	69.04601	485	57.31123	485	17.46848	485	2.399301	485	-70.02213	485	-69.9213	485	38.70133	485	29.80382	485	89.17006	485	80.16603	485	-16.5756	485	-13.48533	485	-50.44289	485	-46.37938	485	23.28267	485	20.99659	485	23.43602	485	19.07958	485
	486	4.481187	486	7.850635	486	-58.30717	486	-63.41748	486	39.91688	486	47.37101	486	69.25136	486	57.53698	486	18.1337	486	2.907447	486	-69.41315	486	-69.18476	486	35.23741	486	27.80528	486	89.38921	486	79.3399	486	-16.78361	486	-13.45523	486	-49.72081	486	-48.61152	486	24.52958	486	21.23713	486	23.15986	486	19.03744	486
	487	4.805869	487	8.61898	487	-58.13171	487	-64.70978	487	37.09543	487	46.18586	487	70.32762	487	56.86705	487	20.06545	487	4.420769	487	-69.25883	487	-69.44173	487	31.88561	487	27.39824	487	90.36047	487	80.60267	487	-17.09016	487	-14.0623	487	-49.50973	487	-49.70161	487	25.43724	487	21.53871	487	24.77833	487	19.7016	487
	488	4.598035	488	9.482592	488	-57.74202	488	-64.15003	488	33.58688	488	43.97812	488	69.84069	488	55.3265	488	20.33554	488	3.816428	488	-67.81099	488	-68.14935	488	30.14812	488	26.33162	488	90.40807	488	78.39259	488	-16.75999	488	-13.42143	488	-48.46977	488	-46.19945	488	24.97206	488	21.66528	488	24.63326	488	20.2927	488
	489	3.995925	489	10.13612	489	-58.13305	489	-64.50317	489	30.16683	489	42.69484	489	69.47283	489	53.5373	489	20.6049	489	3.744086	489	-67.78445	489	-67.49523	489	30.23843	489	25.61189	489	89.18542	489	75.6945	489	-17.24306	489	-13.87592	489	-48.10129	489	-45.09298	489	25.02086	489	21.10176	489	24.23097	489	20.39974	489
	490	3.550492	490	10.43129	490	-58.40908	490	-64.78154	490	27.61586	490	41.78343	490	70.1669	490	50.7466	490	20.15119	490	3.839782	490	-66.21539	490	-68.04694	490	31.26045	490	26.16069	490	87.75443	490	76.57437	490	-16.6053	490	-13.16321	490	-48.06189	490	-43.41306	490	23.60849	490	20.27477	490	23.99625	490	20.2751	490
	491	2.750433	491	9.001423	491	-58.35136	491	-64.58635	491	25.91572	491	41.13588	491	69.96906	491	50.26188	491	21.26259	491	5.665722	491	-66.07683	491	-68.15963	491	32.37709	491	27.0786	491	87.30262	491	76.56667	491	-16.33424	491	-12.66132	491	-48.39708	491	-43.05973	491	24.12737	491	21.36602	491	24.01364	491	19.54689	491
[truncated: 16 more columns]
