# Supplementary material for: A single Musashi gene allele is sufficient to maintain mouse photoreceptor cells
Source: PLoS One. 2026 May 14;21(5):e0338576. doi: 10.1371/journal.pone.0338576 (PMC13175383; doi:10.1371/journal.pone.0338576)
Supplement: S3 File — (ZIP) [file pone.0338576.s012.zip › Supplementary_data_1_RawERG_data_and_R-code/5th batch/D56_Msi TKO_CONE_070125.CSV]

Information	Record_No	4859	Record_No	4860	Record_No	4869	Record_No	4870	Record_No	4879	Record_No	4880	Record_No	4889	Record_No	4890
	Animal ID	1250	Animal ID	1250	Animal ID	1284	Animal ID	1284	Animal ID	1286	Animal ID	1286	Animal ID	1288	Animal ID	1288
	Session		Session		Session		Session		Session		Session		Session		Session
	Species/Breed		Species/Breed		Species/Breed		Species/Breed		Species/Breed		Species/Breed		Species/Breed		Species/Breed
	Study protocol #		Study protocol #		Study protocol #		Study protocol #		Study protocol #		Study protocol #		Study protocol #		Study protocol #
	Birthdate	Dec/30/1899	Birthdate	Dec/30/1899	Birthdate	Dec/30/1899	Birthdate	Dec/30/1899	Birthdate	Dec/30/1899	Birthdate	Dec/30/1899	Birthdate	Dec/30/1899	Birthdate	Dec/30/1899
	TestDate	Jul/01/2025	TestDate	Jul/01/2025	TestDate	Jul/01/2025	TestDate	Jul/01/2025	TestDate	Jul/01/2025	TestDate	Jul/01/2025	TestDate	Jul/01/2025	TestDate	Jul/01/2025
	TestTime	20:21:33	TestTime	20:21:33	TestTime	20:43:26	TestTime	20:43:26	TestTime	21:03:18	TestTime	21:03:18	TestTime	21:24:08	TestTime	21:24:08
	Protocol	SARO PHOTOPIC CONE	Protocol	SARO PHOTOPIC CONE	Protocol	SARO PHOTOPIC CONE	Protocol	SARO PHOTOPIC CONE	Protocol	SARO PHOTOPIC CONE	Protocol	SARO PHOTOPIC CONE	Protocol	SARO PHOTOPIC CONE	Protocol	SARO PHOTOPIC CONE
	Step_No	2	Step_No	2	Step_No	2	Step_No	2	Step_No	2	Step_No	2	Step_No	2	Step_No	2
	Label	R	Label	L	Label	R	Label	L	Label	R	Label	L	Label	R	Label	L
	Stimulus	WHT Phot WHT 3dB Flash	Stimulus	WHT Phot WHT 3dB Flash	Stimulus	WHT Phot WHT 3dB Flash	Stimulus	WHT Phot WHT 3dB Flash	Stimulus	WHT Phot WHT 3dB Flash	Stimulus	WHT Phot WHT 3dB Flash	Stimulus	WHT Phot WHT 3dB Flash	Stimulus	WHT Phot WHT 3dB Flash
	Low cut (Hz)	0.3	Low cut (Hz)	0.3	Low cut (Hz)	0.3	Low cut (Hz)	0.3	Low cut (Hz)	0.3	Low cut (Hz)	0.3	Low cut (Hz)	0.3	Low cut (Hz)	0.3
	High cut (Hz)	500	High cut (Hz)	500	High cut (Hz)	500	High cut (Hz)	500	High cut (Hz)	500	High cut (Hz)	500	High cut (Hz)	500	High cut (Hz)	500
	Notch	OFF	Notch	OFF	Notch	OFF	Notch	OFF	Notch	OFF	Notch	OFF	Notch	OFF	Notch	OFF
Cursor #	4859 Time	4859 Amp	4860 Time	4860 Amp	4869 Time	4869 Amp	4870 Time	4870 Amp	4879 Time	4879 Amp	4880 Time	4880 Amp	4889 Time	4889 Amp	4890 Time	4890 Amp
1
2
3
4
5
6
7
8
9
10
Wave Data	4859 Time	4859 Amp	4860 Time	4860 Amp	4869 Time	4869 Amp	4870 Time	4870 Amp	4879 Time	4879 Amp	4880 Time	4880 Amp	4889 Time	4889 Amp	4890 Time	4890 Amp
	-20	4.958388	-20	-1.768569	-20	-1.335988	-20	3.859323	-20	.2764253	-20	2.535768	-20	3.150581	-20	6.909524
	-19	5.38627	-19	-1.873858	-19	-1.375547	-19	4.129356	-19	.5015054	-19	2.774959	-19	3.372823	-19	7.287879
	-18	5.990423	-18	-1.843199	-18	-1.355322	-18	4.328445	-18	.67399	-18	3.178459	-18	3.49908	-18	7.926154
	-17	6.530262	-17	-1.737482	-17	-1.446426	-17	4.77133	-17	.7763741	-17	3.671269	-17	3.532268	-17	8.227878
	-16	6.753673	-16	-1.762406	-16	-1.745957	-16	5.099777	-16	.962231	-16	4.087431	-16	3.375447	-16	8.558974
	-15	7.120191	-15	-1.649262	-15	-1.855668	-15	5.606366	-15	1.237683	-15	4.414886	-15	3.03643	-15	8.883384
	-14	6.654717	-14	-.9100008	-14	-1.429169	-14	5.058391	-14	.8461494	-14	3.563295	-14	3.623807	-14	8.062444
	-13	6.95708	-13	-1.450012	-13	-1.71649	-13	5.469648	-13	1.249413	-13	3.813496	-13	3.621871	-13	8.148564
	-12	7.279174	-12	-1.653415	-12	-1.817725	-12	5.344752	-12	.9198456	-12	4.759691	-12	3.511724	-12	9.802386
	-11	7.054929	-11	-1.814696	-11	-1.946504	-11	5.801282	-11	.5895135	-11	4.973153	-11	3.512444	-11	8.911345
	-10	6.989695	-10	-2.373977	-10	-2.42226	-10	5.797324	-10	1.419129	-10	4.747217	-10	2.376002	-10	9.036963
	-9	7.785547	-9	-1.693472	-9	-1.801858	-9	6.166799	-9	2.402045	-9	4.632467	-9	1.572735	-9	9.338597
	-8	7.181168	-8	-2.043878	-8	-2.61845	-8	7.681986	-8	3.175653	-8	4.501214	-8	2.030387	-8	9.182923
	-7	6.081828	-7	-1.85524	-7	-1.982813	-7	8.079197	-7	2.64233	-7	4.937051	-7	2.369067	-7	9.374861
	-6	5.34434	-6	-1.903187	-6	-3.170997	-6	8.781275	-6	1.374362	-6	4.872766	-6	2.166023	-6	7.26462
	-5	4.053163	-5	-2.232118	-5	-2.278707	-5	8.760524	-5	1.457106	-5	5.150358	-5	2.197865	-5	7.564706
	-4	5.36364	-4	-1.595723	-4	-1.665377	-4	7.140251	-4	2.723386	-4	6.037744	-4	2.617467	-4	9.104305
	-3	5.029576	-3	-1.984799	-3	-2.155299	-3	6.036822	-3	3.431323	-3	5.977569	-3	2.63727	-3	11.93233
	-2	4.908757	-2	-1.971796	-2	-.9747127	-2	6.644629	-2	3.434761	-2	6.116476	-2	2.752752	-2	10.96879
	-1	4.433609	-1	-.9607834	-1	-2.347584	-1	7.305549	-1	3.285456	-1	6.522181	-1	3.207856	-1	10.05294
	0	6.07051	0	.3692259	0	-2.136947	0	7.780855	0	3.77598	0	6.440331	0	2.828401	0	10.60585
	1	5.184096	1	-8.088144E-02	1	-4.877706	1	7.734024	1	1.911308	1	6.757339	1	1.435695	1	8.952572
	2	9.627755	2	.8608634	2	-1.415038	2	5.148885	2	4.524169	2	5.943452	2	4.977223	2	9.859011
	3	9.775857	3	.9260149	3	-2.275505	3	6.177068	3	4.786874	3	6.340373	3	4.037457	3	8.651836
	4	9.727992	4	1.850138	4	-3.067209	4	6.667394	4	4.243715	4	7.199479	4	2.531813	4	10.34556
	5	9.761559	5	2.412185	5	-3.131978	5	7.439906	5	3.729227	5	7.848362	5	1.620076	5	9.316672
	6	9.483852	6	.4234634	6	-4.235147	6	5.987218	6	3.03635	6	6.565813	6	1.800892	6	9.00785
	7	9.637639	7	-.8529204	7	-5.71327	7	5.010859	7	3.063762	7	5.297859	7	.1549559	7	7.296714
	8	8.842663	8	-1.332089	8	-5.391902	8	4.686845	8	2.08713	8	3.033601	8	-1.967931	8	5.464716
	9	5.54259	9	-2.441172	9	-7.612691	9	3.812196	9	5.374336E-02	9	.4092087	9	-3.402522	9	5.048526
	10	3.395301	10	-3.338007	10	-9.748984	10	2.480273	10	-2.742748	10	-1.531065	10	-6.043096	10	1.160569
	11	2.006862	11	-3.80655	11	-11.75597	11	-.766728	11	-6.22774	11	-4.028745	11	-9.679178	11	-1.77856
	12	-.86939	12	-6.344739	12	-14.35742	12	-2.00535	12	-8.772565	12	-5.948123	12	-11.7928	12	-4.468588
	13	-2.61502	13	-8.770463	13	-16.8494	13	-5.064227	13	-10.72046	13	-7.879446	13	-14.69983	13	-6.317853
	14	-4.420646	14	-10.90817	14	-18.12158	14	-7.646131	14	-13.03817	14	-10.53872	14	-15.83663	14	-5.411487
	15	-5.991598	15	-11.95832	15	-19.2626	15	-8.219045	15	-14.71061	15	-11.28592	15	-15.09999	15	-5.931082
	16	-7.652919	16	-12.80624	16	-19.26787	16	-8.041629	16	-15.04795	16	-11.7019	16	-14.00957	16	-6.443598
	17	-7.274023	17	-12.3405	17	-17.68904	17	-5.597418	17	-13.94783	17	-12.13351	17	-12.594	17	-3.913182
	18	-6.25529	18	-12.80309	18	-17.21876	18	-3.520408	18	-13.25462	18	-11.63576	18	-9.853738	18	-2.67659
	19	-5.605314	19	-12.91698	19	-16.37512	19	-3.090598	19	-12.44014	19	-11.10542	19	-6.647157	19	1.238024
	20	-5.125325	20	-12.89714	20	-14.38831	20	-2.260073	20	-11.69164	20	-9.448661	20	-3.566585	20	5.289067
	21	-4.633641	21	-12.0066	21	-11.56457	21	.1794791	21	-9.631826	21	-8.153733	21	.3294922	21	10.24661
	22	-4.428	22	-10.82486	22	-8.038671	22	4.060763	22	-7.419901	22	-6.576016	22	5.479889	22	17.28382
	23	-3.686514	23	-10.54167	23	-.8623847	23	12.91215	23	-5.121353	23	-3.49281	23	14.31229	23	26.88278
	24	-2.94156	24	-10.11856	24	10.52231	24	24.41346	24	-1.721595	24	1.773902	24	24.47703	24	38.54588
	25	-2.913115	25	-9.51717	25	24.6854	25	40.32203	25	3.867386	25	9.98006	25	38.05542	25	52.52797
	26	-3.327004	26	-7.429448	26	38.23959	26	55.08816	26	12.21495	26	20.84542	26	51.47949	26	62.05367
	27	-.8087242	27	-3.055804	27	53.271	27	69.18253	27	22.59252	27	33.08344	27	64.12744	27	71.9159
	28	5.029391	28	4.277841	28	63.53744	28	79.41228	28	33.65477	28	44.50318	28	73.54755	28	75.41537
	29	12.49485	29	13.52668	29	72.308	29	85.72176	29	43.86968	29	54.80788	29	79.15272	29	75.43775
	30	22.27262	30	23.58978	30	74.87566	30	87.29781	30	52.87734	30	62.95641	30	80.86525	30	72.44717
	31	31.69052	31	32.80581	31	71.89677	31	83.50227	31	59.77406	31	67.83456	31	78.91192	31	67.82224
	32	40.08727	32	40.20675	32	66.60558	32	78.80492	32	63.94582	32	71.26213	32	75.59892	32	62.5863
	33	47.88835	33	47.20264	33	59.36322	33	72.25143	33	64.60099	33	70.08749	33	70.82887	33	54.33191
	34	54.72712	34	52.46773	34	51.92922	34	65.67008	34	62.25413	34	66.5201	34	64.70278	34	48.14583
	35	59.29757	35	55.84773	35	44.14799	35	57.75068	35	59.197	35	61.30392	35	58.62829	35	42.30978
	36	60.71326	36	56.17257	36	37.93806	36	50.98769	36	54.73491	36	55.43551	36	53.67617	36	42.63741
	37	60.89614	37	54.03106	37	33.94172	37	47.80457	37	49.87548	37	49.61937	37	52.14375	37	48.41558
	38	59.37803	38	51.33004	38	37.75504	38	51.35583	38	44.79071	38	43.43061	38	56.05559	38	60.32255
	39	56.11763	39	48.01563	39	50.67413	39	64.20036	39	39.03314	39	37.8761	39	63.55623	39	73.02078
	40	53.41555	40	44.79338	40	68.72403	40	81.87915	40	34.69207	40	33.72635	40	74.74043	40	86.6753
	41	49.9007	41	40.35003	41	85.90812	41	101.1193	41	31.25729	41	31.80356	41	86.902	41	96.29369
	42	44.63898	42	35.30491	42	100.8719	42	116.5438	42	30.73682	42	34.29666	42	99.65971	42	103.4201
	43	38.42204	43	29.1333	43	108.8465	43	124.5324	43	33.82657	43	42.65741	43	109.2166	43	104.8007
	44	32.88577	44	23.98368	44	113.8526	44	128.3826	44	41.50424	44	54.20026	44	115.4223	44	103.0271
	45	28.76797	45	21.46346	45	114.5847	45	126.8273	45	53.25249	45	67.45602	45	117.7406	45	97.09821
	46	26.41881	46	21.34037	46	110.1922	46	120.8043	46	65.57833	46	78.23603	46	115.8769	46	89.80351
	47	26.00645	47	23.34313	47	102.6803	47	113.7302	47	76.36185	47	86.92601	47	111.3033	47	81.35439
	48	27.87272	48	27.62972	48	91.7849	48	104.3317	48	84.11357	48	92.55483	48	103.0296	48	71.9862
	49	29.88479	49	32.73841	49	80.57461	49	93.17689	49	89.40388	49	95.81507	49	93.08261	49	62.15495
	50	35.96692	50	38.95691	50	66.81913	50	79.90627	50	91.62174	50	95.618	50	82.3995	50	52.12331
	51	43.10923	51	44.41221	51	53.39486	51	66.46775	51	90.8414	51	92.94156	51	71.03815	51	43.90585
	52	49.45221	52	50.54207	52	41.67411	52	55.32978	52	88.02824	52	87.46484	52	60.57706	52	36.70872
	53	54.5151	53	55.17698	53	29.98909	53	44.73033	53	83.29056	53	79.80883	53	50.41562	53	29.81549
	54	59.35931	54	58.97238	54	20.23216	54	35.86006	54	76.6605	54	70.36758	54	41.42409	54	25.86675
	55	61.55916	55	59.55069	55	11.773	55	27.39194	55	68.39954	55	59.03947	55	33.73522	55	22.22591
	56	62.97644	56	58.50008	56	4.644045	56	21.78606	56	58.93068	56	48.31843	56	27.73644	56	18.90332
	57	64.14883	57	56.79597	57	.7451736	57	17.1491	57	50.09825	57	38.38496	57	23.04051	57	18.27792
	58	62.40079	58	53.78052	58	-1.703678	58	14.47911	58	41.94928	58	29.92655	58	19.23832	58	14.76114
	59	59.36704	59	51.27423	59	-2.970248	59	14.02037	59	34.32597	59	22.72102	59	16.8344	59	14.74047
	60	55.71112	60	47.55799	60	-2.605313	60	14.48791	60	27.5013	60	15.86962	60	15.01953	60	14.47507
	61	52.49427	61	44.03679	61	-2.20372	61	15.46468	61	21.57219	61	11.28958	61	14.17325	61	14.45644
	62	49.28706	62	40.80776	62	-.5402228	62	14.96199	62	17.62891	62	8.515043	62	13.23818	62	12.96066
	63	45.83669	63	36.83791	63	.1583575	63	13.50896	63	14.38351	63	5.972994	63	13.04503	63	12.14813
	64	42.5731	64	33.16455	64	-.40775	64	11.27468	64	12.23632	64	5.264458	64	12.15214	64	10.93527
	65	38.24379	65	28.93695	65	-.9135821	65	9.634841	65	10.90964	65	4.739645	65	12.14588	65	12.13731
	66	34.8139	66	25.23791	66	-1.75758	66	9.181649	66	10.87357	66	5.6279	66	11.2744	66	10.40234
	67	33.39003	67	22.42948	67	-1.911373	67	9.372048	67	11.22911	67	5.831907	67	11.40622	67	9.851633
	68	31.50458	68	19.65887	68	-2.369575	68	8.006068	68	11.60549	68	6.965997	68	10.64954	68	8.589007
	69	28.96791	69	17.4699	69	-3.759407	69	8.510755	69	12.41507	69	7.858976	69	9.485758	69	8.420074
	70	27.42098	70	15.77658	70	-4.077235	70	8.861686	70	12.83095	70	7.859111	70	8.978842	70	7.867086
	71	25.33509	71	13.91308	71	-2.925004	71	9.462679	71	12.89054	71	8.498402	71	7.900146	71	7.739177
	72	22.98933	72	11.90069	72	-2.950096	72	9.953622	72	13.73494	72	8.987664	72	6.621902	72	7.813041
	73	21.43124	73	10.78725	73	-3.600456	73	9.447404	73	13.59626	73	8.87629	73	5.334371	73	5.790731
	74	20.4426	74	9.991047	74	-3.027542	74	9.593412	74	12.95116	74	8.965594	74	4.343515	74	4.667032
	75	18.59303	75	9.220353	75	-1.71469	75	9.381502	75	13.30733	75	8.94913	75	2.858403	75	3.281101
	76	16.41937	76	8.442287	76	-1.821303	76	9.059422	76	13.22061	76	8.076558	76	1.755748	76	1.521656
	77	14.94841	77	8.108969	77	-2.019351	77	9.509476	77	12.9108	77	6.754809	77	.4624686	77	1.180391
	78	13.77358	78	8.386661	78	-1.635622	78	8.936126	78	12.44786	78	5.971461	78	-.5613812	78	.7574627
	79	13.91686	79	9.824406	79	-1.260882	79	9.142761	79	11.45259	79	4.566668	79	-1.012068	79	9.678499E-02
	80	13.8605	80	10.90867	80	-1.654407	80	8.326419	80	10.98668	80	4.418735	80	-1.394974	80	-.6863272
	81	13.32662	81	11.80435	81	-2.274847	81	6.25425	81	9.86584	81	2.891101	81	-2.127394	81	-1.391972
	82	14.29521	82	13.00317	82	-2.986983	82	5.003705	82	9.737707	82	3.114535	82	-1.882477	82	-1.968728
	83	14.877	83	13.91209	83	-3.323856	83	3.485851	83	9.299526	83	2.408446	83	-2.425333	83	-1.209681
	84	17.30125	84	16.14973	84	-4.56244	84	3.758891	84	10.03677	84	1.250147	84	-2.989517	84	-2.118629
	85	18.21573	85	16.72327	85	-4.440474	85	3.106072	85	9.742278	85	.7805067	85	-3.850502	85	-2.466646
	86	20.82846	86	18.60504	86	-4.40902	86	2.927384	86	10.11847	86	.3839706	86	-4.729176	86	-2.585563
	87	21.40398	87	18.60008	87	-4.127724	87	2.07634	87	9.302747	87	.5666285	87	-5.787295	87	-5.395131
	88	21.36882	88	17.70506	88	-5.179418	88	1.628105	88	7.867925	88	2.118206E-02	88	-7.205053	88	-5.47752
	89	22.24512	89	17.37635	89	-6.422342	89	-.1931054	89	6.8013	89	-.523936	89	-7.481984	89	-6.765784
	90	21.68773	90	16.04944	90	-6.754067	90	-1.264821	90	6.176496	90	-1.520287	90	-8.663235	90	-6.957634
	91	21.88864	91	15.27651	91	-6.623092	91	-.5882441	91	6.325851	91	-3.507997	91	-10.45051	91	-9.699331
	92	20.46471	92	14.22318	92	-7.62559	92	-1.202497	92	5.99693	92	-4.523691	92	-11.99747	92	-8.38622
	93	17.88882	93	12.51102	93	-8.318872	93	-1.532107	93	4.396107	93	-6.377692	93	-12.40612	93	-8.640983
	94	16.27469	94	10.81599	94	-9.123386	94	-1.790985	94	3.089994	94	-5.806874	94	-13.45576	94	-9.112673
	95	14.70793	95	9.042791	95	-8.809083	95	-1.571917	95	1.534456	95	-6.999445	95	-13.41813	95	-8.863633
	96	13.41887	96	7.22339	96	-8.528295	96	-1.840217	96	.8291537	96	-6.551904	96	-13.14022	96	-10.5247
	97	11.76379	97	6.056503	97	-8.129999	97	-.3514007	97	.2652493	97	-7.662078	97	-12.95436	97	-7.664795
	98	11.13652	98	5.31063	98	-7.677345	98	-.9458291	98	1.069646	98	-7.584587	98	-13.73943	98	-8.618033
	99	8.75127	99	3.653632	99	-6.997052	99	-.5839373	99	1.492848	99	-8.234965	99	-13.82295	99	-9.009236
	100	8.113808	100	2.684082	100	-7.46611	100	-.9091444	100	1.190945	100	-8.495872	100	-13.15116	100	-8.938232
	101	8.43797	101	1.421882	101	-7.340933	101	-1.111659	101	.9695516	101	-8.511593	101	-13.17643	101	-9.08691
	102	9.060401	102	1.399462	102	-6.525157	102	-1.454525	102	.253777	102	-8.543216	102	-13.358	102	-10.80397
	103	8.284863	103	1.112277	103	-5.86133	103	-.3798853	103	.3402538	103	-8.35048	103	-13.87176	103	-9.722179
	104	8.641641	104	1.847908	104	-5.344437	104	.2448495	104	.7331915	104	-7.637411	104	-14.56298	104	-11.02017
	105	7.951716	105	2.135632	105	-5.322535	105	-2.433422	105	.3582956	105	-6.985345	105	-15.09919	105	-10.70267
	106	7.766738	106	2.401143	106	-5.933208	106	-3.788669	106	.3055213	106	-6.395729	106	-15.83091	106	-9.773531
	107	8.389302	107	2.402148	107	-5.963944	107	-2.514025	107	.7633575	107	-6.476762	107	-17.23673	107	-10.23636
	108	8.483953	108	2.734934	108	-6.309959	108	-3.623781	108	1.498883	108	-6.235948	108	-17.87231	108	-10.95612
	109	6.793495	109	2.811304	109	-7.387606	109	-4.286901	109	2.45964	109	-7.589378	109	-17.92762	109	-11.44378
	110	6.029066	110	3.441061	110	-8.600904	110	-3.704587	110	2.594235	110	-8.281055	110	-18.71852	110	-11.89638
	111	5.643745	111	2.794756	111	-8.159384	111	-3.585868	111	1.511401	111	-8.735899	111	-19.05515	111	-12.22756
	112	6.220881	112	2.089641	112	-7.40975	112	-3.270417	112	1.50094	112	-8.852891	112	-18.9241	112	-12.74586
	113	6.00833	113	1.505465	113	-7.528923	113	-2.805612	113	1.776222	113	-8.689521	113	-19.24922	113	-11.86482
	114	6.264677	114	2.432206	114	-6.935539	114	-1.835599	114	1.682822	114	-9.022104	114	-19.28391	114	-12.31565
	115	6.563119	115	4.162545	115	-6.55171	115	-1.807834	115	1.301133	115	-9.747481	115	-18.84415	115	-11.57193
	116	6.357714	116	4.537994	116	-6.55211	116	-.9350923	116	.9905986	116	-9.783341	116	-18.05952	116	-11.66076
	117	7.8383	117	5.994443	117	-5.801966	117	-.4980871	117	.6190395	117	-9.602618	117	-18.83709	117	-11.92167
	118	9.126008	118	5.788554	118	-5.241724	118	.425324	118	.9134099	118	-9.180206	118	-19.22098	118	-11.78885
	119	9.459458	119	6.010103	119	-5.820763	119	.655083	119	1.058769	119	-9.71693	119	-18.93504	119	-12.09968
	120	9.673426	120	5.14424	120	-5.89462	120	.6466549	120	1.059128	120	-10.58115	120	-19.44345	120	-13.1009
	121	9.84027	121	5.089582	121	-5.929114	121	-1.052103	121	1.20666	121	-11.25597	121	-19.18471	121	-14.57166
	122	9.479196	122	4.857801	122	-6.158495	122	-2.223744	122	1.0571	122	-11.52967	122	-19.32904	122	-15.84793
	123	9.238209	123	4.203387	123	-6.452895	123	-2.435366	123	.8770168	123	-12.27811	123	-19.38831	123	-16.40943
	124	9.681383	124	4.389328	124	-7.929651	124	-3.254902	124	.1044082	124	-11.26304	124	-20.0546	124	-16.03324
	125	8.983511	125	4.161899	125	-6.956637	125	-3.917453	125	-6.969341E-02	125	-11.13076	125	-20.44284	125	-15.4438
	126	7.909678	126	4.985665	126	-8.908009	126	-4.210853	126	-8.505392E-02	126	-11.28372	126	-21.13902	126	-15.54352
	127	6.467824	127	4.334834	127	-9.360979	127	-4.466199	127	4.603131E-02	127	-11.06854	127	-21.8581	127	-14.65108
	128	5.37802	128	3.553083	128	-9.238652	128	-5.594351	128	.3443144	128	-10.57867	128	-21.14255	128	-12.78281
	129	5.286047	129	3.46574	129	-9.370545	129	-5.963829	129	-8.993741E-02	129	-11.30149	129	-21.05039	129	-13.98927
	130	5.487653	130	3.026787	130	-9.87566	130	-5.609268	130	.2376622	130	-11.31455	130	-20.87108	130	-13.16227
	131	5.075978	131	2.632297	131	-8.579907	131	-5.937389	131	.3236357	131	-11.52563	131	-20.38961	131	-11.46997
	132	4.380301	132	2.782742	132	-9.154209	132	-6.152159	132	6.710052E-03	132	-11.32923	132	-20.07491	132	-10.20896
	133	4.193594	133	2.768843	133	-9.614548	133	-5.191622	133	1.171156E-02	133	-10.71227	133	-19.4161	133	-10.40251
	134	5.543656	134	3.14371	134	-8.26892	134	-4.330041	134	-.5392296	134	-10.6231	134	-18.44586	134	-11.28627
	135	6.406783	135	2.962638	135	-8.99194	135	-3.027097	135	-.8675396	135	-10.29782	135	-18.10057	135	-12.09278
	136	7.244786	136	3.582527	136	-9.539779	136	-3.570688	136	-.4912471	136	-10.46519	136	-17.12453	136	-11.7951
	137	8.022159	137	4.435014	137	-9.973316	137	-3.980358	137	-.6812	137	-11.1146	137	-17.02122	137	-12.61665
	138	8.10222	138	4.431447	138	-9.752947	138	-5.336348	138	-.4927786	138	-11.28056	138	-16.59849	138	-11.57315
	139	7.947914	139	4.927137	139	-10.03441	139	-6.023152	139	-.9604442	139	-11.24035	139	-16.69854	139	-11.058
	140	7.989892	140	5.131057	140	-9.290323	140	-5.372536	140	-1.281606	140	-11.70444	140	-17.17728	140	-13.3961
	141	7.865121	141	4.265014	141	-9.147976	141	-4.326368	141	-1.58452	141	-11.52481	141	-17.20115	141	-11.08226
	142	6.846001	142	3.093929	142	-9.51413	142	-2.608417	142	-1.23035	142	-11.87828	142	-17.39541	142	-12.40182
	143	5.60637	143	2.747521	143	-8.171006	143	-1.94159	143	-.7914709	143	-12.81775	143	-17.00486	143	-13.05144
	144	4.321067	144	1.771673	144	-8.718166	144	-2.379755	144	-1.331066	144	-11.96927	144	-16.85799	144	-12.92099
	145	3.713794	145	1.978868	145	-8.121981	145	-3.158574	145	-1.776352	145	-12.04506	145	-15.74672	145	-11.88492
	146	3.85593	146	2.183034	146	-6.784976	146	-4.114748	146	-1.220881	146	-11.72967	146	-15.36043	146	-11.70862
	147	3.285535	147	2.240299	147	-7.348485	147	-4.280748	147	-.7973039	147	-12.52739	147	-14.9109	147	-11.72226
	148	3.198463	148	2.183948	148	-6.796082	148	-4.666929	148	-9.437704E-02	148	-12.66476	148	-13.14004	148	-11.10394
	149	2.704596	149	1.941286	149	-6.416107	149	-3.884936	149	-.528703	149	-12.40452	149	-12.63192	149	-10.14694
	150	3.183205	150	1.177408	150	-5.19366	150	-3.118516	150	-.4709902	150	-12.36883	150	-12.52113	150	-11.78654
	151	4.157196	151	.9210081	151	-5.588758	151	-3.730214	151	-.8630976	151	-12.47308	151	-12.45528	151	-10.76071
	152	4.521321	152	.5660988	152	-5.799968	152	-3.641006	152	-.7024543	152	-11.73771	152	-11.88519	152	-11.90878
	153	5.050073	153	.6627366	153	-6.544629	153	-3.635723	153	-.3597154	153	-11.18794	153	-12.07636	153	-10.61352
	154	4.970982	154	.1823545	154	-6.416283	154	-2.452021	154	-.5827065	154	-11.13687	154	-13.24582	154	-11.91248
	155	4.729197	155	-.8076414	155	-6.399302	155	-1.267018	155	-.4604174	155	-10.58284	155	-12.80881	155	-12.62373
	156	4.420658	156	-.9565738	156	-6.73557	156	-2.441209	156	2.288075E-02	156	-11.10375	156	-13.58032	156	-12.93546
	157	4.791556	157	-1.205776	157	-6.602351	157	-4.414962	157	.7752466	157	-10.90517	157	-14.7507	157	-13.31567
	158	4.732695	158	-1.573807	158	-6.01358	158	-5.106766	158	.9120724	158	-11.59578	158	-14.62558	158	-12.74188
	159	3.259769	159	-1.882042	159	-7.00547	159	-5.356883	159	.5846117	159	-11.79571	159	-15.15167	159	-13.13531
	160	2.14783	160	-2.510983	160	-5.469975	160	-5.050821	160	.4849671	160	-10.96045	160	-15.2088	160	-12.10466
	161	.6661968	161	-4.137692	161	-6.2837	161	-3.960779	161	.253167	161	-11.0723	161	-15.65101	161	-13.28831
	162	.8685039	162	-4.400951	162	-6.904255	162	-2.674858	162	.1833871	162	-11.28978	162	-15.45138	162	-14.00203
	163	-.3504494	163	-5.212354	163	-6.268779	163	-2.501055	163	6.036687E-02	163	-10.70664	163	-15.66664	163	-11.94396
	164	-.7512875	164	-5.454603	164	-4.568748	164	-2.625896	164	-.5144793	164	-10.9519	164	-14.88657	164	-13.4341
	165	-.979488	165	-5.939569	165	-3.813564	165	-2.280614	165	-.8504875	165	-10.89175	165	-13.93018	165	-12.83083
	166	-1.00304	166	-5.680697	166	-5.486892	166	-2.203009	166	2.606988E-03	166	-12.36153	166	-13.63726	166	-13.76632
	167	.3387717	167	-5.017206	167	-4.837053	167	-2.372831	167	7.159913E-02	167	-13.09672	167	-13.02689	167	-11.74681
	168	.7086967	168	-5.754447	168	-3.619499	168	-1.984479	168	.4085879	168	-13.03455	168	-12.41685	168	-12.24499
	169	1.099096	169	-5.820638	169	-4.071002	169	-.9598589	169	-.1178523	169	-13.19805	169	-11.86004	169	-12.42806
	170	.6975037	170	-7.033168	170	-3.216027	170	-1.153341	170	-.2806097	170	-13.47536	170	-11.61562	170	-11.23276
	171	1.591746	171	-6.933141	171	-3.81212	171	-1.540486	171	-.2844289	171	-14.46649	171	-10.84029	171	-10.2048
	172	.6955885	172	-7.592849	172	-2.676488	172	-.8972569	172	.2298077	172	-14.02024	172	-10.65489	172	-9.961933
	173	1.093273	173	-7.027894	173	-2.476636	173	-1.812692	173	.8286965	173	-13.22233	173	-11.11778	173	-11.22044
	174	1.199149	174	-7.305556	174	-2.70769	174	-2.885898	174	.2697765	174	-12.91622	174	-11.33125	174	-10.07594
	175	.4763878	175	-8.04271	175	-2.574464	175	-4.155962	175	-.4789466	175	-13.14561	175	-11.50916	175	-11.43438
	176	-.8875644	176	-8.344603	176	-1.647253	176	-3.729197	176	.1427147	176	-12.283	176	-11.4887	176	-10.39122
	177	-1.527987	177	-8.221632	177	-2.243762	177	-4.08397	177	.6356535	177	-12.42128	177	-11.2985	177	-9.209878
	178	-2.110414	178	-9.163685	178	-1.768004	178	-4.012663	178	1.956408	178	-13.06577	178	-11.03267	178	-10.6685
	179	-2.151206	179	-8.609478	179	-1.022198	179	-1.82263	179	2.437668	179	-12.65959	179	-10.35257	179	-8.058593
	180	-2.441031	180	-9.309824	180	-7.061291E-02	180	-2.033146	180	2.243204	180	-12.34106	180	-10.09034	180	-8.361959
	181	-2.354544	181	-9.046081	181	.6511568	181	-1.279272	181	1.73544	181	-12.8152	181	-10.25169	181	-7.614831
	182	-2.872599	182	-9.143514	182	.3861854	182	-1.335927	182	1.570521	182	-12.10848	182	-10.10829	182	-6.900629
	183	-2.558396	183	-8.92135	183	.6866912	183	-1.331097	183	1.571425	183	-12.45589	183	-9.809043	183	-5.868414
	184	-2.045697	184	-8.857182	184	2.58603	184	-.9605208	184	2.312833	184	-12.82476	184	-9.482847	184	-8.431073
	185	.4415594	185	-6.264649	185	2.144339	185	-.8406105	185	2.520286	185	-12.41994	185	-9.108212	185	-8.569036
	186	.1964219	186	-6.856501	186	1.663874	186	-1.886447	186	2.823861	186	-12.28086	186	-8.729517	186	-7.518357
	187	1.355174	187	-6.388979	187	1.298553	187	-2.016462	187	2.543268	187	-11.4381	187	-8.948298	187	-7.288126
	188	1.608039	188	-6.089327	188	-.1498888	188	-4.138433	188	2.179624	188	-11.41893	188	-10.16374	188	-6.74443
	189	.9830341	189	-5.764109	189	-.7132128	189	-5.62909	189	2.908553	189	-10.75288	189	-10.09558	189	-6.272298
	190	1.776882	190	-5.90892	190	-.7847511	190	-5.717244	190	3.617435	190	-11.02755	190	-10.73544	190	-5.988473
	191	2.095906	191	-7.191833	191	-1.490204	191	-7.204893	191	4.367791	191	-11.58412	191	-10.95592	191	-6.391891
	192	.8443906	192	-7.720185	192	-1.547364	192	-6.199432	192	4.537376	192	-11.92341	192	-10.65984	192	-5.567225
	193	-1.250973	193	-8.443838	193	-1.577145	193	-5.596467	193	4.501295	193	-12.31513	193	-11.45661	193	-4.899603
	194	-1.796867	194	-8.895984	194	-1.099939	194	-5.371374	194	3.540349	194	-11.97543	194	-11.48853	194	-4.891971
	195	-2.177912	195	-8.665798	195	-2.050286	195	-5.172598	195	3.146728	195	-11.84192	195	-11.20556	195	-3.575997
	196	-2.503128	196	-8.934885	196	-1.542796	196	-5.975479	196	3.165458	196	-11.20657	196	-11.39294	196	-5.450793
	197	-2.164107	197	-8.31643	197	-3.20372	197	-5.592634	197	3.372782	197	-11.68594	197	-9.910848	197	-4.855856
	198	-2.863878	198	-8.601518	198	-1.542136	198	-5.447051	198	3.210831	198	-12.14416	198	-8.572416	198	-5.601332
	199	-3.682261	199	-8.216471	199	-2.927702	199	-5.25107	199	3.517774	199	-11.73539	199	-7.842253	199	-4.704065
	200	-2.112516	200	-7.860787	200	-2.631379	200	-5.473526	200	4.39692	200	-12.30182	200	-7.663195	200	-3.805308
	201	-.8536592	201	-7.941528	201	-2.504635	201	-6.52991	201	4.209719	201	-12.26167	201	-6.672903	201	-3.966553
	202	-.4293104	202	-8.350478	202	-1.563298	202	-5.791865	202	4.078081	202	-12.46342	202	-6.406736	202	-1.531784
	203	.2930277	203	-7.959718	203	-2.395829	203	-5.338348	203	3.475358	203	-12.17643	203	-6.143489	203	-1.540578
	204	.3084803	204	-7.659388	204	-3.054049	204	-6.058258	204	3.956118	204	-11.75865	204	-6.181077	204	-2.279109
	205	7.014632E-02	205	-8.034943	205	-2.615112	205	-6.227621	205	4.151512	205	-12.5528	205	-5.66456	205	-2.008433
	206	-4.937387E-02	206	-8.590381	206	-2.385644	206	-5.335773	206	3.347408	206	-11.77339	206	-6.648381	206	-1.475989
	207	.5500022	207	-8.28498	207	-2.659001	207	-5.450201	207	3.127679	207	-12.01771	207	-6.608618	207	-1.860553
	208	.8226154	208	-7.788603	208	-2.630592	208	-6.470261	208	3.126944	208	-12.15763	208	-7.059438	208	-2.022109
	209	-.4160775	209	-7.543741	209	-3.170657	209	-7.007919	209	3.660545	209	-12.17318	209	-7.174401	209	-2.066196
	210	-1.53037	210	-7.789401	210	-2.94806	210	-6.1592	210	3.967048	210	-12.77696	210	-7.281156	210	-1.532629
	211	-2.022008	211	-8.165236	211	-3.964565	211	-5.231544	211	3.676735	211	-12.85065	211	-6.778208	211	-1.660219
	212	-1.941241	212	-8.482379	212	-2.47479	212	-4.429776	212	3.446551	212	-12.43055	212	-6.076583	212	-.9414094
	213	-1.892192	213	-8.663193	213	-2.350617	213	-4.662589	213	3.261383	213	-12.77293	213	-6.319829	213	-.8758792
	214	-2.050316	214	-7.768493	214	-2.728449	214	-3.809746	214	3.923103	214	-12.55224	214	-6.051433	214	.3478366
	215	-2.523188	215	-7.742573	215	-1.544945	215	-2.499392	215	3.980286	215	-11.95482	215	-5.873194	215	-3.186469E-02
	216	-2.711118	216	-7.965673	216	-2.237504	216	-2.32964	216	4.06017	216	-11.25414	216	-5.536998	216	-.4420656
	217	-1.595741	217	-9.092271	217	-1.541605	217	-1.784023	217	3.949346	217	-10.48335	217	-5.434916	217	.4666269
	218	-.1044538	218	-9.102866	218	-1.007555	218	-1.562566	218	4.154026	218	-9.999284	218	-5.677577	218	1.379823
	219	.2709504	219	-8.734794	219	-.5604274	219	-1.498762	219	5.217405	219	-9.089715	219	-5.388937	219	1.675578
	220	.6470549	220	-7.624331	220	-1.855593	220	-1.206631	220	5.779305	220	-8.883838	220	-5.427801	220	2.390114
	221	1.615236	221	-6.692617	221	-3.438277	221	-.5215532	221	6.363503	221	-8.594392	221	-5.755328	221	1.680727
	222	1.881524	222	-5.87218	222	-2.682317	222	.217525	222	6.866186	222	-8.53236	222	-6.957186	222	2.322768
	223	1.8722	223	-5.643351	223	-3.17781	223	.9419405	223	7.243304	223	-8.625175	223	-7.473203	223	2.508207
	224	2.929962	224	-4.844399	224	-2.353916	224	-1.010019	224	7.490391	224	-8.497793	224	-7.769093	224	3.518838
	225	1.658415	225	-5.382939	225	-3.754524	225	-2.939076	225	6.604793	225	-9.034693	225	-7.681016	225	1.918264
	226	.1780744	226	-6.627975	226	-3.625741	226	-2.731848	226	6.587147	226	-7.862803	226	-7.292363	226	1.89309
	227	8.032322E-02	227	-7.811828	227	-5.501869	227	-2.441782	227	6.63201	227	-7.864068	227	-8.12935	227	.7611963
	228	-1.358828	228	-8.527951	228	-5.767837	228	-2.097497	228	6.80716	228	-8.328739	228	-7.165296	228	1.025329
	229	-1.127575	229	-8.132637	229	-6.028663	229	-2.772991	229	6.835283	229	-8.013624	229	-6.397435	229	2.366518
	230	-1.141214	230	-8.196618	230	-5.210977	230	-2.497548	230	7.042158	230	-7.337714	230	-5.932909	230	2.940455
	231	-1.308363	231	-7.780975	231	-5.377431	231	-3.277004	231	7.853456	231	-7.727527	231	-5.413938	231	3.09761
	232	-1.679143	232	-7.057206	232	-6.805748	232	-3.241293	232	8.201471	232	-7.294007	232	-4.20078	232	3.107608
	233	-1.788499	233	-7.620234	233	-6.383138	233	-3.614638	233	8.633466	233	-7.40137	233	-4.077491	233	4.717286
	234	-.2537571	234	-8.126056	234	-5.969668	234	-3.58036	234	8.474635	234	-7.578104	234	-3.397639	234	6.016494
	235	4.433338E-02	235	-9.019171	235	-4.759547	235	-2.017281	235	7.543607	235	-7.205998	235	-3.320299	235	5.283106
	236	.2914883	236	-8.473476	236	-6.152687	236	-1.540459	236	7.794878	236	-7.320852	236	-2.959838	236	5.661634
	237	1.417324	237	-7.573842	237	-5.408931	237	-1.918926	237	7.672598	237	-7.802437	237	-2.681351	237	4.735015
	238	1.117699	238	-8.534025	238	-6.284196	238	-.3112297	238	7.767325	238	-8.20225	238	-3.453222	238	5.468472
	239	1.838226	239	-7.768966	239	-4.938895	239	-1.078743	239	8.230836	239	-8.653514	239	-3.190434	239	1.987509
	240	1.917401	240	-8.028598	240	-5.020009	240	.813302	240	7.944397	240	-8.820469	240	-4.282811	240	4.455229
	241	2.565499	241	-7.478903	241	-4.459433	241	-.2029963	241	7.118986	241	-8.272121	241	-5.153691	241	3.69685
	242	2.760757	242	-6.325014	242	-5.003643	242	.2292662	242	6.934046	242	-8.520056	242	-5.14073	242	4.390351
	243	1.307709	243	-5.376974	243	-4.336955	243	1.232382	243	7.357508	243	-8.950085	243	-6.0227	243	4.747004
	244	1.369362	244	-4.785026	244	-4.103304	244	1.640393	244	7.439326	244	-9.082956	244	-5.408899	244	4.537872
	245	.5603654	245	-5.676643	245	-5.442519	245	1.941839	245	7.265929	245	-8.770251	245	-5.546004	245	4.725238
	246	1.005556	246	-5.945717	246	-5.779143	246	-.3844579	246	7.275053	246	-8.890885	246	-4.98525	246	4.900623
	247	1.351271	247	-6.991822	247	-4.777704	247	4.480203E-02	247	7.015226	247	-8.294051	247	-4.871303	247	4.394612
	248	1.441668	248	-6.595184	248	-3.843479	248	.1183694	248	7.062637	248	-8.337995	248	-4.477282	248	4.87323
	249	.2423044	249	-6.492653	249	-3.866676	249	.8804823	249	7.398417	249	-8.946726	249	-3.902862	249	6.533186
	250	2.031819	250	-5.413087	250	-5.803412	250	.7744485	250	7.96454	250	-8.295706	250	-4.142451	250	6.612478
	251	3.355169	251	-5.21386	251	-3.744194	251	1.580722	251	7.820242	251	-8.750341	251	-3.51947	251	8.073304
	252	3.720112	252	-4.437932	252	-4.010564	252	.8618392	252	7.792819	252	-8.795854	252	-2.6715	252	6.970072
	253	4.739969	253	-3.489753	253	-5.124431	253	1.646634	253	7.797309	253	-7.964506	253	-3.846172	253	7.436417
	254	5.878036	254	-2.873601	254	-4.500035	254	1.380854	254	8.138505	254	-7.545125	254	-4.017904	254	7.434731
	255	5.832995	255	-2.875364	255	-5.050783	255	2.124444	255	7.974467	255	-7.01434	255	-4.387908	255	7.258757
	256	5.674085	256	-3.298059	256	-4.945601	256	.7804685	256	7.808505	256	-5.845048	256	-4.787315	256	6.557646
	257	5.775169	257	-3.177261	257	-6.002533	257	-.6921151	257	8.1697	257	-6.009661	257	-5.151672	257	6.192297
	258	6.338013	258	-3.090062	258	-4.664928	258	1.025052	258	9.00178	258	-5.665663	258	-4.860176	258	4.500731
	259	5.347862	259	-3.391443	259	-4.499856	259	2.315861	259	9.364386	259	-5.680276	259	-4.629329	259	5.017908
	260	4.253845	260	-3.781435	260	-5.047734	260	2.490238	260	9.241115	260	-5.347247	260	-4.113994	260	5.104522
	261	4.434213	261	-3.538749	261	-4.375208	261	1.884892	261	8.63681	261	-4.919436	261	-4.370186	261	5.905406
	262	3.646489	262	-3.055112	262	-4.637423	262	.1356789	262	8.823691	262	-4.598466	262	-4.542716	262	5.633912
	263	4.095212	263	-2.460251	263	-5.083096	263	.4488893	263	9.550222	263	-4.575605	263	-4.047024	263	5.061193
	264	4.348396	264	-2.02848	264	-3.769773	264	1.893898	264	9.795609	264	-3.654749	264	-2.956487	264	5.403728
	265	4.475143	265	-1.656884	265	-3.267777	265	3.860109	265	9.355897	265	-3.407264	265	-1.909504	265	5.001949
	266	4.182087	266	-2.077035	266	-2.505557	266	4.53618	266	9.841978	266	-3.38764	266	-.9777483	266	5.07848
	267	5.041651	267	-2.539744	267	-3.295171	267	3.436218	267	10.29542	267	-4.258418	267	-.772456	267	5.363347
	268	6.414801	268	-1.499354	268	-2.525493	268	2.85364	268	11.09609	268	-3.628255	268	-.3119425	268	5.401711
	269	6.755661	269	-1.047912	269	-2.259211	269	3.750018	269	11.07813	269	-3.692035	269	.1143269	269	4.350116
	270	7.258208	270	-.4317993	270	-1.497124	270	4.88465	270	10.95992	270	-3.436222	270	.3807306	270	5.297623
	271	7.671323	271	-8.707897E-02	271	-1.658644	271	5.788773	271	10.37679	271	-3.759192	271	.5591135	271	5.970788
	272	7.384879	272	-.4945502	272	-1.330216	272	5.940843	272	10.62042	272	-3.515055	272	.2299605	272	5.161808
	273	7.410399	273	-.605821	273	.3044864	273	4.800643	273	11.50319	273	-3.479721	273	-.7326419	273	5.196603
	274	8.110565	274	.3658934	274	-.3492462	274	4.95577	274	11.17893	274	-4.200745	274	-1.625664	274	4.575865
	275	7.73688	275	.5179276	275	1.09535	275	6.949064	275	10.79232	275	-3.773221	275	-1.469037	275	5.057651
	276	6.703919	276	.5888563	276	2.132855	276	7.825552	276	10.70806	276	-3.545688	276	-1.976814	276	6.397964
	277	5.206139	277	-.215718	277	1.514627	277	8.846725	277	10.01845	277	-3.359576	277	-2.708401	277	4.562603
	278	5.113291	278	.2335687	278	2.148591	278	8.975633	278	10.42238	278	-3.227425	278	-2.689705	278	6.141622
	279	4.664231	279	.6729231	279	2.489775	279	7.753648	279	10.37129	279	-3.668324	279	-2.518654	279	6.26558
	280	4.915653	280	1.221318	280	2.258508	280	7.37609	280	11.48006	280	-3.876754	280	-2.497801	280	7.355627
	281	5.24402	281	1.244398	281	2.364989	281	6.284823	281	11.18741	281	-3.050608	281	-2.380211	281	5.82453
	282	5.035625	282	1.665874	282	2.980365	282	5.537888	282	10.57229	282	-2.865637	282	-2.254424	282	5.180736
	283	5.698421	283	2.884177	283	3.993759	283	6.811387	283	10.04323	283	-3.123821	283	-1.126236	283	6.093269
	284	7.105006	284	3.237123	284	4.709499	284	6.798966	284	10.16333	284	-2.896607	284	-1.390031	284	6.078198
	285	7.909042	285	3.275785	285	4.244869	285	8.195429	285	10.7389	285	-2.34852	285	-.9765776	285	6.291369
	286	7.913319	286	3.104787	286	5.405352	286	8.116295	286	11.88386	286	-2.871122	286	-1.030058	286	6.295957
	287	9.12254	287	3.46974	287	5.201169	287	8.010422	287	11.85816	287	-2.698951	287	-1.115914	287	5.839752
	288	9.537619	288	3.631281	288	4.269514	288	7.200836	288	11.15199	288	-1.395485	288	-1.051977	288	5.442592
	289	9.690583	289	4.956973	289	4.367618	289	5.615454	289	10.25529	289	-.5922973	289	-1.55665	289	5.116293
	290	10.12274	290	6.064902	290	5.155904	290	7.24663	290	11.17809	290	-5.517197E-02	290	-1.710947	290	6.318901
	291	10.89863	291	7.225747	291	5.216441	291	6.19374	291	12.31763	291	-1.011412	291	-2.605971	291	3.815851
	292	10.40016	292	7.429943	292	4.142362	292	5.525853	292	12.33331	292	-.9411626	292	-2.348327	292	3.593671
	293	9.224698	293	6.738698	293	3.177522	293	6.088371	293	12.17074	293	-.3720733	293	-2.337893	293	4.071119
	294	9.258066	294	6.468117	294	4.712496	294	5.691948	294	11.02385	294	-3.835996E-02	294	-2.31814	294	4.448422
	295	8.827968	295	5.998202	295	4.871399	295	4.942778	295	10.93362	295	.4450841	295	-2.088535	295	4.146657
	296	8.440435	296	6.046219	296	4.837265	296	4.938088	296	11.45649	296	.5613859	296	-1.560952	296	4.692202
	297	9.078079	297	6.249659	297	4.769195	297	4.285491	297	12.02011	297	.4034053	297	-1.144361	297	4.519632
	298	9.187037	298	6.646986	298	5.174696	298	4.381287	298	12.10946	298	.7135344	298	-.4900354	298	3.768615
	299	7.955882	299	5.881709	299	5.378463	299	4.886714	299	11.65128	299	.7686404	299	.4614173	299	3.71485
	300	8.889029	300	6.017908	300	6.542941	300	5.321567	300	11.96653	300	1.047628	300	.6197256	300	4.409409
	301	9.849842	301	5.656217	301	5.95049	301	5.489565	301	12.39736	301	.7952235	301	1.321188	301	3.828013
	302	10.23803	302	5.947897	302	6.400932	302	5.749252	302	12.8144	302	1.268276	302	1.593533	302	3.081834
	303	10.82101	303	5.983343	303	7.22613	303	6.047413	303	12.67552	303	1.964527	303	1.864853	303	2.793171
	304	11.09473	304	5.888276	304	5.952353	304	6.693143	304	12.11275	304	1.856484	304	1.76147	304	3.033439
	305	11.13743	305	6.032924	305	6.125194	305	6.487243	305	12.19634	305	2.088897	305	1.537155	305	2.437421
	306	11.40284	306	6.743027	306	5.190185	306	7.571161	306	12.52449	306	1.867202	306	.835516	306	2.993266
	307	11.04888	307	6.767045	307	6.233948	307	7.217122	307	12.65848	307	2.53667	307	8.987761E-02	307	2.735031
	308	11.31686	308	6.376171	308	6.294044	308	5.132845	308	12.31612	308	1.769041	308	-8.955693E-02	308	.226749
	309	9.479762	309	5.439291	309	6.487595	309	3.880648	309	11.60879	309	2.160558	309	-.2703708	309	.48504
	310	8.610162	310	5.314495	310	6.808729	310	3.451436	310	12.29787	310	1.863205	310	-.7238846	310	-.7915027
	311	7.934453	311	4.422557	311	6.039028	311	2.809301	311	12.07582	311	1.583073	311	-1.177424	311	-2.01532
	312	7.790105	312	4.314544	312	6.569064	312	3.136419	312	11.28456	312	1.0598	312	-1.017804	312	-2.434644
	313	7.581223	313	4.821661	313	6.424148	313	3.86175	313	11.03909	313	1.160181	313	-.458539	313	-1.907224
	314	7.262481	314	5.08598	314	6.735593	314	4.843659	314	10.80834	314	1.216114	314	-.3966525	314	-1.780481
	315	6.507636	315	3.830592	315	6.491028	315	4.672475	315	10.9588	315	1.181065	315	6.203147E-02	315	-1.860634
	316	6.411612	316	3.542964	316	6.39924	316	2.41388	316	11.23385	316	1.836159	316	8.101904E-02	316	-.2300721
	317	7.471497	317	3.527098	317	6.543853	317	2.118908	317	10.64478	317	2.262512	317	.1993549	317	-1.602684
	318	8.499646	318	3.301972	318	7.137144	318	1.901185	318	10.35244	318	2.802579	318	1.107173	318	-.9766814
	319	8.083422	319	3.430354	319	7.27684	319	1.233057	319	10.01042	319	3.308155	319	1.290508	319	-1.432727
	320	8.472742	320	3.733179	320	6.696569	320	1.369331	320	11.27909	320	3.450785	320	.7751176	320	-3.588103
	321	8.452311	321	3.104228	321	5.864756	321	.4627702	321	11.47645	321	3.032738	321	.9466389	321	-3.208805
	322	8.675908	322	2.791794	322	5.97585	322	1.302071	322	11.94306	322	2.910035	322	.4452652	322	-2.428462
	323	8.528936	323	1.446122	323	5.462827	323	5.957921E-02	323	11.899	323	3.322395	323	-.8459142	323	-1.971388
	324	8.464895	324	1.58549	324	5.364171	324	.2471215	324	11.44327	324	3.331348	324	-1.100587	324	-2.309178
	325	8.82908	325	2.398178	325	5.646189	325	.6514677	325	11.50832	325	4.119163	325	-.1547438	325	-2.49966
	326	7.92948	326	3.809771	326	4.938655	326	-1.291771	326	11.17638	326	3.541611	326	-.6784046	326	-4.79259
	327	7.107283	327	3.813927	327	4.338649	327	-1.324603	327	10.95172	327	4.524293	327	.1177916	327	-4.889258
	328	6.691752	328	3.604419	328	3.842934	328	-1.711445	328	10.76362	328	4.162318	328	.1223033	328	-3.853613
	329	6.73883	329	4.113579	329	4.460657	329	-2.829505	329	10.85632	329	4.703708	329	.4812221	329	-2.990002
	330	6.929448	330	4.182863	330	4.10591	330	-4.251291	330	10.91534	330	5.993622	330	1.356306	330	-3.807167
	331	7.094969	331	3.240262	331	2.614834	331	-4.970031	331	10.9389	331	6.004379	331	1.868079	331	-2.712734
	332	6.317713	332	2.291888	332	2.566751	332	-4.821146	332	11.63682	332	6.180562	332	2.628836	332	-3.41237
	333	6.624322	333	2.543619	333	2.818588	333	-3.890045	333	11.65843	333	5.896696	333	3.115525	333	-3.59586
	334	8.004162	334	2.20134	334	2.722206	334	-2.692142	334	11.89698	334	6.121956	334	3.689588	334	-1.964298
	335	9.735555	335	3.567461	335	2.10447	335	-4.242193	335	11.913	335	6.543501	335	3.316139	335	-2.860834
	336	9.46684	336	3.688015	336	2.529759	336	-3.923732	336	12.13073	336	7.486429	336	2.131012	336	-3.589215
	337	10.64116	337	4.349661	337	2.836936	337	-3.18803	337	11.95898	337	7.585989	337	2.264834	337	-3.388431
	338	9.772435	338	4.080497	338	2.834637	338	-3.206797	338	12.15234	338	8.025086	338	2.008098	338	-2.805501
	339	10.66044	339	4.274466	339	3.722833	339	-2.618078	339	12.69261	339	7.260881	339	1.21412	339	-4.060231
	340	10.57708	340	3.039845	340	4.181507	340	-2.426958	340	12.84536	340	7.31716	340	.3632776	340	-4.288386
	341	11.30141	341	4.175783	341	4.537859	341	-1.472329	341	12.47488	341	7.529547	341	-3.989979E-02	341	-4.014015
	342	10.69351	342	4.776801	342	4.419297	342	-.9162546	342	12.06446	342	7.726446	342	-.8000682	342	-3.45148
	343	8.667844	343	3.933079	343	4.459326	343	-2.897822	343	11.61232	343	7.804621	343	-1.472213	343	-2.708512
	344	8.788857	344	4.100037	344	5.103109	344	-2.377793	344	10.91991	344	7.376536	344	-2.369633	344	-1.983985
	345	8.418647	345	4.260581	345	5.273666	345	-2.005033	345	10.82034	345	7.924052	345	-1.721655	345	-3.672058
	346	8.462519	346	5.140207	346	5.885385	346	-2.078984	346	10.82964	346	8.256398	346	-1.96948	346	-4.349477
	347	8.894146	347	6.185789	347	5.530035	347	-1.807613	347	10.4809	347	9.087296	347	-1.9379	347	-4.449327
	348	9.073081	348	7.187693	348	5.262557	348	-2.249853	348	10.03172	348	8.909122	348	-1.820974	348	-4.506113
	349	8.354467	349	8.005638	349	5.227623	349	-2.756238	349	9.918876	349	8.845487	349	-.7465943	349	-2.806901
	350	8.768814	350	7.440552	350	5.547164	350	-3.699334	350	9.798586	350	9.240742	350	-.388801	350	-3.439117
	351	10.69747	351	5.966903	351	5.606221	351	-3.724808	351	10.04457	351	8.926504	351	-.5703948	351	-4.111479
	352	11.24556	352	6.061249	352	5.179059	352	-3.121093	352	9.962024	352	8.979096	352	-.5343316	352	-3.730894
	353	11.19103	353	6.900711	353	3.994056	353	-3.350876	353	9.846295	353	9.122311	353	-.8121191	353	-2.446305
	354	11.96397	354	7.572361	354	4.068929	354	-4.145377	354	9.594351	354	9.260275	354	-.5931119	354	-3.540298
	355	11.09723	355	6.21216	355	4.173655	355	-4.576927	355	8.851389	355	9.865157	355	-.5608654	355	-4.043013
	356	10.70135	356	6.944091	356	3.939793	356	-4.076359	356	8.743367	356	9.866616	356	-1.819798	356	-4.242626
	357	10.86689	357	7.521957	357	3.425641	357	-4.777874	357	8.427827	357	9.984326	357	-1.885552	357	-4.322712
	358	11.79614	358	8.968018	358	2.915296	358	-4.108325	358	8.574761	358	9.770619	358	-2.025993	358	-5.227434
	359	10.10732	359	8.931506	359	2.55381	359	-4.522653	359	9.473678	359	9.228045	359	-1.667348	359	-4.041869
	360	9.553679	360	9.361833	360	2.782087	360	-3.834096	360	8.848324	360	10.14342	360	-2.299007	360	-4.94599
	361	8.5445	361	8.966982	361	2.612137	361	-3.160652	361	8.089544	361	10.30683	361	-2.401161	361	-4.943728
	362	8.665739	362	8.884957	362	2.287798	362	-2.63012	362	7.750869	362	10.82701	362	-.9296608	362	-4.255666
	363	8.542262	363	9.05638	363	2.754904	363	-.8047079	363	7.597313	363	11.07907	363	-.9638901	363	-5.37329
	364	8.110446	364	8.83417	364	1.526828	364	-1.432222	364	8.555433	364	11.47886	364	.2463388	364	-4.978144
	365	7.824875	365	8.644434	365	1.662926	365	-.7776796	365	8.463937	365	12.26467	365	.8392801	365	-3.798594
	366	7.802925	366	8.701678	366	1.854673	366	-.9411309	366	7.866586	366	12.04834	366	1.736743	366	-2.684695
	367	9.289506	367	10.08791	367	2.235163	367	-1.697068	367	7.419811	367	12.20683	367	2.126914	367	-1.529488
	368	10.11217	368	10.37714	368	2.250029	368	-1.365792	368	7.482584	368	12.02541	368	2.407697	368	-1.82099
	369	10.50163	369	10.34769	369	2.885279	369	-2.549798	369	8.298625	369	12.03475	369	2.578181	369	-.5118928
	370	11.80085	370	11.47211	370	2.091819	370	-2.04463	370	8.558283	370	11.43961	370	1.830408	370	-2.498525
	371	11.70152	371	11.17113	371	1.729967	371	-1.330818	371	7.844033	371	11.27026	371	2.321967	371	-1.894716
	372	11.52866	372	10.26642	372	1.379681	372	-.9198637	372	7.013822	372	11.81696	372	1.797882	372	-1.799038
	373	11.78061	373	10.32502	373	1.394484	373	.2259566	373	6.383346	373	11.33996	373	.8944149	373	-2.53214
	374	11.54576	374	10.01326	374	2.709064	374	8.524144E-02	374	6.950161	374	11.41275	374	-.1249359	374	-3.755574
	375	11.56845	375	10.88286	375	2.986857	375	.3427953	375	6.980021	375	11.40545	375	-4.463688E-02	375	-3.509786
	376	10.3447	376	11.31649	376	3.616356	376	1.235911	376	6.934577	376	11.55075	376	-.4422244	376	-3.274416
	377	9.163389	377	11.14906	377	3.172516	377	.899067	377	5.927674	377	11.43251	377	-.922533	377	-4.251739
	378	9.025396	378	10.71484	378	3.230253	378	.693593	378	5.102942	378	11.22166	378	-1.087625	378	-3.379436
	379	8.117663	379	10.36712	379	4.915538	379	1.589563	379	4.793146	379	12.47089	379	-.6634527	379	-3.706289
	380	8.472353	380	11.02617	380	3.677668	380	1.861749	380	5.363964	380	11.40332	380	-5.523121E-02	380	-4.240145
	381	8.519724	381	11.35265	381	4.523604	381	2.8965	381	5.596917	381	10.27601	381	-.1138408	381	-1.718706
	382	8.395116	382	10.78511	382	4.766572	382	3.26435	382	5.353549	382	9.421508	382	-6.275677E-02	382	-2.459509
	383	8.209024	383	10.8841	383	4.581511	383	1.080377	383	4.738032	383	9.534592	383	.2297625	383	-2.319017
	384	9.356311	384	11.07604	384	5.223242	384	.5010077	384	3.837015	384	9.039716	384	-1.235618E-02	384	-1.454046
	385	10.49206	385	11.32177	385	3.831129	385	-.8021596	385	3.278507	385	9.013206	385	.7120717	385	-1.753419
	386	10.60883	386	11.24035	386	3.60286	386	3.769461E-02	386	3.355499	386	9.514338	386	.9724336	386	-2.650354
	387	11.53099	387	12.10234	387	3.571943	387	-.1081188	387	3.442499	387	9.39215	387	.8528764	387	-1.498146
	388	11.43578	388	12.48878	388	2.903564	388	-.1778114	388	3.349258	388	8.863236	388	.4533106	388	-1.776769
	389	10.92396	389	12.46287	389	3.000008	389	.5255416	389	2.469183	389	9.262604	389	.6361639	389	-3.640435
	390	11.67226	390	12.14741	390	2.142986	390	-.4051828	390	1.489168	390	8.291458	390	1.239346E-02	390	-3.603847
	391	12.55382	391	12.0191	391	3.26104	391	1.205809	391	2.173787	391	8.595549	391	-.2160388	391	-2.536011
	392	11.74154	392	12.21063	392	3.633542	392	1.552934	392	2.323711	392	8.37002	392	.4083554	392	-3.182313
	393	10.4121	393	12.54618	393	3.682418	393	1.698248	393	2.367982	393	7.672379	393	.3332261	393	-4.777613
	394	9.655832	394	12.86507	394	4.341279	394	2.414611	394	1.14947	394	7.025317	394	-7.203797E-02	394	-5.421991
	395	9.972085	395	14.1654	395	4.869924	395	3.785606	395	.3128614	395	7.109159	395	.3800409	395	-5.055895
	396	9.268184	396	13.87855	396	5.939153	396	4.534096	396	.6774047	396	7.214401	396	1.26519	396	-3.609908
	397	8.951015	397	13.16061	397	6.414406	397	4.19648	397	.6381664	397	6.993968	397	1.250828	397	-4.523391
	398	8.07287	398	12.10005	398	6.734282	398	4.611193	398	-.2744119	398	5.443468	398	1.762668	398	-4.048814
	399	6.828769	399	10.70998	399	7.434824	399	4.643426	399	-.9968551	399	5.69341	399	2.929278	399	-2.653976
	400	7.01271	400	10.74675	400	8.223109	400	4.245787	400	-1.180761	400	6.120553	400	3.71909	400	-2.759286
	401	7.989893	401	10.03055	401	8.31216	401	5.066162	401	-1.582106	401	5.204435	401	3.366015	401	-2.188334
	402	8.100062	402	9.578811	402	7.207177	402	4.535166	402	-1.362946	402	4.956359	402	3.678391	402	-.8819363
	403	8.341321	403	9.600173	403	7.161372	403	7.069804	403	-1.711883	403	4.891147	403	3.706577	403	-.203779
	404	8.705976	404	9.59143	404	7.630361	404	7.312886	404	-1.495019	404	4.825974	404	2.961038	404	.5570801
	405	8.115985	405	8.682517	405	7.924684	405	7.059346	405	-2.474106	405	4.801184	405	2.779735	405	-.5616513
	406	8.076929	406	9.121963	406	8.059029	406	7.800682	406	-1.960654	406	5.149059	406	2.594724	406	-.9757723
	407	8.599665	407	9.541289	407	8.87453	407	7.118047	407	-2.406816	407	4.350602	407	1.565599	407	-1.222975
	408	8.046142	408	8.671253	408	9.226907	408	8.827717	408	-2.219398	408	4.913107	408	1.239017	408	-.9545663
	409	7.268435	409	8.068029	409	10.32163	409	8.379367	409	-2.079115	409	4.996181	409	1.14362	409	-.9247334
	410	6.021265	410	7.695588	410	10.47265	410	8.524094	410	-2.664658	410	5.597219	410	.5278953	410	-1.535997
	411	5.417841	411	7.943871	411	10.49265	411	9.26132	411	-1.954962	411	5.719175	411	-7.861091E-02	411	-1.619206
	412	4.592625	412	8.27814	412	11.44405	412	9.087838	412	-1.361025	412	5.101296	412	.7124249	412	-2.315988
	413	4.26967	413	7.832131	413	10.74646	413	9.207911	413	-1.057591	413	4.668209	413	1.740771	413	-1.697618
	414	4.049962	414	7.269048	414	11.87223	414	10.45396	414	-1.242314	414	4.63887	414	1.14217	414	-2.528129
	415	3.748982	415	7.077546	415	11.01482	415	10.34221	415	-2.099162	415	4.445668	415	1.406758	415	-2.475565
	416	2.70987	416	5.656121	416	11.96251	416	9.649322	416	-2.233932	416	4.654937	416	2.552388	416	-1.319513
	417	3.243278	417	4.783342	417	11.8068	417	7.51639	417	-2.794726	417	4.142169	417	2.993111	417	-2.215366
	418	4.134995	418	4.392162	418	10.98219	418	8.100177	418	-2.948197	418	4.34151	418	2.897087	418	-1.345428
	419	3.977557	419	4.09253	419	10.8439	419	7.715464	419	-3.24864	419	4.303692	419	2.647841	419	-1.232183
	420	4.51214	420	4.161114	420	10.43935	420	7.635021	420	-3.380806	420	3.940945	420	2.884188	420	-1.338189
	421	4.351565	421	4.05188	421	11.95122	421	9.24513	421	-3.11304	421	3.040179	421	2.904636	421	-1.267434
	422	3.579459	422	2.775108	422	10.95337	422	9.033778	422	-3.44012	422	3.249999	422	2.515991	422	-.4471177
	423	3.155284	423	1.66601	423	11.27156	423	9.814573	423	-2.819506	423	3.323633	423	2.121321	423	-.6052914
	424	2.999972	424	1.191813	424	12.65544	424	9.285778	424	-3.150985	424	1.955985	424	1.076428	424	-1.144057
	425	2.080251	425	.9755815	425	11.72306	425	9.399042	425	-4.092696	425	2.100081	425	1.107618	425	-1.389489
	426	-.103238	426	1.174982E-02	426	11.16368	426	11.03126	426	-4.443143	426	1.764824	426	.8235785	426	-1.320336
	427	-1.202297	427	-1.516876	427	10.3847	427	10.78878	427	-4.41479	427	2.053483	427	1.049652	427	-1.896369
	428	-1.544716	428	-2.787915	428	12.33714	428	11.75384	428	-4.335395	428	1.482619	428	1.052652	428	-1.86998
	429	-2.458011	429	-3.331073	429	12.2599	429	11.48851	429	-4.34879	429	1.598551	429	1.440018	429	-1.766341
	430	-2.569885	430	-2.412462	430	12.46229	430	11.13064	430	-4.481742	430	1.821622	430	1.820325	430	-.4385028
	431	-2.60244	431	-1.728334	431	12.91508	431	11.59456	431	-5.04249	431	2.035412	431	1.959047	431	-.6416066
	432	-3.273989	432	-1.43591	432	12.89226	432	11.34013	432	-4.757215	432	2.023721	432	2.589895	432	-.3542418
	433	-3.736071	433	-1.768494	433	13.84857	433	12.16961	433	-4.587939	433	2.260183	433	2.48717	433	.2004995
	434	-2.924451	434	-2.519698	434	13.91802	434	11.7108	434	-4.31551	434	1.35858	434	2.133321	434	.4192943
	435	-1.932465	435	-3.295352	435	13.95799	435	11.69698	435	-3.808162	435	1.757352	435	2.730789	435	-.1684721
	436	-2.422977	436	-4.184499	436	13.67455	436	12.58458	436	-4.056767	436	1.649779	436	2.858421	436	-.713076
	437	-2.962689	437	-4.683843	437	13.44238	437	12.51647	437	-4.380784	437	2.143628	437	2.464254	437	-.1710305
	438	-2.718111	438	-4.020319	438	13.97915	438	13.36866	438	-4.805489	438	2.321808	438	1.688432	438	6.395674E-02
	439	-3.515361	439	-4.813467	439	13.16915	439	14.51793	439	-4.643979	439	1.721515	439	1.529054	439	-.9158881
	440	-3.71262	440	-5.507771	440	13.50812	440	12.89534	440	-4.344106	440	1.882068	440	.8846941	440	-.7874128
	441	-3.563258	441	-5.114168	441	13.81303	441	11.8981	441	-4.235196	441	1.413234	441	.318235	441	-.19081
	442	-4.886642	442	-5.527901	442	14.08655	442	11.21958	442	-4.284652	442	1.056002	442	-1.829258E-02	442	-.2208147
	443	-6.588374	443	-5.777414	443	14.53644	443	11.15063	443	-4.240334	443	.5658398	443	-.4044479	443	2.599481E-02
	444	-7.126601	444	-6.422206	444	14.41407	444	11.37249	444	-4.69208	444	.8451918	444	-1.203728	444	1.596985
	445	-7.858099	445	-7.196927	445	13.80684	445	11.55786	445	-4.886142	445	1.058413	445	-1.761019	445	1.184215
	446	-8.431001	446	-7.439599	446	13.43048	446	11.76914	446	-4.779343	446	.284904	446	-.5123689	446	.9064828
	447	-8.554896	447	-6.868607	447	14.78384	447	13.47393	447	-4.056026	447	.9618477	447	-.5987953	447	.2530543
	448	-8.428758	448	-6.467184	448	15.09958	448	13.90008	448	-4.199257	448	5.916209E-02	448	-.1209107	448	.498982
	449	-9.085473	449	-7.363616	449	14.33749	449	13.85373	449	-4.394514	449	-.2451593	449	.3171193	449	-3.162559E-02
	450	-7.555916	450	-6.954197	450	13.41972	450	13.40826	450	-4.302746	450	-.7806933	450	.8695208	450	.6054831
	451	-5.871862	451	-6.238007	451	13.03015	451	11.84746	451	-4.627762	451	-1.070271	451	.8209348	451	3.120427
	452	-4.949203	452	-5.130638	452	13.08401	452	11.09549	452	-4.078123	452	-.7039362	452	1.034946	452	2.891325
	453	-4.365051	453	-4.426786	453	13.12089	453	11.22577	453	-3.951972	453	-.7607168	453	.8712572	453	1.06437
	454	-4.1243	454	-4.564108	454	13.16485	454	11.65768	454	-4.309145	454	-1.362405	454	1.062409	454	.1105786
	455	-4.357887	455	-5.842681	455	12.28773	455	9.618428	455	-4.3406	455	-1.677229	455	1.089454	455	-.145577
	456	-4.080775	456	-6.398727	456	12.00585	456	9.664441	456	-4.831627	456	-1.866906	456	.3315569	456	-.5044742
	457	-3.699699	457	-6.873894	457	12.62382	457	8.907383	457	-5.348954	457	-1.373883	457	-1.309768E-02	457	-.4489594
	458	-4.002217	458	-6.865655	458	11.57758	458	7.788544	458	-5.246893	458	-1.730302	458	-.189712	458	-1.593474
	459	-5.100765	459	-6.591729	459	12.12757	459	7.42378	459	-5.39562	459	-1.998938	459	-.1696414	459	-1.331947
	460	-5.89932	460	-6.690054	460	10.99889	460	7.467579	460	-5.412787	460	-2.508176	460	-3.282293E-02	460	-1.421737
	461	-6.881143	461	-7.096506	461	11.57232	461	6.049436	461	-5.539774	461	-2.583597	461	-.1843638	461	-1.738912
	462	-6.657076	462	-6.670401	462	11.59435	462	6.548912	462	-5.956246	462	-1.73794	462	-.1419228	462	-1.141438
	463	-6.404025	463	-5.969357	463	11.19974	463	5.250079	463	-6.598623	463	-1.521888	463	.4471401	463	-1.831338
	464	-6.799689	464	-6.58484	464	9.886981	464	6.12803	464	-6.327291	464	-1.676939	464	.753732	464	.1945173
	465	-6.568088	465	-6.57221	465	8.518195	465	6.333499	465	-5.754354	465	-1.610962	465	1.437809	465	-1.072939
	466	-7.125118	466	-7.050309	466	9.38431	466	4.724078	466	-5.982872	466	-.8423054	466	1.62406	466	-1.711115
	467	-6.070903	467	-7.359761	467	7.823816	467	5.288609	467	-6.263789	467	-.9057509	467	1.885906	467	-.2959636
	468	-4.433694	468	-7.352498	468	7.89289	468	3.884718	468	-6.253047	468	-1.121881	468	2.642589	468	5.837731E-02
	469	-4.546549	469	-7.291213	469	7.009303	469	3.122724	469	-5.772894	469	-.9220625	469	2.110209	469	.3264745
	470	-3.314393	470	-6.709204	470	6.092351	470	2.254723	470	-4.62957	470	-.7345117	470	1.888693	470	.3506417
	471	-3.522416	471	-7.38516	471	4.942217	471	1.921826	471	-4.784653	471	-1.18902	471	1.992712	471	-.6484319
	472	-3.188923	472	-7.042623	472	3.611122	472	2.106016	472	-5.449457	472	-.9814298	472	2.117493	472	-.6939538
	473	-3.31256	473	-7.098245	473	4.293847	473	2.95696	473	-5.710769	473	-1.162552	473	1.66674	473	-1.138573
	474	-2.903613	474	-6.763275	474	4.281864	474	2.619569	474	-5.30511	474	-.6853743	474	.9795722	474	-1.695584
	475	-2.883128	475	-6.455258	475	5.043641	475	2.027912	475	-5.250178	475	7.467922E-02	475	.5170463	475	-1.81522
	476	-4.362972	476	-6.344506	476	4.820604	476	.7034301	476	-5.45923	476	3.357744E-02	476	9.579498E-02	476	-1.179937
	477	-5.326643	477	-6.477377	477	5.311647	477	1.676105	477	-5.406882	477	.2987247	477	.2938741	477	-.6094037
	478	-5.750237	478	-7.552199	478	4.721608	478	2.618123	478	-5.618551	478	1.446323	478	-.4900308	478	.4528788
	479	-6.087278	479	-7.606656	479	5.577863	479	2.679527	479	-5.547587	479	2.122214	479	-.8776091	479	2.009598E-02
	480	-5.837689	480	-7.079881	480	6.515649	480	2.293588	480	-4.447096	480	2.219146	480	-.9819098	480	.3887081
	481	-5.782178	481	-6.666165	481	6.305116	481	3.297953	481	-4.102117	481	1.975832	481	-.3585669	481	-.1371995
	482	-6.57171	482	-6.533251	482	6.882737	482	2.814733	482	-3.00351	482	1.688809	482	.5098963	482	1.656564
	483	-6.280069	483	-6.021242	483	5.315217	483	3.127974	483	-2.883563	483	1.850733	483	-5.077994E-02	483	.2252826
	484	-4.496897	484	-5.624599	484	7.314397	484	4.083951	484	-2.603308	484	2.389984	484	.3217769	484	.4407769
	485	-3.635583	485	-5.440574	485	6.32427	485	3.196613	485	-2.731502	485	2.531145	485	.1808429	485	1.959593
	486	-3.107631	486	-5.049008	486	6.729381	486	3.153758	486	-2.978276	486	3.363441	486	.2749249	486	3.277417
	487	-2.035123	487	-4.576848	487	4.886563	487	2.679157	487	-2.517105	487	3.256775	487	.2784288	487	4.879511
	488	-1.887583	488	-4.144331	488	4.934197	488	4.865349	488	-2.630145	488	3.785485	488	.3489292	488	2.50574
	489	-2.419219	489	-4.789952	489	5.41601	489	5.706363	489	-2.023211	489	4.455401	489	.1691334	489	3.346087
	490	-2.274454	490	-4.959081	490	5.284974	490	4.015313	490	-2.296943	490	4.774321	490	-.3485371	490	3.914025
	491	-.9875373	491	-4.477794	491	4.042683	491	1.362539	491	-2.142257	491	4.651322	491	-1.420663	491	4.074043
