# Supplementary material for: A single Musashi gene allele is sufficient to maintain mouse photoreceptor cells
Source: PLoS One. 2026 May 14;21(5):e0338576. doi: 10.1371/journal.pone.0338576 (PMC13175383; doi:10.1371/journal.pone.0338576)
Supplement: S3 File — (ZIP) [file pone.0338576.s012.zip › Supplementary_data_1_RawERG_data_and_R-code/5th batch/D56_Msi TKO_ROD_070125.CSV]

Information	Record_No	4851	Record_No	4852	Record_No	4853	Record_No	4854	Record_No	4855	Record_No	4856	Record_No	4857	Record_No	4858	Record_No	4861	Record_No	4862	Record_No	4863	Record_No	4864	Record_No	4865	Record_No	4866	Record_No	4867	Record_No	4868	Record_No	4871	Record_No	4872	Record_No	4873	Record_No	4874	Record_No	4875	Record_No	4876	Record_No	4877	Record_No	4878	Record_No
	Animal ID	1250	Animal ID	1250	Animal ID	1250	Animal ID	1250	Animal ID	1250	Animal ID	1250	Animal ID	1250	Animal ID	1250	Animal ID	1284	Animal ID	1284	Animal ID	1284	Animal ID	1284	Animal ID	1284	Animal ID	1284	Animal ID	1284	Animal ID	1284	Animal ID	1286	Animal ID	1286	Animal ID	1286	Animal ID	1286	Animal ID	1286	Animal ID	1286	Animal ID	1286	Animal ID	1286	Animal ID
	Session		Session		Session		Session		Session		Session		Session		Session		Session		Session		Session		Session		Session		Session		Session		Session		Session		Session		Session		Session		Session		Session		Session		Session		Session
	Species/Breed		Species/Breed		Species/Breed		Species/Breed		Species/Breed		Species/Breed		Species/Breed		Species/Breed		Species/Breed		Species/Breed		Species/Breed		Species/Breed		Species/Breed		Species/Breed		Species/Breed		Species/Breed		Species/Breed		Species/Breed		Species/Breed		Species/Breed		Species/Breed		Species/Breed		Species/Breed		Species/Breed		Species/Breed
	Study protocol #		Study protocol #		Study protocol #		Study protocol #		Study protocol #		Study protocol #		Study protocol #		Study protocol #		Study protocol #		Study protocol #		Study protocol #		Study protocol #		Study protocol #		Study protocol #		Study protocol #		Study protocol #		Study protocol #		Study protocol #		Study protocol #		Study protocol #		Study protocol #		Study protocol #		Study protocol #		Study protocol #		Study protocol #
	Birthdate	Dec/30/1899	Birthdate	Dec/30/1899	Birthdate	Dec/30/1899	Birthdate	Dec/30/1899	Birthdate	Dec/30/1899	Birthdate	Dec/30/1899	Birthdate	Dec/30/1899	Birthdate	Dec/30/1899	Birthdate	Dec/30/1899	Birthdate	Dec/30/1899	Birthdate	Dec/30/1899	Birthdate	Dec/30/1899	Birthdate	Dec/30/1899	Birthdate	Dec/30/1899	Birthdate	Dec/30/1899	Birthdate	Dec/30/1899	Birthdate	Dec/30/1899	Birthdate	Dec/30/1899	Birthdate	Dec/30/1899	Birthdate	Dec/30/1899	Birthdate	Dec/30/1899	Birthdate	Dec/30/1899	Birthdate	Dec/30/1899	Birthdate	Dec/30/1899	Birthdate
	TestDate	Jul/01/2025	TestDate	Jul/01/2025	TestDate	Jul/01/2025	TestDate	Jul/01/2025	TestDate	Jul/01/2025	TestDate	Jul/01/2025	TestDate	Jul/01/2025	TestDate	Jul/01/2025	TestDate	Jul/01/2025	TestDate	Jul/01/2025	TestDate	Jul/01/2025	TestDate	Jul/01/2025	TestDate	Jul/01/2025	TestDate	Jul/01/2025	TestDate	Jul/01/2025	TestDate	Jul/01/2025	TestDate	Jul/01/2025	TestDate	Jul/01/2025	TestDate	Jul/01/2025	TestDate	Jul/01/2025	TestDate	Jul/01/2025	TestDate	Jul/01/2025	TestDate	Jul/01/2025	TestDate	Jul/01/2025	TestDate
	TestTime	20:09:45	TestTime	20:09:45	TestTime	20:11:16	TestTime	20:11:16	TestTime	20:14:02	TestTime	20:14:02	TestTime	20:14:44	TestTime	20:14:44	TestTime	20:32:29	TestTime	20:32:29	TestTime	20:33:57	TestTime	20:33:57	TestTime	20:36:41	TestTime	20:36:41	TestTime	20:37:25	TestTime	20:37:25	TestTime	20:53:13	TestTime	20:53:13	TestTime	20:54:41	TestTime	20:54:41	TestTime	20:57:29	TestTime	20:57:29	TestTime	20:58:12	TestTime	20:58:12	TestTime
	Protocol	ABI ROD	Protocol	ABI ROD	Protocol	ABI ROD	Protocol	ABI ROD	Protocol	ABI ROD	Protocol	ABI ROD	Protocol	ABI ROD	Protocol	ABI ROD	Protocol	ABI ROD	Protocol	ABI ROD	Protocol	ABI ROD	Protocol	ABI ROD	Protocol	ABI ROD	Protocol	ABI ROD	Protocol	ABI ROD	Protocol	ABI ROD	Protocol	ABI ROD	Protocol	ABI ROD	Protocol	ABI ROD	Protocol	ABI ROD	Protocol	ABI ROD	Protocol	ABI ROD	Protocol	ABI ROD	Protocol	ABI ROD	Protocol
	Step_No	1	Step_No	1	Step_No	3	Step_No	3	Step_No	6	Step_No	6	Step_No	8	Step_No	8	Step_No	1	Step_No	1	Step_No	3	Step_No	3	Step_No	6	Step_No	6	Step_No	8	Step_No	8	Step_No	1	Step_No	1	Step_No	3	Step_No	3	Step_No	6	Step_No	6	Step_No	8	Step_No	8	Step_No
	Label	R	Label	L	Label	R	Label	L	Label	R	Label	L	Label	R	Label	L	Label	R	Label	L	Label	R	Label	L	Label	R	Label	L	Label	R	Label	L	Label	R	Label	L	Label	R	Label	L	Label	R	Label	L	Label	R	Label	L	Label
	Stimulus	Scotopic WHT -40dB Flash	Stimulus	Scotopic WHT -40dB Flash	Stimulus	Scotopic WHT -24dB Flash	Stimulus	Scotopic WHT -24dB Flash	Stimulus	Scotopic WHT -12dB Flash	Stimulus	Scotopic WHT -12dB Flash	Stimulus	Scotopic WHT -4dB Flash	Stimulus	Scotopic WHT -4dB Flash	Stimulus	Scotopic WHT -40dB Flash	Stimulus	Scotopic WHT -40dB Flash	Stimulus	Scotopic WHT -24dB Flash	Stimulus	Scotopic WHT -24dB Flash	Stimulus	Scotopic WHT -12dB Flash	Stimulus	Scotopic WHT -12dB Flash	Stimulus	Scotopic WHT -4dB Flash	Stimulus	Scotopic WHT -4dB Flash	Stimulus	Scotopic WHT -40dB Flash	Stimulus	Scotopic WHT -40dB Flash	Stimulus	Scotopic WHT -24dB Flash	Stimulus	Scotopic WHT -24dB Flash	Stimulus	Scotopic WHT -12dB Flash	Stimulus	Scotopic WHT -12dB Flash	Stimulus	Scotopic WHT -4dB Flash	Stimulus	Scotopic WHT -4dB Flash	Stimulus
	Low cut (Hz)	0.3	Low cut (Hz)	0.3	Low cut (Hz)	0.3	Low cut (Hz)	0.3	Low cut (Hz)	0.3	Low cut (Hz)	0.3	Low cut (Hz)	0.3	Low cut (Hz)	0.3	Low cut (Hz)	0.3	Low cut (Hz)	0.3	Low cut (Hz)	0.3	Low cut (Hz)	0.3	Low cut (Hz)	0.3	Low cut (Hz)	0.3	Low cut (Hz)	0.3	Low cut (Hz)	0.3	Low cut (Hz)	0.3	Low cut (Hz)	0.3	Low cut (Hz)	0.3	Low cut (Hz)	0.3	Low cut (Hz)	0.3	Low cut (Hz)	0.3	Low cut (Hz)	0.3	Low cut (Hz)	0.3	Low cut (Hz)
	High cut (Hz)	500	High cut (Hz)	500	High cut (Hz)	500	High cut (Hz)	500	High cut (Hz)	500	High cut (Hz)	500	High cut (Hz)	500	High cut (Hz)	500	High cut (Hz)	500	High cut (Hz)	500	High cut (Hz)	500	High cut (Hz)	500	High cut (Hz)	500	High cut (Hz)	500	High cut (Hz)	500	High cut (Hz)	500	High cut (Hz)	500	High cut (Hz)	500	High cut (Hz)	500	High cut (Hz)	500	High cut (Hz)	500	High cut (Hz)	500	High cut (Hz)	500	High cut (Hz)	500	High cut (Hz)
	Notch	OFF	Notch	OFF	Notch	OFF	Notch	OFF	Notch	OFF	Notch	OFF	Notch	OFF	Notch	OFF	Notch	OFF	Notch	OFF	Notch	OFF	Notch	OFF	Notch	OFF	Notch	OFF	Notch	OFF	Notch	OFF	Notch	OFF	Notch	OFF	Notch	OFF	Notch	OFF	Notch	OFF	Notch	OFF	Notch	OFF	Notch	OFF	Notch
Cursor #	4851 Time	4851 Amp	4852 Time	4852 Amp	4853 Time	4853 Amp	4854 Time	4854 Amp	4855 Time	4855 Amp	4856 Time	4856 Amp	4857 Time	4857 Amp	4858 Time	4858 Amp	4861 Time	4861 Amp	4862 Time	4862 Amp	4863 Time	4863 Amp	4864 Time	4864 Amp	4865 Time	4865 Amp	4866 Time	4866 Amp	4867 Time	4867 Amp	4868 Time	4868 Amp	4871 Time	4871 Amp	4872 Time	4872 Amp	4873 Time	4873 Amp	4874 Time	4874 Amp	4875 Time	4875 Amp	4876 Time	4876 Amp	4877 Time	4877 Amp	4878 Time	4878 Amp	4881 Time
1
2
3
4
5
6
7
8
9
10
Wave Data	4851 Time	4851 Amp	4852 Time	4852 Amp	4853 Time	4853 Amp	4854 Time	4854 Amp	4855 Time	4855 Amp	4856 Time	4856 Amp	4857 Time	4857 Amp	4858 Time	4858 Amp	4861 Time	4861 Amp	4862 Time	4862 Amp	4863 Time	4863 Amp	4864 Time	4864 Amp	4865 Time	4865 Amp	4866 Time	4866 Amp	4867 Time	4867 Amp	4868 Time	4868 Amp	4871 Time	4871 Amp	4872 Time	4872 Amp	4873 Time	4873 Amp	4874 Time	4874 Amp	4875 Time	4875 Amp	4876 Time	4876 Amp	4877 Time	4877 Amp	4878 Time	4878 Amp	4881 Time
	-20	5.397976	-20	6.072618	-20	-7.979665	-20	.8155072	-20	4.416693	-20	10.75156	-20	-4.811994	-20	-6.621694	-20	5.605677	-20	-1.234701	-20	1.897278	-20	-5.31861	-20	6.950794	-20	5.549181	-20	-8.900626	-20	2.922732	-20	-5.091178	-20	-1.500269	-20	4.14733	-20	.7179087	-20	3.471191	-20	2.934885	-20	3.767515	-20	1.399747	-20
	-19	5.836216	-19	6.978448	-19	-8.564288	-19	1.194	-19	4.965734	-19	11.40884	-19	-5.211997	-19	-6.840322	-19	6.848827	-19	-1.01445	-19	2.559731	-19	-5.282072	-19	7.312599	-19	5.802639	-19	-9.451365	-19	2.120607	-19	-5.470201	-19	-1.945789	-19	4.429194	-19	.7930922	-19	3.491826	-19	3.357091	-19	4.532094	-19	1.711735	-19
	-18	6.290935	-18	7.832584	-18	-9.086295	-18	1.536837	-18	5.478745	-18	12.08676	-18	-6.076876	-18	-7.16006	-18	7.719789	-18	-1.116696	-18	3.010315	-18	-4.938955	-18	7.74938	-18	6.138988	-18	-9.901038	-18	.3513197	-18	-6.053645	-18	-2.572334	-18	4.87202	-18	.716911	-18	3.588729	-18	4.084015	-18	5.094155	-18	1.763543	-18
	-17	6.568597	-17	8.190172	-17	-9.413126	-17	1.949742	-17	5.989226	-17	12.8535	-17	-6.834947	-17	-7.153151	-17	8.221266	-17	-1.50429	-17	3.989086	-17	-4.431571	-17	8.417455	-17	6.959997	-17	-9.668431	-17	-.5249597	-17	-6.982221	-17	-3.06799	-17	5.61148	-17	.7315738	-17	3.583839	-17	4.79299	-17	5.340703	-17	2.113104	-17
	-16	6.719085	-16	8.139659	-16	-9.385106	-16	2.497638	-16	6.453231	-16	13.40592	-16	-7.702878	-16	-7.277949	-16	8.182985	-16	-2.080692	-16	4.073776	-16	-4.457734	-16	8.503431	-16	7.235514	-16	-9.05456	-16	-.4364842	-16	-7.90896	-16	-3.394805	-16	5.993078	-16	.9803508	-16	3.787385	-16	5.265464	-16	5.652572	-16	2.286676	-16
	-15	6.585274	-15	7.75667	-15	-9.410399	-15	2.575593	-15	6.894106	-15	13.4724	-15	-8.501199	-15	-7.336976	-15	7.921769	-15	-2.777469	-15	4.07584	-15	-4.531317	-15	8.762027	-15	7.158993	-15	-7.483453	-15	5.924033E-02	-15	-8.64735	-15	-3.874882	-15	6.185767	-15	1.109567	-15	4.085213	-15	5.548782	-15	5.952659	-15	2.937917	-15
	-14	6.53636	-14	7.862743	-14	-9.646114	-14	1.680041	-14	6.203471	-14	12.01924	-14	-6.801609	-14	-7.801514	-14	8.419353	-14	-1.206672	-14	4.654279	-14	-4.342374	-14	7.022285	-14	5.973794	-14	-8.684944	-14	-1.258662	-14	-4.634033	-14	-3.653473	-14	4.991168	-14	2.305579	-14	3.849067	-14	4.177729	-14	4.940913	-14	2.605949	-14
	-13	6.921121	-13	9.589673	-13	-10.1853	-13	1.637752	-13	5.866734	-13	12.94002	-13	-6.836877	-13	-6.867017	-13	9.082076	-13	-1.287778	-13	3.76783	-13	-2.156208	-13	8.167719	-13	6.621007	-13	-9.831874	-13	-1.270597	-13	-7.028343	-13	-3.204723	-13	5.250154	-13	1.30015	-13	3.971885	-13	5.146299	-13	6.607262	-13	2.565217	-13
	-12	6.661421	-12	9.170931	-12	-9.85674	-12	2.69812	-12	6.249192	-12	14.03389	-12	-8.289101	-12	-7.563443	-12	8.509329	-12	-3.047525	-12	4.011454	-12	-1.665026	-12	10.51389	-12	8.647726	-12	-12.66817	-12	-3.040418	-12	-9.606707	-12	-4.031848	-12	6.070699	-12	.1554548	-12	4.126517	-12	6.027994	-12	5.896042	-12	2.391827	-12
	-11	6.865392	-11	8.033964	-11	-9.712159	-11	3.760772	-11	7.756866	-11	15.31578	-11	-8.730429	-11	-6.366832	-11	7.526712	-11	-3.785957	-11	5.674082	-11	-3.206882	-11	10.89536	-11	10.3055	-11	-8.483915	-11	1.992099	-11	-11.07812	-11	-3.860575	-11	7.538977	-11	.7762045	-11	3.140482	-11	6.185572	-11	5.46702	-11	3.795648	-11
	-10	6.541398	-10	6.23626	-10	-8.311736	-10	3.891556	-10	7.554971	-10	14.42441	-10	-10.02337	-10	-7.374845	-10	7.584296	-10	-3.400636	-10	2.425962	-10	-7.540645	-10	7.772649	-10	7.079217	-10	-4.162095	-10	2.4975	-10	-9.949658	-10	-3.563274	-10	6.762635	-10	.9663751	-10	4.393173	-10	5.937236	-10	6.712988	-10	2.218451	-10
	-9	5.985948	-9	5.646448	-9	-8.750348	-9	1.785314	-9	7.733403	-9	12.10105	-9	-10.32581	-9	-8.048204	-9	6.408847	-9	-3.936249	-9	3.92143	-9	-8.276765	-9	8.200254	-9	4.326707	-9	-1.06972	-9	1.435521	-9	-9.587244	-9	-4.935399	-9	6.500964	-9	1.153638	-9	5.03015	-9	5.817861	-9	6.091731	-9	4.050406	-9
	-8	6.497933	-8	5.158275	-8	-8.207128	-8	.6656336	-8	7.913349	-8	10.69937	-8	-9.613748	-8	-9.101683	-8	3.094889	-8	-4.539846	-8	2.25431	-8	-8.192232	-8	8.375579	-8	2.864486	-8	-3.849767	-8	2.157135	-8	-9.261958	-8	-5.173144	-8	5.482992	-8	1.365904	-8	5.997802	-8	6.194632	-8	3.36163	-8	2.318412	-8
	-7	7.799188	-7	7.245431	-7	-8.645787	-7	-.8956932	-7	6.829904	-7	10.15457	-7	-9.46442	-7	-10.0267	-7	2.815651	-7	-5.478729	-7	1.043138	-7	-9.785782	-7	8.121309	-7	-.4312688	-7	-.9649891	-7	3.324745	-7	-9.89232	-7	-5.569028	-7	6.271746	-7	.8120051	-7	5.601563	-7	6.006754	-7	-.5747733	-7	2.808081	-7
	-6	8.356301	-6	8.154472	-6	-5.814997	-6	-.5496772	-6	6.184539	-6	11.37841	-6	-9.327353	-6	-9.936769	-6	3.374663	-6	-6.552714	-6	-2.149041	-6	-7.971928	-6	7.761649	-6	-1.720147	-6	-2.885862	-6	5.309226	-6	-9.614439	-6	-6.026071	-6	5.402722	-6	.1680631	-6	5.569608	-6	6.049161	-6	-2.444971	-6	.5090455	-6
	-5	8.734549	-5	9.236634	-5	-5.212455	-5	-3.308137E-02	-5	7.528666	-5	12.68151	-5	-9.928307	-5	-11.1994	-5	-.4073876	-5	-7.432388	-5	-2.624154	-5	-12.38332	-5	5.172305	-5	-.5227402	-5	-2.675694	-5	6.860723	-5	-9.239931	-5	-4.636436	-5	5.237563	-5	-2.653557	-5	5.401516	-5	6.45878	-5	-3.766404	-5	.5362247	-5
	-4	10.40626	-4	11.08789	-4	-4.217311	-4	1.225685	-4	8.067013	-4	13.26099	-4	-9.95194	-4	-12.41993	-4	-.8411558	-4	-6.107612	-4	-3.420289	-4	-11.18443	-4	5.03204	-4	1.391869	-4	-.8135432	-4	10.25572	-4	-8.284351	-4	-4.237527	-4	4.930077	-4	-.2532571	-4	6.693918	-4	7.821567	-4	-.8730954	-4	-2.849625	-4
	-3	10.41659	-3	11.02141	-3	-5.204116	-3	-.292193	-3	7.756265	-3	14.33784	-3	-9.000856	-3	-11.52871	-3	-2.875355	-3	-6.790572	-3	-5.075388	-3	-10.59609	-3	4.297379	-3	3.923729	-3	-2.791876	-3	6.895799	-3	-7.317914	-3	-5.489894	-3	4.853821	-3	.2037444	-3	7.882838	-3	9.529119	-3	-.4589905	-3	-6.242201	-3
	-2	11.46957	-2	11.71109	-2	-6.161321	-2	-.5989828	-2	8.809229	-2	16.8078	-2	-6.364314	-2	-10.40284	-2	-2.262745	-2	-7.515046	-2	-5.504821	-2	-10.25556	-2	6.007589	-2	1.698898	-2	-4.822454	-2	1.196293	-2	-7.919927	-2	-5.661491	-2	4.095596	-2	1.435325	-2	8.006144	-2	9.522958	-2	-2.042796	-2	-7.736447	-2
	-1	12.26572	-1	11.10945	-1	-6.094352	-1	-1.7829	-1	10.60957	-1	17.90482	-1	-4.882315	-1	-9.1771	-1	-3.575265	-1	-7.342219	-1	-4.797051	-1	-8.26538	-1	4.590189	-1	-1.50574	-1	-8.502405	-1	-1.42906	-1	-8.272506	-1	-6.047329	-1	4.739969	-1	1.654036	-1	7.910407	-1	10.10701	-1	-5.787658	-1	-8.910887	-1
	0	12.13209	0	11.96809	0	-6.917169	0	-1.858638	0	12.09123	0	18.59645	0	-5.035926	0	-6.887321	0	-1.327214	0	-8.237607	0	-3.487888	0	-6.857163	0	3.331725	0	-2.597894	0	-7.979527	0	-2.649089	0	-9.112776	0	-7.028152	0	4.445519	0	2.178843	0	7.780283	0	10.85735	0	-6.106265	0	-7.926704	0
	1	12.46942	1	10.98379	1	-8.527248	1	-2.519009	1	11.97214	1	18.68149	1	-4.884435	1	-4.654496	1	-.3545809	1	-11.58802	1	-2.09673	1	-6.681216	1	3.394416	1	-2.309015	1	-7.956388	1	-2.657727	1	-9.887557	1	-8.529383	1	5.257022	1	3.306125	1	8.868918	1	10.12472	1	-7.158905	1	-9.973143	1
	2	13.02636	2	12.59428	2	-9.839066	2	-2.938299	2	13.06208	2	20.36148	2	-5.475578	2	-6.253875	2	.099255	2	-9.423532	2	-.8042191	2	-8.760556	2	1.863099	2	-1.114511	2	-3.471948	2	.7242519	2	-9.892327	2	-8.568178	2	6.865511	2	2.150268	2	9.791203	2	10.47898	2	-7.074982	2	-9.381208	2
	3	12.27376	3	13.01893	3	-11.23703	3	-3.371239	3	11.9625	3	18.73603	3	-7.089385	3	-9.881639	3	-.1964408	3	-6.97577	3	-1.039004	3	-9.112769	3	.1049626	3	-.4808718	3	-8.202558	3	-1.525478	3	-11.7485	3	-6.8598	3	8.02614	3	3.81939	3	9.612816	3	12.52617	3	-6.763011	3	-12.36377	3
	4	12.77269	4	12.73925	4	-13.21141	4	-5.002207	4	12.09361	4	15.31919	4	-7.838018	4	-15.36331	4	2.402995	4	-7.416263	4	-1.335512	4	-5.530005	4	1.9777	4	.455341	4	-8.21541	4	-3.441017	4	-12.6264	4	-7.675428	4	8.88606	4	2.784427	4	9.197678	4	13.35986	4	-7.401716	4	-11.832	4
	5	13.60384	5	12.9326	5	-12.854	5	-4.074085	5	11.45955	5	12.82949	5	-13.65946	5	-21.27515	5	3.231997	5	-8.249257	5	3.997517	5	-4.078359	5	3.431695	5	-.0327906	5	-14.66879	5	-10.37277	5	-13.52179	5	-6.597678	5	9.002973	5	-.167549	5	7.525066	5	12.46641	5	-13.79377	5	-18.35795	5
	6	13.33456	6	13.23762	6	-10.95759	6	-2.188161	6	10.9367	6	13.04751	6	-26.84682	6	-36.05148	6	4.053626	6	-7.464072	6	5.880941	6	-1.213044	6	2.959323	6	-4.633472	6	-26.18985	6	-19.96305	6	-13.42082	6	-6.199937	6	9.369326	6	1.630569	6	6.077024	6	12.14062	6	-30.94504	6	-33.42815	6
	7	13.78589	7	15.14919	7	-10.43819	7	-1.865129	7	8.615958	7	11.65123	7	-50.14137	7	-64.74813	7	3.883368	7	-8.138926	7	3.678156	7	-4.744783	7	-.9723666	7	-8.031678	7	-44.10829	7	-49.67213	7	-11.52724	7	-5.826961	7	8.948015	7	2.268061	7	6.159603	7	9.534357	7	-58.88085	7	-61.46762	7
	8	12.96042	8	15.53043	8	-9.487074	8	-.1468503	8	4.848006	8	7.684859	8	-81.30797	8	-105.3405	8	1.87781	8	-4.122322	8	2.240492	8	-7.845511	8	-6.962863	8	-13.62393	8	-73.16082	8	-80.51685	8	-11.05193	8	-7.213329	8	9.064082	8	2.510059	8	4.529132	8	5.731319	8	-100.6651	8	-103.501	8
	9	12.97538	9	14.88743	9	-9.775084	9	.8845671	9	-.494402	9	1.238007	9	-120.2165	9	-156.5528	9	.3283688	9	-7.771463	9	1.044427	9	-5.474988	9	-13.04778	9	-19.35926	9	-106.8078	9	-121.2187	9	-11.65042	9	-7.622389	9	8.266643	9	1.921363	9	-3.224869	9	-.8985047	9	-151.927	9	-150.5755	9
	10	13.0362	10	13.63278	10	-10.04557	10	-2.490777	10	-7.666307	10	-8.006174	10	-162.5685	10	-214.3355	10	-1.392416	10	-10.39953	10	1.133829	10	-8.090691	10	-21.23302	10	-27.07769	10	-143.5813	10	-159.232	10	-10.80271	10	-7.652922	10	6.314825	10	2.032573	10	-14.77256	10	-10.54826	10	-204.8884	10	-200.7937	10
	11	13.1208	11	12.64352	11	-8.114573	11	-3.767829	11	-16.50773	11	-19.68359	11	-204.2124	11	-270.5678	11	-3.203796	11	-12.90718	11	-4.159166	11	-9.094689	11	-31.21072	11	-34.27207	11	-176.2858	11	-194.955	11	-9.530981	11	-6.827732	11	5.57026	11	.5561959	11	-27.54433	11	-19.82058	11	-255.718	11	-249.7701	11
	12	13.22528	12	12.05073	12	-9.30384	12	-6.931972	12	-25.70851	12	-32.91367	12	-244.4569	12	-317.6962	12	-3.745771	12	-13.2764	12	-4.858202	12	-9.074863	12	-42.49055	12	-46.46481	12	-203.0736	12	-227.4052	12	-8.704014	12	-7.568907	12	3.867703	12	5.001853E-02	12	-37.77675	12	-31.68412	12	-299.1506	12	-288.2903	12
	13	13.8533	13	13.24161	13	-8.548569	13	-7.064469	13	-36.55996	13	-46.48725	13	-278.8201	13	-350.3016	13	-5.348728	13	-13.19613	13	-3.684191	13	-9.949725	13	-55.01019	13	-56.96684	13	-221.0138	13	-245.4334	13	-9.700006	13	-7.118394	13	2.533105	13	-.7013533	13	-49.22277	13	-46.69506	13	-332.4684	13	-319.3402	13
	14	14.33556	14	14.07839	14	-10.80045	14	-7.631011	14	-50.24889	14	-63.06688	14	-303.3539	14	-370.2311	14	-6.090866	14	-14.53357	14	-6.244231	14	-12.46927	14	-67.78995	14	-68.36452	14	-229.75	14	-256.9109	14	-9.913932	14	-8.829138	14	.6673744	14	-1.317642	14	-63.82713	14	-62.5569	14	-352.3776	14	-332.5441	14
	15	13.73225	15	14.35949	15	-11.74839	15	-7.649981	15	-62.12664	15	-79.46287	15	-316.3987	15	-376.0661	15	-6.849681	15	-13.86405	15	-5.894117	15	-11.9646	15	-81.01485	15	-81.36842	15	-229.744	15	-258.1389	15	-9.636654	15	-9.06422	15	-.9663465	15	-4.479032	15	-83.77721	15	-77.52437	15	-358.7477	15	-336.4113	15
	16	13.37516	16	14.73852	16	-12.78091	16	-6.990691	16	-74.48703	16	-97.04685	16	-321.5117	16	-370.3912	16	-4.480006	16	-13.01416	16	-8.088724	16	-15.09381	16	-95.30626	16	-95.34919	16	-221.5979	16	-249.9021	16	-10.43651	16	-11.6317	16	-1.244493	16	-4.484264	16	-103.7173	16	-93.82678	16	-351.7269	16	-333.1721	16
	17	14.26817	17	15.37804	17	-14.96064	17	-9.82381	17	-88.1594	17	-114.9408	17	-320.2252	17	-360.5489	17	-1.759937	17	-12.71441	17	-7.598104	17	-13.8839	17	-110.1103	17	-109.4413	17	-214.8033	17	-242.2234	17	-10.31753	17	-11.84453	17	-2.234244	17	-5.85815	17	-122.1163	17	-110.989	17	-339.5297	17	-327.1155	17
	18	15.01909	18	16.13261	18	-18.56842	18	-13.14588	18	-102.3151	18	-133.6673	18	-314.6803	18	-349.2292	18	-2.850892	18	-14.78389	18	-8.420255	18	-14.12418	18	-123.9518	18	-124.0098	18	-209.7977	18	-237.4554	18	-12.97515	18	-12.18349	18	-2.832644	18	-6.732011	18	-141.2258	18	-128.3847	18	-331.9193	18	-322.968	18
	19	13.70705	19	14.66126	19	-22.32534	19	-18.79317	19	-115.9527	19	-152.1428	19	-309.8622	19	-347.9539	19	-3.762033	19	-13.4361	19	-9.163281	19	-14.84372	19	-138.7362	19	-137.5555	19	-191.7046	19	-228.5479	19	-14.59186	19	-14.36759	19	-3.469261	19	-7.163537	19	-160.0586	19	-146.1823	19	-311.7312	19	-301.1382	19
	20	13.36747	20	13.8767	20	-22.95497	20	-16.4537	20	-131.117	20	-170.0704	20	-320.7025	20	-361.5735	20	-.4054727	20	-12.88971	20	-4.456118	20	-14.20864	20	-153.4635	20	-152.3362	20	-118.4329	20	-169.3699	20	-16.83672	20	-12.30419	20	-4.637114	20	-8.270672	20	-179.4509	20	-165.6815	20	-219.7887	20	-199.475	20
	21	14.2594	21	15.77564	21	-25.82182	21	-18.13273	21	-145.1732	21	-186.5976	21	-332.1539	21	-330.4721	21	1.624071	21	-11.01427	21	-4.132976	21	-14.80287	21	-166.3569	21	-166.9039	21	-11.51782	21	-63.55642	21	-18.72985	21	-13.01889	21	-5.15814	21	-9.55683	21	-199.266	21	-184.6427	21	-45.49189	21	-18.03173	21
	22	14.67991	22	15.63185	22	-26.66703	22	-18.16015	22	-156.3701	22	-200.6965	22	-284.4941	22	-213.3114	22	-.2855131	22	-11.95268	22	-4.56994	22	-16.83467	22	-186.1508	22	-183.7023	22	69.81287	22	38.32359	22	-17.15903	22	-13.07248	22	-5.673388	22	-9.346243	22	-221.6187	22	-205.6387	22	125.1906	22	143.5739	22
	23	12.75194	23	12.98498	23	-28.06576	23	-20.3978	23	-169.1535	23	-215.55	23	-167.8407	23	-32.58538	23	-.2292731	23	-11.01486	23	-5.171317	23	-16.80843	23	-205.7769	23	-201.7623	23	101.9076	23	89.88741	23	-17.2212	23	-14.0806	23	-6.575274	23	-9.558725	23	-245.3127	23	-229.1585	23	205.0738	23	199.73	23
	24	12.72566	24	13.15723	24	-29.97595	24	-23.45325	24	-186.1466	24	-237.2745	24	-8.005744	24	117.534	24	-1.986936	24	-10.65851	24	-3.793089	24	-16.3973	24	-211.9204	24	-206.2871	24	96.72497	24	98.31224	24	-15.9166	24	-13.49956	24	-8.671979	24	-10.48813	24	-252.9596	24	-234.5375	24	200.1562	24	182.6653	24
	25	12.46077	25	13.14778	25	-30.18329	25	-26.25351	25	-212.9867	25	-271.7958	25	112.0199	25	187.0986	25	-4.015931	25	-11.9705	25	-5.539096	25	-15.59646	25	-177.2437	25	-177.1674	25	50.56448	25	76.53197	25	-16.5336	25	-14.56525	25	-11.90445	25	-13.81704	25	-221.5819	25	-195.8358	25	139.2457	25	108.7255	25
	26	12.37993	26	13.5865	26	-30.5278	26	-28.4817	26	-243.4166	26	-299.8134	26	168.3817	26	202.0427	26	-3.794236	26	-10.83521	26	-8.942174	26	-17.82759	26	-99.49807	26	-114.2127	26	3.468935	26	19.76401	26	-16.853	26	-13.23631	26	-13.84323	26	-17.07557	26	-145.663	26	-115.0155	26	28.22071	26	-6.108768	26
	27	11.63931	27	13.50212	27	-29.73487	27	-28.57293	27	-261.3951	27	-289.772	27	183.9589	27	179.9869	27	-5.458744	27	-10.67533	27	-14.23552	27	-17.86104	27	1.517428	27	-34.75988	27	85.21442	27	.57073	27	-16.18646	27	-13.93678	27	-17.09565	27	-22.11584	27	-36.54755	27	-8.950322	27	-70.80376	27	-77.46239	27
	28	12.05379	28	13.41236	28	-29.72938	28	-27.77916	28	-236.7642	28	-223.3838	28	169.0777	28	116.7392	28	-7.385991	28	-11.25986	28	-17.20841	28	-22.13382	28	77.58427	28	30.35247	28	258.988	28	137.493	28	-15.13822	28	-14.47993	28	-20.48742	28	-26.30247	28	67.71391	28	85.52432	28	20.53052	28	73.70841	28
	29	11.9411	29	13.35254	29	-28.73324	29	-27.72863	29	-160.3187	29	-98.66253	29	112.3981	29	23.79309	29	-7.235774	29	-11.27734	29	-21.58597	29	-23.10386	29	94.59743	29	59.15198	29	372.9435	29	318.2671	29	-15.2076	29	-14.75772	29	-16.45126	29	-21.91259	29	130.3197	29	136.8962	29	300.8976	29	385.6009	29
	30	12.38778	30	13.22	30	-30.02796	30	-32.22672	30	-48.7346	30	42.83372	30	37.17235	30	-10.89005	30	-7.51611	30	-12.15634	30	-3.013788	30	-12.62584	30	63.81786	30	46.31313	30	423.296	30	429.0059	30	-15.2901	30	-12.9097	30	-.2004198	30	.6260387	30	134.6373	30	130.9872	30	541.0964	30	589.7692	30
	31	13.43894	31	14.45405	31	-32.20881	31	-39.53836	31	63.06675	31	138.8313	31	42.53038	31	128.5846	31	-9.78069	31	-11.07533	31	35.25271	31	16.25393	31	21.81389	31	25.41503	31	413.2412	31	461.9054	31	-15.33593	31	-14.77553	31	37.65428	31	44.08086	31	89.07703	31	95.02497	31	627.9117	31	623.6408	31
	32	12.90542	32	13.30399	32	-38.63949	32	-49.01684	32	138.0231	32	178.5021	32	192.5597	32	366.025	32	-9.395312	32	-8.293025	32	78.91258	32	57.14666	32	56.40522	32	66.3578	32	349.2287	32	436.9957	32	-15.8819	32	-15.71564	32	98.10107	32	103.3992	32	74.40773	32	113.0029	32	597.1476	32	556.6221	32
	33	13.37084	33	13.87883	33	-44.21849	33	-46.69646	33	165.4898	33	171.2681	33	385.9291	33	533.3018	33	-7.760065	33	-9.626734	33	106.9604	33	97.92953	33	216.8646	33	194.6822	33	261.8051	33	364.107	33	-15.59109	33	-15.00311	33	162.1965	33	163.4582	33	193.2077	33	244.534	33	509.828	33	445.5851	33
	34	13.417	34	14.04278	34	-40.09074	34	-13.48799	34	153.8775	34	138.7162	34	504.7709	34	593.4996	34	-5.228088	34	-9.295779	34	110.7689	34	120.6866	34	399.2162	34	335.7654	34	180.4084	34	264.4401	34	-16.47484	34	-15.19144	34	206.9409	34	201.2158	34	385.8345	34	424.7313	34	385.3607	34	311.0081	34
	35	13.3178	35	14.21273	35	-18.96061	35	47.6307	35	141.5744	35	142.5303	35	540.4739	35	577.2213	35	-3.257903	35	-7.219301	35	93.88093	35	119.946	35	472.1741	35	411.6169	35	142.5695	35	176.0148	35	-17.30426	35	-16.9716	35	213.4006	35	200.2621	35	530.1424	35	546.7334	35	247.9856	35	181.3524	35
	36	13.73662	36	15.18887	36	24.02737	36	124.1339	36	179.1677	36	245.1445	36	518.7379	36	517.9346	36	-2.633721	36	-5.609256	36	87.29054	36	109.6656	36	440.5919	36	406.6843	36	159.7705	36	139.0943	36	-19.06829	36	-18.22031	36	188.8801	36	176.2099	36	588.9869	36	582.2469	36	136.7922	36	97.04395	36
	37	13.98826	37	15.78768	37	80.18373	37	193.1602	37	283.8632	37	423.0476	37	462.2234	37	429.1205	37	-2.520126	37	-5.369178	37	154.5255	37	126.2567	37	350.3112	37	345.01	37	205.1343	37	159.2049	37	-20.45685	37	-17.8014	37	182.9869	37	183.4579	37	568.4555	37	542.7806	37	105.5029	37	98.00551	37
	38	14.24642	38	16.67954	38	132.5916	38	229.5093	38	420.0539	38	568.1224	38	377.9325	38	321.1031	38	-3.756448	38	-4.150129	38	257.5756	38	191.0435	38	244.085	38	258.5827	38	245.2579	38	218.8835	38	-21.50315	38	-18.69938	38	258.3452	38	261.5053	38	483.4733	38	454.8387	38	150.1365	38	160.7879	38
	39	14.1346	39	17.77935	39	173.9275	39	235.3206	39	528.5001	39	632.3292	39	281.1989	39	217.436	39	-1.021999	39	-5.422489	39	314.2821	39	280.8753	39	166.9455	39	193.1631	39	264.0292	39	265.1249	39	-22.67174	39	-20.11963	39	391.8449	39	389.1646	39	377.0639	39	358.8362	39	224.1965	39	238.576	39
	40	13.95084	40	18.12533	40	196.4632	40	228.6167	40	573.3959	40	630.072	40	194.4376	40	150.4855	40	.9410638	40	-4.606647	40	314.9167	40	344.7184	40	161.5851	40	180.0942	40	262.9264	40	287.8182	40	-22.24347	40	-18.51928	40	493.5719	40	488.3807	40	301.3888	40	294.4005	40	287.4163	40	289.1458	40
	41	15.10354	41	18.44386	41	204.5158	41	238.8631	41	563.0856	41	580.2664	41	150.1218	41	151.1804	41	-.9735521	41	-4.17832	41	288.8278	41	348.438	41	216.993	41	217.3721	41	249.8739	41	282.9352	41	-22.26928	41	-19.33528	41	527.9287	41	511.7884	41	287.3888	41	285.1369	41	317.4733	41	304.7409	41
	42	15.36903	42	18.28541	42	219.0055	42	288.2818	42	514.2308	42	499.5829	42	163.4219	42	200.2743	42	-2.824446	42	-5.551532	42	246.025	42	305.5327	42	282.5013	42	265.5566	42	237.0173	42	265.4358	42	-20.45266	42	-18.52027	42	503.7567	42	474.4084	42	317.4727	42	311.707	42	315.2824	42	292.8395	42
	43	15.95998	43	19.74776	43	257.8858	43	377.0482	43	446.0789	43	411.4626	43	208.9694	43	259.9819	43	-.4273127	43	-2.748402	43	217.5055	43	248.7045	43	309.3491	43	287.7319	43	223.4709	43	240.0459	43	-19.40566	43	-13.97192	43	441.5566	43	406.7608	43	350.2953	43	339.6645	43	293.0101	43	265.7049	43
	44	16.44821	44	20.52345	44	312.9226	44	479.9343	44	373.8168	44	341.6702	44	254.4133	44	303.3646	44	-.7546445	44	.5566379	44	218.2999	44	208.9413	44	297.0493	44	283.757	44	216.3769	44	222.7766	44	-17.64148	44	-12.80715	44	377.2587	44	343.8704	44	365.391	44	352.2199	44	262.7603	44	240.5711	44
	45	18.42688	45	21.08507	45	373.8877	45	552.3796	45	323.849	45	317.5641	45	284.7146	45	320.4179	45	-.3108445	45	3.230437	45	244.5488	45	206.2442	45	266.4668	45	264.1108	45	219.525	45	216.5345	45	-14.83204	45	-11.64671	45	346.994	45	315.6999	45	361.4003	45	348.7384	45	241.2928	45	225.3024	45
	46	19.74392	46	21.7509	46	432.7164	46	576.9437	46	310.6196	46	339.1718	46	293.0533	46	310.836	46	-.6310906	46	5.370703	46	269.0593	46	240.7266	46	232.8776	46	241.1421	46	223.1276	46	217.332	46	-11.45955	46	-7.566927	46	359.4985	46	330.3559	46	344.9709	46	335.1575	46	234.7952	46	221.318	46
	47	20.08864	47	23.91008	47	471.5275	47	562.3957	47	326.3001	47	375.8189	47	281.6251	47	285.0024	47	.1504023	47	6.049188	47	272.4406	47	280.4079	47	211.6281	47	220.7358	47	224.0314	47	227.3246	47	-8.617512	47	-5.65007	47	392.893	47	364.5739	47	324.8348	47	319.3108	47	242.4198	47	224.1145	47
	48	21.62997	48	25.9398	48	476.575	48	520.8543	48	352.0422	48	402.286	48	259.2744	48	254.6669	48	.4592098	48	6.987487	48	262.6596	48	298.2489	48	206.2149	48	212.0396	48	218.451	48	233.0265	48	-3.307892	48	-3.501749	48	420.3071	48	391.4705	48	308.5239	48	306.307	48	251.2551	48	230.7142	48
	49	22.43962	49	27.27457	49	457.1317	49	475.6012	49	369.5261	49	409.4528	49	236.1335	49	232.7688	49	2.447437	49	9.367577	49	253.446	49	296.5067	49	211.7206	49	213.9686	49	214.3215	49	237.1532	49	-1.46988	49	.8442609	49	429.796	49	399.3554	49	300.8456	49	298.4058	49	258.0666	49	237.1759	49
	50	23.00984	50	26.73854	50	424.2284	50	440.2863	50	373.0993	50	398.9524	50	219.8168	50	224.3353	50	6.006668	50	10.47066	50	255.4497	50	279.173	50	221.1092	50	221.6622	50	213.3343	50	235.5144	50	.1424972	50	2.697916	50	423.0851	50	390.8964	50	302.4974	50	297.7739	50	262.9605	50	237.3654	50
	51	24.49878	51	26.14336	51	393.1808	51	427.5164	51	365.027	51	378.4211	51	217.1688	51	231.4456	51	10.76141	51	12.49617	51	252.7558	51	265.1521	51	225.3174	51	224.2642	51	211.8626	51	226.2039	51	-.7553081	51	6.213227	51	410.0001	51	378.917	51	307.632	51	297.8392	51	262.6245	51	237.1705	51
	52	24.50839	52	26.96975	52	372.1762	52	436.4323	52	348.1268	52	355.4077	52	225.5317	52	245.1025	52	13.57102	52	13.75941	52	250.056	52	251.841	52	223.4682	52	223.2625	52	210.9961	52	217.2882	52	.7056943	52	7.50359	52	397.9761	52	370.5384	52	309.249	52	296.4479	52	259.0012	52	234.9824	52
	53	25.01603	53	29.16187	53	366.6519	53	455.3488	53	332.5785	53	340.2538	53	235.9803	53	257.8499	53	13.44494	53	15.37842	53	254.7338	53	251.7434	53	218.8923	53	219.1882	53	205.4239	53	214.7596	53	4.376009	53	7.49452	53	392.7036	53	371.0759	53	307.2891	53	290.7141	53	255.1099	53	231.386	53
	54	26.39993	54	31.42694	54	373.3466	54	471.4937	54	320.1949	54	333.8885	54	243.2531	54	265.6145	54	17.33891	54	18.89056	54	251.5769	54	256.1314	54	217.084	54	213.6705	54	201.7882	54	206.7084	54	7.277469	54	7.449898	54	393.7301	54	373.3333	54	302.6047	54	283.8041	54	250.5763	54	224.8549	54
	55	27.70303	55	33.36528	55	386.2987	55	477.627	55	318.8661	55	336.2693	55	245.5036	55	268.2828	55	21.89209	55	24.99356	55	247.6584	55	261.2495	55	216.4638	55	211.1506	55	199.9102	55	207.497	55	8.530861	55	9.770174	55	401.3977	55	378.9639	55	296.6434	55	276.963	55	243.795	55	221.8206	55
	56	28.67805	56	35.24239	56	397.8571	56	474.0063	56	322.3412	56	340.607	56	245.4797	56	266.6548	56	28.45165	56	29.16194	56	247.0141	56	266.1478	56	214.9001	56	212.1753	56	199.9181	56	204.4949	56	11.33581	56	12.9508	56	407.3812	56	381.3931	56	290.6102	56	273.3656	56	240.7924	56	218.2065	56
	57	30.44424	57	37.89643	57	404.4406	57	464.0074	57	322.4843	57	342.4033	57	242.9516	57	262.2621	57	31.49364	57	32.82137	57	246.8769	57	266.8012	57	212.6796	57	213.0889	57	203.0785	57	206.5676	57	18.16008	57	23.32009	57	410.3858	57	381.4893	57	288.5196	57	273.7027	57	239.1919	57	215.9231	57
	58	32.07222	58	41.04768	58	401.5128	58	451.7123	58	319.9729	58	342.6379	58	239.0959	58	253.9536	58	29.97895	58	40.18043	58	245.071	58	268.1003	58	209.7305	58	212.5829	58	202.4246	58	206.0239	58	26.5178	58	31.63178	58	409.2895	58	378.8509	58	289.0954	58	275.968	58	237.0803	58	214.9238	58
	59	33.55683	59	43.64086	59	396.4341	59	445.8951	59	315.5257	59	339.4044	59	234.5533	59	245.294	59	32.33752	59	43.24448	59	244.549	59	263.6667	59	205.2279	59	209.9526	59	203.7352	59	206.9281	59	34.99686	59	38.93697	59	406.9666	59	374.9197	59	290.153	59	279.2346	59	234.8678	59	214.4039	59
	60	36.21017	60	46.70876	60	393.1388	60	444.1701	60	310.4813	60	336.2613	60	230.343	60	237.9102	60	31.51335	60	46.9736	60	241.5217	60	260.8635	60	200.1113	60	207.7071	60	204.3004	60	207.9316	60	43.35505	60	47.11901	60	402.328	60	370.8951	60	291.3939	60	280.0864	60	235.5414	60	218.0869	60
	61	38.10658	61	48.1881	61	394.2754	61	449.1828	61	307.7196	61	335.7779	61	225.56	61	231.5423	61	33.28616	61	48.16758	61	238.9599	61	257.8101	61	194.734	61	204.5383	61	204.8769	61	210.4209	61	52.01436	61	52.18867	61	397.508	61	366.7071	61	292.1047	61	279.4036	61	239.0749	61	225.2593	61
	62	41.09391	62	49.9162	62	394.9783	62	454.4996	62	307.9564	62	334.2305	62	221.2693	62	226.4719	62	32.67885	62	48.61826	62	235.7269	62	253.2757	62	189.9119	62	200.2946	62	202.55	62	212.1678	62	58.88318	62	54.4954	62	393.348	62	361.1406	62	292.0152	62	275.3193	62	247.4684	62	232.356	62
	63	44.52694	63	54.43264	63	398.0609	63	457.7432	63	308.7013	63	332.1136	63	218.4532	63	222.6439	63	33.31625	63	52.0436	63	236.7857	63	254.4389	63	187.8796	63	197.0527	63	199.5663	63	211.814	63	62.50524	63	55.73459	63	389.1153	63	358.0227	63	290.5637	63	271.312	63	257.3573	63	236.5493	63
	64	47.93704	64	59.04784	64	401.5529	64	458.4942	64	307.7963	64	330.6785	64	215.6593	64	220.8732	64	38.90066	64	54.1174	64	234.2424	64	254.1128	64	186.194	64	192.203	64	192.2031	64	209.4617	64	62.99043	64	57.81526	64	387.6245	64	355.1142	64	287.1867	64	268.325	64	264.4362	64	239.6917	64
	65	52.46145	65	64.46181	65	403.2439	65	455.7376	65	306.8445	65	326.7969	65	213.6324	65	219.8457	65	40.26527	65	59.70695	65	235.0878	65	256.7435	65	185.8766	65	189.7265	65	182.6843	65	199.7414	65	61.01192	65	56.65441	65	383.8876	65	353.0829	65	282.351	65	265.831	65	265.5547	65	239.8284	65
	66	57.24582	66	68.99412	66	401.7676	66	448.7165	66	301.7578	66	319.2459	66	211.0869	66	220.1613	66	39.96988	66	63.02794	66	238.0664	66	256.1759	66	185.7063	66	190.1002	66	178.3144	66	195.3214	66	60.75721	66	60.13838	66	380.4235	66	352.4091	66	279.6264	66	265.9587	66	264.6112	66	238.2448	66
	67	61.99702	67	74.38647	67	400.0455	67	441.8473	67	296.8015	67	310.6991	67	207.4853	67	221.6709	67	46.44252	67	71.04045	67	240.0735	67	256.9607	67	182.9797	67	189.8738	67	169.093	67	187.0402	67	63.61376	67	63.15939	67	376.318	67	352.4011	67	279.5216	67	265.7993	67	263.5539	67	234.9328	67
	68	66.02741	68	79.7476	68	393.2103	68	432.3651	68	288.682	68	300.8131	68	205.9489	68	224.9156	68	49.84379	68	74.89024	68	240.0596	68	259.3157	68	178.1634	68	186.2064	68	161.6192	68	179.4833	68	69.68453	68	69.96008	68	373.9464	68	352.8434	68	278.6821	68	266.6507	68	259.2492	68	229.4227	68
	69	69.58878	69	84.92561	69	386.9574	69	426.3086	69	281.1595	69	293.5111	69	208.0273	69	229.344	69	52.76534	69	75.55537	69	237.6769	69	257.3624	69	172.466	69	181.3253	69	156.7696	69	174.4483	69	75.03238	69	73.57814	69	373.1727	69	353.6272	69	277.4449	69	265.9783	69	253.2597	69	222.7447	69
	70	73.57262	70	89.5248	70	379.4766	70	420.9121	70	274.0405	70	288.9805	70	210.5705	70	233.242	70	55.0877	70	78.66789	70	241.5896	70	254.8458	70	167.9383	70	173.9094	70	150.7498	70	165.7409	70	80.615	70	79.75301	70	373.6899	70	352.9575	70	274.4315	70	263.4061	70	246.5931	70	214.2364	70
	71	77.87285	71	94.1405	71	373.5826	71	416.7661	71	267.2115	71	286.4616	71	213.0022	71	233.8203	71	57.6137	71	83.61442	71	243.2534	71	249.7587	71	157.6575	71	167.5914	71	146.2741	71	155.5891	71	84.52574	71	81.70005	71	376.1885	71	355.0952	71	270.6239	71	261.2917	71	238.1455	71	206.6499	71
	72	81.6309	72	99.21436	72	370.1139	72	415.0718	72	263.4831	72	284.8308	72	214.053	72	232.6896	72	61.05211	72	82.56104	72	248.5415	72	247.9603	72	151.4306	72	160.3321	72	143.512	72	143.7319	72	87.78742	72	83.62086	72	377.7372	72	356.5784	72	271.2489	72	255.7784	72	228.7766	72	197.9049	72
	73	84.07964	73	102.0704	73	369.8816	73	413.2519	73	261.4515	73	285.9722	73	214.0635	73	231.2054	73	65.25445	73	87.39746	73	250.3342	73	246.9152	73	144.846	73	153.9133	73	145.3426	73	138.7306	73	91.39363	73	86.29082	73	381.7612	73	357.2083	73	269.9566	73	246.1761	73	223.1218	73	191.1406	73
	74	87.21404	74	106.5162	74	367.6473	74	409.3666	74	260.506	74	286.0876	74	213.6546	74	229.9358	74	66.90908	74	88.06743	74	247.2067	74	249.6789	74	138.5721	74	149.1303	74	150.2222	74	139.5231	74	92.07671	74	87.69273	74	382.9839	74	357.7372	74	266.6378	74	238.0575	74	218.8134	74	187.3005	74
	75	90.32796	75	109.6779	75	365.7335	75	404.2608	75	261.4523	75	287.1736	75	215.0719	75	227.679	75	62.11981	75	89.30571	75	244.8132	75	248.1047	75	134.526	75	144.725	75	152.1658	75	142.8344	75	93.76451	75	87.86815	75	382.711	75	356.6291	75	259.4325	75	231.1292	75	215.3387	75	187.0212	75
	76	92.72212	76	112.8697	76	364.6776	76	401.2073	76	261.8644	76	286.4332	76	213.6032	76	226.0655	76	57.99359	76	86.95683	76	239.6854	76	247.3478	76	131.2871	76	135.4221	76	152.9473	76	145.362	76	95.64404	76	89.44319	76	380.3752	76	352.5024	76	251.0653	76	225.488	76	215.6313	76	188.2503	76
	77	95.37166	77	115.0858	77	364.3019	77	398.1262	77	261.5405	77	283.996	77	212.0831	77	224.1157	77	49.57088	77	86.82967	77	236.6351	77	246.1453	77	126.0403	77	129.4659	77	158.1457	77	149.4688	77	99.83465	77	91.27242	77	375.3145	77	348.8809	77	245.0284	77	220.0032	77	218.6049	77	193.8684	77
	78	98.33567	78	117.3106	78	362.8114	78	393.2124	78	260.9889	78	280.8687	78	206.542	78	218.6932	78	49.51762	78	85.87806	78	230.6562	78	240.6784	78	123.8342	78	124.0409	78	154.26	78	153.231	78	103.9542	78	93.3839	78	368.9407	78	343.5619	78	239.9489	78	215.3272	78	223.9455	78	197.5494	78
	79	100.6053	79	119.1172	79	361.9768	79	393.1095	79	260.8865	79	275.8987	79	204.6012	79	211.361	79	47.13298	79	82.55684	79	225.0799	79	237.8895	79	121.6033	79	121.4909	79	153.394	79	153.9856	79	107.1154	79	94.95345	79	360.238	79	336.251	79	236.3846	79	213.1593	79	227.24	79	200.619	79
	80	102.2125	80	121.2927	80	358.4252	80	389.5552	80	257.996	80	271.3835	80	202.6493	80	204.4029	80	45.07544	80	81.09439	80	222.8284	80	232.8952	80	120.5501	80	122.2122	80	153.2255	80	149.6774	80	106.402	80	92.0899	80	352.7624	80	330.3176	80	232.7718	80	212.4774	80	230.0501	80	200.6325	80
	81	105.6593	81	123.8036	81	356.8019	81	391.3852	81	253.6968	81	266.3753	81	199.688	81	202.0994	81	47.92687	81	80.29826	81	219.8	81	232.4334	81	118.5602	81	123.8163	81	145.994	81	146.5368	81	103.5498	81	90.86839	81	343.1566	81	321.3888	81	228.283	81	210.6525	81	228.7892	81	201.3764	81
	82	106.0707	82	125.6115	82	354.4986	82	391.0363	82	249.2823	82	261.413	82	197.4964	82	202.4571	82	51.56785	82	84.60369	82	213.5164	82	229.2216	82	116.369	82	124.9107	82	137.3118	82	146.2643	82	96.8232	82	89.98671	82	336.5825	82	315.2339	82	222.6219	82	206.5328	82	225.1732	82	196.5407	82
	83	106.4143	83	127.2438	83	351.5193	83	387.1421	83	244.8109	83	255.4349	83	197.439	83	202.9424	83	55.72375	83	86.15595	83	212.2123	83	225.8454	83	114.2573	83	125.3448	83	136.5966	83	141.5932	83	93.31654	83	88.39615	83	330.5908	83	311.2746	83	218.2439	83	203.0993	83	221.0786	83	190.2059	83
	84	106.9913	84	129.461	84	349.3149	84	383.771	84	239.843	84	252.5765	84	195.1857	84	200.9101	84	59.70533	84	89.42891	84	209.3815	84	221.5302	84	113.3374	84	123.4442	84	131.9543	84	135.6926	84	91.78957	84	87.38779	84	327.34	84	308.9941	84	216.0593	84	198.039	84	215.3753	84	183.4597	84
	85	106.7866	85	128.418	85	346.5712	85	378.7953	85	234.1252	85	247.5553	85	192.0483	85	197.6597	85	64.02528	85	97.12579	85	211.2406	85	220.6869	85	110.5509	85	116.1646	85	125.5871	85	131.0398	85	92.28194	85	88.7884	85	325.0348	85	308.8212	85	213.1719	85	192.3459	85	208.2643	85	176.7618	85
	86	108.2178	86	128.4752	86	343.8839	86	374.4234	86	231.067	86	241.1586	86	188.4783	86	193.8533	86	62.68445	86	101.5208	86	211.598	86	221.446	86	108.5951	86	109.535	86	121.3123	86	127.8205	86	96.72823	86	89.19686	86	323.5685	86	310.6394	86	206.7267	86	185.3624	86	201.7779	86	166.4067	86
	87	107.4405	87	127.235	87	340.3017	87	369.2721	87	224.707	87	232.7439	87	183.6201	87	188.7609	87	61.01417	87	100.2525	87	215.3806	87	222.9327	87	107.8732	87	106.7132	87	117.7834	87	119.7132	87	103.0316	87	92.7347	87	321.3522	87	312.1722	87	200.0315	87	179.3676	87	194.352	87	159.8097	87
	88	108.0667	88	128.1436	88	336.7043	88	364.8954	88	219.9978	88	224.5102	88	179.35	88	184.3888	88	58.09459	88	96.30327	88	214.9596	88	224.8471	88	107.0586	88	104.7637	88	114.5683	88	118.7802	88	108.0849	88	92.65999	88	318.281	88	310.9586	88	192.5562	88	172.9813	88	187.3229	88	150.8781	88
	89	108.5252	89	129.1972	89	333.5009	89	358.3342	89	216.4299	89	220.8172	89	174.4922	89	179.8495	89	57.10508	89	96.28481	89	216.0177	89	223.837	89	107.3124	89	103.6166	89	111.4391	89	114.9379	89	110.6536	89	94.97334	89	316.7609	89	308.7235	89	187.2465	89	168.3056	89	179.565	89	143.1661	89
	90	109.2617	90	130.3648	90	330.762	90	353.4956	90	211.3488	90	216.1397	90	169.1845	90	176.8294	90	60.35817	90	93.27975	90	213.3508	90	218.2812	90	105.3289	90	102.5721	90	115.6159	90	112.2024	90	110.0519	90	94.28084	90	312.9623	90	303.5094	90	182.4289	90	162.4088	90	175.0731	90	137.2754	90
	91	109.2474	91	130.1978	91	325.793	91	345.6508	91	204.5547	91	210.5447	91	165.3809	91	174.4322	91	61.51501	91	94.25069	91	207.4448	91	211.3662	91	104.5202	91	100.8691	91	115.1132	91	108.5403	91	105.5936	91	92.98756	91	308.1426	91	298.5271	91	178.887	91	157.9694	91	172.6653	91	135.0891	91
	92	109.7441	92	129.9115	92	320.0485	92	339.9821	92	199.305	92	203.453	92	163.8282	92	173.6371	92	63.12877	92	92.50835	92	203.3803	92	211.4771	92	104.1038	92	99.00777	92	113.0791	92	104.6595	92	100.4928	92	92.1675	92	302.2515	92	292.0902	92	174.1443	92	154.5605	92	170.9337	92	132.6504	92
	93	110.2884	93	128.5659	93	316.4831	93	334.4506	93	194.9096	93	198.3727	93	163.6617	93	174.4171	93	64.70586	93	95.48466	93	199.6425	93	207.5729	93	102.5805	93	99.16605	93	109.0385	93	102.0501	93	97.23878	93	89.58475	93	296.4215	93	284.6144	93	170.9076	93	150.5959	93	172.2287	93	132.6687	93
	94	109.3664	94	127.2635	94	313.2347	94	330.9802	94	187.8256	94	190.7656	94	164.1801	94	175.2561	94	65.05463	94	96.33913	94	196.5036	94	202.6817	94	100.0404	94	98.43324	94	104.01	94	101.66	94	97.4361	94	87.26015	94	290.5484	94	277.0523	94	165.8522	94	147.9048	94	169.9518	94	132.4434	94
	95	109.483	95	126.6567	95	311.79	95	329.2002	95	180.1723	95	184.5567	95	165.4242	95	175.9714	95	59.44194	95	96.60416	95	191.4559	95	195.5328	95	95.79778	95	97.20351	95	100.576	95	98.48463	95	99.48853	95	87.21214	95	284.3363	95	269.3605	95	162.5661	95	144.0183	95	166.1347	95	128.1007	95
	96	109.9558	96	127.4491	96	308.8631	96	326.4273	96	178.4512	96	181.5032	96	167.4536	96	176.1389	96	55.93754	96	94.4821	96	183.632	96	190.9353	96	91.43675	96	95.90704	96	102.7306	96	95.85133	96	104.3981	96	87.78223	96	278.9607	96	262.6336	96	159.9243	96	140.3266	96	162.9792	96	125.8522	96
	97	109.5712	97	126.8876	97	307.7863	97	325.2252	97	173.771	97	180.2506	97	167.6001	97	174.4974	97	49.72388	97	90.21059	97	179.9989	97	188.1918	97	90.03087	97	94.59011	97	98.24119	97	92.32268	97	109.0944	97	88.07573	97	272.5342	97	256.1025	97	156.9776	97	136.8667	97	162.3336	97	123.1213	97
	98	111.5741	98	127.7257	98	303.877	98	320.9462	98	168.9384	98	178.1486	98	169.761	98	171.2213	98	45.47297	98	86.91399	98	175.793	98	186.1564	98	88.179	98	92.98573	98	89.77721	98	85.81657	98	110.599	98	86.02044	98	265.2282	98	252.2009	98	152.2176	98	132.948	98	159.8783	98	116.3168	98
	99	112.7992	99	128.7732	99	301.8836	99	317.6235	99	167.6828	99	176.7381	99	168.3691	99	166.7072	99	44.30407	99	82.47087	99	172.9765	99	182.6051	99	84.38117	99	90.81027	99	87.83098	99	81.40788	99	109.0605	99	84.95947	99	258.8466	99	249.6386	99	146.93	99	128.427	99	155.5579	99	108.3873	99
	100	112.9777	100	130.2249	100	299.3657	100	312.6878	100	165.3483	100	173.852	100	163.4765	100	161.464	100	43.88959	100	80.22088	100	167.9824	100	179.4131	100	80.75584	100	89.63077	100	82.94884	100	78.25408	100	104.9383	100	82.80817	100	253.0854	100	245.1861	100	142.4441	100	123.8883	100	150.4053	100	105.5427	100
	101	113.8554	101	132.6463	101	296.0005	101	306.4082	101	166.6883	101	172.1697	101	159.3301	101	154.8702	101	47.64235	101	77.99324	101	166.6614	101	176.246	101	79.68066	101	90.04272	101	78.18755	101	73.6226	101	98.44627	101	78.62447	101	245.6578	101	242.5048	101	138.046	101	119.5905	101	144.0923	101	101.0913	101
	102	111.8258	102	131.0548	102	289.3579	102	299.0811	102	164.2379	102	166.3327	102	152.9921	102	147.549	102	50.58164	102	78.47601	102	164.5263	102	174.7703	102	79.43634	102	90.19592	102	76.84064	102	70.08915	102	90.77696	102	75.88116	102	238.418	102	238.924	102	134.3466	102	114.9903	102	138.6884	102	98.53611	102
	103	110.5468	103	128.6499	103	282.9988	103	292.0551	103	160.6212	103	165.0742	103	147.3839	103	140.8985	103	56.43713	103	79.54936	103	162.4735	103	172.0555	103	78.07224	103	81.77339	103	71.0022	103	68.07568	103	83.2729	103	74.51399	103	233.3717	103	233.2967	103	129.1502	103	111.5683	103	133.5828	103	96.38458	103
	104	111.2227	104	126.3095	104	276.9566	104	284.7528	104	158.8688	104	163.2121	104	140.212	104	133.9611	104	57.08132	104	81.37846	104	158.2932	104	167.8502	104	76.56009	104	75.30305	104	68.06215	104	65.02063	104	78.11269	104	71.0536	104	229.0214	104	229.4559	104	124.8141	104	109.2591	104	130.8725	104	91.05125	104
	105	109.1758	105	124.992	105	271.1746	105	277.3371	105	156.3409	105	159.3917	105	134.7106	105	129.8188	105	56.31617	105	83.89736	105	157.1945	105	164.5434	105	75.83778	105	70.8427	105	66.44202	105	63.72375	105	76.53613	105	69.9379	105	226.3017	105	223.8647	105	121.5241	105	107.3424	105	127.123	105	88.75017	105
	106	109.7827	106	126.5604	106	265.5047	106	271.8863	106	157.3847	106	157.911	106	128.1021	106	125.8463	106	55.29394	106	85.64999	106	153.491	106	164.0177	106	75.57865	106	70.03328	106	67.31702	106	59.88289	106	80.1048	106	69.56711	106	222.6305	106	217.3192	106	119.1086	106	106.2396	106	124.5476	106	85.79295	106
	107	109.0065	107	126.7461	107	260.3373	107	266.8088	107	153.8125	107	155.3944	107	123.1196	107	123.6204	107	53.99767	107	86.84318	107	151.9728	107	163.3042	107	73.97453	107	70.06554	107	67.19817	107	60.04573	107	84.84496	107	70.58459	107	216.7924	107	210.6642	107	115.1575	107	104.227	107	123.0352	107	83.36782	107
	108	110.4446	108	125.941	108	255.2585	108	261.0931	108	146.1525	108	150.4403	108	119.6974	108	122.8283	108	47.61427	108	78.47858	108	150.654	108	160.5401	108	72.60445	108	71.33835	108	68.13002	108	58.47755	108	87.95457	108	69.89226	108	210.2272	108	207.5618	108	111.6624	108	102.2671	108	120.2779	108	82.42107	108
	109	109.1922	109	125.6293	109	250.5655	109	255.9218	109	145.1333	109	149.274	109	117.7229	109	122.1284	109	41.90859	109	72.53011	109	145.3094	109	154.1781	109	72.07253	109	73.31577	109	63.52341	109	55.13165	109	88.25816	109	69.03548	109	204.764	109	202.0131	109	109.5912	109	100.2453	109	118.224	109	79.04665	109
	110	108.1571	110	122.5131	110	245.8756	110	250.5685	110	137.5227	110	141.0072	110	115.1368	110	117.2579	110	36.92492	110	65.86506	110	144.8591	110	148.7122	110	71.64156	110	73.1913	110	64.07568	110	55.80818	110	88.24527	110	70.91222	110	200.731	110	197.2601	110	108.3949	110	96.20354	110	116.3545	110	77.60793	110
	111	107.3766	111	119.8174	111	242.532	111	245.1254	111	132.8364	111	136.7784	111	115.6226	111	112.4113	111	37.5013	111	65.48593	111	138.6744	111	145.5288	111	69.40198	111	72.94606	111	62.1922	111	54.83778	111	84.90585	111	69.6559	111	195.6666	111	194.0836	111	105.789	111	91.81863	111	113.6648	111	72.23808	111
	112	107.2345	112	116.9631	112	239.9663	112	240.6104	112	127.734	112	129.8706	112	115.9461	112	111.1346	112	37.03325	112	62.90017	112	133.667	112	140.2546	112	65.05877	112	70.89439	112	64.39705	112	54.99076	112	81.74425	112	70.0484	112	191.9452	112	191.2858	112	99.62715	112	89.22017	112	109.9017	112	69.50043	112
	113	104.6269	113	114.6509	113	235.3076	113	234.3045	113	126.3813	113	123.4831	113	115.1412	113	112.2619	113	39.22998	113	64.42469	113	133.1285	113	140.2744	113	60.67994	113	68.88586	113	63.90049	113	53.47844	113	78.19587	113	68.08641	113	186.7103	113	186.5556	113	94.10191	113	86.67139	113	105.4243	113	64.52919	113
	114	105.2953	114	114.4971	114	231.5852	114	228.9395	114	120.0613	114	119.0813	114	115.1165	114	113.2883	114	37.67033	114	64.59124	114	127.4044	114	135.9622	114	57.63658	114	66.48178	114	54.87906	114	44.96399	114	74.8481	114	67.03316	114	181.4061	114	182.8691	114	92.63494	114	82.82835	114	99.66231	114	60.40461	114
	115	103.1788	115	114.4033	115	226.7672	115	223.9565	115	115.4974	115	118.8787	115	115.1071	115	113.4869	115	40.35332	115	62.63093	115	124.3381	115	133.935	115	55.35667	115	65.25515	115	51.39306	115	36.08215	115	73.16389	115	62.20219	115	176.8086	115	179.6644	115	91.86494	115	76.31483	115	92.7634	115	56.77441	115
	116	102.0585	116	113.225	116	222.6133	116	219.1734	116	112.3264	116	113.7151	116	112.6732	116	110.0005	116	39.66867	116	62.99673	116	122.6988	116	131.566	116	53.37966	116	62.36089	116	48.36117	116	33.28054	116	73.14601	116	59.47236	116	171.3503	116	174.858	116	87.45321	116	70.9646	116	87.61317	116	53.63095	116
	117	100.821	117	112.6546	117	219.1256	117	215.1476	117	112.5001	117	112.164	117	108.5888	117	102.339	117	39.14304	117	63.68321	117	114.5732	117	129.7272	117	50.17938	117	59.27662	117	45.31682	117	31.71309	117	72.43759	117	57.86623	117	166.8357	117	169.8204	117	82.39067	117	66.19205	117	87.4809	117	49.9851	117
	118	98.86584	118	112.0536	118	215.0209	118	211.9995	118	107.5545	118	106.7906	118	104.9244	118	93.99712	118	37.70435	118	63.62729	118	112.6316	118	124.3667	118	45.86291	118	54.85734	118	41.32824	118	31.27626	118	72.20428	118	53.9523	118	161.942	118	165.5217	118	76.58206	118	63.66364	118	86.18913	118	42.36092	118
	119	97.56251	119	109.014	119	210.1966	119	209.0222	119	106.0348	119	104.3557	119	99.09277	119	88.48204	119	33.40446	119	58.36004	119	110.2063	119	123.0187	119	43.87019	119	48.9394	119	39.78352	119	29.81516	119	68.94392	119	52.04071	119	157.6308	119	162.338	119	71.41685	119	61.40274	119	82.29851	119	39.24593	119
	120	94.4118	120	104.8054	120	203.4691	120	205.3231	120	104.0905	120	98.8672	120	94.03698	120	86.38718	120	31.16409	120	53.96005	120	107.8863	120	120.3545	120	41.08843	120	42.80207	120	37.62564	120	28.25315	120	66.11388	120	50.27098	120	153.391	120	157.5532	120	67.69968	120	57.01572	120	76.33522	120	35.50492	120
	121	93.32317	121	101.4558	121	198.4857	121	201.0252	121	97.7206	121	95.53616	121	90.839	121	84.38368	121	29.30578	121	49.39152	121	106.5913	121	115.901	121	37.87997	121	33.24358	121	33.84845	121	27.64438	121	61.14928	121	47.75695	121	148.7756	121	153.3448	121	64.30499	121	53.49379	121	72.06612	121	33.82854	121
	122	91.91118	122	99.25633	122	194.7281	122	195.3125	122	95.3332	122	91.37772	122	87.3	122	82.2444	122	27.80507	122	48.64573	122	107.7803	122	112.0101	122	35.93671	122	27.44609	122	35.71415	122	27.6862	122	57.49698	122	46.44057	122	145.359	122	149.16	122	61.07291	122	51.47802	122	68.88942	122	31.17517	122
	123	90.07718	123	98.05061	123	190.9446	123	193.5954	123	91.61855	123	85.99445	123	81.83098	123	78.2231	123	28.20144	123	48.48276	123	106.7744	123	109.3572	123	31.98386	123	26.90714	123	37.98632	123	26.86205	123	52.15884	123	43.50332	123	142.5771	123	143.8359	123	57.89622	123	50.24027	123	69.69572	123	29.66901	123
	124	88.80196	124	97.30949	124	188.0585	124	188.6455	124	88.26628	124	83.85287	124	78.33565	124	74.92229	124	29.99106	124	46.51554	124	99.40079	124	106.9646	124	30.04122	124	27.09925	124	40.01789	124	26.36983	124	47.7627	124	39.9353	124	139.3773	124	139.5864	124	56.42623	124	48.23626	124	69.12166	124	27.30524	124
	125	87.09532	125	96.54514	125	183.892	125	185.354	125	83.58253	125	79.8391	125	76.58775	125	72.56929	125	27.25636	125	45.78153	125	97.98435	125	104.9507	125	27.64623	125	27.20264	125	36.00843	125	26.07584	125	44.92426	125	35.43246	125	136.952	125	137.0497	125	54.64094	125	48.02339	125	66.81761	125	27.69036	125
	126	86.11925	126	95.63118	126	179.7004	126	183.0359	126	77.98287	126	76.00659	126	75.14095	126	69.89746	126	25.04613	126	42.91029	126	95.41624	126	103.2363	126	25.42519	126	27.63384	126	37.22723	126	25.81	126	41.92624	126	32.32482	126	133.157	126	134.5197	126	51.2411	126	46.57532	126	63.64479	126	23.03457	126
	127	85.33475	127	93.98409	127	178.3326	127	181.4212	127	74.12627	127	72.65195	127	73.97366	127	67.55367	127	21.26141	127	39.23156	127	90.30795	127	96.06895	127	24.05276	127	27.01371	127	35.06707	127	19.93869	127	40.33508	127	28.70676	127	129.2029	127	132.4438	127	48.79934	127	44.39853	127	60.63678	127	22.92779	127
	128	83.61418	128	91.66124	128	177.9919	128	177.9685	128	73.71555	128	72.12223	128	72.3279	128	65.66019	128	18.42406	128	39.76675	128	85.52378	128	93.24633	128	23.63932	128	25.04419	128	33.46063	128	9.11606	128	39.26986	128	25.3173	128	126.6653	128	131.2542	128	47.86792	128	42.7606	128	58.46534	128	20.73923	128
	129	82.21271	129	90.91985	129	175.1672	129	172.9883	129	73.03871	129	69.0607	129	72.66729	129	64.99014	129	18.52841	129	36.64516	129	83.76524	129	89.394	129	21.38976	129	24.31021	129	32.64613	129	5.756085	129	38.10738	129	24.11936	129	125.6823	129	128.5579	129	46.79607	129	41.21396	129	55.57797	129	17.30547	129
	130	80.49269	130	90.74026	130	171.0627	130	168.7796	130	70.23994	130	68.68097	130	71.68247	130	64.84304	130	16.07211	130	34.12957	130	82.84111	130	87.47774	130	19.93014	130	22.91882	130	31.06969	130	4.32076	130	36.54371	130	22.64624	130	121.5323	130	125.8471	130	45.93421	130	40.72066	130	52.78387	130	13.82703	130
	131	79.45985	131	88.77791	131	167.4266	131	165.0736	131	69.92211	131	68.467	131	74.09756	131	66.05193	131	13.62357	131	31.79847	131	77.49905	131	85.32964	131	20.50086	131	21.10244	131	26.16825	131	4.282295	131	34.9353	131	19.71822	131	116.6161	131	123.5624	131	44.22801	131	39.70226	131	48.8711	131	11.24834	131
	132	77.39317	132	83.48919	132	163.9273	132	162.3341	132	69.01982	132	67.20412	132	72.09244	132	66.15767	132	9.171725	132	29.7458	132	72.34873	132	82.76655	132	19.0562	132	20.2468	132	20.68325	132	2.483269	132	30.99985	132	16.91611	132	112.4253	132	119.281	132	40.96561	132	37.5561	132	44.36894	132	7.264449	132
	133	73.56001	133	80.04461	133	159.8271	133	158.5833	133	69.19588	133	68.90186	133	67.48147	133	63.44491	133	10.53899	133	27.14625	133	71.14442	133	79.73801	133	18.83741	133	17.95462	133	22.20624	133	2.338555	133	27.26754	133	13.9996	133	108.7519	133	115.8161	133	38.65892	133	35.97948	133	41.45575	133	4.007561	133
	134	74.23543	134	79.71324	134	155.3946	134	152.846	134	67.22636	134	65.48613	134	64.9438	134	58.42543	134	13.3428	134	26.18314	134	71.53426	134	76.35413	134	19.02777	134	17.75615	134	22.04607	134	3.909122	134	22.93318	134	11.43886	134	106.3057	134	112.1051	134	37.00878	134	35.70629	134	39.75922	134	.3470877	134
	135	72.18906	135	76.0536	135	150.0462	135	147.6576	135	66.79157	135	63.16033	135	60.80762	135	50.97204	135	14.58697	135	21.69893	135	67.61813	135	73.37776	135	17.36979	135	17.24532	135	18.28586	135	1.900943	135	18.2658	135	8.216562	135	104.2668	135	108.412	135	35.40015	135	33.62081	135	36.60637	135	-1.386558	135
	136	70.57452	136	71.11399	136	143.7286	136	143.3419	136	63.55972	136	56.78582	136	57.06414	136	44.13299	136	14.33966	136	22.49556	136	64.4735	136	72.39304	136	19.24016	136	16.87329	136	19.08061	136	1.128379	136	14.41877	136	6.369551	136	100.7264	136	104.4249	136	33.39682	136	31.10803	136	31.41395	136	-5.088498	136
	137	69.28525	137	69.51382	137	140.2879	137	139.9199	137	59.79184	137	50.51811	137	52.70605	137	38.78266	137	12.71271	137	23.59855	137	64.99757	137	68.92465	137	18.43311	137	14.11517	137	15.95453	137	-4.627019E-02	137	11.59239	137	3.44555	137	97.8046	137	99.84583	137	31.52371	137	30.20191	137	27.24617	137	-5.522527	137
	138	65.64628	138	66.03816	138	135.2583	138	136.5542	138	55.43894	138	46.05245	138	48.1732	138	36.29888	138	13.59455	138	22.51069	138	61.77689	138	65.67115	138	17.96919	138	10.41667	138	13.36736	138	1.028844	138	8.400648	138	.1284175	138	94.81013	138	97.26562	138	30.03094	138	28.49633	138	22.97515	138	-9.595979	138
	139	64.54567	139	65.70943	139	133.1419	139	135.2234	139	52.24807	139	43.67268	139	43.97792	139	36.33978	139	12.19615	139	22.26207	139	58.78382	139	62.04688	139	16.99137	139	9.080173	139	14.25545	139	-.5656123	139	7.2979	139	-2.025962	139	92.67303	139	95.04677	139	26.28612	139	26.9056	139	23.01291	139	-12.2986	139
	140	62.76516	140	63.53081	140	129.9887	140	133.5971	140	48.34995	140	40.55299	140	40.5479	140	34.81491	140	13.3042	140	18.49938	140	58.238	140	58.37192	140	16.00671	140	8.962069	140	18.02585	140	-3.870714	140	6.22592	140	-3.899667	140	90.99651	140	91.73885	140	23.43364	140	23.04956	140	24.71228	140	-15.80187	140
	141	57.73644	141	58.45615	141	127.6164	141	132.4335	141	41.70419	141	35.7444	141	38.92059	141	32.95522	141	7.474036	141	15.56971	141	58.32952	141	55.11574	141	13.64266	141	9.492586	141	17.64262	141	-4.533098	141	3.294804	141	-6.192829	141	89.96671	141	88.98647	141	20.75064	141	20.01569	141	23.8729	141	-17.10088	141
	142	58.49334	142	57.26472	142	123.7933	142	129.8484	142	38.37199	142	33.71722	142	37.8263	142	30.32462	142	2.362782	142	12.41902	142	54.02716	142	52.78597	142	11.2822	142	11.05167	142	15.77834	142	-7.331365	142	1.614131	142	-7.153619	142	85.98037	142	86.7335	142	20.87277	142	16.88615	142	19.97885	142	-19.09449	142
	143	55.69708	143	56.02529	143	121.3582	143	124.7157	143	34.94727	143	29.79562	143	35.75495	143	28.58947	143	.9439821	143	9.442101	143	51.30637	143	50.89408	143	11.82148	143	10.12225	143	13.47012	143	-8.754964	143	.5467975	143	-9.347558	143	82.95301	143	87.56442	143	19.34936	143	13.26417	143	19.11036	143	-17.09578	143
	144	54.26309	144	53.07764	144	120.1542	144	122.9008	144	30.85922	144	27.0661	144	35.18247	144	26.41631	144	-.20664	144	7.964004	144	49.91758	144	49.62747	144	10.25839	144	10.01982	144	9.119324	144	-12.43639	144	-.2053711	144	-9.496311	144	79.97139	144	84.04053	144	16.19503	144	11.5704	144	17.85965	144	-16.5805	144
	145	51.60548	145	49.97103	145	117.7765	145	121.1836	145	27.81332	145	23.97564	145	33.59506	145	24.24864	145	-4.080138	145	4.030976	145	48.15849	145	49.2021	145	8.25173	145	7.147687	145	10.53166	145	-16.67424	145	-2.08828	145	-8.481588	145	77.84223	145	80.83768	145	14.64616	145	11.7941	145	14.65351	145	-16.50215	145
	146	48.35036	146	46.5066	146	115.8163	146	118.6007	146	25.8779	146	21.67216	146	33.44124	146	22.30535	146	-2.373388	146	4.96079	146	46.04793	146	49.05742	146	7.045152	146	5.170084	146	11.26252	146	-14.87808	146	-3.873126	146	-8.155664	146	75.18958	146	77.8405	146	13.92988	146	12.14032	146	14.14547	146	-16.69668	146
	147	47.87012	147	44.31852	147	112.458	147	114.6991	147	22.0276	147	18.38597	147	31.71758	147	20.75733	147	-5.234482	147	3.351678	147	42.4119	147	45.06787	147	6.150633	147	3.140957	147	11.13625	147	-19.39724	147	-6.514168	147	-9.657402	147	71.21143	147	74.53078	147	12.9869	147	11.9292	147	11.76238	147	-18.02401	147
	148	46.30123	148	42.64128	148	108.3853	148	111.8587	148	23.16364	148	18.28262	148	32.28765	148	20.24947	148	-4.069171	148	3.601428	148	35.99585	148	42.45214	148	5.539887	148	.3630565	148	2.31	148	-18.17393	148	-5.753175	148	-10.16396	148	68.08542	148	72.30534	148	11.88109	148	12.75798	148	11.31845	148	-21.38846	148
	149	44.38927	149	39.96716	149	105.9939	149	109.2191	149	21.11951	149	15.42856	149	32.52343	149	17.16288	149	-2.994022	149	.7351772	149	33.70526	149	35.71035	149	3.801491	149	-1.02369	149	3.422516	149	-17.44805	149	-3.704209	149	-13.40532	149	63.41746	149	68.96421	149	10.27388	149	13.43474	149	10.02497	149	-25.78364	149
	150	42.70479	150	39.24625	150	103.4103	150	106.0592	150	19.85676	150	12.55707	150	27.52615	150	13.97645	150	-2.727408	150	-1.560092	150	27.95432	150	30.76458	150	3.595814	150	-4.293148	150	-.2118087	150	-14.25241	150	-4.154132	150	-14.54223	150	59.81957	150	66.99839	150	10.10707	150	13.3994	150	8.494812	150	-30.57358	150
	151	41.0327	151	38.04256	151	99.8018	151	103.3037	151	19.17155	151	11.41238	151	24.60501	151	10.65047	151	-2.995572	151	-2.561954	151	25.67337	151	28.92076	151	1.426679	151	-6.7815	151	-2.733965	151	-19.44879	151	-7.592104	151	-14.96109	151	58.00292	151	64.19298	151	9.507527	151	14.93254	151	3.674831	151	-31.3687	151
	152	39.14073	152	36.46681	152	94.77295	152	99.84976	152	19.0024	152	10.58068	152	20.45119	152	6.221716	152	.7310376	152	-3.82029	152	27.24466	152	28.30744	152	.544472	152	-10.37601	152	-1.315817	152	-24.03201	152	-12.8895	152	-15.28736	152	56.40232	152	61.988	152	8.882035	152	13.2535	152	-.2023774	152	-34.01485	152
	153	37.15138	153	34.94811	153	90.04571	153	95.58468	153	14.30646	153	6.597779	153	17.07695	153	4.171211	153	-1.195321	153	-2.778462	153	22.74323	153	24.00597	153	-.0458023	153	-11.60629	153	-1.459265	153	-26.81904	153	-14.96863	153	-16.27005	153	53.56746	153	57.52222	153	6.150066	153	12.15981	153	-3.167367	153	-34.40638	153
	154	35.34309	154	32.53921	154	87.13947	154	93.67142	154	10.50666	154	2.700023	154	14.23126	154	1.990726	154	1.466107	154	-5.109836	154	22.90286	154	22.39669	154	9.114236E-02	154	-12.39044	154	-4.454377	154	-24.82055	154	-15.69261	154	-18.97418	154	50.63006	154	54.38705	154	4.723958	154	10.23258	154	-4.617291	154	-36.07624	154
	155	31.7503	155	28.57359	155	84.20952	155	90.18046	155	7.565489	155	.1999742	155	10.80863	155	-1.305625	155	.8960096	155	-6.739739	155	19.00792	155	17.83539	155	-.3794144	155	-12.4088	155	-1.69484	155	-23.27958	155	-15.84431	155	-23.62115	155	49.1701	155	52.23893	155	4.921601	155	7.369535	155	-7.04885	155	-39.591	155
	156	30.17182	156	26.74424	156	81.73495	156	87.27317	156	7.207159	156	-9.274989E-02	156	7.209006	156	-2.940566	156	-.3687683	156	-4.767528	156	20.18576	156	17.05609	156	-.5503964	156	-11.51263	156	-3.400857	156	-22.60352	156	-18.17537	156	-24.81616	156	47.59417	156	48.29905	156	3.57495	156	3.606568	156	-6.9717	156	-40.24745	156
	157	27.41373	157	22.76113	157	78.47022	157	84.80526	157	2.107151	157	-4.858399	157	4.229448	157	-4.735206	157	-1.334078	157	-5.774157	157	20.38391	157	14.09654	157	-1.739342	157	-10.47346	157	-1.018698	157	-22.70034	157	-22.96689	157	-25.73027	157	46.74237	157	45.15576	157	2.474026	157	1.038559	157	-7.289997	157	-41.05671	157
	158	25.96478	158	20.77371	158	75.46871	158	81.20676	158	-.6721348	158	-5.397818	158	3.466014	158	-6.143225	158	-7.066846	158	-4.632867	158	14.53778	158	10.72536	158	-.8866566	158	-9.307482	158	1.772568	158	-21.40477	158	-26.76153	158	-27.45692	158	45.17004	158	43.2754	158	.7281729	158	-.212958	158	-6.687611	158	-41.88796	158
	159	25.48966	159	21.2201	159	72.91003	159	79.68346	159	-2.345967	159	-5.797404	159	2.977515	159	-7.497042	159	-9.40009	159	-5.996957	159	13.97716	159	8.421763	159	-1.378651	159	-9.146995	159	.3328276	159	-21.66103	159	-29.59197	159	-28.02378	159	42.84868	159	40.66404	159	-1.305008	159	-.7889222	159	-6.860169	159	-41.34922	159
	160	23.67494	160	19.78762	160	70.49632	160	76.02869	160	-4.979907	160	-7.865189	160	3.016133	160	-7.813222	160	-10.29764	160	-5.620132	160	14.91014	160	4.057308	160	-1.852955	160	-8.273043	160	.7854013	160	-22.41048	160	-30.20786	160	-30.65989	160	39.55331	160	37.20129	160	-2.757728	160	-2.759482	160	-7.097714	160	-40.06333	160
	161	22.04979	161	17.92584	161	70.36391	161	74.94186	161	-7.688113	161	-10.16884	161	.9732389	161	-10.35446	161	-9.734594	161	-5.325867	161	9.616525	161	1.920896	161	-.9198507	161	-7.977275	161	-1.521822	161	-24.88339	161	-29.717	161	-30.46646	161	36.60725	161	36.5967	161	-4.370603	161	-2.691181	161	-8.746537	161	-38.82339	161
	162	21.37416	162	15.73072	162	68.17522	162	73.76618	162	-8.500889	162	-10.1779	162	1.583215	162	-11.46194	162	-9.630682	162	-7.928354	162	7.658882	162	-1.538804	162	1.760783	162	-7.713038	162	5.417615E-02	162	-23.47763	162	-30.17935	162	-31.9177	162	34.22114	162	35.34269	162	-4.567512	162	-3.320789	162	-9.69061	162	-38.33979	162
	163	20.6505	163	16.99523	163	66.31048	163	72.35246	163	-9.927883	163	-10.61893	163	1.351948	163	-12.51864	163	-12.10513	163	-9.38938	163	3.625746	163	-1.470463	163	1.079682	163	-6.762737	163	-.9844955	163	-26.8966	163	-31.17736	163	-32.58007	163	31.18579	163	34.52451	163	-3.378698	163	-4.384995	163	-6.699857	163	-39.64338	163
	164	19.48584	164	15.66743	164	62.98618	164	70.37278	164	-11.23776	164	-11.81818	164	2.180545	164	-12.19054	164	-13.0213	164	-10.43231	164	1.671859	164	-3.434594	164	-.1376051	164	-7.297751	164	-5.012671	164	-29.10997	164	-32.66731	164	-34.17903	164	30.04342	164	34.82114	164	-2.995983	164	-4.974389	164	-4.533689	164	-39.28574	164
	165	18.55716	165	12.99429	165	58.94884	165	69.41357	165	-13.02758	165	-14.93577	165	2.506456	165	-14.20152	165	-13.60353	165	-12.47782	165	-1.060314	165	-3.344744	165	1.219962	165	-6.859097	165	-8.004564	165	-29.8916	165	-34.31264	165	-33.71239	165	27.38949	165	32.86209	165	-4.647095	165	-5.154482	165	-6.913535	165	-40.23584	165
	166	17.39138	166	11.25898	166	55.07859	166	66.89308	166	-13.75412	166	-19.97827	166	1.020296	166	-15.13074	166	-11.31719	166	-13.75564	166	-1.928625	166	-5.514527	166	1.227694	166	-7.553045	166	-9.807091	166	-31.44877	166	-35.48114	166	-34.73616	166	25.26468	166	30.25817	166	-8.339989	166	-4.992472	166	-11.16598	166	-39.20797	166
	167	15.90408	167	8.453817	167	52.73533	167	62.96574	167	-15.22531	167	-23.25232	167	-2.176768	167	-17.12813	167	-10.13183	167	-14.2703	167	.120865	167	-2.550261	167	2.531036	167	-8.522094	167	-10.39106	167	-32.98259	167	-36.10627	167	-34.13833	167	25.45788	167	27.79482	167	-10.14186	167	-4.831566	167	-13.13492	167	-38.57139	167
	168	16.63462	168	7.653812	168	47.95265	168	58.60835	168	-16.29932	168	-22.59506	168	-4.448075	168	-17.04946	168	-8.651164	168	-12.9038	168	-5.042938	168	-5.881174	168	1.87411	168	-8.972483	168	-15.23006	168	-30.77039	168	-36.32304	168	-34.45029	168	24.47991	168	27.39815	168	-11.08544	168	-4.246737	168	-15.13198	168	-38.44001	168
	169	14.5889	169	6.210097	169	44.03334	169	56.12382	169	-18.87647	169	-25.06121	169	-6.542104	169	-19.40976	169	-5.378211	169	-13.03012	169	-5.447184	169	-8.12857	169	3.480643	169	-9.609594	169	-13.12639	169	-31.13073	169	-39.24607	169	-33.29789	169	22.50339	169	23.8015	169	-11.30592	169	-4.167669	169	-15.35637	169	-39.35149	169
	170	13.0833	170	4.592898	170	39.79037	170	52.92696	170	-21.66587	170	-26.0926	170	-9.596781	170	-20.66374	170	-5.668326	170	-13.61702	170	-5.365136	170	-5.035893	170	1.989368	170	-9.097166	170	-13.16777	170	-30.10937	170	-40.65374	170	-34.24307	170	20.40805	170	21.31131	170	-11.02089	170	-3.167275	170	-15.43242	170	-38.938	170
	171	11.6782	171	2.200207	171	35.43263	171	49.41536	171	-25.09914	171	-28.51294	171	-11.32324	171	-22.05042	171	-4.936316	171	-14.32376	171	-5.401979	171	-5.484255	171	2.828984	171	-8.161718	171	-14.44825	171	-30.83357	171	-42.95112	171	-33.0839	171	18.7632	171	20.18298	171	-12.66508	171	-3.233743	171	-15.44432	171	-40.20828	171
	172	9.470318	172	-.424322	172	33.62609	172	47.88494	172	-25.42431	172	-28.62964	172	-13.8308	172	-24.44735	172	-2.466839	172	-13.11913	172	-9.285121	172	-9.275854	172	3.58728	172	-7.972187	172	-11.35185	172	-29.61865	172	-43.7918	172	-32.55902	172	17.22544	172	18.44433	172	-13.61986	172	-4.898538	172	-16.26227	172	-41.01714	172
	173	7.870447	173	-3.240377	173	31.74119	173	46.03573	173	-28.88183	173	-29.98545	173	-16.06542	173	-25.7209	173	-4.494497	173	-11.75467	173	-4.240486	173	-12.17032	173	2.938208	173	-6.966415	173	-7.019361	173	-28.06617	173	-43.70081	173	-31.3382	173	16.37349	173	17.27399	173	-14.8596	173	-4.638602	173	-16.16647	173	-42.80614	173
	174	7.095822	174	-6.260615	174	29.24524	174	43.94003	174	-31.31754	174	-29.51287	174	-17.83808	174	-27.22103	174	-.8238903	174	-15.65382	174	-9.681451	174	-14.16766	174	3.160244	174	-6.582454	174	-5.697757	174	-28.75687	174	-42.33026	174	-31.45028	174	15.84542	174	14.27589	174	-11.65085	174	-4.831031	174	-16.47464	174	-45.1825	174
	175	3.990756	175	-9.335203	175	27.15193	175	40.86576	175	-33.4511	175	-30.36342	175	-17.96831	175	-28.32915	175	-4.395674	175	-20.7145	175	-11.91353	175	-18.3984	175	2.398412	175	-5.945024	175	-1.374829	175	-25.68395	175	-42.20185	175	-31.71361	175	13.16607	175	11.04666	175	-7.8472	175	-7.511148	175	-16.82537	175	-48.09508	175
	176	3.758408	176	-10.18764	176	24.51978	176	38.32	176	-35.37782	176	-30.37358	176	-18.40645	176	-29.0066	176	-5.579693	176	-20.41933	176	-12.45276	176	-21.56697	176	2.943228	176	-3.62328	176	.7552779	176	-24.55743	176	-40.69936	176	-31.41584	176	10.51745	176	7.464555	176	-7.245878	176	-8.388969	176	-18.50886	176	-51.71687	176
	177	.8743216	177	-12.87159	177	23.58842	177	36.45746	177	-38.03561	177	-33.23994	177	-18.16542	177	-29.71515	177	-7.116599	177	-22.3079	177	-15.01064	177	-25.43167	177	4.37533	177	-1.344888	177	-2.279744	177	-24.88686	177	-40.76583	177	-31.55517	177	7.974691	177	5.46166	177	-8.138871	177	-9.541072	177	-19.03183	177	-53.37343	177
	178	.898026	178	-13.49458	178	23.30447	178	34.53572	178	-37.51017	178	-35.72123	178	-19.57881	178	-30.98167	178	-8.370028	178	-22.06301	178	-16.86316	178	-27.67044	178	3.318444	178	-2.325013	178	-1.817952	178	-20.38211	178	-38.55341	178	-30.1489	178	5.238586	178	2.025824	178	-9.45536	178	-9.871305	178	-19.49806	178	-53.6234	178
	179	-.279342	179	-16.01379	179	20.72287	179	31.89432	179	-38.09802	179	-37.30253	179	-18.51688	179	-30.47846	179	-9.41924	179	-22.40571	179	-17.91785	179	-29.93987	179	3.140987	179	-5.328037	179	1.592428	179	-19.60212	179	-36.98432	179	-30.71917	179	2.202923	179	.4396983	179	-9.067303	179	-10.13416	179	-20.2008	179	-52.30084	179
	180	-2.970836	180	-19.60485	180	17.18599	180	28.65767	180	-38.65128	180	-37.26758	180	-17.8645	180	-31.37518	180	-13.44914	180	-21.03414	180	-18.60056	180	-32.55593	180	3.325403	180	-6.247943	180	3.064207	180	-13.92694	180	-36.02244	180	-27.10525	180	-1.019367	180	-1.928455	180	-8.497357	180	-8.821979	180	-20.20437	180	-51.17628	180
	181	-1.544267	181	-17.87974	181	12.99316	181	25.60682	181	-40.01278	181	-38.37193	181	-17.36953	181	-30.65011	181	-16.10475	181	-18.8798	181	-22.78886	181	-33.89922	181	5.510164	181	-5.74131	181	4.269182	181	-13.0513	181	-35.4485	181	-28.22136	181	-4.456094	181	-5.460108	181	-7.761248	181	-8.298007	181	-21.49156	181	-47.55371	181
	182	-5.12686	182	-21.75891	182	11.01101	182	23.98858	182	-39.54715	182	-39.34592	182	-13.81822	182	-28.85244	182	-15.95505	182	-19.95315	182	-30.39685	182	-36.87497	182	5.65198	182	-6.365559	182	1.456813	182	-17.84195	182	-36.16537	182	-27.62802	182	-7.731576	182	-7.15631	182	-9.133005	182	-8.421302	182	-22.14368	182	-45.24885	182
	183	-5.340072	183	-22.96922	183	6.588054	183	20.44843	183	-38.63169	183	-40.18906	183	-15.78971	183	-27.99759	183	-14.51463	183	-16.20411	183	-31.18196	183	-37.9916	183	4.528655	183	-5.493793	183	-2.736627	183	-20.49098	183	-37.40926	183	-26.60626	183	-10.00229	183	-10.6667	183	-11.63196	183	-8.325143	183	-21.25791	183	-43.45821	183
	184	-6.038692	184	-23.90293	184	4.069112	184	19.02863	184	-39.4166	184	-41.96517	184	-15.94365	184	-25.67827	184	-11.30302	184	-18.23939	184	-33.80981	184	-38.47395	184	5.512775	184	-6.231574	184	-.7960409	184	-20.98192	184	-37.74835	184	-27.05233	184	-11.04363	184	-12.17004	184	-14.28209	184	-8.846823	184	-21.10075	184	-41.11421	184
	185	-7.803144	185	-25.67455	185	.093537	185	17.23969	185	-40.52666	185	-44.80326	185	-19.42043	185	-26.85628	185	-12.99058	185	-17.53739	185	-33.84515	185	-38.80835	185	3.215652	185	-5.831333	185	-3.302623	185	-22.8222	185	-37.70417	185	-28.76126	185	-12.5201	185	-15.70579	185	-15.27278	185	-9.58177	185	-21.91168	185	-40.16093	185
	186	-8.925506	186	-27.12509	186	-4.493773	186	14.22893	186	-42.14429	186	-47.06652	186	-19.22717	186	-29.4262	186	-10.30285	186	-16.65825	186	-36.20092	186	-40.53415	186	3.37408	186	-6.184272	186	-2.998497	186	-19.63605	186	-39.57294	186	-29.43713	186	-14.33421	186	-16.2154	186	-15.75638	186	-9.767607	186	-22.79908	186	-40.60038	186
	187	-10.09445	187	-28.32433	187	-8.086047	187	12.60877	187	-45.7998	187	-49.9797	187	-19.93786	187	-34.30329	187	-8.57316	187	-16.66243	187	-35.17155	187	-36.97358	187	4.898345	187	-6.370965	187	-3.409398	187	-19.95792	187	-40.35449	187	-29.83401	187	-15.87819	187	-19.26758	187	-15.07615	187	-9.776402	187	-22.67807	187	-39.88466	187
	188	-10.50154	188	-28.55167	188	-10.97483	188	9.453004	188	-47.02264	188	-51.22241	188	-23.99907	188	-37.19701	188	-7.902291	188	-18.84617	188	-35.75457	188	-36.93779	188	3.940308	188	-5.649901	188	-6.565664	188	-19.98061	188	-42.52676	188	-29.77878	188	-16.25634	188	-22.41497	188	-16.1443	188	-10.20018	188	-23.81411	188	-41.14519	188
	189	-11.65692	189	-29.84465	189	-13.00145	189	7.385875	189	-48.79279	189	-52.46668	189	-27.89507	189	-37.30256	189	-8.793513	189	-22.04332	189	-35.71971	189	-37.45843	189	3.801223	189	-5.487899	189	-5.229882	189	-21.38782	189	-44.47819	189	-29.92011	189	-18.11353	189	-25.36244	189	-17.73752	189	-10.38066	189	-24.68912	189	-41.89053	189
	190	-12.9636	190	-30.60353	190	-15.12587	190	5.256729	190	-49.94146	190	-51.44661	190	-26.71613	190	-36.60069	190	-10.70198	190	-23.67845	190	-38.1284	190	-41.26962	190	3.479839	190	-5.249289	190	-.3583747	190	-20.19574	190	-44.17512	190	-29.43195	190	-17.73865	190	-26.39494	190	-17.48883	190	-10.25954	190	-23.1445	190	-42.5622	190
	191	-13.53746	191	-31.27481	191	-16.56601	191	3.36469	191	-51.75872	191	-50.73496	191	-30.2584	191	-37.61593	191	-10.70865	191	-22.31365	191	-37.13766	191	-45.81864	191	3.292665	191	-4.458704	191	1.484859	191	-19.4723	191	-45.80231	191	-29.30431	191	-19.0741	191	-29.83158	191	-16.05738	191	-9.692164	191	-24.74913	191	-43.21276	191
	192	-14.38451	192	-32.26918	192	-17.70863	192	1.908627	192	-54.8889	192	-52.96487	192	-30.71101	192	-39.73759	192	-10.23351	192	-22.20944	192	-34.36916	192	-46.93641	192	4.550132	192	-3.535356	192	4.191747	192	-19.38948	192	-46.42457	192	-28.53778	192	-21.02174	192	-31.98437	192	-14.77136	192	-10.99524	192	-25.05912	192	-45.26011	192
	193	-14.02538	193	-31.12004	193	-19.04449	193	.4480916	193	-54.41708	193	-51.32784	193	-31.163	193	-40.93515	193	-17.52716	193	-26.00668	193	-35.22411	193	-48.24773	193	5.812636	193	-2.894272	193	5.495528	193	-19.64328	193	-48.75509	193	-27.73801	193	-23.03783	193	-32.61277	193	-14.79977	193	-11.67313	193	-24.58736	193	-49.68038	193
	194	-13.88184	194	-31.23817	194	-19.23399	194	-.9334447	194	-55.08763	194	-53.20933	194	-30.87769	194	-41.0065	194	-18.60567	194	-27.27871	194	-35.90254	194	-50.1904	194	6.287805	194	-1.482285	194	4.091117	194	-17.41281	194	-47.21313	194	-27.45135	194	-24.66428	194	-34.02655	194	-15.84015	194	-13.47327	194	-24.42486	194	-50.1676	194
	195	-13.36453	195	-30.77773	195	-19.26857	195	-1.461309	195	-55.00856	195	-55.16819	195	-31.91901	195	-44.06293	195	-19.15933	195	-26.94624	195	-38.19403	195	-51.33705	195	6.679272	195	-1.877975	195	5.52243	195	-18.5635	195	-44.80879	195	-27.87994	195	-25.88125	195	-34.16621	195	-16.57317	195	-14.53078	195	-27.84497	195	-51.86603	195
	196	-13.53057	196	-30.61289	196	-20.89065	196	-4.004632	196	-54.15355	196	-56.88575	196	-30.60615	196	-44.10808	196	-16.56919	196	-26.08722	196	-37.52155	196	-53.08571	196	5.347328	196	-2.221853	196	5.307025	196	-15.15293	196	-43.61377	196	-28.0705	196	-26.66408	196	-34.56253	196	-17.04337	196	-14.39168	196	-28.90457	196	-52.17101	196
	197	-13.71817	197	-30.57757	197	-23.09617	197	-6.919293	197	-55.74281	197	-58.34631	197	-29.61975	197	-43.44542	197	-13.7862	197	-25.67546	197	-39.57682	197	-53.7402	197	4.35859	197	-5.128763	197	5.206719	197	-12.1836	197	-42.60512	197	-27.90113	197	-29.67188	197	-34.54306	197	-16.70108	197	-15.4917	197	-29.48919	197	-52.02979	197
	198	-13.60373	198	-31.40246	198	-26.3582	198	-10.09548	198	-57.27706	198	-58.90698	198	-29.68991	198	-44.37766	198	-14.44538	198	-25.3214	198	-41.51509	198	-56.37996	198	5.578724	198	-5.738431	198	4.647788	198	-7.963843	198	-43.22136	198	-28.22597	198	-32.53432	198	-33.85166	198	-17.06153	198	-14.93449	198	-30.25586	198	-50.79002	198
	199	-13.70894	199	-33.04495	199	-28.90028	199	-11.77808	199	-55.47518	199	-61.06726	199	-26.98766	199	-44.72038	199	-14.38483	199	-26.35068	199	-40.74766	199	-55.54351	199	4.559399	199	-6.243434	199	.3153321	199	-10.2333	199	-42.37226	199	-26.05673	199	-33.07596	199	-34.62539	199	-19.47452	199	-15.44424	199	-28.47126	199	-51.29794	199
	200	-13.94158	200	-33.33459	200	-30.67367	200	-11.74393	200	-55.79606	200	-60.27658	200	-30.32832	200	-46.31591	200	-12.43564	200	-24.70039	200	-41.62557	200	-54.52248	200	6.04173	200	-6.742833	200	.9697577	200	-16.81444	200	-40.83804	200	-26.02948	200	-34.41985	200	-33.29598	200	-20.91957	200	-15.3441	200	-27.3883	200	-49.89181	200
	201	-13.36406	201	-33.09115	201	-33.07315	201	-11.78304	201	-57.95655	201	-63.49581	201	-30.79581	201	-43.81551	201	-7.959305	201	-24.18029	201	-38.59311	201	-52.05839	201	6.594212	201	-5.771444	201	.5996209	201	-15.49928	201	-39.63922	201	-26.17719	201	-34.12596	201	-32.13451	201	-21.26407	201	-13.40325	201	-28.72507	201	-48.86348	201
	202	-13.48977	202	-32.70191	202	-37.83384	202	-13.49366	202	-57.40281	202	-65.06162	202	-29.95087	202	-43.38337	202	-3.80666	202	-22.65764	202	-34.99713	202	-49.29874	202	8.392452	202	-2.874478	202	.5706546	202	-17.88436	202	-39.75642	202	-27.44339	202	-33.83148	202	-30.45954	202	-21.55247	202	-12.16655	202	-31.06487	202	-46.84563	202
	203	-13.9649	203	-32.62667	203	-41.99201	203	-14.9383	203	-58.15155	203	-65.63663	203	-31.55184	203	-44.11373	203	-3.044912	203	-22.16154	203	-34.33274	203	-45.60659	203	8.354312	203	-.5198607	203	2.456922	203	-14.44194	203	-40.47852	203	-28.15017	203	-34.48027	203	-29.94792	203	-21.66081	203	-11.442	203	-31.85212	203	-46.72826	203
	204	-14.07954	204	-32.60244	204	-45.09337	204	-17.74731	204	-60.23721	204	-65.46165	204	-31.26806	204	-42.33938	204	-2.66674	204	-21.80751	204	-32.53624	204	-45.88533	204	11.9284	204	2.808115	204	.4097906	204	-11.83424	204	-40.3205	204	-28.45388	204	-34.61321	204	-28.9663	204	-21.65386	204	-10.47893	204	-32.82242	204	-46.59743	204
	205	-14.19707	205	-33.82046	205	-48.03162	205	-19.9198	205	-61.65684	205	-66.08846	205	-36.65169	205	-45.55065	205	-3.477901	205	-21.47886	205	-32.91555	205	-44.05274	205	12.36934	205	7.265138	205	3.787634	205	-12.1567	205	-42.85787	205	-27.85838	205	-34.76162	205	-29.29029	205	-20.81676	205	-10.79344	205	-34.21348	205	-46.70295	205
	206	-14.87214	206	-35.23447	206	-49.96618	206	-21.75216	206	-62.70244	206	-66.82864	206	-34.01867	206	-40.3628	206	-4.234284	206	-18.05939	206	-27.57113	206	-41.69805	206	12.35719	206	7.296412	206	6.595912	206	-8.732693	206	-44.38609	206	-29.11755	206	-32.6763	206	-31.1072	206	-19.40946	206	-9.538801	206	-33.58462	206	-47.01653	206
	207	-14.70745	207	-35.94138	207	-51.3713	207	-22.54508	207	-62.31254	207	-64.02258	207	-37.23356	207	-44.63526	207	-6.11436	207	-17.18664	207	-24.97236	207	-38.31839	207	12.20615	207	3.723413	207	10.54703	207	-8.336294	207	-43.88557	207	-29.41881	207	-31.33022	207	-32.96365	207	-17.53551	207	-8.297289	207	-32.966	207	-47.1468	207
	208	-15.27604	208	-36.17809	208	-53.75707	208	-23.26387	208	-65.35901	208	-64.85478	208	-35.98091	208	-43.71611	208	-6.363989	208	-17.60291	208	-27.81306	208	-39.14638	208	11.64711	208	.4454642	208	10.006	208	-9.849624	208	-42.2424	208	-29.68752	208	-30.64459	208	-34.21162	208	-16.39363	208	-7.393003	208	-33.05611	208	-50.80605	208
	209	-15.49137	209	-36.11295	209	-54.62899	209	-23.83129	209	-66.04062	209	-63.36349	209	-35.64835	209	-43.78811	209	-8.252205	209	-17.3767	209	-26.1366	209	-39.70154	209	12.01768	209	-.9660459	209	11.60484	209	-11.27703	209	-42.60687	209	-32.14003	209	-33.26508	209	-34.78557	209	-15.84642	209	-6.869104	209	-33.38911	209	-51.08524	209
	210	-15.45469	210	-36.08405	210	-53.77578	210	-24.56893	210	-67.17363	210	-63.73994	210	-36.60814	210	-46.86967	210	-10.72064	210	-16.20377	210	-22.4948	210	-36.85225	210	12.62829	210	-3.473945	210	9.79964	210	-8.646813	210	-44.09443	210	-32.80422	210	-35.50948	210	-35.47375	210	-15.85331	210	-6.931759	210	-32.56735	210	-53.36379	210
	211	-15.07225	211	-35.21964	211	-53.52777	211	-27.07352	211	-66.45457	211	-64.79028	211	-36.38213	211	-49.05082	211	-12.80936	211	-16.72385	211	-24.9325	211	-36.31747	211	9.75373	211	-5.858272	211	10.67538	211	-8.297678	211	-46.26469	211	-32.91111	211	-37.1256	211	-36.29231	211	-14.87889	211	-7.140742	211	-32.84715	211	-54.69649	211
	212	-15.06071	212	-35.46948	212	-53.15637	212	-29.54939	212	-65.03288	212	-68.0011	212	-33.84393	212	-45.82837	212	-9.854478	212	-13.76751	212	-25.19468	212	-32.59734	212	10.56489	212	-6.929675	212	10.75379	212	-9.904334	212	-47.34383	212	-32.22987	212	-36.66722	212	-35.37691	212	-11.60216	212	-7.235794	212	-33.39045	212	-57.19741	212
	213	-14.28478	213	-35.28956	213	-53.65236	213	-33.54511	213	-64.45524	213	-67.36041	213	-32.98419	213	-45.665	213	-11.09449	213	-16.26116	213	-22.82474	213	-28.78898	213	10.10232	213	-5.315333	213	12.041	213	-10.0889	213	-47.47476	213	-32.86243	213	-36.83104	213	-35.50925	213	-10.6262	213	-9.748711	213	-31.82576	213	-56.81703	213
	214	-14.26231	214	-35.27648	214	-54.52987	214	-36.70373	214	-63.48344	214	-66.46706	214	-30.15307	214	-46.37724	214	-12.50723	214	-15.00076	214	-25.2481	214	-30.17786	214	10.28787	214	-5.098485	214	7.600367	214	-10.95788	214	-48.07239	214	-35.50242	214	-36.87676	214	-33.62923	214	-13.17904	214	-10.01622	214	-32.79826	214	-56.71319	214
	215	-13.87674	215	-34.80293	215	-56.22588	215	-40.09064	215	-62.61294	215	-65.19688	215	-34.00312	215	-43.52336	215	-13.46731	215	-15.12627	215	-27.08744	215	-32.69833	215	10.37626	215	-3.931122	215	1.301794	215	-10.66751	215	-47.84746	215	-35.37634	215	-36.77995	215	-34.92355	215	-16.69855	215	-9.73188	215	-34.73143	215	-57.47334	215
	216	-14.21151	216	-33.88186	216	-57.95139	216	-41.81798	216	-58.25748	216	-63.1418	216	-32.24015	216	-41.53948	216	-11.817	216	-17.92356	216	-26.75515	216	-34.94665	216	9.32313	216	-5.150704	216	1.601034	216	-11.45267	216	-49.44011	216	-36.75398	216	-35.20903	216	-31.57605	216	-17.62452	216	-9.458696	216	-36.46806	216	-55.03698	216
	217	-14.48525	217	-35.07906	217	-58.72201	217	-42.60409	217	-59.34072	217	-63.30839	217	-35.33396	217	-48.78633	217	-9.911451	217	-19.15688	217	-25.15818	217	-32.37241	217	7.806312	217	-5.466669	217	-.6854427	217	-10.9221	217	-49.26661	217	-37.71111	217	-33.96291	217	-30.1323	217	-16.83421	217	-8.937197	217	-36.80325	217	-50.22965	217
	218	-14.42531	218	-35.53693	218	-61.60545	218	-43.92187	218	-58.71568	218	-63.77977	218	-33.13298	218	-49.4397	218	-8.504633	218	-21.01951	218	-26.88566	218	-31.73393	218	6.181861	218	-6.208373	218	-1.686763	218	-12.1395	218	-49.43416	218	-37.13786	218	-31.83754	218	-27.46717	218	-15.25159	218	-8.750165	218	-34.90038	218	-46.87031	218
	219	-13.24609	219	-34.46024	219	-64.3456	219	-45.48973	219	-58.18913	219	-65.21737	219	-33.85327	219	-51.4392	219	-8.460729	219	-21.6675	219	-25.19387	219	-29.61383	219	7.534482	219	-5.917455	219	-.4071087	219	-11.19473	219	-51.50362	219	-37.90121	219	-30.62659	219	-25.71234	219	-16.25642	219	-9.120996	219	-34.79948	219	-48.38264	219
	220	-13.01997	220	-33.42731	220	-68.38988	220	-46.67659	220	-60.86403	220	-68.72852	220	-33.7831	220	-46.57877	220	-6.786666	220	-21.51714	220	-24.11172	220	-28.10168	220	7.178179	220	-5.762075	220	-1.81639	220	-14.77934	220	-52.23173	220	-36.67055	220	-28.79309	220	-23.4643	220	-17.72831	220	-8.490496	220	-35.59629	220	-46.66036	220
	221	-12.61439	221	-31.29218	221	-70.18223	221	-46.35027	221	-61.18159	221	-69.78203	221	-32.51957	221	-41.72236	221	-8.061634	221	-20.9513	221	-23.46629	221	-26.00975	221	6.313747	221	-6.733255	221	-4.009319	221	-15.87534	221	-53.43382	221	-37.78635	221	-27.24804	221	-21.86625	221	-19.93377	221	-6.850978	221	-39.07183	221	-49.24884	221
	222	-12.25752	222	-29.69416	222	-72.03478	222	-45.96879	222	-62.3605	222	-72.43433	222	-34.22156	222	-38.98305	222	-5.060428	222	-19.22908	222	-22.78422	222	-27.71888	222	7.433718	222	-4.998527	222	-5.071976	222	-16.07895	222	-53.5858	222	-35.81689	222	-26.39601	222	-21.00974	222	-20.28545	222	-5.49071	222	-40.33215	222	-47.67822	222
	223	-13.61017	223	-30.32111	223	-73.52101	223	-45.05135	223	-61.27505	223	-69.68559	223	-37.50119	223	-40.30826	223	-3.829352	223	-20.37079	223	-26.33618	223	-27.07963	223	7.643588	223	-4.4578	223	-2.662489	223	-13.60149	223	-53.8543	223	-35.69178	223	-24.87796	223	-19.97442	223	-18.56785	223	-4.999988	223	-40.73206	223	-49.03622	223
	224	-12.5294	224	-31.27436	224	-74.8449	224	-44.1391	224	-66.72009	224	-70.0244	224	-36.26704	224	-43.00896	224	-4.507291	224	-18.76389	224	-27.31911	224	-28.59601	224	9.643372	224	-2.533297	224	.6851774	224	-15.38467	224	-53.3418	224	-36.03153	224	-24.18977	224	-18.18105	224	-15.29424	224	-4.076886	224	-41.5135	224	-48.84386	224
	225	-12.16888	225	-32.83535	225	-75.24337	225	-42.48629	225	-68.02123	225	-69.71812	225	-34.60659	225	-45.56031	225	-6.564788	225	-18.97384	225	-25.99328	225	-28.4825	225	9.890463	225	-3.656896	225	4.739797	225	-15.97033	225	-51.00956	225	-34.38212	225	-21.87673	225	-15.48248	225	-12.27237	225	-4.102279	225	-42.16532	225	-51.59736	225
	226	-12.54575	226	-31.90989	226	-75.56612	226	-41.237	226	-66.20099	226	-66.50047	226	-35.51891	226	-44.15873	226	-8.398883	226	-18.23472	226	-28.39541	226	-30.11425	226	8.808887	226	-3.127688	226	4.234545	226	-12.74909	226	-50.31953	226	-35.10088	226	-21.16742	226	-12.55897	226	-9.545543	226	-4.333415	226	-41.59599	226	-53.55689	226
	227	-11.70436	227	-30.56707	227	-73.07912	227	-39.28401	227	-67.53492	227	-67.27066	227	-35.00327	227	-44.44466	227	-4.900146	227	-15.56423	227	-28.57876	227	-30.47708	227	8.768187	227	-1.017195	227	5.127109	227	-13.9683	227	-48.31964	227	-34.65437	227	-18.92254	227	-10.97871	227	-8.305067	227	-4.322963	227	-41.85051	227	-54.55437	227
	228	-10.53723	228	-29.12644	228	-70.87504	228	-38.09206	228	-67.75734	228	-67.99268	228	-31.54006	228	-40.8554	228	-2.738364	228	-18.16339	228	-29.84756	228	-32.67058	228	9.780278	228	-.1177049	228	5.378582	228	-10.94224	228	-47.51334	228	-35.34131	228	-17.28398	228	-9.420953	228	-6.436756	228	-2.434365	228	-41.47287	228	-57.00956	228
	229	-9.335402	229	-27.14066	229	-68.78381	229	-36.18943	229	-66.31385	229	-68.07049	229	-34.67326	229	-43.90408	229	-5.974207	229	-20.07893	229	-31.57142	229	-29.22663	229	8.021992	229	-4.694455	229	6.279674	229	-11.93974	229	-46.63854	229	-32.88197	229	-18.11701	229	-7.496228	229	-4.360448	229	-.9599471	229	-40.06115	229	-58.28706	229
	230	-8.785892	230	-25.80611	230	-67.00543	230	-34.01019	230	-66.08672	230	-67.67735	230	-33.77312	230	-46.11422	230	-6.723987	230	-19.05605	230	-29.67989	230	-28.96453	230	6.848247	230	-12.05304	230	5.382788	230	-11.60289	230	-45.15501	230	-33.13107	230	-16.69694	230	-5.409071	230	-3.455708	230	-.2143013	230	-39.24598	230	-57.79891	230
	231	-8.605068	231	-24.71992	231	-65.97927	231	-33.92648	231	-65.04402	231	-68.91991	231	-29.31153	231	-41.4641	231	-3.581283	231	-17.36619	231	-32.202	231	-29.76125	231	7.24746	231	-14.96177	231	-1.419828	231	-11.70874	231	-43.67712	231	-33.76496	231	-14.1163	231	-5.886153	231	-2.670691	231	-.6257021	231	-38.33175	231	-55.07249	231
	232	-10.54875	232	-25.80204	232	-64.04953	232	-33.86395	232	-64.46793	232	-69.39769	232	-30.45662	232	-43.98555	232	-5.01438	232	-16.87641	232	-36.66993	232	-28.14539	232	5.89238	232	-15.50198	232	-2.788473	232	-12.74427	232	-43.09425	232	-34.99773	232	-11.90671	232	-4.883786	232	-3.194603	232	.2120697	232	-37.5733	232	-55.13694	232
	233	-9.95821	233	-26.88662	233	-62.68074	233	-33.27399	233	-62.37984	233	-69.79692	233	-29.59101	233	-45.12707	233	-4.701394	233	-18.33488	233	-30.3696	233	-26.17545	233	4.960535	233	-14.18435	233	-6.49153	233	-11.45222	233	-42.27735	233	-34.93667	233	-11.39891	233	-4.827655	233	-3.654876	233	1.632004	233	-35.8534	233	-50.43003	233
	234	-9.479625	234	-27.62179	234	-60.75597	234	-32.34276	234	-60.83597	234	-69.88023	234	-37.01333	234	-50.57863	234	-2.91516	234	-16.60988	234	-29.62312	234	-24.60926	234	3.116924	234	-11.65668	234	-7.278613	234	-13.22655	234	-41.30811	234	-36.10417	234	-10.77069	234	-4.196328	234	-5.381648	234	4.32714	234	-33.02363	234	-43.16289	234
	235	-10.15768	235	-26.95144	235	-61.41018	235	-33.42791	235	-60.25242	235	-69.20113	235	-31.70043	235	-44.10658	235	-.4709229	235	-14.43135	235	-28.72346	235	-23.3807	235	4.942829	235	-9.431102	235	-3.88183	235	-12.60573	235	-40.68488	235	-36.27611	235	-8.851976	235	-3.307106	235	-5.93494	235	4.492168	235	-31.6284	235	-39.07052	235
	236	-10.77777	236	-25.54632	236	-61.65892	236	-33.45054	236	-64.30198	236	-73.2271	236	-35.06704	236	-48.19027	236	.5309407	236	-16.12809	236	-27.53049	236	-21.0874	236	4.352946	236	-8.838057	236	-5.413707	236	-11.86638	236	-41.14584	236	-37.12132	236	-7.372685	236	-4.161983	236	-7.130017	236	5.868821	236	-28.94827	236	-33.82711	236
	237	-9.553789	237	-22.81887	237	-62.02877	237	-33.36988	237	-63.01109	237	-71.66832	237	-33.09325	237	-42.76989	237	1.067927	237	-17.99853	237	-26.8835	237	-21.60633	237	4.76271	237	-7.698032	237	-2.119575	237	-12.21564	237	-41.87483	237	-38.6032	237	-5.645213	237	-1.246776	237	-7.606968	237	6.30781	237	-27.49627	237	-29.68045	237
	238	-9.815245	238	-20.84501	238	-61.7621	238	-32.75417	238	-64.10689	238	-71.54636	238	-34.29337	238	-40.24223	238	-2.189524	238	-16.61735	238	-26.16932	238	-23.00011	238	4.82704	238	-7.947141	238	-.8270717	238	-8.054482	238	-41.90295	238	-40.33635	238	-6.162335	238	-2.429701	238	-7.655761	238	5.845899	238	-29.63479	238	-28.87376	238
	239	-10.01228	239	-19.2738	239	-60.38836	239	-32.54808	239	-62.16963	239	-69.99987	239	-33.23522	239	-39.23673	239	-2.181908	239	-14.51071	239	-27.04706	239	-23.70354	239	4.983319	239	-7.165572	239	.8347297	239	-6.913064	239	-43.16984	239	-38.88397	239	-4.017985	239	-1.676826	239	-7.561502	239	7.20116	239	-29.4602	239	-28.42062	239
	240	-9.469683	240	-17.72019	240	-58.2281	240	-30.04272	240	-61.75727	240	-66.87815	240	-31.06074	240	-37.53503	240	-2.249273	240	-13.45318	240	-24.89583	240	-24.654	240	4.532801	240	-6.79278	240	3.610286	240	-5.436909	240	-42.93559	240	-40.91755	240	-3.163202	240	8.107066E-02	240	-6.971148	240	8.626888	240	-26.37554	240	-30.58171	240
	241	-9.216208	241	-18.02733	241	-58.08611	241	-28.53761	241	-63.41005	241	-66.97164	241	-32.96733	241	-39.21958	241	-2.897242	241	-11.31629	241	-26.85308	241	-26.23145	241	5.258068	241	-4.863914	241	1.994161	241	-2.686803	241	-43.15257	241	-39.47251	241	-3.046583	241	-.194747	241	-5.770233	241	8.283216	241	-24.33554	241	-34.01583	241
	242	-9.334641	242	-17.69455	242	-56.14103	242	-26.12317	242	-64.3499	242	-63.20276	242	-28.62959	242	-38.0168	242	-7.177835	242	-13.1296	242	-26.60124	242	-26.18012	242	5.945021	242	-2.189745	242	3.56511	242	-1.170424	242	-44.48464	242	-39.11055	242	-2.63121	242	-1.607946	242	-6.667917	242	6.875666	242	-27.26321	242	-38.0546	242
	243	-8.65363	243	-17.7486	243	-53.8408	243	-23.40829	243	-63.93215	243	-63.10231	243	-27.95888	243	-32.78073	243	-8.754793	243	-13.39385	243	-29.90401	243	-25.91499	243	7.988486	243	-.2804858	243	2.811457	243	-4.122756	243	-44.86875	243	-38.28158	243	-4.45588	243	-.7823403	243	-6.987723	243	5.913661	243	-29.52137	243	-39.79414	243
	244	-7.896439	244	-17.31721	244	-50.37812	244	-23.04993	244	-63.32411	244	-61.83321	244	-33.45537	244	-40.55399	244	-9.038889	244	-14.15877	244	-29.94346	244	-26.11185	244	9.278901	244	-1.845158	244	-1.56187	244	-13.77861	244	-43.9045	244	-37.13517	244	-4.688304	244	-1.127215	244	-5.68835	244	1.54568	244	-31.54198	244	-43.41346	244
	245	-7.49284	245	-17.43117	245	-47.67704	245	-21.76911	245	-63.24826	245	-61.77929	245	-28.27116	245	-38.76896	245	-9.354122	245	-15.95114	245	-27.52215	245	-27.74289	245	8.269376	245	-2.804985	245	-2.521176	245	-15.99746	245	-42.06392	245	-35.96207	245	-4.436479	245	-1.299114	245	-5.761283	245	-1.18723	245	-32.25362	245	-43.20657	245
	246	-7.724504	246	-15.94999	246	-45.58868	246	-21.68106	246	-60.53065	246	-62.66691	246	-27.39649	246	-39.83668	246	-9.87742	246	-16.89249	246	-31.18951	246	-29.68709	246	5.288058	246	-3.767614	246	.2720904	246	-15.84057	246	-42.49511	246	-32.44902	246	-5.460346	246	-1.083768	246	-6.326456	246	-2.36404	246	-32.77695	246	-41.94473	246
	247	-7.966776	247	-15.88035	247	-44.38189	247	-20.03305	247	-60.94663	247	-63.07046	247	-31.55807	247	-42.08158	247	-10.91483	247	-18.40867	247	-32.7118	247	-31.46494	247	5.39881	247	-6.515916	247	-5.247334	247	-14.88472	247	-43.00506	247	-31.80438	247	-5.631166	247	-2.35715	247	-7.120009	247	-.8487431	247	-32.71119	247	-41.89275	247
	248	-7.980324	248	-17.01639	248	-43.58009	248	-17.3691	248	-60.32532	248	-64.55446	248	-30.54877	248	-41.48312	248	-10.05864	248	-17.64758	248	-31.71915	248	-31.68679	248	6.33975	248	-6.882113	248	-12.77801	248	-11.07442	248	-44.4384	248	-29.85271	248	-6.22998	248	-3.483696	248	-8.20199	248	-1.312526	248	-33.97767	248	-43.43874	248
	249	-7.058385	249	-18.20566	249	-42.29937	249	-17.23051	249	-57.17104	249	-61.99465	249	-32.41021	249	-41.50544	249	-8.959303	249	-19.15424	249	-32.97784	249	-29.92575	249	4.483291	249	-9.262513	249	-10.65032	249	-10.49646	249	-41.31796	249	-28.06245	249	-6.157705	249	-5.302132	249	-10.14322	249	-.3976256	249	-33.54972	249	-43.88225	249
	250	-8.557432	250	-19.25911	250	-41.53951	250	-17.50101	250	-56.91557	250	-63.15679	250	-33.34205	250	-41.54646	250	-10.65666	250	-17.49724	250	-35.07354	250	-30.21827	250	3.511056	250	-12.76442	250	-12.35594	250	-10.59264	250	-39.13941	250	-27.95561	250	-6.255079	250	-4.992595	250	-11.58582	250	.6205291	250	-27.57007	250	-42.06657	250
	251	-8.743158	251	-19.24493	251	-40.02237	251	-17.05585	251	-56.00716	251	-63.02716	251	-33.33828	251	-41.97812	251	-4.312692	251	-17.13957	251	-31.5771	251	-29.81484	251	2.525805	251	-12.57216	251	-8.49232	251	-9.002427	251	-38.66103	251	-28.94947	251	-7.041068	251	-7.975537	251	-10.24222	251	3.179835	251	-25.20889	251	-39.85545	251
	252	-9.348407	252	-19.29891	252	-39.97517	252	-16.05888	252	-55.90944	252	-64.42418	252	-36.12432	252	-43.20903	252	-5.779824	252	-17.3731	252	-31.08631	252	-30.09257	252	1.146524	252	-11.85936	252	-7.305643	252	-8.214963	252	-41.52779	252	-27.59818	252	-6.972605	252	-7.530452	252	-9.138979	252	6.582133	252	-25.22231	252	-34.57558	252
	253	-9.637458	253	-19.3358	253	-40.74623	253	-16.16203	253	-56.52184	253	-65.03554	253	-37.10513	253	-44.29728	253	-3.621557	253	-16.76612	253	-31.62321	253	-29.19779	253	1.46376	253	-12.00081	253	-4.225629	253	-4.174229	253	-42.97935	253	-25.76199	253	-8.121529	253	-7.904341	253	-10.24384	253	8.935488	253	-24.878	253	-31.5274	253
	254	-11.17602	254	-19.69059	254	-41.26805	254	-17.74119	254	-58.71623	254	-65.75648	254	-38.27975	254	-44.4199	254	-3.689898	254	-18.53147	254	-33.40083	254	-28.81605	254	.8434049	254	-11.1467	254	-3.648324	254	-3.887657	254	-43.83722	254	-27.20527	254	-7.343192	254	-6.496701	254	-9.607128	254	10.0553	254	-23.63638	254	-27.54843	254
	255	-11.66149	255	-20.07892	255	-38.9329	255	-14.5991	255	-57.64385	255	-65.51723	255	-40.25611	255	-43.93481	255	-1.592583	255	-16.98768	255	-31.28583	255	-30.10883	255	1.39664	255	-10.96275	255	-6.836132	255	-.5278128	255	-43.46044	255	-28.905	255	-5.925043	255	-7.464959	255	-9.65687	255	10.3131	255	-23.62793	255	-25.32133	255
	256	-12.70242	256	-20.20871	256	-38.29787	256	-14.41628	256	-59.04713	256	-66.1929	256	-42.77037	256	-45.7704	256	.9121688	256	-18.13264	256	-29.66821	256	-29.83573	256	.0859341	256	-11.11058	256	-5.24194	256	-3.606514	256	-43.30225	256	-30.94344	256	-6.259148	256	-7.840219	256	-7.548445	256	11.5944	256	-22.83848	256	-24.34203	256
	257	-12.53905	257	-19.76918	257	-37.11525	257	-15.44596	257	-59.52474	257	-63.78695	257	-40.48741	257	-46.39925	257	.5049954	257	-16.01052	257	-31.16193	257	-28.68367	257	-.1710704	257	-10.86216	257	-2.767458	257	-10.71257	257	-42.73922	257	-32.27197	257	-8.420568	257	-8.014398	257	-4.184416	257	11.28769	257	-20.7638	257	-24.18021	257
	258	-12.75974	258	-18.47587	258	-35.13173	258	-16.36126	258	-60.58309	258	-63.74088	258	-41.95989	258	-48.03223	258	.4299721	258	-16.61534	258	-32.78688	258	-28.09008	258	-1.524571	258	-10.31182	258	-2.208347	258	-13.90745	258	-44.66366	258	-32.15356	258	-9.323232	258	-6.859232	258	-2.364696	258	10.43928	258	-19.83399	258	-24.30259	258
	259	-13.44503	259	-19.20591	259	-34.50064	259	-17.62481	259	-61.64	259	-63.13799	259	-40.07394	259	-45.56939	259	-.2349863	259	-14.95321	259	-36.40785	259	-29.51097	259	-.5359629	259	-11.03299	259	-5.220489	259	-13.10014	259	-45.82754	259	-31.21054	259	-9.691171	259	-7.707796	259	-3.163693	259	10.06155	259	-19.42836	259	-23.55651	259
	260	-13.17664	260	-18.27467	260	-32.45542	260	-16.89544	260	-60.53046	260	-61.36994	260	-39.52028	260	-46.89316	260	-2.012193	260	-15.15868	260	-33.28628	260	-29.31295	260	.4515302	260	-10.80034	260	-7.732293	260	-12.24721	260	-45.70582	260	-31.21975	260	-10.24967	260	-8.207623	260	-2.950191	260	9.945702	260	-19.92239	260	-23.08882	260
	261	-12.83846	261	-18.5444	261	-30.73263	261	-16.15137	261	-60.42207	261	-59.65535	261	-38.09992	261	-46.61002	261	-.8040109	261	-14.63784	261	-32.47731	261	-30.73455	261	1.466097	261	-10.79795	261	-10.73225	261	-13.54286	261	-43.9106	261	-30.38045	261	-8.654363	261	-8.068336	261	-3.373394	261	10.31628	261	-20.83719	261	-23.98217	261
	262	-12.04449	262	-17.1035	262	-29.2037	262	-15.88385	262	-58.63929	262	-59.50205	262	-38.04609	262	-47.5332	262	-1.390225	262	-16.59138	262	-38.00264	262	-31.1417	262	.5540379	262	-11.17476	262	-10.19866	262	-8.995737	262	-40.12151	262	-31.76309	262	-9.230206	262	-8.827152	262	-4.490398	262	9.183512	262	-22.21367	262	-23.52879	262
	263	-11.22306	263	-15.96244	263	-28.67239	263	-15.64562	263	-56.58492	263	-58.48378	263	-38.4126	263	-46.05385	263	-2.041691	263	-16.77611	263	-35.11277	263	-29.20092	263	-.5498274	263	-11.32551	263	-10.55491	263	-11.91846	263	-38.80451	263	-31.86591	263	-8.672643	263	-8.325541	263	-6.059184	263	8.68947	263	-22.0494	263	-24.48355	263
	264	-11.17541	264	-14.37898	264	-28.11703	264	-15.63344	264	-57.02342	264	-58.59092	264	-35.74305	264	-46.67333	264	-3.854187	264	-17.40714	264	-36.22868	264	-28.77229	264	.7638884	264	-9.679361	264	-11.02087	264	-12.49735	264	-38.61629	264	-31.95	264	-9.425531	264	-7.587459	264	-4.548609	264	9.138868	264	-19.28315	264	-26.5731	264
	265	-10.62713	265	-13.89988	265	-30.69832	265	-16.28028	265	-54.0207	265	-56.89211	265	-36.9047	265	-47.12533	265	-2.767318	265	-17.67614	265	-40.07703	265	-30.07201	265	1.517717	265	-7.751128	265	-12.05208	265	-12.15718	265	-38.37006	265	-32.30657	265	-9.571649	265	-7.408288	265	-3.613506	265	10.13544	265	-16.94035	265	-28.7752	265
	266	-9.559941	266	-13.07567	266	-30.67786	266	-16.78524	266	-51.85409	266	-58.24601	266	-37.84131	266	-46.93783	266	-1.203242	266	-17.52671	266	-40.65233	266	-33.9178	266	1.473635	266	-7.086921	266	-15.4365	266	-7.802793	266	-38.4895	266	-32.44814	266	-9.93619	266	-6.423017	266	-4.521766	266	10.18957	266	-16.23072	266	-28.18246	266
	267	-9.602502	267	-13.94703	267	-30.35681	267	-17.25087	267	-50.70417	267	-58.45689	267	-37.26857	267	-45.34562	267	-.3001469	267	-16.1937	267	-42.91648	267	-38.23037	267	1.344911	267	-7.393637	267	-14.30548	267	-8.29396	267	-36.36765	267	-33.60387	267	-10.02563	267	-7.933855	267	-4.860752	267	11.55752	267	-16.02317	267	-26.0266	267
	268	-9.445792	268	-14.79384	268	-31.90174	268	-18.48946	268	-50.41741	268	-59.97226	268	-41.10749	268	-48.20985	268	3.833326	268	-15.95002	268	-38.77222	268	-39.17216	268	2.058687	268	-8.130205	268	-11.319	268	-6.129529	268	-36.08688	268	-32.58588	268	-9.639469	268	-9.323057	268	-5.353099	268	13.6908	268	-16.7022	268	-23.0453	268
	269	-10.72049	269	-15.84447	269	-32.94884	269	-18.80193	269	-49.43452	269	-61.0906	269	-42.26588	269	-51.58054	269	2.123853	269	-13.91713	269	-37.19056	269	-39.959	269	2.045363	269	-6.80177	269	-10.17593	269	-3.1043	269	-36.78217	269	-33.7734	269	-9.955127	269	-9.71021	269	-4.807233	269	15.63431	269	-14.88403	269	-18.75763	269
	270	-10.87707	270	-15.32448	270	-35.07652	270	-19.45264	270	-48.86056	270	-59.00629	270	-42.94542	270	-50.72512	270	4.177589	270	-12.94185	270	-36.8774	270	-39.16549	270	1.117373	270	-5.29901	270	-12.01664	270	-2.858129	270	-37.39835	270	-35.39509	270	-8.865309	270	-11.08446	270	-3.586007	270	17.55597	270	-11.71443	270	-12.13733	270
	271	-10.69591	271	-14.73093	271	-36.21371	271	-20.46189	271	-50.64397	271	-60.38829	271	-43.76319	271	-48.50134	271	5.418214	271	-11.43651	271	-40.17708	271	-39.2989	271	1.884245	271	-4.269196	271	-13.00205	271	-4.914743	271	-38.43871	271	-36.09409	271	-10.67007	271	-13.53397	271	-3.644748	271	17.50767	271	-10.23221	271	-7.441152	271
	272	-11.05001	272	-14.13946	272	-35.83722	272	-21.23055	272	-47.34261	272	-58.10494	272	-44.45936	272	-49.47746	272	3.501512	272	-12.9741	272	-41.3214	272	-37.83548	272	1.703178	272	-3.307046	272	-8.762273	272	-3.414562	272	-40.08315	272	-36.77079	272	-11.92755	272	-14.4524	272	-3.29461	272	19.08989	272	-10.0028	272	-5.242442	272
	273	-9.759584	273	-13.03837	273	-35.08003	273	-20.73797	273	-48.78709	273	-57.07815	273	-47.30722	273	-51.37041	273	4.089141	273	-10.90605	273	-39.88823	273	-39.42927	273	3.447445	273	-3.64868	273	-6.723697	273	-4.737972	273	-42.03917	273	-39.85362	273	-14.62559	273	-15.97652	273	-2.518745	273	20.57025	273	-8.552011	273	-5.307403	273
	274	-10.68508	274	-13.50644	274	-34.76429	274	-21.13163	274	-50.0382	274	-55.95933	274	-49.05668	274	-53.38762	274	2.681536	274	-9.603113	274	-39.49598	274	-40.64197	274	.8707579	274	-4.293952	274	-5.709184	274	-4.99996	274	-41.22301	274	-39.2408	274	-16.28541	274	-16.45727	274	-1.898862	274	21.18293	274	-8.902088	274	-3.867259	274
	275	-10.77177	275	-13.1743	275	-34.7824	275	-21.80566	275	-51.17938	275	-56.50145	275	-46.81324	275	-53.91029	275	2.905068	275	-9.715292	275	-41.39294	275	-37.27232	275	-.2168173	275	-5.983755	275	-2.194042	275	-4.780345	275	-41.639	275	-41.28114	275	-17.46542	275	-18.79706	275	-1.688387	275	21.21325	275	-10.50105	275	-6.29893	275
	276	-10.61682	276	-12.5426	276	-33.41576	276	-19.7071	276	-51.46831	276	-58.21349	276	-43.23948	276	-49.53222	276	-.1467932	276	-10.82049	276	-41.84203	276	-38.79325	276	-.3071247	276	-7.041281	276	-2.126851	276	-4.131721	276	-42.1137	276	-42.71375	276	-19.18967	276	-19.94971	276	.9377748	276	19.0215	276	-10.17956	276	-7.942631	276
	277	-9.46532	277	-12.12422	277	-32.20108	277	-20.12378	277	-53.1173	277	-57.65792	277	-46.34626	277	-53.19003	277	-.4967716	277	-9.345712	277	-41.03268	277	-38.3174	277	.8863987	277	-6.716836	277	-1.37736	277	-3.786981E-02	277	-42.8326	277	-42.37111	277	-22.33077	277	-21.19799	277	3.461201	277	17.09281	277	-10.09134	277	-8.914175	277
	278	-8.752103	278	-11.53869	278	-31.17847	278	-19.14407	278	-51.08477	278	-54.68428	278	-40.29489	278	-50.7711	278	-1.832405	278	-9.548257	278	-45.15928	278	-38.35884	278	1.114134	278	-6.020714	278	-5.882123	278	-.2373731	278	-41.44254	278	-43.12954	278	-23.1621	278	-19.63967	278	4.76526	278	13.67896	278	-10.76466	278	-10.9557	278
	279	-10.46132	279	-11.25762	279	-30.12131	279	-19.05112	279	-50.04398	279	-53.08246	279	-43.27768	279	-53.25627	279	-2.421424	279	-11.56767	279	-48.76186	279	-43.48623	279	2.564449	279	-5.365951	279	-.4434049	279	4.304744	279	-40.9388	279	-41.79029	279	-24.64779	279	-21.11573	279	3.649026	279	12.70575	279	-10.03715	279	-12.85132	279
	280	-8.767093	280	-9.570322	280	-30.72748	280	-21.10882	280	-48.52413	280	-51.29768	280	-42.03294	280	-51.91673	280	.6318017	280	-12.59499	280	-49.36446	280	-44.07289	280	2.833279	280	-4.152153	280	-1.900063	280	.9196424	280	-40.73222	280	-41.24089	280	-25.96036	280	-21.70703	280	1.628939	280	13.16722	280	-9.816632	280	-15.58072	280
	281	-8.750681	281	-9.455246	281	-32.36942	281	-22.40357	281	-49.19517	281	-51.05612	281	-40.33519	281	-52.6624	281	-.3768663	281	-11.90811	281	-50.37989	281	-44.04828	281	4.132059	281	-2.341713	281	-4.419172	281	-5.981228	281	-39.8313	281	-39.31257	281	-26.93097	281	-22.79129	281	1.586884	281	13.77118	281	-11.08972	281	-16.39045	281
	282	-8.441584	282	-9.643152	282	-33.6385	282	-23.53354	282	-45.69512	282	-50.22745	282	-39.22427	282	-51.24183	282	-.4741262	282	-11.78725	282	-51.38233	282	-43.86654	282	4.909534	282	-1.053244	282	-6.18123	282	-4.732105	282	-38.41626	282	-37.11905	282	-27.07203	282	-20.05401	282	1.036995	282	16.19587	282	-11.51661	282	-17.2436	282
	283	-8.304027	283	-9.766218	283	-34.25195	283	-25.11009	283	-43.83279	283	-49.4959	283	-38.42328	283	-48.73176	283	2.06772	283	-9.531801	283	-50.92595	283	-44.81077	283	5.778942	283	-.1533357	283	-7.086051	283	-3.351875	283	-39.68721	283	-34.19779	283	-26.07595	283	-17.96592	283	.5312133	283	16.97455	283	-11.31862	283	-19.64125	283
	284	-8.839275	284	-8.767319	284	-36.54412	284	-27.5772	284	-42.16329	284	-48.92866	284	-40.85413	284	-51.42522	284	4.266808	284	-7.068799	284	-46.65629	284	-44.63063	284	5.854175	284	.2419896	284	-6.095429	284	.1676923	284	-38.95755	284	-33.2876	284	-23.90609	284	-16.63182	284	1.537644	284	17.89984	284	-11.08352	284	-17.94435	284
	285	-9.990766	285	-9.004158	285	-40.27401	285	-27.54388	285	-40.0979	285	-48.07917	285	-44.31853	285	-52.74247	285	6.464706	285	-9.669306	285	-43.29319	285	-47.9379	285	6.129994	285	.3931992	285	-6.359015	285	3.197886	285	-39.55671	285	-32.19707	285	-20.91903	285	-16.69411	285	2.644285	285	18.93036	285	-10.54202	285	-15.91225	285
	286	-10.23925	286	-10.95345	286	-41.2098	286	-27.77469	286	-40.28254	286	-49.67464	286	-42.49449	286	-47.85999	286	9.638276	286	-12.65892	286	-43.52791	286	-48.52207	286	5.809386	286	1.026014	286	-11.31083	286	3.662925	286	-38.34308	286	-29.70443	286	-19.45844	286	-17.31701	286	1.55521	286	19.67783	286	-8.993694	286	-11.50739	286
	287	-10.85835	287	-11.87327	287	-42.65705	287	-28.9901	287	-39.41867	287	-49.06923	287	-41.84578	287	-45.19958	287	8.226107	287	-12.99328	287	-45.52635	287	-50.90139	287	5.911738	287	.9081045	287	-10.08862	287	4.38562	287	-36.95844	287	-28.84639	287	-17.73369	287	-19.42011	287	.3803253	287	20.55451	287	-8.110632	287	-8.381556	287
	288	-11.25986	288	-11.85262	288	-42.87554	288	-30.0806	288	-39.39613	288	-51.56864	288	-40.22775	288	-46.48163	288	7.514019	288	-14.06745	288	-45.2386	288	-51.93524	288	5.915091	288	-.1288219	288	-7.762469	288	2.379334	288	-37.77584	288	-29.53559	288	-18.12558	288	-19.9261	288	2.31374	288	22.87258	288	-8.504212	288	-4.791859	288
	289	-11.56828	289	-11.28411	289	-44.42242	289	-32.09034	289	-39.58064	289	-52.45781	289	-40.53876	289	-45.45714	289	7.338202	289	-13.79243	289	-47.47942	289	-53.52317	289	5.332499	289	-1.745412	289	-10.01723	289	5.230956	289	-38.54395	289	-29.40353	289	-19.16793	289	-22.16189	289	3.024232	289	21.55742	289	-7.226256	289	-1.035843	289
	290	-11.27642	290	-10.86564	290	-44.54525	290	-32.90803	290	-41.46864	290	-52.57153	290	-44.50463	290	-46.07561	290	10.88389	290	-10.46536	290	-50.55325	290	-55.19593	290	4.529502	290	-1.301134	290	-1.374539	290	4.445158	290	-39.33885	290	-28.98717	290	-19.72344	290	-24.6551	290	3.5602	290	22.83512	290	-4.975239	290	1.624476	290
	291	-11.71061	291	-11.59225	291	-45.72643	291	-35.20016	291	-40.06005	291	-49.0542	291	-46.48343	291	-45.49282	291	12.51133	291	-10.09424	291	-51.56542	291	-56.31557	291	4.117092	291	-.6619913	291	-.4465151	291	5.76949	291	-37.25323	291	-29.45502	291	-20.41746	291	-26.7398	291	4.543808	291	23.00508	291	-5.126326	291	1.940727E-02	291
	292	-11.5954	292	-11.87029	292	-45.9425	292	-34.45189	292	-40.47906	292	-46.97216	292	-44.2861	292	-41.50845	292	9.795641	292	-10.54491	292	-52.10688	292	-56.60394	292	4.293809	292	-.4527755	292	2.775073	292	5.903876	292	-36.38593	292	-28.87535	292	-22.31481	292	-29.51459	292	3.923063	292	22.09746	292	-7.310813	292	.4951853	292
	293	-11.03606	293	-12.33817	293	-46.29261	293	-36.815	293	-40.78684	293	-47.20842	293	-39.87781	293	-43.67375	293	7.522424	293	-7.809206	293	-56.62191	293	-57.42627	293	4.689708	293	-.635316	293	5.041342	293	9.767305	293	-36.33551	293	-27.96451	293	-24.86125	293	-29.33803	293	4.603827	293	23.86748	293	-7.9634	293	-2.068652	293
	294	-11.04682	294	-12.44858	294	-44.57851	294	-37.33384	294	-40.51385	294	-44.65027	294	-39.80577	294	-48.20872	294	6.73506	294	-7.778665	294	-57.74812	294	-58.02108	294	4.528934	294	-1.127566	294	5.230426	294	12.66971	294	-36.32475	294	-30.11433	294	-26.90921	294	-30.57839	294	4.981431	294	24.04837	294	-8.961574	294	-5.950763	294
	295	-10.55917	295	-13.19808	295	-44.06939	295	-39.13976	295	-39.86296	295	-43.39927	295	-41.60007	295	-50.97797	295	7.074431	295	-7.161163	295	-61.49483	295	-57.0592	295	4.433702	295	-.3046661	295	8.581509	295	14.23352	295	-35.08064	295	-30.95397	295	-29.58744	295	-32.85561	295	5.437064	295	23.69462	295	-9.266068	295	-6.373677	295
	296	-11.35504	296	-12.98407	296	-44.86939	296	-39.10509	296	-39.10389	296	-43.66074	296	-40.41462	296	-49.81229	296	6.933309	296	-8.322903	296	-63.324	296	-58.94989	296	3.673415	296	7.320094E-02	296	9.286372	296	13.61301	296	-33.45076	296	-30.70706	296	-30.57586	296	-33.53605	296	6.412352	296	24.61912	296	-12.03252	296	-7.948392	296
	297	-10.4138	297	-12.86287	297	-46.45409	297	-40.70437	297	-39.04316	297	-41.64262	297	-42.47136	297	-47.64931	297	3.248542	297	-12.73582	297	-63.49846	297	-57.85133	297	2.612036	297	-.5465505	297	5.860675	297	13.34464	297	-32.08289	297	-33.02578	297	-32.4784	297	-34.85275	297	6.915555	297	26.86058	297	-13.81076	297	-10.79131	297
	298	-10.57998	298	-13.72004	298	-47.89293	298	-41.65553	298	-36.37239	298	-38.94597	298	-35.51833	298	-43.67914	298	3.134695	298	-13.37115	298	-68.31303	298	-57.00832	298	3.143898	298	-.7747731	298	3.489032	298	13.14648	298	-33.38335	298	-34.25887	298	-34.63122	298	-34.57698	298	6.919907	298	26.20101	298	-16.70502	298	-10.55924	298
	299	-10.6301	299	-13.92827	299	-48.03604	299	-41.46399	299	-33.83689	299	-37.8269	299	-38.39568	299	-46.61247	299	4.489005	299	-14.33496	299	-65.24533	299	-56.07979	299	2.331427	299	-.1089675	299	1.20976	299	12.99346	299	-34.21999	299	-34.62239	299	-35.01257	299	-35.42744	299	5.830323	299	27.61201	299	-15.11914	299	-13.57894	299
	300	-11.57314	300	-14.35435	300	-50.89537	300	-43.6966	300	-30.89709	300	-35.33622	300	-40.3719	300	-46.64131	300	3.618601	300	-11.65441	300	-63.33662	300	-54.9226	300	2.058374	300	-.9500133	300	.1317096	300	13.18166	300	-34.24287	300	-35.98669	300	-35.64282	300	-34.30157	300	6.347853	300	29.0759	300	-12.65672	300	-16.98743	300
	301	-11.57649	301	-13.99145	301	-52.20957	301	-44.40657	301	-30.15602	301	-33.12213	301	-37.23593	301	-43.70634	301	5.997938	301	-11.84573	301	-61.564	301	-54.01039	301	3.373552	301	-.1628006	301	-.9976185	301	12.4963	301	-34.09173	301	-35.25808	301	-34.95268	301	-34.50356	301	8.209754	301	29.70425	301	-12.93311	301	-19.39499	301
	302	-11.8112	302	-14.22594	302	-54.03363	302	-45.03846	302	-28.53349	302	-33.56624	302	-42.46025	302	-47.47186	302	6.989152	302	-9.619905	302	-60.84242	302	-52.56527	302	3.892978	302	1.034018	302	-2.803065	302	16.33669	302	-35.44001	302	-38.14524	302	-34.16747	302	-33.55691	302	8.494165	302	30.58782	302	-14.14958	302	-19.59584	302
	303	-12.44037	303	-13.59876	303	-57.07182	303	-46.1512	303	-26.12946	303	-34.80981	303	-41.98758	303	-45.52038	303	7.339221	303	-9.713865	303	-60.05915	303	-53.34883	303	5.028052	303	2.826846	303	-2.340317	303	16.44085	303	-36.1128	303	-37.69333	303	-34.42126	303	-31.97662	303	9.215033	303	31.73591	303	-16.5631	303	-17.2795	303
	304	-12.10982	304	-12.83291	304	-58.22111	304	-46.41918	304	-27.26466	304	-38.92283	304	-44.31333	304	-45.56301	304	4.397351	304	-11.07556	304	-61.1398	304	-52.40336	304	7.517655	304	3.486681	304	-4.408893	304	17.05017	304	-36.69092	304	-38.22169	304	-33.33229	304	-29.56838	304	9.934023	304	33.23017	304	-17.0113	304	-12.59993	304
	305	-12.7921	305	-12.34342	305	-58.32954	305	-45.43711	305	-27.37865	305	-41.27041	305	-43.8822	305	-44.76835	305	5.904505	305	-11.61609	305	-56.69007	305	-54.79768	305	8.970439	305	5.050889	305	-2.760024	305	20.47502	305	-36.133	305	-37.36642	305	-31.62004	305	-28.05679	305	9.798014	305	34.41742	305	-17.87356	305	-11.17932	305
	306	-12.20128	306	-11.01807	306	-59.3863	306	-45.99519	306	-26.77395	306	-39.30267	306	-46.36073	306	-43.6795	306	4.882772	306	-12.2642	306	-53.64623	306	-55.59877	306	8.810935	306	7.711027	306	-2.901499	306	17.02499	306	-36.88675	306	-37.88391	306	-30.79258	306	-27.80877	306	10.84629	306	35.01713	306	-16.55896	306	-8.98861	306
	307	-12.7259	307	-10.68279	307	-59.46864	307	-45.40587	307	-28.25239	307	-37.3255	307	-48.09273	307	-46.78771	307	4.804622	307	-13.16006	307	-53.12401	307	-53.53591	307	9.171576	307	9.162813	307	.4175985	307	18.88159	307	-36.7272	307	-38.90805	307	-30.99177	307	-26.15237	307	11.70823	307	35.7661	307	-15.56754	307	-6.365129	307
	308	-12.09368	308	-9.643694	308	-60.0924	308	-45.2225	308	-29.61572	308	-36.89866	308	-46.811	308	-46.33813	308	2.120625	308	-12.25949	308	-52.34829	308	-50.95345	308	9.152142	308	11.47775	308	-2.501411	308	18.12626	308	-37.4454	308	-39.11367	308	-29.99165	308	-28.55074	308	11.7795	308	35.64872	308	-14.96566	308	-4.099969	308
	309	-12.07316	309	-8.939283	309	-61.25434	309	-47.00293	309	-29.19489	309	-35.74801	309	-45.00411	309	-44.49046	309	-4.547834E-03	309	-14.03889	309	-53.41567	309	-52.71165	309	8.08032	309	9.78767	309	-2.891723	309	15.31726	309	-35.45173	309	-38.12453	309	-28.411	309	-31.68717	309	12.8183	309	36.49614	309	-15.86891	309	-3.64408	309
	310	-11.60104	310	-8.899373	310	-59.73438	310	-47.92366	310	-29.46087	310	-35.21387	310	-44.81678	310	-45.3204	310	-1.435401	310	-15.13249	310	-52.99533	310	-58.29218	310	8.02297	310	7.650378	310	-1.708571	310	13.87238	310	-33.38704	310	-39.69962	310	-28.69337	310	-36.39885	310	14.04418	310	36.12897	310	-15.53985	310	-3.950151	310
	311	-10.8955	311	-8.840178	311	-58.32402	311	-48.91838	311	-29.03015	311	-33.67416	311	-44.42308	311	-46.76727	311	-1.743034	311	-12.96343	311	-57.81947	311	-60.10481	311	8.19243	311	6.511573	311	-3.667231	311	4.589899	311	-33.18236	311	-38.97392	311	-29.79648	311	-39.79935	311	14.37115	311	36.88143	311	-16.19722	311	-6.429214	311
	312	-10.03246	312	-8.618875	312	-58.32801	312	-47.51905	312	-29.09798	312	-32.59019	312	-41.78843	312	-45.35733	312	-1.150797	312	-12.8536	312	-56.08719	312	-61.92473	312	7.189713	312	6.974586	312	-3.362601	312	1.978506	312	-34.54763	312	-38.61375	312	-32.94517	312	-42.8591	312	12.70907	312	37.93216	312	-16.493	312	-6.544074	312
	313	-10.31852	313	-7.353888	313	-57.40389	313	-46.35018	313	-28.95584	313	-31.66447	313	-41.84791	313	-45.90588	313	-.1973015	313	-11.51776	313	-56.46665	313	-61.96006	313	8.159296	313	9.642623	313	-4.53131	313	.2994734	313	-32.43845	313	-36.65586	313	-35.35355	313	-44.13956	313	13.47045	313	38.77925	313	-15.82186	313	-9.934122	313
	314	-9.432455	314	-6.524301	314	-58.08156	314	-46.00652	314	-28.70362	314	-29.68643	314	-40.14483	314	-45.86874	314	-.6167507	314	-13.55828	314	-54.61049	314	-61.17273	314	9.225973	314	11.4059	314	-7.807523	314	4.219115E-02	314	-32.72358	314	-36.47353	314	-38.42793	314	-45.32183	314	15.40513	314	39.2465	314	-16.83676	314	-12.48671	314
	315	-8.739364	315	-5.235522	315	-59.60019	315	-47.94443	315	-25.96295	315	-27.33149	315	-39.99061	315	-47.02164	315	-3.60821	315	-16.17587	315	-59.92963	315	-61.50053	315	11.43217	315	13.17582	315	-14.46556	315	-3.68167	315	-32.08036	315	-35.22785	315	-40.59427	315	-47.91309	315	16.05778	315	39.60681	315	-17.9203	315	-13.14637	315
	316	-7.922912	316	-4.600595	316	-60.20264	316	-50.1797	316	-24.15906	316	-27.16185	316	-39.82444	316	-46.91608	316	.5580457	316	-15.57826	316	-57.33054	316	-62.77147	316	11.58301	316	13.45273	316	-16.84089	316	-3.020068	316	-30.86305	316	-36.14681	316	-42.59222	316	-49.33401	316	15.71139	316	39.11307	316	-20.06359	316	-12.48365	316
	317	-7.729181	317	-4.392472	317	-61.07603	317	-52.28331	317	-22.09695	317	-24.21445	317	-41.1204	317	-47.97391	317	1.464523	317	-17.29709	317	-58.83494	317	-62.0098	317	11.2392	317	13.29078	317	-18.92364	317	-2.362937	317	-31.19761	317	-35.66227	317	-44.01297	317	-50.14613	317	15.93602	317	41.25271	317	-22.02979	317	-14.93561	317
	318	-7.294542	318	-5.868686	318	-61.75245	318	-54.30791	318	-19.95349	318	-22.95168	318	-41.52105	318	-48.86029	318	.2201343	318	-15.66736	318	-58.26508	318	-62.12456	318	10.28191	318	12.21681	318	-20.72608	318	-2.805676	318	-32.56164	318	-33.71232	318	-44.82381	318	-48.22038	318	16.62706	318	41.8853	318	-25.71454	318	-14.99972	318
	319	-7.58394	319	-6.185349	319	-63.53811	319	-55.41277	319	-18.51122	319	-22.48931	319	-41.08631	319	-48.3182	319	3.919789	319	-15.7787	319	-57.92333	319	-59.12913	319	10.25454	319	10.93387	319	-24.4468	319	-2.481244	319	-33.46213	319	-33.07788	319	-45.41502	319	-50.10159	319	16.41632	319	42.16246	319	-26.95423	319	-14.19317	319
	320	-7.554813	320	-5.753842	320	-64.21439	320	-55.27649	320	-15.83837	320	-22.11654	320	-42.31749	320	-47.20428	320	3.472471	320	-14.17986	320	-55.62641	320	-59.28999	320	10.42092	320	9.698852	320	-24.65181	320	-3.533591	320	-35.1802	320	-31.65215	320	-46.23632	320	-49.92682	320	16.83193	320	43.82645	320	-23.72643	320	-14.59374	320
	321	-7.422392	321	-4.965092	321	-65.23446	321	-56.14825	321	-14.77466	321	-22.8687	321	-43.72945	321	-46.42542	321	1.520624	321	-15.19756	321	-54.94882	321	-58.91138	321	10.52575	321	11.1452	321	-25.44339	321	-.6071496	321	-35.35564	321	-30.4397	321	-45.53292	321	-49.44652	321	17.0648	321	44.07217	321	-21.59215	321	-15.26168	321
	322	-6.59764	322	-4.287031	322	-65.13289	322	-56.26839	322	-14.14975	322	-24.64228	322	-44.88869	322	-44.43433	322	4.120727	322	-17.63842	322	-55.26359	322	-57.34779	322	8.986131	322	9.703986	322	-24.72666	322	1.804099	322	-34.89886	322	-31.16904	322	-45.70774	322	-49.09032	322	18.09988	322	44.49076	322	-21.99554	322	-12.65624	322
	323	-6.042167	323	-3.656368	323	-66.06629	323	-56.59777	323	-12.171	323	-22.43287	323	-48.93662	323	-45.24767	323	5.737712	323	-16.88666	323	-54.24347	323	-58.30748	323	10.06701	323	9.005283	323	-23.35283	323	1.686591	323	-33.67529	323	-28.81303	323	-44.90452	323	-49.3669	323	19.17912	323	46.51566	323	-23.16749	323	-9.453206	323
	324	-6.494537	324	-3.884949	324	-67.49606	324	-57.76443	324	-12.58745	324	-20.38486	324	-47.93753	324	-47.7435	324	3.500045	324	-14.80587	324	-53.98952	324	-58.32175	324	10.04313	324	9.913466	324	-21.91093	324	2.703039	324	-32.28103	324	-27.679	324	-44.48348	324	-48.00228	324	19.40765	324	46.96287	324	-24.47433	324	-6.476886	324
	325	-5.882258	325	-3.439986	325	-68.17202	325	-60.0164	325	-11.96968	325	-17.95905	325	-45.90495	325	-50.32878	325	3.648633	325	-16.4738	325	-52.87892	325	-60.45598	325	8.559687	325	9.535242	325	-23.20438	325	1.995384	325	-32.8126	325	-26.91167	325	-44.89707	325	-48.17974	325	21.35787	325	48.34811	325	-26.09102	325	-5.388868	325
	326	-5.561842	326	-2.013326	326	-68.7242	326	-62.89106	326	-11.84515	326	-16.64907	326	-44.41367	326	-49.24399	326	-.8350013	326	-16.07704	326	-55.28301	326	-63.2387	326	8.412954	326	9.730114	326	-18.57438	326	-3.530431	326	-30.26876	326	-28.58774	326	-45.98072	326	-49.03142	326	21.161	326	49.55013	326	-24.74379	326	-5.462508	326
	327	-5.145064	327	-1.364491	327	-69.25843	327	-64.68601	327	-10.63595	327	-15.19928	327	-43.89575	327	-45.92187	327	-2.72749	327	-15.74757	327	-57.95089	327	-60.65105	327	6.925542	327	10.45771	327	-21.45864	327	-9.490347	327	-27.57565	327	-28.41133	327	-47.13239	327	-48.00025	327	21.31765	327	48.89979	327	-24.37633	327	-3.947638	327
	328	-4.630541	328	-1.822685	328	-69.69048	328	-63.76853	328	-10.60291	328	-14.82505	328	-44.12915	328	-44.48649	328	-1.872447	328	-16.64458	328	-57.30635	328	-59.61947	328	7.597472	328	12.46674	328	-18.80276	328	-12.30488	328	-25.69217	328	-29.83237	328	-46.53255	328	-48.17788	328	22.00893	328	48.53679	328	-23.7592	328	-4.940178	328
	329	-4.120937	329	-1.028644	329	-71.16094	329	-64.11758	329	-9.823488	329	-13.60634	329	-43.54456	329	-42.29738	329	-1.696714	329	-18.00009	329	-54.16473	329	-58.31563	329	8.966791	329	14.8754	329	-14.9191	329	-10.08202	329	-24.60396	329	-29.16557	329	-48.72801	329	-47.73944	329	24.1033	329	50.90742	329	-22.48241	329	-6.006994	329
	330	-2.689861	330	1.450054	330	-72.19434	330	-64.94056	330	-8.008322	330	-13.03182	330	-43.78273	330	-42.79026	330	-3.142421	330	-17.64106	330	-55.97761	330	-59.42055	330	11.75029	330	18.51749	330	-14.37969	330	-6.405	330	-26.40783	330	-29.42116	330	-50.57561	330	-48.54342	330	24.05176	330	51.05838	330	-20.49479	330	-7.061072	330
	331	-1.87101	331	2.216068	331	-74.55882	331	-65.97354	331	-8.362543	331	-16.48296	331	-41.69036	331	-46.16881	331	-5.513948	331	-17.10328	331	-59.48421	331	-58.9713	331	13.14916	331	17.1588	331	-16.61975	331	-4.290092	331	-26.53843	331	-29.08217	331	-52.16341	331	-49.72992	331	21.56322	331	51.31469	331	-22.45432	331	-7.968634	331
	332	-.8990399	332	2.746237	332	-76.61014	332	-66.39143	332	-8.208228	332	-13.52611	332	-42.25766	332	-51.19642	332	-5.689991	332	-16.03119	332	-59.24001	332	-58.58577	332	12.03351	332	16.30094	332	-16.90733	332	-2.819596	332	-26.45111	332	-28.73726	332	-51.91128	332	-49.71712	332	21.01604	332	51.04972	332	-23.30038	332	-7.001376	332
	333	-1.739586	333	2.534049	333	-78.37521	333	-65.93585	333	-7.919604	333	-12.35112	333	-44.92781	333	-53.75214	333	-2.85959	333	-15.75216	333	-57.26774	333	-54.73675	333	12.67565	333	18.39381	333	-16.89442	333	-1.188783	333	-27.05827	333	-28.91232	333	-51.43838	333	-51.13203	333	22.81565	333	49.91509	333	-24.04446	333	-11.3512	333
	334	-.3444126	334	4.01109	334	-79.5314	334	-65.96281	334	-6.864716	334	-10.82032	334	-47.47755	334	-53.49573	334	-1.457624	334	-15.47579	334	-56.6363	334	-57.88806	334	14.31653	334	21.85878	334	-15.09229	334	-.7109786	334	-27.68674	334	-28.58823	334	-52.04729	334	-53.26687	334	24.49034	334	48.86122	334	-25.06814	334	-12.96282	334
	335	-1.190513	335	2.539384	335	-81.98001	335	-65.40092	335	-6.003512	335	-9.289178	335	-48.38821	335	-52.67175	335	-1.548285	335	-13.87127	335	-54.30477	335	-58.65582	335	15.82414	335	23.17009	335	-17.88883	335	7.370174E-02	335	-28.196	335	-30.36026	335	-53.44949	335	-53.65435	335	24.41318	335	48.62391	335	-24.80971	335	-13.49038	335
	336	-.268797	336	.8646327	336	-83.69157	336	-65.02611	336	-3.370957	336	-6.793772	336	-48.7371	336	-53.62151	336	-3.710566	336	-13.8533	336	-52.10974	336	-57.79667	336	16.41172	336	20.01851	336	-14.06062	336	1.755111	336	-29.76098	336	-31.83222	336	-53.7773	336	-54.14607	336	23.99459	336	49.63796	336	-24.62439	336	-14.17935	336
	337	-1.510286	337	-.7223825	337	-83.88836	337	-64.03191	337	-3.811514	337	-8.788067	337	-50.31203	337	-53.99687	337	-3.118896	337	-16.28522	337	-49.50953	337	-57.32049	337	14.95828	337	15.17816	337	-17.05291	337	3.869094	337	-32.17404	337	-33.5346	337	-52.96007	337	-55.16099	337	24.0693	337	49.07197	337	-23.5706	337	-12.95965	337
	338	-.5573428	338	-.1331142	338	-84.06042	338	-63.62974	338	-3.973483	338	-9.84466	338	-52.01094	338	-55.01948	338	-2.882267	338	-16.75873	338	-50.86813	338	-56.97217	338	16.26925	338	14.95454	338	-15.06841	338	4.552153	338	-33.26476	338	-33.97783	338	-51.65907	338	-55.08734	338	25.03047	338	50.3591	338	-25.35909	338	-13.51979	338
	339	-5.010948E-02	339	1.18352	339	-82.91165	339	-62.76548	339	.4093444	339	-7.607596	339	-52.81524	339	-55.10246	339	-.9211307	339	-16.59712	339	-49.3025	339	-56.29692	339	15.75782	339	15.53464	339	-11.05934	339	5.656924	339	-33.57493	339	-34.56397	339	-51.03032	339	-57.23323	339	25.06219	339	51.70222	339	-25.9941	339	-9.577059	339
	340	-.2065553	340	2.125404	340	-80.78461	340	-61.98332	340	.4722083	340	-9.203418	340	-54.85128	340	-56.92869	340	-.6575418	340	-15.73924	340	-46.57558	340	-56.61672	340	14.40647	340	15.62305	340	-5.683761	340	6.314132	340	-34.97671	340	-33.60189	340	-51.34999	340	-57.46941	340	25.18959	340	52.43777	340	-25.52608	340	-7.179721	340
	341	1.137474	341	2.7988	341	-79.5653	341	-62.95732	341	-.1025343	341	-9.126085	341	-55.52216	341	-58.12719	341	-1.653233	341	-14.76548	341	-48.63723	341	-58.24272	341	12.0732	341	15.76759	341	-2.762156	341	13.33788	341	-35.05661	341	-34.74594	341	-52.12551	341	-57.24882	341	25.42957	341	53.60043	341	-21.60559	341	-5.64826	341
	342	.2303274	342	1.995436	342	-76.2083	342	-64.15742	342	1.068228	342	-7.652673	342	-54.89811	342	-56.2568	342	-2.690255	342	-17.0497	342	-48.30868	342	-58.24313	342	12.47512	342	15.76673	342	-1.274285	342	11.17923	342	-36.14978	342	-36.14346	342	-52.83301	342	-59.02926	342	25.99138	342	53.6889	342	-18.4483	342	-10.44721	342
	343	.9189205	343	3.002993	343	-73.62022	343	-64.25501	343	9.358853E-02	343	-7.79995	343	-53.4107	343	-54.44348	343	-7.260188	343	-13.35877	343	-49.43982	343	-58.15166	343	11.79776	343	14.59301	343	1.823211	343	15.32063	343	-35.38887	343	-35.76151	343	-51.73102	343	-61.33662	343	26.28796	343	54.70966	343	-16.24703	343	-8.438568	343
	344	2.156176	344	2.631783	344	-71.49377	344	-64.2651	344	-3.288627E-02	344	-7.41174	344	-51.95568	344	-52.10936	344	-7.061735	344	-14.42775	344	-47.65789	344	-59.28777	344	10.52609	344	13.5929	344	2.069945	344	16.13679	344	-34.53667	344	-36.32374	344	-52.37183	344	-61.98212	344	28.64015	344	54.39691	344	-16.66691	344	-7.660303	344
	345	2.379582	345	1.687323	345	-69.46077	345	-63.64266	345	.3010011	345	-7.059331	345	-49.90408	345	-49.91748	345	-10.37919	345	-13.56162	345	-52.9549	345	-58.27707	345	11.56964	345	13.30068	345	4.905753	345	14.89039	345	-33.48912	345	-34.66232	345	-55.85969	345	-64.24422	345	30.4899	345	53.77967	345	-17.0213	345	-7.194218	345
	346	2.263358	346	2.388984	346	-69.244	346	-64.37273	346	3.433284	346	-4.765744	346	-48.29306	346	-47.92227	346	-10.93815	346	-16.57982	346	-53.63287	346	-60.61401	346	9.694927	346	13.94334	346	7.000361	346	12.6975	346	-30.54376	346	-34.0512	346	-58.75752	346	-63.03877	346	32.46225	346	54.86986	346	-15.29335	346	-6.740049	346
	347	1.723225	347	2.326198	347	-70.59445	347	-67.80297	347	.2254635	347	-5.795596	347	-46.88212	347	-48.10952	347	-9.336663	347	-15.17407	347	-54.32175	347	-64.09763	347	10.4654	347	14.77455	347	5.897783	347	13.71008	347	-29.78767	347	-32.30572	347	-59.87922	347	-63.43352	347	33.2579	347	52.85654	347	-14.38462	347	-5.43616	347
	348	3.058661	348	2.60425	348	-71.35607	348	-71.64622	348	1.760357	348	-4.19865	348	-44.44051	348	-49.33863	348	-9.895342	348	-15.85437	348	-59.28903	348	-64.91734	348	12.26537	348	15.07534	348	3.316689	348	12.99083	348	-31.39878	348	-31.9922	348	-59.2625	348	-65.98344	348	31.96364	348	52.07606	348	-16.69524	348	-5.798419	348
	349	2.906654	349	2.037432	349	-74.07858	349	-74.02752	349	2.890731	349	-2.620329	349	-45.18859	349	-48.49952	349	-8.98683	349	-14.28661	349	-57.16507	349	-63.08874	349	13.14246	349	16.62919	349	.6118802	349	14.40582	349	-31.33457	349	-30.38551	349	-59.95348	349	-68.71121	349	30.78883	349	52.50872	349	-18.68056	349	-7.713988	349
	350	4.29231	350	4.491923	350	-76.44798	350	-74.4165	350	5.683014	350	.3590995	350	-45.94427	350	-45.25087	350	-6.880181	350	-14.41416	350	-56.73681	350	-64.19659	350	14.74592	350	18.78687	350	-.3214322	350	12.98153	350	-31.62351	350	-28.42081	350	-60.24589	350	-68.83006	350	30.36349	350	53.28426	350	-16.5473	350	-7.955917	350
	351	4.809957	351	5.138291	351	-78.04959	351	-75.22974	351	8.268297	351	5.654696	351	-48.14678	351	-46.53619	351	-5.227102	351	-11.7753	351	-58.20591	351	-63.97178	351	16.16596	351	20.2129	351	3.716636	351	14.33434	351	-27.71252	351	-29.68097	351	-60.53463	351	-67.98724	351	30.86012	351	53.05705	351	-12.69341	351	-10.06072	351
	352	5.727198	352	6.682927	352	-80.83489	352	-75.30742	352	8.239721	352	5.970929	352	-47.49263	352	-50.14345	352	-4.590951	352	-12.22098	352	-57.19439	352	-63.10301	352	15.67701	352	23.39174	352	6.022298	352	15.67415	352	-29.53092	352	-30.52476	352	-59.76611	352	-66.8297	352	29.87246	352	50.64257	352	-11.88087	352	-10.27238	352
	353	5.092542	353	8.415356	353	-83.66428	353	-75.81609	353	8.60465	353	9.001697	353	-48.81057	353	-54.33906	353	-2.539071	353	-11.91325	353	-60.11724	353	-65.63033	353	17.28189	353	27.05187	353	4.036901	353	16.20868	353	-32.32556	353	-31.05949	353	-58.59214	353	-66.13608	353	29.84283	353	49.95354	353	-12.30595	353	-11.36372	353
	354	5.691183	354	8.666956	354	-85.53698	354	-76.47012	354	8.087567	354	6.569018	354	-51.939	354	-54.59535	354	-2.319003	354	-14.83998	354	-55.74026	354	-63.37753	354	18.20784	354	29.97	354	3.772563	354	18.99941	354	-33.73008	354	-29.39273	354	-59.8848	354	-66.63754	354	27.87574	354	49.67348	354	-14.27612	354	-10.34476	354
	355	6.243038	355	7.723529	355	-86.22372	355	-77.06686	355	10.5112	355	5.339947	355	-53.77028	355	-53.52425	355	-2.720546	355	-15.51325	355	-56.23143	355	-63.18344	355	21.8901	355	29.15485	355	4.205613	355	19.5923	355	-33.5338	355	-28.92613	355	-61.54252	355	-65.67741	355	27.08565	355	48.10732	355	-15.45983	355	-10.31344	355
	356	6.268386	356	5.82584	356	-87.70556	356	-77.91816	356	12.79875	356	4.300879	356	-54.34258	356	-53.03373	356	-2.940349	356	-16.23093	356	-53.81593	356	-62.75529	356	19.5485	356	25.14406	356	7.723691	356	24.77918	356	-31.6513	356	-28.4491	356	-62.2927	356	-65.13682	356	25.18859	356	47.42165	356	-14.14349	356	-5.977293	356
	357	6.90311	357	6.906635	357	-87.67681	357	-78.56442	357	11.06684	357	3.099723	357	-55.55841	357	-53.21072	357	-2.912466	357	-15.72845	357	-51.29388	357	-58.08257	357	19.87742	357	21.09062	357	8.342951	357	23.72718	357	-31.61187	357	-27.30902	357	-62.00503	357	-66.55033	357	24.71151	357	46.33108	357	-11.89	357	-3.601053	357
	358	6.132748	358	7.445055	358	-87.22706	358	-79.45675	358	12.64995	358	7.541583	358	-54.00904	358	-53.62149	358	-5.107579	358	-15.62223	358	-53.31821	358	-59.69552	358	19.53712	358	21.36892	358	9.529003	358	25.39187	358	-31.69782	358	-25.66173	358	-63.27042	358	-66.87149	358	24.90465	358	45.41622	358	-10.74078	358	-3.282054	358
	359	5.837052	359	7.395104	359	-87.90937	359	-78.95783	359	13.54982	359	7.089213	359	-53.63303	359	-54.82519	359	-7.776099	359	-18.57154	359	-53.97327	359	-62.58877	359	19.40825	359	21.46036	359	10.44099	359	26.9345	359	-31.84513	359	-26.77272	359	-65.83773	359	-68.54768	359	25.81836	359	42.20644	359	-9.136078	359	-.2777568	359
	360	7.185726	360	8.240815	360	-87.4053	360	-77.09538	360	11.49922	360	5.584562	360	-53.62527	360	-54.91311	360	-11.62028	360	-19.33402	360	-52.50991	360	-62.91459	360	19.89684	360	24.42403	360	8.475759	360	24.69564	360	-30.93729	360	-25.5895	360	-69.11217	360	-70.06509	360	25.56678	360	40.50562	360	-6.173764	360	3.018949	360
	361	5.98631	361	5.149844	361	-86.5839	361	-74.86201	361	12.83535	361	6.853037	361	-53.89927	361	-55.03349	361	-12.61511	361	-17.01308	361	-54.52699	361	-61.74887	361	22.20532	361	25.72913	361	9.640732	361	23.73613	361	-30.78835	361	-24.71588	361	-70.0341	361	-71.91573	361	24.51595	361	40.18608	361	-6.903617	361	8.131114	361
	362	6.627707	362	5.622418	362	-86.69323	362	-75.01131	362	12.84566	362	6.783473	362	-51.77103	362	-55.60725	362	-14.00634	362	-18.09187	362	-54.85092	362	-62.36361	362	23.80961	362	27.21205	362	10.79989	362	25.80216	362	-30.00711	362	-23.94634	362	-68.90541	362	-72.83533	362	24.58882	362	39.80465	362	-7.600418	362	11.93143	362
	363	5.385412	363	4.209602	363	-86.18529	363	-75.94911	363	13.663	363	6.629084	363	-50.92701	363	-54.44016	363	-15.74936	363	-16.72199	363	-57.93527	363	-59.77288	363	24.02712	363	28.1475	363	11.82692	363	24.33343	363	-26.18714	363	-24.07959	363	-69.91384	363	-74.55171	363	24.92289	363	40.453	363	-6.41961	363	11.67853	363
	364	7.754123	364	5.493366	364	-87.09454	364	-75.47832	364	12.73767	364	6.876089	364	-46.70948	364	-52.06277	364	-16.10228	364	-18.74882	364	-56.74689	364	-59.11809	364	26.13935	364	31.39398	364	9.727983	364	29.30874	364	-25.36532	364	-24.77679	364	-71.26766	364	-75.5244	364	24.33812	364	40.79733	364	-1.992613	364	10.63764	364
	365	6.834939	365	6.056066	365	-87.8474	365	-73.48106	365	12.47803	365	7.19837	365	-45.6832	365	-52.02845	365	-17.20684	365	-18.50648	365	-56.2066	365	-58.5602	365	29.02932	365	32.04754	365	10.94483	365	30.91505	365	-26.1309	365	-24.46918	365	-72.62175	365	-75.258	365	23.59659	365	41.15572	365	1.367963	365	10.60774	365
	366	6.726027	366	4.672935	366	-87.92778	366	-70.82178	366	13.72832	366	6.762557	366	-45.59609	366	-50.67489	366	-14.96599	366	-21.15661	366	-56.61015	366	-60.08414	366	29.62239	366	31.15262	366	14.42224	366	31.85911	366	-25.3182	366	-26.75536	366	-72.8415	366	-76.12486	366	24.67292	366	39.81576	366	3.955152	366	8.164089	366
	367	6.599077	367	4.8908	367	-86.84353	367	-68.33792	367	13.55696	367	7.655926	367	-45.45668	367	-50.35897	367	-14.80191	367	-20.82829	367	-58.51416	367	-62.36348	367	31.46817	367	31.20104	367	15.42684	367	31.63708	367	-25.99366	367	-24.93419	367	-70.17204	367	-74.77195	367	27.62323	367	39.44328	367	4.487996	367	8.131629	367
	368	6.626988	368	4.69347	368	-86.91023	368	-68.3903	368	13.87477	368	8.626467	368	-46.87012	368	-50.36937	368	-13.37996	368	-19.87421	368	-55.83474	368	-61.24589	368	32.66892	368	33.27666	368	17.33633	368	35.42907	368	-26.16428	368	-25.23053	368	-68.35255	368	-74.6311	368	29.14413	368	39.72277	368	4.269866	368	8.136645	368
	369	6.879851	369	4.947885	369	-86.99899	369	-69.98241	369	14.63494	369	9.898878	369	-47.72649	369	-50.80236	369	-11.20286	369	-18.27826	369	-55.7	369	-63.68823	369	32.29367	369	35.30336	369	19.49633	369	36.46041	369	-27.11402	369	-27.06799	369	-68.16721	369	-74.1051	369	29.70444	369	38.44482	369	5.505837	369	9.046312	369
	370	7.138837	370	3.750772	370	-88.45225	370	-71.24922	370	13.83722	370	9.722968	370	-47.9036	370	-49.90039	370	-12.73624	370	-19.17289	370	-53.5102	370	-63.30442	370	31.48708	370	37.45559	370	16.13936	370	36.07772	370	-27.37965	370	-27.69643	370	-66.05056	370	-74.42249	370	28.91841	370	38.10966	370	6.845971	370	8.83734	370
	371	6.31433	371	5.349749	371	-87.6964	371	-71.90384	371	13.66689	371	12.22936	371	-49.06046	371	-50.65401	371	-12.0246	371	-22.31949	371	-53.29935	371	-62.61559	371	33.42405	371	38.71511	371	14.63555	371	30.38583	371	-29.13435	371	-27.63245	371	-65.16946	371	-72.48695	371	28.82132	371	37.99641	371	7.565734	371	11.69346	371
	372	6.857064	372	4.994986	372	-85.93752	372	-72.37312	372	15.10602	372	13.57535	372	-48.93819	372	-50.69083	372	-10.29719	372	-22.76527	372	-54.7071	372	-62.54481	372	35.37629	372	36.49194	372	16.46196	372	29.14224	372	-29.86367	372	-28.14109	372	-63.66464	372	-73.45028	372	27.73723	372	39.16206	372	7.953248	372	10.85046	372
	373	5.297884	373	4.310992	373	-83.6825	373	-73.03159	373	15.05007	373	14.04106	373	-50.00158	373	-50.36341	373	-15.13106	373	-26.35413	373	-49.97599	373	-61.45092	373	34.00196	373	34.66702	373	19.12373	373	29.94684	373	-30.84805	373	-28.24195	373	-62.62468	373	-75.00987	373	29.56433	373	39.56705	373	10.71402	373	13.30866	373
	374	6.327575	374	4.970848	374	-82.36127	374	-74.4026	374	15.23765	374	14.80705	374	-52.0324	374	-51.43857	374	-13.16283	374	-23.60741	374	-50.42769	374	-62.45808	374	33.77294	374	34.07905	374	19.65203	374	31.41708	374	-31.15344	374	-29.08675	374	-62.958	374	-74.77857	374	31.8176	374	40.8969	374	11.75953	374	17.2144	374
	375	7.332604	375	6.31395	375	-81.10205	375	-75.60647	375	15.65928	375	15.77756	375	-49.90076	375	-50.31214	375	-17.2598	375	-25.35411	375	-56.09801	375	-62.48744	375	33.20866	375	34.79636	375	22.85823	375	35.67001	375	-29.41211	375	-29.75661	375	-64.99503	375	-74.26012	375	31.71994	375	41.81736	375	11.09017	375	18.18714	375
	376	7.027106	376	6.509058	376	-80.4345	376	-76.62354	376	15.91674	376	15.58508	376	-48.28096	376	-49.2727	376	-17.27916	376	-25.21642	376	-57.67067	376	-64.85313	376	32.23895	376	35.86402	376	22.67659	376	35.9091	376	-30.01439	376	-31.47223	376	-66.4493	376	-75.77168	376	30.66987	376	41.91888	376	12.43289	376	20.32349	376
	377	7.036467	377	5.9955	377	-78.09488	377	-77.64223	377	15.95887	377	15.30128	377	-46.87413	377	-49.11285	377	-18.24195	377	-25.76607	377	-56.33293	377	-62.63474	377	32.499	377	37.60705	377	21.95369	377	34.74139	377	-28.80719	377	-29.32378	377	-67.45952	377	-76.88435	377	32.66892	377	41.28585	377	12.76349	377	24.27606	377
	378	7.691797	378	6.748305	378	-76.12956	378	-77.94614	378	17.50949	378	15.9505	378	-46.0441	378	-48.11712	378	-22.07337	378	-25.53875	378	-56.50374	378	-62.52211	378	30.53268	378	37.49937	378	23.02764	378	38.29935	378	-27.97927	378	-28.82461	378	-70.60667	378	-78.13148	378	36.42335	378	38.84787	378	13.5144	378	27.54229	378
	379	8.325693	379	6.461741	379	-75.90553	379	-78.65269	379	20.01809	379	16.85161	379	-43.08977	379	-48.30897	379	-20.9852	379	-23.88411	379	-57.11047	379	-60.01535	379	29.64154	379	34.44117	379	26.95684	379	38.52646	379	-26.42738	379	-28.51504	379	-71.82674	379	-78.25051	379	38.55963	379	36.86721	379	14.55905	379	30.00815	379
	380	8.608108	380	5.206515	380	-76.40072	380	-79.10643	380	20.96004	380	17.7781	380	-41.36415	380	-47.66496	380	-22.67947	380	-24.67402	380	-59.97935	380	-60.45786	380	29.83566	380	31.25252	380	23.06491	380	39.10634	380	-25.3491	380	-29.62873	380	-72.63965	380	-79.55931	380	38.00562	380	38.0313	380	15.22169	380	29.8098	380
	381	5.8617	381	3.003674	381	-77.78439	381	-79.61943	381	20.11719	381	18.70526	381	-39.44635	381	-48.64504	381	-20.69735	381	-22.91366	381	-56.39819	381	-58.88625	381	29.8003	381	28.84062	381	20.94796	381	39.11355	381	-25.94058	381	-28.48774	381	-73.17641	381	-78.93066	381	35.62775	381	35.47388	381	16.23584	381	31.867	381
	382	7.227418	382	3.081079	382	-79.32485	382	-80.75353	382	21.49973	382	20.42194	382	-36.95136	382	-46.84585	382	-22.60543	382	-27.09431	382	-60.61197	382	-57.43921	382	31.01721	382	30.40364	382	20.17271	382	41.56633	382	-25.07852	382	-27.31431	382	-74.39119	382	-78.65314	382	33.27608	382	34.43119	382	16.00896	382	30.99456	382
	383	7.44383	383	2.065798	383	-80.22241	383	-81.12419	383	22.92979	383	21.42767	383	-36.75745	383	-47.48389	383	-21.35038	383	-27.64067	383	-62.27767	383	-57.78802	383	30.97946	383	29.63501	383	21.97249	383	46.89267	383	-23.22614	383	-27.86514	383	-75.82431	383	-78.87143	383	32.19616	383	33.66732	383	17.91571	383	32.67279	383
	384	7.969091	384	1.754444	384	-81.4974	384	-81.54502	384	22.72245	384	19.46381	384	-38.14629	384	-48.15423	384	-18.84551	384	-27.11746	384	-60.22133	384	-58.87604	384	31.26337	384	29.6586	384	20.02706	384	40.8984	384	-23.8237	384	-26.42196	384	-74.2233	384	-77.49362	384	32.64223	384	32.22631	384	18.63961	384	29.96819	384
	385	6.234927	385	.540895	385	-84.16845	385	-82.83039	385	23.86087	385	17.8912	385	-38.38925	385	-46.69728	385	-17.81844	385	-26.54193	385	-59.318	385	-58.76311	385	31.81572	385	30.85002	385	22.34359	385	34.06269	385	-25.08157	385	-26.26901	385	-73.03245	385	-76.64419	385	33.22116	385	30.92359	385	19.67136	385	30.5152	385
	386	7.764083	386	.9376942	386	-86.58892	386	-82.80135	386	23.02472	386	17.23755	386	-39.09577	386	-45.48006	386	-16.63545	386	-26.57203	386	-56.32335	386	-57.46241	386	32.48008	386	32.26928	386	21.54103	386	32.35635	386	-25.70551	386	-26.00566	386	-71.99886	386	-74.5515	386	32.40104	386	29.9547	386	20.20202	386	31.38565	386
	387	7.927817	387	1.619044	387	-87.64208	387	-81.90097	387	21.39094	387	19.09602	387	-39.51654	387	-43.00686	387	-17.05206	387	-26.69689	387	-54.15055	387	-58.96521	387	32.7019	387	31.55089	387	21.43165	387	30.95498	387	-24.53393	387	-25.86748	387	-70.48637	387	-73.91841	387	32.21337	387	30.36042	387	21.98595	387	30.97846	387
	388	6.724893	388	-9.901494E-02	388	-88.32095	388	-81.3162	388	21.79915	388	20.23222	388	-42.99374	388	-43.62144	388	-18.46099	388	-28.12521	388	-51.97519	388	-60.7597	388	34.11683	388	31.87685	388	23.62835	388	30.05047	388	-24.86993	388	-25.18672	388	-70.51339	388	-72.58374	388	31.93871	388	30.55897	388	21.4987	388	31.80721	388
	389	6.358873	389	.2412297	389	-88.74818	389	-80.12872	389	22.28079	389	21.12517	389	-42.6246	389	-42.0954	389	-14.86073	389	-27.9883	389	-50.65038	389	-60.18196	389	34.30708	389	29.84355	389	22.44873	389	32.63602	389	-25.02937	389	-25.65686	389	-68.84915	389	-70.59444	389	33.20674	389	29.89591	389	21.13717	389	30.1391	389
	390	6.634191	390	1.391665	390	-88.02242	390	-78.93217	390	20.82594	390	21.51398	390	-42.55625	390	-40.57641	390	-15.83661	390	-26.30375	390	-48.87931	390	-60.88688	390	33.17744	390	28.7048	390	22.51761	390	34.41055	390	-25.16143	390	-24.51273	390	-67.61362	390	-69.59603	390	35.74887	390	28.62353	390	22.65757	390	29.86632	390
	391	6.317662	391	.9563251	391	-88.4556	391	-79.27538	391	20.33909	391	22.3396	391	-41.70543	391	-40.28592	391	-15.49929	391	-28.37114	391	-52.41167	391	-61.06653	391	31.80969	391	27.73154	391	21.91656	391	32.86806	391	-23.44809	391	-24.28832	391	-66.0099	391	-68.95737	391	37.40132	391	29.27111	391	22.22002	391	32.12304	391
	392	8.701843	392	2.532048	392	-88.36124	392	-80.03922	392	21.20835	392	23.78948	392	-38.911	392	-38.93291	392	-21.6973	392	-29.85222	392	-51.21255	392	-61.53429	392	31.78199	392	28.38332	392	24.20377	392	30.71804	392	-22.49244	392	-22.45675	392	-66.78658	392	-68.27955	392	37.51411	392	28.91645	392	20.99413	392	33.03519	392
	393	8.46042	393	1.915584	393	-87.37071	393	-79.39286	393	21.21264	393	24.33668	393	-37.3271	393	-38.6383	393	-19.94432	393	-27.54297	393	-52.63433	393	-61.83211	393	32.86332	393	29.34731	393	21.18913	393	33.10659	393	-23.72701	393	-23.43966	393	-66.80506	393	-67.51094	393	37.57641	393	28.74935	393	21.09925	393	32.51984	393
	394	7.526953	394	.2039176	394	-87.03663	394	-79.08202	394	20.12459	394	25.41538	394	-35.91278	394	-39.74452	394	-22.2732	394	-28.48194	394	-54.63761	394	-63.35682	394	30.81281	394	29.9845	394	14.97003	394	27.21148	394	-22.59993	394	-21.37083	394	-64.324	394	-67.33036	394	37.13219	394	30.16644	394	20.45415	394	33.8317	394
	395	7.80248	395	1.154274E-02	395	-85.65777	395	-79.28797	395	22.07655	395	26.74604	395	-33.31619	395	-38.16959	395	-23.05299	395	-26.71849	395	-55.51212	395	-62.53063	395	31.15614	395	31.6233	395	14.41711	395	26.32793	395	-21.94527	395	-21.00218	395	-64.80788	395	-68.05498	395	37.08286	395	29.92086	395	21.81192	395	37.46123	395
	396	6.718121	396	-.5127453	396	-85.3585	396	-79.44153	396	21.96071	396	25.86746	396	-31.30673	396	-38.55299	396	-22.53971	396	-26.44184	396	-54.82204	396	-64.49693	396	32.7379	396	34.3102	396	13.87511	396	26.05663	396	-20.05915	396	-21.47503	396	-63.23629	396	-68.12234	396	39.15811	396	30.68638	396	23.52488	396	39.20734	396
	397	8.274238	397	-.5227111	397	-85.65081	397	-78.1605	397	22.49534	397	24.06617	397	-27.31606	397	-35.7345	397	-21.37374	397	-27.06783	397	-55.72785	397	-67.31598	397	32.33819	397	33.06252	397	11.21567	397	17.36837	397	-20.00358	397	-20.54639	397	-63.84228	397	-67.91285	397	40.43465	397	30.22795	397	23.95557	397	40.77665	397
	398	6.67224	398	-2.846052	398	-86.30852	398	-76.14504	398	22.75784	398	22.24285	398	-24.61256	398	-33.2117	398	-22.32497	398	-27.57876	398	-57.27761	398	-68.76147	398	32.10827	398	30.30055	398	4.785082	398	17.6981	398	-20.58492	398	-22.48706	398	-64.0964	398	-68.00718	398	40.78894	398	31.45774	398	21.04552	398	41.84026	398
	399	4.363742	399	-5.6211	399	-86.04342	399	-75.07613	399	24.31808	399	22.6542	399	-24.63296	399	-33.76888	399	-22.15668	399	-26.7672	399	-57.85905	399	-68.56174	399	32.1618	399	29.85629	399	-.9147179	399	12.93514	399	-20.46923	399	-20.33333	399	-63.05674	399	-68.32252	399	40.07826	399	31.93582	399	19.50971	399	43.59705	399
	400	7.178055	400	-4.481669	400	-85.09268	400	-72.80563	400	24.4184	400	23.15818	400	-24.40382	400	-31.38374	400	-18.76605	400	-25.11851	400	-56.43029	400	-67.31138	400	32.85743	400	29.60395	400	-2.2938	400	9.537457	400	-21.13574	400	-20.76285	400	-62.89056	400	-68.67318	400	40.03722	400	32.09706	400	20.01594	400	41.45518	400
	401	4.714906	401	-5.307604	401	-84.77508	401	-71.76424	401	25.02014	401	23.55523	401	-25.17772	401	-29.94377	401	-17.81758	401	-24.81594	401	-52.58386	401	-66.74795	401	32.93945	401	30.98731	401	-3.658387	401	8.589679	401	-20.85991	401	-20.96708	401	-62.03731	401	-69.57588	401	41.21252	401	32.57003	401	23.75148	401	41.8153	401
	402	4.445794	402	-4.76338	402	-85.56924	402	-70.59243	402	26.2245	402	23.90484	402	-24.86781	402	-32.10976	402	-16.01589	402	-25.47594	402	-57.08927	402	-65.34285	402	33.1362	402	30.80822	402	-5.749446	402	8.306978	402	-21.15726	402	-22.38713	402	-61.25928	402	-68.59813	402	41.76109	402	33.12651	402	26.88682	402	38.80509	402
	403	2.341566	403	-6.910656	403	-86.11115	403	-69.69432	403	25.87087	403	23.89737	403	-23.64955	403	-36.14592	403	-15.69598	403	-22.15538	403	-56.34417	403	-65.74339	403	32.65519	403	30.60851	403	-3.758763	403	5.061018	403	-22.04306	403	-22.43316	403	-58.97714	403	-68.90127	403	40.85064	403	33.09345	403	28.02611	403	38.33693	403
	404	3.933959	404	-5.345643	404	-85.8884	404	-69.64973	404	24.7489	404	23.06337	404	-24.48057	404	-37.15983	404	-14.29751	404	-22.39445	404	-53.99169	404	-64.29579	404	34.24675	404	29.92115	404	-4.126157	404	6.891941	404	-24.09595	404	-23.37724	404	-59.07209	404	-69.01417	404	40.63792	404	32.66647	404	27.11311	404	36.38963	404
	405	2.985722	405	-5.984385	405	-84.77455	405	-69.74992	405	24.7438	405	23.42756	405	-26.7555	405	-36.1853	405	-13.83586	405	-23.32461	405	-56.43503	405	-60.70696	405	34.731	405	27.59286	405	-3.509666	405	7.817056	405	-24.04826	405	-22.40531	405	-58.74191	405	-68.83889	405	40.02319	405	30.41758	405	26.39219	405	36.45583	405
	406	2.216554	406	-7.246068	406	-82.85813	406	-70.0873	406	24.28136	406	21.0825	406	-29.64719	406	-33.4793	406	-11.46707	406	-23.16411	406	-53.42364	406	-60.92402	406	33.04319	406	26.2551	406	5.18183	406	10.19194	406	-23.72344	406	-22.01928	406	-59.46325	406	-68.84502	406	39.90611	406	30.84874	406	27.13435	406	36.17234	406
	407	1.611189	407	-7.752654	407	-81.29762	407	-70.57052	407	22.87103	407	21.17864	407	-30.71124	407	-32.956	407	-15.87377	407	-24.05686	407	-51.83589	407	-59.55667	407	32.73689	407	24.75178	407	8.304954	407	1.643018	407	-25.33686	407	-23.36266	407	-59.50498	407	-70.47573	407	41.45215	407	30.42902	407	27.17508	407	37.77359	407
	408	1.561692	408	-7.855834	408	-81.00517	408	-71.95325	408	22.43083	408	21.90309	408	-29.86979	408	-32.0415	408	-16.35842	408	-25.45079	408	-56.96925	408	-59.04976	408	32.73903	408	23.68076	408	9.435042	408	.1450098	408	-25.698	408	-23.72649	408	-59.5316	408	-69.16922	408	42.84864	408	28.89029	408	26.12092	408	36.30653	408
	409	1.494186	409	-8.382566	409	-79.44416	409	-73.23671	409	22.78434	409	23.01147	409	-27.4958	409	-30.33045	409	-16.94137	409	-22.95396	409	-54.63548	409	-58.95552	409	32.11551	409	23.09382	409	10.88583	409	-1.001157	409	-26.47967	409	-23.56685	409	-61.44591	409	-68.68849	409	42.96209	409	28.98627	409	26.00078	409	38.30547	409
	410	.7383174	410	-10.67881	410	-76.87412	410	-73.47163	410	23.48114	410	25.87113	410	-27.32977	410	-30.17465	410	-20.35251	410	-23.85378	410	-56.1094	410	-57.04081	410	31.27374	410	23.83928	410	6.368884	410	2.185808	410	-23.48185	410	-23.43646	410	-62.15151	410	-68.15652	410	42.21015	410	28.76559	410	26.3508	410	39.19291	410
	411	1.020913	411	-9.788328	411	-73.7258	411	-73.87907	411	23.53678	411	28.1299	411	-27.5577	411	-29.20794	411	-19.20675	411	-23.37235	411	-56.83595	411	-55.06671	411	30.24941	411	25.23576	411	4.853206	411	1.716123	411	-23.2362	411	-25.6427	411	-62.30579	411	-68.52744	411	43.48687	411	29.26515	411	26.2995	411	39.47953	411
	412	.4560964	412	-11.2834	412	-72.43198	412	-74.75475	412	24.49043	412	30.43032	412	-24.86022	412	-29.06835	412	-20.0521	412	-21.77536	412	-59.84351	412	-54.15191	412	31.97491	412	26.12899	412	6.52	412	6.665137	412	-22.68922	412	-24.85583	412	-63.63649	412	-67.60796	412	43.70238	412	30.99514	412	26.31524	412	39.24709	412
	413	.6152028	413	-11.32234	413	-71.8243	413	-75.30729	413	22.40295	413	28.151	413	-22.89015	413	-28.19709	413	-21.24658	413	-20.14068	413	-59.10188	413	-54.33904	413	30.9592	413	27.11724	413	8.180677	413	6.365823	413	-21.79653	413	-24.47049	413	-63.46564	413	-68.27999	413	43.7628	413	31.5799	413	28.34862	413	42.1867	413
	414	.2976578	414	-11.44987	414	-71.70193	414	-75.917	414	22.93	414	25.62729	414	-22.86972	414	-29.68947	414	-19.03886	414	-19.14779	414	-56.47835	414	-51.91796	414	31.08487	414	26.45284	414	5.326205	414	4.794798	414	-21.30787	414	-25.69844	414	-64.47962	414	-68.08947	414	43.56905	414	31.75108	414	30.88174	414	43.32066	414
	415	.161244	415	-12.60295	415	-71.80723	415	-75.99415	415	21.99475	415	23.09277	415	-18.94836	415	-27.80574	415	-20.18084	415	-18.62471	415	-58.3042	415	-53.25846	415	31.00196	415	26.00078	415	2.34217	415	6.801385	415	-22.7203	415	-24.25774	415	-65.88461	415	-68.00993	415	44.21781	415	33.19896	415	31.43364	415	44.15982	415
	416	-1.265015	416	-13.83895	416	-71.99528	416	-75.94702	416	21.98983	416	23.82843	416	-18.51577	416	-25.62143	416	-17.34404	416	-19.03308	416	-56.51249	416	-54.11695	416	30.00948	416	24.18525	416	1.601001	416	7.942286	416	-23.19814	416	-25.8479	416	-66.22852	416	-67.23833	416	45.32889	416	33.86939	416	32.30112	416	43.26065	416
	417	.1285897	417	-12.90662	417	-72.06089	417	-75.35623	417	22.97554	417	26.25233	417	-20.25512	417	-24.10399	417	-17.60164	417	-18.72671	417	-58.24206	417	-54.01951	417	27.2469	417	21.88863	417	.7793278	417	8.819148	417	-23.05255	417	-26.13618	417	-66.55555	417	-66.26216	417	47.39752	417	34.13599	417	34.12856	417	45.72824	417
	418	1.047677	418	-12.35021	418	-73.45345	418	-74.62943	418	22.24563	418	26.30344	418	-18.64268	418	-26.9139	418	-16.26726	418	-18.25773	418	-55.26471	418	-53.55024	418	25.1521	418	18.2168	418	-1.097689	418	5.813777	418	-22.05589	418	-27.25969	418	-64.50199	418	-64.94822	418	46.70602	418	33.73205	418	34.39471	418	46.9971	418
	419	.2709736	419	-11.87543	419	-75.1628	419	-73.69767	419	22.6048	419	25.02398	419	-19.37528	419	-28.25503	419	-15.56805	419	-18.82921	419	-49.46795	419	-53.04475	419	23.25184	419	16.96263	419	.8595711	419	7.117382	419	-23.46967	419	-26.92184	419	-62.95331	419	-63.95552	419	46.69276	419	33.45894	419	33.80092	419	48.09836	419
	420	2.570733E-02	420	-12.44848	420	-77.99382	420	-74.46194	420	22.66688	420	24.56875	420	-19.12	420	-25.22727	420	-11.6241	420	-18.59155	420	-48.6696	420	-51.55161	420	23.62841	420	17.18791	420	3.34793	420	8.919288	420	-25.51369	420	-28.63533	420	-61.47942	420	-62.77705	420	47.85666	420	35.18377	420	33.30266	420	47.47889	420
	421	-.9552584	421	-11.87911	421	-78.77834	421	-75.42659	421	22.32131	421	25.47827	421	-18.74393	421	-25.44903	421	-10.63389	421	-16.39308	421	-47.98009	421	-51.0533	421	22.7478	421	17.65134	421	4.844522	421	6.799709	421	-26.77939	421	-28.95977	421	-60.80543	421	-62.42628	421	46.19046	421	33.0949	421	33.51796	421	46.93578	421
	422	-1.811724	422	-12.75336	422	-78.96807	422	-76.14434	422	22.72641	422	24.65101	422	-19.24617	422	-26.7128	422	-11.40473	422	-14.4589	422	-44.56539	422	-51.57258	422	24.29322	422	17.20754	422	6.901608	422	10.88417	422	-27.57899	422	-26.72648	422	-60.93094	422	-61.37924	422	44.99047	422	32.89098	422	36.7787	422	42.64832	422
	423	-1.679686	423	-13.09585	423	-78.65919	423	-75.10056	423	24.70289	423	25.15294	423	-21.6255	423	-26.57199	423	-10.72435	423	-15.34054	423	-46.45369	423	-54.88277	423	23.9405	423	19.02805	423	13.19811	423	11.26057	423	-27.25184	423	-26.14832	423	-60.01284	423	-60.20926	423	44.43508	423	33.04397	423	37.61977	423	38.93612	423
	424	-2.396624	424	-14.43496	424	-78.44945	424	-73.1165	424	23.82724	424	25.3005	424	-20.8576	424	-25.79881	424	-13.35393	424	-15.29173	424	-45.84247	424	-53.98333	424	23.62819	424	19.53026	424	14.97863	424	12.74923	424	-25.73998	424	-26.47151	424	-59.28486	424	-59.97028	424	46.87933	424	32.83062	424	35.96615	424	38.2831	424
	425	-3.464366	425	-14.93446	425	-78.78513	425	-72.5698	425	24.80236	425	27.28119	425	-19.04873	425	-24.26566	425	-11.98658	425	-16.2104	425	-43.54797	425	-54.23854	425	23.70949	425	19.43005	425	16.18101	425	13.78815	425	-24.64013	425	-25.37512	425	-58.86488	425	-60.49516	425	47.1242	425	32.45361	425	31.86247	425	35.47734	425
	426	-2.23339	426	-12.32632	426	-79.11922	426	-71.64273	426	26.1991	426	27.40067	426	-14.02475	426	-19.39762	426	-17.74953	426	-13.82397	426	-43.66972	426	-51.92912	426	22.49665	426	17.76112	426	20.57525	426	13.42559	426	-25.42981	426	-25.97544	426	-58.83651	426	-61.12122	426	46.28736	426	32.72436	426	30.90834	426	34.03535	426
	427	-2.47477	427	-12.36615	427	-77.76541	427	-72.46236	427	26.00557	427	27.70553	427	-16.04109	427	-21.03873	427	-18.20171	427	-16.70557	427	-46.99172	427	-49.76754	427	23.46341	427	19.10224	427	16.81811	427	15.46531	427	-25.55027	427	-25.3265	427	-57.30048	427	-60.82085	427	44.60741	427	33.33858	427	29.59212	427	34.09173	427
	428	-2.02321	428	-11.27539	428	-76.56395	428	-72.84398	428	25.65352	428	29.16193	428	-15.16866	428	-16.09152	428	-18.13882	428	-15.78612	428	-46.89175	428	-51.01063	428	23.4617	428	18.95945	428	17.86588	428	14.45692	428	-23.68574	428	-26.16	428	-56.33749	428	-60.27135	428	44.66666	428	33.37883	428	28.93929	428	31.77902	428
	429	-2.755638	429	-12.44482	429	-76.7693	429	-73.43181	429	27.13976	429	30.64404	429	-12.4447	429	-14.19532	429	-16.20702	429	-15.41393	429	-45.69761	429	-52.23628	429	21.50408	429	18.80169	429	22.85184	429	16.4544	429	-21.27216	429	-24.04118	429	-55.36829	429	-59.48783	429	45.40353	429	33.66274	429	29.68821	429	29.56885	429
	430	-3.082459	430	-13.73858	430	-76.53921	430	-73.11742	430	26.80804	430	30.28882	430	-10.89405	430	-14.17946	430	-17.70112	430	-14.37978	430	-47.25091	430	-54.22413	430	21.8207	430	19.7313	430	21.20063	430	14.23312	430	-20.26975	430	-25.20499	430	-54.91648	430	-59.6043	430	48.2798	430	34.05575	430	31.33026	430	31.39771	430
	431	-2.593935	431	-13.81363	431	-77.18845	431	-72.50463	431	28.1328	431	30.84856	431	-7.170457	431	-15.45722	431	-16.66918	431	-14.10133	431	-48.96656	431	-55.52445	431	21.26351	431	20.19282	431	17.18071	431	19.17017	431	-19.65762	431	-23.75016	431	-54.33175	431	-59.37857	431	47.8189	431	35.0339	431	31.86617	431	31.35122	431
	432	-3.485284	432	-15.74806	432	-76.88631	432	-70.42693	432	29.23646	432	31.97166	432	-7.424922	432	-19.7564	432	-16.93305	432	-11.72366	432	-51.08562	432	-55.03689	432	22.2094	432	21.58154	432	16.88577	432	16.77357	432	-21.30777	432	-22.02488	432	-54.38984	432	-58.38657	432	46.80303	432	33.93844	432	32.04293	432	34.05645	432
	433	-3.164254	433	-15.56037	433	-75.81809	433	-68.39773	433	30.02799	433	33.18048	433	-5.167918	433	-16.0827	433	-14.65861	433	-10.66828	433	-54.32802	433	-52.76236	433	23.02278	433	22.91607	433	14.87563	433	18.28878	433	-21.67907	433	-22.20565	433	-53.45503	433	-59.68422	433	47.54723	433	32.75666	433	34.79595	433	34.70787	433
	434	-3.338225	434	-14.16842	434	-74.55676	434	-65.7545	434	29.04649	434	33.10908	434	-4.485425	434	-10.89909	434	-13.73899	434	-9.867887	434	-53.89808	434	-51.11146	434	23.75902	434	24.22345	434	15.62277	434	22.12275	434	-21.65783	434	-22.55147	434	-52.36623	434	-58.78143	434	48.91141	434	34.95997	434	37.1334	434	36.70472	434
	435	-4.393161	435	-15.68721	435	-74.67995	435	-63.02771	435	30.14111	435	36.39529	435	-3.916582	435	-8.938338	435	-12.31562	435	-12.35294	435	-50.97121	435	-47.88628	435	24.87094	435	26.94031	435	15.49354	435	18.96574	435	-23.2124	435	-22.33575	435	-51.5051	435	-59.59325	435	50.59321	435	33.7577	435	38.65612	435	38.65382	435
	436	-4.502267	436	-15.70368	436	-76.04675	436	-61.84055	436	32.4243	436	36.46406	436	-4.669087	436	-9.991339	436	-8.339147	436	-10.94575	436	-52.20466	436	-48.20597	436	26.33097	436	28.72722	436	14.0831	436	19.73443	436	-23.6041	436	-23.11963	436	-52.92248	436	-59.47023	436	50.20243	436	32.39605	436	38.67522	436	39.62814	436
	437	-3.93378	437	-15.73721	437	-76.08354	437	-61.1054	437	30.5541	437	34.5218	437	-3.127222	437	-5.452184	437	-10.72839	437	-11.40661	437	-53.94213	437	-45.08702	437	25.8142	437	29.30785	437	14.47488	437	20.19914	437	-24.34225	437	-24.56307	437	-54.9076	437	-60.19968	437	49.14476	437	32.66229	437	40.30407	437	40.22176	437
	438	-4.187827	438	-14.2716	438	-75.44913	438	-61.04955	438	30.70568	438	35.69614	438	-8.042132	438	-7.373864	438	-7.651603	438	-14.05112	438	-49.05285	438	-44.98786	438	25.68925	438	27.83719	438	17.9775	438	27.54081	438	-25.79958	438	-24.85288	438	-55.86662	438	-61.30812	438	48.23426	438	33.38931	438	40.33454	438	41.88235	438
	439	-4.427402	439	-13.79395	439	-73.93539	439	-60.46339	439	31.83324	439	35.56348	439	-5.457164	439	-9.37036	439	-8.166643	439	-11.54591	439	-50.32244	439	-41.90347	439	27.72092	439	27.93519	439	22.0964	439	25.78551	439	-25.76468	439	-25.36464	439	-56.34744	439	-61.23003	439	47.87883	439	34.81884	439	39.21738	439	42.90531	439
	440	-5.352372	440	-14.15821	440	-71.41713	440	-59.50513	440	31.13187	440	35.17653	440	-2.642296	440	-8.909123	440	-7.851092	440	-12.67495	440	-48.06757	440	-40.26433	440	29.25233	440	29.10933	440	27.98824	440	20.37245	440	-26.29086	440	-25.54715	440	-54.83345	440	-61.4902	440	47.87987	440	34.52467	440	38.77043	440	41.28109	440
	441	-4.52188	441	-13.30692	441	-70.69759	441	-58.56689	441	30.90928	441	35.28902	441	-9.690372	441	-16.94868	441	-9.324694	441	-12.34321	441	-47.91175	441	-40.2624	441	29.48471	441	30.85543	441	30.44396	441	14.27655	441	-25.87548	441	-24.54046	441	-56.28759	441	-63.29353	441	49.0218	441	36.69538	441	37.99165	441	40.23468	441
	442	-3.346538	442	-13.97758	442	-69.18691	442	-56.85048	442	31.49365	442	33.71215	442	-5.090577	442	-10.66173	442	-11.1426	442	-11.81728	442	-48.87628	442	-42.73277	442	30.24947	442	32.61092	442	34.36485	442	17.17071	442	-25.06753	442	-24.14773	442	-57.43948	442	-61.24655	442	50.17611	442	37.80517	442	40.62648	442	35.86978	442
	443	-5.315913	443	-13.92171	443	-67.17665	443	-57.53655	443	30.4348	443	33.36123	443	-7.778885	443	-14.31321	443	-11.60296	443	-12.08901	443	-50.23762	443	-42.42374	443	29.65793	443	32.81054	443	33.21651	443	16.80637	443	-24.41129	443	-23.41925	443	-60.74547	443	-62.33009	443	49.88013	443	37.65743	443	42.15745	443	32.22886	443
	444	-4.162057	444	-12.45282	444	-64.19307	444	-57.63866	444	31.10909	444	34.37723	444	1.588566	444	-5.761401	444	-11.61594	444	-13.13139	444	-51.01921	444	-39.85363	444	27.31966	444	31.98271	444	30.80339	444	18.20385	444	-22.20751	444	-21.72311	444	-60.72385	444	-61.09998	444	48.81001	444	37.47996	444	41.63717	444	30.45325	444
	445	-5.48438	445	-11.68246	445	-61.14933	445	-58.18062	445	31.67636	445	34.53902	445	-.2697212	445	-8.287634	445	-14.25123	445	-11.05016	445	-50.79573	445	-39.84921	445	26.93656	445	31.49981	445	31.28629	445	18.33868	445	-20.30938	445	-21.33612	445	-61.03559	445	-61.3798	445	48.31073	445	38.8954	445	39.69396	445	28.05661	445
	446	-6.225552	446	-10.88403	446	-58.99092	446	-57.56524	446	33.6881	446	35.75002	446	5.215192	446	-4.801877	446	-13.25577	446	-10.13709	446	-50.31036	446	-40.20945	446	26.59187	446	30.51842	446	31.69267	446	20.15153	446	-18.69355	446	-20.50741	446	-59.94708	446	-59.6134	446	50.83005	446	40.68547	446	39.05534	446	28.64036	446
	447	-4.965965	447	-12.05509	447	-56.78367	447	-57.8896	447	33.86441	447	35.82653	447	.6870407	447	-7.877776	447	-14.2023	447	-10.83576	447	-50.40747	447	-39.96788	447	26.94771	447	31.15304	447	32.47307	447	21.01622	447	-17.88468	447	-20.36933	447	-59.84222	447	-57.50496	447	54.5679	447	41.19727	447	41.5771	447	29.92538	447
	448	-4.593963	448	-15.2664	448	-56.52514	448	-58.22996	448	33.82401	448	36.04216	448	5.925186	448	-4.269591	448	-12.92591	448	-10.59474	448	-50.3292	448	-37.49056	448	25.84045	448	31.02269	448	30.41045	448	20.01417	448	-17.21626	448	-19.37888	448	-60.6365	448	-55.07991	448	55.58815	448	40.50969	448	42.3418	448	32.10493	448
	449	-5.885045	449	-15.69683	449	-56.2101	449	-58.38988	449	35.63414	449	36.21535	449	7.905998	449	-2.136076	449	-11.93237	449	-12.44319	449	-46.56295	449	-37.7928	449	27.42196	449	31.49788	449	31.63523	449	21.28056	449	-17.85376	449	-19.30893	449	-61.29269	449	-53.58721	449	54.83395	449	41.66097	449	42.97431	449	34.74121	449
	450	-7.445792	450	-16.06975	450	-55.00375	450	-58.00399	450	36.0302	450	35.75335	450	7.12133	450	-1.034974	450	-10.79636	450	-11.26213	450	-46.26888	450	-36.38326	450	29.00632	450	31.54023	450	30.37527	450	24.17465	450	-17.14863	450	-18.97464	450	-59.90337	450	-52.82047	450	54.49515	450	42.913	450	43.49109	450	34.79393	450
	451	-6.993982	451	-14.6867	451	-55.14067	451	-58.90649	451	36.74944	451	36.71615	451	7.565566	451	.2238834	451	-7.202638	451	-10.4181	451	-43.28054	451	-37.39399	451	27.83096	451	30.81835	451	31.25787	451	25.0282	451	-14.95006	451	-18.44771	451	-56.4451	451	-51.09447	451	56.22065	451	43.8521	451	44.23291	451	36.70562	451
	452	-6.648471	452	-13.74022	452	-55.20575	452	-59.34686	452	37.22366	452	37.35097	452	7.367369	452	4.640447	452	-4.139915	452	-9.206476	452	-39.72024	452	-36.05754	452	26.66288	452	33.15933	452	29.56083	452	28.4589	452	-15.1709	452	-19.21388	452	-53.15381	452	-51.75315	452	57.23537	452	44.97604	452	46.35731	452	38.75515	452
	453	-7.232663	453	-14.00697	453	-55.90084	453	-59.45774	453	37.45181	453	37.33776	453	6.661964	453	5.233125	453	-5.217277	453	-8.728953	453	-40.60079	453	-40.71422	453	27.25497	453	33.69305	453	30.21482	453	34.17715	453	-16.66938	453	-20.002	453	-52.42426	453	-52.20341	453	57.99648	453	45.5163	453	50.07523	453	40.45446	453
	454	-7.948633	454	-14.236	454	-56.95479	454	-58.75223	454	35.63128	454	36.7714	454	8.896514	454	3.976905	454	-5.1842	454	-6.318552	454	-40.08967	454	-41.63287	454	26.91169	454	31.34134	454	29.61739	454	35.74987	454	-17.69111	454	-21.35206	454	-50.60847	454	-48.56229	454	57.45462	454	45.39324	454	51.41963	454	37.49815	454
	455	-7.655979	455	-13.62984	455	-56.15788	455	-55.51839	455	36.20083	455	38.75428	455	6.605031	455	-.3904778	455	-4.621614	455	-7.489849	455	-38.67155	455	-41.02991	455	25.71079	455	27.07186	455	29.07674	455	31.99601	455	-18.22679	455	-20.24981	455	-50.85855	455	-47.69253	455	57.59866	455	46.7226	455	50.18689	455	37.16995	455
	456	-9.025069	456	-13.84285	456	-55.60764	456	-53.69966	456	37.41755	456	39.33347	456	4.297763	456	3.784965	456	-3.865411	456	-7.101024	456	-39.13739	456	-40.63533	456	22.75336	456	23.85187	456	30.15115	456	25.02171	456	-17.58749	456	-21.8417	456	-49.92364	456	-46.44013	456	58.58224	456	48.9894	456	47.01748	456	38.82198	456
	457	-9.148618	457	-14.89676	457	-54.42279	457	-52.04358	457	36.68603	457	39.63264	457	5.06456	457	10.02143	457	-2.828747	457	-9.023545	457	-40.26899	457	-40.8993	457	22.23963	457	23.66937	457	32.32915	457	21.59781	457	-16.78373	457	-23.89158	457	-48.68426	457	-46.41652	457	59.85545	457	50.60582	457	46.90405	457	37.124	457
	458	-8.167035	458	-15.17785	458	-55.71093	458	-53.10363	458	35.31059	458	39.65824	458	1.715477	458	8.059191	458	-5.155679	458	-11.78369	458	-37.69123	458	-40.98195	458	22.31583	458	23.40772	458	33.83508	458	21.87628	458	-17.56945	458	-23.00611	458	-46.98679	458	-44.26225	458	59.7043	458	52.04613	458	44.14125	458	37.26127	458
	459	-7.313273	459	-14.69716	459	-55.71812	459	-53.79589	459	36.49392	459	42.18946	459	6.494971	459	8.0474	459	-9.464586	459	-10.94078	459	-37.47337	459	-40.58802	459	21.73302	459	21.91244	459	32.60247	459	23.33385	459	-17.36527	459	-23.58056	459	-46.11404	459	-43.74302	459	59.3554	459	52.36826	459	42.89275	459	34.55356	459
	460	-8.894487	460	-15.8763	460	-54.3475	460	-53.59341	460	36.0788	460	42.36477	460	8.564403	460	6.7998	460	-9.657208	460	-10.63321	460	-35.43329	460	-38.97716	460	18.46281	460	20.00557	460	34.64615	460	22.79071	460	-15.60895	460	-21.8344	460	-45.86421	460	-43.72695	460	61.66468	460	53.40378	460	42.06207	460	34.0634	460
	461	-7.169136	461	-13.56675	461	-52.97176	461	-52.94851	461	38.07227	461	45.9436	461	5.646924	461	3.25918	461	-9.372066	461	-10.96411	461	-35.89854	461	-39.03583	461	17.5848	461	19.99847	461	33.98106	461	22.16579	461	-14.95007	461	-23.49675	461	-45.30289	461	-43.72503	461	64.58516	461	51.44081	461	41.64782	461	33.22939	461
	462	-8.310434	462	-14.1234	462	-52.84696	462	-52.53356	462	37.48613	462	47.42977	462	10.54008	462	7.173351	462	-9.84747	462	-7.973073	462	-43.03226	462	-41.89589	462	18.45645	462	21.05406	462	35.42101	462	21.25824	462	-14.71429	462	-21.9124	462	-46.13465	462	-43.58042	462	65.03044	462	50.86399	462	40.08559	462	31.94779	462
	463	-7.225916	463	-14.68304	463	-52.32804	463	-50.55384	463	39.23766	463	49.53099	463	10.45061	463	7.561226	463	-7.276564	463	-6.111396	463	-46.41368	463	-38.19725	463	16.06899	463	21.03691	463	38.52693	463	21.05935	463	-14.46758	463	-21.51092	463	-44.96807	463	-45.01627	463	63.80159	463	50.42436	463	39.76725	463	31.01127	463
	464	-7.677006	464	-14.82001	464	-52.27867	464	-49.29446	464	36.36009	464	45.6412	464	11.12187	464	5.804738	464	-12.05922	464	-8.603875	464	-45.14261	464	-37.25664	464	17.02946	464	19.89764	464	35.00729	464	20.39297	464	-15.03059	464	-22.73414	464	-44.21774	464	-46.21394	464	62.63755	464	51.14324	464	38.03558	464	30.42436	464
	465	-7.401986	465	-12.34567	465	-52.32729	465	-48.23503	465	38.66048	465	44.60093	465	14.25426	465	8.226626	465	-9.775415	465	-8.088134	465	-48.11309	465	-37.50982	465	19.35422	465	20.21221	465	33.38493	465	23.41996	465	-13.8779	465	-22.34013	465	-46.52739	465	-46.31598	465	61.50163	465	49.7915	465	36.62974	465	28.25929	465
	466	-7.081859	466	-12.9949	466	-52.60964	466	-47.49266	466	37.3177	466	40.69341	466	14.92951	466	6.651821	466	-6.76165	466	-7.108258	466	-48.85899	466	-38.33553	466	21.70476	466	22.27298	466	32.67178	466	21.61741	466	-15.16971	466	-23.2237	466	-47.6793	466	-46.97682	466	60.43024	466	49.8284	466	40.13156	466	28.42366	466
	467	-7.197295	467	-13.91904	467	-53.88568	467	-47.65816	467	39.98547	467	44.57146	467	11.85623	467	3.97039	467	-7.906503	467	-9.973696	467	-46.18473	467	-39.22025	467	23.68653	467	23.63243	467	29.29862	467	22.54095	467	-14.93237	467	-24.92782	467	-48.62363	467	-47.41145	467	58.91263	467	50.41964	467	43.30328	467	24.15951	467
	468	-7.258822	468	-15.35516	468	-54.5434	468	-47.93757	468	38.71281	468	46.1294	468	10.16882	468	5.198642	468	-6.549853	468	-9.752447	468	-46.61005	468	-37.9295	468	23.22155	468	25.5279	468	27.30539	468	26.11848	468	-17.09533	468	-26.26987	468	-49.32486	468	-47.7613	468	58.59462	468	50.44711	468	44.30835	468	25.13855	468
	469	-8.954905	469	-15.25819	469	-55.76439	469	-48.6106	469	39.15057	469	45.37083	469	9.371804	469	3.206155	469	-5.679877	469	-9.493837	469	-46.22983	469	-34.88978	469	23.83801	469	27.25024	469	32.7905	469	26.18952	469	-18.43086	469	-26.31387	469	-48.51229	469	-47.09318	469	59.97009	469	49.34635	469	43.87035	469	24.97876	469
	470	-9.701372	470	-16.65514	470	-56.56847	470	-49.82178	470	39.86882	470	46.23417	470	8.516439	470	3.962907	470	-3.504926	470	-8.009172	470	-42.47322	470	-34.26033	470	25.53344	470	26.3658	470	30.53357	470	25.8378	470	-19.37363	470	-25.23098	470	-47.70697	470	-46.8715	470	60.76318	470	47.33944	470	44.78417	470	28.07549	470
	471	-8.731218	471	-14.51898	471	-56.82058	471	-49.07911	471	38.71354	471	45.39515	471	4.267159	471	.8149719	471	-1.806701	471	-9.283531	471	-46.02604	471	-34.00842	471	27.19036	471	27.26083	471	31.45832	471	25.58996	471	-20.66077	471	-25.79732	471	-48.42131	471	-48.71704	471	59.35073	471	47.35565	471	45.68165	471	28.84673	471
	472	-10.28082	472	-15.29998	472	-57.03716	472	-47.00977	472	39.39444	472	44.83521	472	4.074585	472	2.639071	472	-1.102942	472	-7.96264	472	-46.36572	472	-32.11705	472	26.86434	472	26.86595	472	31.87153	472	25.47597	472	-20.35688	472	-25.10177	472	-47.63725	472	-44.40588	472	57.9157	472	47.70528	472	47.02613	472	28.71515	472
	473	-10.47577	473	-16.31356	473	-55.62187	473	-44.3004	473	39.64701	473	44.49477	473	1.645138	473	2.427804	473	-2.770905	473	-6.961816	473	-43.01686	473	-30.62766	473	28.27438	473	28.06662	473	38.75842	473	25.04001	473	-19.88536	473	-25.10516	473	-48.87297	473	-44.05326	473	58.16033	473	48.69086	473	49.24418	473	32.55779	473
	474	-11.09976	474	-17.34345	474	-54.17466	474	-43.02166	474	37.44961	474	43.05154	474	1.2138	474	3.116743	474	-3.137329	474	-6.793369	474	-40.08787	474	-29.34101	474	25.90971	474	28.75343	474	40.16034	474	26.37466	474	-20.59935	474	-24.69285	474	-48.60121	474	-42.8203	474	60.21694	474	50.7934	474	50.10092	474	32.95235	474
	475	-13.14298	475	-18.5306	475	-53.74678	475	-43.82497	475	37.6561	475	42.76955	475	2.447196	475	3.628765	475	-3.836866	475	-7.077485	475	-41.5695	475	-28.63851	475	26.15062	475	28.45219	475	40.86456	475	30.35901	475	-20.71818	475	-24.8344	475	-48.54257	475	-42.65472	475	60.60149	475	51.58212	475	49.59649	475	33.51117	475
	476	-12.97649	476	-17.35119	476	-51.54438	476	-43.19917	476	39.131	476	43.95293	476	1.937911	476	4.439085	476	-4.523358	476	-7.182769	476	-41.19892	476	-28.9313	476	25.66721	476	29.28691	476	45.42742	476	30.2405	476	-19.09294	476	-24.94706	476	-50.4903	476	-43.28604	476	60.18522	476	53.58033	476	47.98677	476	34.48167	476
	477	-13.92104	477	-18.89867	477	-48.99299	477	-40.9865	477	38.14287	477	42.86889	477	3.420781	477	5.850116	477	-5.057762	477	-6.556777	477	-44.79934	477	-30.68262	477	23.71026	477	29.31431	477	43.3144	477	33.38465	477	-17.54117	477	-25.78028	477	-51.08884	477	-42.55185	477	59.49893	477	55.01494	477	47.6366	477	33.96618	477
	478	-14.18671	478	-18.60987	478	-46.56281	478	-38.27035	478	38.73113	478	43.81654	478	4.692096	478	7.149217	478	-8.068261	478	-9.462355	478	-41.59242	478	-33.07616	478	23.97512	478	27.36836	478	48.56949	478	35.90809	478	-16.42383	478	-25.88873	478	-51.0042	478	-40.139	478	61.71922	478	56.7802	478	46.60363	478	31.8398	478
	479	-14.23381	479	-19.9403	479	-43.86211	479	-37.6106	479	39.38868	479	44.07663	479	5.001712	479	7.99156	479	-7.831575	479	-10.40916	479	-43.64331	479	-33.84995	479	22.65055	479	23.41547	479	49.29137	479	33.12981	479	-15.47739	479	-26.50735	479	-51.37769	479	-41.76936	479	64.59242	479	56.50517	479	45.20723	479	31.40722	479
	480	-14.76506	480	-19.91419	480	-42.00134	480	-37.12659	480	37.7192	480	44.06283	480	7.0171	480	8.823151	480	-6.871861	480	-10.42642	480	-42.9058	480	-35.13184	480	22.39469	480	22.65079	480	46.14819	480	33.24859	480	-16.46293	480	-26.15465	480	-53.20237	480	-41.27893	480	67.3306	480	55.26113	480	45.4105	480	30.19922	480
	481	-14.19682	481	-19.55147	481	-41.20436	481	-37.4725	481	37.65126	481	46.46622	481	9.917632	481	8.436891	481	-8.950975	481	-8.470201	481	-41.59878	481	-36.32835	481	21.56442	481	24.44185	481	42.33175	481	37.1293	481	-16.48475	481	-25.98367	481	-53.65287	481	-42.39239	481	69.59589	481	55.48613	481	43.99414	481	29.14915	481
	482	-15.95452	482	-21.49043	482	-40.17181	482	-36.60939	482	38.09385	482	46.64202	482	11.74542	482	8.015761	482	-6.833997	482	-8.198713	482	-39.07355	482	-35.69944	482	22.68382	482	28.18249	482	39.98794	482	38.03052	482	-16.2054	482	-25.70989	482	-52.76315	482	-42.90995	482	68.95586	482	57.21744	482	43.78489	482	28.94143	482
	483	-14.45772	483	-22.01578	483	-38.59781	483	-36.80724	483	38.29584	483	47.39501	483	11.90178	483	6.346431	483	-4.2734	483	-5.203965	483	-38.77341	483	-36.76752	483	22.84436	483	27.35052	483	41.72217	483	41.06178	483	-14.64853	483	-25.24155	483	-52.6212	483	-41.94396	483	68.46906	483	57.66294	483	43.71699	483	26.39046	483
	484	-14.69115	484	-20.70739	484	-36.3394	484	-37.51697	484	38.70641	484	48.81163	484	12.26606	484	6.80792	484	-2.911778	484	-1.746628	484	-38.25964	484	-36.92873	484	22.14713	484	27.41378	484	40.05477	484	41.03091	484	-15.43629	484	-24.45365	484	-52.32892	484	-41.9154	484	68.31435	484	57.9777	484	44.6979	484	26.39286	484
	485	-15.99973	485	-21.58952	485	-37.32162	485	-38.76352	485	38.23108	485	49.03698	485	10.31755	485	4.848717	485	-.3487607	485	-2.739184	485	-38.32537	485	-36.02877	485	23.58487	485	28.11823	485	42.48186	485	44.19983	485	-16.12921	485	-25.48281	485	-51.91847	485	-39.71182	485	67.88264	485	56.25638	485	45.56481	485	26.04432	485
	486	-16.4494	486	-23.7627	486	-37.8053	486	-39.39948	486	40.07494	486	50.72893	486	9.395824	486	4.566988	486	1.484388	486	-3.714023	486	-34.87926	486	-34.12446	486	24.6279	486	28.6936	486	41.36504	486	44.57784	486	-17.95937	486	-25.67068	486	-51.03711	486	-37.68954	486	67.29317	486	55.70987	486	47.60322	486	27.43504	486
	487	-16.69238	487	-22.1804	487	-37.65957	487	-40.40702	487	39.46877	487	51.01078	487	7.774673	487	2.932404	487	1.027407	487	-5.581432	487	-34.74533	487	-34.05025	487	24.71626	487	27.32581	487	41.30131	487	45.17634	487	-18.73684	487	-25.61687	487	-49.55896	487	-36.75834	487	67.63908	487	53.26914	487	49.43595	487	28.33604	487
	488	-16.40564	488	-21.46613	488	-37.69016	488	-40.70745	488	39.88118	488	51.4664	488	6.748618	488	2.527345	488	1.183714	488	-5.954342	488	-34.72783	488	-36.86831	488	24.2986	488	25.80699	488	40.66278	488	40.48843	488	-18.37895	488	-25.08703	488	-47.62091	488	-35.71312	488	66.59344	488	52.99749	488	50.3141	488	26.44718	488
	489	-16.23875	489	-21.23074	489	-38.16568	489	-42.16117	489	40.41453	489	51.03522	489	5.101593	489	1.248551	489	3.81557	489	-4.154668	489	-30.84138	489	-35.62762	489	24.46078	489	24.72155	489	45.51923	489	43.55926	489	-16.73007	489	-26.64469	489	-46.9182	489	-34.98922	489	64.98827	489	53.42973	489	51.64336	489	28.03163	489
	490	-15.52725	490	-22.30259	490	-37.38786	490	-42.23246	490	40.00587	490	51.50298	490	2.047747	490	1.221662	490	3.983411	490	-2.739748	490	-29.12377	490	-36.15338	490	22.74193	490	24.31057	490	44.52225	490	39.5871	490	-16.72313	490	-28.66566	490	-45.7646	490	-35.88206	490	63.95023	490	52.98756	490	54.2785	490	28.45825	490
	491	-15.81913	491	-22.65264	491	-37.21518	491	-42.05774	491	37.9284	491	51.29232	491	.7992917	491	.6576097	491	.5751691	491	-3.381997	491	-30.04297	491	-35.65436	491	20.94876	491	24.09582	491	47.24476	491	38.12372	491	-18.40813	491	-26.94422	491	-45.39301	491	-35.11511	491	62.24061	491	53.20745	491	54.53554	491	29.88254	491
[truncated: 16 more columns]
