# Supplementary material for: A single Musashi gene allele is sufficient to maintain mouse photoreceptor cells
Source: PLoS One. 2026 May 14;21(5):e0338576. doi: 10.1371/journal.pone.0338576 (PMC13175383; doi:10.1371/journal.pone.0338576)
Supplement: S3 File — (ZIP) [file pone.0338576.s012.zip › Supplementary_data_1_RawERG_data_and_R-code/5th batch/D84_Msi TKO_CONE_072925.CSV]

Information	Record_No	4921	Record_No	4922	Record_No	4931	Record_No	4932	Record_No	4941	Record_No	4942	Record_No	4951	Record_No	4952
	Animal ID	1250	Animal ID	1250	Animal ID	1286	Animal ID	1286	Animal ID	1284	Animal ID	1284	Animal ID	1288	Animal ID	1288
	Session		Session		Session		Session		Session		Session		Session		Session
	Species/Breed		Species/Breed		Species/Breed		Species/Breed		Species/Breed		Species/Breed		Species/Breed		Species/Breed
	Study protocol #		Study protocol #		Study protocol #		Study protocol #		Study protocol #		Study protocol #		Study protocol #		Study protocol #
	Birthdate	Dec/30/1899	Birthdate	Dec/30/1899	Birthdate	Dec/30/1899	Birthdate	Dec/30/1899	Birthdate	Dec/30/1899	Birthdate	Dec/30/1899	Birthdate	Dec/30/1899	Birthdate	Dec/30/1899
	TestDate	Jul/29/2025	TestDate	Jul/29/2025	TestDate	Jul/29/2025	TestDate	Jul/29/2025	TestDate	Jul/29/2025	TestDate	Jul/29/2025	TestDate	Jul/29/2025	TestDate	Jul/29/2025
	TestTime	07:19:55	TestTime	07:19:55	TestTime	07:42:17	TestTime	07:42:17	TestTime	08:04:57	TestTime	08:04:57	TestTime	08:28:16	TestTime	08:28:16
	Protocol	SARO PHOTOPIC CONE	Protocol	SARO PHOTOPIC CONE	Protocol	SARO PHOTOPIC CONE	Protocol	SARO PHOTOPIC CONE	Protocol	SARO PHOTOPIC CONE	Protocol	SARO PHOTOPIC CONE	Protocol	SARO PHOTOPIC CONE	Protocol	SARO PHOTOPIC CONE
	Step_No	2	Step_No	2	Step_No	2	Step_No	2	Step_No	2	Step_No	2	Step_No	2	Step_No	2
	Label	R	Label	L	Label	R	Label	L	Label	R	Label	L	Label	R	Label	L
	Stimulus	WHT Phot WHT 3dB Flash	Stimulus	WHT Phot WHT 3dB Flash	Stimulus	WHT Phot WHT 3dB Flash	Stimulus	WHT Phot WHT 3dB Flash	Stimulus	WHT Phot WHT 3dB Flash	Stimulus	WHT Phot WHT 3dB Flash	Stimulus	WHT Phot WHT 3dB Flash	Stimulus	WHT Phot WHT 3dB Flash
	Low cut (Hz)	0.3	Low cut (Hz)	0.3	Low cut (Hz)	0.3	Low cut (Hz)	0.3	Low cut (Hz)	0.3	Low cut (Hz)	0.3	Low cut (Hz)	0.3	Low cut (Hz)	0.3
	High cut (Hz)	500	High cut (Hz)	500	High cut (Hz)	500	High cut (Hz)	500	High cut (Hz)	500	High cut (Hz)	500	High cut (Hz)	500	High cut (Hz)	500
	Notch	OFF	Notch	OFF	Notch	OFF	Notch	OFF	Notch	OFF	Notch	OFF	Notch	OFF	Notch	OFF
Cursor #	4921 Time	4921 Amp	4922 Time	4922 Amp	4931 Time	4931 Amp	4932 Time	4932 Amp	4941 Time	4941 Amp	4942 Time	4942 Amp	4951 Time	4951 Amp	4952 Time	4952 Amp
1
2
3
4
5
6
7
8
9
10
Wave Data	4921 Time	4921 Amp	4922 Time	4922 Amp	4931 Time	4931 Amp	4932 Time	4932 Amp	4941 Time	4941 Amp	4942 Time	4942 Amp	4951 Time	4951 Amp	4952 Time	4952 Amp
	-20	-2.352443	-20	2.248251	-20	2.606182	-20	1.677222	-20	-.7944761	-20	2.988952	-20	.9707851	-20	-.9445569
	-19	-2.573482	-19	2.512029	-19	2.845621	-19	1.443772	-19	-.921287	-19	3.203395	-19	1.054904	-19	-1.037128
	-18	-2.674977	-18	2.757169	-18	3.161171	-18	1.180123	-18	-1.030766	-18	3.3597	-18	1.14705	-18	-1.109455
	-17	-2.771637	-17	2.857613	-17	3.468581	-17	1.0617	-17	-1.2451	-17	3.461767	-17	1.11446	-17	-1.075801
	-16	-2.828223	-16	2.950267	-16	3.724511	-16	1.051849	-16	-1.428163	-16	3.637835	-16	1.109913	-16	-1.017344
	-15	-2.701846	-15	3.100587	-15	3.977481	-15	1.139135	-15	-1.558442	-15	3.737211	-15	1.149012	-15	-.9847143
	-14	-2.721906	-14	2.624385	-14	3.531776	-14	.8037387	-14	-.8722875	-14	3.532986	-14	1.21857	-14	-1.086329
	-13	-2.776757	-13	3.222555	-13	3.530693	-13	.1534478	-13	-1.445709	-13	3.767887	-13	1.196583	-13	-1.056409
	-12	-2.675732	-12	3.29328	-12	4.20191	-12	.9323418	-12	-1.413708	-12	3.844012	-12	1.214972	-12	-.843815
	-11	-3.006223	-11	2.932068	-11	3.807688	-11	1.351367	-11	-1.898489	-11	3.62941	-11	.7920016	-11	-.5923451
	-10	-2.966947	-10	3.19472	-10	4.170296	-10	1.595831	-10	-2.092036	-10	3.925972	-10	1.098775	-10	-.9405607
	-9	-2.06351	-9	3.336516	-9	4.622525	-9	1.998082	-9	-1.628421	-9	3.723	-9	1.373169	-9	-1.388828
	-8	-2.301034	-8	2.964753	-8	4.469722	-8	2.189595	-8	-1.606904	-8	3.522398	-8	1.387016	-8	-1.352104
	-7	-1.708477	-7	3.855225	-7	4.862502	-7	1.417824	-7	-1.419718	-7	3.926682	-7	1.408898	-7	-.914891
	-6	-2.23595	-6	4.194873	-6	5.385379	-6	1.096046	-6	-1.279969	-6	3.936454	-6	1.048232	-6	-1.013788
	-5	-2.393478	-5	3.740416	-5	5.095824	-5	1.241419	-5	-1.020634	-5	4.581264	-5	.7627332	-5	-1.067593
	-4	-2.469555	-4	3.334993	-4	4.248175	-4	.6620589	-4	-1.076873	-4	5.053921	-4	.8435901	-4	-.9041603
	-3	-2.308841	-3	3.609274	-3	3.123544	-3	.4787059	-3	-1.125699	-3	5.1748	-3	.5494725	-3	-.9881209
	-2	-1.922014	-2	3.800438	-2	3.270018	-2	1.143113	-2	-.5661774	-2	5.036404	-2	.6399423	-2	-1.020275
	-1	-2.17941	-1	3.810195	-1	3.218157	-1	1.265564	-1	-.7500836	-1	5.02964	-1	.8425484	-1	-.9289698
	0	-2.490664	0	4.40647	0	2.660741	0	1.063675	0	-.9740523	0	5.457625	0	1.270071	0	-.9031655
	1	-5.355958	1	5.51148	1	.8787336	1	.5761133	1	-3.564049	1	4.754703	1	-1.310249	1	-1.148116
	2	-1.909887	2	3.763466	2	3.72062	2	-.8058041	2	-1.092676	2	2.982941	2	1.198751	2	-2.161113
	3	-1.226133	3	4.792421	3	3.987973	3	-1.279005	3	-.7645958	3	3.180411	3	2.245455	3	-1.856023
	4	-1.912751	4	5.514955	4	2.064946	4	-.1976559	4	-1.930395	4	4.582212	4	.8880769	4	-1.510867
	5	-1.837632	5	5.295742	5	1.681018	5	.2372926	5	-1.847769	5	4.576478	5	.4515251	5	-1.25602
	6	-2.870103	6	4.687238	6	.9293655	6	-.5169996	6	-3.005252	6	4.081625	6	-9.773347E-02	6	-1.895241
	7	-3.174469	7	4.688993	7	.5447032	7	-2.438231	7	-3.447735	7	3.876412	7	-.9323605	7	-2.784243
	8	-3.874569	8	3.691367	8	-4.226923E-03	8	-3.326639	8	-4.124175	8	3.042913	8	-1.75498	8	-3.626704
	9	-5.419289	9	2.547641	9	-2.405436	9	-5.068141	9	-5.509951	9	1.302046	9	-3.435275	9	-4.720884
	10	-6.766501	10	1.624422	10	-4.118811	10	-6.925516	10	-6.844823	10	-.441891	10	-4.959952	10	-5.934668
	11	-8.523232	11	.5891558	11	-6.046066	11	-8.373965	11	-8.537373	11	-1.980853	11	-7.030005	11	-7.456408
	12	-10.28128	12	-.6133925	12	-8.78102	12	-9.925515	12	-10.62075	12	-3.178471	12	-8.664633	12	-8.252366
	13	-11.9356	13	-.920674	13	-10.94092	13	-12.31433	13	-12.43644	13	-4.364111	13	-10.53631	13	-9.712137
	14	-13.11059	14	-1.195843	14	-12.42865	14	-13.24824	14	-13.79861	14	-4.999639	14	-11.74646	14	-11.3748
	15	-14.44458	15	-1.440938	15	-13.73746	15	-14.08811	15	-15.17349	15	-5.73598	15	-12.00954	15	-12.541
	16	-14.93132	16	-1.599725	16	-14.78061	16	-14.64641	16	-16.27145	16	-7.301517	16	-12.53856	16	-13.08143
	17	-15.26674	17	-1.549383	17	-15.13542	17	-14.48751	17	-17.49057	17	-7.670478	17	-12.0434	17	-12.62333
	18	-15.56863	18	-1.721574	18	-12.88246	18	-13.5037	18	-17.86252	18	-7.481203	18	-11.6363	18	-12.04355
	19	-15.44187	19	-1.06999	19	-11.41661	19	-12.51698	19	-17.88084	19	-8.311684	19	-10.89396	19	-10.90074
	20	-15.35199	20	.286113	20	-10.86713	20	-10.91253	20	-17.89061	20	-8.269833	20	-9.586682	20	-9.939988
	21	-15.28078	21	.7095715	21	-10.16965	21	-8.657095	21	-17.40144	21	-7.822504	21	-8.245884	21	-9.378293
	22	-14.88486	22	-5.860043E-02	22	-8.559155	22	-6.165715	22	-16.78207	22	-6.761996	22	-6.410121	22	-8.445736
	23	-14.20936	23	-.7289718	23	-7.064852	23	-4.602529	23	-15.8821	23	-5.422233	23	-3.912881	23	-7.151443
	24	-13.46345	24	-.4992774	24	-3.889052	24	-3.015749	24	-14.62738	24	-4.328093	24	-.3372555	24	-4.080987
	25	-12.82936	25	.6844647	25	.1870441	25	.1793858	25	-13.61817	25	-3.07068	25	7.246139	25	1.794042
	26	-11.47765	26	2.224	26	6.126096	26	4.374619	26	-11.27492	26	-1.462914	26	18.27247	26	11.52967
	27	-8.962208	27	3.828121	27	14.03798	27	10.62701	27	-7.491761	27	.8210529	27	30.46157	27	23.2778
	28	-4.898199	28	5.445233	28	23.73324	28	19.32818	28	-1.205763	28	5.276825	28	40.90149	28	33.70972
	29	1.048325	29	7.904139	29	33.33439	29	28.12556	29	7.644598	29	12.19238	29	48.62336	29	41.93206
	30	9.23644	30	12.06393	30	43.32877	30	36.27022	30	18.04265	30	21.35212	30	53.50176	30	46.8255
	31	17.68391	31	16.66154	31	50.22039	31	43.62082	31	27.59498	31	29.49152	31	54.90815	31	48.34672
	32	24.46554	32	20.63777	32	55.26769	32	48.69981	32	35.33296	32	35.21229	32	53.94983	32	47.69457
	33	29.78838	33	24.2181	33	56.79297	33	48.53209	33	40.53123	33	39.16977	33	50.54287	33	44.41039
	34	32.27894	34	26.97488	34	56.23189	34	47.2776	34	43.37445	34	40.81216	34	46.1993	34	40.04304
	35	34.09619	35	28.91876	35	53.23812	35	44.48308	35	43.69922	35	41.00598	35	41.29734	35	35.46391
	36	34.53821	36	29.63587	36	49.75435	36	41.06158	36	42.21968	36	39.44601	36	36.14478	36	31.5335
	37	33.93189	37	29.8745	37	46.80785	37	38.25313	37	39.66957	37	38.00027	37	31.36968	37	27.52016
	38	31.07957	38	28.31347	38	44.26635	38	36.34788	38	35.99752	38	35.51942	38	26.71234	38	23.50019
	39	27.29606	39	26.2544	39	39.53308	39	33.42323	39	31.74771	39	32.36482	39	22.63906	39	19.55194
	40	24.45011	40	24.64684	40	36.00528	40	28.83045	40	28.10892	40	29.32246	40	20.15341	40	16.17177
	41	21.22922	41	22.56022	41	31.51827	41	25.27766	41	23.48033	41	25.95308	41	20.99566	41	14.04993
	42	17.97738	42	20.63354	42	28.19686	42	21.98982	42	20.04211	42	21.91266	42	25.12734	42	15.01886
	43	14.44726	43	19.24447	43	27.01897	43	19.7844	43	15.86242	43	17.38724	43	32.25906	43	20.80798
	44	11.14561	44	18.03081	44	28.19384	44	21.7805	44	11.77974	44	14.38844	44	41.441	44	28.75848
	45	7.538257	45	15.87894	45	34.22343	45	27.54588	45	8.792724	45	13.3542	45	51.02787	45	38.58187
	46	5.260824	46	15.05015	46	42.62681	46	34.95547	46	7.76707	46	14.1889	46	59.48473	46	48.39739
	47	4.535162	47	15.04995	47	54.97564	47	44.98364	47	9.246845	47	16.34867	47	65.81557	47	55.84945
	48	5.457479	48	15.18937	48	65.48162	48	54.91024	48	13.17057	48	19.36871	48	69.4268	48	59.93578
	49	9.339465	49	16.44084	49	73.98219	49	62.09911	49	19.8862	49	24.21949	49	70.33411	49	61.55426
	50	14.85422	50	17.59959	50	78.21709	50	65.98208	50	27.75229	50	30.20803	50	68.35567	50	60.40734
	51	21.48875	51	20.42453	51	78.75459	51	67.09259	51	36.73664	51	36.57772	51	63.9228	51	56.96108
	52	28.26556	52	23.22706	52	77.87813	52	65.52967	52	45.00946	52	42.85132	52	58.84334	52	52.17076
	53	34.7306	53	27.01609	53	74.94353	53	62.12162	53	50.95166	53	47.84218	53	52.70813	53	46.83147
	54	39.93299	54	30.89523	54	71.40099	54	58.58966	54	54.99349	54	51.6581	54	45.94807	54	40.29917
	55	43.15216	55	33.37194	55	67.59853	55	54.46799	55	56.50374	55	53.42841	55	39.44253	55	34.56474
	56	44.34779	56	35.27087	56	60.80608	56	48.29346	56	55.74191	56	52.42888	56	33.07387	56	29.39404
	57	44.98993	57	37.60981	57	54.97002	57	41.86609	57	53.57049	57	50.22459	57	27.53275	57	24.21519
	58	43.38937	58	38.51371	58	46.77236	58	35.9376	58	48.63347	58	45.36412	58	22.18992	58	19.81079
	59	41.82624	59	37.65873	59	38.38125	59	29.58743	59	43.82129	59	40.33568	59	17.66724	59	16.22289
	60	39.64606	60	36.38664	60	31.28457	60	23.28167	60	38.72895	60	35.51741	60	14.35146	60	12.68603
	61	36.62795	61	35.13912	61	26.46247	61	18.67329	61	32.41448	61	30.92237	61	11.6429	61	9.403894
	62	33.01121	62	33.64492	62	22.31212	62	14.60504	62	26.98155	62	27.15073	62	9.481396	62	7.689315
	63	28.65502	63	31.64845	63	17.9654	63	11.69605	63	21.31368	63	22.82105	63	7.565758	63	5.848322
	64	25.25553	64	30.61422	64	14.51381	64	10.01983	64	16.4603	64	19.05125	64	6.46622	64	4.114441
	65	21.40648	65	28.30684	65	12.24423	65	9.017684	65	11.60644	65	13.43915	65	5.809124	65	3.219239
	66	17.85834	66	26.01962	66	11.14844	66	8.213602	66	7.678838	66	9.237272	66	5.620061	66	2.409087
	67	14.79433	67	24.00269	67	11.92239	67	7.474629	67	4.011977	67	7.585513	67	5.748739	67	2.15703
	68	11.58838	68	22.03346	68	12.09145	68	8.037435	68	1.312437	68	7.581517	68	5.021977	68	2.436832
	69	8.692798	69	19.98689	69	12.19274	69	8.778866	69	-.1441342	69	7.705833	69	4.87	69	2.311205
	70	6.815254	70	18.87066	70	11.24878	70	8.874401	70	-1.919443	70	6.67969	70	5.46889	70	2.039366
	71	5.288495	71	17.44471	71	11.83846	71	10.09541	71	-3.104707	71	4.841615	71	5.36598	71	1.487344
	72	4.024763	72	15.77715	72	13.98222	72	11.36617	72	-4.146113	72	3.396878	72	5.068375	72	1.486956
	73	2.751298	73	14.719	73	13.57655	73	11.48487	73	-4.627643	73	2.642459	73	4.867478	73	1.642146
	74	2.007479	74	14.86531	74	13.54076	74	12.21264	74	-4.287108	74	2.550244	74	4.909037	74	1.109344
	75	1.49431	75	14.56908	75	13.08745	75	12.59095	75	-4.197384	75	2.875968	75	4.787725	75	1.016759
	76	1.913955	76	14.66064	76	13.67917	76	13.09597	76	-4.050138	76	3.471881	76	4.461232	76	1.368216
	77	2.323379	77	15.20715	77	14.31736	77	12.9578	77	-3.334991	77	4.289771	77	3.93826	77	1.519697
	78	1.805966	78	15.33581	78	13.11113	78	13.48055	78	-2.400369	78	4.843886	78	3.444962	78	1.041696
	79	2.049419	79	16.03686	79	12.60277	79	13.27635	79	-1.938951	79	4.730347	79	3.35501	79	.9440375
	80	1.970752	80	16.25577	80	11.93688	80	12.13136	80	-1.491938	80	5.107451	80	2.865754	80	-.1557324
	81	3.223987	81	16.81679	81	11.43691	81	12.00231	81	-1.098177	81	5.700968	81	2.457154	81	-1.135656
	82	3.645205	82	16.77058	82	11.28245	82	11.93001	82	-1.404603	82	6.271452	82	1.975559	82	-1.58614
	83	4.218449	83	17.40046	83	10.22938	83	10.34232	83	-.9383469	83	5.931121	83	1.11728	83	-1.780647
	84	4.637584	84	17.87235	84	10.54177	84	9.70696	84	-1.546022	84	5.16403	84	.686177	84	-2.279248
	85	4.513112	85	17.88711	85	9.732885	85	8.658305	85	-1.769696	85	4.997203	85	1.316098E-02	85	-2.732685
	86	5.372083	86	18.2781	86	8.905481	86	8.112531	86	-2.349993	86	4.456269	86	-.3067121	86	-2.736776
	87	6.202607	87	18.21567	87	7.984383	87	8.013144	87	-2.507139	87	3.586545	87	-.8611693	87	-3.481311
	88	5.993421	88	17.55803	88	7.666788	88	8.75482	88	-3.259481	88	3.156576	88	-1.313679	88	-3.966552
	89	5.996817	89	17.24228	89	7.487696	89	8.747428	89	-4.137124	89	2.546257	89	-1.667295	89	-4.571088
	90	5.65009	90	16.80977	90	7.143694	90	7.779726	90	-4.473236	90	2.481981	90	-2.329037	90	-5.244071
	91	5.500557	91	16.18386	91	7.495418	91	7.699694	91	-5.087519	91	2.628224	91	-2.930133	91	-5.115416
	92	5.150285	92	14.88089	92	7.318399	92	7.032448	92	-5.086539	92	1.716976	92	-3.086253	92	-5.152339
	93	5.099477	93	14.66646	93	7.093695	93	5.995159	93	-5.688281	93	.8485011	93	-3.395249	93	-5.302729
	94	3.845969	94	13.89772	94	7.055664	94	6.200018	94	-6.255445	94	.6030928	94	-3.947244	94	-6.054039
	95	2.372455	95	12.62282	95	6.818649	95	6.522673	95	-6.603548	95	.3017709	95	-4.173871	95	-6.162819
	96	1.900675	96	11.82123	96	6.471934	96	6.278304	96	-6.733473	96	-4.223904E-02	96	-4.14298	96	-6.074237
	97	1.406384	97	11.67367	97	5.436819	97	6.33545	97	-7.025212	97	-.1701342	97	-4.173236	97	-6.252606
	98	.582991	98	11.20446	98	5.642706	98	7.524459	98	-7.184978	98	-.6911156	98	-4.129005	98	-6.337306
	99	-.1728241	99	10.80297	99	7.144173	99	8.569534	99	-7.785813	99	-1.147592	99	-3.856789	99	-6.214041
	100	-1.40206	100	10.67521	100	7.196998	100	8.740771	100	-8.054508	100	-1.496748	100	-3.838504	100	-6.154315
	101	-1.951527	101	10.32443	101	7.255129	101	9.700898	101	-8.133794	101	-1.246722	101	-3.798351	101	-6.250555
	102	-3.143089	102	9.614122	102	7.768377	102	9.881134	102	-8.233365	102	-.4173041	102	-3.877141	102	-6.613092
	103	-3.261991	103	9.66947	103	7.605453	103	9.518934	103	-7.937668	103	2.560174E-02	103	-3.560472	103	-6.359289
	104	-3.279255	104	9.110638	104	7.94861	104	9.717957	104	-7.57297	104	.5845473	104	-4.230166	104	-7.030815
	105	-3.883343	105	8.398255	105	8.210238	105	9.768035	105	-7.533854	105	.7951267	105	-4.691792	105	-7.392766
	106	-4.219205	106	7.912918	106	7.113016	106	9.172396	106	-8.018187	106	1.053488	106	-4.738955	106	-7.44325
	107	-3.640587	107	8.348085	107	6.405652	107	8.052727	107	-6.978763	107	1.564647	107	-5.712781	107	-8.384873
	108	-3.15381	108	8.852299	108	6.857202	108	8.354064	108	-6.776886	108	2.215658	108	-6.039145	108	-8.944314
	109	-2.796416	109	8.507191	109	6.071668	109	8.265635	109	-6.219151	109	2.586496	109	-6.642872	109	-9.303038
	110	-2.602486	110	8.867502	110	5.568636	110	7.887624	110	-6.283234	110	2.243359	110	-7.383446	110	-9.195268
	111	-2.646208	111	8.623785	111	4.741307	111	8.254902	111	-5.844609	111	2.523419	111	-7.679675	111	-9.941237
	112	-2.266002	112	7.622154	112	4.901093	112	8.442114	112	-6.250132	112	2.252703	112	-8.362203	112	-10.25587
	113	-1.764488	113	7.467356	113	4.520078	113	7.852901	113	-5.485574	113	1.884693	113	-8.765878	113	-10.73746
	114	-2.016832	114	7.722183	114	4.576015	114	7.72252	114	-6.346731	114	1.990645	114	-9.215472	114	-11.38807
	115	-2.545941	115	7.759554	115	4.8627	115	7.535131	115	-6.863289	115	1.483795	115	-9.336655	115	-11.88046
	116	-2.771265	116	7.723328	116	5.255113	116	7.211777	116	-6.813461	116	.3021713	116	-9.203558	116	-11.96131
	117	-2.687202	117	7.712167	117	4.129234	117	6.074788	117	-6.799464	117	.1377951	117	-9.605982	117	-12.09628
	118	-2.821249	118	6.853801	118	3.964835	118	6.474503	118	-7.136835	118	.6956174	118	-9.942578	118	-12.05653
	119	-3.397832	119	6.488884	119	3.303954	119	6.153986	119	-7.460209	119	.8356015	119	-9.914075	119	-11.72453
	120	-3.682569	120	7.067955	120	2.222071	120	5.934813	120	-8.104774	120	1.040902	120	-9.715188	120	-11.96864
	121	-3.742245	121	7.295867	121	1.50744	121	6.617295	121	-8.33952	121	1.164473	121	-9.77663	121	-12.1223
	122	-3.931045	122	6.735673	122	1.577631	122	6.653783	122	-9.120637	122	5.400836E-02	122	-10.29082	122	-12.44617
	123	-4.046535	123	6.703204	123	1.996666	123	5.387161	123	-9.048064	123	-.6831387	123	-9.979847	123	-12.38311
	124	-3.694407	124	7.080831	124	1.177076	124	5.053407	124	-9.688621	124	-1.019024	124	-10.51351	124	-12.78372
	125	-3.598521	125	7.065369	125	1.132979	125	4.813579	125	-9.595797	125	-.8263088	125	-10.56141	125	-12.8092
	126	-3.598599	126	6.933856	126	1.791524	126	4.287734	126	-9.215241	126	-.6365509	126	-10.79404	126	-12.61408
	127	-3.442277	127	6.99936	127	1.652827	127	3.87296	127	-9.639826	127	-.4893338	127	-10.83079	127	-12.83793
	128	-3.617748	128	6.490442	128	1.502282	128	4.552233	128	-9.563178	128	-.503319	128	-10.74224	128	-12.53802
	129	-3.943763	129	5.321637	129	.9256992	129	4.380058	129	-9.672803	129	-1.446521	129	-10.57993	129	-12.03749
	130	-3.874087	130	5.395127	130	7.360534E-02	130	4.07366	130	-10.04908	130	-2.369863	130	-10.40999	130	-12.15164
	131	-4.03966	131	5.505325	131	-5.561956E-02	131	4.246198	131	-10.41323	131	-2.541778	131	-10.71622	131	-12.14259
	132	-4.461934	132	5.138673	132	-.2184395	132	3.227103	132	-10.74108	132	-2.862832	132	-10.50231	132	-12.27176
	133	-4.739573	133	5.097292	133	-.3322379	133	1.765735	133	-10.6637	133	-3.486657	133	-10.4398	133	-11.96497
	134	-4.867346	134	5.114983	134	-.4226362	134	1.12152	134	-10.84939	134	-3.463731	134	-10.42201	134	-12.63041
	135	-5.481637	135	4.540263	135	-.6962878	135	1.015124	135	-10.49857	135	-2.526083	135	-10.4232	135	-12.97281
	136	-5.590825	136	4.666434	136	-.2621451	136	.324009	136	-10.36303	136	-2.102092	136	-10.68948	136	-12.67564
	137	-5.884545	137	5.463278	137	-1.326431	137	-.1342772	137	-10.46596	137	-1.458975	137	-11.06692	137	-13.11427
	138	-5.709547	138	5.334193	138	-1.589457	138	5.345821E-02	138	-10.17856	138	-1.365047	138	-11.09316	138	-12.90654
	139	-6.07625	139	4.714966	139	-1.828541	139	-.6307387	139	-10.69756	139	-2.267488	139	-11.6103	139	-13.03291
	140	-5.718722	140	4.474289	140	-1.791955	140	-1.231552	140	-10.28366	140	-1.847651	140	-11.53889	140	-13.43108
	141	-5.858363	141	4.474295	141	-2.601745	141	-.2929218	141	-10.13061	141	-2.248998	141	-11.78465	141	-13.67642
	142	-6.038836	142	4.525541	142	-2.841366	142	-.1066842	142	-9.694051	142	-2.177467	142	-12.03366	142	-13.78276
	143	-5.825006	143	4.575669	143	-3.426074	143	-.2925078	143	-9.684307	143	-1.840825	143	-11.82326	143	-13.81352
	144	-6.432436	144	3.828094	144	-4.219582	144	-.6038913	144	-9.4951	144	-1.471539	144	-12.05581	144	-14.23953
	145	-5.998839	145	3.162524	145	-3.535714	145	-1.076654	145	-9.15588	145	-1.755674	145	-12.13346	145	-14.31404
	146	-6.495692	146	2.188715	146	-2.794168	146	-2.39772	146	-9.640766	146	-2.53896	146	-11.75102	146	-13.71756
	147	-6.540792	147	3.112624	147	-2.852679	147	-2.981997	147	-8.960783	147	-2.429677	147	-11.79703	147	-13.29244
	148	-6.121071	148	4.147736	148	-3.163139	148	-2.499615	148	-8.733102	148	-2.539184	148	-11.42301	148	-13.00598
	149	-6.14495	149	4.199549	149	-4.10447	149	-1.773745	149	-9.062841	149	-1.829693	149	-11.32864	149	-12.52919
	150	-6.824229	150	4.335508	150	-4.79037	150	-2.034662	150	-8.569522	150	-1.100916	150	-10.93016	150	-12.31187
	151	-6.30104	151	4.99182	151	-5.473513	151	-1.702169	151	-8.211398	151	-.6626566	151	-10.45875	151	-13.18123
	152	-7.572861	152	4.027413	152	-5.548365	152	-1.866119	152	-8.153622	152	-.8508024	152	-9.97951	152	-12.70856
	153	-6.430191	153	4.05078	153	-5.669635	153	-2.884653	153	-8.241447	153	-1.152083	153	-9.455885	153	-12.21991
	154	-6.516029	154	3.940379	154	-5.655144	154	-3.670452	154	-8.401529	154	-.4134704	154	-9.509073	154	-12.08923
	155	-7.232917	155	3.521164	155	-5.194886	155	-3.876451	155	-7.46129	155	-.2739688	155	-9.558518	155	-10.87127
	156	-7.427851	156	3.484322	156	-5.368175	156	-4.655713	156	-7.442316	156	-.4994008	156	-9.305523	156	-10.54739
	157	-7.274659	157	3.672391	157	-6.382126	157	-5.460994	157	-6.966585	157	-.436148	157	-8.998368	157	-10.87997
	158	-6.527634	158	3.477468	158	-6.210865	158	-4.969818	158	-6.362187	158	.6522865	158	-8.870193	158	-11.08747
	159	-6.242848	159	3.208235	159	-5.479218	159	-5.428224	159	-6.446656	159	.2229715	159	-8.720572	159	-11.30918
	160	-5.89655	160	3.82098	160	-4.546075	160	-6.378839	160	-5.966207	160	-.9524603	160	-9.001587	160	-11.01687
	161	-6.074165	161	3.868866	161	-5.028623	161	-5.643943	161	-6.394262	161	-2.454947	161	-9.332556	161	-11.113
	162	-5.974642	162	3.64249	162	-5.47734	162	-5.421459	162	-6.352576	162	-3.915845	162	-9.484384	162	-10.67989
	163	-5.687437	163	3.535339	163	-5.863387	163	-6.173014	163	-6.364746	163	-4.153075	163	-9.101645	163	-10.837
	164	-5.566475	164	4.038631	164	-6.313761	164	-6.672246	164	-6.313384	164	-3.388055	164	-9.278584	164	-11.43591
	165	-5.695859	165	3.815891	165	-5.368767	165	-6.004082	165	-5.957773	165	-2.773175	165	-9.389726	165	-11.47371
	166	-6.245723	166	3.173854	166	-5.460892	166	-6.66988	166	-5.851915	166	-2.651081	166	-9.414611	166	-11.80838
	167	-6.215177	167	3.522437	167	-5.589823	167	-6.450312	167	-5.687708	167	-1.728019	167	-9.253797	167	-11.79984
	168	-6.323692	168	2.990107	168	-5.771944	168	-5.329743	168	-5.046555	168	-1.055875	168	-9.590701	168	-11.84387
	169	-6.485203	169	3.321402	169	-5.743616	169	-5.212414	169	-4.850349	169	-1.293737	169	-10.0204	169	-11.351
	170	-6.660522	170	4.159502	170	-5.777546	170	-5.768135	170	-4.852372	170	-1.443289	170	-9.9234	170	-11.54068
	171	-6.452234	171	4.628211	171	-5.058149	171	-5.810869	171	-4.836725	171	-1.520084	171	-10.02954	171	-12.31254
	172	-6.333117	172	3.797165	172	-5.994102	172	-5.437025	172	-4.224479	172	-2.755221	172	-9.969682	172	-12.69096
	173	-6.680704	173	3.513913	173	-6.990502	173	-6.2542	173	-4.415187	173	-2.712532	173	-9.659784	173	-12.67967
	174	-6.349047	174	3.641193	174	-6.38769	174	-6.499732	174	-4.405085	174	-1.875266	174	-9.666605	174	-12.56436
	175	-6.443307	175	2.805125	175	-6.46479	175	-6.118729	175	-4.501855	175	-1.294816	175	-9.837753	175	-12.40144
	176	-6.207479	176	2.903647	176	-6.179575	176	-5.97217	176	-4.113409	176	-1.63212	176	-9.651307	176	-11.84813
	177	-6.08531	177	3.201581	177	-6.440147	177	-5.516922	177	-3.734906	177	-2.645202	177	-9.446538	177	-11.77564
	178	-5.942546	178	3.029663	178	-6.016055	178	-4.733054	178	-4.045187	178	-3.760669	178	-8.854753	178	-12.00084
	179	-5.759152	179	2.907923	179	-6.652857	179	-4.59776	179	-3.573292	179	-4.141092	179	-8.287912	179	-11.41934
	180	-5.780182	180	3.096026	180	-6.954232	180	-5.750508	180	-4.396152	180	-3.574904	180	-8.570368	180	-11.20241
	181	-5.835889	181	3.507423	181	-6.178207	181	-6.119049	181	-4.457213	181	-3.622009	181	-8.450933	181	-10.61047
	182	-5.583727	182	3.111802	182	-6.417093	182	-6.101977	182	-4.223646	182	-4.478661	182	-7.81221	182	-10.25937
	183	-5.755499	183	3.142787	183	-5.952175	183	-7.124815	183	-4.622526	183	-6.025007	183	-7.158148	183	-10.07267
	184	-6.177709	184	3.289417	184	-5.836981	184	-7.312684	184	-4.682582	184	-6.499952	184	-7.258873	184	-10.30707
	185	-6.184259	185	3.152593	185	-6.425729	185	-6.423585	185	-5.135198	185	-6.603457	185	-7.113571	185	-9.892823
	186	-6.461925	186	2.458198	186	-6.831209	186	-6.880242	186	-5.837941	186	-5.948953	186	-7.079729	186	-9.499086
	187	-6.159622	187	3.395834	187	-6.188719	187	-6.388554	187	-5.603306	187	-5.161754	187	-7.019929	187	-9.649995
	188	-6.193929	188	2.573682	188	-4.933288	188	-5.877429	188	-5.548488	188	-4.566197	188	-7.188653	188	-9.76947
	189	-6.406657	189	2.354613	189	-4.651796	189	-6.15307	189	-5.618562	189	-4.888953	189	-7.504791	189	-9.72146
	190	-6.955363	190	2.178165	190	-3.723414	190	-6.413409	190	-5.612875	190	-5.119073	190	-7.576213	190	-10.02588
	191	-6.467606	191	3.00547	191	-3.502803	191	-6.672419	191	-5.345606	191	-4.862304	191	-8.143752	191	-10.13632
	192	-6.473708	192	2.66608	192	-2.874837	192	-6.254638	192	-4.5105	192	-4.526124	192	-8.123243	192	-10.40308
	193	-6.413197	193	2.241325	193	-3.310153	193	-6.691412	193	-4.515215	193	-4.988257	193	-8.125829	193	-10.55326
	194	-6.486069	194	2.249658	194	-2.855696	194	-6.050833	194	-4.480729	194	-4.725473	194	-8.209257	194	-10.48222
	195	-6.542861	195	1.085727	195	-3.009964	195	-5.807251	195	-4.170087	195	-4.516116	195	-8.613308	195	-10.21063
	196	-6.845806	196	1.418707	196	-3.549293	196	-5.918521	196	-4.161078	196	-5.185536	196	-8.725223	196	-9.825699
	197	-7.129321	197	1.424699	197	-3.148439	197	-6.676747	197	-3.542935	197	-5.947779	197	-8.307861	197	-10.03708
	198	-6.251235	198	1.797272	198	-2.485401	198	-6.103952	198	-3.512031	198	-7.280516	198	-8.553971	198	-10.64603
	199	-6.457869	199	1.694944	199	-2.274446	199	-5.91348	199	-4.04871	199	-7.372663	199	-8.411069	199	-10.91929
	200	-6.947627	200	1.939148	200	-2.324299	200	-6.470748	200	-3.465626	200	-6.721393	200	-8.269766	200	-11.05104
	201	-7.706044	201	1.433967	201	-2.235669	201	-6.744308	201	-3.497607	201	-6.094603	201	-8.490884	201	-10.95093
	202	-7.092545	202	1.718213	202	-1.892401	202	-7.0483	202	-3.175045	202	-5.765824	202	-8.344181	202	-10.67986
	203	-7.286901	203	1.950861	203	-2.264104	203	-7.639132	203	-3.591479	203	-5.299947	203	-8.172299	203	-10.09063
	204	-6.742427	204	2.44155	204	-1.934249	204	-7.693586	204	-3.525185	204	-4.487158	204	-8.065775	204	-10.23285
	205	-6.829931	205	1.829412	205	-2.776888	205	-7.017077	205	-3.661199	205	-4.518641	205	-7.677114	205	-10.23253
	206	-7.452012	206	1.264093	206	-2.796192	206	-7.032634	206	-3.745359	206	-5.002295	206	-7.66628	206	-10.27255
	207	-6.020875	207	2.695782	207	-2.764803	207	-7.438766	207	-3.60769	207	-4.525611	207	-7.825579	207	-10.40094
	208	-6.437451	208	2.15587	208	-1.944828	208	-6.705841	208	-3.663383	208	-4.139382	208	-7.978018	208	-10.51856
	209	-6.066434	209	1.931402	209	-1.939741	209	-6.099615	209	-3.46575	209	-3.765567	209	-7.481714	209	-10.40837
	210	-5.408962	210	2.325521	210	-1.740125	210	-6.144992	210	-3.640247	210	-4.016698	210	-7.768878	210	-10.69691
	211	-5.800545	211	1.709818	211	-1.36928	211	-4.921201	211	-3.110283	211	-4.113581	211	-7.999934	211	-10.88341
	212	-5.197723	212	1.851324	212	-1.078444	212	-4.82345	212	-3.230576	212	-4.778806	212	-8.031437	212	-10.67932
	213	-5.081247	213	2.090316	213	-1.314331	213	-5.581375	213	-3.399659	213	-5.308492	213	-8.153852	213	-10.56199
	214	-4.719929	214	2.562897	214	-.1693088	214	-5.40743	214	-2.931773	214	-4.394179	214	-8.197702	214	-10.71487
	215	-4.734391	215	2.493162	215	-.4989616	215	-5.089131	215	-3.067226	215	-4.299067	215	-8.271461	215	-10.53316
	216	-5.280678	216	2.233792	216	-.2591106	216	-5.006194	216	-2.891738	216	-4.077559	216	-8.251418	216	-10.59405
	217	-5.276679	217	2.154462	217	-.625495	217	-5.232142	217	-2.977456	217	-4.230721	217	-7.750958	217	-10.52177
	218	-4.658732	218	1.957101	218	-.7005227	218	-4.279342	218	-3.013087	218	-4.041352	218	-7.876456	218	-10.51318
	219	-4.511819	219	2.203808	219	-.9402753	219	-4.081224	219	-3.028072	219	-3.747341	219	-7.5296	219	-10.00878
	220	-4.897834	220	2.86399	220	-1.123091	220	-4.765304	220	-2.876559	220	-3.183054	220	-7.653682	220	-9.459806
	221	-5.501466	221	2.963601	221	-1.665603	221	-4.333743	221	-2.536442	221	-2.379723	221	-7.391405	221	-9.434598
	222	-5.92428	222	2.258574	222	-2.375455	222	-4.527313	222	-2.886714	222	-2.372218	222	-7.135362	222	-9.649853
	223	-5.313436	223	.9109331	223	-2.27991	223	-5.384187	223	-2.854951	223	-2.526745	223	-6.977911	223	-9.728507
	224	-4.913323	224	.1136676	224	-1.776695	224	-6.086853	224	-2.249229	224	-2.097571	224	-6.992815	224	-9.861197
	225	-5.382094	225	-.2936014	225	-2.048166	225	-6.174992	225	-2.351471	225	-2.32729	225	-7.484767	225	-10.12162
	226	-6.06162	226	-.4263196	226	-3.000782	226	-6.678003	226	-2.46905	226	-2.055316	226	-7.503622	226	-9.904341
	227	-5.48795	227	-.2438216	227	-3.44429	227	-6.315178	227	-2.541872	227	-2.548858	227	-7.710935	227	-9.957979
	228	-5.560923	228	-1.434274	228	-3.305917	228	-5.622755	228	-2.944989	228	-2.848811	228	-8.082591	228	-9.836471
	229	-5.093061	229	-1.514302	229	-3.700288	229	-6.129924	229	-2.620269	229	-3.626807	229	-7.707583	229	-9.395802
	230	-5.647752	230	-1.546461	230	-3.405849	230	-7.006587	230	-2.636655	230	-4.012315	230	-7.987374	230	-9.615488
	231	-5.269076	231	-1.042205	231	-3.430121	231	-7.281568	231	-3.102888	231	-3.907425	231	-7.967267	231	-9.858423
	232	-5.098165	232	-1.133751	232	-2.900531	232	-7.25409	232	-2.946071	232	-3.315173	232	-7.614725	232	-9.616405
	233	-5.714229	233	-2.057765	233	-3.051518	233	-7.432185	233	-3.290513	233	-3.241796	233	-7.504062	233	-9.73305
	234	-5.481328	234	-2.733274	234	-2.844833	234	-7.239885	234	-2.728145	234	-3.66185	234	-7.031752	234	-10.11989
	235	-6.340845	235	-3.945203	235	-3.339169	235	-6.902064	235	-3.190036	235	-3.649976	235	-7.120625	235	-9.901124
	236	-6.685753	236	-4.290749	236	-3.55998	236	-7.33875	236	-3.129223	236	-3.339058	236	-6.722781	236	-9.553659
	237	-6.51353	237	-4.825691	237	-3.557982	237	-6.776541	237	-2.92452	237	-2.765379	237	-6.7527	237	-9.675517
	238	-6.829533	238	-5.229553	238	-2.448522	238	-6.196935	238	-3.088666	238	-2.131999	238	-6.506508	238	-9.410417
	239	-7.101701	239	-6.16917	239	-2.11963	239	-5.657361	239	-2.880226	239	-1.882772	239	-6.391684	239	-9.239847
	240	-7.169244	240	-6.502106	240	-2.655595	240	-5.597275	240	-2.863579	240	-1.636212	240	-6.390806	240	-9.83494
	241	-7.205831	241	-6.85629	241	-2.626455	241	-5.320723	241	-2.574059	241	-2.08891	241	-6.271274	241	-10.15234
	242	-7.175138	242	-7.469492	242	-2.044126	242	-4.576446	242	-2.646902	242	-1.990547	242	-6.700078	242	-10.19942
	243	-7.123795	243	-7.796674	243	-1.610493	243	-5.232344	243	-3.006592	243	-2.21133	243	-6.836187	243	-9.857291
	244	-6.639282	244	-8.830888	244	-.9437643	244	-5.985505	244	-2.467483	244	-2.291249	244	-6.759478	244	-10.36922
	245	-6.557557	245	-10.00578	245	-.6017916	245	-6.15715	245	-2.507645	245	-2.315802	245	-6.904773	245	-10.48542
	246	-6.743611	246	-10.54614	246	-1.426842	246	-6.717517	246	-2.847347	246	-2.958448	246	-6.743539	246	-10.07121
	247	-7.0439	247	-10.64488	247	-1.634787	247	-7.27148	247	-2.833775	247	-3.791491	247	-6.708426	247	-9.965103
	248	-7.24073	248	-11.11938	248	-1.642044	248	-6.644659	248	-3.221131	248	-3.863269	248	-6.888759	248	-9.509872
	249	-7.070971	249	-11.51874	249	-1.980663	249	-5.796515	249	-3.08132	249	-3.665329	249	-6.450022	249	-9.414227
	250	-7.836727	250	-12.32953	250	-2.275671	250	-5.698763	250	-3.443511	250	-2.994876	250	-5.983534	250	-9.473701
	251	-7.874568	251	-13.1073	251	-2.503574	251	-5.108181	251	-3.133934	251	-2.533596	251	-5.984012	251	-9.938237
	252	-8.118931	252	-14.21722	252	-1.840271	252	-5.131797	252	-3.681341	252	-2.463199	252	-6.249507	252	-9.771623
	253	-8.76289	253	-13.91111	253	-1.359062	253	-6.167542	253	-3.497574	253	-2.631535	253	-5.924675	253	-9.542834
	254	-8.785621	254	-13.70823	254	-1.07952	254	-6.081866	254	-3.453637	254	-2.248205	254	-6.035403	254	-9.578719
	255	-8.753613	255	-14.30902	255	-1.471556	255	-5.186579	255	-3.556423	255	-2.7098	255	-5.982012	255	-9.279128
	256	-9.077977	256	-15.55888	256	-2.247273	256	-5.213158	256	-3.648033	256	-2.360522	256	-5.825222	256	-8.997935
	257	-9.421332	257	-16.03822	257	-2.462991	257	-5.570602	257	-3.955605	257	-2.330242	257	-5.899153	257	-9.240388
	258	-9.440649	258	-16.42022	258	-1.483973	258	-5.607958	258	-4.152674	258	-2.803289	258	-5.83756	258	-9.338865
	259	-9.387541	259	-17.2267	259	-1.477789	259	-5.41246	259	-3.773955	259	-3.140102	259	-5.927712	259	-8.917762
	260	-9.494699	260	-17.49172	260	-2.264628	260	-4.894978	260	-4.289151	260	-3.158867	260	-6.353605	260	-8.511313
	261	-9.181918	261	-17.51783	261	-2.099971	261	-4.551787	261	-4.219125	261	-3.25098	261	-6.650863	261	-8.856166
	262	-9.38948	262	-18.34102	262	-1.59318	262	-4.177292	262	-4.678046	262	-3.575815	262	-6.633541	262	-9.157963
	263	-9.454646	263	-18.34935	263	-1.737954	263	-4.847915	263	-4.288018	263	-3.942274	263	-6.461683	263	-9.316234
	264	-9.143354	264	-18.11819	264	-1.120957	264	-4.718295	264	-4.200108	264	-3.730765	264	-6.482119	264	-9.080117
	265	-9.080493	265	-18.56701	265	-1.336996	265	-4.146261	265	-4.147911	265	-3.607006	265	-6.31575	265	-8.488602
	266	-8.971897	266	-18.98915	266	-1.784845	266	-4.06148	266	-3.819076	266	-2.653374	266	-6.291777	266	-7.916604
	267	-9.246716	267	-19.01204	267	-2.506457	267	-4.531379	267	-3.623647	267	-1.530292	267	-6.006297	267	-7.857255
	268	-9.267621	268	-19.08785	268	-.8759521	268	-3.748319	268	-3.257549	268	-.9764576	268	-5.502998	268	-8.239226
	269	-9.516048	269	-19.37811	269	-.6807629	269	-3.619271	269	-3.753005	269	-.8465933	269	-5.069103	269	-8.175004
	270	-9.503371	270	-19.22641	270	-1.515097	270	-3.619118	270	-3.934105	270	-.7942086	270	-4.799926	270	-8.2314
	271	-9.611966	271	-19.58707	271	-1.588164	271	-3.080991	271	-3.681712	271	-1.516113	271	-4.695064	271	-8.140399
	272	-9.871078	272	-20.50716	272	-2.088777	272	-2.346296	272	-3.99224	272	-2.747917	272	-4.890504	272	-7.769488
	273	-10.10456	273	-20.8406	273	-.9486294	273	-2.098869	273	-3.952773	273	-2.6284	273	-4.796959	273	-7.114027
	274	-9.77112	274	-20.93239	274	.7007707	274	-2.444517	274	-4.312431	274	-2.501605	274	-4.456151	274	-7.106527
	275	-9.595847	275	-20.71114	275	.7531214	275	-1.235931	275	-4.67618	275	-2.236876	275	-4.455983	275	-6.851828
	276	-9.920639	276	-20.89895	276	.5492228	276	-1.333403	276	-4.367529	276	-2.272228	276	-3.969567	276	-6.857601
	277	-9.661548	277	-20.77862	277	-3.418275E-02	277	-.3597543	277	-4.337582	277	-2.620605	277	-4.402699	277	-6.857099
	278	-9.496991	278	-21.25784	278	-.1633646	278	.2890642	278	-3.947439	278	-2.627484	278	-4.287954	278	-7.07192
	279	-9.739202	279	-22.14368	279	.4607362	279	-.4043768	279	-3.897853	279	-3.29741	279	-4.154614	279	-6.743597
	280	-9.939161	280	-22.29652	280	.2069596	280	-1.159977	280	-3.403289	280	-2.522822	280	-3.988494	280	-6.895131
	281	-9.924548	281	-22.19834	281	1.573743	281	-1.613531	281	-3.73558	281	-1.720361	281	-3.970984	281	-7.028543
	282	-10.17893	282	-22.23166	282	1.191529	282	-1.123119	282	-3.706755	282	-1.781989	282	-3.865108	282	-6.72312
	283	-10.22867	283	-22.15648	283	1.176984	283	-.9266824	283	-3.578477	283	-1.81318	283	-3.85906	283	-6.093558
	284	-10.44305	284	-22.36563	284	1.962499	284	-6.128961E-02	284	-2.987889	284	-1.755162	284	-3.480512	284	-6.513403
	285	-10.93285	285	-22.85353	285	2.252942	285	.6629855	285	-3.027431	285	-1.252689	285	-3.202954	285	-6.267494
	286	-10.97801	286	-22.83173	286	1.598628	286	1.099644	286	-2.864034	286	-1.287182	286	-2.818664	286	-5.854944
	287	-10.5415	287	-22.33571	287	1.786698	287	1.265347	287	-3.414837	287	-.31617	287	-3.042994	287	-6.062102
	288	-10.47638	288	-22.44971	288	3.019253	288	2.56141	288	-2.716005	288	-.5454051	288	-2.76572	288	-5.869888
	289	-10.83601	289	-22.63966	289	3.229976	289	1.672686	289	-2.706546	289	-1.413077	289	-3.151141	289	-5.46033
	290	-10.7769	290	-22.66973	290	3.529164	290	1.884979	290	-2.348906	290	-1.257647	290	-2.818384	290	-5.69488
	291	-10.85329	291	-22.92784	291	3.003245	291	1.650955	291	-2.248535	291	-.9383754	291	-2.676054	291	-5.899117
	292	-10.64074	292	-23.33778	292	3.248058	292	2.041716	292	-2.105335	292	-.2934314	292	-3.150112	292	-5.529645
	293	-10.51613	293	-23.02948	293	3.306936	293	2.217885	293	-2.058115	293	-.8422452	293	-2.966413	293	-4.860186
	294	-10.44572	294	-22.59911	294	3.415578	294	2.424729	294	-2.162246	294	-3.139679	294	-3.245098	294	-4.750841
	295	-10.38394	295	-23.14387	295	3.963535	295	3.346094	295	-2.605002	295	-4.359418	295	-3.186923	295	-4.492314
	296	-10.81247	296	-23.17022	296	4.101206	296	3.06036	296	-3.15252	296	-4.534932	296	-2.936563	296	-4.39587
	297	-10.85043	297	-22.33345	297	3.745122	297	3.078097	297	-2.901436	297	-3.55943	297	-2.457469	297	-4.212193
	298	-10.51469	298	-22.36933	298	3.831897	298	3.686131	298	-2.741755	298	-3.066747	298	-2.010383	298	-3.636345
	299	-10.68849	299	-22.9603	299	4.210389	299	3.806968	299	-2.887863	299	-2.477809	299	-2.095439	299	-3.141772
	300	-10.53511	300	-22.38747	300	3.195002	300	3.315177	300	-2.607402	300	-2.125533	300	-1.605121	300	-2.739825
	301	-11.66088	301	-23.00337	301	3.864682	301	2.984098	301	-2.633967	301	-2.071557	301	-1.55182	301	-3.707407
	302	-11.21282	302	-22.83346	302	3.479203	302	3.270051	302	-2.76662	302	-1.647373	302	-.9441588	302	-4.040701
	303	-10.91136	303	-22.3786	303	3.456319	303	2.701779	303	-2.364316	303	-1.344556	303	-.9142658	303	-4.004888
	304	-11.03388	304	-21.90768	304	3.626287	304	3.281226	304	-1.967263	304	-.4883748	304	-1.361907	304	-4.257673
	305	-11.15505	305	-22.01148	305	4.10063	305	4.683905	305	-1.787724	305	.5053605	305	-1.242863	305	-3.932073
	306	-11.41786	306	-22.37478	306	4.680667	306	4.527154	306	-1.448117	306	.4815408	306	-1.18946	306	-3.905148
	307	-10.84306	307	-21.65953	307	4.638801	307	4.586447	307	-1.539258	307	.7326571	307	-1.438226	307	-3.863533
	308	-10.52185	308	-21.6822	308	4.580033	308	5.943204	308	-1.16154	308	.4295439	308	-1.429975	308	-4.079865
	309	-10.40549	309	-21.55611	309	4.959624	309	6.684057	309	-1.353527	309	5.497777E-02	309	-1.222612	309	-4.068851
	310	-9.598619	310	-21.34197	310	5.002692	310	6.986045	310	-1.164547	310	-1.338535	310	-.6524848	310	-3.815663
	311	-9.173441	311	-21.38291	311	4.914834	311	7.173711	311	-1.343809	311	-1.141788	311	-.9038305	311	-4.445302
	312	-9.46784	312	-21.64532	312	5.404391	312	7.211456	312	-.9980506	312	-1.071595	312	-.8651835	312	-4.062157
	313	-9.726528	313	-21.45815	313	6.111396	313	6.532465	313	-.6784828	313	-.3346615	313	-1.185405	313	-3.801905
	314	-9.238541	314	-20.41681	314	6.366655	314	6.276217	314	-.4987509	314	.3698091	314	-1.269965	314	-3.646862
	315	-8.837893	315	-20.8084	315	5.482892	315	7.431956	315	-.265506	315	8.274675E-02	315	-.8603269	315	-3.75096
	316	-9.368845	316	-20.76897	316	5.114433	316	7.387644	316	-.5289366	316	-.4934545	316	-1.073511	316	-3.865554
	317	-9.160908	317	-20.21032	317	6.296601	317	7.875867	317	-.8976918	317	-.7484182	317	-.9009132	317	-4.20462
	318	-8.771502	318	-19.79556	318	6.806123	318	8.421529	318	-.6616278	318	-.3096322	318	-1.036764	318	-4.280748
	319	-8.637615	319	-19.41273	319	5.887517	319	8.725103	319	-.6983681	319	-.3359713	319	-1.183946	319	-3.644877
	320	-8.140239	320	-18.42661	320	6.053257	320	8.266507	320	-.878097	320	-.3321086	320	-.9623344	320	-3.26348
	321	-8.631936	321	-17.59895	321	6.254596	321	8.39984	321	-.9880466	321	7.871345E-02	321	-.935828	321	-3.557777
	322	-8.411538	322	-18.16625	322	6.795672	322	8.484929	322	-1.214896	322	-.1844738	322	-.8091263	322	-3.394104
	323	-7.864484	323	-18.8611	323	6.831725	323	8.004763	323	-1.02743	323	-.4265347	323	-.8687	323	-3.164533
	324	-7.635453	324	-18.76008	324	6.845365	324	7.375162	324	-1.642859	324	6.842954E-02	324	-.9596849	324	-3.015375
	325	-7.059563	325	-17.92954	325	6.633646	325	8.247914	325	-1.921398	325	.4067084	325	-1.23056	325	-3.005156
	326	-7.375009	326	-17.49375	326	5.890097	326	8.212848	326	-1.616645	326	.566165	326	-1.200727	326	-3.133755
	327	-6.916194	327	-16.52824	327	6.197733	327	8.164484	327	-1.743812	327	.5971432	327	-1.171538	327	-3.486868
	328	-6.610518	328	-16.66336	328	6.849154	328	8.537725	328	-1.739169	328	.2616535	328	-1.69971	328	-3.808687
	329	-6.675914	329	-17.47893	329	6.140361	329	7.755218	329	-1.777162	329	.1069049	329	-2.004504	329	-3.658031
	330	-6.52169	330	-16.92663	330	6.3115	330	7.321193	330	-1.074229	330	-6.254078E-02	330	-2.162006	330	-3.765251
	331	-7.185832	331	-16.64147	331	6.217883	331	7.530581	331	-1.130383	331	-6.509757E-02	331	-2.573799	331	-3.818406
	332	-6.812502	332	-16.48878	332	5.874299	332	8.29247	332	-1.382951	332	.4228965	332	-2.202185	332	-3.539859
	333	-6.906564	333	-16.75334	333	5.876113	333	8.216711	333	-1.605372	333	.5781574	333	-2.184716	333	-3.501474
	334	-7.061744	334	-16.11073	334	4.918433	334	8.397577	334	-1.966578	334	.7062206	334	-2.079739	334	-3.518819
	335	-7.089386	335	-16.10602	335	5.888999	335	8.785517	335	-1.771289	335	.823993	335	-1.92882	335	-3.663509
	336	-7.203302	336	-15.29909	336	6.070987	336	8.166827	336	-1.426197	336	.4860204	336	-1.929206	336	-3.357583
	337	-6.927785	337	-14.28408	337	5.703608	337	8.361415	337	-1.667144	337	.9528358	337	-1.715937	337	-3.941971
	338	-6.508254	338	-14.23016	338	5.417824	338	9.104303	338	-1.941002	338	1.755016	338	-1.391575	338	-3.953335
	339	-6.746216	339	-14.62609	339	4.626321	339	9.520799	339	-2.355891	339	2.135505	339	-1.158165	339	-4.258578
	340	-6.434611	340	-14.8633	340	4.562487	340	8.989991	340	-1.961984	340	1.679198	340	-1.170952	340	-4.358798
	341	-6.451132	341	-14.60998	341	3.663468	341	9.02792	341	-2.154729	341	1.05694	341	-1.165116	341	-4.566641
	342	-5.999029	342	-14.55066	342	5.051753	342	8.861036	342	-2.669029	342	.9107462	342	-.8669401	342	-4.614993
	343	-5.626534	343	-14.49995	343	5.90489	343	7.793715	343	-3.01944	343	.2239156	343	-1.062854	343	-4.464811
	344	-4.975572	344	-13.97755	344	5.970762	344	7.909571	344	-3.192761	344	.4614833	344	-1.096798	344	-4.481501
	345	-4.762249	345	-14.18838	345	5.19894	345	8.654987	345	-3.129403	345	.8632889	345	-1.301914	345	-4.471441
	346	-5.271821	346	-14.24316	346	4.690252	346	8.552675	346	-3.800092	346	.8137153	346	-1.493411	346	-4.061268
	347	-5.028273	347	-13.67746	347	5.154017	347	8.919185	347	-2.982574	347	.927449	347	-1.612922	347	-4.084649
	348	-4.711391	348	-13.52853	348	5.295301	348	9.357082	348	-3.222343	348	.4757707	348	-1.892636	348	-4.35637
	349	-4.568343	349	-13.63799	349	5.310375	349	9.711061	349	-3.472079	349	.4871556	349	-1.756774	349	-4.135771
	350	-4.779708	350	-13.27205	350	4.431384	350	9.104675	350	-3.687932	350	.9035884	350	-1.268899	350	-4.44509
	351	-4.718691	351	-12.67915	351	4.727334	351	9.271833	351	-4.173313	351	1.048427	351	-1.292563	351	-4.931323
	352	-4.784296	352	-12.40803	352	5.94176	352	8.715246	352	-4.117897	352	1.0419	352	-1.277894	352	-4.899461
	353	-4.863017	353	-11.7256	353	4.408539	353	7.694098	353	-4.805252	353	.5554817	353	-1.590431	353	-4.674227
	354	-4.481721	354	-11.3378	354	3.535039	354	7.924022	354	-4.735585	354	1.171576	354	-1.713054	354	-4.646472
	355	-4.549154	355	-11.73415	355	3.264119	355	8.627393	355	-4.590622	355	1.141965	355	-1.931914	355	-4.517213
	356	-4.720764	356	-12.01393	356	3.526459	356	7.812995	356	-4.718366	356	1.459921	356	-1.533049	356	-4.603795
	357	-4.311164	357	-12.09789	357	3.424799	357	6.549004	357	-5.011886	357	1.174116	357	-1.33331	357	-4.727147
	358	-3.989475	358	-11.49925	358	2.945523	358	6.662329	358	-5.131346	358	.6929562	358	-1.95176	358	-4.910221
	359	-3.875305	359	-11.25755	359	3.235183	359	6.717371	359	-5.157922	359	.5009305	359	-2.037124	359	-4.53037
	360	-3.620627	360	-10.37635	360	2.563582	360	5.878748	360	-5.504207	360	.2408735	360	-2.362069	360	-4.687983
	361	-3.773526	361	-10.03843	361	3.000706	361	6.763001	361	-5.033465	361	-.2711073	361	-2.272048	361	-5.102664
	362	-3.537967	362	-10.0136	362	3.80722	362	6.208903	362	-4.977149	362	.1085991	362	-1.807194	362	-5.035601
	363	-3.551801	363	-10.15977	363	3.487363	363	4.868818	363	-5.199425	363	.3709761	363	-2.463608	363	-5.304159
	364	-3.626195	364	-9.768246	364	2.562591	364	4.51382	364	-4.656027	364	1.446993	364	-2.457736	364	-5.002384
	365	-3.337425	365	-9.603591	365	2.875429	365	4.646043	365	-4.004789	365	2.007679	365	-2.643359	365	-4.618219
	366	-3.965317	366	-9.666621	366	3.053666	366	4.561321	366	-4.34134	366	1.824504	366	-2.271054	366	-4.82144
	367	-3.675793	367	-8.80316	367	3.439467	367	3.891413	367	-4.699127	367	1.12999	367	-1.782833	367	-5.020195
	368	-3.598517	368	-8.449756	368	4.004663	368	4.711691	368	-4.546929	368	.5878593	368	-2.360906	368	-5.391551
	369	-3.561113	369	-8.185884	369	3.772431	369	4.929337	369	-4.278636	369	.3769927	369	-1.894074	369	-4.859943
	370	-3.137645	370	-7.096484	370	2.734962	370	5.030306	370	-4.39865	370	.2317555	370	-1.786255	370	-4.759147
	371	-3.156108	371	-6.828293	371	2.74468	371	5.236906	371	-4.725223	371	.7176974	371	-2.073889	371	-4.653386
	372	-3.154035	372	-6.827607	372	3.780457	372	5.440494	372	-5.164309	372	.8898469	372	-2.062816	372	-4.370229
	373	-3.081001	373	-6.883766	373	3.968264	373	4.969919	373	-5.525919	373	1.493599	373	-2.089397	373	-4.627493
	374	-2.444031	374	-6.752569	374	4.091456	374	4.632014	374	-4.974005	374	1.178568	374	-1.737037	374	-5.4444
	375	-2.231896	375	-6.508435	375	3.536378	375	5.520502	375	-4.706555	375	.5938402	375	-1.894212	375	-5.487833
	376	-2.191023	376	-5.952774	376	2.912393	376	4.902407	376	-4.209873	376	1.362225	376	-1.713858	376	-5.235942
	377	-2.161221	377	-5.498299	377	1.581915	377	3.792923	377	-4.071949	377	1.881411	377	-1.750824	377	-5.261981
	378	-1.99754	378	-5.94788	378	2.113861	378	3.348853	378	-3.35586	378	2.753076	378	-2.047454	378	-4.983872
	379	-2.067049	379	-6.412394	379	2.441605	379	2.305106	379	-3.188867	379	2.70632	379	-1.447773	379	-4.449712
	380	-1.964158	380	-5.703176	380	1.350202	380	.8963978	380	-2.997471	380	2.252731	380	-1.292698	380	-5.094894
	381	-2.134389	381	-5.19899	381	.5228319	381	.9945853	381	-2.604238	381	1.584614	381	-1.277234	381	-5.275998
	382	-2.034478	382	-5.107516	382	.2535626	382	1.005919	382	-2.497253	382	-.2851576	382	-.9670337	382	-5.035752
	383	-1.545118	383	-4.090125	383	.1783981	383	.9103237	383	-3.132115	383	-1.414025	383	-.787672	383	-4.774727
	384	-1.694853	384	-3.504825	384	.2865411	384	.669103	384	-2.979566	384	-1.832837	384	-.5436735	384	-4.73138
	385	-2.002229	385	-3.534306	385	-.6160195	385	.9123822	385	-3.465196	385	-1.152025	385	-.6073608	385	-4.679109
	386	-2.096933	386	-3.062741	386	-.8526716	386	-7.365433E-02	386	-3.353537	386	-.7249972	386	-2.608726E-02	386	-4.414651
	387	-2.098958	387	-2.737147	387	-.9877598	387	-.9307535	387	-3.055004	387	-9.412575E-02	387	-.1026437	387	-4.514282
	388	-2.369906	388	-2.845254	388	-.4363168	388	-1.176468	388	-3.064792	388	.385537	388	-.0415289	388	-4.404739
	389	-2.013772	389	-3.149697	389	-.3936037	389	-1.656325	389	-2.893097	389	-.1653504	389	.2341098	389	-4.526952
	390	-2.242083	390	-3.051285	390	-1.182932	390	-2.146633	390	-3.240176	390	-.1818718	390	.1078302	390	-4.53247
	391	-2.138495	391	-2.605328	391	-.7511446	391	-1.784551	391	-3.199628	391	-.3012748	391	.171854	391	-4.298869
	392	-1.878988	392	-2.191711	392	-1.362762	392	-1.588579	392	-3.24966	392	-.2416859	392	-.0238721	392	-4.140233
	393	-1.56984	393	-2.062782	393	-1.713621	393	-2.350416	393	-2.966771	393	-1.108774	393	.2045038	393	-3.670219
	394	-1.280389	394	-1.592039	394	-1.617125	394	-2.62302	394	-3.572656	394	-1.824345	394	.2946121	394	-3.676302
	395	-1.706113	395	-1.906093	395	-1.20028	395	-2.319423	395	-3.385676	395	-1.221945	395	-1.902835E-02	395	-3.613075
	396	-1.631997	396	-1.690638	396	-.8150083	396	-2.838259	396	-3.099664	396	-.884702	396	-.1470345	396	-3.084304
	397	-1.249028	397	-.7052777	397	-2.046254	397	-3.334346	397	-3.02748	397	-.3343984	397	-.4300508	397	-3.339667
	398	-.9662005	398	-.3486804	398	-2.317439	398	-2.780935	398	-2.935146	398	-2.016634E-02	398	-.2262799	398	-4.066388
	399	-1.525412	399	-.1641506	399	-2.022564	399	-3.112904	399	-2.583968	399	-1.235648	399	-7.209387E-02	399	-4.083601
	400	-1.477069	400	.3384269	400	-2.068855	400	-3.537951	400	-2.359031	400	-2.357093	400	-.1475377	400	-3.820942
	401	-1.519359	401	.5322363	401	-1.974577	401	-3.307365	401	-2.27562	401	-2.316907	401	-.1368009	401	-3.667804
	402	-1.904585	402	.9361331	402	-2.095793	402	-2.839741	402	-2.408845	402	-1.404469	402	-.2475441	402	-3.13305
	403	-2.380568	403	1.116955	403	-2.460033	403	-3.504946	403	-1.705998	403	-.9914715	403	.3853864	403	-2.985606
	404	-1.867925	404	1.851992	404	-1.85183	404	-2.826626	404	-2.062155	404	-.3698058	404	.3912894	404	-3.775179
	405	-2.020339	405	1.277327	405	-1.550299	405	-2.257736	405	-2.355498	405	-1.13705	405	.5431798	405	-3.918614
	406	-1.993818	406	1.124039	406	-1.715144	406	-2.146253	406	-2.469813	406	-1.994923	406	.8067157	406	-3.608933
	407	-2.097876	407	1.845526	407	-3.140908	407	-2.57402	407	-2.826524	407	-3.426843	407	.1397399	407	-3.881075
	408	-1.966347	408	2.193253	408	-3.507441	408	-2.265531	408	-3.17364	408	-3.976283	408	.57013	408	-3.844602
	409	-1.87647	409	2.470091	409	-4.222301	409	-2.900302	409	-3.021017	409	-3.510882	409	.616811	409	-3.86041
	410	-1.967777	410	2.699105	410	-3.735543	410	-3.692488	410	-3.394928	410	-3.500859	410	.2882799	410	-3.696768
	411	-1.072619	411	2.582339	411	-3.053022	411	-3.279068	411	-3.173213	411	-2.851634	411	.4670464	411	-3.771324
	412	-1.494436	412	1.876243	412	-3.254956	412	-3.675465	412	-3.103778	412	-2.758655	412	.6138557	412	-3.8369
	413	-1.675426	413	2.253203	413	-3.911258	413	-4.288808	413	-3.373418	413	-2.610879	413	.8125523	413	-3.923073
	414	-1.31398	414	3.088158	414	-4.296181	414	-4.062799	414	-2.991367	414	-2.007843	414	1.097232	414	-3.719286
	415	-1.205337	415	3.474968	415	-3.218501	415	-2.984417	415	-2.927967	415	-2.40644	415	1.329182	415	-3.267558
	416	-1.161292	416	3.626619	416	-2.735729	416	-2.435319	416	-2.80293	416	-2.337219	416	1.6653	416	-2.162277
	417	-1.25592	417	3.749947	417	-2.656335	417	-2.289265	417	-2.830404	417	-1.766248	417	1.633999	417	-1.922913
	418	-1.620237	418	3.608246	418	-2.841323	418	-1.624798	418	-2.465037	418	-1.335195	418	2.377179	418	-2.173517
	419	-1.837199	419	4.109212	419	-2.688349	419	-2.187111	419	-2.37607	419	-1.353105	419	2.966023	419	-2.93913
	420	-1.355699	420	4.477676	420	-3.007658	420	-3.15398	420	-2.39034	420	-.8599123	420	3.242935	420	-3.107132
	421	-1.141362	421	4.71003	421	-2.932115	421	-2.981946	421	-2.687828	421	-.3991197	421	3.348054	421	-3.065374
	422	-1.215453	422	4.395305	422	-3.311104	422	-2.722064	422	-3.072654	422	-1.412418	422	3.01263	422	-2.492804
	423	-1.503277	423	4.49647	423	-3.572	423	-2.964226	423	-3.058234	423	-2.492263	423	3.194903	423	-1.952007
	424	-1.023901	424	4.661887	424	-4.412857	424	-3.26386	424	-3.778565	424	-2.581289	424	2.926738	424	-1.552174
	425	-.3599791	425	4.863837	425	-3.812995	425	-2.829624	425	-3.618217	425	-2.116973	425	2.961717	425	-1.52929
	426	5.851104E-02	426	4.859356	426	-3.944415	426	-3.071785	426	-3.403392	426	-1.477955	426	3.743911	426	-1.256151
	427	-.3568384	427	5.378808	427	-3.745433	427	-3.427281	427	-3.517557	427	-.8044449	427	3.321515	427	-1.39756
	428	-.683315	428	5.052053	428	-3.925703	428	-3.53758	428	-2.717401	428	-.3008046	428	3.498309	428	-1.533936
	429	-.3538938	429	4.16681	429	-3.349963	429	-3.955815	429	-3.204164	429	-.5901808	429	3.759538	429	-1.261321
	430	.2466341	430	3.805621	430	-4.036917	430	-4.411688	430	-3.075841	430	-.8903731	430	3.80179	430	-.8272794
	431	-.1188137	431	4.020522	431	-4.250294	431	-3.994809	431	-3.149577	431	-.5246885	431	4.026649	431	-.4542441
	432	-.6219807	432	4.477111	432	-3.991654	432	-3.30777	432	-3.541772	432	-.5033459	432	4.148261	432	-.2015102
	433	-.4132598	433	4.965096	433	-3.458931	433	-2.647135	433	-3.523154	433	-.4685687	433	4.56745	433	-.1979756
	434	-.1529346	434	4.718637	434	-2.860977	434	-2.33141	434	-3.901442	434	-1.043178	434	4.600345	434	-.6857345
	435	-.5799601	435	4.59606	435	-3.140431	435	-1.332178	435	-4.03541	435	-.900849	435	4.75351	435	-.6605072
	436	-.910662	436	4.304712	436	-2.941706	436	-1.181131	436	-4.577	436	-.450705	436	4.834268	436	-.6061198
	437	-.7852299	437	4.861968	437	-3.462358	437	-.3926221	437	-4.556368	437	.1475576	437	4.836087	437	-.5630665
	438	-.9528083	438	4.525934	438	-3.245328	438	.3087378	438	-4.588239	438	.6012698	438	5.143068	438	-.5759817
	439	-1.107994	439	3.965051	439	-3.133319	439	.1848246	439	-5.029907	439	.5513152	439	4.715549	439	-.2864067
	440	-1.271752	440	3.892849	440	-3.188091	440	-1.069484	440	-5.481926	440	.9376763	440	4.586237	440	-.3273424
	441	-1.628194	441	3.425777	441	-4.04113	441	-1.588575	441	-5.425997	441	.4759102	441	4.817987	441	-.3881125
	442	-1.127694	442	3.578107	442	-3.600096	442	-1.439252	442	-5.223799	442	9.755648E-02	442	4.763061	442	-.9045452
	443	-1.057872	443	3.566178	443	-3.308604	443	-2.121185	443	-5.560302	443	-1.857119E-02	443	4.808989	443	-.7634122
	444	-1.145186	444	3.836881	444	-3.638726	444	-1.593088	444	-5.448578	444	.1594856	444	4.523568	444	-1.626507
	445	-1.573055	445	3.018265	445	-2.642419	445	-.1615936	445	-5.448616	445	.3680547	445	4.194168	445	-2.271096
	446	-1.353972	446	3.043648	446	-3.20916	446	.4852789	446	-5.222455	446	.4460376	446	4.044792	446	-2.329047
	447	-1.182792	447	3.404518	447	-3.518493	447	.4853871	447	-4.87023	447	.2189843	447	3.835347	447	-2.409766
	448	-1.327327	448	2.982132	448	-3.835886	448	1.478446	448	-4.759901	448	-.1392808	448	3.619743	448	-2.55362
	449	-1.776249	449	2.847918	449	-3.447257	449	1.774486	449	-4.78256	449	-.3843291	449	3.599582	449	-2.525635
	450	-2.012141	450	2.721456	450	-1.914677	450	1.647174	450	-4.20288	450	.4840762	450	3.956216	450	-2.435072
	451	-1.841848	451	2.67337	451	-1.34824	451	1.444278	451	-4.166293	451	1.151298	451	3.729174	451	-3.38041
	452	-2.595088	452	1.594255	452	-2.515641	452	1.661678	452	-4.219693	452	1.629561	452	3.918929	452	-3.028654
	453	-2.560044	453	1.7577	453	-3.064333	453	1.29319	453	-4.500641	453	.6761367	453	4.429853	453	-2.650759
	454	-2.774869	454	2.134737	454	-2.818108	454	1.321774	454	-4.754891	454	-.2427454	454	3.504725	454	-3.275164
	455	-2.605699	455	1.992986	455	-2.481842	455	1.133652	455	-5.223154	455	-.49288	455	3.918253	455	-3.057549
	456	-2.031236	456	1.884762	456	-2.865742	456	.5836784	456	-5.2672	456	-.9786323	456	4.112032	456	-3.02192
	457	-2.185212	457	1.685482	457	-4.125624	457	5.004347E-02	457	-5.443594	457	-.7254648	457	3.987971	457	-3.184764
	458	-2.178539	458	1.668687	458	-4.147563	458	-.2091731	458	-5.69305	458	-.1049245	458	3.832309	458	-3.67553
	459	-2.300109	459	1.187166	459	-4.372277	459	.3533993	459	-5.209717	459	7.139619E-02	459	3.661637	459	-3.729978
	460	-1.847973	460	1.047498	460	-3.656969	460	.2707654	460	-5.166149	460	.1818204	460	3.865962	460	-3.917088
	461	-1.746385	461	.7847863	461	-3.38051	461	-.1399894	461	-4.817312	461	.4375903	461	3.287072	461	-4.543212
	462	-2.179802	462	.5208713	462	-4.197372	462	.3694175	462	-4.684077	462	-4.622809E-02	462	3.043041	462	-4.094582
	463	-2.513891	463	.1996576	463	-4.042945	463	4.224901E-02	463	-4.543533	463	-.6845917	463	2.778694	463	-4.042052
	464	-2.16798	464	.7050164	464	-3.708169	464	-3.632981E-02	464	-5.129404	464	-.4661545	464	2.623103	464	-4.090134
	465	-1.788241	465	1.065814	465	-3.417998	465	.5236622	465	-4.737952	465	-.4790516	465	2.525323	465	-4.549515
	466	-2.175168	466	.8187876	466	-3.408711	466	.9126093	466	-4.467017	466	-.5023058	466	2.356503	466	-5.183241
	467	-2.604766	467	1.1513	467	-3.067502	467	1.399078	467	-4.295496	467	-.455414	467	2.325052	467	-5.265879
	468	-2.68181	468	1.016603	468	-3.399314	468	2.531889	468	-4.108268	468	.1788229	468	2.048459	468	-5.514711
	469	-3.077279	469	.9755203	469	-3.457214	469	2.908163	469	-5.030644	469	.1250601	469	1.92046	469	-5.92292
	470	-2.75605	470	1.059201	470	-3.055264	470	2.969878	470	-4.878941	470	-.1886324	470	2.016972	470	-5.686986
	471	-2.929573	471	1.354612	471	-2.041876	471	3.681318	471	-5.518403	471	-.3896497	471	1.66723	471	-6.023887
	472	-2.994992	472	1.019524	472	-2.05349	472	3.934236	472	-5.724138	472	-.7534388	472	1.651474	472	-5.723193
	473	-3.106458	473	.6547037	473	-2.214359	473	3.298072	473	-5.532292	473	-.653589	473	1.386045	473	-5.729827
	474	-2.967821	474	.6790074	474	-3.502793	474	3.040713	474	-5.79632	474	-.714398	474	1.715044	474	-6.019103
	475	-2.635409	475	1.205507	475	-3.258084	475	3.343511	475	-5.589253	475	-.7357664	475	1.477647	475	-6.400229
	476	-2.645867	476	1.092889	476	-3.582703	476	2.417312	476	-5.478631	476	3.758184E-02	476	1.265967	476	-5.913534
	477	-2.366234	477	1.481053	477	-3.440847	477	1.343712	477	-4.970017	477	.4575804	477	1.318459	477	-5.728688
	478	-2.899282	478	.5085297	478	-3.126487	478	1.347202	478	-5.244077	478	1.217932	478	1.120091	478	-6.152739
	479	-2.538117	479	-3.219869E-02	479	-3.947578	479	1.009595	479	-5.309698	479	1.423344	479	1.211183	479	-6.123117
	480	-2.084621	480	.2662904	480	-4.209781	480	.8219388	480	-4.637125	480	.7794362	480	1.144566	480	-6.548623
	481	-2.236043	481	.5538039	481	-4.530948	481	1.453797	481	-4.436311	481	.6480179	481	.5934485	481	-6.873184
	482	-2.48546	482	.868542	482	-4.182567	482	2.014922	482	-4.326222	482	.38848	482	.7273023	482	-6.444662
	483	-2.513194	483	.8270716	483	-4.70388	483	.9450533	483	-4.805751	483	.4869951	483	.2182437	483	-6.465234
	484	-2.675101	484	1.012653	484	-4.33219	484	.8077277	484	-4.837514	484	.55273	484	.2535697	484	-6.71653
	485	-3.338451	485	.3117009	485	-4.763486	485	.7718914	485	-4.961086	485	.4981256	485	.4346726	485	-6.94462
	486	-3.89319	486	.183401	486	-4.655281	486	-.4438949	486	-5.039672	486	.382057	486	.4698912	486	-7.07328
	487	-3.340172	487	.4641322	487	-4.540301	487	-1.325384	487	-4.877098	487	.7085522	487	.7535105	487	-7.350241
	488	-3.574431	488	-6.738772E-02	488	-4.237241	488	-1.091503	488	-4.841553	488	1.391499	488	.5794184	488	-7.24682
	489	-3.642244	489	-8.132387E-02	489	-4.027606	489	-.833566	489	-4.717681	489	1.600461	489	.5079344	489	-7.018868
	490	-3.402561	490	.3735714	490	-4.991476	490	-1.297232	490	-4.900381	490	2.163802	490	.3898101	490	-7.148923
	491	-3.572128	491	.2898932	491	-5.869832	491	-1.49545	491	-4.793784	491	2.502653	491	3.961841E-02	491	-7.407967
