# Supplementary material for: A single Musashi gene allele is sufficient to maintain mouse photoreceptor cells
Source: PLoS One. 2026 May 14;21(5):e0338576. doi: 10.1371/journal.pone.0338576 (PMC13175383; doi:10.1371/journal.pone.0338576)
Supplement: S3 File — (ZIP) [file pone.0338576.s012.zip › Supplementary_data_1_RawERG_data_and_R-code/5th batch/D84_Msi TKO_ROD_072925.CSV]

Information	Record_No	4913	Record_No	4914	Record_No	4915	Record_No	4916	Record_No	4917	Record_No	4918	Record_No	4919	Record_No	4920	Record_No	4923	Record_No	4924	Record_No	4925	Record_No	4926	Record_No	4927	Record_No	4928	Record_No	4929	Record_No	4930	Record_No	4933	Record_No	4934	Record_No	4935	Record_No	4936	Record_No	4937	Record_No	4938	Record_No	4939	Record_No	4940	Record_No
	Animal ID	1250	Animal ID	1250	Animal ID	1250	Animal ID	1250	Animal ID	1250	Animal ID	1250	Animal ID	1250	Animal ID	1250	Animal ID	1286	Animal ID	1286	Animal ID	1286	Animal ID	1286	Animal ID	1286	Animal ID	1286	Animal ID	1286	Animal ID	1286	Animal ID	1284	Animal ID	1284	Animal ID	1284	Animal ID	1284	Animal ID	1284	Animal ID	1284	Animal ID	1284	Animal ID	1284	Animal ID
	Session		Session		Session		Session		Session		Session		Session		Session		Session		Session		Session		Session		Session		Session		Session		Session		Session		Session		Session		Session		Session		Session		Session		Session		Session
	Species/Breed		Species/Breed		Species/Breed		Species/Breed		Species/Breed		Species/Breed		Species/Breed		Species/Breed		Species/Breed		Species/Breed		Species/Breed		Species/Breed		Species/Breed		Species/Breed		Species/Breed		Species/Breed		Species/Breed		Species/Breed		Species/Breed		Species/Breed		Species/Breed		Species/Breed		Species/Breed		Species/Breed		Species/Breed
	Study protocol #		Study protocol #		Study protocol #		Study protocol #		Study protocol #		Study protocol #		Study protocol #		Study protocol #		Study protocol #		Study protocol #		Study protocol #		Study protocol #		Study protocol #		Study protocol #		Study protocol #		Study protocol #		Study protocol #		Study protocol #		Study protocol #		Study protocol #		Study protocol #		Study protocol #		Study protocol #		Study protocol #		Study protocol #
	Birthdate	Dec/30/1899	Birthdate	Dec/30/1899	Birthdate	Dec/30/1899	Birthdate	Dec/30/1899	Birthdate	Dec/30/1899	Birthdate	Dec/30/1899	Birthdate	Dec/30/1899	Birthdate	Dec/30/1899	Birthdate	Dec/30/1899	Birthdate	Dec/30/1899	Birthdate	Dec/30/1899	Birthdate	Dec/30/1899	Birthdate	Dec/30/1899	Birthdate	Dec/30/1899	Birthdate	Dec/30/1899	Birthdate	Dec/30/1899	Birthdate	Dec/30/1899	Birthdate	Dec/30/1899	Birthdate	Dec/30/1899	Birthdate	Dec/30/1899	Birthdate	Dec/30/1899	Birthdate	Dec/30/1899	Birthdate	Dec/30/1899	Birthdate	Dec/30/1899	Birthdate
	TestDate	Jul/29/2025	TestDate	Jul/29/2025	TestDate	Jul/29/2025	TestDate	Jul/29/2025	TestDate	Jul/29/2025	TestDate	Jul/29/2025	TestDate	Jul/29/2025	TestDate	Jul/29/2025	TestDate	Jul/29/2025	TestDate	Jul/29/2025	TestDate	Jul/29/2025	TestDate	Jul/29/2025	TestDate	Jul/29/2025	TestDate	Jul/29/2025	TestDate	Jul/29/2025	TestDate	Jul/29/2025	TestDate	Jul/29/2025	TestDate	Jul/29/2025	TestDate	Jul/29/2025	TestDate	Jul/29/2025	TestDate	Jul/29/2025	TestDate	Jul/29/2025	TestDate	Jul/29/2025	TestDate	Jul/29/2025	TestDate
	TestTime	07:06:11	TestTime	07:06:11	TestTime	07:07:43	TestTime	07:07:43	TestTime	07:10:29	TestTime	07:10:29	TestTime	07:11:51	TestTime	07:11:51	TestTime	07:30:19	TestTime	07:30:19	TestTime	07:31:47	TestTime	07:31:47	TestTime	07:34:31	TestTime	07:34:31	TestTime	07:35:13	TestTime	07:35:13	TestTime	07:52:24	TestTime	07:52:24	TestTime	07:53:53	TestTime	07:53:53	TestTime	07:56:37	TestTime	07:56:37	TestTime	07:57:23	TestTime	07:57:23	TestTime
	Protocol	ABI ROD	Protocol	ABI ROD	Protocol	ABI ROD	Protocol	ABI ROD	Protocol	ABI ROD	Protocol	ABI ROD	Protocol	ABI ROD	Protocol	ABI ROD	Protocol	ABI ROD	Protocol	ABI ROD	Protocol	ABI ROD	Protocol	ABI ROD	Protocol	ABI ROD	Protocol	ABI ROD	Protocol	ABI ROD	Protocol	ABI ROD	Protocol	ABI ROD	Protocol	ABI ROD	Protocol	ABI ROD	Protocol	ABI ROD	Protocol	ABI ROD	Protocol	ABI ROD	Protocol	ABI ROD	Protocol	ABI ROD	Protocol
	Step_No	1	Step_No	1	Step_No	3	Step_No	3	Step_No	6	Step_No	6	Step_No	8	Step_No	8	Step_No	1	Step_No	1	Step_No	3	Step_No	3	Step_No	6	Step_No	6	Step_No	8	Step_No	8	Step_No	1	Step_No	1	Step_No	3	Step_No	3	Step_No	6	Step_No	6	Step_No	8	Step_No	8	Step_No
	Label	R	Label	L	Label	R	Label	L	Label	R	Label	L	Label	R	Label	L	Label	R	Label	L	Label	R	Label	L	Label	R	Label	L	Label	R	Label	L	Label	R	Label	L	Label	R	Label	L	Label	R	Label	L	Label	R	Label	L	Label
	Stimulus	Scotopic WHT -40dB Flash	Stimulus	Scotopic WHT -40dB Flash	Stimulus	Scotopic WHT -24dB Flash	Stimulus	Scotopic WHT -24dB Flash	Stimulus	Scotopic WHT -12dB Flash	Stimulus	Scotopic WHT -12dB Flash	Stimulus	Scotopic WHT -4dB Flash	Stimulus	Scotopic WHT -4dB Flash	Stimulus	Scotopic WHT -40dB Flash	Stimulus	Scotopic WHT -40dB Flash	Stimulus	Scotopic WHT -24dB Flash	Stimulus	Scotopic WHT -24dB Flash	Stimulus	Scotopic WHT -12dB Flash	Stimulus	Scotopic WHT -12dB Flash	Stimulus	Scotopic WHT -4dB Flash	Stimulus	Scotopic WHT -4dB Flash	Stimulus	Scotopic WHT -40dB Flash	Stimulus	Scotopic WHT -40dB Flash	Stimulus	Scotopic WHT -24dB Flash	Stimulus	Scotopic WHT -24dB Flash	Stimulus	Scotopic WHT -12dB Flash	Stimulus	Scotopic WHT -12dB Flash	Stimulus	Scotopic WHT -4dB Flash	Stimulus	Scotopic WHT -4dB Flash	Stimulus
	Low cut (Hz)	0.3	Low cut (Hz)	0.3	Low cut (Hz)	0.3	Low cut (Hz)	0.3	Low cut (Hz)	0.3	Low cut (Hz)	0.3	Low cut (Hz)	0.3	Low cut (Hz)	0.3	Low cut (Hz)	0.3	Low cut (Hz)	0.3	Low cut (Hz)	0.3	Low cut (Hz)	0.3	Low cut (Hz)	0.3	Low cut (Hz)	0.3	Low cut (Hz)	0.3	Low cut (Hz)	0.3	Low cut (Hz)	0.3	Low cut (Hz)	0.3	Low cut (Hz)	0.3	Low cut (Hz)	0.3	Low cut (Hz)	0.3	Low cut (Hz)	0.3	Low cut (Hz)	0.3	Low cut (Hz)	0.3	Low cut (Hz)
	High cut (Hz)	500	High cut (Hz)	500	High cut (Hz)	500	High cut (Hz)	500	High cut (Hz)	500	High cut (Hz)	500	High cut (Hz)	500	High cut (Hz)	500	High cut (Hz)	500	High cut (Hz)	500	High cut (Hz)	500	High cut (Hz)	500	High cut (Hz)	500	High cut (Hz)	500	High cut (Hz)	500	High cut (Hz)	500	High cut (Hz)	500	High cut (Hz)	500	High cut (Hz)	500	High cut (Hz)	500	High cut (Hz)	500	High cut (Hz)	500	High cut (Hz)	500	High cut (Hz)	500	High cut (Hz)
	Notch	OFF	Notch	OFF	Notch	OFF	Notch	OFF	Notch	OFF	Notch	OFF	Notch	OFF	Notch	OFF	Notch	OFF	Notch	OFF	Notch	OFF	Notch	OFF	Notch	OFF	Notch	OFF	Notch	OFF	Notch	OFF	Notch	OFF	Notch	OFF	Notch	OFF	Notch	OFF	Notch	OFF	Notch	OFF	Notch	OFF	Notch	OFF	Notch
Cursor #	4913 Time	4913 Amp	4914 Time	4914 Amp	4915 Time	4915 Amp	4916 Time	4916 Amp	4917 Time	4917 Amp	4918 Time	4918 Amp	4919 Time	4919 Amp	4920 Time	4920 Amp	4923 Time	4923 Amp	4924 Time	4924 Amp	4925 Time	4925 Amp	4926 Time	4926 Amp	4927 Time	4927 Amp	4928 Time	4928 Amp	4929 Time	4929 Amp	4930 Time	4930 Amp	4933 Time	4933 Amp	4934 Time	4934 Amp	4935 Time	4935 Amp	4936 Time	4936 Amp	4937 Time	4937 Amp	4938 Time	4938 Amp	4939 Time	4939 Amp	4940 Time	4940 Amp	4943 Time
1
2
3
4
5
6
7
8
9
10
Wave Data	4913 Time	4913 Amp	4914 Time	4914 Amp	4915 Time	4915 Amp	4916 Time	4916 Amp	4917 Time	4917 Amp	4918 Time	4918 Amp	4919 Time	4919 Amp	4920 Time	4920 Amp	4923 Time	4923 Amp	4924 Time	4924 Amp	4925 Time	4925 Amp	4926 Time	4926 Amp	4927 Time	4927 Amp	4928 Time	4928 Amp	4929 Time	4929 Amp	4930 Time	4930 Amp	4933 Time	4933 Amp	4934 Time	4934 Amp	4935 Time	4935 Amp	4936 Time	4936 Amp	4937 Time	4937 Amp	4938 Time	4938 Amp	4939 Time	4939 Amp	4940 Time	4940 Amp	4943 Time
	-20	3.411844	-20	-2.070564	-20	-1.489918	-20	-6.33076	-20	1.161483	-20	5.600434	-20	.2198004	-20	4.585928	-20	1.114821	-20	-4.111723	-20	-2.451554	-20	-3.698678	-20	-1.729963	-20	-1.331284	-20	5.633603	-20	2.027181	-20	1.319647	-20	-4.663057	-20	2.640986	-20	-2.298427	-20	-4.630402	-20	-4.679903	-20	4.767903	-20	-20.15108	-20
	-19	3.747547	-19	-2.10398	-19	-1.708938	-19	-6.71918	-19	.8674384	-19	5.714583	-19	1.121918	-19	5.808257	-19	1.235961	-19	-4.309061	-19	-2.232248	-19	-4.125567	-19	-1.63173	-19	-1.142603	-19	5.60891	-19	2.544251	-19	1.673789	-19	-4.815925	-19	2.65436	-19	-2.8561	-19	-5.050744	-19	-5.168434	-19	5.213633	-19	-20.88313	-19
	-18	4.12927	-18	-2.038831	-18	-1.829214	-18	-7.116248	-18	1.088902	-18	5.732689	-18	1.794329	-18	6.987811	-18	1.259965	-18	-4.737037	-18	-2.146184	-18	-4.493418	-18	-1.622488	-18	-.5458789	-18	6.529461	-18	3.022505	-18	1.875895	-18	-4.427332	-18	2.418467	-18	-3.899315	-18	-5.353995	-18	-5.706817	-18	5.366093	-18	-20.85835	-18
	-17	4.399312	-17	-2.207174	-17	-1.693612	-17	-7.5959	-17	1.272982	-17	5.732141	-17	1.992538	-17	8.190922	-17	1.413012	-17	-4.971046	-17	-1.777121	-17	-4.555884	-17	-1.78445	-17	-.4471539	-17	7.184664	-17	3.467521	-17	2.067984	-17	-4.146546	-17	2.146873	-17	-4.946084	-17	-5.579318	-17	-6.306086	-17	5.090873	-17	-20.0843	-17
	-16	4.700833	-16	-1.798837	-16	-1.726987	-16	-8.166112	-16	1.25515	-16	6.070823	-16	2.080457	-16	9.217022	-16	1.513552	-16	-5.375388	-16	-1.452041	-16	-4.848718	-16	-1.765735	-16	-.3315692	-16	7.031241	-16	3.360476	-16	2.052709	-16	-3.567811	-16	1.86088	-16	-5.917991	-16	-5.67564	-16	-6.790167	-16	4.721688	-16	-19.43966	-16
	-15	5.021189	-15	-1.417923	-15	-1.905444	-15	-8.78635	-15	1.189369	-15	6.876609	-15	2.676725	-15	8.944015	-15	1.572456	-15	-5.881111	-15	-1.5427	-15	-4.742999	-15	-1.619653	-15	-.2784259	-15	6.537064	-15	3.814991	-15	2.066358	-15	-2.869265	-15	1.715041	-15	-6.806322	-15	-5.790981	-15	-7.209598	-15	4.03506	-15	-19.89451	-15
	-14	4.603426	-14	-1.712951	-14	-1.399138	-14	-7.425084	-14	1.825488	-14	5.559502	-14	3.768482	-14	9.316536	-14	1.834583	-14	-4.272974	-14	-.2846549	-14	-3.661843	-14	-.9740201	-14	-.7706718	-14	3.902372	-14	3.764067	-14	2.356508	-14	-4.076262	-14	2.624109	-14	-3.274855	-14	-5.252768	-14	-5.109443	-14	5.764371	-14	-18.41115	-14
	-13	4.420702	-13	-1.408947	-13	-1.868656	-13	-6.698355	-13	-.1857356	-13	5.80486	-13	5.387698	-13	11.51772	-13	2.128249	-13	-5.04362	-13	-.6614798	-13	-5.303136	-13	-1.131024	-13	-.1005988	-13	5.601523	-13	4.744737	-13	2.417423	-13	-3.332216	-13	1.698239	-13	-6.06852	-13	-6.001863	-13	-6.596931	-13	6.16051	-13	-18.21549	-13
	-12	4.484073	-12	-2.515404	-12	-1.443903	-12	-7.286106	-12	1.89918	-12	5.957908	-12	3.19374	-12	9.634699	-12	1.575346	-12	-6.440946	-12	-1.962705	-12	-4.539221	-12	-2.315629	-12	.10574	-12	10.91623	-12	4.015045	-12	2.406123	-12	-3.795558	-12	1.500317	-12	-7.422311	-12	-5.855876	-12	-7.492876	-12	5.32417	-12	-20.24836	-12
	-11	4.575812	-11	-3.227849	-11	-1.857128	-11	-9.475096	-11	1.585892	-11	7.04131	-11	-1.815721E-02	-11	10.12172	-11	2.043567	-11	-6.091109	-11	-1.97643	-11	-5.179031	-11	-3.314885	-11	-.5749112	-11	10.29678	-11	2.34446	-11	1.552452	-11	-4.29516	-11	1.434081	-11	-8.240839	-11	-5.915672	-11	-7.813403	-11	4.053038	-11	-20.04251	-11
	-10	5.73166	-10	-6.065462E-02	-10	-2.409354	-10	-11.13956	-10	1.077318	-10	8.126097	-10	-.5906893	-10	9.280828	-10	1.057978	-10	-6.709538	-10	-2.218747	-10	-6.625499	-10	-1.113009	-10	.6581843	-10	6.22199	-10	1.968669	-10	1.749469	-10	-1.437657	-10	1.304788	-10	-8.408567	-10	-5.665758	-10	-7.684639	-10	1.932936	-10	-19.8329	-10
	-9	6.311462	-9	.4182692	-9	-2.454488	-9	-10.6939	-9	.9340696	-9	8.769975	-9	4.319278	-9	3.792581	-9	.7950127	-9	-6.728477	-9	-2.152179	-9	-3.149264	-9	-.8693516	-9	-.9882978	-9	2.283483	-9	6.05297	-9	1.916171	-9	-.2787344	-9	1.728709	-9	-7.42284	-9	-6.053948	-9	-8.560297	-9	.9753329	-9	-22.61661	-9
	-8	5.245492	-8	-.2271143	-8	-3.692221	-8	-8.709794	-8	1.466008	-8	6.188681	-8	2.282241	-8	.4542236	-8	-.7946795	-8	-6.030072	-8	-1.584493	-8	-2.603159	-8	-1.977556	-8	-2.741107	-8	1.673663	-8	5.620827	-8	.1283652	-8	-1.859017	-8	2.271001	-8	-6.22781	-8	-6.585449	-8	-8.420216	-8	-.3442425	-8	-25.71025	-8
	-7	4.844905	-7	-.3187536	-7	-5.078272	-7	-9.679757	-7	2.609445	-7	6.396475	-7	-1.250395	-7	2.707191	-7	-.4178825	-7	-7.414405	-7	-2.137207	-7	-3.701888	-7	-2.115935	-7	-1.497123	-7	3.870953	-7	1.569986	-7	-.1059332	-7	-3.349741	-7	2.672184	-7	-6.273567	-7	-5.788503	-7	-5.922537	-7	-1.637639	-7	-26.18121	-7
	-6	4.670608	-6	.1184647	-6	-6.793874	-6	-10.90736	-6	1.709815	-6	5.951844	-6	-2.795897	-6	4.570879	-6	-.7793161	-6	-7.968932	-6	-2.918205	-6	-3.694303	-6	-3.270355	-6	-.5614256	-6	5.196946	-6	.4369734	-6	-.1506328	-6	-3.788534	-6	3.464162	-6	-5.197339	-6	-6.322558	-6	-6.198416	-6	-2.057416	-6	-23.89864	-6
	-5	4.967971	-5	-.8748952	-5	-6.761177	-5	-10.57692	-5	.6970412	-5	7.506062	-5	-3.138546	-5	3.785315	-5	-1.113928	-5	-7.450996	-5	-2.39541	-5	-3.694176	-5	-4.114628	-5	-.9287607	-5	3.191765	-5	-1.787665	-5	-3.728159E-02	-5	-3.838461	-5	3.260944	-5	-5.296904	-5	-5.301532	-5	-5.084686	-5	-3.453019	-5	-23.54515	-5
	-4	5.34586	-4	-.5867968	-4	-6.581903	-4	-10.37794	-4	1.050463	-4	9.291081	-4	-1.637943	-4	6.191099	-4	-.2878031	-4	-6.592979	-4	-1.392311	-4	-3.789098	-4	-3.855252	-4	-.8083652	-4	.1554504	-4	-1.13753	-4	-.4462806	-4	-2.852704	-4	2.856824	-4	-7.293534	-4	-4.897357	-4	-4.264076	-4	-3.987116	-4	-23.80408	-4
	-3	5.842094	-3	1.520553	-3	-6.508479	-3	-9.858693	-3	3.068104E-02	-3	8.637476	-3	-.4914911	-3	8.822462	-3	-.2139742	-3	-5.955367	-3	-.555374	-3	-3.099432	-3	-3.413963	-3	-1.022205	-3	-.7424092	-3	.1009205	-3	-.7965573	-3	-1.669618	-3	2.314933	-3	-9.708299	-3	-4.94771	-3	-2.551446	-3	-2.945779	-3	-22.98514	-3
	-2	4.975505	-2	-.3630982	-2	-6.469991	-2	-8.812846	-2	.6350653	-2	8.522648	-2	-2.191925	-2	7.234642	-2	.5194006	-2	-4.549512	-2	-.2393724	-2	-2.667532	-2	-4.443276	-2	-3.462021	-2	-.1839414	-2	.9141019	-2	-.8010048	-2	-3.343393	-2	2.182076	-2	-8.412333	-2	-5.034222	-2	-2.006906	-2	-2.191493	-2	-23.02011	-2
	-1	4.372617	-1	-1.32453	-1	-8.053068	-1	-10.9	-1	1.059773	-1	7.934163	-1	-3.265404	-1	5.451209	-1	.449503	-1	-3.810385	-1	-.929247	-1	-2.140831	-1	-4.228045	-1	-2.347492	-1	-1.431716	-1	-.7521007	-1	-.8480265	-1	-5.141868	-1	1.374161	-1	-8.509789	-1	-4.029356	-1	-1.856374	-1	-2.51969	-1	-24.12521	-1
	0	5.646966	0	-.2776328	0	-5.90907	0	-10.83111	0	.4985655	0	9.415436	0	-3.577668	0	5.071785	0	-.754755	0	-5.04433	0	-1.924085	0	-3.817295	0	-3.171602	0	.4321143	0	-1.756738	0	-2.635628	0	-.174439	0	-3.902632	0	1.605271	0	-7.300294	0	-4.304893	0	-6.061169	0	-2.597222	0	-23.0469	0
	1	7.157985	1	5.245305E-02	1	-5.774976	1	-13.06877	1	.231527	1	10.2922	1	-5.137176	1	5.228268	1	.2806033	1	-4.957488	1	-1.915178	1	-2.555759	1	-2.863966	1	1.234297	1	-1.662698	1	.1371253	1	.7380699	1	-3.050534	1	1.182642	1	-6.333228	1	-5.756764	1	-11.09007	1	-3.205888	1	-23.27527	1
	2	6.412038	2	.0385543	2	-5.522576	2	-13.54841	2	-.1130725	2	10.13727	2	-3.616788	2	4.565794	2	.8660681	2	-4.512181	2	-.8392429	2	-1.09443	2	-5.113051	2	2.190683	2	-.2936164	2	-2.953268	2	1.407136	2	-3.34686	2	.9382333	2	-6.094225	2	-4.974639	2	-11.18591	2	-2.165966	2	-25.02556	2
	3	5.804021	3	4.425518E-02	3	-6.448478	3	-13.96294	3	.1013801	3	9.768508	3	-3.976533	3	7.459953	3	2.170674	3	-4.654994	3	.7369286	3	-.8806366	3	-6.141269	3	2.11879	3	.139814	3	-1.601398	3	.3386809	3	-3.865591	3	1.063133	3	-6.502141	3	-4.187701	3	-8.982698	3	-3.029992	3	-24.53935	3
	4	6.032664	4	3.630891E-03	4	-6.171456	4	-14.03465	4	.4758359	4	10.34484	4	-5.741299	4	5.541278	4	1.661246	4	-4.248063	4	-.3966216	4	-.7437099	4	-6.579797	4	2.074982	4	-.8828899	4	-1.323311	4	.2592472	4	-3.160552	4	.3531899	4	-6.586725	4	-3.607195	4	-6.143155	4	-4.777198	4	-22.5399	4
	5	6.048078	5	-1.681748	5	-6.766511	5	-14.80806	5	1.333406	5	11.3718	5	-14.14193	5	-4.102761	5	.6123689	5	-4.926055	5	.1013605	5	-.7327559	5	-7.319677	5	-.1928989	5	-6.55126	5	-8.154852	5	.4452775	5	-4.019363	5	1.897995	5	-6.735984	5	-2.312894	5	-5.207092	5	-10.54161	5	-28.43097	5
	6	5.371171	6	-1.531327	6	-8.013388	6	-16.76496	6	.6162421	6	10.10055	6	-29.84664	6	-15.67107	6	.6644544	6	-4.855332	6	7.557908E-02	6	-1.630095	6	-6.058849	6	-1.320252	6	-20.82663	6	-26.19326	6	.787765	6	-2.538321	6	.9664892	6	-7.519912	6	-3.021835	6	-5.051687	6	-23.1523	6	-42.20391	6
	7	4.993745	7	.9805194	7	-8.937388	7	-16.94096	7	-1.828379	7	8.450564	7	-55.02284	7	-33.50532	7	1.186981	7	-5.706388	7	-.6215032	7	-2.655624	7	-7.474626	7	-4.715964	7	-46.42997	7	-52.23457	7	1.731062	7	.936803	7	.8131101	7	-10.12003	7	-4.306316	7	-7.045434	7	-43.28811	7	-63.25529	7
	8	4.339558	8	.9278783	8	-9.846174	8	-16.57073	8	-5.768873	8	6.904429	8	-88.86311	8	-58.86983	8	2.725017	8	-5.572304	8	-2.167357	8	.0600404	8	-12.44817	8	-10.41663	8	-81.00935	8	-84.03254	8	.6886147	8	1.34105	8	.4100071	8	-11.13596	8	-8.469327	8	-12.81054	8	-74.77839	8	-93.74849	8
	9	3.814508	9	.2678625	9	-10.63248	9	-16.13853	9	-13.13649	9	.9445423	9	-126.4872	9	-86.35072	9	2.827083	9	-4.209027	9	-3.051373	9	.6525859	9	-21.18051	9	-16.71708	9	-123.1154	9	-125.6267	9	-.7108516	9	.6395887	9	-.422532	9	-11.92058	9	-13.41121	9	-20.04459	9	-110.5745	9	-129.7457	9
	10	4.138446	10	-.3345434	10	-12.0688	10	-17.5083	10	-19.05213	10	-4.426076	10	-164.4787	10	-113.0302	10	1.72345	10	-4.543487	10	-3.248074	10	-1.457791	10	-29.56943	10	-23.19294	10	-169.7775	10	-167.6017	10	-1.481822	10	-2.091889	10	-.3521679	10	-12.85958	10	-19.64797	10	-27.56292	10	-148.8751	10	-166.8714	10
	11	3.208386	11	9.205788E-02	11	-13.76548	11	-18.18563	11	-28.90541	11	-12.60396	11	-201.2917	11	-139.3026	11	3.783554E-02	11	-4.382022	11	-4.701479	11	-2.778333	11	-38.79638	11	-30.63845	11	-214.3308	11	-208.3859	11	-1.156941	11	-4.937512	11	-.9520036	11	-13.23069	11	-28.98922	11	-37.22447	11	-186.4603	11	-202.5957	11
	12	2.861473	12	.1166074	12	-14.72284	12	-18.85468	12	-38.03571	12	-18.29821	12	-230.8918	12	-159.0878	12	.7328648	12	-3.591917	12	-4.414237	12	-2.736346	12	-49.32186	12	-41.15405	12	-254.1657	12	-240.8309	12	-1.864995	12	-5.820878	12	-1.080866	12	-13.97176	12	-38.306	12	-45.35439	12	-222.0533	12	-234.7981	12
	13	3.395824	13	1.614308	13	-16.91892	13	-20.09863	13	-49.63382	13	-25.87094	13	-249.5417	13	-167.0009	13	2.104714	13	-3.613267	13	-5.174351	13	-4.25208	13	-61.17753	13	-53.21826	13	-286.2157	13	-263.4909	13	-2.277331	13	-3.841944	13	-2.130834	13	-15.20504	13	-48.60746	13	-54.5923	13	-249.5771	13	-257.2815	13
	14	3.88056	14	2.642082	14	-17.37521	14	-19.92305	14	-61.55307	14	-33.35406	14	-257.9297	14	-169.4201	14	3.804531	14	-4.009366	14	-5.677052	14	-3.066771	14	-73.92065	14	-65.95609	14	-306.0184	14	-272.7403	14	-.9286984	14	-1.59411	14	-3.63091	14	-15.9803	14	-58.46886	14	-65.28674	14	-268.911	14	-268.3297	14
	15	3.679887	15	2.334848E-02	15	-19.20365	15	-22.22048	15	-74.26753	15	-41.96941	15	-257.6404	15	-168.4435	15	4.148997	15	-3.967403	15	-5.458282	15	-3.849007	15	-88.28113	15	-80.20396	15	-315.6891	15	-273.3557	15	-.3507563	15	-3.528914	15	-4.805528	15	-15.57036	15	-69.56976	15	-77.88063	15	-279.3447	15	-272.5784	15
	16	4.572173	16	.7271861	16	-20.75861	16	-24.0032	16	-88.54994	16	-51.11231	16	-249.96	16	-162.5549	16	3.342868	16	-4.385254	16	-6.636492	16	-5.891628	16	-102.7516	16	-92.34741	16	-319.273	16	-272.2338	16	-.8417912	16	-4.319619	16	-5.92233	16	-18.20617	16	-79.94824	16	-89.64262	16	-281.7786	16	-269.3878	16
	17	5.951947	17	2.567334	17	-21.38411	17	-25.24507	17	-103.2348	17	-60.19015	17	-240.9898	17	-156.9759	17	1.423911	17	-5.225545	17	-6.672559	17	-8.833932	17	-118.7605	17	-105.3968	17	-319.3093	17	-269.261	17	1.159702	17	-2.007949	17	-7.686108	17	-20.62725	17	-92.11229	17	-101.4597	17	-277.8747	17	-260.6927	17
	18	6.12985	18	3.604822	18	-22.92237	18	-26.18587	18	-119.3922	18	-73.71371	18	-233.0133	18	-150.9413	18	.5096784	18	-3.848464	18	-8.125973	18	-7.546457	18	-137.4318	18	-121.8741	18	-320.3159	18	-263.8277	18	2.368148	18	-1.019943	18	-9.022139	18	-21.20266	18	-105.6709	18	-116.8388	18	-271.9294	18	-252.4128	18
	19	6.492219	19	4.282746	19	-23.4889	19	-26.17326	19	-134.4233	19	-83.53628	19	-230.9252	19	-153.5627	19	1.392961	19	-4.165344	19	-9.924026	19	-8.827519	19	-156.8694	19	-139.4186	19	-297.4709	19	-206.6243	19	1.308173	19	-2.639148	19	-10.71563	19	-23.32705	19	-118.8537	19	-129.7808	19	-265.0062	19	-247.617	19
	20	5.514312	20	2.938828	20	-24.81456	20	-27.142	20	-151.392	20	-94.87678	20	-233.3514	20	-155.7833	20	2.558244	20	-3.803317	20	-10.36675	20	-9.192455	20	-174.5566	20	-157.3753	20	-187.037	20	-59.4882	20	1.240421	20	-3.769314	20	-12.60641	20	-24.12816	20	-134.0554	20	-145.5036	20	-262.9326	20	-249.3827	20
	21	5.91664	21	1.475768	21	-26.56405	21	-28.55118	21	-169.0535	21	-107.2596	21	-209.3506	21	-127.2394	21	2.248242	21	-4.630843	21	-12.62121	21	-11.89575	21	-193.5281	21	-178.6774	21	-21.26815	21	93.48692	21	1.607464	21	-4.726308	21	-13.50648	21	-24.09209	21	-148.1674	21	-162.9561	21	-270.4233	21	-245.3588	21
	22	5.224828	22	-.4349033	22	-28.98997	22	-32.59476	22	-190.5893	22	-123.468	22	-121.1087	22	-52.68382	22	2.169001	22	-3.538128	22	-14.74364	22	-14.06564	22	-214.8687	22	-199.3789	22	106.6177	22	156.517	22	.947494	22	-6.405396	22	-14.30064	22	-25.39375	22	-163.5062	22	-179.9855	22	-269.3026	22	-198.2744	22
	23	4.662946	23	1.811279	23	-31.9116	23	-35.72719	23	-213.7377	23	-139.0127	23	16.88021	23	51.77214	23	1.301238	23	-3.941834	23	-17.05402	23	-17.26644	23	-228.504	23	-199.8037	23	151.9125	23	144.5704	23	.7209222	23	-5.030406	23	-15.96656	23	-26.50267	23	-178.884	23	-196.5264	23	-209.7055	23	-83.06651	23
	24	5.585784	24	4.406095	24	-34.65404	24	-36.49168	24	-224.2729	24	-133.2359	24	130.2601	24	114.1662	24	.4752733	24	-3.239983	24	-20.93961	24	-19.80054	24	-211.9325	24	-158.758	24	140.1186	24	96.63479	24	.769729	24	-3.246457	24	-16.28117	24	-28.20481	24	-196.2569	24	-213.1504	24	-83.58961	24	55.86275	24
	25	4.259892	25	4.01101	25	-38.20976	25	-38.43522	25	-202.5341	25	-103.5063	25	158.4742	25	114.8154	25	1.266132	25	-2.804561	25	-22.64199	25	-21.36316	25	-157.1015	25	-83.06839	25	76.61861	25	-1.413775	25	7.795323E-02	25	-4.476393	25	-17.56685	25	-29.51427	25	-211.2792	25	-212.7381	25	62.304	25	141.4151	25
	26	3.616134	26	4.164401	26	-43.06612	26	-42.24299	26	-149.3578	26	-49.63509	26	132.444	26	92.14439	26	1.601497	26	-3.519796	26	-27.1449	26	-23.81079	26	-74.808	26	6.658709	26	-33.06217	26	-109.5915	26	-.7415447	26	-4.91043	26	-18.87161	26	-33.32907	26	-205.9882	26	-181.1371	26	158.6384	26	162.1338	26
	27	3.779451	27	3.710686	27	-49.50124	27	-47.16063	27	-73.06081	27	15.36749	27	84.40435	27	56.52454	27	2.250159	27	-5.090704	27	-28.87403	27	-20.55768	27	6.409711	27	69.70586	27	-83.14847	27	-36.66515	27	-.6946303	27	-4.570044	27	-20.92376	27	-36.7967	27	-171.0436	27	-118.0162	27	190.9881	27	136.5975	27
	28	4.549117	28	3.492847	28	-52.15762	28	-44.77839	28	7.245785	28	62.78756	28	9.604613	28	-.8720636	28	2.285006	28	-4.75705	28	-25.30238	28	-6.985769	28	55.34205	28	81.52745	28	56.77324	28	220.9023	28	-.1109694	28	-3.634896	28	-24.29137	28	-43.35435	28	-109.5585	28	-35.58979	28	169.2091	28	66.22702	28
	29	4.33229	29	4.996299	29	-48.47929	29	-34.55919	29	64.08152	29	80.83253	29	-44.60822	29	-22.19757	29	1.091675	29	-4.296416	29	-5.605242	29	21.46145	29	55.61505	29	40.56911	29	310.4249	29	415.4581	29	-.5960764	29	-4.158656	29	-29.09075	29	-52.20637	29	-34.08517	29	30.9457	29	103.3429	29	-33.37269	29
	30	4.713966	30	7.170671	30	-33.15126	30	-15.09648	30	81.12164	30	67.28868	30	17.84152	30	65.03194	30	1.40508	30	-4.092813	30	25.49945	30	63.71935	30	18.13122	30	-19.76628	30	476.0941	30	458.1907	30	.6628653	30	-2.187502	30	-35.40905	30	-57.99332	30	31.75334	30	61.57751	30	15.38353	30	-65.30034	30
	31	4.528862	31	6.610229	31	-4.623465	31	16.60746	31	61.58327	31	39.83442	31	190.5175	31	203.519	31	1.915201	31	-2.884938	31	65.25605	31	108.942	31	.1051456	31	6.024799	31	512.4196	31	412.8708	31	1.273206	31	-2.281882	31	-39.68892	31	-48.96992	31	68.5932	31	53.03819	31	-15.13725	31	56.45987	31
	32	4.444592	32	3.778671	32	38.33994	32	51.97355	32	36.906	32	43.60136	32	338.9653	32	284.7626	32	2.374397	32	-2.395824	32	104.4476	32	137.5557	32	71.42435	32	178.0323	32	467.2883	32	327.0427	32	.1272138	32	-4.909604	32	-30.91362	32	-17.64303	32	70.31499	32	13.46869	32	91.5518	32	244.2158	32
	33	4.194057	33	4.647572	33	83.65331	33	79.05983	33	64.94492	33	126.5982	33	386.3821	33	289.2888	33	1.761609	33	-2.059302	33	129.6055	33	131.5478	33	234.3851	33	368.8134	33	378.5766	33	217.7489	33	.3072379	33	-5.354117	33	-8.642034	33	34.02446	33	49.60154	33	-7.35597	33	273.6574	33	369.0962	33
	34	4.258395	34	6.162207	34	117.4603	34	86.37949	34	169.636	34	242.5807	34	359.0396	34	254.6056	34	1.994292	34	-1.770616	34	131.5632	34	94.39324	34	393.9002	34	450.8495	34	261.1179	34	102.7009	34	1.448748	34	-5.043372	34	29.59243	34	92.92875	34	40.88136	34	59.4657	34	416.6418	34	405.209	34
	35	5.22292	35	5.423293	35	125.5531	35	70.86457	35	301.7092	35	309.6471	35	298.179	35	203.8379	35	3.204852	35	-.4578292	35	118.3084	35	64.64677	35	471.3544	35	425.4427	35	139.6734	35	21.96712	35	2.001786	35	-4.834064	35	75.90628	35	130.8564	35	89.11201	35	200.1385	35	473.216	35	373.7604	35
	36	5.046108	36	5.04701	36	113.2425	36	56.53812	36	384.4516	36	315.2824	36	218.0381	36	144.365	36	4.878192	36	-.2744991	36	117.4839	36	118.3343	36	458.2625	36	340.5963	36	63.46426	36	18.92663	36	2.321311	36	-4.357451	36	116.5462	36	140.5483	36	201.0354	36	317.8425	36	456.7328	36	308.7711	36
	37	4.508948	37	5.317152	37	105.9476	37	75.22051	37	396.9097	37	277.0466	37	127.5464	37	77.46791	37	4.809288	37	.4714102	37	155.3192	37	255.271	37	384.5835	37	229.0315	37	61.87701	37	68.64636	37	1.208415	37	-3.126308	37	140.5538	37	121.4845	37	323.1077	37	367.3646	37	397.3815	37	221.7067	37
	38	4.789002	38	5.947417	38	136.3823	38	138.7026	38	358.4295	38	215.6407	38	38.59217	38	15.87398	38	5.251222	38	-.6972018	38	241.9605	38	374.4365	38	291.6839	38	140.058	38	108.1779	38	131.7556	38	1.06473	38	-4.251071	38	143.6399	38	95.63417	38	396.6785	38	356.1143	38	304.4705	38	120.9247	38
	39	4.518993	39	5.835121	39	205.0694	39	219.5403	39	288.3383	39	146.7008	39	-13.5768	39	-4.938932	39	5.86766	39	.1874557	39	336.1108	39	408.3128	39	220.5339	39	123.0262	39	167.084	39	177.76	39	.889145	39	-4.645066	39	136.3123	39	115.262	39	411.8168	39	302.6942	39	195.2351	39	40.75657	39
	40	6.642879	40	9.956907	40	282.9938	40	268.2531	40	209.5916	40	100.1554	40	-6.242129	40	19.0393	40	5.203563	40	1.879434	40	387.555	40	362.8046	40	200.3678	40	168.3823	40	211.239	40	193.0998	40	.4162402	40	-3.469628	40	138.0261	40	204.4622	40	381.7	40	223.9014	40	102.0057	40	22.88982	40
	41	7.752891	41	11.54532	41	344.3053	41	270.2654	41	154.6376	41	95.97861	41	39.28951	41	58.72633	41	5.642376	41	3.58143	41	384.3669	41	276.6993	41	222.3574	41	220.1866	41	227.1715	41	186.5211	41	.8625363	41	-2.416512	41	173.0448	41	311.9855	41	319.1554	41	148.5193	41	62.56372	41	64.31617	41
	42	8.432753	42	11.7206	42	363.7007	42	232.6238	42	144.1912	42	120.4405	42	99.36105	42	94.45618	42	8.363702	42	5.872316	42	338.8036	42	193.2195	42	257.4312	42	240.8413	42	217.8467	42	165.4448	42	-.1080033	42	-3.539031	42	242.8122	42	376.4567	42	248.4835	42	115.0802	42	83.87135	42	127.4006	42
	43	10.01423	43	12.54198	43	336.3671	43	178.1426	43	168.0286	43	148.4978	43	140.0066	43	110.3742	43	10.03627	43	7.513452	43	282.2002	43	165.9562	43	277.4992	43	235.0862	43	192.6806	43	141.7462	43	-.5172261	43	-2.996985	43	323.2756	43	389.479	43	201.7202	43	140.3247	43	138.0451	43	182.5834	43
	44	10.80937	44	13.346	44	282.8681	44	130.8404	44	198.4067	44	161.4007	44	151.0556	44	107.0485	44	9.876494	44	9.009851	44	248.7888	44	210.2653	44	274.5071	44	210.5574	44	170.9777	44	126.1273	44	-.4581967	44	-1.815428	44	380.1518	44	362.0366	44	194.0305	44	188.4471	44	194.5677	44	209.748	44
	45	12.73641	45	14.784	45	230.0759	45	112.6913	45	212.6488	45	155.7058	45	135.4699	45	88.35231	45	11.62356	45	9.650449	45	256.8693	45	279.3549	45	259.4702	45	186.7956	45	160.6833	45	121.1228	45	-.4758168	45	-.408208	45	394.3292	45	303.6437	45	220.1101	45	228.416	45	226.9172	45	203.8838	45
	46	14.37915	46	16.19637	46	206.5254	46	129.1785	46	208.6716	46	136.817	46	107.5303	46	68.30254	46	11.27671	46	10.15482	46	295.6968	46	323.6161	46	241.7216	46	171.1547	46	158.3597	46	122.4668	46	-.3710636	46	8.648776E-02	46	368.0269	46	241.0731	46	253.6219	46	243.1241	46	231.5263	46	177.3472	46
	47	14.77048	47	17.29045	47	216.0137	47	160.6631	47	189.9529	47	114.7812	47	75.36613	47	48.47536	47	14.06815	47	10.69217	47	336.6779	47	325.0874	47	230.1903	47	170.8882	47	162.1174	47	130.2357	47	.696893	47	.8237748	47	320.6712	47	212.527	47	273.9984	47	231.0781	47	213.0248	47	145.8419	47
	48	14.55264	48	15.74144	48	248.1157	48	185.9396	48	166.6138	48	100.1599	48	54.34637	48	33.53598	48	16.86212	48	10.82458	48	360.338	48	299.6438	48	225.6615	48	176.8244	48	168.5221	48	137.9626	48	-.2565558	48	-1.537096	48	275.7074	48	233.3581	48	275.0375	48	201.0244	48	185.0766	48	120.9648	48
	49	13.40345	49	13.85102	49	277.9981	49	188.5313	49	147.6756	49	94.91894	49	45.06672	49	33.55474	49	18.11006	49	10.23179	49	359.4318	49	267.7796	49	229.4255	49	185.0683	49	172.9184	49	140.4617	49	-.4671055	49	-1.474095	49	252.2921	49	279.1126	49	257.753	49	166.4832	49	158.2481	49	111.5263	49
	50	14.50844	50	15.57874	50	293.1954	50	175.0812	50	143.3748	50	103.3527	50	53.11455	50	48.03817	50	17.75408	50	8.333073	50	341.2171	50	245.1329	50	236.6132	50	190.3096	50	176.2179	50	141.6436	50	.8079442	50	1.407974	50	261.8006	50	316.0569	50	232.1329	50	144.732	50	143.3647	50	117.6665	50
	51	15.61093	51	17.92215	51	289.0307	51	153.9592	51	149.022	51	112.2242	51	71.41729	51	65.52609	51	15.424	51	10.25809	51	322.3829	51	244.8281	51	240.875	51	188.1927	51	179.0544	51	142.1755	51	2.684969	51	4.41818	51	294.2877	51	331.2682	51	208.9714	51	141.3291	51	145.0284	51	134.7274	51
	52	16.72835	52	21.09091	52	270.8493	52	136.5837	52	159.4411	52	119.1458	52	91.34835	52	80.88933	52	16.29367	52	11.308	52	313.78	52	260.0593	52	239.4488	52	182.9511	52	177.5535	52	137.6106	52	3.797137	52	6.079648	52	327.9648	52	325.2831	52	197.7322	52	154.1473	52	155.3832	52	148.3423	52
	53	19.13388	53	24.80692	53	251.1465	53	128.3289	53	168.751	53	124.037	53	106.7523	53	90.59119	53	17.43338	53	13.07001	53	318.4675	53	278.301	53	235.9099	53	177.0363	53	174.3994	53	133.771	53	4.837999	53	7.652172	53	346.2659	53	305.7853	53	200.3005	53	171.0931	53	167.3063	53	156.876	53
	54	22.90237	54	28.48576	54	239.0168	54	130.3031	54	171.923	54	122.1572	54	113.7234	54	90.54512	54	20.27659	54	16.48025	54	331.4375	54	288.8917	54	231.2231	54	174.6823	54	170.0236	54	129.0924	54	7.050802	54	9.769896	54	344.7266	54	283.575	54	210.2155	54	180.246	54	175.8034	54	161.8185	54
	55	29.23575	55	30.95436	55	237.4495	55	138.2411	55	171.1137	55	119.4193	55	110.0946	55	80.79132	55	23.44242	55	20.89866	55	341.4043	55	290.2519	55	228.3925	55	173.0325	55	165.7341	55	125.912	55	8.92957	55	9.868826	55	330.0076	55	268.7116	55	219.4636	55	181.5136	55	175.4481	55	157.6879	55
	56	35.77682	56	34.40688	56	243.5495	56	145.4321	56	167.0297	56	114.8983	56	103.2494	56	74.20125	56	26.87089	56	25.98044	56	346.5441	56	286.0747	56	227.1049	56	175.3391	56	159.3107	56	122.6914	56	9.296775	56	10.37419	56	310.9342	56	264.8344	56	223.6655	56	178.0625	56	170.5512	56	149.7577	56
	57	41.17509	57	40.15454	57	254.7236	57	150.659	57	164.0874	57	112.9925	57	93.79562	57	66.93837	57	30.32769	57	29.93202	57	347.4607	57	280.1685	57	228.3775	57	178.2458	57	155.3638	57	121.2034	57	10.61524	57	13.82535	57	296.2112	57	271.9881	57	220.799	57	170.9497	57	163.7445	57	140.0657	57
	58	45.00237	58	41.83707	58	264.564	58	151.3069	58	160.7851	58	110.4022	58	83.77924	58	60.72879	58	33.90778	58	32.1912	58	348.2292	58	276.1973	58	228.5352	58	176.885	58	153.2241	58	122.6735	58	11.32314	58	13.77228	58	291.7973	58	281.8507	58	214.7426	58	162.7403	58	155.3733	58	131.5956	58
	59	46.71032	59	41.91834	59	269.8411	59	148.58	59	156.7921	59	107.857	59	75.94203	59	56.9537	59	37.06673	59	33.0696	59	348.6498	59	273.3648	59	226.6868	59	174.9809	59	155.9223	59	121.2199	59	10.27571	59	14.66654	59	295.8097	59	288.4366	59	207.6222	59	157.9557	59	146.4084	59	125.802	59
	60	48.2027	60	42.2714	60	269.6272	60	144.4421	60	155.161	60	109.5616	60	71.7336	60	55.41714	60	41.11587	60	30.89409	60	349.8242	60	271.5446	60	225.0987	60	175.4749	60	159.044	60	123.9517	60	10.39814	60	18.52778	60	303.5616	60	290.9467	60	200.8671	60	155.3599	60	140.5655	60	123.6187	60
	61	47.99372	61	41.75891	61	266.7414	61	139.8586	61	152.0059	61	107.0062	61	70.66281	61	55.70846	61	42.63644	61	30.42488	61	350.8011	61	271.3968	61	221.5365	61	174.3926	61	160.9652	61	126.4348	61	11.80047	61	23.38668	61	311.8615	61	289.3179	61	194.5754	61	154.0876	61	136.1314	61	123.1054	61
	62	48.25044	62	41.95724	62	262.8319	62	136.433	62	150.3213	62	104.6664	62	72.18896	62	57.21717	62	43.77527	62	31.22847	62	352.087	62	272.2673	62	221.8976	62	171.432	62	163.5167	62	131.1693	62	13.46895	62	28.0255	62	314.7634	62	283.0722	62	190.6644	62	155.8818	62	133.4629	62	123.7572	62
	63	48.40482	63	44.61204	63	259.0018	63	133.2591	63	149.507	63	104.427	63	79.19637	63	65.83131	63	43.33345	63	33.54751	63	351.8166	63	272.0289	63	218.3191	63	168.7215	63	166.6883	63	136.439	63	17.08663	63	31.80834	63	311.1903	63	277.8994	63	188.3782	63	156.714	63	132.8906	63	126.4747	63
	64	50.70704	64	49.8117	64	257.4173	64	132.5813	64	147.7897	64	103.7464	64	83.72857	64	70.35417	64	43.40568	64	36.04657	64	348.5851	64	270.0909	64	214.239	64	169.0715	64	170.3297	64	139.7411	64	21.603	64	34.85934	64	306.1117	64	274.1647	64	187.2545	64	154.8559	64	133.6866	64	130.7389	64
	65	55.1708	65	52.92381	65	255.6128	65	130.4362	65	147.3761	65	106.4892	65	90.56799	65	73.31985	65	44.84304	65	43.36408	65	345.528	65	268.0178	65	210.0093	65	168.2467	65	173.6094	65	141.1814	65	25.49407	65	32.73394	65	300.6242	65	271.9822	65	185.7211	65	153.5266	65	134.6362	65	132.228	65
	66	62.49062	66	58.34605	66	252.8694	66	126.6933	66	147.6566	66	107.8015	66	95.2634	66	75.38783	66	47.63039	66	50.83576	66	341.5226	66	265.1667	66	210.9934	66	170.6358	66	173.9943	66	138.0267	66	27.95094	66	32.60735	66	295.9317	66	268.5662	66	184.7517	66	152.3484	66	135.3474	66	134.4171	66
	67	70.15367	67	63.39231	67	250.9469	67	124.8465	67	152.111	67	112.5907	67	99.70244	67	77.37459	67	52.0758	67	55.89967	67	338.7401	67	261.2965	67	213.9618	67	174.7061	67	174.2718	67	135.1263	67	32.62543	67	35.64643	67	292.103	67	265.4785	67	181.5324	67	152.7982	67	136.6769	67	140.7435	67
	68	77.45029	68	66.03391	68	248.675	68	123.3215	68	153.8911	68	111.263	68	101.8519	68	77.58437	68	57.46844	68	59.83304	68	336.7391	68	261.3795	68	217.5044	68	175.3348	68	170.7539	68	132.4372	68	35.16441	68	36.63548	68	286.7998	68	261.951	68	179.0233	68	153.8803	68	139.6549	68	143.4212	68
	69	80.86087	69	66.58935	69	246.9909	69	123.198	69	157.725	69	113.7776	69	103.7958	69	78.5838	69	61.61185	69	60.72971	69	336.9474	69	262.7572	69	218.68	69	175.7694	69	167.5597	69	128.8567	69	35.61702	69	37.96909	69	281.8303	69	258.9046	69	179.9508	69	156.6707	69	143.6283	69	141.7744	69
	70	80.8658	70	65.27596	70	247.2682	70	123.9983	70	160.3509	70	114.465	70	103.3848	70	80.97377	70	66.50932	70	59.43552	70	337.6108	70	265.3839	70	220.4803	70	175.7723	70	163.0559	70	124.2436	70	34.97995	70	40.84608	70	278.5625	70	255.3786	70	179.505	70	155.863	70	145.7642	70	143.5095	70
	71	78.69308	71	63.22047	71	247.6952	71	124.1696	71	160.5185	71	112.6315	71	101.9502	71	77.7813	71	69.79958	71	56.18048	71	339.9479	71	268.6499	71	222.2042	71	174.5952	71	159.7386	71	119.223	71	34.28329	71	41.67544	71	274.2146	71	252.8035	71	181.5006	71	153.8986	71	146.4922	71	143.6074	71
	72	76.68683	72	62.02021	72	248.5613	72	123.1545	72	161.0694	72	112.2189	72	97.97025	72	73.44639	72	70.1096	72	56.15974	72	341.7299	72	270.8161	72	220.0912	72	173.7579	72	154.4435	72	115.7572	72	33.81203	72	42.22762	72	269.3651	72	252.3715	72	183.4742	72	154.1848	72	145.0954	72	139.3985	72
	73	76.48615	73	64.91003	73	248.6097	73	122.7899	73	160.2027	73	110.5743	73	96.04163	73	73.88472	73	69.97746	73	58.91571	73	344.8579	73	269.4496	73	220.0422	73	172.1313	73	150.258	73	112.429	73	34.08464	73	46.43211	73	263.7456	73	251.8049	73	184.1614	73	155.0436	73	141.3854	73	136.3152	73
	74	79.61916	74	68.33975	74	249.7383	74	123.8866	74	157.756	74	109.7367	74	94.79553	74	74.9473	74	71.64507	74	63.14147	74	347.4642	74	269.5083	74	217.5999	74	169.6256	74	147.2117	74	113.6933	74	36.31377	74	52.81492	74	259.9574	74	252.3652	74	184.5083	74	154.9363	74	137.0549	74	133.109	74
	75	83.42635	75	68.14306	75	249.5766	75	122.8393	75	155.4825	75	108.9485	75	93.63052	75	74.62447	75	72.09676	75	68.62066	75	349.2256	75	269.6222	75	213.0742	75	165.5181	75	147.4505	75	116.1	75	36.98293	75	54.92538	75	257.6071	75	252.7373	75	183.2502	75	152.7867	75	131.3997	75	129.0533	75
	76	86.61175	76	68.16728	76	248.9185	76	120.8172	76	153.5436	76	109.7463	76	92.09273	76	75.30271	76	73.79773	76	70.56334	76	348.3629	76	266.7002	76	210.1332	76	163.8466	76	145.7546	76	116.096	76	39.12164	76	56.97803	76	255.4504	76	250.8128	76	180.8323	76	151.6419	76	124.7499	76	123.7976	76
	77	89.34291	77	67.39621	77	246.566	77	117.0329	77	152.8268	77	109.4429	77	92.15144	77	75.76711	77	74.66833	77	70.26807	77	346.797	77	260.7952	77	206.9486	77	163.3599	77	146.8816	77	117.6298	77	41.33252	77	58.43773	77	256.269	77	249.9581	77	177.0684	77	147.6059	77	118.8732	77	122.0197	77
	78	89.85625	78	65.76792	78	242.9567	78	113.8421	78	153.1172	78	109.0993	78	93.03345	78	74.03053	78	76.32252	78	66.75325	78	347.3229	78	254.4267	78	205.5404	78	164.2325	78	148.8597	78	117.5541	78	44.62653	78	58.85328	78	256.8722	78	248.3572	78	173.2794	78	144.0058	78	112.5308	78	117.4856	78
	79	87.50617	79	64.74641	79	238.8837	79	110.5191	79	151.9438	79	108.2276	79	94.21248	79	74.575	79	77.9395	79	62.24348	79	344.5879	79	249.5767	79	204.6567	79	164.8621	79	148.7832	79	117.8096	79	46.16427	79	60.08189	79	256.6898	79	245.8689	79	167.9121	79	142.4868	79	105.912	79	114.538	79
	80	84.24416	80	65.92097	80	237.3233	80	109.3537	80	150.8908	80	106.7043	80	98.34941	80	80.31139	80	78.06515	80	60.32384	80	339.594	80	245.9646	80	203.6472	80	164.2722	80	149.0612	80	116.9223	80	47.09764	80	61.06905	80	254.5889	80	241.654	80	162.7626	80	141.5777	80	101.4361	80	117.865	80
	81	81.41489	81	68.53959	81	236.3598	81	109.0424	81	149.4763	81	105.6117	81	98.68858	81	79.88992	81	78.61141	81	63.51625	81	333.7496	81	242.8098	81	202.6972	81	162.4096	81	148.3065	81	115.6021	81	47.70214	81	59.89602	81	251.4652	81	237.8781	81	158.0898	81	140.1272	81	98.75977	81	122.4117	81
	82	81.98854	82	71.61482	82	235.0889	82	106.6635	82	148.1718	82	104.604	82	98.33916	82	78.42088	82	79.63369	82	70.40993	82	328.9523	82	243.1886	82	200.6134	82	159.1954	82	147.6488	82	114.6984	82	48.15141	82	57.65252	82	249.1671	82	234.6222	82	154.3788	82	139.707	82	98.99763	82	124.472	82
	83	88.95391	83	78.23494	83	233.0695	83	103.467	83	146.413	83	102.9404	83	96.59747	83	77.80782	83	80.90758	83	79.49795	83	324.9918	83	240.9899	83	198.6936	83	156.5204	83	145.8165	83	110.0549	83	47.91278	83	59.79934	83	244.9268	83	230.6991	83	151.6421	83	138.8922	83	100.8363	83	125.3454	83
	84	99.48277	84	84.93452	84	231.3877	84	100.4235	84	144.6516	84	102.6283	84	95.25371	84	77.37358	84	84.1908	84	88.90129	84	320.0622	84	239.7677	84	196.6404	84	155.8442	84	142.8746	84	110.3251	84	48.53998	84	61.6963	84	240.4165	84	229.4884	84	149.8081	84	137.3699	84	103.0732	84	126.5365	84
	85	109.8787	85	89.4703	85	229.8147	85	99.2565	85	142.5916	85	101.1315	85	93.90447	85	77.96269	85	88.43284	85	93.88435	85	319.7947	85	238.6189	85	194.3433	85	151.871	85	136.7396	85	107.5786	85	49.21066	85	62.78989	85	235.1471	85	228.1662	85	146.4288	85	134.9723	85	105.3111	85	125.392	85
	86	118.3224	86	91.55187	86	227.4879	86	96.70995	86	140.2733	86	101.3827	86	92.83418	86	79.5761	86	94.59703	86	91.95197	86	319.8945	86	238.0238	86	190.2966	86	149.354	86	132.5063	86	106.5932	86	49.51072	86	62.12658	86	229.0501	86	225.9811	86	144.8411	86	134.2361	86	105.7873	86	124.7409	86
	87	121.1981	87	90.42867	87	224.3617	87	95.08303	87	138.464	87	102.6121	87	92.33134	87	82.18182	87	98.8894	87	85.17589	87	319.1626	87	235.6028	87	188.4616	87	147.5957	87	131.9437	87	104.5438	87	48.23779	87	61.11611	87	223.8698	87	223.8155	87	141.9242	87	131.1813	87	105.8166	87	123.3773	87
	88	119.7946	88	84.59434	88	220.9423	88	93.54161	88	137.6527	88	103.5013	88	90.92607	88	79.45042	88	100.237	88	75.05901	88	318.3175	88	232.905	88	185.7352	88	147.7506	88	134.8625	88	101.6035	88	47.29246	88	59.19009	88	220.5196	88	221.6937	88	138.7407	88	127.9505	88	103.3305	88	119.6442	88
	89	111.9982	89	77.21632	89	217.1548	89	90.65238	89	138.9354	89	101.3763	89	92.5824	89	80.34346	89	100.5893	89	68.25831	89	316.5732	89	230.8157	89	182.8423	89	146.2547	89	134.146	89	98.6866	89	46.24668	89	57.66019	89	217.5051	89	218.7834	89	135.8601	89	125.2481	89	100.4879	89	114.3369	89
	90	103.8371	90	76.21313	90	214.5592	90	89.67005	90	140.9056	90	100.3988	90	95.88303	90	83.66512	90	98.03867	90	65.49249	90	314.0168	90	229.2138	90	178.8627	90	148.4197	90	130.7009	90	97.75387	90	46.41719	90	60.55482	90	214.6121	90	213.2179	90	132.199	90	122.9022	90	95.74718	90	110.698	90
	91	98.5975	91	76.29754	91	213.3688	91	92.43417	91	139.4356	91	99.27624	91	99.25587	91	85.60203	91	97.05304	91	68.68758	91	312.7536	91	228.3145	91	178.0202	91	147.0301	91	125.3181	91	99.54629	91	45.35577	91	64.98667	91	211.346	91	209.8495	91	127.2949	91	119.9048	91	91.2533	91	107.5742	91
	92	97.49895	92	76.71294	92	212.6122	92	94.13933	92	138.3317	92	97.97234	92	102.715	92	88.57259	92	94.04848	92	78.03358	92	310.8307	92	228.1833	92	178.3872	92	142.3311	92	120.2812	92	98.4266	92	43.97163	92	66.54378	92	208.1371	92	207.1176	92	123.2092	92	117.6158	92	87.40597	92	105.674	92
	93	101.7123	93	78.11705	93	213.0235	93	94.9539	93	137.8526	93	97.37954	93	104.4237	93	88.57669	93	92.11005	93	86.05557	93	307.057	93	226.3071	93	177.6243	93	140.289	93	118.2927	93	93.05525	93	42.34856	93	68.68182	93	204.6431	93	203.0364	93	119.1779	93	118.3546	93	83.8636	93	104.869	93
	94	108.8693	94	81.07227	94	212.2725	94	94.54111	94	136.5249	94	94.74111	94	105.6161	94	88.47015	94	91.84766	94	90.58724	94	304.6681	94	222.918	94	174.2625	94	139.5391	94	118.1367	94	88.72787	94	41.00893	94	71.88573	94	200.2938	94	201.3954	94	115.1942	94	115.6257	94	78.7108	94	107.7584	94
	95	115.4365	95	83.77229	95	213.0778	95	93.50992	95	133.5884	95	91.41302	95	102.8579	95	87.17414	95	92.9953	95	89.65454	95	303.1883	95	221.6393	95	170.7552	95	136.7633	95	114.5103	95	82.33356	95	41.42737	95	73.78813	95	196.4701	95	199.4311	95	111.1214	95	114.9451	95	74.56422	95	109.8513	95
	96	119.2803	96	85.34755	96	212.9728	96	91.37827	96	130.0129	96	90.73267	96	99.06593	96	87.62817	96	93.69716	96	84.53873	96	303.6054	96	219.7776	96	167.379	96	132.8891	96	108.1468	96	78.6875	96	42.43781	96	73.62567	96	192.6279	96	198.1294	96	108.7758	96	113.5512	96	71.17884	96	108.8885	96
	97	118.6872	97	85.2956	97	211.5468	97	90.09073	97	124.9968	97	87.6754	97	98.10857	97	86.11006	97	95.71855	97	75.31619	97	302.2281	97	218.0573	97	163.2989	97	129.4786	97	101.7617	97	78.01521	97	44.30117	97	71.56793	97	188.4424	97	196.8105	97	105.8805	97	112.3328	97	71.68559	97	102.1058	97
	98	112.1012	98	79.89485	98	208.8794	98	88.79205	98	122.3401	98	86.77646	98	93.581	98	76.68456	98	95.97161	98	69.35896	98	299.4021	98	215.0087	98	160.0262	98	123.6075	98	98.53521	98	79.28989	98	45.43264	98	66.49076	98	186.2643	98	197.456	98	102.9309	98	109.0144	98	72.75016	98	93.96534	98
	99	103.0939	99	73.56512	99	205.7303	99	84.8251	99	118.6152	99	84.02635	99	89.19476	99	71.70761	99	94.80809	99	64.05993	99	295.8492	99	210.4763	99	155.2429	99	120.2233	99	95.48662	99	75.46655	99	46.92841	99	61.6092	99	184.1711	99	196.4686	99	99.99799	99	107.2963	99	70.82867	99	91.11723	99
	100	94.99249	100	70.69918	100	202.1632	100	81.39993	100	116.398	100	84.25316	100	84.4882	100	70.92064	100	93.09925	100	62.78799	100	291.4839	100	205.3248	100	150.6934	100	119.4973	100	93.44167	100	71.50418	100	49.56793	100	62.17818	100	181.4212	100	193.7483	100	96.64791	100	104.8735	100	69.93886	100	92.16219	100
	101	89.68391	101	70.75746	101	199.7183	101	78.54722	101	114.7915	101	83.96874	101	80.75126	101	72.29455	101	90.90856	101	66.69912	101	288.2942	101	200.3237	101	147.6481	101	117.0583	101	92.25401	101	72.3232	101	50.91359	101	63.81432	101	180.6442	101	190.7936	101	92.02694	101	100.5216	101	71.72939	101	94.72607	101
	102	89.80068	102	73.25331	102	196.7686	102	76.77515	102	113.6971	102	83.05965	102	80.04558	102	74.4453	102	90.27702	102	74.03111	102	284.5105	102	195.935	102	143.632	102	115.9232	102	91.05845	102	71.13721	102	51.80117	102	65.71467	102	178.2485	102	184.9447	102	88.39272	102	97.22873	102	70.23735	102	89.758	102
	103	95.78196	103	76.57074	103	193.377	103	75.73174	103	112.6283	103	82.2711	103	81.95365	103	78.69514	103	88.37635	103	80.23323	103	279.1857	103	192.2514	103	138.9756	103	116.7175	103	91.09195	103	71.02669	103	51.1545	103	67.33196	103	174.8954	103	177.3342	103	84.2917	103	94.42706	103	67.39473	103	83.54306	103
	104	104.5512	104	79.81985	104	191.6904	104	75.98298	104	111.4713	104	80.01109	104	82.12579	104	78.62554	104	87.61089	104	84.93816	104	272.064	104	188.5746	104	135.0101	104	117.3711	104	90.46124	104	69.97372	104	48.64996	104	68.65682	104	171.571	104	168.2157	104	80.33581	104	91.3055	104	65.83645	104	81.50044	104
	105	113.77	105	80.98491	105	191.0543	105	76.34014	105	110.9035	105	75.42726	105	82.34192	105	74.00491	105	88.24446	105	83.81102	105	268.3143	105	184.8595	105	133.4528	105	114.8506	105	88.77647	105	67.188	105	46.36927	105	67.5959	105	166.9771	105	164.4093	105	77.02321	105	90.84744	105	60.57732	105	77.13797	105
	106	119.8042	106	83.28451	106	190.6976	106	75.03727	106	108.6032	106	71.92049	106	83.28535	106	75.37404	106	90.53909	106	78.53762	106	262.5689	106	181.5786	106	133.1491	106	112.4297	106	85.10159	106	62.84122	106	43.09536	106	65.7109	106	161.693	106	160.6181	106	73.38081	106	89.62913	106	55.91045	106	70.93295	106
	107	122.565	107	86.71483	107	189.9641	107	74.97807	107	105.6996	107	69.96294	107	82.62668	107	74.95188	107	92.12563	107	72.48006	107	257.5732	107	179.7755	107	134.9666	107	109.4075	107	82.85497	107	60.02933	107	40.8146	107	64.82102	107	155.6818	107	157.049	107	71.08138	107	89.27053	107	50.61834	107	66.11131	107
	108	119.9746	108	84.54517	108	188.8766	108	75.33582	108	103.2728	108	68.12347	108	83.24063	108	75.23393	108	93.12252	108	67.55852	108	254.5581	108	180.8179	108	131.5255	108	103.8551	108	79.62845	108	59.2194	108	38.07365	108	60.11396	108	149.2301	108	154.5861	108	69.67253	108	88.9268	108	44.29513	108	64.30784	108
	109	113.5825	109	80.72859	109	185.6236	109	73.4535	109	100.9891	109	66.26975	109	81.33245	109	74.17192	109	92.6247	109	62.8784	109	252.378	109	179.655	109	126.0361	109	99.39999	109	75.62453	109	55.33235	109	34.30955	109	55.92921	109	143.0239	109	152.9828	109	69.21638	109	89.95134	109	39.14987	109	63.90126	109
	110	105.2912	110	76.22237	110	182.4042	110	71.57353	110	98.50822	110	66.2275	110	80.52101	110	72.52748	110	91.13765	110	61.31915	110	249.9035	110	177.7619	110	121.3856	110	98.39291	110	70.47741	110	51.73158	110	32.74281	110	53.86536	110	136.9715	110	150.4559	110	69.69333	110	89.95458	110	34.74224	110	65.89303	110
	111	98.01968	111	74.00911	111	177.5961	111	68.96235	111	95.4836	111	63.93852	111	76.77763	111	68.81415	111	87.90028	111	62.2853	111	247.5586	111	174.3222	111	117.7821	111	95.87255	111	66.22552	111	48.85497	111	31.01803	111	54.9983	111	131.4163	111	148.8018	111	67.76625	111	89.10165	111	32.97729	111	68.8635	111
	112	93.15649	112	73.13998	112	174.7847	112	66.67415	112	92.83354	112	62.72221	112	73.63576	112	65.96187	112	85.95257	112	64.86984	112	245.8356	112	172.164	112	114.9529	112	91.99256	112	62.61617	112	47.34741	112	29.93366	112	56.88316	112	126.6488	112	146.1896	112	67.05849	112	88.85463	112	30.40864	112	66.21609	112
	113	92.65871	113	73.58528	113	170.2357	113	64.42056	113	91.34462	113	61.16872	113	72.32005	113	68.8231	113	85.19743	113	67.20009	113	244.03	113	169.0935	113	112.5449	113	89.52174	113	60.32548	113	45.1726	113	28.40356	113	60.19334	113	123.0464	113	142.994	113	65.17936	113	86.9047	113	29.27115	113	64.50743	113
	114	95.89673	114	72.90728	114	167.9115	114	65.23271	114	88.68364	114	59.2003	114	70.63717	114	68.90124	114	82.82982	114	68.27901	114	241.4472	114	166.5117	114	109.6299	114	87.92806	114	58.73411	114	43.74348	114	28.02438	114	63.9314	114	119.6143	114	140.417	114	61.57257	114	80.54048	114	28.76424	114	63.46934	114
	115	97.98503	115	68.78554	115	165.0592	115	65.11217	115	88.5405	115	56.866	115	69.55672	115	67.28661	115	81.22237	115	68.39958	115	237.9227	115	164.2737	115	105.6932	115	84.19941	115	57.64394	115	43.95222	115	25.9534	115	63.58751	115	118.2372	115	139.2096	115	57.90192	115	73.49996	115	27.81562	115	60.48298	115
	116	100.8611	116	67.94992	116	163.0892	116	62.86374	116	87.37891	116	53.73359	116	67.38844	116	66.18816	116	79.15846	116	65.78106	116	234.6023	116	158.6726	116	104.1411	116	83.58775	116	55.23608	116	40.12606	116	24.53934	116	63.13569	116	116.3142	116	136.1722	116	53.68369	116	70.57644	116	25.92415	116	57.752	116
	117	102.7665	117	67.9874	117	162.204	117	62.21146	117	85.68211	117	52.43926	117	68.63872	117	65.44048	117	77.86062	117	60.9984	117	230.0056	117	154.5515	117	101.7152	117	85.92207	117	54.43721	117	38.80273	117	24.52233	117	63.63195	117	114.1228	117	133.2323	117	50.16892	117	68.90013	117	24.63852	117	54.08858	117
	118	101.7197	118	67.34458	118	163.4707	118	61.40868	118	84.18825	118	49.07716	118	69.61391	118	66.52641	118	78.00318	118	58.33788	118	226.3204	118	152.0889	118	99.68474	118	83.2664	118	53.0643	118	38.85435	118	24.88015	118	62.17942	118	111.4273	118	128.2337	118	46.04722	118	68.30006	118	22.47012	118	51.15647	118
	119	98.034	119	65.82729	119	164.0051	119	60.13023	119	82.46723	119	46.92044	119	69.43269	119	65.92271	119	77.03935	119	54.70265	119	222.3492	119	150.7091	119	96.95339	119	81.54753	119	50.53423	119	38.97064	119	24.05246	119	59.05146	119	106.8324	119	122.3438	119	43.0687	119	70.30466	119	19.61805	119	46.65309	119
	120	92.06822	120	64.71617	120	161.884	120	59.37616	120	79.5341	120	44.30137	120	71.52445	120	67.60452	120	77.72919	120	53.05574	120	218.6797	120	148.5972	120	93.34922	120	80.31187	120	48.89832	120	37.05778	120	24.02127	120	56.59951	120	102.356	120	118.4224	120	39.00871	120	69.26973	120	16.38959	120	43.9134	120
	121	85.27057	121	65.24714	121	160.8873	121	58.7619	121	76.22539	121	41.49078	121	69.05499	121	63.90934	121	77.53642	121	52.53321	121	215.1335	121	146.7731	121	93.26046	121	79.21628	121	45.87379	121	33.62692	121	24.38992	121	54.41368	121	98.45658	121	115.0196	121	35.00567	121	66.38121	121	13.82257	121	42.74224	121
	122	79.0626	122	64.14375	122	159.0727	122	56.86887	122	72.73401	122	38.29896	122	66.31555	122	59.85004	122	75.82597	122	54.2893	122	212.8301	122	144.7102	122	92.49377	122	75.53018	122	43.3636	122	30.83427	122	24.59789	122	52.57104	122	94.52379	122	113.0363	122	32.27653	122	64.52287	122	9.064207	122	41.14951	122
	123	76.77226	123	66.06174	123	156.9133	123	52.97445	123	70.37717	123	33.96844	123	65.37886	123	59.79354	123	73.14867	123	55.43478	123	210.1859	123	142.4119	123	92.03654	123	74.95955	123	39.2565	123	28.02346	123	25.77629	123	53.72081	123	88.77234	123	110.148	123	30.25353	123	61.27095	123	4.401164	123	41.00103	123
	124	78.86759	124	66.68602	124	153.6052	124	51.83813	124	67.55226	124	31.73908	124	63.05334	124	58.74034	124	70.4698	124	55.89769	124	208.0257	124	139.0683	124	89.28444	124	74.19824	124	37.38306	124	28.11375	124	26.30461	124	55.39315	124	84.20805	124	108.7141	124	29.18365	124	56.07056	124	.5914645	124	42.68182	124
	125	81.89125	125	64.48866	125	149.3536	125	50.73064	125	64.40257	125	29.9856	125	60.57265	125	57.84951	125	69.32524	125	56.43279	125	205.9849	125	140.396	125	85.58447	125	70.92017	125	35.70122	125	28.37086	125	23.75816	125	52.10256	125	79.81315	125	107.7995	125	27.99086	125	51.17389	125	-2.111916	125	43.69053	125
	126	84.673	126	63.72659	126	145.0167	126	49.8396	126	62.28425	126	28.61732	126	57.01157	126	56.91642	126	67.67686	126	54.25912	126	202.1657	126	138.2663	126	81.7884	126	68.62056	126	30.58684	126	25.91978	126	22.1363	126	49.17162	126	76.20105	126	104.0862	126	25.50976	126	48.97992	126	-3.290212	126	43.26203	126
	127	88.47433	127	62.92321	127	140.0808	127	47.70875	127	60.22811	127	26.6734	127	54.97571	127	56.55585	127	65.33536	127	50.58364	127	198.3236	127	136.3729	127	77.84024	127	66.79446	127	25.48144	127	24.70433	127	19.83223	127	46.57143	127	73.08313	127	100.2494	127	23.11004	127	45.51897	127	-3.026233	127	44.00262	127
	128	91.13261	128	61.65396	128	136.3247	128	46.80657	128	58.70151	128	24.31124	128	51.524	128	52.62782	128	63.69859	128	48.39326	128	193.171	128	132.3847	128	76.86126	128	64.80657	128	21.33199	128	22.97632	128	17.78933	128	46.12794	128	71.22913	128	99.29447	128	20.33549	128	43.50199	128	-2.852192	128	40.74709	128
	129	90.72069	129	61.23162	129	134.1567	129	46.23563	129	57.15731	129	21.88704	129	50.48338	129	53.26757	129	62.6344	129	44.50261	129	189.5484	129	130.7646	129	76.17903	129	62.43013	129	21.66515	129	21.53104	129	16.46309	129	44.40381	129	69.60378	129	97.66576	129	19.06563	129	41.9408	129	-4.596469	129	37.26279	129
	130	88.8873	130	62.24717	130	132.2188	130	45.67749	130	54.97364	130	19.19222	130	52.26283	130	57.65237	130	62.88634	130	41.67266	130	188.6383	130	127.2034	130	72.99971	130	60.58127	130	24.98692	130	20.03746	130	14.22986	130	43.38363	130	66.65267	130	94.79969	130	17.54528	130	39.91965	130	-4.271146	130	35.59605	130
	131	85.13011	131	61.60168	131	132.0696	131	47.24036	131	53.47078	131	16.88392	131	53.97252	131	56.74683	131	63.06963	131	40.84739	131	186.1119	131	124.5006	131	69.31119	131	59.49715	131	24.6981	131	18.71767	131	12.25664	131	40.63257	131	64.54768	131	92.44499	131	15.2384	131	37.92866	131	-4.648592	131	33.3216	131
	132	80.1978	132	58.97548	132	129.2743	132	45.24249	132	51.38354	132	13.84702	132	52.22139	132	55.00101	132	63.30408	132	40.92266	132	183.1049	132	123.8889	132	67.06387	132	58.456	132	22.64693	132	17.93083	132	9.277139	132	36.17283	132	61.94193	132	89.89527	132	12.70539	132	37.8017	132	-5.947396	132	29.52732	132
	133	75.80547	133	59.93753	133	127.5438	133	43.26847	133	48.72884	133	11.21985	133	53.68902	133	55.52789	133	61.93069	133	39.29903	133	176.9383	133	120.9791	133	65.13183	133	59.63447	133	19.75172	133	15.84466	133	7.574273	133	35.397	133	57.9287	133	85.60088	133	10.42021	133	37.93176	133	-7.357876	133	25.58347	133
	134	73.228	134	60.77627	134	126.5386	134	41.36775	134	47.13289	134	10.20199	134	54.2384	134	54.23729	134	58.77243	134	39.13927	134	172.4189	134	119.6056	134	66.49379	134	58.1144	134	18.07256	134	16.08457	134	7.818292	134	35.50545	134	55.4907	134	82.80598	134	7.858934	134	36.03097	134	-10.19253	134	22.02462	134
	135	72.35319	135	60.21685	135	126.0944	135	42.01661	135	43.63006	135	6.486098	135	52.8061	135	55.18716	135	56.22884	135	37.84639	135	170.079	135	119.3319	135	65.56181	135	54.9624	135	17.61895	135	14.71199	135	7.068077	135	34.3688	135	51.93419	135	79.82546	135	5.697477	135	32.32544	135	-11.4786	135	17.97833	135
	136	72.98706	136	57.06828	136	124.212	136	42.30919	136	41.45952	136	5.163906	136	52.03175	136	53.32752	136	53.83712	136	35.84797	136	169.8022	136	118.5596	136	63.70141	136	52.87352	136	16.23044	136	12.8352	136	5.173496	136	32.96469	136	47.4958	136	77.80318	136	3.29745	136	32.15331	136	-14.94206	136	14.68573	136
	137	72.6704	137	55.429	137	121.1255	137	40.73339	137	38.84431	137	3.556084	137	54.4889	137	56.46532	137	51.67361	137	31.84631	137	167.7669	137	117.3596	137	62.06026	137	51.47099	137	14.36905	137	11.76033	137	3.762609	137	32.22638	137	44.58197	137	77.21453	137	2.114084	137	32.63663	137	-17.3637	137	16.27702	137
	138	71.70082	138	51.86872	138	118.5594	138	39.83914	138	37.55888	138	3.015454	138	46.88132	138	47.37658	138	49.1132	138	28.88105	138	166.4351	138	116.0845	138	59.26294	138	50.14573	138	12.05667	138	9.404337	138	1.799863	138	31.83652	138	42.0738	138	77.9366	138	2.351779	138	32.33072	138	-20.72369	138	16.56951	138
	139	70.23434	139	46.56873	139	116.213	139	37.25117	139	36.23746	139	1.440511	139	45.65161	139	48.04589	139	45.99768	139	27.46452	139	165.4734	139	113.9904	139	57.38536	139	47.48995	139	8.973005	139	5.686567	139	-.2956372	139	30.83648	139	39.13523	139	77.64157	139	1.782902	139	31.19917	139	-23.57074	139	16.43213	139
	140	68.92845	140	44.31196	140	113.522	140	36.24107	140	34.90983	140	.653584	140	44.60314	140	47.4783	140	44.06406	140	23.83887	140	162.3773	140	111.4498	140	56.62993	140	47.49958	140	5.337016	140	4.05916	140	-1.577868	140	33.12179	140	35.77998	140	76.90157	140	.9418339	140	28.84612	140	-27.35049	140	19.12436	140
	141	64.52719	141	42.69318	141	110.9094	141	37.13361	141	33.79547	141	-1.401641	141	40.8375	141	47.02235	141	42.57011	141	23.45368	141	160.7119	141	112.1099	141	55.19669	141	45.4136	141	4.989197	141	5.778814	141	-2.977867	141	32.9222	141	33.89336	141	76.53456	141	.2656507	141	27.74413	141	-28.79753	141	21.93647	141
	142	58.49757	142	41.12415	142	110.0885	142	37.14496	142	33.48668	142	-4.836202	142	39.79048	142	47.15353	142	41.16634	142	23.63036	142	158.4685	142	111.5799	142	51.08498	142	43.3736	142	2.545878	142	6.858279	142	-6.042532	142	29.45871	142	31.71668	142	74.30532	142	-2.856751	142	24.96839	142	-31.18913	142	21.13177	142
	143	53.13583	143	40.88578	143	108.5003	143	35.72559	143	32.92834	143	-6.781282	143	42.25752	143	49.61291	143	41.30331	143	24.03611	143	155.5476	143	108.0589	143	47.2441	143	42.53748	143	-2.201952	143	5.488639	143	-8.078913	143	26.63537	143	29.25645	143	68.687	143	-3.937385	143	17.65855	143	-30.92159	143	14.78189	143
	144	49.55093	144	41.98341	144	107.4919	144	35.2271	144	30.91246	144	-8.533632	144	39.10702	144	47.39965	144	40.66111	144	24.15066	144	152.3483	144	105.1377	144	44.61345	144	42.01362	144	-6.823263	144	5.461791	144	-8.300791	144	25.06909	144	28.04666	144	66.0396	144	-7.824954	144	9.909346	144	-30.74687	144	9.786364	144
	145	45.80275	145	42.12539	145	106.3504	145	35.53455	145	29.14991	145	-10.18005	145	38.0097	145	45.47293	145	39.24137	145	23.86503	145	149.1209	145	103.5131	145	43.13515	145	41.24424	145	-10.10169	145	3.886544	145	-9.371756	145	23.30524	145	26.52392	145	62.55388	145	-9.973018	145	6.801296	145	-31.66978	145	7.036246	145
	146	44.33106	146	41.86025	146	105.4766	146	34.92203	146	26.853	146	-12.2204	146	40.75706	146	48.45908	146	35.46554	146	25.05481	146	146.8968	146	101.7207	146	43.74527	146	38.80947	146	-7.38614	146	2.164263	146	-10.39298	146	22.88767	146	24.8323	146	59.53831	146	-12.72685	146	6.092973	146	-32.26711	146	4.60292	146
	147	44.52285	147	42.69547	147	103.3421	147	34.42759	147	24.26546	147	-13.56246	147	42.74426	147	50.58686	147	34.28481	147	22.84871	147	143.8201	147	100.1092	147	42.32517	147	37.69545	147	-3.405972	147	1.15923	147	-9.508022	147	24.30816	147	21.97944	147	56.80986	147	-15.71384	147	5.829947	147	-31.55967	147	4.556681	147
	148	44.07628	148	38.84778	148	101.2807	148	34.50533	148	22.22793	148	-15.08463	148	44.1796	148	47.00367	148	34.22018	148	20.80066	148	141.2283	148	99.43663	148	39.88512	148	35.69903	148	-2.318944	148	.8263504	148	-10.21184	148	21.71333	148	20.02194	148	56.46001	148	-18.71283	148	6.872765	148	-32.26212	148	2.224839	148
	149	44.53542	149	34.94995	149	99.04575	149	31.55403	149	19.70984	149	-17.45055	149	44.143	149	45.38623	149	32.40336	149	17.27967	149	139.0669	149	98.73708	149	39.10009	149	35.47132	149	-3.347237	149	-.1649006	149	-10.33545	149	17.90495	149	16.81892	149	53.90335	149	-20.06653	149	5.76461	149	-32.33208	149	-1.099314	149
	150	45.84492	150	34.02244	150	97.63189	150	28.11392	150	17.73833	150	-17.95026	150	40.55181	150	43.9382	150	29.61222	150	14.22201	150	135.2967	150	95.81114	150	39.40031	150	36.96434	150	-4.312948	150	-1.489205	150	-9.605591	150	18.9996	150	13.50436	150	51.9276	150	-21.47897	150	6.840966	150	-33.7405	150	-4.837184	150
	151	46.05947	151	32.06575	151	94.67944	151	25.07237	151	15.58168	151	-19.11028	151	42.30338	151	47.05822	151	28.17634	151	13.10189	151	131.6105	151	95.5536	151	38.89383	151	36.79999	151	-4.394671	151	-.2314861	151	-9.135019	151	19.33373	151	11.17475	151	50.92344	151	-22.46052	151	6.046944	151	-35.1943	151	-7.169383	151
	152	45.19955	152	30.29567	152	90.77912	152	24.62777	152	14.05645	152	-19.83805	152	37.99923	152	44.74097	152	27.41054	152	12.00479	152	128.8824	152	97.57791	152	37.52887	152	34.93462	152	-4.543914	152	-1.061033	152	-10.59509	152	19.02962	152	7.419835	152	48.96686	152	-22.26389	152	7.030442	152	-37.23572	152	-10.34221	152
	153	42.88126	153	29.0313	153	88.96121	153	23.66225	153	13.67444	153	-20.30515	153	37.11194	153	44.96795	153	26.6334	153	10.99432	153	127.846	153	96.58432	153	36.59232	153	33.15867	153	-5.655311	153	-.566254	153	-12.33188	153	17.21087	153	4.255193	153	47.63821	153	-22.28274	153	5.660413	153	-39.38311	153	-12.97896	153
	154	40.06697	154	28.33621	154	86.55354	154	23.92933	154	13.43543	154	-21.71206	154	35.83865	154	42.17697	154	26.51017	154	10.83902	154	126.0237	154	95.20922	154	35.59888	154	32.66061	154	-6.980536	154	-.2381842	154	-13.50755	154	14.68203	154	.5675291	154	46.04399	154	-21.50011	154	5.433913	154	-40.74711	154	-11.51909	154
	155	36.25361	155	26.7216	155	84.34772	155	24.62325	155	14.34195	155	-21.75951	155	30.08488	155	35.0954	155	24.05542	155	10.53823	155	124.8069	155	92.52052	155	34.71061	155	32.02695	155	-8.627907	155	-.889681	155	-16.1922	155	10.88596	155	-2.565367	155	46.40327	155	-20.32252	155	5.424257	155	-44.58683	155	-10.10599	155
	156	33.32915	156	28.2359	156	80.97318	156	23.66181	156	13.62965	156	-23.49138	156	29.71748	156	39.63512	156	22.53061	156	10.48106	156	122.3263	156	89.82017	156	33.46968	156	31.54242	156	-11.52424	156	-.8732927	156	-16.56347	156	9.9718	156	-5.556235	156	45.13498	156	-19.0112	156	4.026426	156	-47.87879	156	-11.00759	156
	157	31.45695	157	31.05701	157	80.54269	157	24.47248	157	14.07598	157	-24.6262	157	28.48783	157	40.36842	157	20.17173	157	10.14245	157	119.9575	157	87.64046	157	32.99026	157	31.2	157	-16.50866	157	-2.028215	157	-17.31409	157	11.97204	157	-8.408062	157	43.00908	157	-18.32437	157	4.036568	157	-50.62212	157	-9.120684	157
	158	29.21827	158	29.80027	158	80.59493	158	24.49211	158	13.72495	158	-26.51848	158	27.39861	158	40.41789	158	18.49598	158	9.957325	158	118.5366	158	87.07394	158	31.50047	158	30.346	158	-20.20476	158	-1.461956	158	-17.92258	158	11.70743	158	-10.80122	158	41.8004	158	-17.65383	158	3.566601	158	-53.22787	158	-7.023751	158
	159	26.74521	159	27.38419	159	79.81486	159	24.1602	159	12.0244	159	-28.80328	159	25.19988	159	39.61532	159	17.68549	159	8.26079	159	115.8421	159	84.88284	159	28.85368	159	29.60148	159	-22.61419	159	-4.609453	159	-20.19049	159	9.894571	159	-12.32448	159	39.71426	159	-17.16335	159	3.417243	159	-55.92533	159	-7.588433	159
	160	25.96188	160	25.58267	160	78.40614	160	23.62391	160	11.27371	160	-29.69033	160	28.68901	160	40.16067	160	16.2338	160	7.591994	160	113.998	160	82.75735	160	27.79117	160	29.73932	160	-21.2494	160	-7.106902	160	-21.75605	160	8.377245	160	-14.13448	160	38.63061	160	-16.48887	160	4.940761	160	-55.48507	160	-6.409539	160
	161	25.97966	161	23.54621	161	77.68401	161	23.07772	161	9.775885	161	-31.30821	161	27.27968	161	38.02003	161	15.26255	161	5.268873	161	111.5378	161	79.9542	161	25.80256	161	28.69844	161	-21.4167	161	-10.45101	161	-21.85508	161	7.5543	161	-15.05199	161	37.64947	161	-17.38462	161	4.58852	161	-54.11253	161	-7.375604	161
	162	25.1097	162	21.48507	162	76.88601	162	21.98178	162	7.950281	162	-32.46465	162	30.07689	162	36.46177	162	13.73329	162	4.180577	162	108.3343	162	77.32937	162	26.57776	162	28.30343	162	-22.00071	162	-11.55847	162	-23.45269	162	6.639097	162	-16.0532	162	36.1672	162	-18.40011	162	6.465453	162	-53.9407	162	-10.42665	162
	163	23.53282	163	20.07816	163	75.14697	163	20.59875	163	6.23095	163	-32.7013	163	31.75202	163	41.54732	163	12.02535	163	3.180952	163	106.9983	163	76.14392	163	28.43902	163	28.60859	163	-22.80069	163	-10.1775	163	-24.25481	163	6.779734	163	-17.34158	163	34.20001	163	-20.17266	163	6.168186	163	-52.86458	163	-12.24766	163
	164	22.38797	164	18.67884	164	73.44333	164	19.9275	164	4.035407	164	-33.4752	164	33.59965	164	42.7609	164	8.999102	164	1.78022	164	104.4132	164	74.66976	164	28.34364	164	28.3401	164	-23.35763	164	-9.967739	164	-24.19187	164	7.634791	164	-19.11979	164	32.37747	164	-22.43027	164	1.600536	164	-51.95073	164	-13.44565	164
	165	20.13516	165	13.97757	165	71.39385	165	19.30363	165	3.057204	165	-33.23853	165	31.0176	165	38.65189	165	8.720008	165	2.081013	165	102.9626	165	73.92171	165	26.02691	165	26.48423	165	-22.10592	165	-7.62569	165	-25.45082	165	5.376369	165	-20.49881	165	30.21207	165	-25.56201	165	-1.904114	165	-50.62698	165	-16.92962	165
	166	17.52477	166	11.51229	166	68.5263	166	16.10727	166	1.277811	166	-34.30053	166	30.77482	166	38.0101	166	7.906507	166	.6760564	166	100.0445	166	72.03975	166	23.44824	166	27.41205	166	-20.7646	166	-10.38441	166	-24.89029	166	3.741574	166	-22.92927	166	27.26479	166	-26.10746	166	-2.010117	166	-49.92803	166	-19.70653	166
	167	15.33877	167	11.76027	167	66.83315	167	14.69456	167	.8748406	167	-33.61115	167	30.91323	167	38.41177	167	5.693101	167	-2.606411	167	97.01707	167	69.25274	167	24.54331	167	29.09713	167	-19.62103	167	-10.51055	167	-24.026	167	4.540085	167	-24.79509	167	26.10995	167	-27.04315	167	-.5951035	167	-49.41729	167	-21.61274	167
	168	13.12738	168	12.48511	168	65.50398	168	14.39623	168	-.1248944	168	-35.70941	168	29.26665	168	37.47025	168	4.65945	168	-3.140731	168	95.10275	168	68.55564	168	26.40113	168	26.88074	168	-18.37109	168	-9.071581	168	-24.32795	168	4.698468	168	-26.77481	168	25.14514	168	-27.73231	168	-1.074417	168	-48.5903	168	-22.74426	168
	169	10.42063	169	12.24823	169	64.30678	169	14.4187	169	.4600462	169	-37.94489	169	28.23886	169	37.32016	169	2.762969	169	-3.765898	169	92.00734	169	68.96906	169	25.77477	169	24.5344	169	-19.48854	169	-8.042772	169	-24.2518	169	4.156591	169	-30.24497	169	22.78386	169	-25.82312	169	1.036494	169	-49.31875	169	-25.69601	169
	170	7.461666	170	11.6039	170	62.92797	170	14.78092	170	1.081933	170	-38.66822	170	29.09549	170	39.38837	170	.9979182	170	-4.88867	170	90.59255	170	69.15562	170	24.35336	170	23.10254	170	-19.37264	170	-8.126833	170	-24.42267	170	2.820551	170	-32.38356	170	20.58689	170	-25.14174	170	-.8268785	170	-51.04761	170	-25.34533	170
	171	5.771605	171	10.40808	171	61.55636	171	15.17414	171	.8311224	171	-40.07968	171	27.33084	171	37.69146	171	-.1046625	171	-6.456829	171	89.7335	171	65.75405	171	21.63503	171	23.37678	171	-19.92256	171	-8.38004	171	-25.58799	171	.2229099	171	-33.89478	171	20.77311	171	-24.20519	171	-1.206977	171	-52.08515	171	-24.22471	171
	172	4.386592	172	7.246291	172	59.75877	172	15.65994	172	.7891639	172	-40.83391	172	22.18243	172	32.86366	172	-2.442811	172	-7.765876	172	86.82497	172	64.17643	172	21.42581	172	22.63991	172	-19.70132	172	-8.622408	172	-26.98296	172	-2.608813	172	-36.33183	172	20.96528	172	-23.88622	172	-3.173776	172	-54.52612	172	-23.93643	172
	173	3.995818	173	8.422503	173	58.08169	173	15.42812	173	.4914853	173	-41.8519	173	21.52444	173	32.40936	173	-5.865117	173	-10.18725	173	84.61869	173	62.92308	173	20.71575	173	23.68385	173	-21.44888	173	-10.07417	173	-26.61695	173	-1.849218	173	-38.66022	173	19.0725	173	-23.13825	173	-4.221328	173	-57.22783	173	-23.05848	173
	174	3.609093	174	8.680765	174	56.0823	174	15.9935	174	.462382	174	-41.85278	174	22.76359	174	32.527	174	-6.090842	174	-12.49649	174	82.23792	174	61.69142	174	18.65236	174	22.3809	174	-23.22081	174	-9.422675	174	-26.223	174	.6798265	174	-39.98739	174	18.25855	174	-22.23123	174	-5.650739	174	-59.61307	174	-21.81763	174
	175	2.747168	175	7.233488	175	56.47538	175	14.58248	175	-.9365299	175	-42.98631	175	22.08185	175	32.61514	175	-6.218334	175	-13.48396	175	80.50932	175	61.69151	175	17.99174	175	20.11404	175	-23.68774	175	-7.894046	175	-26.77463	175	-.1186786	175	-41.63425	175	17.16798	175	-21.66496	175	-6.293093	175	-62.03292	175	-19.77271	175
	176	.2401054	176	4.037774	176	55.69523	176	12.89079	176	-1.886812	176	-43.48297	176	22.86967	176	31.87284	176	-8.658636	176	-13.32509	176	76.9302	176	59.28679	176	17.89973	176	20.61905	176	-26.12942	176	-11.37187	176	-27.59486	176	-.328458	176	-42.72578	176	14.77355	176	-21.73523	176	-4.295291	176	-64.29824	176	-20.41475	176
	177	-.3296358	177	2.633442	177	53.23717	177	12.91345	177	-3.001859	177	-43.36777	177	26.00633	177	31.97421	177	-8.76651	177	-15.87632	177	75.23682	177	56.44885	177	18.50106	177	20.70308	177	-27.40839	177	-11.63196	177	-28.02843	177	.1598737	177	-43.93478	177	13.24557	177	-22.60133	177	-4.516339	177	-64.55607	177	-17.77836	177
	178	-2.060651	178	1.206782	178	50.98772	178	12.68846	178	-4.887877	178	-44.02987	178	24.30524	178	27.26937	178	-9.772218	178	-16.35724	178	74.13802	178	53.17273	178	19.3405	178	21.28942	178	-28.79427	178	-13.34963	178	-28.00436	178	-.1054174	178	-44.7351	178	11.52779	178	-23.41221	178	-3.490374	178	-64.22593	178	-19.70955	178
	179	-4.266735	179	-1.148371	179	49.22159	179	11.51538	179	-6.386013	179	-43.80979	179	25.10511	179	26.04373	179	-11.40199	179	-15.60765	179	72.11474	179	51.937	179	20.71265	179	20.98733	179	-28.68783	179	-14.64033	179	-28.73204	179	-1.037563	179	-45.79509	179	10.19899	179	-23.64016	179	-.8715291	179	-63.23949	179	-21.55611	179
	180	-5.504659	180	-.8339523	180	48.07064	180	11.68928	180	-7.746896	180	-43.93493	180	28.08932	180	31.53065	180	-11.40738	180	-16.17609	180	69.77456	180	50.13884	180	21.28583	180	21.23433	180	-27.9543	180	-14.57428	180	-28.30063	180	-1.195212	180	-47.66569	180	7.959113	180	-24.81649	180	-2.068713E-02	180	-60.81404	180	-22.00932	180
	181	-7.426636	181	-1.230903	181	47.7683	181	12.61975	181	-7.916579	181	-42.72258	181	28.20541	181	29.03152	181	-11.86703	181	-16.52441	181	67.03824	181	49.61502	181	21.13295	181	19.95016	181	-26.97011	181	-15.11803	181	-28.04332	181	-2.695121	181	-49.62409	181	6.24454	181	-25.907	181	.9026141	181	-60.19629	181	-22.81133	181
	182	-10.62873	182	-4.556872	182	44.98551	182	9.659991	182	-8.298506	182	-43.09798	182	27.59225	182	27.37812	182	-12.2172	182	-16.11758	182	66.60246	182	48.93691	182	20.83254	182	18.02699	182	-25.99905	182	-15.26028	182	-29.15472	182	-7.552999	182	-49.83106	182	4.670615	182	-26.52576	182	1.86918	182	-59.19622	182	-24.16027	182
	183	-11.75119	183	-5.06024	183	43.16635	183	7.701761	183	-8.70207	183	-43.65551	183	25.30348	183	27.31338	183	-13.46778	183	-17.61522	183	63.56861	183	46.40033	183	21.79822	183	19.72068	183	-24.49814	183	-17.08051	183	-29.36326	183	-6.499017	183	-52.80243	183	3.44109	183	-24.92695	183	2.140724	183	-58.05558	183	-27.23045	183
	184	-12.38215	184	-4.251103	184	41.11625	184	6.473564	184	-7.615026	184	-42.93743	184	22.94272	184	25.33697	184	-15.40188	184	-18.46048	184	60.09618	184	44.05164	184	21.89753	184	20.97054	184	-22.08831	184	-13.35529	184	-27.9621	184	-4.106304	184	-55.02388	184	2.250666	184	-25.14153	184	-.5753301	184	-57.38065	184	-27.66878	184
	185	-13.55712	185	-4.458126	185	39.74402	185	6.085999	185	-6.982905	185	-44.74204	185	22.10495	185	26.81699	185	-16.37008	185	-19.39179	185	59.59833	185	44.33316	185	20.35529	185	19.20795	185	-21.95685	185	-11.24892	185	-28.10097	185	-3.625849	185	-56.15612	185	.9043413	185	-23.66513	185	-3.497114	185	-57.18892	185	-29.24405	185
	186	-14.47518	186	-5.062068	186	39.13068	186	6.402934	186	-6.801717	186	-45.14247	186	20.10722	186	26.37917	186	-16.11845	186	-20.30897	186	57.48232	186	45.49387	186	18.42128	186	18.66045	186	-23.39556	186	-9.144138	186	-27.81625	186	-5.235969	186	-58.36665	186	-1.104525	186	-21.96882	186	-2.532446	186	-57.64989	186	-30.03267	186
	187	-14.99649	187	-6.117406	187	37.70523	187	5.390007	187	-6.33047	187	-46.31904	187	18.86937	187	27.37717	187	-17.45553	187	-22.58838	187	56.90931	187	43.6338	187	18.01632	187	20.24011	187	-24.4137	187	-7.727743	187	-28.0291	187	-6.532092	187	-60.53419	187	-2.209521	187	-20.90081	187	-3.504056	187	-57.73044	187	-29.48332	187
	188	-15.66191	188	-8.054632	188	37.06149	188	6.086687	188	-4.619441	188	-45.99649	188	15.99738	188	23.13443	188	-18.13511	188	-22.4617	188	55.23536	188	40.77085	188	18.39071	188	20.31212	188	-21.36602	188	-7.79975	188	-28.17249	188	-9.376776	188	-61.95443	188	-2.284916	188	-19.5995	188	-3.659816	188	-59.71753	188	-28.6105	188
	189	-16.76352	189	-9.62959	189	35.5288	189	5.813525	189	-4.669888	189	-46.23863	189	13.58115	189	21.51998	189	-20.0993	189	-23.87841	189	53.30964	189	39.80041	189	16.73169	189	21.1818	189	-19.23207	189	-9.293673	189	-28.61382	189	-11.43924	189	-63.72556	189	-3.005339	189	-17.53892	189	-2.770406	189	-62.60003	189	-29.54284	189
	190	-16.52925	190	-7.781778	190	33.2961	190	4.13729	190	-4.537593	190	-46.10697	190	13.96673	190	22.08498	190	-21.15642	190	-24.46022	190	50.49168	190	38.57412	190	15.18326	190	23.96894	190	-19.99878	190	-9.72546	190	-27.36046	190	-8.650552	190	-65.23827	190	-4.271348	190	-15.8725	190	-1.301159	190	-65.2757	190	-27.09425	190
	191	-17.90095	191	-7.758898	191	33.56807	191	5.463309	191	-5.035875	191	-45.07233	191	15.10629	191	21.47315	191	-21.6256	191	-24.96783	191	48.78547	191	39.22676	191	15.0787	191	23.00789	191	-23.22506	191	-6.836914	191	-27.75471	191	-7.034616	191	-66.65014	191	-5.653713	191	-15.47768	191	-2.052717	191	-67.44344	191	-24.43335	191
	192	-20.17913	192	-9.833523	192	32.06992	192	5.11884	192	-7.224532	192	-46.37658	192	17.40814	192	20.11943	192	-21.72544	192	-24.45975	192	47.26418	192	40.48082	192	15.38483	192	20.8624	192	-25.98268	192	-6.867855	192	-28.20606	192	-8.199162	192	-67.07845	192	-6.290929	192	-14.95904	192	-2.808343	192	-69.33089	192	-24.34602	192
	193	-21.53676	193	-12.54844	193	30.93585	193	4.997893	193	-7.572511	193	-45.16506	193	16.99698	193	17.61517	193	-23.12358	193	-24.06878	193	45.18889	193	37.51042	193	18.16925	193	21.15096	193	-30.55695	193	-8.389749	193	-29.2684	193	-8.887762	193	-69.17062	193	-7.938728	193	-15.1206	193	-.5598387	193	-72.01573	193	-22.69865	193
	194	-22.94384	194	-13.47055	194	29.37133	194	4.971778	194	-9.117747	194	-47.30724	194	20.29984	194	16.82563	194	-22.92977	194	-24.77976	194	42.3423	194	35.4639	194	19.71574	194	20.78609	194	-30.9387	194	-11.03899	194	-28.83963	194	-9.892766	194	-70.16566	194	-8.578983	194	-16.70176	194	-.9604271	194	-71.45579	194	-22.01632	194
	195	-24.47865	195	-14.04519	195	27.99154	195	4.140783	195	-9.433414	195	-47.57542	195	16.71026	195	11.20394	195	-23.55516	195	-24.69726	195	41.73445	195	34.99396	195	20.74192	195	21.00438	195	-27.55541	195	-14.72605	195	-28.89452	195	-12.5569	195	-70.87075	195	-9.05217	195	-18.20082	195	-1.240059	195	-71.77358	195	-23.15943	195
	196	-26.01222	196	-14.08224	196	26.134	196	2.807647	196	-10.94252	196	-47.90981	196	19.52639	196	14.376	196	-23.66335	196	-25.76159	196	41.77511	196	34.28357	196	20.99926	196	22.62672	196	-27.22675	196	-19.10195	196	-28.3785	196	-13.38018	196	-72.08009	196	-10.83369	196	-20.34095	196	-1.327554	196	-70.70021	196	-24.08752	196
	197	-25.808	197	-12.22209	197	24.80431	197	2.692528	197	-10.39014	197	-47.50328	197	19.51552	197	12.80832	197	-24.52131	197	-25.14121	197	40.74968	197	33.57072	197	22.03144	197	22.41982	197	-28.39458	197	-19.53205	197	-27.71421	197	-12.16465	197	-73.78008	197	-12.59916	197	-21.69011	197	-.2749121	197	-68.1747	197	-24.98417	197
	198	-27.07066	198	-14.30185	198	23.59032	198	2.567012	198	-8.789207	198	-47.57504	198	20.20423	198	13.35671	198	-24.51623	198	-24.15238	198	38.29215	198	33.0098	198	21.74761	198	20.42372	198	-29.49661	198	-19.83354	198	-27.37931	198	-13.32856	198	-74.21855	198	-12.76055	198	-21.25821	198	-.428276	198	-64.10184	198	-25.16795	198
	199	-28.41935	199	-16.65514	199	21.01711	199	-.2806135	199	-9.484159	199	-47.08028	199	20.84285	199	13.15641	199	-24.52779	199	-23.9113	199	37.04881	199	32.63007	199	22.81804	199	20.04169	199	-29.02557	199	-21.57312	199	-28.124	199	-14.39846	199	-75.1945	199	-12.51697	199	-20.95675	199	-.4496157	199	-63.13054	199	-27.62453	199
	200	-29.16455	200	-16.26165	200	20.9847	200	-2.345693	200	-9.3249	200	-45.92096	200	20.62946	200	13.98679	200	-25.92036	200	-24.18395	200	36.48635	200	30.40249	200	24.50131	200	22.62115	200	-28.01555	200	-23.46397	200	-27.01475	200	-13.043	200	-76.3493	200	-13.87845	200	-21.058	200	.5540031	200	-61.4142	200	-27.75482	200
	201	-29.19298	201	-16.62883	201	19.44608	201	-3.243551	201	-10.02032	201	-46.70922	201	18.64321	201	15.47326	201	-26.98598	201	-24.56225	201	35.45034	201	28.95352	201	25.33153	201	23.96341	201	-26.40473	201	-20.31065	201	-26.81182	201	-11.1379	201	-76.20538	201	-13.49358	201	-19.90885	201	-.547557	201	-60.04512	201	-27.95882	201
	202	-29.62284	202	-17.41127	202	19.13466	202	-3.181278	202	-8.146048	202	-48.0497	202	14.01291	202	15.95951	202	-26.00698	202	-24.40576	202	33.52415	202	29.42568	202	25.2594	202	24.59274	202	-25.93895	202	-18.79653	202	-26.32442	202	-10.796	202	-78.24348	202	-14.80424	202	-18.18498	202	.1675945	202	-59.83386	202	-29.34199	202
	203	-29.91198	203	-18.22864	203	17.88114	203	-3.34644	203	-8.825924	203	-49.79605	203	13.48767	203	16.46737	203	-25.76779	203	-24.29422	203	31.5865	203	29.92597	203	23.89929	203	25.43204	203	-24.85916	203	-14.66543	203	-26.83859	203	-10.18969	203	-80.17271	203	-17.06217	203	-16.67733	203	7.166266E-02	203	-58.77805	203	-28.19056	203
	204	-31.37269	204	-18.82548	204	17.3772	204	-1.906259	204	-9.260503	204	-50.96348	204	14.14761	204	11.52034	204	-24.56042	204	-24.32162	204	30.19989	204	28.49163	204	21.72149	204	27.61832	204	-24.64663	204	-11.59786	204	-26.74325	204	-10.11546	204	-80.3647	204	-20.23748	204	-14.66337	204	-1.414083	204	-57.62487	204	-25.70992	204
	205	-32.08016	205	-19.95212	205	14.85309	205	-2.621693	205	-8.502918	205	-50.83658	205	8.835296	205	4.497867	205	-24.89584	205	-25.02343	205	29.44728	205	27.2717	205	18.34928	205	28.62239	205	-24.4819	205	-10.45638	205	-26.6738	205	-11.44698	205	-81.14648	205	-21.58237	205	-13.47406	205	-.240804	205	-58.39919	205	-26.14058	205
	206	-32.69534	206	-19.1149	206	13.85949	206	-3.636047	206	-10.91867	206	-51.07108	206	7.107287	206	2.664227	206	-24.50632	206	-23.71066	206	28.55985	206	25.82404	206	18.85303	206	29.52361	206	-24.14737	206	-11.01384	206	-26.15814	206	-10.15829	206	-82.26118	206	-22.81072	206	-13.21713	206	.2302887	206	-60.19606	206	-26.14635	206
	207	-32.36887	207	-16.7331	207	12.74927	207	-4.13763	207	-11.61417	207	-49.78366	207	9.68496	207	4.038134	207	-24.41116	207	-24.51489	207	26.57117	207	25.36876	207	23.90822	207	29.69301	207	-24.73172	207	-9.437159	207	-25.36505	207	-5.892329	207	-82.82726	207	-23.37034	207	-12.86972	207	1.805074	207	-61.23553	207	-22.41027	207
	208	-32.94175	208	-17.76152	208	11.00098	208	-3.45021	208	-12.62799	208	-48.29574	208	8.756326	208	5.27195	208	-24.66353	208	-22.4188	208	26.32652	208	27.36045	208	27.24395	208	26.46573	208	-23.71648	208	-6.380296	208	-25.98549	208	-6.292708	208	-83.22749	208	-22.45732	208	-13.31601	208	.4819306	208	-61.36153	208	-19.54533	208
	209	-33.78569	209	-19.69273	209	9.279197	209	-2.764784	209	-15.24041	209	-49.00583	209	8.764169	209	3.349123	209	-23.54918	209	-22.62152	209	26.03	209	28.40176	209	26.08099	209	25.39786	209	-24.95711	209	-8.193428	209	-26.25931	209	-8.333293	209	-83.13708	209	-22.91614	209	-13.95808	209	.1140597	209	-62.58167	209	-18.84407	209
	210	-34.84907	210	-20.83979	210	7.76976	210	-3.388721	210	-14.87792	210	-47.64941	210	9.118689	210	1.382208	210	-23.89528	210	-21.38099	210	25.29068	210	27.61554	210	26.43298	210	27.19055	210	-25.76541	210	-9.786207	210	-26.68432	210	-9.161526	210	-83.7347	210	-22.14435	210	-14.04431	210	1.588512	210	-63.01475	210	-14.7392	210
	211	-35.10371	211	-21.02295	211	5.646054	211	-4.598762	211	-15.4139	211	-48.3472	211	10.47471	211	1.297951E-02	211	-24.87984	211	-21.34945	211	24.13264	211	26.9327	211	28.13525	211	28.80159	211	-26.67577	211	-12.4215	211	-25.59324	211	-10.7648	211	-83.1909	211	-22.1416	211	-15.30065	211	1.719889	211	-63.15292	211	-11.41555	211
	212	-35.28745	212	-21.84573	212	5.282344	212	-4.882523	212	-14.0877	212	-49.82745	212	9.954206	212	-3.761821	212	-23.9093	212	-21.72858	212	23.3839	212	27.25728	212	29.64286	212	27.84922	212	-26.17143	212	-14.3945	212	-25.94879	212	-12.44541	212	-82.66732	212	-21.75898	212	-14.02285	212	3.715611	212	-62.6722	212	-15.11171	212
	213	-35.47378	213	-21.15859	213	3.162009	213	-5.882943	213	-14.21136	213	-50.53503	213	11.70152	213	-2.834592	213	-21.87768	213	-21.94441	213	23.69861	213	27.01814	213	32.59237	213	28.74437	213	-26.04782	213	-16.60165	213	-24.38469	213	-12.57057	213	-81.28803	213	-22.68463	213	-14.90726	213	4.473381	213	-60.27717	213	-19.25625	213
	214	-35.52458	214	-20.84185	214	2.611624	214	-5.218557	214	-12.55779	214	-49.37541	214	8.726171	214	-4.660115	214	-21.23263	214	-22.72573	214	22.84097	214	27.14366	214	33.83891	214	28.3767	214	-25.62335	214	-17.72462	214	-23.55494	214	-11.53389	214	-80.9678	214	-21.87908	214	-14.76865	214	4.351703	214	-58.84349	214	-23.39658	214
	215	-36.89235	215	-23.85074	215	2.050789	215	-5.833312	215	-12.1662	215	-48.94108	215	8.199797	215	-5.758204	215	-20.77379	215	-21.5177	215	23.92972	215	28.42525	215	33.9404	215	26.10374	215	-24.05463	215	-18.77132	215	-23.39384	215	-14.46355	215	-80.72884	215	-21.23745	215	-15.55561	215	4.545907	215	-56.14513	215	-26.34434	215
	216	-38.09604	216	-24.88934	216	1.086588	216	-7.699506	216	-11.35141	216	-49.63352	216	6.736227	216	-6.012845	216	-21.62046	216	-21.48527	216	23.64992	216	27.59537	216	33.17535	216	26.81925	216	-24.52957	216	-21.96483	216	-23.37124	216	-15.59009	216	-80.25323	216	-19.89486	216	-14.50511	216	5.292275	216	-53.84389	216	-27.04003	216
	217	-37.83593	217	-25.21094	217	.8028373	217	-8.59119	217	-10.71275	217	-48.84716	217	5.523174	217	-6.513261	217	-22.80048	217	-22.70936	217	22.46552	217	25.92072	217	35.84011	217	28.59124	217	-23.6269	217	-22.42443	217	-21.62224	217	-13.93194	217	-80.80563	217	-20.67212	217	-12.69602	217	4.824672	217	-51.15371	217	-27.90229	217
	218	-38.12838	218	-25.69025	218	-.6194322	218	-9.098024	218	-10.8882	218	-49.18227	218	1.861989	218	-6.360364	218	-23.62469	218	-21.14017	218	22.13467	218	27.56296	218	34.6726	218	28.97	218	-22.91603	218	-20.46878	218	-20.93284	218	-13.55563	218	-80.92691	218	-23.66886	218	-12.75453	218	1.444695	218	-49.54479	218	-30.5441	218
	219	-39.57149	219	-26.03019	219	-.7741805	219	-8.726275	219	-11.70144	219	-49.55806	219	1.486002	219	-5.817585	219	-22.2136	219	-20.39856	219	21.82107	219	27.19873	219	34.59295	219	30.38144	219	-21.77672	219	-18.00867	219	-20.83191	219	-14.6912	219	-82.13718	219	-28.159	219	-10.78129	219	2.146298	219	-48.93262	219	-29.73315	219
	220	-40.14399	220	-25.90795	220	-2.171087	220	-8.837208	220	-11.25242	220	-50.35752	220	1.560594	220	-3.338661	220	-22.01867	220	-21.03246	220	21.50724	220	27.0985	220	33.01768	220	31.72695	220	-21.97429	220	-13.28584	220	-20.30128	220	-16.33104	220	-82.43422	220	-29.93406	220	-10.37326	220	-.4426995	220	-47.8984	220	-26.84412	220
	221	-40.69403	221	-26.14591	221	-2.430254	221	-9.10356	221	-11.88025	221	-50.01382	221	.2020596	221	-5.871816	221	-21.54876	221	-21.34748	221	21.15458	221	28.38552	221	30.76919	221	32.84	221	-20.96036	221	-11.29536	221	-20.37843	221	-16.88104	221	-83.03896	221	-29.07228	221	-10.42927	221	-3.07586	221	-48.11977	221	-29.16446	221
	222	-41.55311	222	-27.75699	222	-3.486577	222	-10.44528	222	-13.93224	222	-49.54718	222	-.7704059	222	-9.290466	222	-23.03418	222	-20.70741	222	20.9716	222	27.71198	222	28.71888	222	32.32597	222	-22.16815	222	-8.97411	222	-21.26315	222	-18.09797	222	-82.7343	222	-26.72307	222	-10.20957	222	-3.029453	222	-49.67466	222	-33.5887	222
	223	-41.10171	223	-25.57287	223	-4.507613	223	-12.06147	223	-14.689	223	-48.57276	223	.2157865	223	-9.079103	223	-22.8875	223	-20.38282	223	21.14322	223	27.57189	223	30.62875	223	34.02894	223	-22.51665	223	-9.32114	223	-20.38596	223	-16.15915	223	-81.64536	223	-25.58293	223	-11.36869	223	-3.498619	223	-52.58717	223	-34.86814	223
	224	-40.6739	224	-23.25587	224	-5.462934	224	-10.73749	224	-13.98196	224	-46.50501	224	2.229949	224	-8.831491	224	-21.02566	224	-21.1781	224	20.96428	224	28.19204	224	31.95707	224	33.18407	224	-23.09302	224	-7.292304	224	-20.18666	224	-13.18212	224	-81.68337	224	-24.23148	224	-11.22493	224	-3.54991	224	-53.82637	224	-32.2375	224
	225	-41.7642	225	-23.75686	225	-6.465281	225	-9.695757	225	-15.63419	225	-46.73561	225	4.363624	225	-10.57836	225	-20.60823	225	-21.21567	225	22.04035	225	30.92138	225	32.57889	225	31.04855	225	-21.9214	225	-4.796754	225	-21.71637	225	-13.38177	225	-79.54079	225	-22.82112	225	-12.45332	225	-3.724423	225	-56.327	225	-30.42286	225
	226	-43.0694	226	-23.36351	226	-7.676445	226	-9.35029	226	-15.11055	226	-46.12727	226	5.96951	226	-11.50306	226	-21.81999	226	-21.21827	226	22.21312	226	32.52045	226	31.27627	226	31.69408	226	-22.1807	226	-5.751419	226	-22.19468	226	-13.43339	226	-79.70562	226	-22.2771	226	-13.49503	226	-1.671785	226	-59.39862	226	-27.45788	226
	227	-43.17354	227	-22.84785	227	-9.236405	227	-10.07805	227	-14.27915	227	-46.14799	227	6.696522	227	-13.4221	227	-22.23145	227	-20.75215	227	21.64247	227	32.221	227	32.38283	227	33.70527	227	-21.98772	227	-5.608096	227	-22.26401	227	-12.59878	227	-76.85149	227	-21.72157	227	-14.66504	227	-3.167287E-02	227	-60.16494	227	-24.51093	227
	228	-42.65949	228	-24.03734	228	-10.3813	228	-10.58543	228	-13.89779	228	-45.84757	228	5.441687	228	-17.90702	228	-20.67614	228	-20.09404	228	21.47508	228	32.09163	228	32.68739	228	33.16605	228	-24.42513	228	-8.121004	228	-21.61745	228	-11.0217	228	-75.84009	228	-20.99034	228	-16.21438	228	-5.911037E-02	228	-62.69918	228	-24.10802	228
	229	-41.3154	229	-25.22265	229	-10.21701	229	-11.84565	229	-12.75905	229	-46.22711	229	4.939506	229	-19.45202	229	-20.64217	229	-19.74967	229	22.20685	229	31.71095	229	32.59492	229	32.17007	229	-24.71314	229	-8.567653	229	-22.27874	229	-9.787161	229	-73.52352	229	-21.45455	229	-17.56127	229	-3.829589	229	-64.35606	229	-25.76687	229
	230	-40.05015	230	-24.60821	230	-11.38882	230	-12.71448	230	-11.00237	230	-47.82751	230	5.834614	230	-16.49562	230	-20.32071	230	-19.21577	230	23.15121	230	31.94355	230	35.41186	230	31.45771	230	-24.82995	230	-9.467349	230	-21.12741	230	-7.171959	230	-72.08951	230	-20.08697	230	-18.98703	230	-6.021586	230	-65.33558	230	-24.16226	230
	231	-39.92611	231	-24.33676	231	-11.52995	231	-11.32777	231	-9.280647	231	-47.85874	231	4.7546	231	-18.03242	231	-20.43715	231	-18.21089	231	23.99739	231	32.97966	231	37.07715	231	29.13773	231	-19.29409	231	-11.93232	231	-19.26028	231	-6.209259	231	-70.91775	231	-19.56584	231	-18.74903	231	-5.541456	231	-63.81464	231	-24.19944	231
	232	-39.72408	232	-26.14725	232	-11.88839	232	-12.17998	232	-9.428703	232	-48.32149	232	2.451922	232	-20.14796	232	-19.0042	232	-16.69432	232	25.29377	232	33.47139	232	37.2602	232	27.86335	232	-16.87395	232	-16.18839	232	-19.27692	232	-8.59812	232	-69.58243	232	-17.49492	232	-19.26431	232	-5.115432	232	-62.20728	232	-26.83651	232
	233	-37.58934	233	-25.65929	233	-12.32186	233	-13.9292	233	-9.091777	233	-46.2235	233	-4.296422E-02	233	-21.09562	233	-18.64413	233	-17.66114	233	23.65923	233	31.38155	233	35.8638	233	29.2026	233	-16.62354	233	-20.50838	233	-17.26423	233	-7.882451	233	-67.63947	233	-16.02612	233	-18.60819	233	-1.196694	233	-59.42142	233	-26.70884	233
	234	-36.34432	234	-25.57877	234	-12.39553	234	-14.99471	234	-8.984295	234	-45.36505	234	-2.057502	234	-21.7707	234	-19.44989	234	-17.51862	234	21.22453	234	30.39885	234	33.58776	234	30.24454	234	-17.26172	234	-19.9794	234	-15.34103	234	-6.0509	234	-66.40219	234	-14.28677	234	-17.59298	234	-1.764349	234	-57.10061	234	-27.33186	234
	235	-35.86135	235	-26.73172	235	-11.59405	235	-15.09245	235	-9.764581	235	-45.44505	235	-4.199923	235	-21.04434	235	-19.59357	235	-17.0753	235	22.07243	235	30.86287	235	31.25808	235	28.67769	235	-18.01109	235	-18.49507	235	-13.42558	235	-5.998432	235	-64.80334	235	-14.61485	235	-17.34384	235	-3.297555	235	-54.53727	235	-28.93257	235
	236	-36.80467	236	-27.63128	236	-10.93495	236	-15.13443	236	-9.340061	236	-43.54591	236	-5.078119	236	-19.48355	236	-17.66171	236	-16.78183	236	24.043	236	31.11324	236	31.66456	236	28.60941	236	-17.34555	236	-13.96681	236	-12.92254	236	-5.933608	236	-64.57169	236	-15.96847	236	-16.02896	236	-2.636892	236	-52.65829	236	-30.80068	236
	237	-37.19683	237	-28.60659	237	-10.62094	237	-15.64696	237	-10.28434	237	-42.8732	237	-5.073266	237	-18.47973	237	-17.15583	237	-16.10136	237	23.62803	237	30.69103	237	30.33514	237	28.87081	237	-18.55233	237	-12.52484	237	-12.62671	237	-5.763168	237	-63.88634	237	-14.16313	237	-15.28171	237	-2.379766	237	-51.90953	237	-28.89161	237
	238	-37.39571	238	-29.88128	238	-10.44207	238	-15.2842	238	-10.69838	238	-41.08313	238	-7.929389	238	-23.62729	238	-17.26775	238	-15.66237	238	23.14609	238	29.3329	238	27.92271	238	28.07945	238	-19.01861	238	-9.503294	238	-12.12119	238	-7.46637	238	-61.44941	238	-13.17109	238	-14.90643	238	-3.942067	238	-51.14309	238	-31.02928	238
	239	-38.61642	239	-31.49393	239	-11.15111	239	-16.53147	239	-12.34622	239	-41.5727	239	-8.219881	239	-25.31961	239	-17.79627	239	-17.00645	239	22.21078	239	29.24859	239	25.89445	239	28.72626	239	-20.4124	239	-7.83184	239	-12.32036	239	-9.831415	239	-60.2558	239	-12.06174	239	-16.19492	239	-5.181188	239	-54.03273	239	-31.74145	239
	240	-39.01055	240	-29.3228	240	-11.73338	240	-17.24448	240	-12.35613	240	-39.96562	240	-5.590982	240	-24.66381	240	-18.47051	240	-17.25454	240	21.82518	240	28.80208	240	25.91621	240	30.23	240	-20.66113	240	-5.814661	240	-12.51153	240	-8.512945	240	-59.31486	240	-12.59235	240	-16.18081	240	-4.284009	240	-54.47932	240	-29.8021	240
	241	-40.4002	241	-28.26275	241	-10.15618	241	-15.61233	241	-12.59916	241	-38.94309	241	-4.576914	241	-25.05179	241	-18.52013	241	-16.19951	241	23.86066	241	30.31119	241	27.01492	241	31.38708	241	-20.28711	241	-2.013275	241	-12.8696	241	-10.71644	241	-57.27639	241	-11.58047	241	-17.90307	241	-3.058481	241	-55.17474	241	-29.13154	241
	242	-42.93032	242	-29.83503	242	-10.40237	242	-15.09224	242	-12.55983	242	-39.66912	242	-3.296691	242	-26.82966	242	-17.65176	242	-14.74522	242	23.62485	242	31.04476	242	27.84295	242	29.51033	242	-19.30017	242	-1.200714	242	-13.57324	242	-13.74977	242	-55.95251	242	-12.04227	242	-19.49744	242	-1.482949	242	-58.16677	242	-28.40657	242
	243	-43.17525	243	-31.42222	243	-11.2715	243	-15.38369	243	-11.55632	243	-38.57	243	-1.190336	243	-28.36858	243	-17.10485	243	-14.91581	243	23.8485	243	30.57208	243	29.24965	243	30.39745	243	-18.84691	243	-2.178829	243	-14.157	243	-14.46898	243	-54.62838	243	-13.76264	243	-20.72604	243	1.235591	243	-60.8661	243	-27.41067	243
	244	-44.31237	244	-33.79981	244	-12.62584	244	-16.94397	244	-10.47339	244	-38.1094	244	-1.089157	244	-30.99258	244	-18.15524	244	-14.84106	244	24.80804	244	29.38932	244	30.31822	244	31.31694	244	-18.58089	244	-1.910182	244	-14.48802	244	-13.84727	244	-52.19032	244	-11.75579	244	-23.65205	244	.5962688	244	-61.98069	244	-24.23322	244
	245	-45.67736	245	-32.63358	245	-14.15982	245	-17.88061	245	-10.39155	245	-38.9222	245	-1.787399	245	-34.07186	245	-17.75697	245	-15.10129	245	24.3675	245	28.19295	245	32.91599	245	30.61981	245	-20.66072	245	-3.35533	245	-14.23627	245	-13.46789	245	-49.7901	245	-10.72316	245	-25.44369	245	.2725261	245	-64.81594	245	-24.10879	245
	246	-46.53664	246	-30.85347	246	-15.79019	246	-18.15042	246	-8.853559	246	-39.858	246	-.8446248	246	-33.08488	246	-18.65443	246	-14.81963	246	24.18115	246	28.12616	246	37.41705	246	29.47279	246	-22.27099	246	-5.690232	246	-14.99996	246	-11.7489	246	-49.11744	246	-9.746846	246	-27.07651	246	1.025624	246	-66.04439	246	-25.15722	246
	247	-47.12292	247	-29.11565	247	-14.15157	247	-17.98243	247	-6.662683	247	-41.34785	247	.3171668	247	-30.58743	247	-17.53599	247	-14.10979	247	25.39378	247	28.17973	247	39.38226	247	29.39817	247	-20.83751	247	-6.789705	247	-14.25746	247	-9.375311	247	-48.20168	247	-9.46058	247	-28.5535	247	-5.122185E-02	247	-68.25613	247	-24.3598	247
	248	-48.0399	248	-30.84314	248	-13.28733	248	-18.21886	248	-6.157043	248	-40.75688	248	-.5184618	248	-31.79988	248	-15.92605	248	-14.39456	248	26.75097	248	28.9513	248	39.33266	248	28.17946	248	-15.29276	248	-8.763535	248	-14.58459	248	-11.56677	248	-47.55894	248	-9.33619	248	-29.51381	248	-2.79593	248	-67.99502	248	-23.05503	248
	249	-48.76141	249	-32.06229	249	-14.18075	249	-19.27565	249	-6.551848	249	-39.714	249	-2.496124	249	-32.54952	249	-15.53535	249	-13.4825	249	25.80771	249	28.83125	249	38.55801	249	27.89963	249	-12.69364	249	-11.87463	249	-14.49421	249	-14.78278	249	-45.91938	249	-10.69759	249	-30.0423	249	-4.657629	249	-67.27612	249	-25.55649	249
	250	-48.09231	250	-31.22892	250	-14.57708	250	-19.50442	250	-5.862073	250	-38.05854	250	-4.998965	250	-32.71219	250	-15.98299	250	-15.01742	250	23.89306	250	28.19027	250	38.30101	250	31.01095	250	-13.1171	250	-14.77689	250	-13.95776	250	-14.09269	250	-45.51775	250	-11.13465	250	-30.73526	250	-8.513601	250	-64.33675	250	-25.26689	250
	251	-46.86717	251	-30.32996	251	-14.35606	251	-20.26804	251	-6.020775	251	-36.47396	251	-6.618135	251	-31.85279	251	-15.16678	251	-13.15936	251	22.67603	251	27.75066	251	36.34222	251	31.53126	251	-12.62874	251	-12.45705	251	-12.83142	251	-13.16073	251	-44.57356	251	-10.69089	251	-31.99139	251	-15.70345	251	-61.96896	251	-25.4243	251
	252	-46.14286	252	-29.64331	252	-12.48563	252	-20.67411	252	-7.068601	252	-35.71331	252	-8.745617	252	-32.5908	252	-15.26003	252	-11.8775	252	22.55275	252	29.07956	252	36.41191	252	31.61899	252	-13.12305	252	-11.01109	252	-12.00743	252	-13.52221	252	-44.37682	252	-10.48259	252	-30.69333	252	-16.85106	252	-58.29921	252	-25.36574	252
	253	-45.64825	253	-29.03621	253	-11.60066	253	-22.4323	253	-7.99837	253	-34.79441	253	-5.736293	253	-31.53727	253	-15.42459	253	-10.34321	253	22.80857	253	29.13497	253	33.97284	253	31.37671	253	-12.10633	253	-8.55437	253	-12.45086	253	-14.8006	253	-43.40536	253	-10.38142	253	-30.171	253	-16.9047	253	-55.44324	253	-25.49441	253
	254	-45.11118	254	-28.39228	254	-12.17456	254	-23.54491	254	-9.165079	254	-33.85489	254	-8.168745	254	-33.41647	254	-13.78387	254	-10.19795	254	23.92055	254	26.14694	254	32.72574	254	30.61733	254	-11.97578	254	-5.283999	254	-12.2534	254	-13.90776	254	-42.11654	254	-10.17709	254	-30.73938	254	-17.98203	254	-52.12601	254	-23.30722	254
	255	-44.05476	255	-29.65881	255	-12.44907	255	-22.72635	255	-9.711637	255	-33.10387	255	-11.44475	255	-37.93314	255	-13.76737	255	-9.848101	255	22.67083	255	24.25869	255	32.05558	255	31.30066	255	-11.32893	255	-3.348384	255	-12.8813	255	-14.28016	255	-40.17062	255	-8.373574	255	-29.42193	255	-19.77769	255	-50.90863	255	-22.97159	255
	256	-42.71502	256	-29.58922	256	-13.16076	256	-24.28513	256	-10.74921	256	-32.55223	256	-12.61116	256	-38.10924	256	-13.39745	256	-9.490156	256	20.52191	256	23.10707	256	31.70252	256	34.19646	256	-12.01649	256	-1.012338	256	-12.53691	256	-13.30322	256	-38.9738	256	-8.243796	256	-30.65267	256	-23.03058	256	-50.99021	256	-22.41263	256
	257	-40.14925	257	-27.05465	257	-12.95085	257	-24.38034	257	-10.91638	257	-31.74501	257	-8.66142	257	-39.29397	257	-13.93275	257	-8.861647	257	20.90807	257	21.17646	257	34.91302	257	37.77193	257	-14.278	257	2.458473	257	-12.94071	257	-9.356893	257	-38.99804	257	-8.344483	257	-32.02125	257	-27.74166	257	-50.09872	257	-23.83508	257
	258	-39.25531	258	-27.33597	258	-12.8732	258	-23.99371	258	-11.10264	258	-31.16085	258	-7.320095	258	-41.80844	258	-12.92957	258	-8.435997	258	20.61649	258	21.59937	258	35.89298	258	37.25652	258	-16.39985	258	6.621863	258	-13.1134	258	-9.248043	258	-37.13103	258	-8.095732	258	-33.89817	258	-30.16478	258	-50.71018	258	-25.72058	258
	259	-39.1872	259	-28.10498	259	-13.79145	259	-23.94252	259	-10.14952	259	-32.06947	259	-7.181638	259	-43.74549	259	-11.59217	259	-8.943381	259	20.43292	259	21.41901	259	36.19827	259	35.42558	259	-17.97286	259	4.986094	259	-13.72319	259	-9.881675	259	-37.57907	259	-12.24963	259	-35.25804	259	-28.49535	259	-51.98545	259	-28.27586	259
	260	-38.63544	260	-28.97956	260	-15.10872	260	-24.40642	260	-7.815601	260	-31.28268	260	-6.805688	260	-44.26707	260	-11.37701	260	-9.754129	260	18.31387	260	19.9595	260	37.7853	260	35.53572	260	-16.01167	260	4.101008	260	-14.33596	260	-9.619921	260	-37.2592	260	-17.8657	260	-36.78499	260	-25.51197	260	-53.44445	260	-24.90186	260
	261	-38.31467	261	-29.27075	261	-15.8768	261	-25.59097	261	-6.39084	261	-31.41437	261	-7.655031	261	-47.08578	261	-11.28961	261	-9.222563	261	16.57493	261	18.09963	261	37.92905	261	34.27722	261	-13.27985	261	.7086494	261	-13.27117	261	-8.81066	261	-37.30087	261	-19.16537	261	-38.76925	261	-23.51925	261	-53.59996	261	-20.51205	261
	262	-37.9681	262	-30.06258	262	-15.77331	262	-26.86198	262	-5.503308	262	-31.91398	262	-7.516647	262	-50.26173	262	-11.75605	262	-8.930248	262	16.03617	262	16.73629	262	37.8149	262	32.44262	262	-12.87711	262	-.8630602	262	-12.97304	262	-9.563292	262	-37.79518	262	-18.65492	262	-39.92688	262	-21.7609	262	-56.81815	262	-21.55745	262
	263	-38.01909	263	-28.70351	263	-16.12889	263	-26.69043	263	-3.592678	263	-31.53809	263	-6.090786	263	-47.0933	263	-12.06352	263	-8.017684	263	16.69782	263	16.86225	263	42.20944	263	33.27974	263	-14.69098	263	-2.19856	263	-12.71931	263	-10.0194	263	-38.84899	263	-19.0098	263	-41.28536	263	-21.90065	263	-56.86359	263	-19.61304	263
	264	-37.18044	264	-27.13045	264	-16.18669	264	-25.28849	264	-3.502281	264	-30.66947	264	-6.846778	264	-46.56255	264	-13.75947	264	-7.202698	264	15.95984	264	16.94987	264	44.15154	264	34.01883	264	-14.58557	264	-3.349215	264	-11.51269	264	-8.046362	264	-39.05646	264	-18.57431	264	-42.87721	264	-22.50687	264	-57.81833	264	-21.37736	264
	265	-39.05175	265	-30.8537	265	-15.83327	265	-25.19744	265	-2.431372	265	-30.15997	265	-9.680544	265	-49.2961	265	-13.55848	265	-5.872319	265	15.61266	265	16.9016	265	44.05221	265	32.31719	265	-13.65364	265	-2.696017	265	-11.60726	265	-10.46409	265	-39.11877	265	-18.34732	265	-43.31992	265	-23.29718	265	-58.2354	265	-19.4703	265
	266	-40.49055	266	-31.74047	266	-16.37301	266	-26.60262	266	-3.431118	266	-29.62244	266	-12.109	266	-50.03719	266	-11.84238	266	-6.356439	266	15.64079	266	17.07226	266	41.45454	266	32.88167	266	-12.83791	266	-5.257994	266	-10.02639	266	-10.78452	266	-39.80794	266	-19.10603	266	-42.85268	266	-23.55932	266	-59.54847	266	-22.11826	266
	267	-40.99767	267	-30.25312	267	-16.09317	267	-27.75733	267	-3.852277	267	-27.56394	267	-14.12462	267	-50.40124	267	-13.01071	267	-7.354653	267	15.03125	267	14.61999	267	38.58282	267	35.60044	267	-10.8983	267	-7.385924	267	-8.790526	267	-8.109013	267	-40.41288	267	-19.71746	267	-41.67669	267	-24.15893	267	-58.77748	267	-23.67449	267
	268	-40.09879	268	-29.21661	268	-15.85481	268	-27.73218	268	-4.938744	268	-27.56845	268	-16.06748	268	-49.62663	268	-13.17197	268	-7.035349	268	15.85874	268	16.17275	268	36.46471	268	35.39231	268	-9.288187	268	-4.530136	268	-8.022814	268	-7.626077	268	-40.76189	268	-20.11943	268	-41.58384	268	-26.40879	268	-56.93275	268	-25.43265	268
	269	-40.51584	269	-29.32432	269	-14.85064	269	-27.22881	269	-5.460212	269	-25.6285	269	-17.84007	269	-48.72174	269	-11.24749	269	-6.871545	269	14.43935	269	15.95502	269	36.05987	269	34.33732	269	-8.163979	269	-4.545041	269	-7.978696	269	-9.408279	269	-41.11072	269	-21.74549	269	-40.60467	269	-25.60018	269	-54.82565	269	-26.37406	269
	270	-41.09404	270	-29.64275	270	-14.80124	270	-27.34577	270	-6.736212	270	-24.32508	270	-18.73062	270	-46.01937	270	-10.23466	270	-7.27973	270	13.75313	270	16.29494	270	33.63734	270	32.42213	270	-6.744669	270	-2.117196	270	-6.945246	270	-11.21537	270	-42.40954	270	-22.34126	270	-40.26325	270	-26.19332	270	-52.49932	270	-26.26246	270
	271	-42.68742	271	-29.51085	271	-14.49873	271	-27.50294	271	-7.683557	271	-23.28526	271	-19.61048	271	-47.93768	271	-9.678985	271	-6.972483	271	14.03997	271	15.04262	271	31.2409	271	31.1982	271	-7.222183	271	.2008177	271	-6.954672	271	-11.59262	271	-42.38012	271	-21.90873	271	-40.46293	271	-25.91051	271	-50.42461	271	-26.20868	271
	272	-43.75241	272	-30.20079	272	-14.75625	272	-27.75065	272	-7.811633	272	-22.40974	272	-20.4872	272	-52.04471	272	-10.29278	272	-6.462031	272	13.8366	272	13.91828	272	28.88478	272	30.4136	272	-6.571177	272	3.838386	272	-7.305537	272	-12.5618	272	-42.09	272	-21.80442	272	-39.69505	272	-24.39116	272	-51.89888	272	-28.94302	272
	273	-43.76122	273	-27.48971	273	-15.56295	273	-28.64978	273	-9.012788	273	-22.99747	273	-19.04868	273	-51.33585	273	-11.3751	273	-5.827004	273	14.12785	273	11.54137	273	26.56149	273	30.67855	273	-8.473135	273	3.159046	273	-6.610794	273	-11.35121	273	-42.75434	273	-23.56227	273	-39.09818	273	-21.62852	273	-52.30145	273	-30.24277	273
	274	-43.68674	274	-26.15299	274	-14.28095	274	-26.74817	274	-8.837107	274	-22.91585	274	-16.7289	274	-50.68533	274	-10.82193	274	-5.173794	274	12.5684	274	10.74072	274	25.74543	274	27.84089	274	-8.835588	274	5.374419	274	-6.546978	274	-8.304994	274	-43.15403	274	-24.58793	274	-38.53158	274	-20.15083	274	-53.57745	274	-30.02089	274
	275	-44.4427	275	-27.63857	275	-14.73312	275	-26.30233	275	-7.240909	275	-25.73845	275	-14.18237	275	-51.55187	275	-7.931719	275	-4.570349	275	11.10688	275	11.5704	275	23.32248	275	23.3182	275	-9.282044	275	8.731314	275	-7.449517	275	-9.565898	275	-42.97833	275	-24.18918	275	-38.92173	275	-19.39897	275	-54.39049	275	-29.90267	275
	276	-45.05265	276	-27.943	276	-15.74194	276	-25.37309	276	-6.630528	276	-26.40502	276	-12.48857	276	-53.94225	276	-9.259805	276	-4.583764	276	11.33176	276	10.96056	276	22.46253	276	19.55631	276	-10.43653	276	6.727221	276	-8.364041	276	-10.52395	276	-42.8462	276	-25.33723	276	-39.15652	276	-17.48195	276	-55.01757	276	-29.18962	276
	277	-45.12939	277	-26.16583	277	-17.48032	277	-26.01543	277	-5.358748	277	-25.88137	277	-10.86537	277	-55.40632	277	-9.00627	277	-5.315683	277	11.91257	277	9.634397	277	22.52094	277	18.39696	277	-11.63101	277	6.869465	277	-9.211946	277	-11.7896	277	-43.34464	277	-25.39737	277	-39.85465	277	-18.31454	277	-57.13427	277	-26.75376	277
	278	-44.61964	278	-26.32042	278	-18.47186	278	-26.35348	278	-3.890655	278	-26.92573	278	-11.33259	278	-59.24865	278	-10.75994	278	-6.191685	278	10.92838	278	8.067249	278	22.58523	278	18.04442	278	-11.02627	278	5.687398	278	-9.13504	278	-11.82742	278	-43.57017	278	-25.38815	278	-42.39263	278	-22.00341	278	-55.85677	278	-25.26656	278
	279	-44.7486	279	-25.04927	279	-18.2212	279	-28.4409	279	-2.823842	279	-26.74161	279	-10.94768	279	-60.60504	279	-10.91045	279	-6.211365	279	9.069365	279	8.221132	279	22.93913	279	15.67373	279	-11.29641	279	5.020925	279	-8.842307	279	-12.48691	279	-44.09432	279	-25.96734	279	-44.41942	279	-24.18636	279	-57.62775	279	-26.90269	279
	280	-43.98693	280	-22.85718	280	-19.00374	280	-28.92094	280	-2.324443	280	-27.35821	280	-9.448223	280	-56.7358	280	-11.35328	280	-6.219227	280	8.546182	280	8.936605	280	23.20235	280	14.23849	280	-10.13049	280	3.599362	280	-8.932674	280	-10.49707	280	-44.82164	280	-28.04296	280	-46.2267	280	-27.08499	280	-57.33954	280	-25.98067	280
	281	-43.36012	281	-21.64881	281	-19.93938	281	-27.17599	281	-1.94663	281	-26.58319	281	-11.1508	281	-57.29165	281	-11.55343	281	-6.642482	281	5.66788	281	8.789415	281	22.28865	281	14.12566	281	-8.132454	281	4.595794	281	-8.592454	281	-10.7782	281	-45.10712	281	-30.2817	281	-47.00467	281	-27.99515	281	-56.88552	281	-25.4937	281
	282	-44.32708	282	-23.12297	282	-19.62249	282	-26.30734	282	-2.059409	282	-26.63514	282	-13.17923	282	-58.59475	282	-11.58841	282	-5.42674	282	4.273646	282	9.256919	282	20.14235	282	12.90151	282	-6.187647	282	3.221713	282	-8.937559	282	-13.3785	282	-45.64638	282	-30.2823	282	-47.54739	282	-29.51476	282	-57.7021	282	-26.15893	282
	283	-43.45557	283	-22.39611	283	-20.26763	283	-27.17139	283	-1.798209	283	-25.59812	283	-14.55258	283	-57.5039	283	-12.08644	283	-6.749454	283	3.251097	283	7.129943	283	21.08095	283	15.10838	283	-4.596449	283	1.143303	283	-8.599449	283	-13.46455	283	-47.07171	283	-30.90869	283	-46.54162	283	-29.04895	283	-59.17829	283	-26.50434	283
	284	-41.97789	284	-20.35519	284	-19.38355	284	-26.48425	284	-2.082852	284	-23.626	284	-17.34748	284	-56.7831	284	-13.31898	284	-6.646615	284	1.385331	284	6.214769	284	19.81331	284	16.4162	284	-8.074328E-02	284	3.145688	284	-7.286184	284	-12.16843	284	-47.53367	284	-30.25218	284	-45.65467	284	-29.91139	284	-55.99355	284	-27.74444	284
	285	-40.99941	285	-18.67671	285	-19.07416	285	-26.34437	285	-4.061542	285	-24.12196	285	-19.62197	285	-55.75799	285	-13.19386	285	-6.790431	285	-.9843279	285	4.762034	285	17.72037	285	16.00284	285	-2.127264	285	5.500997	285	-7.258218	285	-12.53718	285	-49.01208	285	-31.2165	285	-44.26099	285	-31.1709	285	-54.81732	285	-28.38643	285
	286	-39.67309	286	-16.63308	286	-18.61881	286	-25.75433	286	-4.778311	286	-22.54756	286	-20.46859	286	-52.28016	286	-12.95731	286	-7.44271	286	-2.794022	286	4.08053	286	18.20153	286	16.879	286	-2.462929	286	7.300756	286	-7.757677	286	-14.20655	286	-49.15203	286	-33.82664	286	-42.09959	286	-30.4915	286	-52.86642	286	-30.47931	286
	287	-38.9942	287	-16.76501	287	-18.35311	287	-25.34095	287	-6.330918	287	-22.13356	287	-20.25038	287	-50.67411	287	-12.74646	287	-7.558674	287	-2.068952	287	2.224387	287	17.78204	287	18.40403	287	-3.965	287	9.146128	287	-8.189878	287	-14.10359	287	-50.13134	287	-35.32795	287	-41.23677	287	-31.53827	287	-50.57482	287	-31.02702	287
	288	-37.65795	288	-16.98639	288	-18.14236	288	-25.22236	288	-6.971337	288	-22.27759	288	-22.63822	288	-54.48299	288	-13.05793	288	-7.91632	288	-4.452888	288	-1.904194	288	17.05655	288	17.4952	288	-4.056092	288	8.549425	288	-8.108414	288	-14.51198	288	-50.59824	288	-34.43497	288	-39.69937	288	-29.08441	288	-48.01183	288	-31.83575	288
	289	-37.28346	289	-18.16879	289	-19.38996	289	-26.52976	289	-7.397879	289	-22.87931	289	-22.5171	289	-55.49818	289	-13.22995	289	-8.748859	289	-6.294235	289	-3.702867	289	17.87825	289	18.01843	289	-1.399271	289	8.240793	289	-8.314845	289	-14.55673	289	-50.47932	289	-33.08202	289	-39.40309	289	-28.11975	289	-46.92982	289	-31.83799	289
	290	-35.18073	290	-15.29725	290	-19.24466	290	-26.81942	290	-7.133156	290	-23.48231	290	-20.43401	290	-54.38406	290	-15.44032	290	-9.280309	290	-8.26145	290	-6.691746	290	18.51179	290	21.47688	290	-.9904448	290	5.8124	290	-8.064764	290	-10.63787	290	-50.39233	290	-33.76827	290	-39.41523	290	-25.86384	290	-45.62617	290	-32.59483	290
	291	-33.99264	291	-14.34755	291	-19.74587	291	-25.6223	291	-5.969565	291	-23.92764	291	-17.41545	291	-54.19271	291	-14.31164	291	-9.56216	291	-10.33053	291	-6.863046	291	19.62259	291	22.72049	291	-1.296654	291	10.4742	291	-8.185435	291	-8.450874	291	-50.43538	291	-34.66619	291	-40.05598	291	-24.53793	291	-45.42147	291	-33.28342	291
	292	-33.15076	292	-14.94745	292	-20.1412	292	-25.2786	292	-4.275349	292	-25.64515	292	-15.6868	292	-54.742	292	-13.84363	292	-8.23342	292	-11.24642	292	-7.19458	292	20.5205	292	18.51326	292	-4.11842	292	15.03541	292	-9.2299	292	-8.063007	292	-50.96424	292	-35.8299	292	-40.14663	292	-22.83479	292	-44.51357	292	-32.13253	292
	293	-33.17586	293	-15.01746	293	-21.48264	293	-24.93423	293	-1.75369	293	-25.52414	293	-13.12255	293	-56.73997	293	-13.51616	293	-9.498423	293	-12.53375	293	-8.767499	293	22.77884	293	19.83275	293	-5.37995	293	15.38438	293	-9.680055	293	-7.801654	293	-51.29144	293	-37.01937	293	-39.54788	293	-20.49003	293	-46.15058	293	-30.84138	293
	294	-33.36506	294	-14.5231	294	-22.75307	294	-25.40649	294	-.7205942	294	-26.79254	294	-11.54843	294	-57.97936	294	-13.01404	294	-11.00435	294	-13.24513	294	-11.50948	294	25.02364	294	20.04128	294	-8.014482	294	15.3007	294	-9.902939	294	-7.960729	294	-51.12593	294	-36.91269	294	-40.97096	294	-20.03073	294	-45.36807	294	-27.84247	294
	295	-34.20121	295	-14.15409	295	-23.44143	295	-25.30639	295	1.081733	295	-27.46267	295	-10.89101	295	-60.6576	295	-14.28231	295	-11.29092	295	-12.84042	295	-11.70129	295	28.32415	295	21.02479	295	-10.75581	295	12.17182	295	-9.686645	295	-8.942087	295	-50.88262	295	-37.89155	295	-41.23862	295	-19.69745	295	-45.69415	295	-28.15491	295
	296	-34.29517	296	-12.57792	296	-23.47757	296	-25.33394	296	2.014145	296	-26.93513	296	-9.452932	296	-58.10143	296	-13.8774	296	-11.60171	296	-12.79428	296	-11.44227	296	28.13899	296	20.5344	296	-8.088268	296	10.61855	296	-8.902159	296	-8.459057	296	-51.18386	296	-38.56593	296	-41.59483	296	-19.01439	296	-46.01122	296	-29.31254	296
	297	-34.3905	297	-10.57075	297	-23.87644	297	-25.1182	297	2.821896	297	-26.68569	297	-7.895517	297	-55.47133	297	-13.96589	297	-12.05986	297	-14.58326	297	-11.27514	297	28.86297	297	21.28037	297	-3.803906	297	7.683102	297	-8.838574	297	-5.968597	297	-52.07148	297	-41.11163	297	-42.48928	297	-22.61374	297	-46.92474	297	-26.13004	297
	298	-34.80605	298	-13.04309	298	-23.49175	298	-23.69808	298	4.827422	298	-26.47579	298	-8.464912	298	-56.18966	298	-14.4691	298	-11.07945	298	-16.04145	298	-9.13963	298	28.29936	298	19.2596	298	-2.793357	298	6.986333	298	-8.100088	298	-7.280511	298	-52.01027	298	-40.43713	298	-43.21135	298	-24.82597	298	-47.94354	298	-25.97008	298
	299	-35.17887	299	-14.64505	299	-23.36526	299	-24.45921	299	3.288497	299	-26.29694	299	-10.90984	299	-56.70202	299	-14.18228	299	-10.30442	299	-18.01961	299	-6.648931	299	27.35813	299	19.29183	299	-5.35225	299	4.292574	299	-8.538098	299	-10.01204	299	-52.58065	299	-40.78048	299	-42.13641	299	-25.53151	299	-49.11073	299	-27.28033	299
	300	-34.8922	300	-12.48013	300	-24.61627	300	-25.60963	300	.9244037	300	-24.8662	300	-13.40259	300	-56.28109	300	-14.04529	300	-11.18777	300	-19.07148	300	-7.555204	300	25.6182	300	19.16716	300	-5.096738	300	2.562627	300	-7.015382	300	-9.615273	300	-54.14067	300	-41.27389	300	-41.43435	300	-24.68586	300	-50.50409	300	-28.98354	300
	301	-35.54785	301	-11.92899	301	-24.31381	301	-25.32714	301	.5071616	301	-24.41043	301	-14.88285	301	-54.46559	301	-14.67164	301	-9.985211	301	-19.87153	301	-7.184609	301	24.38015	301	18.68738	301	-2.915463	301	4.218472	301	-6.174575	301	-9.447892	301	-54.24664	301	-40.52262	301	-40.40598	301	-25.59069	301	-52.38358	301	-29.68802	301
	302	-35.41179	302	-10.44936	302	-23.67778	302	-23.83668	302	1.110623	302	-25.23131	302	-16.40555	302	-53.42328	302	-15.15943	302	-8.867517	302	-21.03551	302	-5.832647	302	24.07544	302	19.52918	302	-1.727418	302	3.158873	302	-4.41712	302	-9.691644	302	-55.45959	302	-41.21677	302	-38.9121	302	-24.38008	302	-52.39586	302	-30.69897	302
	303	-35.96254	303	-9.462963	303	-24.46358	303	-24.70474	303	.3139551	303	-25.92348	303	-15.74124	303	-49.97255	303	-13.36108	303	-8.542844	303	-23.58553	303	-5.005155	303	22.90546	303	20.97106	303	-1.095104	303	5.149631	303	-3.996658	303	-10.00536	303	-56.47418	303	-42.06423	303	-37.0181	303	-23.74733	303	-51.73555	303	-32.07704	303
	304	-37.34456	304	-9.021574	304	-24.02239	304	-25.44242	304	-2.117903	304	-25.11263	304	-14.95756	304	-47.59846	304	-11.36875	304	-10.16185	304	-25.33825	304	-7.208278	304	19.79795	304	22.59025	304	-6.494224E-03	304	5.525947	304	-3.518094	304	-10.43587	304	-57.11504	304	-42.47303	304	-36.32978	304	-23.24451	304	-48.33296	304	-29.32643	304
	305	-38.06981	305	-10.57813	305	-23.72226	305	-24.94713	305	-1.971544	305	-24.07729	305	-16.1476	305	-49.98164	305	-11.51454	305	-10.71247	305	-24.76443	305	-11.2526	305	17.73693	305	22.5733	305	.5923533	305	6.089802	305	-3.596363	305	-10.76411	305	-57.11143	305	-41.81817	305	-35.73265	305	-21.46276	305	-47.15217	305	-29.44389	305
	306	-38.33339	306	-11.08335	306	-24.63327	306	-25.25249	306	-2.57126	306	-24.57528	306	-13.70273	306	-48.04095	306	-12.98757	306	-10.50657	306	-25.15422	306	-15.1287	306	18.70174	306	24.28989	306	.4411188	306	6.348628	306	-3.971786	306	-10.19933	306	-57.08833	306	-42.53814	306	-34.90424	306	-19.04417	306	-45.3397	306	-32.42122	306
	307	-37.23495	307	-7.030881	307	-24.59915	307	-24.22327	307	-.6376618	307	-26.13688	307	-11.59896	307	-43.35529	307	-13.89356	307	-10.68727	307	-27.32322	307	-18.60123	307	23.56727	307	24.2992	307	-.9215294	307	8.279533	307	-2.046787	307	-6.191577	307	-58.76464	307	-43.2067	307	-34.11044	307	-17.0042	307	-44.30706	307	-32.46714	307
	308	-38.6056	308	-6.254514	308	-24.36106	308	-21.34806	308	.7776887	308	-27.24427	308	-12.44324	308	-43.87083	308	-15.35716	308	-9.918014	308	-28.7422	308	-19.74752	308	26.06475	308	20.62073	308	-.3128751	308	12.74364	308	-2.822569	308	-6.878664	308	-58.43309	308	-43.37094	308	-34.5514	308	-16.59356	308	-43.34081	308	-32.58596	308
	309	-39.07497	309	-5.414371	309	-25.83085	309	-21.5164	309	-.1297203	309	-30.45942	309	-8.247293	309	-46.72116	309	-16.19673	309	-9.545663	309	-29.7035	309	-20.54103	309	29.05659	309	18.7474	309	-7.756397E-02	309	12.20234	309	-3.704394	309	-9.372198	309	-58.36745	309	-44.80902	309	-34.01956	309	-14.49433	309	-43.85541	309	-33.62202	309
	310	-38.83922	310	-4.361814	310	-26.58638	310	-22.77094	310	3.042763	310	-30.18996	310	-4.782468	310	-50.93014	310	-16.91537	310	-10.70771	310	-29.90325	310	-23.32882	310	28.93503	310	20.09777	310	-1.300843	310	11.75004	310	-4.089571	310	-10.51395	310	-58.89555	310	-45.6674	310	-33.56639	310	-12.70793	310	-45.36388	310	-32.8542	310
	311	-38.61594	311	-3.569093	311	-27.46448	311	-22.95292	311	4.657773	311	-31.43912	311	-7.740004	311	-52.79585	311	-17.26783	311	-11.0978	311	-31.51678	311	-26.67847	311	30.25994	311	20.04189	311	-2.42976	311	10.75669	311	-3.6573	311	-11.23195	311	-59.06389	311	-45.62202	311	-34.41701	311	-13.00436	311	-45.6925	311	-33.32008	311
	312	-38.12842	312	-3.544998	312	-28.75238	312	-22.75651	312	5.295044	312	-31.08795	312	-6.674081	312	-53.90276	312	-17.37533	312	-11.6373	312	-32.24395	312	-26.77575	312	30.68896	312	21.81716	312	-3.165306	312	9.665946	312	-2.993841	312	-11.16434	312	-58.75834	312	-45.40295	312	-34.47149	312	-11.81408	312	-49.39123	312	-36.15051	312
	313	-37.66038	313	-1.679935	313	-29.44051	313	-22.28779	313	5.974103	313	-30.53698	313	-3.476842	313	-51.05248	313	-15.96213	313	-12.31262	313	-33.19851	313	-27.00259	313	32.0556	313	23.71865	313	-2.920357	313	9.505186	313	-3.079566	313	-9.924743	313	-58.26595	313	-45.65132	313	-34.96458	313	-12.41636	313	-50.3315	313	-35.76048	313
	314	-36.91871	314	.756717	314	-29.49433	314	-20.73775	314	6.197831	314	-29.59841	314	-2.608319	314	-47.21336	314	-17.19114	314	-12.02889	314	-34.63125	314	-28.68913	314	32.47094	314	23.78523	314	-2.685455	314	9.863838	314	-2.579903	314	-8.035467	314	-58.00389	314	-46.62243	314	-35.55589	314	-12.25674	314	-50.99664	314	-34.21615	314
	315	-37.27634	315	.4405412	315	-30.36696	315	-20.8112	315	6.575352	315	-28.78491	315	-4.38759	315	-47.61968	315	-16.61853	315	-11.62172	315	-34.61258	315	-27.97837	315	31.39965	315	22.91026	315	-1.047658	315	10.58258	315	-2.812637	315	-9.646559	315	-57.30236	315	-45.82215	315	-35.05807	315	-13.15989	315	-52.88483	315	-35.82266	315
	316	-36.93596	316	.24382	316	-31.29011	316	-22.74203	316	6.235139	316	-27.71227	316	-6.335258	316	-47.13477	316	-17.13139	316	-11.43856	316	-36.3941	316	-28.68258	316	31.45822	316	23.81844	316	-8.202195E-02	316	6.430134	316	-2.363937	316	-11.12652	316	-57.92604	316	-44.94335	316	-33.3733	316	-12.74904	316	-53.18595	316	-35.15845	316
	317	-35.85023	317	1.727613	317	-31.83037	317	-22.7313	317	5.040763	317	-27.29342	317	-8.054739	317	-46.14485	317	-18.11475	317	-11.94288	317	-37.37492	317	-30.00159	317	30.78177	317	25.21891	317	.8621114	317	5.782152	317	-.8406675	317	-10.40866	317	-58.05332	317	-45.14241	317	-31.69893	317	-12.98425	317	-54.09901	317	-33.86375	317
	318	-34.12445	318	3.27622	318	-31.96736	318	-23.59381	318	5.447266	318	-28.60445	318	-9.595856	318	-45.19617	318	-18.94765	318	-10.39914	318	-39.24882	318	-29.21219	318	28.63974	318	23.72463	318	2.987822	318	8.046534	318	-2.270162E-02	318	-11.48591	318	-57.45452	318	-46.75989	318	-30.89937	318	-15.35459	318	-55.65821	318	-33.36256	318
	319	-34.02233	319	3.807852	319	-32.04342	319	-23.68991	319	5.953937	319	-27.87827	319	-11.82405	319	-42.96319	319	-17.70919	319	-10.07948	319	-41.9721	319	-28.43123	319	27.02196	319	23.80198	319	4.885133	319	8.282247	319	.1671392	319	-12.15256	319	-58.47303	319	-51.08905	319	-29.38443	319	-13.2766	319	-56.47896	319	-33.63361	319
	320	-33.1834	320	4.264817	320	-32.41441	320	-23.54725	320	4.885383	320	-26.32174	320	-11.30739	320	-39.27785	320	-18.11728	320	-10.57098	320	-43.32238	320	-26.59044	320	25.09092	320	24.54758	320	5.437072	320	9.247069	320	.4358065	320	-11.94003	320	-59.50274	320	-53.08295	320	-27.78605	320	-11.6236	320	-57.59139	320	-32.87943	320
	321	-32.2721	321	3.339338	321	-33.19765	321	-23.35975	321	2.473823	321	-27.88086	321	-12.92623	321	-40.8765	321	-18.41785	321	-10.87867	321	-44.58208	321	-27.23328	321	23.94654	321	24.71247	321	6.424281	321	8.539492	321	1.225653	321	-11.30853	321	-59.89166	321	-52.78494	321	-26.20919	321	-11.05386	321	-57.06	321	-31.30037	321
	322	-32.7448	322	2.051005	322	-33.34259	322	-23.29777	322	3.904291	322	-25.47778	322	-14.9655	322	-43.05462	322	-18.8231	322	-11.06928	322	-45.45487	322	-26.82181	322	22.7407	322	24.0569	322	6.341458	322	9.324879	322	.1188082	322	-12.26613	322	-59.49074	322	-51.39071	322	-24.26569	322	-8.571703	322	-55.68561	322	-32.01915	322
	323	-31.69722	323	4.021405	323	-34.40702	323	-24.75755	323	3.880152	323	-27.65897	323	-14.46644	323	-41.59253	323	-19.47467	323	-11.39168	323	-45.60139	323	-28.15081	323	22.50849	323	25.09625	323	7.488298	323	9.03898	323	.5888259	323	-9.814403	323	-60.48066	323	-51.22535	323	-23.7657	323	-6.362816	323	-54.17057	323	-31.95166	323
	324	-30.76164	324	6.002654	324	-33.86047	324	-23.37751	324	6.670568	324	-27.79087	324	-12.18651	324	-40.3852	324	-19.95363	324	-12.15617	324	-46.51067	324	-27.6406	324	25.48549	324	26.69119	324	6.353354	324	11.43568	324	1.860188	324	-7.912828	324	-61.26578	324	-51.8937	324	-23.48545	324	-5.557338	324	-53.00172	324	-30.19272	324
	325	-30.9172	325	4.575929	325	-33.66119	325	-22.69569	325	7.785269	325	-30.68869	325	-10.77058	325	-39.85076	325	-19.462	325	-12.2399	325	-46.43436	325	-26.06323	325	28.56519	325	22.49854	325	6.796239	325	14.18439	325	.3748912	325	-9.538047	325	-61.91306	325	-52.10447	325	-23.44793	325	-4.663362	325	-48.63742	325	-28.62265	325
	326	-31.12512	326	4.359323	326	-34.0706	326	-21.82423	326	7.993488	326	-30.95905	326	-7.663785	326	-40.25177	326	-21.08133	326	-12.20086	326	-46.7164	326	-26.38043	326	29.01423	326	22.1388	326	6.090108	326	13.99581	326	5.611122E-02	326	-9.570987	326	-63.16819	326	-53.78955	326	-23.53885	326	-2.359716	326	-45.07027	326	-24.50179	326
	327	-30.84053	327	4.407203	327	-34.6652	327	-21.15723	327	9.05494	327	-29.70329	327	-5.012514	327	-41.10597	327	-20.22432	327	-14.20362	327	-46.03602	327	-28.09139	327	29.19451	327	23.4114	327	6.395458	327	15.18719	327	-1.404563	327	-9.384748	327	-63.31989	327	-54.05083	327	-23.69081	327	-2.157032	327	-42.2706	327	-24.31087	327
	328	-30.86401	328	4.305491	328	-34.1865	328	-20.78388	328	9.962879	328	-30.35926	328	-4.536033	328	-43.94726	328	-20.70832	328	-15.40657	328	-45.74249	328	-29.44985	328	30.59954	328	23.53582	328	5.319036	328	15.79624	328	-1.39331	328	-9.31522	328	-63.04309	328	-54.7925	328	-24.40634	328	-2.044621	328	-40.46918	328	-25.16745	328
	329	-31.1686	329	4.340942	329	-34.64164	329	-20.55722	329	10.34358	329	-30.16935	329	-3.509019	329	-44.44444	329	-20.33241	329	-15.5833	329	-46.0108	329	-31.4871	329	30.72062	329	26.05185	329	3.971791	329	15.41066	329	-1.564827	329	-8.964149	329	-62.52141	329	-54.43948	329	-24.06059	329	-1.82762	329	-41.66812	329	-25.91542	329
	330	-30.94815	330	6.206858	330	-35.05157	330	-20.06162	330	10.78362	330	-29.42261	330	-1.007362	330	-39.61053	330	-21.26942	330	-16.55114	330	-47.16491	330	-32.22532	330	31.04833	330	26.7057	330	1.278838	330	16.73855	330	-.5914479	330	-6.723935	330	-61.97921	330	-54.82066	330	-23.84664	330	-3.085674	330	-39.72365	330	-26.33999	330
	331	-31.68852	331	5.91555	331	-35.26879	331	-18.30338	331	11.78961	331	-27.7853	331	-.4894299	331	-39.90264	331	-20.73701	331	-16.70978	331	-47.02367	331	-31.83527	331	34.51649	331	27.01842	331	.5630398	331	15.63031	331	8.310676E-03	331	-5.720357	331	-62.50076	331	-54.00319	331	-23.24909	331	-4.637092	331	-36.9617	331	-27.81539	331
	332	-32.24285	332	2.389675	332	-36.13801	332	-20.04743	332	11.66118	332	-28.06105	332	-2.253967	332	-41.16114	332	-22.29641	332	-16.25073	332	-46.0925	332	-32.89549	332	35.75488	332	25.60061	332	2.80542	332	15.03279	332	-.703401	332	-7.323306	332	-62.06951	332	-51.76325	332	-22.35354	332	-5.969608	332	-35.70814	332	-31.44235	332
	333	-31.52347	333	1.368631	333	-37.10114	333	-22.63859	333	11.99546	333	-26.29969	333	-3.734405	333	-41.38942	333	-22.93156	333	-17.11125	333	-46.81873	333	-36.34829	333	38.37531	333	28.71694	333	5.515089	333	9.15742	333	.2070868	333	-6.612653	333	-61.9681	333	-52.01373	333	-20.97271	333	-6.457845	333	-37.00191	333	-30.01153	333
	334	-32.01389	334	.7353756	334	-36.6942	334	-23.50474	334	12.24382	334	-24.26671	334	-5.8712	334	-39.44821	334	-23.92936	334	-18.08462	334	-48.90107	334	-37.54878	334	37.9585	334	32.29443	334	6.085131	334	8.330977	334	1.81102	334	-6.255505	334	-62.02572	334	-54.64098	334	-19.15069	334	-8.395245	334	-35.33437	334	-24.7487	334
	335	-33.23484	335	1.173811	335	-38.24308	335	-23.19256	335	10.26248	335	-24.26856	335	-6.612749	335	-38.21237	335	-23.93254	335	-17.85241	335	-48.4949	335	-37.79202	335	37.30683	335	33.76083	335	6.373823	335	7.81955	335	2.890205	335	-6.667978	335	-62.7053	335	-58.89144	335	-17.83794	335	-10.29643	335	-35.58848	335	-23.555	335
	336	-34.33227	336	1.984277	336	-37.84497	336	-23.38056	336	9.726928	336	-23.57079	336	-6.952837	336	-35.09997	336	-23.16246	336	-17.73285	336	-48.80341	336	-38.91069	336	35.60564	336	34.30449	336	6.416094	336	9.76831	336	2.695055	336	-8.029402	336	-63.58178	336	-61.68463	336	-16.73862	336	-9.275972	336	-35.92158	336	-27.36573	336
	337	-35.49677	337	1.410017	337	-38.99486	337	-23.54384	337	9.985193	337	-24.91273	337	-8.917645	337	-32.23447	337	-23.56297	337	-18.8869	337	-51.05519	337	-38.92576	337	36.48202	337	35.10791	337	7.954738	337	10.56475	337	3.120468	337	-7.208998	337	-63.31598	337	-61.58428	337	-15.60635	337	-9.47661	337	-36.72483	337	-26.61897	337
	338	-35.04234	338	.1404864	338	-40.44157	338	-23.04312	338	9.970682	338	-24.02328	338	-11.4638	338	-34.79855	338	-23.8364	338	-19.23052	338	-52.94967	338	-39.17554	338	37.85591	338	35.15922	338	8.904694	338	10.20714	338	2.733383	338	-6.993608	338	-63.26405	338	-59.78408	338	-14.15412	338	-8.059844	338	-36.80033	338	-26.45818	338
	339	-36.28677	339	-1.837775	339	-42.26259	339	-25.1234	339	9.899408	339	-23.7058	339	-12.86018	339	-35.7831	339	-24.68101	339	-19.48119	339	-54.06654	339	-40.56734	339	37.39828	339	33.0681	339	8.671377	339	10.36392	339	1.881597	339	-7.456465	339	-63.08239	339	-57.78467	339	-12.15183	339	-5.126451	339	-37.34283	339	-26.98284	339
	340	-35.95826	340	.7020059	340	-43.24782	340	-25.40344	340	9.468401	340	-24.41644	340	-11.07137	340	-32.79018	340	-26.2747	340	-19.94868	340	-55.1193	340	-41.05617	340	37.85991	340	33.935	340	9.163692	340	10.07898	340	2.397252	340	-5.136377	340	-62.90963	340	-57.90775	340	-11.59451	340	-2.795856	340	-37.03388	340	-23.95994	340
	341	-36.88222	341	1.74554	341	-42.6125	341	-23.72576	341	10.49979	341	-24.13141	341	-10.7337	341	-31.63606	341	-26.92579	341	-19.27207	341	-56.36942	341	-40.66939	341	37.24646	341	33.31129	341	10.74889	341	13.2776	341	3.898402	341	-3.960423	341	-62.16721	341	-57.79863	341	-11.65919	341	-1.142764	341	-35.31713	341	-22.50608	341
	342	-37.23644	342	2.976865E-02	342	-42.40203	342	-22.60826	342	12.08879	342	-24.98387	342	-8.525663	342	-31.58992	342	-25.3973	342	-17.53473	342	-57.17049	342	-41.48584	342	37.24553	342	30.85228	342	10.24932	342	15.88198	342	2.136757	342	-5.387296	342	-62.24843	342	-57.72567	342	-11.15289	342	1.128388	342	-33.61237	342	-21.72543	342
	343	-37.48204	343	-1.254269	343	-42.48736	343	-21.92816	343	13.24321	343	-24.84044	343	-5.981209	343	-31.10233	343	-27.00757	343	-18.54244	343	-58.15707	343	-42.63552	343	35.82378	343	31.83658	343	9.124252	343	15.45877	343	1.57738	343	-6.036862	343	-61.1137	343	-58.56028	343	-10.82862	343	-.4974192	343	-33.41209	343	-21.18386	343
	344	-38.2662	344	-1.960137	344	-43.05159	344	-22.37903	344	14.17889	344	-25.10673	344	-4.210733	344	-31.52896	344	-29.17874	344	-18.57612	344	-58.90571	344	-45.01861	344	35.729	344	30.35868	344	9.91116	344	18.54321	344	2.269298	344	-5.918367	344	-61.78426	344	-56.90175	344	-12.42596	344	-5.771457	344	-32.44598	344	-18.98765	344
	345	-38.244	345	-2.037072	345	-42.84187	345	-21.44172	345	14.44995	345	-24.7251	345	-2.985946	345	-33.96745	345	-31.12061	345	-20.57668	345	-59.54676	345	-45.61811	345	38.7604	345	29.88034	345	9.430735	345	19.51852	345	2.845162	345	-6.518376	345	-61.4242	345	-57.03918	345	-12.95172	345	-6.172431	345	-33.15809	345	-19.53245	345
	346	-37.2446	346	-2.166764	346	-41.95097	346	-21.38833	346	16.41284	346	-22.79472	346	-.6237662	346	-32.25538	346	-30.36303	346	-20.2703	346	-58.30381	346	-46.74237	346	38.81374	346	28.44316	346	7.513717	346	20.95593	346	3.314694	346	-6.630974	346	-60.70422	346	-59.03503	346	-13.09518	346	-4.398107	346	-34.93804	346	-20.64191	346
	347	-36.71772	347	-.7251579	347	-40.81507	347	-21.89507	347	16.4005	347	-21.42369	347	2.088094	347	-28.36345	347	-29.8236	347	-21.74494	347	-57.4432	347	-45.46649	347	38.66347	347	29.22223	347	5.428792	347	21.93415	347	4.296334	347	-5.319978	347	-60.98401	347	-61.56087	347	-11.33427	347	-2.146173	347	-35.86768	347	-20.74207	347
	348	-37.13409	348	-2.303194	348	-38.79079	348	-22.61957	348	15.54011	348	-21.20049	348	1.961175	348	-28.67023	348	-29.91212	348	-21.94236	348	-55.81543	348	-43.65297	348	36.72979	348	26.73021	348	7.670297	348	23.32567	348	3.842417	348	-6.536903	348	-61.60805	348	-61.42904	348	-9.626551	348	-.4713728	348	-37.1251	348	-20.64398	348
	349	-36.76322	349	-4.062946	349	-38.19311	349	-22.79474	349	16.58994	349	-19.31222	349	.7931277	349	-28.5658	349	-30.41574	349	-23.3859	349	-55.39008	349	-42.91507	349	36.13785	349	26.61879	349	11.8137	349	20.31841	349	3.721581	349	-9.054222	349	-61.98635	349	-61.03201	349	-7.941133	349	1.080686	349	-38.97065	349	-22.69668	349
	350	-35.01266	350	-3.936682	350	-39.29455	350	-22.80635	350	14.63885	350	-19.15512	350	.3582436	350	-28.48425	350	-31.93896	350	-24.41291	350	-56.47178	350	-45.31147	350	37.55279	350	30.50142	350	13.10856	350	16.9829	350	4.688466	350	-7.58186	350	-62.07888	350	-61.35471	350	-5.158412	350	2.735484	350	-40.29513	350	-23.2542	350
	351	-34.0752	351	-3.833968	351	-39.33262	351	-23.40534	351	15.15191	351	-19.1425	351	-1.278211	351	-26.783	351	-32.3626	351	-24.40705	351	-57.50473	351	-44.77277	351	38.70135	351	31.74048	351	12.99058	351	17.8172	351	5.98431	351	-6.210585	351	-62.52535	351	-62.07125	351	-3.414763	351	.8333467	351	-42.61954	351	-24.04948	351
	352	-33.42515	352	-3.69822	352	-37.29428	352	-23.63375	352	15.88759	352	-19.54968	352	-2.326877	352	-24.79605	352	-32.04865	352	-23.51644	352	-57.89429	352	-42.37272	352	38.3258	352	31.85647	352	11.59888	352	15.9778	352	7.12951	352	-5.701465	352	-62.98369	352	-63.62302	352	-1.693796	352	-1.091636	352	-44.42072	352	-25.73984	352
	353	-32.91272	353	-4.782115	353	-36.87543	353	-23.44714	353	14.7658	353	-18.90291	353	-3.170744	353	-20.67189	353	-32.04734	353	-22.51227	353	-55.68432	353	-43.25187	353	37.5427	353	32.16941	353	12.04071	353	18.7249	353	5.347152	353	-7.157461	353	-63.83754	353	-63.93607	353	.5070841	353	-3.028003	353	-46.22092	353	-26.29136	353
	354	-32.65887	354	-5.667357	354	-37.88831	354	-22.05029	354	13.48906	354	-18.70756	354	-4.090603	354	-18.89783	354	-32.79768	354	-22.74026	354	-54.73936	354	-45.10798	354	37.99264	354	33.50263	354	12.63462	354	19.57927	354	5.358927	354	-7.296394	354	-63.58909	354	-63.3648	354	1.670654	354	-3.054929	354	-48.54625	354	-23.78289	354
	355	-32.4382	355	-8.210245	355	-38.81651	355	-21.6574	355	14.21582	355	-17.09713	355	-5.939472	355	-21.30988	355	-32.98648	355	-22.59322	355	-58.99206	355	-46.01879	355	36.39204	355	33.1737	355	13.95179	355	20.31685	355	4.666925	355	-9.159216	355	-63.54902	355	-63.17743	355	2.458272	355	-.5209731	355	-51.0402	355	-24.00709	355
	356	-32.20833	356	-9.491541	356	-40.54374	356	-23.4106	356	13.98778	356	-17.82757	356	-5.680867	356	-19.28318	356	-32.21577	356	-22.71569	356	-59.48413	356	-45.20667	356	37.04575	356	32.47394	356	15.60967	356	20.52612	356	3.778396	356	-10.80398	356	-62.51751	356	-64.79733	356	2.332032	356	2.724442	356	-54.7322	356	-23.16538	356
	357	-31.17908	357	-8.603191	357	-40.87694	357	-23.6805	357	15.71171	357	-16.11288	357	-4.311027	357	-16.36686	357	-33.01131	357	-22.52021	357	-59.31123	357	-47.10636	357	37.68479	357	34.02602	357	15.54593	357	21.50813	357	3.754871	357	-9.917535	357	-63.0913	357	-66.15797	357	2.866771	357	5.29114	357	-55.2165	357	-23.25153	357
	358	-31.74467	358	-10.42383	358	-42.48997	358	-23.51797	358	15.14625	358	-18.21341	358	-3.772854	358	-14.63196	358	-31.46973	358	-23.21212	358	-59.79526	358	-45.17416	358	35.9808	358	31.96759	358	14.77676	358	25.81144	358	3.082993	358	-9.824081	358	-62.14184	358	-64.71759	358	2.165439	358	5.892876	358	-56.01649	358	-21.39928	358
	359	-32.39606	359	-12.6226	359	-43.02157	359	-23.68146	359	15.74422	359	-18.68065	359	-3.353725	359	-15.2288	359	-31.70371	359	-23.60372	359	-61.0286	359	-43.60005	359	35.80019	359	31.08211	359	12.17355	359	24.95594	359	1.478829	359	-11.25474	359	-61.46032	359	-64.24845	359	2.862169	359	8.03145	359	-55.63924	359	-21.28762	359
	360	-32.5144	360	-14.02995	360	-44.32014	360	-23.81275	360	17.29404	360	-17.42723	360	.7689269	360	-14.03043	360	-31.20062	360	-23.40554	360	-64.87686	360	-45.43373	360	35.48438	360	31.86239	360	14.87405	360	24.91654	360	.3275275	360	-10.53961	360	-61.02283	360	-64.44418	360	2.856868	360	9.488328	360	-55.32616	360	-21.30538	360
	361	-32.58519	361	-15.87263	361	-46.416	361	-23.96947	361	17.8177	361	-18.22883	361	4.105863	361	-18.04518	361	-31.61794	361	-22.99087	361	-66.21722	361	-47.11384	361	35.73185	361	30.91825	361	18.57737	361	23.05035	361	-.392608	361	-9.653481	361	-60.24384	361	-64.59697	361	2.520819	361	10.29898	361	-54.64204	361	-20.24285	361
	362	-32.46369	362	-17.35025	362	-46.91993	362	-23.99676	362	17.62402	362	-17.22311	362	5.08856	362	-20.44129	362	-32.07839	362	-23.04073	362	-67.19759	362	-49.80967	362	32.73127	362	31.17749	362	18.13477	362	22.36329	362	-1.259168	362	-9.622714	362	-58.9809	362	-63.34261	362	3.188347	362	11.56392	362	-53.4645	362	-22.64993	362
	363	-32.8285	363	-17.32847	363	-48.15542	363	-24.766	363	17.88933	363	-16.09196	363	7.235461	363	-14.15546	363	-33.27124	363	-21.84045	363	-68.83901	363	-51.21548	363	34.33202	363	30.23148	363	17.76978	363	23.26811	363	-1.400421	363	-10.2743	363	-60.07653	363	-63.71029	363	3.241215	363	10.56482	363	-53.07832	363	-22.41185	363
	364	-31.57951	364	-17.40693	364	-48.99326	364	-24.37055	364	17.85104	364	-15.40882	364	8.173286	364	-11.36668	364	-32.93678	364	-21.07902	364	-70.37901	364	-53.82397	364	38.05302	364	31.98925	364	17.18588	364	24.79777	364	-.8250809	364	-9.830493	364	-59.52088	364	-65.15915	364	3.675945	364	11.25421	364	-53.01049	364	-18.95795	364
	365	-33.28673	365	-21.66769	365	-48.56514	365	-25.04226	365	17.8681	365	-13.86132	365	7.104651	365	-13.69642	365	-32.66579	365	-20.41037	365	-69.64465	365	-55.363	365	38.80044	365	29.83684	365	18.07891	365	26.68177	365	-1.670255	365	-11.79088	365	-59.46983	365	-64.30255	365	5.292078	365	11.79444	365	-52.85748	365	-20.7338	365
	366	-33.86623	366	-23.0819	366	-49.45013	366	-26.74193	366	18.21795	366	-13.54476	366	8.313047	366	-16.26899	366	-34.47496	366	-21.35569	366	-70.44736	366	-57.55999	366	37.91992	366	31.63188	366	18.61631	366	25.74065	366	-1.760394	366	-12.56309	366	-59.55748	366	-62.69201	366	7.925171	366	10.64917	366	-51.93815	366	-20.01276	366
	367	-33.39116	367	-22.7828	367	-49.67124	367	-26.99623	367	18.44353	367	-11.77878	367	6.669888	367	-16.95094	367	-34.85228	367	-24.00077	367	-71.07524	367	-59.82668	367	37.58335	367	34.93391	367	20.15998	367	25.02662	367	-.912306	367	-10.66109	367	-59.83236	367	-62.15345	367	10.33941	367	9.899974	367	-50.57955	367	-17.22197	367
	368	-33.13055	368	-23.32962	368	-49.12836	368	-27.25666	368	18.12953	368	-12.75226	368	4.584003	368	-15.34142	368	-33.08697	368	-24.80913	368	-70.72653	368	-59.97433	368	37.4348	368	34.94468	368	22.01516	368	26.28998	368	-1.049952	368	-10.71245	368	-59.35329	368	-60.19444	368	12.0923	368	8.762909	368	-51.84388	368	-16.67831	368
	369	-33.76266	369	-24.92362	369	-47.38377	369	-26.6044	369	18.19752	369	-11.95926	369	2.417206	369	-11.91171	369	-32.49955	369	-26.24025	369	-71.43929	369	-59.47871	369	39.14613	369	34.79738	369	23.42984	369	27.13184	369	-.6754339	369	-11.13521	369	-58.91592	369	-60.14891	369	14.44141	369	10.988	369	-51.60756	369	-18.80822	369
	370	-34.71093	370	-26.04099	370	-46.72896	370	-26.90995	370	16.89946	370	-12.74776	370	2.533145	370	-6.967108	370	-32.21157	370	-27.85099	370	-69.90285	370	-60.78203	370	41.37712	370	33.65252	370	24.27546	370	28.10589	370	-1.798884	370	-10.3103	370	-58.30713	370	-60.78932	370	16.16944	370	8.617537	370	-52.2541	370	-20.41021	370
	371	-35.57935	371	-27.45389	371	-45.79358	371	-25.70709	371	16.954	371	-12.55991	371	.2741733	371	-6.790125	371	-34.31718	371	-28.12113	371	-68.62234	371	-60.75011	371	39.99883	371	33.16771	371	25.23558	371	28.34921	371	-1.346318	371	-9.865037	371	-57.37983	371	-60.22424	371	16.70727	371	2.635047	371	-53.98092	371	-23.12362	371
	372	-36.80307	372	-29.68888	372	-44.97269	372	-26.81597	372	18.69825	372	-12.08757	372	-3.57664	372	-8.17826	372	-35.13411	372	-28.79458	372	-68.18654	372	-60.235	372	38.66851	372	34.01968	372	26.24841	372	28.46961	372	-1.961354	372	-10.03494	372	-55.70328	372	-58.5388	372	17.45661	372	-.2959551	372	-56.75107	372	-23.949	372
	373	-36.72374	373	-28.71916	373	-45.26783	373	-27.73758	373	18.06964	373	-13.91795	373	-4.504716	373	-6.765065	373	-36.59934	373	-29.65882	373	-68.09327	373	-59.8346	373	38.62164	373	35.75675	373	27.11846	373	26.83489	373	-1.777762	373	-8.127692	373	-54.49269	373	-57.93982	373	18.38802	373	1.58737	373	-59.01183	373	-23.3945	373
	374	-37.78025	374	-27.44164	374	-44.21276	374	-26.1608	374	19.89671	374	-13.11281	374	-3.525136	374	-4.269488	374	-37.55261	374	-30.33818	374	-69.67261	374	-60.63452	374	39.20765	374	36.71066	374	28.04634	374	29.96656	374	-1.560196	374	-5.025719	374	-54.54156	374	-58.94193	374	19.5591	374	4.667598	374	-61.91441	374	-21.65753	374
	375	-39.42284	375	-29.09797	375	-43.56471	375	-25.264	375	20.15075	375	-13.21432	375	-2.911383	375	-3.384295	375	-36.51805	375	-29.43962	375	-70.89087	375	-57.86909	375	39.30462	375	35.00157	375	30.56451	375	33.12811	375	-2.499911	375	-6.428792	375	-53.74823	375	-60.06702	375	20.21395	375	8.201889	375	-61.91463	375	-20.33309	375
	376	-40.50381	376	-31.00455	376	-43.19145	376	-24.12749	376	20.16931	376	-14.25606	376	-1.87033	376	-4.076188	376	-37.06283	376	-30.74187	376	-71.35863	376	-57.38429	376	39.2913	376	33.40818	376	31.57958	376	32.97467	376	-2.346025	376	-8.800879	376	-53.8326	376	-62.91674	376	21.39616	376	12.3957	376	-61.9435	376	-19.13459	376
	377	-41.43728	377	-31.80037	377	-44.89742	377	-24.10484	377	20.79789	377	-13.50433	377	.9080961	377	-3.557506	377	-37.31773	377	-32.33065	377	-71.50358	377	-58.10966	377	41.26284	377	34.1921	377	32.28241	377	33.62628	377	-3.110789	377	-9.453222	377	-54.31991	377	-65.31778	377	21.77382	377	13.30815	377	-59.52802	377	-18.13679	377
	378	-41.30449	378	-31.75746	378	-45.59733	378	-24.13388	378	20.76931	378	-13.08771	378	3.048327	378	-5.639167	378	-37.87241	378	-32.86585	378	-72.66788	378	-58.82658	378	41.0388	378	35.17351	378	32.30367	378	34.53509	378	-2.228441	378	-8.641665	378	-53.39625	378	-67.77145	378	20.77085	378	13.95864	378	-57.93708	378	-19.05906	378
	379	-41.44694	379	-31.35418	379	-45.50938	379	-23.92782	379	20.87865	379	-13.27354	379	6.843182	379	-4.855211	379	-38.58916	379	-32.86294	379	-72.83126	379	-56.56255	379	42.03189	379	35.24022	379	32.81654	379	36.29208	379	-1.67567	379	-7.903175	379	-53.78528	379	-67.79915	379	20.75936	379	15.39174	379	-57.15524	379	-22.67533	379
	380	-40.97503	380	-30.49227	380	-45.64173	380	-23.77196	380	21.60625	380	-14.71831	380	10.48365	380	8.906603E-02	380	-39.15755	380	-31.54541	380	-71.5752	380	-54.0215	380	42.4087	380	36.04734	380	33.26849	380	36.11683	380	-1.06937	380	-5.974918	380	-53.71379	380	-67.64735	380	20.72892	380	15.47441	380	-53.92372	380	-22.27141	380
	381	-40.02619	381	-30.46017	381	-45.14838	381	-21.2334	381	22.48296	381	-13.6942	381	12.01098	381	-.3443766	381	-38.40765	381	-31.80941	381	-70.0648	381	-51.19975	381	42.80147	381	34.99802	381	33.8123	381	38.55096	381	-.2441919	381	-6.07879	381	-53.56184	381	-66.63828	381	20.48538	381	14.89228	381	-51.7281	381	-19.75673	381
	382	-40.31586	382	-33.08833	382	-46.6664	382	-21.63292	382	20.74344	382	-14.30628	382	13.03561	382	-2.103231	382	-38.81367	382	-32.15612	382	-70.44234	382	-49.17444	382	42.21375	382	35.15973	382	34.1701	382	38.93487	382	-.9700793	382	-8.985464	382	-53.14566	382	-65.5777	382	20.52291	382	15.30753	382	-51.55936	382	-20.69316	382
	383	-39.25936	383	-32.87143	383	-46.33508	383	-23.07459	383	21.26198	383	-12.98686	383	12.93523	383	-2.124057	383	-40.54338	383	-32.34634	383	-70.74819	383	-49.72783	383	42.2032	383	36.57264	383	34.24247	383	35.79747	383	9.867549E-03	383	-8.89445	383	-53.34148	383	-66.07217	383	21.1454	383	15.66578	383	-51.82995	383	-21.74672	383
	384	-37.72053	384	-31.5387	384	-46.59622	384	-22.90029	384	21.26134	384	-11.9958	384	11.52323	384	-1.7507	384	-41.13846	384	-33.16363	384	-70.50086	384	-48.93717	384	43.70817	384	38.84445	384	36.11955	384	37.71262	384	1.817218	384	-9.06716	384	-53.81376	384	-65.99972	384	22.10007	384	15.94058	384	-50.80888	384	-20.70545	384
	385	-36.28993	385	-30.75054	385	-46.4033	385	-22.33719	385	20.09996	385	-13.31307	385	10.22825	385	-1.24202	385	-40.5415	385	-32.6268	385	-70.4951	385	-47.395	385	44.25712	385	36.78819	385	37.77116	385	39.74762	385	2.571989	385	-9.508674	385	-54.12178	385	-64.91477	385	22.58189	385	14.89699	385	-51.0284	385	-20.7415	385
	386	-35.47037	386	-30.49363	386	-46.55957	386	-21.62973	386	21.14656	386	-11.60062	386	8.719328	386	1.55931	386	-39.31856	386	-32.97645	386	-69.74852	386	-47.37888	386	45.1665	386	37.38996	386	36.80631	386	39.5742	386	2.174704	386	-10.48048	386	-54.66264	386	-65.80499	386	24.52239	386	15.95834	386	-51.99495	386	-20.38908	386
	387	-33.85438	387	-31.77765	387	-46.0708	387	-21.22584	387	20.70092	387	-12.77992	387	7.049616	387	3.917117	387	-38.03271	387	-33.82498	387	-70.16137	387	-47.63782	387	45.30093	387	36.43172	387	35.41638	387	39.03468	387	2.745409	387	-10.19456	387	-54.02238	387	-65.93371	387	26.16042	387	15.77881	387	-51.45803	387	-18.60573	387
	388	-33.1309	388	-32.68622	388	-46.50364	388	-20.92855	388	21.81215	388	-12.13877	388	3.433285	388	1.773836	388	-38.80007	388	-33.32335	388	-68.86382	388	-50.1154	388	46.74737	388	36.31276	388	36.29535	388	39.38853	388	2.287598	388	-10.2322	388	-53.61642	388	-64.87834	388	29.24222	388	17.42004	388	-52.19579	388	-19.63643	388
	389	-33.57564	389	-34.37887	389	-47.2106	389	-21.57948	389	20.65511	389	-13.73678	389	.8840463	389	2.127903	389	-39.51921	389	-33.76646	389	-67.77415	389	-50.8528	389	45.94803	389	36.49513	389	40.51865	389	37.31897	389	1.784357	389	-11.08058	389	-52.86526	389	-64.12321	389	31.15572	389	18.09005	389	-54.0054	389	-20.65169	389
	390	-32.68266	390	-32.3278	390	-47.4689	390	-22.15871	390	23.02573	390	-12.88488	390	-.1004836	390	5.46694	390	-38.32483	390	-35.96734	390	-68.20238	390	-52.17023	390	47.02819	390	37.85957	390	41.86731	390	33.55268	390	1.671383	390	-8.105963	390	-52.78659	390	-63.86717	390	32.26923	390	20.03966	390	-54.88651	390	-20.53662	390
	391	-32.91424	391	-32.26156	391	-47.46863	391	-20.87737	391	22.76536	391	-14.83994	391	.3945386	391	6.621089	391	-38.52212	391	-34.65463	391	-68.51472	391	-52.06506	391	46.20146	391	37.96066	391	42.13977	391	36.158	391	1.751832	391	-6.877293	391	-51.72591	391	-62.8512	391	33.182	391	21.14333	391	-56.71109	391	-20.8697	391
	392	-33.94386	392	-34.62107	392	-47.66326	392	-20.54778	392	23.1206	392	-14.96472	392	.7913882	392	6.965377	392	-37.78035	392	-33.30846	392	-69.25645	392	-51.96429	392	45.35323	392	36.50503	392	40.71634	392	39.14447	392	-.6921231	392	-8.470147	392	-51.40558	392	-62.28901	392	33.12288	392	21.15526	392	-57.20671	392	-21.58565	392
	393	-34.89997	393	-36.20903	393	-48.22265	393	-20.25228	393	23.90676	393	-15.08421	393	.9755492	393	7.202547	393	-37.84921	393	-32.04993	393	-70.527	393	-52.39834	393	45.58769	393	37.82194	393	40.92302	393	38.81496	393	-1.257446	393	-10.11151	393	-51.27261	393	-62.45627	393	33.32722	393	20.46629	393	-58.342	393	-21.79285	393
	394	-34.65541	394	-36.86497	394	-49.18783	394	-20.6071	394	24.40825	394	-15.66528	394	2.962529	394	6.821671	394	-36.77317	394	-33.77125	394	-69.96867	394	-54.39772	394	49.86586	394	37.24682	394	41.75966	394	40.84494	394	-2.130918	394	-10.15503	394	-49.82369	394	-59.89878	394	31.59647	394	17.39546	394	-57.40394	394	-22.1348	394
	395	-33.86855	395	-37.25735	395	-49.50326	395	-20.61323	395	25.61552	395	-15.35902	395	4.25257	395	4.376864	395	-37.14946	395	-33.22796	395	-67.84285	395	-54.75632	395	49.38309	395	37.32761	395	40.44663	395	41.80358	395	-1.169453	395	-9.979905	395	-49.63495	395	-59.44521	395	30.886	395	17.34522	395	-57.73629	395	-23.10876	395
	396	-33.03103	396	-36.39977	396	-49.26474	396	-21.89695	396	25.62223	396	-14.62807	396	7.512267	396	6.883977	396	-36.23216	396	-32.92363	396	-66.44211	396	-55.4256	396	48.53001	396	35.75327	396	39.45424	396	42.98533	396	-1.155636	396	-8.630888	396	-49.10128	396	-60.80385	396	30.47087	396	18.78401	396	-55.84702	396	-24.70452	396
	397	-31.85683	397	-34.74376	397	-48.94307	397	-21.30135	397	25.59768	397	-14.67915	397	11.34938	397	9.898669	397	-36.04325	397	-31.75212	397	-67.50497	397	-55.38903	397	47.1925	397	34.82176	397	39.8592	397	44.58261	397	-.1677021	397	-6.807031	397	-49.27588	397	-60.96666	397	30.35386	397	20.48085	397	-52.56896	397	-24.71142	397
	398	-31.83848	398	-36.60767	398	-48.81988	398	-20.20184	398	26.16334	398	-12.86225	398	13.69579	398	8.526509	398	-35.55715	398	-31.06713	398	-68.94716	398	-54.82333	398	45.40504	398	33.19519	398	44.9708	398	46.10279	398	-.295071	398	-7.921912	398	-49.16089	398	-60.31356	398	30.87307	398	21.13116	398	-49.96062	398	-23.71704	398
	399	-31.7258	399	-38.2863	399	-49.04192	399	-21.64574	399	26.21082	399	-12.37545	399	13.64939	399	7.227185	399	-34.95566	399	-29.70137	399	-69.24015	399	-55.69752	399	45.58085	399	32.72403	399	46.34892	399	43.69016	399	-1.528557	399	-10.76684	399	-48.26031	399	-58.08556	399	31.34075	399	21.7908	399	-47.12891	399	-25.72644	399
	400	-31.27601	400	-38.01794	400	-49.16621	400	-22.13349	400	26.55569	400	-11.60968	400	14.68564	400	8.127344	400	-33.99361	400	-31.06834	400	-68.82938	400	-58.30281	400	46.3202	400	33.24879	400	44.13232	400	42.02037	400	.3396851	400	-10.74669	400	-48.97406	400	-58.53689	400	31.27577	400	22.56141	400	-45.91999	400	-25.78965	400
	401	-31.68836	401	-37.70074	401	-48.22038	401	-22.92655	401	25.05351	401	-12.40754	401	15.4565	401	8.730721	401	-34.79989	401	-30.6231	401	-68.76047	401	-58.10163	401	46.91544	401	34.75621	401	41.98954	401	42.58736	401	.2953511	401	-10.43674	401	-49.56614	401	-58.58208	401	32.43169	401	19.98495	401	-44.87957	401	-27.06367	401
	402	-31.61599	402	-37.99975	402	-46.89751	402	-22.1012	402	26.98694	402	-13.95496	402	13.91405	402	8.964507	402	-35.69519	402	-28.84258	402	-67.46962	402	-56.11601	402	46.69878	402	33.28579	402	42.98513	402	43.78387	402	.6265664	402	-10.27603	402	-48.73823	402	-59.69817	402	32.53742	402	20.218	402	-45.43489	402	-27.69114	402
	403	-31.84377	403	-39.45005	403	-45.95857	403	-22.79905	403	27.09027	403	-14.60385	403	14.54751	403	13.26226	403	-34.38027	403	-29.62825	403	-69.08963	403	-55.12849	403	46.7938	403	33.75898	403	43.57742	403	43.9508	403	.857324	403	-10.43108	403	-49.28947	403	-60.96053	403	33.79885	403	20.51021	403	-44.40156	403	-26.98395	403
	404	-32.24564	404	-40.57096	404	-45.59325	404	-22.81027	404	27.79095	404	-12.89535	404	13.6496	404	13.99726	404	-33.73624	404	-30.0666	404	-70.60458	404	-53.91045	404	46.14838	404	35.99883	404	45.38692	404	42.77525	404	1.15509	404	-9.001463	404	-49.41755	404	-61.57469	404	35.00054	404	19.03831	404	-43.86332	404	-24.21259	404
	405	-32.68188	405	-41.13264	405	-45.19176	405	-22.55232	405	27.37852	405	-11.71387	405	9.355555	405	10.7401	405	-31.89849	405	-30.50613	405	-69.67358	405	-52.09917	405	45.57044	405	37.82838	405	46.72399	405	42.7003	405	.9701618	405	-9.015436	405	-49.10534	405	-59.97962	405	36.33111	405	20.42002	405	-44.63799	405	-24.97268	405
	406	-33.62319	406	-40.23064	406	-45.47021	406	-24.4933	406	26.90878	406	-11.52499	406	8.024452	406	12.60969	406	-33.70626	406	-30.56323	406	-69.62837	406	-52.41805	406	44.94947	406	40.87454	406	48.37291	406	43.01123	406	1.029114	406	-8.674649	406	-49.23649	406	-60.22948	406	37.32909	406	20.91116	406	-44.20923	406	-26.38445	406
	407	-32.89974	407	-36.95522	407	-45.09575	407	-23.77938	407	27.68343	407	-10.60416	407	7.330697	407	15.38737	407	-33.79856	407	-30.95637	407	-70.02991	407	-50.84765	407	47.9383	407	41.76394	407	48.97273	407	42.73209	407	1.532499	407	-4.641775	407	-48.49619	407	-61.27605	407	39.55816	407	22.0532	407	-45.84787	407	-24.01711	407
	408	-33.44057	408	-36.67991	408	-44.34186	408	-23.05046	408	30.27175	408	-13.38616	408	6.503263	408	16.8764	408	-34.43015	408	-28.77781	408	-70.68936	408	-47.11358	408	49.60065	408	41.27258	408	51.51272	408	44.32856	408	1.030367	408	-3.666885	408	-49.80523	408	-60.52221	408	40.24042	408	23.81912	408	-45.20982	408	-24.93499	408
	409	-33.81837	409	-37.68133	409	-44.73328	409	-21.46744	409	31.15684	409	-15.51016	409	8.130587	409	18.39519	409	-33.48496	409	-29.59867	409	-71.04272	409	-44.97827	409	49.48689	409	39.0947	409	52.45856	409	43.69797	409	-.1378234	409	-5.273057	409	-49.43125	409	-62.56679	409	40.70792	409	24.81288	409	-45.97836	409	-25.78358	409
	410	-34.32186	410	-37.84006	410	-46.54959	410	-21.24579	410	30.51023	410	-14.07908	410	9.762498	410	20.29267	410	-34.4414	410	-28.87516	410	-72.69534	410	-44.72892	410	51.0415	410	39.12603	410	53.16866	410	45.3471	410	-.6498161	410	-6.979903	410	-49.54025	410	-63.26554	410	41.70102	410	27.51402	410	-46.24958	410	-25.54133	410
	411	-34.24801	411	-37.47768	411	-46.89319	411	-20.02077	411	29.38443	411	-13.20737	411	10.73577	411	19.19709	411	-33.39786	411	-30.3163	411	-73.71338	411	-44.55402	411	49.70928	411	38.88918	411	55.63798	411	44.90285	411	-.2009375	411	-6.196444	411	-49.36631	411	-63.64242	411	41.95536	411	27.53421	411	-47.37193	411	-25.35448	411
	412	-35.19132	412	-36.6959	412	-47.08868	412	-18.58084	412	29.39648	412	-13.8086	412	11.94956	412	18.76081	412	-33.40793	412	-31.05338	412	-74.20887	412	-45.43563	412	49.17112	412	38.98588	412	56.30132	412	46.68694	412	-5.564302E-02	412	-4.298371	412	-49.52892	412	-64.07702	412	42.53918	412	28.19405	412	-48.09986	412	-28.61305	412
	413	-35.4752	413	-34.89793	413	-47.4881	413	-18.46865	413	29.85999	413	-13.00899	413	16.27436	413	25.51525	413	-32.77164	413	-30.61047	413	-73.06399	413	-44.90099	413	48.25005	413	40.25242	413	56.01041	413	48.08561	413	5.890071E-02	413	-2.503906	413	-50.0898	413	-64.44212	413	42.14913	413	26.3771	413	-46.2099	413	-27.47731	413
	414	-35.48067	414	-33.52824	414	-46.51735	414	-17.40347	414	28.94796	414	-12.74572	414	16.76829	414	24.50816	414	-32.82169	414	-30.53637	414	-73.81905	414	-45.36041	414	48.64684	414	39.96258	414	59.42223	414	51.29609	414	.9857202	414	-2.070277	414	-51.45168	414	-65.23386	414	41.62023	414	26.09433	414	-44.00096	414	-29.12518	414
	415	-35.48139	415	-35.7317	415	-46.95321	415	-17.61956	415	29.30694	415	-12.82005	415	22.03105	415	18.91141	415	-32.66306	415	-30.10621	415	-73.57417	415	-45.82915	415	46.47157	415	38.09193	415	61.07665	415	53.85257	415	1.174932	415	-6.605069	415	-51.31487	415	-65.13651	415	42.1674	415	26.91322	415	-40.73009	415	-29.15434	415
	416	-35.35763	416	-36.71018	416	-47.70898	416	-19.1782	416	28.09623	416	-13.95543	416	22.60336	416	16.07528	416	-33.92142	416	-29.2064	416	-72.65827	416	-47.93464	416	47.00341	416	37.42085	416	60.01714	416	53.33805	416	1.142557	416	-7.818217	416	-51.28266	416	-64.48567	416	42.25857	416	29.14943	416	-38.46238	416	-30.36599	416
	417	-33.8469	417	-34.74876	417	-47.35352	417	-19.80557	417	29.1463	417	-12.13848	417	18.86308	417	16.87532	417	-34.64735	417	-30.09822	417	-73.13657	417	-50.658	417	45.60348	417	38.37681	417	60.48316	417	54.22129	417	2.323715	417	-5.737113	417	-52.95395	417	-63.55711	417	42.59924	417	29.98911	417	-35.99741	417	-30.36731	417
	418	-32.38907	418	-33.06988	418	-47.38723	418	-20.83007	418	28.65001	418	-12.40532	418	20.51577	418	17.61061	418	-35.02819	418	-28.51269	418	-70.54593	418	-51.078	418	45.86279	418	36.67155	418	63.00905	418	57.40174	418	3.23376	418	-4.628062	418	-53.36071	418	-63.5542	418	43.24377	418	29.7414	418	-33.76675	418	-30.91348	418
	419	-31.13699	419	-31.80453	419	-46.18707	419	-21.08674	419	29.49128	419	-11.08639	419	20.53196	419	17.52333	419	-33.86664	419	-27.40977	419	-69.52267	419	-51.46173	419	44.0312	419	36.77084	419	62.77048	419	58.57818	419	3.80823	419	-5.438231	419	-52.98171	419	-64.62695	419	44.51906	419	31.97824	419	-33.38811	419	-32.05711	419
	420	-29.5001	420	-30.52238	420	-46.76285	420	-22.13074	420	30.14427	420	-10.60636	420	19.46236	420	21.31861	420	-31.90341	420	-27.18489	420	-69.0681	420	-52.38544	420	43.58459	420	36.99781	420	64.33083	420	59.97067	420	4.433208	420	-6.58711	420	-54.37849	420	-64.24338	420	45.30647	420	33.19701	420	-32.2792	420	-30.96119	420
	421	-28.67044	421	-30.65178	421	-46.21119	421	-22.14052	421	28.60396	421	-11.59828	421	16.4133	421	19.95893	421	-31.08601	421	-28.20216	421	-67.54233	421	-53.16487	421	45.56197	421	37.88694	421	67.44514	421	60.54789	421	4.685214	421	-6.611131	421	-54.05441	421	-64.77967	421	46.32151	421	33.40559	421	-31.4469	421	-28.87843	421
	422	-28.66248	422	-31.88762	422	-47.5149	422	-24.52538	422	30.26241	422	-10.51756	422	13.86687	422	18.78222	422	-31.0224	422	-27.00284	422	-67.32572	422	-53.20905	422	44.63182	422	39.42518	422	70.88175	422	61.76604	422	4.128579	422	-7.210123	422	-54.21665	422	-63.06388	422	47.42066	422	34.8704	422	-32.39403	422	-28.24963	422
	423	-27.75136	423	-32.27917	423	-47.43287	423	-26.16184	423	30.15307	423	-11.74358	423	12.63344	423	20.65383	423	-31.36193	423	-26.65534	423	-66.808	423	-53.90398	423	45.2188	423	41.9284	423	72.32245	423	61.59597	423	5.196158	423	-6.076327	423	-53.77403	423	-63.0364	423	49.47192	423	35.25525	423	-33.44195	423	-28.89739	423
	424	-26.66237	424	-30.58091	424	-46.95982	424	-25.39893	424	30.33895	424	-12.66575	424	11.42703	424	22.51858	424	-32.60552	424	-26.37123	424	-67.63829	424	-53.03422	424	44.54241	424	43.24237	424	74.65173	424	62.95835	424	5.520608	424	-4.529693	424	-53.97564	424	-63.96772	424	50.20329	424	35.72772	424	-33.36754	424	-27.27282	424
	425	-27.59668	425	-31.53998	425	-46.49924	425	-24.89121	425	29.45565	425	-14.80263	425	9.319538	425	22.41508	425	-31.35804	425	-25.30466	425	-67.61409	425	-52.04242	425	45.81892	425	42.37337	425	75.75056	425	64.92666	425	4.306497	425	-7.375384	425	-53.41561	425	-62.78818	425	49.86109	425	34.78267	425	-34.02057	425	-24.58446	425
	426	-27.12571	426	-30.53542	426	-47.40298	426	-24.16999	426	30.77191	426	-14.79757	426	7.864096	426	22.1672	426	-31.32308	426	-25.22291	426	-67.81518	426	-52.22502	426	47.72268	426	41.60495	426	75.24979	426	60.52858	426	3.617901	426	-9.271141	426	-53.39251	426	-62.41417	426	50.63776	426	36.50576	426	-34.75	426	-24.54956	426
	427	-27.79053	427	-30.82815	427	-48.09895	427	-24.80645	427	31.06379	427	-15.24253	427	7.579342	427	22.17253	427	-30.87314	427	-25.75554	427	-66.88278	427	-53.61159	427	48.43914	427	43.23879	427	75.50848	427	60.86667	427	3.2646	427	-9.276491	427	-54.34159	427	-62.42255	427	50.68119	427	35.7811	427	-34.09896	427	-23.58346	427
	428	-27.46425	428	-31.18901	428	-49.15197	428	-24.9747	428	30.25804	428	-16.05666	428	7.252034	428	19.37645	428	-30.41633	428	-26.65355	428	-67.94457	428	-55.11817	428	48.88913	428	43.5703	428	74.73746	428	58.74556	428	3.603591	428	-8.126696	428	-53.68338	428	-60.64278	428	50.76716	428	36.06611	428	-34.42791	428	-22.05645	428
	429	-27.51192	429	-31.52274	429	-49.63148	429	-26.35559	429	31.24178	429	-13.73038	429	7.769089	429	19.06306	429	-30.37487	429	-25.6452	429	-70.42833	429	-53.75562	429	49.02899	429	45.00514	429	75.49052	429	59.76891	429	3.78203	429	-7.274943	429	-53.57806	429	-59.74267	429	50.02393	429	37.41867	429	-35.1608	429	-25.4069	429
	430	-27.38618	430	-30.30879	430	-49.19758	430	-26.60257	430	30.96841	430	-14.1924	430	11.59657	430	23.84631	430	-29.90689	430	-25.78572	430	-71.432	430	-51.26896	430	48.18311	430	46.09977	430	73.86301	430	60.7503	430	3.755381	430	-6.286857	430	-54.09413	430	-59.2641	430	50.02605	430	37.06063	430	-35.40181	430	-25.49718	430
	431	-27.09181	431	-30.64071	431	-49.31172	431	-25.25743	431	31.51849	431	-14.02093	431	13.13503	431	22.36339	431	-29.51949	431	-24.41628	431	-71.84814	431	-50.6279	431	48.11132	431	46.61663	431	71.53291	431	61.60491	431	4.316263	431	-6.509185	431	-53.63459	431	-58.52842	431	49.91059	431	38.17091	431	-34.42115	431	-24.38437	431
	432	-27.59177	432	-32.88804	432	-48.64005	432	-25.32269	432	30.46649	432	-15.01117	432	15.24332	432	20.98202	432	-29.29493	432	-23.45278	432	-71.81204	432	-48.87217	432	49.09223	432	44.74374	432	69.62416	432	62.0112	432	3.337153	432	-10.63208	432	-53.62365	432	-57.80169	432	49.67738	432	38.45271	432	-32.98754	432	-25.21399	432
	433	-27.46589	433	-32.7241	433	-48.40692	433	-26.94894	433	30.43287	433	-14.07528	433	16.60378	433	19.83865	433	-28.04394	433	-24.89224	433	-71.95372	433	-51.35999	433	53.2227	433	46.59575	433	71.85576	433	60.4225	433	3.998814	433	-11.77496	433	-54.64697	433	-59.88544	433	49.6906	433	38.48965	433	-31.59904	433	-25.60397	433
	434	-25.99861	434	-32.38868	434	-48.55807	434	-27.59343	434	30.66903	434	-13.74885	434	18.15425	434	20.64906	434	-28.37419	434	-24.43834	434	-71.87351	434	-51.97149	434	55.37381	434	48.52631	434	74.2603	434	60.7915	434	4.15084	434	-10.5133	434	-54.23591	434	-59.83033	434	49.64174	434	37.55735	434	-28.44676	434	-25.00258	434
	435	-25.38102	435	-32.11437	435	-46.95389	435	-26.85694	435	30.31546	435	-13.45081	435	18.83979	435	20.09108	435	-27.23241	435	-23.95211	435	-70.52029	435	-50.38477	435	55.3557	435	47.81308	435	75.34144	435	60.84875	435	5.123452	435	-9.554694	435	-55.32185	435	-60.999	435	49.97348	435	36.61146	435	-24.69455	435	-24.92987	435
	436	-25.47678	436	-32.96529	436	-45.44883	436	-26.81595	436	30.46223	436	-14.3781	436	20.62895	436	21.22588	436	-26.40708	436	-23.55374	436	-71.20759	436	-47.11823	436	55.33411	436	49.06772	436	71.22023	436	64.14568	436	5.149581	436	-8.743848	436	-55.51526	436	-63.53554	436	49.86356	436	37.89552	436	-22.22546	436	-25.00306	436
	437	-25.15236	437	-33.35485	437	-44.63051	437	-27.99949	437	30.9145	437	-15.13729	437	20.58921	437	23.53031	437	-24.93087	437	-23.81644	437	-71.74586	437	-46.09636	437	53.21249	437	49.95434	437	69.77165	437	64.57996	437	4.816941	437	-8.858263	437	-55.55056	437	-63.85325	437	50.0121	437	37.96069	437	-16.64272	437	-20.7005	437
	438	-26.12779	438	-34.35382	438	-44.04363	438	-27.70459	438	30.90963	438	-14.41107	438	18.21389	438	19.76531	438	-25.08198	438	-24.31778	438	-72.42787	438	-44.7107	438	53.44961	438	48.92928	438	68.3838	438	65.46117	438	5.634682	438	-8.997246	438	-55.84586	438	-63.37059	438	50.04937	438	37.05009	438	-17.79321	438	-18.83816	438
	439	-26.40106	439	-34.15114	439	-44.31571	439	-28.39114	439	31.46806	439	-14.32304	439	16.15738	439	18.05221	439	-24.67753	439	-22.75536	439	-73.58829	439	-45.2295	439	53.52782	439	48.61782	439	67.05563	439	64.86314	439	3.98756	439	-9.728333	439	-55.86632	439	-62.86727	439	48.81878	439	37.78948	439	-17.38074	439	-17.02349	439
	440	-26.05441	440	-31.20979	440	-44.31487	440	-26.92996	440	31.67717	440	-14.7127	440	16.29489	440	20.24709	440	-24.0675	440	-24.35254	440	-74.4348	440	-45.70636	440	56.44523	440	49.37366	440	66.72006	440	61.63812	440	4.713548	440	-8.401285	440	-56.23379	440	-63.68211	440	49.38502	440	38.79552	440	-15.94918	440	-14.57856	440
	441	-26.04363	441	-30.09525	441	-43.44772	441	-23.70609	441	31.41681	441	-14.62658	441	14.57195	441	21.64865	441	-25.11137	441	-22.46482	441	-74.00396	441	-44.76766	441	56.54881	441	48.71996	441	66.7812	441	62.17101	441	4.261222	441	-7.381705	441	-57.07657	441	-64.75567	441	48.6788	441	37.19602	441	-14.03017	441	-13.30551	441
	442	-26.52591	442	-30.93156	442	-43.61201	442	-21.82413	442	30.7464	442	-16.59017	442	13.87644	442	23.11943	442	-24.55447	442	-20.6401	442	-74.29398	442	-43.33282	442	53.37377	442	46.66396	442	67.91521	442	61.48701	442	3.069902	442	-8.78336	442	-56.66932	442	-64.95096	442	48.51835	442	36.63974	442	-12.43755	442	-17.05177	442
	443	-26.38827	443	-30.78805	443	-43.86715	443	-20.57901	443	31.98313	443	-16.89179	443	12.4535	443	22.26639	443	-25.02199	443	-21.24895	443	-75.48064	443	-45.43097	443	52.55197	443	47.24628	443	67.2099	443	59.13265	443	2.130077	443	-8.978237	443	-57.52144	443	-66.30102	443	49.0301	443	36.82714	443	-13.50089	443	-16.29795	443
	444	-27.14499	444	-29.91368	444	-44.07108	444	-20.21313	444	32.34766	444	-18.84825	444	12.38381	444	22.73062	444	-25.55706	444	-21.93406	444	-75.24459	444	-46.63554	444	54.06584	444	49.30681	444	68.93977	444	60.11513	444	2.75731	444	-9.578737	444	-56.38157	444	-65.50986	444	47.74777	444	35.73831	444	-11.24513	444	-11.38747	444
	445	-27.17115	445	-28.03244	445	-43.50736	445	-19.04574	445	32.12403	445	-18.93402	445	10.88661	445	20.10659	445	-27.75676	445	-21.91161	445	-74.51575	445	-48.02386	445	56.54556	445	48.54689	445	70.15645	445	61.11823	445	2.440069	445	-9.118162	445	-55.9883	445	-64.18758	445	47.7124	445	35.41444	445	-9.077024	445	-9.013229	445
	446	-27.22857	446	-26.69493	446	-42.99373	446	-18.4542	446	31.81164	446	-18.66578	446	12.95316	446	22.68065	446	-27.06212	446	-22.27466	446	-73.92036	446	-49.04266	446	57.26843	446	48.26577	446	70.03479	446	60.46405	446	2.382017	446	-8.841872	446	-56.5	446	-63.65475	446	48.01972	446	36.68685	446	-9.417716	446	-13.67606	446
	447	-26.00757	447	-25.53209	447	-43.18062	447	-17.60898	447	31.93305	447	-19.07202	447	14.39027	447	24.69269	447	-24.72866	447	-22.50663	447	-72.42907	447	-48.74871	447	56.5106	447	49.18833	447	69.77672	447	63.60458	447	3.617916	447	-6.536359	447	-56.89508	447	-63.6819	447	47.93598	447	37.25222	447	-9.59873	447	-19.07228	447
	448	-25.80551	448	-26.95035	448	-43.26014	448	-17.35999	448	32.13753	448	-18.8906	448	15.87685	448	24.16884	448	-24.14929	448	-22.97091	448	-69.25785	448	-47.82751	448	55.3238	448	48.22632	448	69.95081	448	66.65309	448	3.640957	448	-7.421547	448	-56.59552	448	-61.70665	448	48.059	448	37.58304	448	-9.504347	448	-21.08963	448
	449	-27.02482	449	-27.79043	449	-42.87291	449	-18.51456	449	31.51393	449	-20.05148	449	17.29726	449	21.98945	449	-25.79421	449	-23.56681	449	-67.4316	449	-48.27682	449	54.46474	449	48.36496	449	70.66784	449	65.43742	449	2.435935	449	-10.14143	449	-57.34565	449	-62.64979	449	48.41882	449	37.82289	449	-9.933951	449	-22.12597	449
	450	-26.54116	450	-24.92073	450	-43.38513	450	-20.05725	450	31.85495	450	-20.22954	450	19.56275	450	22.02654	450	-26.87124	450	-24.53285	450	-66.52259	450	-49.76967	450	56.11146	450	50.94746	450	74.68798	450	63.39783	450	3.827164	450	-9.986343	450	-58.24461	450	-66.12418	450	48.36257	450	38.73792	450	-10.57676	450	-24.19505	450
	451	-25.14445	451	-23.1741	451	-43.4261	451	-22.28479	451	32.14847	451	-20.42315	451	21.86651	451	22.67367	451	-26.75482	451	-23.58972	451	-66.47006	451	-49.7036	451	56.09407	451	52.16819	451	75.61181	451	63.973	451	4.522534	451	-8.150977	451	-58.21301	451	-66.62871	451	48.33215	451	37.4661	451	-10.6607	451	-24.04996	451
	452	-24.56171	452	-22.61163	452	-42.76125	452	-23.8615	452	31.46647	452	-21.64806	452	23.62152	452	22.55333	452	-27.12954	452	-22.6346	452	-65.21865	452	-48.23022	452	56.70016	452	52.04061	452	74.93109	452	64.02897	452	4.489239	452	-6.890658	452	-58.88812	452	-68.81625	452	48.1912	452	37.47862	452	-9.238253	452	-24.53026	452
	453	-25.05718	453	-22.86778	453	-44.05991	453	-23.87952	453	31.36752	453	-21.45652	453	24.73496	453	23.73136	453	-26.44526	453	-23.50032	453	-62.88927	453	-47.2254	453	57.76336	453	52.29965	453	72.67255	453	65.33636	453	5.094411	453	-7.377078	453	-59.53897	453	-68.46073	453	49.95612	453	38.60701	453	-7.089417	453	-21.99523	453
	454	-25.12542	454	-22.87078	454	-45.14124	454	-23.24937	454	30.87148	454	-23.23373	454	24.67098	454	24.50139	454	-27.08799	454	-22.51995	454	-60.31333	454	-47.701	454	58.40346	454	52.28453	454	70.77245	454	66.17435	454	4.891279	454	-6.435415	454	-60.11543	454	-67.06264	454	50.42115	454	38.54664	454	-4.423813	454	-17.5088	454
	455	-25.16444	455	-23.53527	455	-45.14388	455	-23.61162	455	32.61304	455	-24.13422	455	21.5952	455	19.81349	455	-27.37942	455	-22.95135	455	-61.24186	455	-48.70323	455	60.74202	455	51.54155	455	69.662	455	65.75496	455	4.328889	455	-7.592074	455	-59.07342	455	-65.84658	455	50.37771	455	40.45068	455	-2.778152	455	-17.0131	455
	456	-25.07703	456	-22.02961	456	-44.79668	456	-26.34208	456	31.37106	456	-25.76203	456	21.0904	456	19.34882	456	-27.79797	456	-23.64913	456	-63.24344	456	-49.95934	456	62.4351	456	53.60173	456	68.19623	456	62.68505	456	4.150975	456	-8.078796	456	-58.52502	456	-64.57435	456	50.6125	456	40.65519	456	-2.673796	456	-17.10741	456
	457	-23.01771	457	-18.63292	457	-44.76208	457	-27.5006	457	31.8578	457	-25.83152	457	20.59332	457	22.20532	457	-27.44757	457	-24.2014	457	-63.57002	457	-49.5751	457	63.66032	457	55.72163	457	65.61784	457	61.44311	457	4.265952	457	-5.211117	457	-58.59422	457	-65.53238	457	50.84198	457	39.4346	457	-3.140068	457	-15.1617	457
	458	-22.60373	458	-18.16388	458	-45.27715	458	-25.27282	458	31.53933	458	-26.15698	458	20.47905	458	23.66829	458	-27.002	458	-23.78613	458	-61.90273	458	-48.03667	458	63.97996	458	54.197	458	62.51342	458	63.15853	458	4.398453	458	-4.740907	458	-58.51497	458	-64.40671	458	49.06768	458	33.4663	458	-3.163306	458	-13.11735	458
	459	-22.17994	459	-18.0903	459	-46.57416	459	-23.53783	459	32.49253	459	-26.85135	459	19.30114	459	24.36594	459	-26.09785	459	-22.58625	459	-62.43622	459	-46.67514	459	63.83952	459	52.32154	459	58.10315	459	59.71179	459	2.860879	459	-5.576024	459	-57.67749	459	-64.19102	459	48.15066	459	30.39477	459	-3.864223	459	-12.2803	459
	460	-21.52838	460	-17.55681	460	-47.05556	460	-23.82321	460	33.11385	460	-26.03894	460	18.07014	460	24.74716	460	-26.45458	460	-22.93701	460	-64.03618	460	-47.41621	460	64.70894	460	54.57088	460	53.64298	460	56.02327	460	1.11798	460	-6.477322	460	-56.58212	460	-63.11605	460	48.77588	460	31.122	460	-5.272122	460	-10.95153	460
	461	-20.63008	461	-17.03431	461	-47.02898	461	-24.23622	461	33.31344	461	-28.1072	461	17.65996	461	24.0536	461	-27.46692	461	-23.04889	461	-64.69858	461	-47.31073	461	66.22533	461	55.58068	461	55.78396	461	52.25993	461	1.651675	461	-6.771194	461	-55.00477	461	-60.64043	461	47.8948	461	31.62271	461	-5.464082	461	-10.16909	461
	462	-19.11148	462	-16.39648	462	-47.01415	462	-23.55692	462	33.68362	462	-28.72039	462	17.51857	462	22.98414	462	-28.51939	462	-22.30899	462	-64.21819	462	-45.54472	462	65.08984	462	56.46981	462	58.09219	462	48.17908	462	2.326368	462	-6.473147	462	-54.88129	462	-59.47323	462	47.8116	462	34.33906	462	-5.807842	462	-12.01457	462
	463	-17.91397	463	-15.10562	463	-48.10268	463	-23.4401	463	33.80209	463	-29.25843	463	19.13	463	27.06654	463	-27.86231	463	-20.62521	463	-64.24426	463	-43.05992	463	64.32591	463	57.41328	463	57.64638	463	45.98537	463	1.948797	463	-5.522908	463	-54.48897	463	-59.72496	463	48.44594	463	35.27146	463	-5.714981	463	-10.64638	463
	464	-16.04635	464	-13.1946	464	-47.4371	464	-22.58762	464	34.2094	464	-29.79575	464	21.45364	464	28.26199	464	-26.54224	464	-20.54758	464	-63.32348	464	-39.74809	464	64.59785	464	58.43141	464	56.9985	464	44.96038	464	2.554238	464	-4.334501	464	-55.33266	464	-61.03396	464	48.54269	464	35.81698	464	-4.823647	464	-9.296674	464
	465	-15.68824	465	-15.45827	465	-47.057	465	-22.88291	465	34.55996	465	-30.42394	465	21.65363	465	27.31226	465	-28.2127	465	-19.79211	465	-62.07122	465	-36.82531	465	65.2268	465	56.5901	465	56.38777	465	46.40955	465	2.596126	465	-6.568008	465	-55.28289	465	-59.21849	465	48.39862	465	32.68304	465	-4.088871	465	-9.95188	465
	466	-15.07732	466	-15.97105	466	-46.77156	466	-24.33963	466	34.51891	466	-31.15697	466	22.46312	466	26.18693	466	-29.63661	466	-20.48307	466	-62.74251	466	-35.4293	466	65.69507	466	55.50346	466	55.09126	466	43.04196	466	2.358206	466	-8.324559	466	-54.23368	466	-59.75213	466	48.53603	466	31.23738	466	-5.13152	466	-10.00157	466
	467	-13.72024	467	-14.2899	467	-46.83408	467	-25.20156	467	35.07981	467	-30.86634	467	24.0154	467	25.27627	467	-29.39194	467	-21.78246	467	-62.48638	467	-34.42435	467	65.31062	467	58.85294	467	54.77862	467	42.42525	467	3.167745	467	-6.897893	467	-54.81494	467	-59.83807	467	47.81537	467	31.36041	467	-5.050246	467	-9.674473	467
	468	-13.44716	468	-13.82557	468	-44.82012	468	-24.82368	468	35.34898	468	-31.971	468	29.19389	468	22.77387	468	-26.80752	468	-22.89499	468	-63.19672	468	-29.87148	468	62.71763	468	58.85917	468	55.32192	468	43.03244	468	4.543272	468	-7.287528	468	-55.13882	468	-59.38867	468	47.3513	468	29.90956	468	-4.93404	468	-8.242601	468
	469	-11.95494	469	-14.36667	469	-43.70593	469	-24.90488	469	36.12908	469	-32.04595	469	30.13775	469	21.65787	469	-25.43153	469	-22.89083	469	-59.33166	469	-27.30981	469	65.58482	469	60.38491	469	55.49508	469	42.4725	469	4.577689	469	-8.16729	469	-55.41296	469	-59.22334	469	47.20217	469	32.54256	469	-4.617433	469	-9.036742	469
	470	-11.69525	470	-14.9206	470	-43.38445	470	-23.71237	470	36.76583	470	-32.48765	470	29.76779	470	24.82345	470	-26.13409	470	-22.95189	470	-58.43325	470	-25.55719	470	68.57324	470	61.83256	470	56.89436	470	44.53355	470	4.591248	470	-8.661596	470	-55.37626	470	-59.29903	470	47.30325	470	33.82923	470	-4.397943	470	-6.140157	470
	471	-11.72442	471	-15.17003	471	-42.88908	471	-21.6979	471	36.74206	471	-32.50371	471	28.81612	471	23.65921	471	-26.52388	471	-23.81761	471	-57.79588	471	-25.668	471	71.01176	471	62.22517	471	56.26897	471	44.29247	471	4.675211	471	-9.775022	471	-54.46351	471	-59.00508	471	46.94363	471	33.96973	471	-2.476429	471	-4.875735	471
	472	-12.34806	472	-17.27732	472	-42.25986	472	-21.22151	472	37.08583	472	-32.62435	472	26.76427	472	19.26146	472	-27.70997	472	-22.10868	472	-57.42855	472	-24.93493	472	72.58115	472	63.43005	472	55.75668	472	44.23563	472	3.458951	472	-11.05231	472	-53.47588	472	-59.52185	472	47.37307	472	34.30728	472	-2.349563	472	-5.044603	472
	473	-11.61055	473	-15.77264	473	-42.54947	473	-21.13799	473	36.81339	473	-33.66543	473	27.97953	473	17.03476	473	-27.61086	473	-22.33113	473	-56.06583	473	-25.8426	473	73.13646	473	67.27802	473	54.50761	473	42.93822	473	3.418047	473	-10.31069	473	-52.182	473	-61.02217	473	47.30446	473	34.40953	473	-1.410732	473	-4.520465	473
	474	-10.71862	474	-12.79281	474	-42.20121	474	-18.71125	474	36.96624	474	-33.69619	474	26.81447	474	17.43781	474	-28.33025	474	-22.56486	474	-56.91847	474	-26.20199	474	74.21091	474	69.55546	474	53.54341	474	45.11128	474	2.893847	474	-8.118553	474	-51.52184	474	-60.50045	474	48.08858	474	34.49404	474	.3252643	474	-2.685954	474
	475	-11.26482	475	-13.86608	475	-42.02551	475	-17.29705	475	37.11003	475	-34.6692	475	24.35103	475	18.51655	475	-27.46383	475	-21.46415	475	-57.03404	475	-27.14175	475	74.79746	475	67.437	475	55.47706	475	46.97066	475	1.189756	475	-9.430899	475	-51.34042	475	-59.53234	475	47.90954	475	34.01031	475	.8484209	475	-1.417843	475
	476	-10.59585	476	-13.9589	476	-42.51753	476	-16.53391	476	37.47405	476	-35.00318	476	23.59423	476	19.71303	476	-25.64918	476	-22.68745	476	-57.01679	476	-29.65318	476	75.49506	476	66.4817	476	54.32753	476	44.72888	476	-.4260209	476	-11.29001	476	-51.21798	476	-59.41688	476	48.40959	476	36.43598	476	1.400042	476	-.1648	476
	477	-10.44238	477	-13.15237	477	-43.69525	477	-17.01761	477	37.68682	477	-35.18217	477	21.87998	477	20.84137	477	-26.01648	477	-23.87385	477	-59.18922	477	-33.74552	477	75.75863	477	67.17322	477	56.02032	477	45.02839	477	-1.642545	477	-12.13011	477	-51.05919	477	-58.15512	477	49.7883	477	36.17737	477	.5555952	477	3.071059	477
	478	-10.00814	478	-12.25477	478	-44.23484	478	-17.04166	478	37.51328	478	-35.84058	478	20.36231	478	19.33671	478	-27.0758	478	-23.40781	478	-60.44838	478	-35.92218	478	75.96476	478	66.8119	478	56.02699	478	43.617	478	-2.119436	478	-11.36402	478	-50.34928	478	-59.43959	478	48.89373	478	36.33494	478	.6281328	478	3.061525	478
	479	-9.960696	479	-10.98178	479	-44.47874	479	-17.174	479	38.42591	479	-35.59843	479	19.05897	479	18.30696	479	-27.75825	479	-23.58699	479	-60.6134	479	-37.77745	479	76.06981	479	67.38612	479	57.51933	479	44.51899	479	-2.326487	479	-11.22914	479	-50.10771	479	-63.07779	479	49.89667	479	37.94836	479	.3042138	479	1.670055	479
	480	-9.145493	480	-9.098611	480	-44.02624	480	-16.9181	480	38.9533	480	-36.32222	480	19.86384	480	22.38124	480	-26.94387	480	-23.00308	480	-60.34282	480	-38.15141	480	75.84849	480	68.20955	480	58.26281	480	43.71217	480	-2.266342	480	-9.376361	480	-50.38213	480	-63.95473	480	52.21604	480	39.14071	480	1.892362	480	3.767284	480
	481	-8.337535	481	-8.84428	481	-43.05511	481	-15.65975	481	39.40594	481	-36.25616	481	19.66545	481	21.82559	481	-25.81784	481	-22.28092	481	-59.25745	481	-38.20526	481	75.90708	481	68.63505	481	58.87677	481	43.38014	481	-2.067488	481	-8.763653	481	-51.02173	481	-62.70936	481	53.10865	481	38.07786	481	5.501973	481	6.702754	481
	482	-8.732229	482	-11.01282	482	-43.33854	482	-16.43134	482	39.8589	482	-36.3243	482	18.95485	482	19.78482	482	-26.35319	482	-21.28255	482	-56.78046	482	-37.78003	482	75.01878	482	66.34621	482	59.50228	482	42.25993	482	-2.997619	482	-12.25973	482	-51.05138	482	-60.81313	482	52.18215	482	36.92219	482	6.879153	482	5.570204	482
	483	-8.599593	483	-10.01986	483	-44.06388	483	-18.00482	483	39.65916	483	-36.45746	483	20.20632	483	18.79185	483	-25.9062	483	-22.3175	483	-55.4665	483	-38.96995	483	74.31511	483	67.96618	483	58.48342	483	39.81615	483	-3.224724	483	-13.28263	483	-51.48408	483	-59.29934	483	53.09386	483	37.92022	483	8.438528	483	6.936121	483
	484	-7.885259	484	-8.542542	484	-44.40548	484	-19.37822	484	40.35299	484	-35.52631	484	22.23829	484	18.21397	484	-25.77368	484	-22.21089	484	-54.1761	484	-38.93176	484	73.55687	484	70.43578	484	60.07825	484	41.05032	484	-2.02705	484	-13.46025	484	-50.94571	484	-57.71586	484	53.41203	484	37.88767	484	9.696655	484	9.151238	484
	485	-7.275543	485	-7.645107	485	-44.57975	485	-20.71737	485	39.81727	485	-37.6983	485	24.39548	485	18.12254	485	-24.61001	485	-21.37153	485	-51.35756	485	-36.30654	485	72.71954	485	67.53189	485	61.84814	485	42.94933	485	-1.386647	485	-12.69601	485	-51.10875	485	-57.03873	485	51.87737	485	31.89856	485	10.24158	485	5.470173	485
	486	-7.693213	486	-7.199646	486	-43.80868	486	-22.72815	486	41.15197	486	-38.25462	486	27.11717	486	18.83549	486	-23.77235	486	-20.66748	486	-50.3966	486	-34.23525	486	71.45824	486	65.44423	486	60.97719	486	44.02521	486	-2.309951	486	-12.32301	486	-51.47668	486	-56.79235	486	52.08179	486	28.22383	486	9.011642	486	-.1731259	486
	487	-8.72361	487	-7.306686	487	-44.62827	487	-24.63098	487	41.21084	487	-38.65883	487	30.0046	487	19.87728	487	-22.71317	487	-22.16078	487	-49.87009	487	-32.63184	487	70.36964	487	63.63544	487	59.05806	487	45.15574	487	-2.600895	487	-11.86954	487	-50.14036	487	-56.24309	487	50.83094	487	27.63756	487	8.946913	487	.3054798	487
	488	-9.869465	488	-8.726039	488	-45.45147	488	-24.81963	488	40.82198	488	-38.74558	488	29.79822	488	15.21919	488	-23.78746	488	-21.50897	488	-50.40997	488	-33.59832	488	69.11079	488	63.70684	488	57.22948	488	44.80281	488	-2.978756	488	-12.06594	488	-49.58429	488	-54.46498	488	50.91694	488	30.80841	488	7.863509	488	1.32225	488
	489	-12.23615	489	-10.65291	489	-45.79057	489	-26.18685	489	40.7399	489	-38.3738	489	29.40864	489	13.11278	489	-24.63032	489	-21.85952	489	-49.6915	489	-33.4661	489	67.39494	489	61.63823	489	60.18047	489	44.32163	489	-3.914239	489	-12.94501	489	-48.81637	489	-55.01646	489	50.72504	489	33.11172	489	8.09411	489	1.473351	489
	490	-11.71212	490	-8.359549	490	-46.94751	490	-26.72324	490	40.85112	490	-38.41733	490	31.0713	490	14.43924	490	-25.54783	490	-22.11577	490	-50.15035	490	-34.52979	490	67.29195	490	63.30465	490	60.44103	490	40.3084	490	-3.934543	490	-11.49907	490	-48.0832	490	-55.74323	490	50.52894	490	35.36425	490	8.304593	490	4.217108	490
	491	-11.45818	491	-8.236631	491	-46.18177	491	-24.8353	491	41.38618	491	-37.8687	491	32.20335	491	14.81934	491	-25.26726	491	-22.27225	491	-51.25556	491	-33.78356	491	67.03684	491	62.17285	491	60.60107	491	41.10477	491	-4.035352	491	-10.5138	491	-46.63071	491	-54.38704	491	50.75647	491	35.47585	491	9.934031	491	6.320329	491
[truncated: 16 more columns]
