# Supplementary material for: A single Musashi gene allele is sufficient to maintain mouse photoreceptor cells
Source: PLoS One. 2026 May 14;21(5):e0338576. doi: 10.1371/journal.pone.0338576 (PMC13175383; doi:10.1371/journal.pone.0338576)
Supplement: S3 File — (ZIP) [file pone.0338576.s012.zip › Supplementary_data_1_RawERG_data_and_R-code/6th batch/D0_Msi TKO_CONE_050925.CSV]

Information	Record_No	4589	Record_No	4590
	Animal ID	1251	Animal ID	1251
	Session		Session
	Species/Breed		Species/Breed
	Study protocol #		Study protocol #
	Birthdate	Dec/30/1899	Birthdate	Dec/30/1899
	TestDate	May/09/2025	TestDate	May/09/2025
	TestTime	09:11:13	TestTime	09:11:13
	Protocol	SARO PHOTOPIC CONE	Protocol	SARO PHOTOPIC CONE
	Step_No	2	Step_No	2
	Label	R	Label	L
	Stimulus	WHT Phot WHT 3dB Flash	Stimulus	WHT Phot WHT 3dB Flash
	Low cut (Hz)	0.3	Low cut (Hz)	0.3
	High cut (Hz)	500	High cut (Hz)	500
	Notch	OFF	Notch	OFF
Cursor #	4589 Time	4589 Amp	4590 Time	4590 Amp
1
2
3
4
5
6
7
8
9
10
Wave Data	4589 Time	4589 Amp	4590 Time	4590 Amp
	-20	-1.637599	-20	-3.693181
	-19	-1.695037	-19	-3.81777
	-18	-1.7337	-18	-4.0682
	-17	-1.829567	-17	-4.309834
	-16	-1.91889	-16	-4.570503
	-15	-2.254001	-15	-4.996522
	-14	-1.795497	-14	-4.220228
	-13	-1.579925	-13	-4.084976
	-12	-2.355034	-12	-4.933185
	-11	-2.401223	-11	-5.01851
	-10	-2.373748	-10	-5.009539
	-9	-3.018577	-9	-6.712693
	-8	-3.627356	-8	-6.589787
	-7	-3.666774	-7	-6.804851
	-6	-3.668324	-6	-6.430885
	-5	-3.841937	-5	-6.397384
	-4	-4.193561	-4	-6.372305
	-3	-3.630625	-3	-6.024288
	-2	-3.587509	-2	-6.160638
	-1	-4.261759	-1	-7.41272
	0	-3.622098	0	-6.090003
	1	-6.734201	1	-6.087726
	2	-3.572949	2	-7.401357
	3	-3.272551	3	-7.384367
	4	-3.924745	4	-7.100503
	5	-4.411405	5	-8.215053
	6	-4.710499	6	-8.20992
	7	-4.733853	7	-8.014499
	8	-5.961483	8	-8.520053
	9	-6.955343	9	-9.860114
	10	-9.061436	10	-11.46448
	11	-10.40966	11	-12.31051
	12	-11.80492	12	-14.04796
	13	-14.61756	13	-16.34026
	14	-16.92717	14	-18.22839
	15	-18.91855	15	-19.72927
	16	-20.37512	16	-20.36193
	17	-21.3688	17	-20.63172
	18	-21.99417	18	-20.53125
	19	-22.27527	19	-21.42136
	20	-21.92191	20	-21.39115
	21	-21.60194	21	-21.64595
	22	-21.75053	22	-21.16318
	23	-21.24827	23	-20.08493
	24	-20.49888	24	-19.13755
	25	-19.24458	25	-17.67464
	26	-18.18489	26	-16.79523
	27	-17.21133	27	-15.82014
	28	-15.20791	28	-14.2296
	29	-12.83632	29	-11.56327
	30	-8.859538	30	-6.991576
	31	-3.562161	31	-1.355207
	32	3.349182	32	4.976402
	33	11.37594	33	12.95997
	34	18.292	34	19.0753
	35	25.06537	35	25.509
	36	31.18876	36	30.26239
	37	35.27625	37	31.86063
	38	37.23414	38	33.40431
	39	37.28775	39	33.22529
	40	37.49572	40	33.18906
	41	35.18977	41	31.33306
	42	33.60112	42	28.87512
	43	30.23704	43	26.52553
	44	28.17411	44	24.23861
	45	25.40275	45	21.39352
	46	22.70147	46	20.38462
	47	20.27817	47	18.75253
	48	17.36414	48	16.84811
	49	15.87019	49	18.08303
	50	16.99679	50	20.78934
	51	18.90235	51	24.54728
	52	24.04446	52	32.22453
	53	30.96267	53	40.49491
	54	38.62541	54	47.26118
	55	46.18825	55	53.14138
	56	53.69712	56	57.29578
	57	59.00631	57	60.25321
	58	62.76875	58	61.60443
	59	65.15163	59	62.01474
	60	65.45418	60	60.79748
	61	65.00059	61	57.98352
	62	62.50409	62	54.76876
	63	60.1201	63	51.66577
	64	55.95029	64	47.00334
	65	50.9109	65	41.74385
	66	46.6785	66	37.18305
	67	41.01609	67	31.63921
	68	36.9118	68	27.49137
	69	32.03017	69	23.13199
	70	27.22839	70	20.30522
	71	23.22638	71	17.18987
	72	20.06806	72	14.63484
	73	16.57054	73	13.38208
	74	14.15584	74	12.28897
	75	12.85293	75	13.04133
	76	11.43456	76	13.23275
	77	11.38397	77	14.59585
	78	11.44202	78	15.40561
	79	11.72212	79	17.1249
	80	13.39658	80	19.76096
	81	15.03527	81	21.6377
	82	17.50273	82	22.54799
	83	19.68247	83	24.77851
	84	22.86046	84	25.60637
	85	24.74067	85	26.34902
	86	26.42793	86	26.06768
	87	26.42826	87	24.94912
	88	26.87424	88	23.96761
	89	26.18987	89	21.80943
	90	24.68275	90	20.15972
	91	22.98063	91	17.72754
	92	21.01341	92	15.6444
	93	18.73264	93	13.70126
	94	16.39492	94	10.9308
	95	14.22054	95	8.873816
	96	12.53341	96	7.495325
	97	10.40742	97	6.206435
	98	8.662576	98	4.632278
	99	7.426131	99	3.44065
	100	5.555411	100	2.258674
	101	4.659722	101	2.049416
	102	3.659655	102	1.787321
	103	2.702825	103	2.22749
	104	1.698376	104	1.747118
	105	1.433305	105	1.934496
	106	1.464321	106	1.860698
	107	1.012756	107	2.398562
	108	1.086972	108	2.531713
	109	1.132235	109	2.369804
	110	.3875441	110	3.115963
	111	.9454619	111	3.40123
	112	.3564885	112	3.187378
	113	.5769422	113	3.28065
	114	-1.027056E-02	114	3.091104
	115	-.414463	115	2.809765
	116	-1.394033	116	2.242558
	117	-1.939227	117	1.829249
	118	-2.351928	118	.8941073
	119	-2.58893	119	.7082624
	120	-3.248977	120	.5606218
	121	-3.578638	121	.1378571
	122	-4.427258	122	-.6295956
	123	-4.659187	123	-.5096612
	124	-4.480146	124	-.3084154
	125	-5.703729	125	-.3370194
	126	-6.212282	126	-.4839449
	127	-6.568041	127	7.579422E-02
	128	-7.142206	128	-.8188054
	129	-7.128947	129	-.9811216
	130	-6.915743	130	-1.926219
	131	-7.235149	131	-1.914112
	132	-7.970154	132	-1.872166
	133	-8.063552	133	-1.4364
	134	-8.295352	134	-.8993875
	135	-8.850598	135	-.8824841
	136	-8.931818	136	-.9522399
	137	-9.292971	137	-1.65401
	138	-9.532325	138	-1.434703
	139	-9.361404	139	-1.534582
	140	-9.957363	140	-1.203823
	141	-10.31736	141	-.6341637
	142	-10.72903	142	-.3369547
	143	-9.987454	143	.3104364
	144	-10.40808	144	.4899276
	145	-10.33212	145	1.016356
	146	-9.928251	146	.9452235
	147	-10.02282	147	.5213358
	148	-10.42002	148	-.1426816
	149	-10.77634	149	-.340894
	150	-11.09048	150	-.746213
	151	-11.43117	151	-.7091234
	152	-11.6488	152	-1.663972
	153	-11.56508	153	-1.315455
	154	-11.88118	154	-.8904876
	155	-11.97614	155	-1.213383
	156	-12.27806	156	-2.400354
	157	-12.9031	157	-1.954102
	158	-13.13192	158	-1.686477
	159	-13.9435	159	-2.280053
	160	-13.37463	160	-2.870144
	161	-14.17538	161	-3.614608
	162	-14.13856	162	-4.12653
	163	-14.54846	163	-5.080413
	164	-14.77501	164	-5.164334
	165	-14.98285	165	-5.064039
	166	-15.37227	166	-5.19803
	167	-16.01087	167	-5.206384
	168	-15.78673	168	-4.333503
	169	-16.48551	169	-5.064674
	170	-16.81398	170	-4.393115
	171	-17.40451	171	-4.874979
	172	-17.47269	172	-5.702745
	173	-18.79681	173	-5.67072
	174	-19.01663	174	-6.402044
	175	-18.8378	175	-7.623901
	176	-19.38234	176	-7.715415
	177	-19.03671	177	-6.909188
	178	-19.14072	178	-7.193937
	179	-19.17911	179	-7.098104
	180	-19.11347	180	-7.533584
	181	-19.57601	181	-7.509886
	182	-18.50897	182	-7.677605
	183	-18.25761	183	-8.06961
	184	-18.3391	184	-7.750004
	185	-18.58664	185	-8.24973
	186	-18.87615	186	-8.434186
	187	-18.49314	187	-8.663993
	188	-18.35611	188	-9.282151
	189	-18.54311	189	-9.248771
	190	-18.93602	190	-9.145084
	191	-19.50349	191	-9.555512
	192	-19.61969	192	-9.639598
	193	-19.34451	193	-9.317089
	194	-19.06441	194	-9.744208
	195	-19.26222	195	-9.797468
	196	-19.48442	196	-9.72859
	197	-20.48328	197	-10.41046
	198	-21.96654	198	-11.81685
	199	-21.81846	199	-12.34093
	200	-22.06711	200	-13.84792
	201	-22.4451	201	-14.13247
	202	-23.04116	202	-15.01405
	203	-23.55353	203	-15.76915
	204	-23.39458	204	-16.0737
	205	-23.95815	205	-17.23056
	206	-24.45861	206	-16.9248
	207	-24.94905	207	-16.80719
	208	-25.43742	208	-17.30443
	209	-25.56986	209	-16.55419
	210	-25.71736	210	-15.58881
	211	-25.4752	211	-15.9586
	212	-24.64908	212	-14.56613
	213	-24.18887	213	-14.74952
	214	-23.46952	214	-13.90703
	215	-23.23938	215	-13.07485
	216	-22.53957	216	-13.07991
	217	-21.65081	217	-12.64724
	218	-21.59802	218	-12.16589
	219	-21.76883	219	-11.77423
	220	-21.72262	220	-11.03485
	221	-21.48758	221	-11.33074
	222	-21.84891	222	-12.65921
	223	-21.53415	223	-12.23174
	224	-20.91135	224	-12.46286
	225	-21.14624	225	-12.10103
	226	-21.20324	226	-12.19166
	227	-20.55966	227	-12.12056
	228	-20.61213	228	-12.36133
	229	-20.12274	229	-11.92627
	230	-20.30856	230	-12.38842
	231	-19.82959	231	-11.58712
	232	-20.33649	232	-12.63762
	233	-20.02309	233	-12.96301
	234	-18.97974	234	-12.47308
	235	-19.4066	235	-12.4828
	236	-18.58575	236	-11.72943
	237	-18.17105	237	-11.16311
	238	-17.91177	238	-10.76441
	239	-17.45776	239	-11.20443
	240	-16.22604	240	-10.76697
	241	-16.08261	241	-11.3273
	242	-15.76466	242	-10.89932
	243	-15.57527	243	-10.53308
	244	-15.01063	244	-10.10958
	245	-14.80336	245	-9.944816
	246	-14.9409	246	-10.16025
	247	-15.71838	247	-9.90848
	248	-15.4618	248	-10.24158
	249	-15.34651	249	-11.10665
	250	-15.14447	250	-10.51662
	251	-14.88516	251	-10.34295
	252	-14.97727	252	-9.237235
	253	-14.6615	253	-8.460151
	254	-14.16349	254	-8.019845
	255	-14.31642	255	-8.598017
	256	-13.0652	256	-8.273271
	257	-12.92303	257	-8.191533
	258	-12.11167	258	-7.714095
	259	-12.07642	259	-7.627188
	260	-10.92017	260	-5.638524
	261	-10.13031	261	-6.425057
	262	-9.979348	262	-6.9627
	263	-9.847911	263	-6.625379
	264	-9.652764	264	-5.619337
	265	-9.718519	265	-5.026171
	266	-9.817534	266	-4.625128
	267	-9.991762	267	-4.428043
	268	-9.760367	268	-4.859057
	269	-9.841561	269	-4.397357
	270	-10.06479	270	-4.583409
	271	-10.0119	271	-4.478617
	272	-9.948903	272	-5.682664
	273	-9.777759	273	-5.696036
	274	-9.581846	274	-6.552984
	275	-9.917704	275	-6.250506
	276	-8.872608	276	-5.496414
	277	-8.589423	277	-4.890534
	278	-8.333514	278	-4.206346
	279	-7.863653	279	-2.954582
	280	-7.978749	280	-3.105863
	281	-7.999026	281	-2.998736
	282	-8.338171	282	-3.120489
	283	-8.612428	283	-3.922124
	284	-8.446706	284	-4.33597
	285	-9.062441	285	-4.738118
	286	-8.711811	286	-4.329997
	287	-9.40336	287	-5.29143
	288	-8.969891	288	-5.184911
	289	-9.141984	289	-5.581254
	290	-9.94132	290	-5.975329
	291	-10.18848	291	-6.225619
	292	-10.83028	292	-6.092295
	293	-10.06233	293	-6.278633
	294	-10.25351	294	-6.350078
	295	-10.02406	295	-6.24646
	296	-9.841473	296	-6.19065
	297	-9.772574	297	-7.056506
	298	-9.991327	298	-8.262139
	299	-10.50703	299	-9.3463
	300	-11.11033	300	-9.236629
	301	-10.80443	301	-10.0415
	302	-11.59524	302	-11.90026
	303	-11.37175	303	-11.61754
	304	-10.65122	304	-11.86123
	305	-12.01232	305	-12.32269
	306	-11.14061	306	-11.0545
	307	-10.86335	307	-10.77585
	308	-11.35422	308	-10.64015
	309	-10.73142	309	-11.43731
	310	-10.03745	310	-11.03891
	311	-10.50847	311	-11.8281
	312	-10.91563	312	-12.352
	313	-10.61475	313	-12.10005
	314	-11.51989	314	-12.07209
	315	-11.14567	315	-13.17594
	316	-11.95453	316	-13.30717
	317	-12.70285	317	-13.88837
	318	-12.79445	318	-14.42446
	319	-13.4073	319	-15.09247
	320	-13.54546	320	-14.74201
	321	-13.86936	321	-14.15887
	322	-13.70711	322	-14.19654
	323	-13.75794	323	-13.79928
	324	-13.33408	324	-13.86586
	325	-13.21827	325	-13.59704
	326	-13.25227	326	-13.73659
	327	-13.44383	327	-14.20112
	328	-13.28845	328	-15.00794
	329	-13.25704	329	-14.15304
	330	-13.52954	330	-14.00168
	331	-13.35752	331	-13.45276
	332	-12.86069	332	-14.11714
	333	-13.67352	333	-14.55178
	334	-13.35909	334	-13.79702
	335	-13.16582	335	-13.56304
	336	-13.15114	336	-13.0396
	337	-12.56026	337	-13.04569
	338	-12.41271	338	-12.71771
	339	-12.83754	339	-12.83244
	340	-12.51873	340	-12.72291
	341	-13.04003	341	-13.15838
	342	-12.93219	342	-13.81279
	343	-13.2118	343	-13.38864
	344	-12.7398	344	-13.226
	345	-12.10331	345	-12.68762
	346	-11.99511	346	-11.88165
	347	-11.89985	347	-11.47058
	348	-11.85775	348	-12.18709
	349	-11.15239	349	-11.16739
	350	-10.56247	350	-11.72582
	351	-9.960959	351	-11.136
	352	-9.89329	352	-10.95784
	353	-9.478989	353	-10.02609
	354	-8.851787	354	-9.247174
	355	-9.670089	355	-9.278703
	356	-8.6749	356	-8.808924
	357	-8.401041	357	-8.572811
	358	-8.028355	358	-8.719501
	359	-7.145726	359	-8.438001
	360	-6.814742	360	-7.915369
	361	-6.344408	361	-7.902582
	362	-6.671691	362	-7.404897
	363	-6.588526	363	-6.65473
	364	-5.648947	364	-6.553025
	365	-5.312596	365	-6.111026
	366	-5.008007	366	-5.250219
	367	-4.922987	367	-4.840598
	368	-4.444395	368	-5.376478
	369	-5.185365	369	-5.245145
	370	-4.775268	370	-4.541589
	371	-3.979138	371	-3.783201
	372	-3.871858	372	-4.020316
	373	-4.322915	373	-3.904689
	374	-3.872258	374	-3.439463
	375	-3.315456	375	-2.273075
	376	-3.132945	376	-2.450643
	377	-3.308964	377	-1.94703
	378	-3.099466	378	-2.01579
	379	-3.307112	379	-2.187256
	380	-2.790235	380	-1.229298
	381	-3.125978	381	-1.173873
	382	-3.206326	382	-2.030626
	383	-3.600618	383	-2.09655
	384	-2.983785	384	-1.848412
	385	-3.474384	385	-2.324716
	386	-3.246238	386	-1.77769
	387	-4.033816	387	-2.044178
	388	-3.693784	388	-.5427366
	389	-3.858514	389	-.2799279
	390	-4.025787	390	-.153506
	391	-4.084149	391	-.4825217
	392	-3.647671	392	.3529094
	393	-2.711158	393	.6727421
	394	-2.424819	394	-7.983621E-02
	395	-2.564945	395	.2347631
	396	-2.654652	396	.2692979
	397	-2.643306	397	-.4511608
	398	-3.72029	398	-1.071003
	399	-3.426584	399	-2.687102
	400	-3.780464	400	-4.034284
	401	-3.620952	401	-4.521884
	402	-4.954947	402	-5.119127
	403	-4.822548	403	-4.385089
	404	-4.745988	404	-4.279046
	405	-4.824247	405	-4.594572
	406	-4.762614	406	-4.282103
	407	-4.81971	407	-4.250054
	408	-5.228099	408	-5.367688
	409	-5.182541	409	-6.151413
	410	-5.518233	410	-6.266731
	411	-6.313293	411	-7.187098
	412	-6.439044	412	-7.713154
	413	-7.290192	413	-8.568468
	414	-7.184834	414	-8.691091
	415	-7.467885	415	-8.090046
	416	-7.762583	416	-7.994429
	417	-8.382152	417	-8.232174
	418	-8.768436	418	-9.19093
	419	-8.793571	419	-9.578681
	420	-9.336934	420	-9.719662
	421	-8.969259	421	-9.349284
	422	-8.70202	422	-9.769131
	423	-9.262691	423	-9.788952
	424	-9.427655	424	-9.772263
	425	-9.360186	425	-10.07081
	426	-9.984323	426	-10.13231
	427	-9.472227	427	-10.35828
	428	-9.82129	428	-11.60784
	429	-9.906089	429	-12.19114
	430	-10.19599	430	-12.5775
	431	-10.57552	431	-13.14523
	432	-10.90977	432	-12.90516
	433	-11.55536	433	-13.43305
	434	-11.73804	434	-13.30808
	435	-11.73827	435	-12.88181
	436	-11.85549	436	-13.14194
	437	-12.36428	437	-13.55894
	438	-13.44001	438	-13.77265
	439	-13.97946	439	-13.65502
	440	-14.94883	440	-13.67362
	441	-14.30412	441	-14.31794
	442	-14.18475	442	-14.45587
	443	-14.74779	443	-15.68994
	444	-14.32711	444	-15.41846
	445	-14.42958	445	-16.32321
	446	-14.33571	446	-16.04975
	447	-14.30869	447	-15.61803
	448	-14.30841	448	-16.60225
	449	-13.9102	449	-16.47952
	450	-13.80864	450	-16.21638
	451	-13.31729	451	-16.57336
	452	-12.70374	452	-16.1446
	453	-12.38556	453	-15.40622
	454	-12.47408	454	-14.63804
	455	-11.92862	455	-14.64787
	456	-11.94331	456	-14.05919
	457	-11.45947	457	-12.48646
	458	-11.52683	458	-13.26978
	459	-11.5346	459	-13.75977
	460	-11.24949	460	-13.98018
	461	-11.52809	461	-14.54407
	462	-11.03848	462	-14.64169
	463	-11.396	463	-14.222
	464	-11.33924	464	-13.5412
	465	-10.97534	465	-13.90708
	466	-10.7451	466	-14.20429
	467	-10.97458	467	-14.72756
	468	-10.82809	468	-15.40592
	469	-10.66849	469	-15.44283
	470	-11.22259	470	-15.62735
	471	-11.58636	471	-16.10329
	472	-11.87627	472	-15.10226
	473	-12.20263	473	-14.84661
	474	-12.11322	474	-14.9963
	475	-12.32561	475	-14.9179
	476	-12.13698	476	-14.50731
	477	-12.02146	477	-14.68208
	478	-12.21993	478	-14.97852
	479	-12.1072	479	-14.08773
	480	-11.67089	480	-13.25727
	481	-10.90027	481	-13.20909
	482	-10.54693	482	-12.91872
	483	-10.0324	483	-11.76653
	484	-9.329202	484	-10.61357
	485	-8.901406	485	-9.924546
	486	-7.661849	486	-7.898194
	487	-7.326429	487	-8.216672
	488	-6.953257	488	-8.326499
	489	-6.513023	489	-8.649099
	490	-6.824303	490	-7.875526
	491	-6.799051	491	-7.403666
