# Supplementary material for: A single Musashi gene allele is sufficient to maintain mouse photoreceptor cells
Source: PLoS One. 2026 May 14;21(5):e0338576. doi: 10.1371/journal.pone.0338576 (PMC13175383; doi:10.1371/journal.pone.0338576)
Supplement: S3 File — (ZIP) [file pone.0338576.s012.zip › Supplementary_data_1_RawERG_data_and_R-code/6th batch/D0_Msi TKO_ROD_050925.CSV]

Information	Record_No	4581	Record_No	4582	Record_No	4583	Record_No	4584	Record_No	4585	Record_No	4586	Record_No	4587	Record_No	4588
	Animal ID	1251	Animal ID	1251	Animal ID	1251	Animal ID	1251	Animal ID	1251	Animal ID	1251	Animal ID	1251	Animal ID	1251
	Session		Session		Session		Session		Session		Session		Session		Session
	Species/Breed		Species/Breed		Species/Breed		Species/Breed		Species/Breed		Species/Breed		Species/Breed		Species/Breed
	Study protocol #		Study protocol #		Study protocol #		Study protocol #		Study protocol #		Study protocol #		Study protocol #		Study protocol #
	Birthdate	Dec/30/1899	Birthdate	Dec/30/1899	Birthdate	Dec/30/1899	Birthdate	Dec/30/1899	Birthdate	Dec/30/1899	Birthdate	Dec/30/1899	Birthdate	Dec/30/1899	Birthdate	Dec/30/1899
	TestDate	May/09/2025	TestDate	May/09/2025	TestDate	May/09/2025	TestDate	May/09/2025	TestDate	May/09/2025	TestDate	May/09/2025	TestDate	May/09/2025	TestDate	May/09/2025
	TestTime	08:59:25	TestTime	08:59:25	TestTime	09:00:55	TestTime	09:00:55	TestTime	09:03:40	TestTime	09:03:40	TestTime	09:04:22	TestTime	09:04:22
	Protocol	ABI ROD	Protocol	ABI ROD	Protocol	ABI ROD	Protocol	ABI ROD	Protocol	ABI ROD	Protocol	ABI ROD	Protocol	ABI ROD	Protocol	ABI ROD
	Step_No	1	Step_No	1	Step_No	3	Step_No	3	Step_No	6	Step_No	6	Step_No	8	Step_No	8
	Label	R	Label	L	Label	R	Label	L	Label	R	Label	L	Label	R	Label	L
	Stimulus	Scotopic WHT -40dB Flash	Stimulus	Scotopic WHT -40dB Flash	Stimulus	Scotopic WHT -24dB Flash	Stimulus	Scotopic WHT -24dB Flash	Stimulus	Scotopic WHT -12dB Flash	Stimulus	Scotopic WHT -12dB Flash	Stimulus	Scotopic WHT -4dB Flash	Stimulus	Scotopic WHT -4dB Flash
	Low cut (Hz)	0.3	Low cut (Hz)	0.3	Low cut (Hz)	0.3	Low cut (Hz)	0.3	Low cut (Hz)	0.3	Low cut (Hz)	0.3	Low cut (Hz)	0.3	Low cut (Hz)	0.3
	High cut (Hz)	500	High cut (Hz)	500	High cut (Hz)	500	High cut (Hz)	500	High cut (Hz)	500	High cut (Hz)	500	High cut (Hz)	500	High cut (Hz)	500
	Notch	OFF	Notch	OFF	Notch	OFF	Notch	OFF	Notch	OFF	Notch	OFF	Notch	OFF	Notch	OFF
Cursor #	4581 Time	4581 Amp	4582 Time	4582 Amp	4583 Time	4583 Amp	4584 Time	4584 Amp	4585 Time	4585 Amp	4586 Time	4586 Amp	4587 Time	4587 Amp	4588 Time	4588 Amp
1
2
3
4
5
6
7
8
9
10
Wave Data	4581 Time	4581 Amp	4582 Time	4582 Amp	4583 Time	4583 Amp	4584 Time	4584 Amp	4585 Time	4585 Amp	4586 Time	4586 Amp	4587 Time	4587 Amp	4588 Time	4588 Amp
	-20	3.453111	-20	11.87146	-20	1.668162	-20	4.426742	-20	-.1637232	-20	1.526229	-20	.8118337	-20	-4.230538
	-19	3.662484	-19	12.80661	-19	1.771537	-19	4.765536	-19	-.25769	-19	1.762491	-19	.9184442	-19	-4.426017
	-18	3.691023	-18	13.65914	-18	1.988961	-18	5.137315	-18	-.1652294	-18	2.06732	-18	1.475737	-18	-4.168571
	-17	3.909189	-17	14.45659	-17	2.457057	-17	5.664342	-17	-.3737301	-17	2.066599	-17	1.394855	-17	-4.633527
	-16	4.157044	-16	15.00853	-16	2.730158	-16	5.640333	-16	-.4961149	-16	2.110393	-16	1.790205	-16	-4.776122
	-15	4.550587	-15	15.50639	-15	3.138793	-15	5.968259	-15	-.5575451	-15	2.151618	-15	1.862161	-15	-4.955914
	-14	3.77536	-14	13.7687	-14	2.465883	-14	5.811596	-14	.2230498	-14	2.7033	-14	2.105098	-14	-4.239414
	-13	4.628752	-13	14.96369	-13	2.000139	-13	5.392365	-13	-1.090141	-13	1.614354	-13	2.049838	-13	-4.881361
	-12	3.903474	-12	15.59492	-12	2.558552	-12	5.999016	-12	.4883214	-12	3.183997	-12	2.473839	-12	-4.183595
	-11	4.547288	-11	16.68416	-11	4.126719	-11	7.335516	-11	-.9892125	-11	1.697132	-11	.7123521	-11	-5.779107
	-10	4.897566	-10	15.81681	-10	3.31707	-10	4.290095	-10	-1.658691	-10	1.27765	-10	2.777776	-10	-4.579765
	-9	5.55108	-9	16.21006	-9	4.364391	-9	6.980961	-9	-.3185968	-9	2.433271	-9	1.054062	-9	-6.072238
	-8	6.752614	-8	17.00048	-8	3.052504	-8	6.117925	-8	-1.799591	-8	1.59937	-8	2.272678	-8	-5.306407
	-7	7.266855	-7	17.50732	-7	3.410468	-7	5.877742	-7	-1.503572	-7	1.771079	-7	2.033841	-7	-4.845575
	-6	7.045755	-6	17.53354	-6	1.50647	-6	4.569009	-6	-.3260422	-6	3.096869	-6	3.321179	-6	-4.098697
	-5	6.352286	-5	16.94623	-5	1.979137	-5	3.655449	-5	-2.064343	-5	1.826697	-5	4.143001	-5	-2.9047
	-4	6.954028	-4	17.10665	-4	2.757746	-4	4.412462	-4	-2.444983	-4	1.932047	-4	4.135433	-4	-5.500996
	-3	7.143059	-3	16.6941	-3	3.218504	-3	4.628179	-3	-2.723565	-3	2.357137	-3	3.754957	-3	-5.608661
	-2	7.686446	-2	17.56591	-2	2.743733	-2	5.10002	-2	-2.734709	-2	3.194881	-2	2.333876	-2	-8.233628
	-1	8.657757	-1	19.62947	-1	2.319073	-1	4.250673	-1	-1.605551	-1	4.650764	-1	4.617222	-1	-7.634688
	0	9.424845	0	20.986	0	1.710179	0	4.521044	0	-3.759783	0	4.325105	0	3.724396	0	-9.129828
	1	9.007929	1	20.00246	1	1.844478	1	3.908211	1	-4.422585	1	4.971351	1	3.45739	1	-9.703725
	2	10.33212	2	20.72532	2	1.569773	2	3.981826	2	-3.870025	2	6.517282	2	5.814878	2	-10.79733
	3	11.06777	3	21.99081	3	3.223972	3	5.732903	3	-4.255107	3	6.264563	3	4.028725	3	-10.50162
	4	10.51811	4	21.19509	4	2.20173	4	4.239917	4	-4.428741	4	6.118065	4	4.032405	4	-8.763778
	5	9.170803	5	19.94279	5	2.032053	5	4.810376	5	-4.911754	5	5.704287	5	-1.197115	5	-16.13115
	6	10.41559	6	20.53311	6	1.884772	6	5.331591	6	-5.729016	6	5.749604	6	-12.89234	6	-26.8143
	7	8.676141	7	17.15585	7	1.973513	7	4.879079	7	-7.882954	7	3.745612	7	-36.31013	7	-47.58675
	8	8.113162	8	15.45997	8	.5236171	8	3.180461	8	-13.62845	8	-.693544	8	-76.11418	8	-83.50696
	9	8.028113	9	13.22836	9	-.3482122	9	1.717945	9	-18.22217	9	-6.096664	9	-120.9352	9	-126.3689
	10	8.108961	10	12.02653	10	-1.157652	10	2.426383	10	-27.80843	10	-14.38829	10	-166.8692	10	-175.0067
	11	7.760005	11	11.60348	11	-2.16114	11	6.238182E-02	11	-37.94454	11	-24.68567	11	-215.1623	11	-226.5003
	12	7.670704	12	10.32341	12	-3.428844	12	-.4611711	12	-49.19921	12	-35.32315	12	-260.1609	12	-275.4449
	13	7.941556	13	9.347609	13	-4.32232	13	-1.139649	13	-62.37243	13	-48.03726	13	-299.1203	13	-317.4751
	14	6.835168	14	7.632722	14	-5.115113	14	-2.54369	14	-76.68316	14	-62.43533	14	-326.2867	14	-349.8223
	15	7.829143	15	8.220535	15	-6.594793	15	-3.538051	15	-92.21512	15	-75.50813	15	-342.6891	15	-372.8831
	16	7.351111	16	8.086824	16	-8.004016	16	-4.75701	16	-108.5664	16	-90.87848	16	-348.1501	16	-384.0799
	17	7.187911	17	7.908008	17	-10.26005	17	-7.179879	17	-126.4947	17	-108.1095	17	-346.3358	17	-385.7385
	18	7.142643	18	6.677165	18	-11.36859	18	-9.706869	18	-145.7514	18	-127.0451	18	-341.9129	18	-379.5723
	19	7.111298	19	4.762473	19	-12.79185	19	-10.7059	19	-166.0277	19	-146.1367	19	-335.1933	19	-371.9988
	20	5.864017	20	3.538406	20	-14.86482	20	-12.83084	20	-184.846	20	-164.2972	20	-336.9592	20	-368.3873
	21	6.979105	21	3.576212	21	-16.82291	21	-15.89181	21	-204.4264	21	-182.5306	21	-317.3939	21	-363.7094
	22	6.616357	22	2.766735	22	-17.96168	22	-16.68329	22	-224.9447	22	-201.5792	22	-242.4723	22	-334.2257
	23	6.653487	23	1.363244	23	-19.85141	23	-18.54873	23	-244.1814	23	-221.888	23	-113.3946	23	-247.41
	24	6.803393	24	-1.16462	24	-21.26057	24	-19.90774	24	-259.9142	24	-240.8484	24	22.6102	24	-114.0104
	25	6.54021	25	-3.32665	25	-23.38098	25	-22.73969	25	-263.4987	25	-257.7928	25	114.6229	25	18.90684
	26	6.661345	26	-4.852601	26	-24.15493	26	-23.43903	26	-243.8011	26	-263.6431	26	146.6311	26	106.0197
	27	7.218455	27	-6.382638	27	-25.5086	27	-25.02152	27	-197.4179	27	-247.4706	27	132.5566	27	139.3114
	28	7.619311	28	-7.022374	28	-29.81225	28	-28.42072	28	-134.5795	28	-203.197	28	76.5163	28	120.8595
	29	8.559235	29	-8.566392	29	-34.38274	29	-31.28808	29	-69.73207	29	-137.8699	29	-8.462682E-02	29	65.09431
	30	7.661726	30	-11.08984	30	-39.13984	30	-37.02964	30	-15.35285	30	-61.79292	30	-45.84224	30	-16.11362
	31	9.645554	31	-11.22627	31	-36.64097	31	-44.95324	31	15.74386	31	11.13328	31	27.02398	31	-63.90087
	32	11.1528	32	-10.86463	32	-26.27091	32	-48.21124	32	23.20069	32	64.06794	32	223.4804	32	8.787024
	33	11.95919	33	-11.27293	33	-.6839478	33	-41.81785	33	15.84914	33	84.99278	33	421.1791	33	178.2672
	34	12.26706	34	-11.99301	34	38.15856	34	-24.15227	34	22.33096	34	80.49442	34	542.5717	34	352.2683
	35	13.14089	35	-12.53247	35	87.01519	35	14.70144	35	75.03964	35	77.71572	35	572.6457	35	467.3878
	36	14.12576	36	-13.13171	36	135.4639	36	72.85928	36	184.2963	36	114.7569	36	538.3964	36	511.0194
	37	13.96754	37	-15.20094	37	170.9716	37	137.1819	37	318.6924	37	205.5051	37	452.7934	37	485.3221
	38	14.94334	38	-16.17294	38	190.1915	38	191.7205	38	427.972	38	331.3356	38	338.2555	38	410.7411
	39	16.93207	39	-16.68391	39	195.7437	39	218.9466	39	476.9208	39	438.6946	39	226.8206	39	305.2414
	40	16.68697	40	-19.88962	40	209.0293	40	221.5502	40	465.2135	40	497.3943	40	162.8972	40	203.2354
	41	17.73278	41	-20.75416	41	251.313	41	217.5286	41	409.3205	41	506.0082	41	168.9915	41	138.2948
	42	18.88975	42	-22.91201	42	326.1155	42	235.4603	42	333.6684	42	468.4222	42	215.9165	42	134.2855
	43	20.0121	43	-24.42079	43	411.0932	43	304.8265	43	274.4335	43	400.6316	43	272.2478	43	163.2973
	44	20.38548	44	-25.70253	44	475.102	44	405.0394	44	256.9965	44	335.3703	44	316.0375	44	210.1003
	45	22.46937	45	-26.03473	45	498.3451	45	488.0937	45	283.3378	45	301.6047	45	330.6449	45	250.4681
	46	22.89725	46	-28.11603	46	484.0802	46	528.2766	46	325.5241	46	310.3812	46	316.3635	46	272.4611
	47	24.13896	47	-29.89692	47	443.7914	47	524.7701	47	357.7376	47	341.0034	47	285.039	47	270.7183
	48	24.31806	48	-31.55366	48	403.4832	48	490.8675	48	366.7626	48	373.2675	48	253.446	48	250.5652
	49	27.39283	49	-30.67953	49	384.8384	49	438.11	49	348.8304	49	388.1493	49	234.6994	49	228.0881
	50	28.76662	50	-33.25551	50	400.735	50	394.5475	50	317.1636	50	385.0792	50	233.264	50	208.8336
	51	31.43466	51	-32.37889	51	436.3268	51	385.4035	51	286.7757	51	367.7565	51	242.1897	51	201.0979
	52	34.19409	52	-31.70535	52	471.7273	52	413.8598	52	271.4501	52	345.55	52	258.63	52	203.4179
	53	38.49534	53	-29.5418	53	492.5956	53	459.6069	53	271.1011	53	326.1035	53	272.19	53	213.2842
	54	43.04392	54	-24.8726	54	491.1217	54	492.0851	54	283.6647	54	320.3564	54	281.0265	54	223.29
	55	46.2122	55	-21.31671	55	474.2389	55	501.8261	55	299.0192	55	325.4234	55	286.3651	55	232.2921
	56	48.75997	56	-18.90994	56	452.7224	56	494.9173	56	309.4407	56	335.2487	56	287.741	56	240.1592
	57	51.20389	57	-18.6445	57	436.357	57	477.9651	57	313.5199	57	342.7582	57	282.9363	57	246.5233
	58	54.15477	58	-18.16911	58	430.2272	58	460.8893	58	313.7372	58	347.7261	58	274.9378	58	246.3958
	59	58.22849	59	-17.81397	59	436.6163	59	449.1601	59	312.572	59	351.2961	59	267.2345	59	244.1548
	60	62.11995	60	-16.98936	60	447.9118	60	447.5451	60	311.5137	60	352.6876	60	261.2056	60	241.3333
	61	67.76904	61	-13.84103	61	457.5489	61	451.243	61	309.7987	61	353.0052	61	257.438	61	237.8617
	62	74.38955	62	-11.03899	62	463.8174	62	460.2987	62	307.8082	62	354.9919	62	255.5274	62	234.9278
	63	82.50651	63	-6.313175	63	463.504	63	465.8705	63	305.0715	63	354.4839	63	256.2084	63	234.8156
	64	88.6963	64	-3.83909	64	460.8149	64	468.1584	64	301.7166	64	355.5635	64	256.3614	64	236.2406
	65	97.7779	65	2.884217	65	458.3567	65	467.2632	65	300.1297	65	358.4734	65	256.7703	65	235.7666
	66	103.372	66	7.961025	66	457.5033	66	462.8773	66	294.5215	66	356.5299	66	260.8157	66	237.0203
	67	108.6762	67	12.46513	67	459.1284	67	460.2918	67	288.5776	67	353.8448	67	264.8048	67	238.2667
	68	112.5857	68	17.03373	68	460.7656	68	459.1765	68	284.3366	68	352.1385	68	270.2097	68	238.0663
	69	114.5257	69	19.38714	69	462.3015	69	460.5657	69	283.0753	69	351.1815	69	273.3277	69	239.0422
	70	117.9465	70	20.64319	70	461.5208	70	462.2527	70	285.4282	70	350.6131	70	275.6317	70	242.2762
	71	117.2972	71	21.07461	71	459.3755	71	464.4367	71	290.6105	71	351.1478	71	276.0956	71	245.4929
	72	121.2481	72	24.75052	72	455.7705	72	464.9088	72	296.5426	72	353.712	72	273.6737	72	246.4384
	73	122.3129	73	24.78829	73	451.5238	73	464.174	73	301.0012	73	356.6944	73	270.981	73	246.6789
	74	125.7582	74	25.79164	74	446.111	74	463.8317	74	304.5594	74	362.3945	74	266.4883	74	245.9414
	75	129.4789	75	26.6041	75	440.4904	75	459.3499	75	306.3952	75	365.6237	75	260.9459	75	243.8037
	76	135.6194	76	28.08669	76	439.0897	76	454.1438	76	306.3906	76	367.8642	76	255.8476	76	243.537
	77	144.3354	77	30.76687	77	441.4482	77	450.6119	77	302.089	77	367.8005	77	254.6418	77	242.3464
	78	151.5131	78	33.63888	78	444.6792	78	448.4825	78	298.586	78	366.2133	78	255.8684	78	240.7848
	79	156.2045	79	36.60511	79	449.0661	79	447.9642	79	293.4064	79	362.5049	79	259.8365	79	242.7594
	80	163.6002	80	42.54923	80	450.8802	80	449.2525	80	287.1174	80	357.9288	80	263.306	80	247.3942
	81	168.017	81	48.3224	81	450.9854	81	452.5185	81	283.9371	81	352.8212	81	264.4944	81	251.4043
	82	171.3371	82	52.82097	82	448.7788	82	456.481	82	281.5752	82	349.8463	82	264.6887	82	255.0611
	83	172.9937	83	55.24699	83	446.0167	83	457.4652	83	279.3979	83	348.8181	83	263.1471	83	256.9353
	84	172.5157	84	55.66087	84	440.564	84	457.963	84	274.7475	84	347.0749	84	260.7232	84	257.4702
	85	172.4494	85	57.53908	85	433.9003	85	455.6251	85	270.3117	85	344.7778	85	257.3885	85	255.6331
	86	172.6802	86	57.68256	86	427.4087	86	452.6437	86	264.9504	86	342.3419	86	254.0747	86	253.9489
	87	173.2683	87	60.32441	87	421.7585	87	446.773	87	257.1923	87	337.8453	87	250.2323	87	251.8175
	88	171.7345	88	58.95681	88	418.3097	88	441.5808	88	252.4098	88	335.8052	88	245.9873	88	248.6856
	89	171.3823	89	58.1104	89	415.4325	89	434.993	89	244.8759	89	331.2801	89	245.1893	89	244.3465
	90	171.9441	90	58.0095	90	413.4245	90	429.8276	90	240.5759	90	327.2054	90	244.8552	90	239.3514
	91	172.8168	91	56.83006	91	409.8535	91	425.7403	91	236.235	91	323.3423	91	245.5191	91	234.325
	92	172.3708	92	54.30011	92	407.0265	92	421.6129	92	234.7052	92	319.6953	92	245.9173	92	231.0251
	93	172.4605	93	51.27931	93	403.9668	93	421.7069	93	234.0945	93	316.085	93	244.9987	93	231.485
	94	173.8018	94	50.41763	94	398.3956	94	419.6955	94	235.8624	94	314.1335	94	244.7918	94	234.7384
	95	174.1167	95	48.67785	95	394.6579	95	418.5456	95	239.8615	95	313.9939	95	241.4858	95	236.2533
	96	175.203	96	46.62965	96	390.0927	96	416.2062	96	241.4772	96	313.9285	96	239.5923	96	238.0642
	97	176.6204	97	47.59391	97	383.9863	97	413.3067	97	239.8193	97	312.9886	97	236.6691	97	239.931
	98	179.7188	98	50.90073	98	379.066	98	410.3474	98	237.9211	98	312.5067	98	232.0631	98	240.3449
	99	180.8804	99	53.12249	99	373.9424	99	406.3778	99	234.4371	99	310.198	99	227.2603	99	240.22
	100	182.9363	100	57.70219	100	371.6738	100	404.0854	100	229.9531	100	308.754	100	223.0922	100	239.1465
	101	185.1669	101	60.90614	101	369.042	101	399.826	101	223.438	101	306.9497	101	220.8409	101	238.0435
	102	185.7861	102	61.65601	102	366.2363	102	395.9809	102	217.3548	102	304.0589	102	221.7608	102	237.1215
	103	185.1842	103	61.00808	103	364.2154	103	393.9792	103	211.1307	103	299.3438	103	223.4328	103	237.1973
	104	183.5283	104	59.82808	104	359.4488	104	390.8704	104	204.0591	104	294.1015	104	224.5498	104	237.0204
	105	182.6788	105	57.60515	105	354.667	105	389.084	105	197.4856	105	288.1786	105	224.9436	105	235.1248
	106	179.2798	106	54.67765	106	349.6937	106	386.8117	106	193.6916	106	283.7208	106	223.8194	106	235.5241
	107	177.8427	107	50.96143	107	343.3272	107	384.3332	107	192.32	107	279.6825	107	221.7171	107	235.4122
	108	175.0471	108	49.28889	108	337.801	108	380.8301	108	191.2195	108	276.0339	108	217.7364	108	233.066
	109	174.3557	109	49.19128	109	331.2372	109	376.3497	109	191.3056	109	274.3836	109	214.0554	109	229.9965
	110	171.1689	110	48.77131	110	323.3685	110	371.2925	110	191.2966	110	274.4199	110	209.2986	110	226.2811
	111	169.9789	111	49.17792	111	318.055	111	366.3568	111	190.3837	111	274.6602	111	204.3239	111	222.9426
	112	166.8042	112	48.43539	112	311.7067	112	359.7022	112	188.9921	112	275.0229	112	198.5102	112	217.5597
	113	163.0778	113	45.85011	113	307.1914	113	352.9769	113	187.3251	113	276.0464	113	193.522	113	213.53
	114	159.6222	114	43.23594	114	303.3571	114	345.7057	114	184.6049	114	274.2488	114	190.7092	114	209.2757
	115	155.847	115	41.48757	115	302.8878	115	343.4518	115	183.1499	115	274.0973	115	190.4396	115	205.1164
	116	153.161	116	40.33813	116	300.5467	116	338.6664	116	179.0943	116	270.6068	116	192.3175	116	203.7694
	117	150.3418	117	38.42866	117	296.973	117	335.1099	117	176.6639	117	268.2464	117	195.1478	117	202.5645
	118	149.1776	118	36.88629	118	292.5578	118	331.8295	118	173.4297	118	265.2166	118	194.7997	118	203.1926
	119	148.1731	119	37.27431	119	287.5355	119	330.2986	119	171.6461	119	262.8976	119	193.3925	119	206.1783
	120	146.4701	120	36.92029	120	282.2789	120	329.1072	120	169.7295	120	258.8083	120	191.8881	120	210.6083
	121	145.416	121	38.8046	121	278.2219	121	327.4585	121	167.5853	121	254.4166	121	190.4447	121	212.8581
	122	143.1749	122	40.45806	122	272.3725	122	325.714	122	165.9446	122	251.8859	122	187.242	122	209.2694
	123	141.4177	123	41.84794	123	266.904	123	325.0146	123	164.9311	123	248.8511	123	184.1764	123	210.8978
	124	138.9563	124	41.48146	124	261.2716	124	321.6852	124	163.4436	124	245.7125	124	179.8581	124	211.1029
	125	135.7909	125	40.81649	125	256.1907	125	318.0857	125	160.9883	125	242.9495	125	175.344	125	210.8018
	126	132.507	126	40.97456	126	251.1942	126	314.8085	126	157.4465	126	240.9001	126	170.872	126	208.8714
	127	129.5762	127	40.66467	127	246.646	127	311.4057	127	150.932	127	237.9355	127	165.5238	127	204.3261
	128	125.9592	128	38.27047	128	243.9039	128	307.7874	128	145.4196	128	235.4458	128	160.9785	128	198.6823
	129	123.6748	129	37.84762	129	240.6933	129	302.1957	129	140.0389	129	232.7854	129	158.8993	129	192.5126
	130	120.1814	130	35.8988	130	238.3657	130	296.8855	130	134.0224	130	227.499	130	159.3681	130	188.6908
	131	117.8255	131	35.51057	131	235.9125	131	293.1348	131	129.037	131	224.0835	131	159.2477	131	183.6132
	132	115.1992	132	35.38844	132	233.6458	132	289.8588	132	124.5249	132	219.2811	132	157.9722	132	178.4872
	133	112.4156	133	36.21984	133	230.923	133	286.6535	133	120.3787	133	214.3253	133	154.5882	133	175.4836
	134	109.9672	134	36.66518	134	227.7125	134	284.1747	134	116.5819	134	209.9432	134	152.2916	134	173.021
	135	106.8381	135	36.4159	135	223.7726	135	282.1528	135	112.626	135	205.4895	135	147.3697	135	170.59
	136	102.485	136	35.50285	136	219.4549	136	280.4542	136	109.7597	136	202.0939	136	142.8377	136	168.2077
	137	99.18987	137	35.89219	137	215.0243	137	278.3121	137	105.8115	137	196.6473	137	138.4379	137	166.8186
	138	94.04613	138	33.67878	138	211.5533	138	277.4843	138	103.9708	138	193.3152	138	134.0382	138	164.0597
	139	89.27586	139	31.09941	139	206.757	139	276.6184	139	101.8698	139	190.0958	139	129.0611	139	162.8262
	140	85.3047	140	28.1908	140	201.6465	140	273.6393	140	98.68412	140	185.2585	140	125.3342	140	160.9622
	141	81.56395	141	24.76039	141	196.7371	141	271.5016	141	95.63358	141	182.3838	141	119.7105	141	157.0454
	142	78.67358	142	24.00603	142	191.0683	142	268.1385	142	93.84817	142	179.9898	142	116.2075	142	154.8701
	143	75.74999	143	22.56561	143	187.438	143	265.9159	143	90.70753	143	176.6342	143	113.6254	143	151.9134
	144	73.04689	144	22.42066	144	183.1253	144	261.8005	144	87.03817	144	172.3046	144	113.4932	144	147.8916
	145	71.14687	145	23.46113	145	180.8599	145	258.6102	145	81.91696	145	170.0822	145	113.5193	145	140.2816
	146	68.80688	146	23.62473	146	178.2984	146	256.5556	146	78.37275	146	165.8716	146	113.9692	146	135.5361
	147	65.93803	147	23.49449	147	175.1741	147	253.1709	147	75.2617	147	161.0854	147	112.5261	147	133.8725
	148	62.53726	148	23.45547	148	172.4117	148	252.0859	148	72.3991	148	157.2408	148	110.9396	148	133.0948
	149	58.86282	149	22.37449	149	168.6699	149	249.0357	149	69.40836	149	153.2749	149	110.0031	149	134.0289
	150	54.9416	150	20.70365	150	164.9038	150	247.3142	150	68.4486	150	151.5641	150	110.1979	150	136.4426
	151	52.73866	151	19.01757	151	159.9655	151	244.9718	151	65.73085	151	149.0791	151	107.31	151	138.1736
	152	49.3659	152	16.01262	152	155.8683	152	242.9745	152	65.47758	152	148.2895	152	105.0936	152	140.1603
	153	46.7501	153	13.11061	153	151.7173	153	240.8787	153	65.65303	153	147.4386	153	101.5542	153	140.912
	154	44.84789	154	12.0404	154	147.1667	154	237.0062	154	64.00102	154	146.5221	154	99.88002	154	140.2728
	155	42.41286	155	11.24552	155	142.5139	155	234.1691	155	62.91609	155	146.3797	155	97.03783	155	137.0518
	156	39.97489	156	8.804557	156	138.0102	156	231.4663	156	61.51517	156	145.7151	156	94.99892	156	135.8103
	157	38.86586	157	7.321828	157	134.323	157	229.1746	157	60.58089	157	145.2615	157	95.04411	157	135.8667
	158	38.14032	158	6.502228	158	130.0319	158	226.6484	158	58.89356	158	145.8137	158	92.87177	158	133.0281
	159	35.99035	159	6.07125	159	126.6239	159	224.2727	159	57.92186	159	144.1187	159	92.1965	159	130.79
	160	33.43495	160	5.171325	160	122.5689	160	221.2211	160	56.71239	160	143.3417	160	92.18294	160	127.9622
	161	29.71627	161	3.360247	161	119.1623	161	218.4724	161	55.35082	161	142.7035	161	93.09166	161	124.6193
	162	26.07659	162	.9225601	162	116.5568	162	215.6525	162	54.90455	162	142.6323	162	94.37923	162	121.589
	163	23.09017	163	-3.063755	163	114.7934	163	212.3263	163	54.33474	163	141.6687	163	92.46226	163	118.4379
	164	20.74287	164	-6.796674	164	112.1975	164	209.3049	164	53.98223	164	139.997	164	90.99272	164	115.7527
	165	19.52358	165	-6.641931	165	110.2312	165	208.1543	165	55.59017	165	138.0235	165	88.07915	165	111.0523
	166	17.23074	166	-6.744414	166	108.2371	166	206.0911	166	56.13542	166	137.1988	166	84.39909	166	110.3288
	167	15.02522	167	-7.686614	167	107.886	167	207.1523	167	56.39203	167	136.6148	167	81.27657	167	108.9933
	168	11.24834	168	-9.7976	168	105.7723	168	206.5981	168	56.46911	168	135.9938	168	78.00685	168	108.8922
	169	7.283109	169	-12.093	169	103.5636	169	206.8391	169	56.34128	169	135.9008	169	74.18845	169	108.518
	170	4.888947	170	-14.29623	170	100.5149	170	205.9567	170	57.57924	170	135.9403	170	71.50026	170	109.8043
	171	1.931769	171	-17.13462	171	98.03699	171	204.7431	171	56.69727	171	133.3591	171	68.20807	171	107.574
	172	-1.181438	172	-18.66392	172	95.61082	172	203.5966	172	56.18981	172	133.4453	172	67.36632	172	105.3107
	173	-4.067372	173	-20.69907	173	92.92912	173	200.948	173	55.4049	173	133.1661	173	66.6987	173	105.1439
	174	-5.630051	174	-21.95005	174	90.36829	174	200.3223	174	54.32905	174	132.0355	174	65.71856	174	103.0633
	175	-8.57062	175	-23.68113	175	87.94605	175	197.8594	175	51.5056	175	129.4599	175	66.74202	175	101.3317
	176	-10.54015	176	-25.58584	176	84.56533	176	196.9884	176	48.34719	176	126.899	176	65.88127	176	101.202
	177	-12.46138	177	-27.1951	177	82.33263	177	195.3734	177	45.46092	177	125.5444	177	68.02432	177	99.69775
	178	-14.77464	178	-28.62321	178	80.98965	178	194.878	178	41.66119	178	124.322	178	66.75849	178	96.47881
	179	-17.84647	179	-30.35812	179	79.54478	179	193.3263	179	38.65546	179	122.2561	179	67.34212	179	94.9372
	180	-19.6004	180	-31.27946	180	78.68738	180	193.0438	180	36.53245	180	120.4469	180	66.90628	180	89.85442
	181	-21.94362	181	-32.06365	181	77.42759	181	192.2912	181	34.54486	181	116.2102	181	65.47485	181	87.17477
	182	-24.55194	182	-31.99378	182	76.22616	182	190.6103	182	33.21257	182	114.6898	182	63.60416	182	85.20152
	183	-26.37134	183	-31.99844	183	76.10036	183	189.256	183	31.05063	183	112.675	183	60.84517	183	84.3754
	184	-28.58075	184	-32.48154	184	74.51028	184	187.6396	184	31.56369	184	112.7537	184	58.45619	184	83.84434
	185	-29.28681	185	-34.23355	185	71.95834	185	184.4852	185	28.51986	185	110.9715	185	56.32996	185	85.38287
	186	-31.32558	186	-35.97869	186	70.70224	186	183.2896	186	28.17828	186	108.2944	186	55.16133	186	87.09653
	187	-32.07687	187	-35.8852	187	68.17767	187	181.2073	187	26.2251	187	105.9731	187	54.36583	187	88.67174
	188	-33.07682	188	-35.90926	188	66.24525	188	180.1547	188	25.63714	188	103.9654	188	51.01292	188	86.88419
	189	-33.96939	189	-36.26651	189	62.79591	189	178.8408	189	26.23043	189	103.6516	189	49.37275	189	86.03151
	190	-35.64567	190	-37.49863	190	60.67673	190	176.4029	190	26.43367	190	102.1853	190	47.93457	190	84.49419
	191	-36.7702	191	-38.44304	191	57.88065	191	174.1822	191	28.14779	191	103.3679	191	44.30009	191	80.83477
	192	-38.44201	192	-39.76958	192	53.80861	192	171.7241	192	29.50284	192	104.8931	192	44.30451	192	78.16451
	193	-40.20891	193	-40.80759	193	50.9316	193	170.4855	193	28.91718	193	103.5298	193	41.35488	193	75.3147
	194	-41.90093	194	-41.8182	194	48.83712	194	169.3378	194	28.0335	194	102.5506	194	41.36066	194	72.38255
	195	-44.60979	195	-42.95374	195	47.10699	195	167.1642	195	28.81088	195	103.164	195	40.09269	195	66.39941
	196	-45.51767	196	-43.46806	196	44.53577	196	163.7894	196	26.38999	196	102.5573	196	40.66981	196	63.27116
	197	-47.15477	197	-43.98327	197	42.24762	197	162.416	197	23.6605	197	100.9049	197	40.90916	197	61.39289
	198	-49.16017	198	-44.54333	198	40.63482	198	161.4078	198	22.49083	198	100.4048	198	39.35245	198	58.34907
	199	-50.15941	199	-43.9453	199	38.35554	199	159.238	199	21.60616	199	98.56149	199	38.39343	199	58.04646
	200	-51.44108	200	-44.34121	200	37.08399	200	156.567	200	19.96883	200	96.92766	200	36.54218	200	57.09533
	201	-53.07717	201	-44.03488	201	36.45615	201	155.6703	201	18.26107	201	94.83626	201	35.88043	201	57.21439
	202	-53.8697	202	-43.44561	202	34.72023	202	152.8933	202	15.85321	202	93.50487	202	33.19183	202	57.76311
	203	-54.24616	203	-43.40242	203	32.17213	203	150.6929	203	15.40941	203	90.94655	203	29.29869	203	55.06868
	204	-55.27058	204	-42.75368	204	32.31408	204	149.5863	204	14.25448	204	89.59728	204	25.61342	204	51.88018
	205	-54.82558	205	-41.29382	205	31.5626	205	148.988	205	13.93025	205	87.15871	205	24.05746	205	49.46575
	206	-54.79742	206	-40.95983	206	30.55702	206	147.2736	206	12.84922	206	84.95585	206	22.16023	206	46.51257
	207	-54.75431	207	-40.98908	207	29.65451	207	145.4498	207	14.3133	207	83.64989	207	19.28568	207	44.57094
	208	-53.2789	208	-40.49094	208	29.51485	208	144.4193	208	16.69602	208	85.16002	208	19.4587	208	43.9813
	209	-51.94929	209	-39.4653	209	29.29865	209	143.2217	209	18.14025	209	83.49907	209	19.39877	209	43.60749
	210	-50.06071	210	-38.63737	210	27.4473	210	142.03	210	18.36907	210	82.54218	210	21.6393	210	42.03092
	211	-48.20618	211	-38.5152	211	25.86492	211	139.3839	211	18.88673	211	81.65409	211	24.60824	211	41.28292
	212	-47.49645	212	-37.92545	212	25.07918	212	137.0511	212	18.85872	212	82.03224	212	22.40876	212	35.54488
	213	-47.15888	213	-38.51403	213	23.42693	213	135.9714	213	17.52689	213	80.40981	213	20.72729	213	29.82706
	214	-48.05107	214	-39.39756	214	23.00073	214	134.7452	214	18.87874	214	80.40968	214	19.20378	214	28.42958
	215	-48.59548	215	-40.04158	215	20.91429	215	132.8133	215	19.70947	215	82.04884	215	16.87296	215	23.1736
	216	-50.0886	216	-40.19967	216	20.49071	216	130.4236	216	19.0525	216	82.67439	216	13.99621	216	20.29517
	217	-51.8657	217	-40.5165	217	18.47898	217	128.5878	217	19.80778	217	83.59315	217	11.88493	217	16.39594
	218	-53.25948	218	-41.24517	218	17.93134	218	126.7827	218	18.39705	218	81.60048	218	13.26914	218	17.37062
	219	-54.08562	219	-41.21815	219	16.37674	219	123.9212	219	17.2388	219	80.6422	219	14.44454	219	19.25046
	220	-55.51422	220	-41.51289	220	14.37967	220	120.8418	220	15.36232	220	78.30321	220	14.18741	220	20.17076
	221	-56.35148	221	-40.31163	221	12.60443	221	117.5447	221	14.97095	221	76.98958	221	13.38835	221	20.23159
	222	-57.21676	222	-40.19909	222	12.42948	222	116.3239	222	14.61719	222	76.58009	222	8.043913	222	15.24451
	223	-58.23198	223	-40.32833	223	9.898874	223	112.7022	223	14.51427	223	75.46893	223	9.37167	223	16.88036
	224	-59.06807	224	-40.38471	224	9.612659	224	112.1552	224	15.14441	224	74.28011	224	6.664882	224	15.38238
	225	-60.11964	225	-40.92944	225	9.026309	225	109.6324	225	14.35382	225	73.3786	225	2.977508	225	10.88468
	226	-60.89978	226	-40.65361	226	9.304045	226	108.5603	226	14.49214	226	72.20949	226	1.243872	226	10.38359
	227	-61.57133	227	-40.33429	227	9.328348	227	107.0388	227	14.8459	227	67.88863	227	-.9061882	227	6.766759
	228	-62.20139	228	-40.04471	228	8.540875	228	104.9036	228	14.31529	228	66.80827	228	1.240886	228	6.284111
	229	-62.85799	229	-39.34513	229	9.70954	229	104.2268	229	13.50201	229	65.62894	229	2.133111	229	3.257928
	230	-62.68351	230	-38.66587	230	11.00762	230	103.3023	230	13.91092	230	64.99065	230	5.031877	230	1.703591
	231	-63.47185	231	-38.36068	231	12.23963	231	103.1258	231	14.8003	231	66.44899	231	7.123369	231	1.040577
	232	-63.10295	232	-35.85041	232	12.7736	232	102.8576	232	14.48561	232	67.86383	232	8.814007	232	.4786134
	233	-62.86692	233	-34.01708	233	14.09425	233	103.4157	233	16.46427	233	68.60102	233	7.704977	233	-1.659299
	234	-61.8486	234	-32.11883	234	15.51729	234	103.6594	234	16.08193	234	67.35425	234	9.903596	234	-3.052211
	235	-60.93478	235	-29.73166	235	16.96071	235	103.8008	235	17.41262	235	68.60596	235	10.97995	235	-3.770835
	236	-58.82618	236	-28.36674	236	18.81424	236	104.2703	236	18.70405	236	68.32491	236	9.777505	236	-5.334044
	237	-57.02586	237	-26.52442	237	18.93728	237	103.6734	237	20.24776	237	67.7353	237	10.45627	237	-2.720085
	238	-55.21918	238	-23.45962	238	20.62771	238	103.8666	238	21.0572	238	68.0346	238	8.967286	238	-2.208049
	239	-52.43532	239	-21.48589	239	21.76447	239	103.0009	239	22.37259	239	68.9295	239	7.947554	239	-1.68033
	240	-51.94173	240	-21.67539	240	21.54806	240	101.8681	240	22.66865	240	68.69194	240	10.6136	240	2.291502
	241	-50.44754	241	-20.93879	241	21.7663	241	99.29269	241	23.61703	241	69.11902	241	11.84438	241	4.753047
	242	-49.05367	242	-20.07682	242	20.67675	242	96.46108	242	25.31336	242	70.09821	242	12.24042	242	9.386072
	243	-49.31345	243	-20.05745	243	21.05269	243	95.45216	243	25.79556	243	69.3773	243	15.67617	243	14.54302
	244	-50.28017	244	-19.43864	244	20.1881	244	92.53193	244	24.88582	244	68.38865	244	17.29309	244	16.69729
	245	-50.6861	245	-18.61721	245	18.92881	245	91.20885	245	26.20889	245	68.67818	245	16.65667	245	14.25671
	246	-52.06813	246	-19.60023	246	16.98724	246	88.87914	246	27.18645	246	67.69316	246	18.53863	246	14.36452
	247	-53.73092	247	-20.85315	247	16.99208	247	87.3744	247	25.27606	247	65.07231	247	15.72632	247	11.67444
	248	-55.79916	248	-20.7191	248	16.7675	248	86.19469	248	22.72285	248	63.1879	248	16.57635	248	7.171998
	249	-56.83538	249	-19.33624	249	15.36165	249	83.08268	249	19.64366	249	60.02182	249	19.00559	249	6.027408
	250	-57.38133	250	-18.64289	250	16.78558	250	82.97733	250	15.84838	250	56.91259	250	19.18221	250	2.791851
	251	-58.24285	251	-18.60787	251	18.12412	251	82.96394	251	14.15412	251	54.72516	251	18.08313	251	-1.30836
	252	-58.85137	252	-18.08594	252	17.51499	252	82.66631	252	12.31808	252	54.7468	252	15.29739	252	-4.271246
	253	-59.02924	253	-18.81742	253	18.23079	253	84.27602	253	10.79044	253	53.46583	253	13.4145	253	-4.433894
	254	-59.14643	254	-18.6315	254	18.38349	254	83.54469	254	11.07384	254	52.00703	254	11.69344	254	-6.1988
	255	-59.35668	255	-18.18468	255	20.74647	255	83.74371	255	11.35856	255	52.10607	255	8.920252	255	-7.843726
	256	-57.90599	256	-16.83092	256	19.38392	256	80.92879	256	12.89677	256	52.39145	256	7.479026	256	-7.824019
	257	-57.9134	257	-17.00912	257	19.34737	257	79.06165	257	12.41051	257	51.61473	257	3.081469	257	-11.80844
	258	-57.89709	258	-16.99576	258	19.16578	258	79.10623	258	11.08191	258	48.80198	258	1.601483	258	-12.46098
	259	-57.66962	259	-16.57043	259	19.38983	259	79.07354	259	10.35748	259	49.18372	259	-2.102061	259	-12.28972
	260	-57.1377	260	-14.99629	260	19.05826	260	79.21609	260	10.72932	260	49.11199	260	-.8911446	260	-8.81286
	261	-57.12494	261	-14.76761	261	18.47238	261	78.04636	261	12.15273	261	50.58331	261	.5233678	261	-7.916209
	262	-56.77103	262	-14.55712	262	18.93528	262	78.2672	262	14.83214	262	51.80782	262	-.1082972	262	-8.599033
	263	-55.68158	263	-14.03496	263	18.883	263	76.89734	263	18.26588	263	54.04305	263	-2.352005	263	-7.942969
	264	-56.30073	264	-13.15701	264	18.07543	264	77.62081	264	18.91599	264	53.92275	264	-3.104925	264	-11.80439
	265	-55.23278	265	-11.65276	265	17.81021	265	76.53232	265	20.13739	265	54.06234	265	-2.020385	265	-17.41397
	266	-55.07	266	-10.03986	266	16.70061	266	75.25674	266	19.76017	266	52.91677	266	-3.111995	266	-22.99953
	267	-54.67384	267	-9.198193	267	16.30342	267	73.70805	267	18.66986	267	52.20968	267	-3.298526	267	-26.46354
	268	-54.19896	268	-8.658978	268	16.12698	268	71.84722	268	17.85438	268	53.03043	268	-2.69705	268	-29.32385
	269	-53.00474	269	-7.464963	269	15.96909	269	71.39246	269	15.67653	269	50.93069	269	-2.587717	269	-31.07464
	270	-50.12101	270	-5.609499	270	14.11309	270	68.60993	270	14.01928	270	50.66553	270	-2.315539	270	-30.195
	271	-48.82219	271	-4.452777	271	12.85209	271	67.46716	271	14.38717	271	49.38031	271	-3.285424	271	-30.82489
	272	-45.63033	272	-2.767987	272	12.61129	272	66.61523	272	17.05568	272	51.50277	272	-5.066387	272	-31.64086
	273	-44.56044	273	-2.965703	273	11.1264	273	64.68806	273	19.52332	273	53.79808	273	-4.825411	273	-29.7321
	274	-43.33598	274	-4.609412	274	11.37529	274	64.74757	274	22.5388	274	56.34854	274	-6.773704	274	-30.3638
	275	-42.97228	275	-6.506414	275	10.17219	275	63.48985	275	22.78916	275	56.99982	275	-8.4956	275	-31.15082
	276	-41.846	276	-8.104036	276	10.1228	276	62.76701	276	22.51857	276	55.47138	276	-7.985938	276	-29.15967
	277	-41.03384	277	-10.04383	277	9.32188	277	61.80205	277	20.42418	277	52.09267	277	-8.92153	277	-28.08026
	278	-40.08543	278	-10.18485	278	8.345736	278	60.8185	278	22.09562	278	50.74723	278	-8.26631	278	-27.05303
	279	-40.18811	279	-9.910393	279	7.911707	279	61.22384	279	21.08492	279	51.4765	279	-8.577018	279	-25.6131
	280	-41.57831	280	-11.50683	280	8.936693	280	61.12424	280	22.11771	280	51.77432	280	-9.0211	280	-23.73748
	281	-41.59868	281	-11.31306	281	9.294414	281	61.36108	281	23.06393	281	52.68214	281	-8.120808	281	-24.04218
	282	-40.56433	282	-9.777409	282	9.2034	282	60.43916	282	23.14356	282	54.53366	282	-6.612062	282	-22.44331
	283	-41.22953	283	-8.606897	283	9.147817	283	59.60075	283	26.20447	283	55.63218	283	-5.666783	283	-23.51812
	284	-43.08423	284	-10.30883	284	6.492718	284	58.16931	284	27.32323	284	56.17213	284	-5.195006	284	-24.62051
	285	-44.6171	285	-12.33443	285	4.354964	285	52.91018	285	28.39743	285	58.17783	285	-3.631487	285	-26.77422
	286	-45.82533	286	-14.1841	286	1.719966	286	49.55831	286	31.23223	286	59.05554	286	.3048486	286	-27.18809
	287	-47.19755	287	-17.2479	287	1.693377	287	47.6742	287	30.90355	287	59.17762	287	1.647908	287	-26.78041
	288	-46.37008	288	-17.47458	288	.6722289	288	45.82119	288	31.36385	288	60.78426	288	-.8452298	288	-29.25441
	289	-47.81343	289	-17.36852	289	.2735235	289	44.10172	289	30.75819	289	60.97738	289	-.9751132	289	-29.49931
	290	-47.29438	290	-19.41442	290	-2.027898	290	41.98663	290	30.77549	290	60.55194	290	-1.645698	290	-28.28773
	291	-48.52153	291	-22.69169	291	-2.999034	291	41.00741	291	30.28228	291	58.22755	291	-2.282986	291	-30.65706
	292	-49.32642	292	-24.72326	292	-4.043791	292	39.66404	292	31.15265	292	55.89505	292	-3.922763	292	-32.40057
	293	-48.80079	293	-25.23073	293	-5.951554	293	38.35116	293	30.0807	293	54.41171	293	-5.126173	293	-33.52248
	294	-49.43119	294	-27.36609	294	-7.268147	294	36.01391	294	30.62293	294	54.69309	294	-6.577701	294	-32.153
	295	-49.26353	295	-29.65464	295	-8.717085	295	34.44164	295	31.26811	295	56.64012	295	-7.398465	295	-33.32287
	296	-49.11167	296	-30.97211	296	-10.58942	296	34.80846	296	32.26044	296	58.46401	296	-6.61137	296	-30.92324
	297	-50.07919	297	-32.62467	297	-12.26742	297	33.32682	297	32.40739	297	59.62455	297	-6.069917	297	-26.92541
	298	-50.67682	298	-33.97418	298	-12.81562	298	32.3933	298	33.63386	298	62.05106	298	-3.201159	298	-25.32011
	299	-49.31167	299	-32.94227	299	-15.34758	299	29.66434	299	35.09578	299	63.01965	299	-3.427194	299	-24.80796
	300	-50.1789	300	-33.27578	300	-15.70307	300	29.44453	300	36.45021	300	63.47894	300	-.3478581	300	-22.96141
	301	-49.82759	301	-33.77327	301	-16.11382	301	28.9157	301	37.00904	301	63.80263	301	-.2257159	301	-22.06181
	302	-49.54213	302	-34.81773	302	-16.28272	302	29.01416	302	38.36816	302	64.83391	302	4.075701	302	-21.21173
	303	-47.86691	303	-33.70441	303	-16.64128	303	28.42572	303	38.71732	303	64.37269	303	9.225444	303	-17.55803
	304	-46.84531	304	-33.43195	304	-17.15897	304	26.98062	304	38.59194	304	62.37666	304	13.04417	304	-14.11485
	305	-46.16186	305	-35.20906	305	-18.39965	305	26.79147	305	38.64459	305	62.88098	305	14.88935	305	-13.94784
	306	-45.30109	306	-36.12296	306	-18.20891	306	24.63617	306	39.91157	306	62.58622	306	18.10859	306	-10.25743
	307	-43.31648	307	-37.85009	307	-17.63428	307	23.99534	307	39.7658	307	61.14538	307	17.63279	307	-10.53022
	308	-40.15617	308	-37.34275	308	-17.85223	308	22.00283	308	39.58866	308	61.80485	308	18.38233	308	-7.855502
	309	-38.03422	309	-38.34562	309	-18.88666	309	19.2155	309	40.91255	309	62.5285	309	18.2702	309	-6.002889
	310	-37.46812	310	-40.02464	310	-20.97381	310	18.5122	310	41.34413	310	62.70683	310	16.13857	310	-3.87589
	311	-34.72696	311	-40.28728	311	-22.35185	311	16.70005	311	40.85863	311	61.23574	311	14.4668	311	-2.092224
	312	-31.50567	312	-42.40734	312	-24.78008	312	15.55888	312	40.59928	312	61.47346	312	11.47292	312	-2.233398
	313	-30.42676	313	-43.96194	313	-28.32821	313	12.32357	313	41.54621	313	62.96008	313	8.605177	313	-.7863188
	314	-28.5131	314	-45.32931	314	-32.80326	314	8.815429	314	42.09014	314	64.4135	314	7.38542	314	1.201756
	315	-29.40592	315	-47.77528	315	-35.1555	315	8.177638	315	43.61117	315	67.50911	315	6.587564	315	-1.495237
	316	-27.05538	316	-47.73226	316	-38.58679	316	4.913393	316	43.52952	316	69.39311	316	6.173512	316	.5289865
	317	-26.09413	317	-49.62556	317	-41.01439	317	3.89591	317	45.50436	317	72.05723	317	3.805318	317	-.9686422
	318	-26.61955	318	-51.46284	318	-42.33222	318	3.286688	318	46.76058	318	74.89551	318	3.08507	318	.8518767
	319	-25.48858	319	-53.13345	319	-43.2882	319	3.438959	319	47.94521	319	78.17139	319	4.976437	319	1.660349
	320	-26.56268	320	-56.7396	320	-46.221	320	2.469921	320	49.33288	320	78.85649	320	6.24621	320	1.183975
	321	-27.02341	321	-58.47851	321	-46.51287	321	1.674467	321	50.77929	321	81.10574	321	6.398912	321	-.2537584
	322	-26.64929	322	-58.94601	322	-46.59792	322	2.229654	322	52.83343	322	83.44738	322	6.898795	322	-1.740351
	323	-25.81896	323	-61.19106	323	-46.98412	323	.6730424	323	54.30774	323	84.91267	323	7.299795	323	-1.717781
	324	-27.05544	324	-65.33337	324	-46.15395	324	.789826	324	54.08009	324	85.0678	324	5.186521	324	-4.995403
	325	-27.64417	325	-68.96785	325	-45.26411	325	.5512827	325	54.78621	325	86.17666	325	5.609041	325	-7.513246
	326	-27.61562	326	-70.3614	326	-45.23482	326	-5.445679E-02	326	54.84154	326	86.5229	326	6.134269	326	-5.699812
	327	-29.13567	327	-74.04298	327	-44.81635	327	-.818529	327	56.13682	327	87.25591	327	7.55572	327	-5.714353
	328	-30.2338	328	-76.63898	328	-45.44175	328	-4.087829	328	57.4074	328	86.88392	328	7.439402	328	-6.404188
	329	-30.83517	329	-80.47667	329	-46.4638	329	-7.567284	329	56.76072	329	87.50093	329	6.401415	329	-5.86594
	330	-30.53354	330	-82.84488	330	-48.84314	330	-10.88638	330	56.03767	330	87.24511	330	4.834175	330	-5.179075
	331	-32.66483	331	-87.14592	331	-52.02286	331	-13.95553	331	55.87322	331	88.97487	331	2.724215	331	-6.636386
	332	-32.97498	332	-87.41871	332	-54.97132	332	-17.51035	332	56.01163	332	90.25901	332	2.826134	332	-7.535066
	333	-33.18515	333	-90.29543	333	-58.85994	333	-20.34667	333	55.91597	333	90.26601	333	3.81572	333	-6.230837
	334	-32.75711	334	-91.92361	334	-61.08091	334	-21.44877	334	55.82896	334	90.42754	334	1.755679	334	-8.638404
	335	-33.33155	335	-94.59943	335	-64.60796	335	-24.52511	335	55.67057	335	90.62584	335	2.316638	335	-7.297694
	336	-32.7348	336	-96.60446	336	-67.39354	336	-24.19671	336	56.19113	336	90.48805	336	5.719441	336	-3.671113
	337	-33.20333	337	-99.07961	337	-71.54798	337	-25.19402	337	55.5019	337	89.14841	337	4.631837	337	-2.151324
	338	-32.26143	338	-100.0561	338	-73.86565	338	-26.10684	338	53.81878	338	87.43852	338	9.267896	338	1.738914
	339	-31.03308	339	-101.5956	339	-76.11319	339	-27.23847	339	50.80533	339	84.7358	339	13.48217	339	3.643336
	340	-30.66866	340	-104.572	340	-78.61278	340	-29.13184	340	48.53033	340	79.62833	340	16.98984	340	6.394853
	341	-30.38186	341	-106.7931	341	-80.47331	341	-30.38221	341	45.20332	341	76.50822	341	17.38334	341	5.594033
	342	-29.89003	342	-110.0617	342	-79.78238	342	-29.99896	342	43.43795	342	75.01719	342	13.47118	342	4.706946
	343	-28.28345	343	-111.1494	343	-79.05762	343	-28.47887	343	41.91976	343	74.03208	343	12.46201	343	3.800754
	344	-27.57769	344	-111.5546	344	-80.26643	344	-29.97989	344	38.57219	344	72.00696	344	9.682878	344	2.28504
	345	-26.4533	345	-113.3226	345	-79.86535	345	-30.26174	345	35.07103	345	70.23486	345	6.150865	345	-.9988531
	346	-25.7537	346	-115.7673	346	-77.0112	346	-28.76574	346	32.7914	346	68.2982	346	3.073616	346	-4.497729
	347	-25.41883	347	-116.8456	347	-74.46256	347	-28.3613	347	29.98302	347	65.55922	347	.3466523	347	-9.19248
	348	-24.88001	348	-118.135	348	-73.0537	348	-28.11209	348	28.40702	348	63.83622	348	-2.439916	348	-11.34805
	349	-24.17618	349	-117.9557	349	-70.66753	349	-28.26891	349	26.70355	349	63.237	349	-5.301753	349	-14.39484
	350	-24.66916	350	-119.9025	350	-68.34776	350	-28.44393	350	24.91619	350	61.83828	350	-11.29954	350	-19.61364
	351	-22.08777	351	-120.0008	351	-65.72479	351	-28.13699	351	24.3732	351	61.91918	351	-11.82459	351	-20.06401
	352	-22.21482	352	-123.6889	352	-65.28421	352	-29.10815	352	24.2732	352	62.19292	352	-14.67614	352	-24.50843
	353	-20.24884	353	-125.3875	353	-64.39594	353	-29.89363	353	23.62959	353	60.84583	353	-16.4165	353	-26.31199
	354	-17.72774	354	-125.4993	354	-64.992	354	-31.95362	354	23.46133	354	60.04279	354	-16.34307	354	-27.72287
	355	-16.78355	355	-128.5599	355	-64.74832	355	-31.75577	355	23.89075	355	60.50512	355	-17.95609	355	-30.73543
	356	-15.84855	356	-129.9853	356	-65.55499	356	-32.24863	356	23.32093	356	59.75052	356	-16.54875	356	-30.55835
	357	-15.37835	357	-134.3868	357	-66.70947	357	-32.20434	357	23.22821	357	58.71889	357	-13.75006	357	-29.74504
	358	-14.13066	358	-135.5784	358	-68.17359	358	-33.08933	358	23.15078	358	58.25106	358	-17.08367	358	-36.76165
	359	-15.37458	359	-139.4763	359	-68.54114	359	-32.63735	359	22.88389	359	58.44396	359	-19.15536	359	-36.99955
	360	-15.7753	360	-141.2002	360	-69.58097	360	-31.27631	360	21.45958	360	56.76351	360	-15.6321	360	-35.4127
	361	-14.40794	361	-142.8138	361	-70.91763	361	-32.61288	361	21.55898	361	56.16195	361	-14.50446	361	-34.85729
	362	-14.86153	362	-144.3195	362	-73.10586	362	-33.14402	362	23.30412	362	58.29442	362	-13.33386	362	-34.2165
	363	-16.25546	363	-147.9724	363	-74.69885	363	-32.57828	363	24.41607	363	60.31984	363	-14.28664	363	-33.0031
	364	-14.75345	364	-148.2817	364	-76.15027	364	-33.15101	364	23.21001	364	59.4474	364	-13.76368	364	-29.8908
	365	-16.27561	365	-150.2693	365	-76.95667	365	-32.73803	365	23.83221	365	60.30112	365	-16.25788	365	-29.25289
	366	-18.10489	366	-151.6079	366	-78.90643	366	-33.07441	366	22.63804	366	58.91694	366	-18.96206	366	-27.91602
	367	-17.18289	367	-151.9794	367	-78.34166	367	-31.94726	367	21.67277	367	56.92358	367	-20.03497	367	-25.5924
	368	-17.58723	368	-154.0748	368	-80.79798	368	-34.18695	368	21.28364	368	56.25985	368	-19.74502	368	-24.61
	369	-18.52042	369	-156.2985	369	-81.98373	369	-35.43676	369	19.60266	369	55.33661	369	-16.25688	369	-24.77464
	370	-20.35554	370	-159.5369	370	-83.90192	370	-36.12592	370	20.01875	370	54.71734	370	-12.81892	370	-21.55028
	371	-22.29512	371	-160.9217	371	-84.51841	371	-38.58496	371	20.51967	371	55.07014	371	-9.609706	371	-18.87982
	372	-23.77626	372	-164.2359	372	-84.7702	372	-39.83771	372	19.9252	372	55.50734	372	-5.129776	372	-16.17552
	373	-21.69899	373	-163.9789	373	-85.03358	373	-40.22238	373	19.03144	373	54.97015	373	-2.780804	373	-14.59871
	374	-23.21579	374	-165.931	374	-85.26258	374	-41.40232	374	17.20967	374	53.14772	374	-1.177446	374	-15.73765
	375	-24.26192	375	-169.9253	375	-84.9016	375	-43.39153	375	14.73885	375	52.98507	375	7.316023E-02	375	-18.40598
	376	-24.24123	376	-170.9258	376	-85.90685	376	-46.23673	376	14.46606	376	51.75269	376	.3367439	376	-18.55102
	377	-22.69037	377	-171.2593	377	-86.14816	377	-47.62893	377	14.04469	377	51.21764	377	-.2715781	377	-23.04129
	378	-22.70947	378	-173.3669	378	-88.86447	378	-52.80151	378	13.0459	378	51.44143	378	-.9077191	378	-25.82649
	379	-23.41529	379	-175.499	379	-88.7672	379	-57.1502	379	12.948	379	51.56373	379	-2.441739	379	-26.71395
	380	-24.02585	380	-176.871	380	-89.54032	380	-61.12396	380	11.26363	380	50.15507	380	-4.323842	380	-28.37627
	381	-23.93769	381	-178.2264	381	-89.42403	381	-63.60812	381	10.274	381	50.37794	381	-5.274229	381	-26.29165
	382	-23.34267	382	-178.7	382	-91.16532	382	-65.8112	382	8.016984	382	50.15596	382	-3.296503	382	-24.08422
	383	-23.53268	383	-178.6089	383	-88.98608	383	-66.34505	383	5.961759	383	47.68391	383	-7.113793	383	-25.94113
	384	-25.00999	384	-180.4583	384	-87.05837	384	-66.67845	384	4.822815	384	44.44267	384	-7.46165	384	-26.5103
	385	-23.60988	385	-178.1649	385	-85.54512	385	-66.5189	385	3.594346	385	43.26775	385	-9.022623	385	-25.69662
	386	-22.27121	386	-179.5943	386	-84.16944	386	-65.23069	386	1.369441	386	41.02287	386	-10.5067	386	-25.77714
	387	-20.70231	387	-176.9675	387	-84.02352	387	-64.27004	387	.5763221	387	39.24445	387	-7.864926	387	-23.15853
	388	-22.22608	388	-177.2546	388	-83.68372	388	-62.8941	388	.7560909	388	37.12905	388	-6.231257	388	-22.89718
	389	-23.44607	389	-177.9613	389	-83.44771	389	-62.5815	389	-.8622739	389	33.49232	389	-4.384292	389	-22.28474
	390	-19.73268	390	-177.2265	390	-83.27869	390	-62.14607	390	-2.474844E-02	390	30.89189	390	-3.533782	390	-21.8121
	391	-19.68486	391	-179.8153	391	-83.04272	391	-61.29853	391	-.6828521	391	28.21515	391	-3.786537	391	-27.11308
	392	-18.93769	392	-179.6593	392	-82.87292	392	-60.09363	392	-1.140539	392	28.23626	392	-4.689471	392	-30.69266
	393	-17.95444	393	-178.717	393	-81.55374	393	-58.51934	393	-.6648764	393	27.1108	393	-6.54157	393	-31.86437
	394	-18.65539	394	-177.3936	394	-81.65469	394	-57.7714	394	-1.651906	394	25.41246	394	-5.798898	394	-32.773
	395	-16.56649	395	-176.2208	395	-82.19478	395	-57.69485	395	-1.469905	395	25.78351	395	-9.039309	395	-35.89426
	396	-14.41341	396	-174.7702	396	-83.70482	396	-58.75348	396	-.5759831	396	26.38172	396	-9.406179	396	-34.57758
	397	-11.85767	397	-174.6435	397	-85.13531	397	-59.72856	397	1.401886	397	27.97441	397	-7.920618	397	-32.00467
	398	-12.66611	398	-175.1911	398	-84.80451	398	-58.8929	398	3.643103	398	30.96886	398	-6.896045	398	-29.71543
	399	-11.90767	399	-173.4707	399	-85.80727	399	-59.65005	399	4.73136	399	32.05778	399	-4.58986	399	-26.59054
	400	-11.52702	400	-174.3081	400	-84.8367	400	-57.35883	400	6.263334	400	32.93929	400	-2.933185	400	-24.60286
	401	-11.50834	401	-174.6269	401	-85.10261	401	-55.91331	401	7.097238	401	35.58085	401	-3.070294	401	-25.05297
	402	-11.39103	402	-176.1305	402	-84.72908	402	-55.06276	402	10.6695	402	37.79339	402	-3.183397	402	-22.6501
	403	-12.44422	403	-177.5691	403	-86.11809	403	-54.27175	403	11.08063	403	35.58493	403	-3.388816	403	-23.9915
	404	-13.36083	404	-177.7249	404	-87.4129	404	-54.62768	404	12.76304	404	36.64882	404	-.1048836	404	-20.91098
	405	-12.9115	405	-176.9109	405	-86.72469	405	-54.09724	405	15.06285	405	39.11639	405	.3648629	405	-21.15287
	406	-14.07003	406	-178.8233	406	-85.55899	406	-53.79009	406	17.0098	406	40.23632	406	1.588485	406	-19.80615
	407	-16.27	407	-181.2951	407	-84.69295	407	-53.15226	407	17.36944	407	38.07394	407	4.697146	407	-18.51888
	408	-16.42513	408	-182.784	408	-85.34089	408	-52.80192	408	19.2752	408	40.65295	408	3.492561	408	-19.99696
	409	-17.57032	409	-183.7398	409	-85.26074	409	-52.0186	409	20.39671	409	41.82078	409	3.007928	409	-21.86274
	410	-18.05503	410	-184.7245	410	-84.99758	410	-50.92751	410	20.66136	410	41.43888	410	3.188194	410	-23.18765
	411	-19.12455	411	-186.7412	411	-81.97139	411	-48.93274	411	20.50154	411	40.3779	411	3.472893	411	-25.91927
	412	-19.24197	412	-188.113	412	-80.34402	412	-47.91354	412	20.23857	412	40.2161	412	2.183914	412	-29.41813
	413	-21.35543	413	-190.7422	413	-77.83939	413	-45.65171	413	18.94084	413	38.89895	413	5.018326	413	-28.15237
	414	-21.2131	414	-190.6623	414	-75.94958	414	-43.30191	414	18.33071	414	37.8148	414	2.833411	414	-29.46787
	415	-22.20889	415	-190.8468	415	-72.97021	415	-40.74633	415	18.40477	415	38.79214	415	-.6517061	415	-31.73647
	416	-23.38656	416	-192.4972	416	-70.27579	416	-39.34952	416	18.66737	416	39.00396	416	-2.651779	416	-33.62669
	417	-24.469	417	-193.7209	417	-67.62175	417	-37.69977	417	17.22673	417	38.7654	417	-4.227565	417	-33.2113
	418	-24.85769	418	-194.2957	418	-65.17819	418	-37.1766	418	15.75709	418	39.25605	418	-9.013426	418	-37.12554
	419	-26.02917	419	-195.9216	419	-62.7177	419	-35.49406	419	15.19225	419	39.70841	419	-8.663518	419	-36.0397
	420	-27.72291	420	-197.0661	420	-61.87207	420	-35.45121	420	14.66284	420	39.14808	420	-9.539615	420	-35.37809
	421	-26.95351	421	-195.0771	421	-61.03866	421	-34.46826	421	14.6358	421	39.4051	421	-10.53067	421	-35.1772
	422	-27.93116	422	-195.7801	422	-62.26037	422	-34.32635	422	16.20747	422	43.02511	422	-12.4698	422	-34.08232
	423	-26.86206	423	-194.4583	423	-62.52691	423	-34.63354	423	17.12074	423	43.99596	423	-11.31786	423	-32.04081
	424	-27.32841	424	-196.1793	424	-64.00782	424	-34.38353	424	17.5189	424	44.27631	424	-12.24476	424	-33.10757
	425	-26.52596	425	-195.6506	425	-66.59586	425	-35.26116	425	17.85378	425	44.87495	425	-10.64697	425	-34.20789
	426	-27.37748	426	-197.4462	426	-68.14287	426	-33.52546	426	16.78735	426	42.75383	426	-11.38295	426	-37.37792
	427	-25.60834	427	-196.4225	427	-72.33068	427	-33.60802	427	16.2456	427	41.33949	427	-10.16429	427	-35.21264
	428	-26.92057	428	-196.066	428	-74.90137	428	-34.97804	428	15.52322	428	39.10974	428	-6.630528	428	-36.11784
	429	-26.60949	429	-196.7803	429	-78.31821	429	-35.03326	429	14.68797	429	38.12015	429	-4.769147	429	-36.45287
	430	-25.89058	430	-196.8026	430	-81.72878	430	-35.64915	430	14.16463	430	35.91224	430	-.703055	430	-32.84812
	431	-24.21803	431	-195.0473	431	-83.80885	431	-34.01548	431	14.69754	431	34.26107	431	-2.193892	431	-36.16293
	432	-24.62543	432	-194.2758	432	-86.85374	432	-34.60335	432	14.35692	432	34.50475	432	1.184309	432	-36.12783
	433	-24.47159	433	-193.3576	433	-87.70616	433	-35.16801	433	14.26932	433	33.87075	433	2.901557	433	-33.23562
	434	-26.10146	434	-193.2908	434	-88.6451	434	-33.63409	434	14.21281	434	32.68786	434	4.017919	434	-32.59666
	435	-26.07519	435	-192.4156	435	-90.15292	435	-33.7518	435	13.82173	435	33.0573	435	3.142148	435	-32.71052
	436	-25.4877	436	-191.2154	436	-89.86248	436	-32.44596	436	12.57084	436	32.29237	436	3.572708	436	-31.4301
	437	-24.64486	437	-188.8027	437	-90.46522	437	-33.22801	437	11.50083	437	32.36009	437	3.476024	437	-28.1877
	438	-24.75599	438	-187.9636	438	-90.63051	438	-33.30862	438	11.42813	438	33.51065	438	2.981877	438	-25.63822
	439	-23.92137	439	-186.4006	439	-92.06815	439	-33.20853	439	12.10993	439	35.33894	439	-.9443378	439	-28.50423
	440	-23.09201	440	-185.2132	440	-91.52885	440	-33.86236	440	12.55586	440	36.36273	440	2.034151	440	-24.54384
	441	-21.97057	441	-185.6806	441	-91.03781	441	-34.41959	441	13.22247	441	39.12512	441	1.439063	441	-23.88552
	442	-22.02864	442	-184.8526	442	-89.65257	442	-33.44952	442	13.49724	442	39.02573	442	1.416065	442	-22.77986
	443	-21.42603	443	-184.6039	443	-89.33971	443	-32.14085	443	14.43258	443	38.25459	443	3.806489	443	-18.97595
	444	-21.30175	444	-185.1526	444	-88.78514	444	-31.21723	444	14.63546	444	37.19958	444	3.43435	444	-21.6073
	445	-21.55763	445	-184.8137	445	-88.39486	445	-32.61923	445	15.45929	445	38.51501	445	2.251711	445	-22.05532
	446	-21.58637	446	-184.7018	446	-87.24695	446	-33.58028	446	17.10974	446	39.44018	446	4.251789	446	-24.04669
	447	-22.23956	447	-186.8828	447	-86.57762	447	-35.15491	447	18.01536	447	39.37301	447	6.173597	447	-22.57183
	448	-21.00596	448	-185.5911	448	-84.42356	448	-35.21699	448	19.19931	448	40.81915	448	6.191514	448	-22.37745
	449	-21.73534	449	-184.4692	449	-83.26188	449	-36.40559	449	21.17824	449	42.64729	449	6.664715	449	-24.84431
	450	-20.47316	450	-182.3704	450	-81.63654	450	-35.53985	450	23.3905	450	44.46958	450	6.531049	450	-23.95252
	451	-20.44785	451	-181.6491	451	-79.7588	451	-34.69043	451	24.75901	451	46.93244	451	4.719331	451	-24.70076
	452	-20.73576	452	-181.8969	452	-78.64349	452	-36.69567	452	25.12664	452	49.34129	452	6.766152	452	-23.68311
	453	-19.58228	453	-181.1947	453	-76.44918	453	-36.70379	453	26.15904	453	49.69617	453	7.491097	453	-22.54008
	454	-19.02073	454	-179.4357	454	-76.92771	454	-39.79175	454	26.84633	454	50.11053	454	6.495174	454	-23.59033
	455	-18.87043	455	-178.4563	455	-76.44297	455	-40.234	455	27.4037	455	52.13038	455	-7.543325E-02	455	-25.79086
	456	-18.34335	456	-178.0067	456	-76.72298	456	-40.05219	456	26.79104	456	52.27551	456	.7202792	456	-24.44804
	457	-18.52489	457	-178.5979	457	-78.83318	457	-41.85437	457	26.0224	457	53.32974	457	.2090925	457	-23.3294
	458	-18.75302	458	-179.2409	458	-81.51635	458	-43.21602	458	25.92281	458	54.56706	458	.3640312	458	-26.12673
	459	-18.67162	459	-180.8309	459	-85.12798	459	-45.76215	459	26.85781	459	56.33392	459	1.93878	459	-29.40494
	460	-19.30831	460	-182.0905	460	-88.6017	460	-47.57372	460	26.71052	460	56.42183	460	-2.42591	460	-28.9063
	461	-20.53583	461	-183.5081	461	-91.53909	461	-48.68404	461	26.68301	461	56.84314	461	-.9642803	461	-27.6101
	462	-22.51158	462	-185.904	462	-94.27201	462	-49.70652	462	26.4487	462	57.91348	462	.5464011	462	-27.01082
	463	-21.95668	463	-186.9277	463	-97.6274	463	-51.08759	463	26.161	463	57.94952	463	.8921647	463	-26.62037
	464	-23.26377	464	-187.7701	464	-99.48738	464	-51.38992	464	27.0907	464	57.62444	464	-.4243374	464	-30.09681
	465	-23.97423	465	-188.6341	465	-101.823	465	-51.7052	465	27.02895	465	57.8286	465	.6151223	465	-32.2525
	466	-25.45108	466	-188.9786	466	-103.2939	466	-51.90704	466	25.79815	466	57.13519	466	5.228906	466	-29.78739
	467	-24.74278	467	-187.1179	467	-103.9101	467	-50.486	467	24.24918	467	56.93458	467	4.664737	467	-31.9105
	468	-26.08377	468	-188.7614	468	-105.7984	468	-51.16353	468	23.51636	468	57.65449	468	6.570754	468	-31.52488
	469	-26.73461	469	-188.647	469	-107.2017	469	-51.35646	469	23.05096	469	58.36912	469	7.332301	469	-32.31673
	470	-27.92265	470	-190.345	470	-106.9807	470	-50.73994	470	23.18819	470	58.93162	470	5.68555	470	-33.5647
	471	-27.61396	471	-188.4865	471	-106.4851	471	-50.69569	471	23.15121	471	59.73726	471	5.141826	471	-33.47482
	472	-28.80372	472	-188.6736	472	-106.3218	472	-51.55614	472	24.88199	472	62.09148	472	5.311911	472	-33.13859
	473	-27.86019	473	-188.5589	473	-107.4014	473	-53.48576	473	27.28837	473	64.71468	473	6.89799	473	-30.39675
	474	-26.83773	474	-188.1086	474	-107.1669	474	-53.98196	474	30.04025	474	67.70506	474	8.531046	474	-26.01938
	475	-27.6811	475	-188.1433	475	-107.1945	475	-54.64029	475	32.39549	475	70.33999	475	10.24087	475	-22.53053
	476	-25.57393	476	-186.175	476	-108.0164	476	-54.45235	476	33.11291	476	73.87112	476	9.9168	476	-18.22206
	477	-25.02711	477	-184.1841	477	-108.2083	477	-55.48366	477	34.95234	477	76.1362	477	9.576609	477	-17.9724
	478	-24.14779	478	-180.9901	478	-107.5601	478	-56.24169	478	36.08897	478	78.06104	478	10.59029	478	-18.20103
	479	-25.35212	479	-180.5162	479	-107.7334	479	-57.61846	479	36.59678	479	78.72257	479	10.84415	479	-21.46011
	480	-25.05595	480	-179.1479	480	-107.6045	480	-59.89328	480	36.73458	480	79.7511	480	9.810373	480	-22.73912
	481	-24.02651	481	-176.7173	481	-107.1471	481	-61.96492	481	37.6859	481	81.42485	481	12.1547	481	-25.12831
	482	-24.40673	482	-174.6044	482	-107.4671	482	-65.79687	482	38.27338	482	84.15773	482	15.56584	482	-27.3711
	483	-24.57801	483	-173.2113	483	-107.0039	483	-67.47887	483	39.08276	483	85.61897	483	16.53048	483	-25.1719
	484	-25.48094	484	-171.4666	484	-106.1287	484	-70.03732	484	39.3844	484	87.2319	484	21.00691	484	-22.38861
	485	-25.70931	485	-169.9243	485	-105.2716	485	-72.76085	485	39.24926	485	89.29218	485	24.16787	485	-21.8165
	486	-27.59189	486	-168.5043	486	-103.0778	486	-71.96085	486	38.0079	486	89.86574	486	27.46426	486	-20.07413
	487	-26.30527	487	-165.6015	487	-101.6231	487	-72.48057	487	37.13739	487	88.1917	487	28.17308	487	-17.20483
	488	-26.12095	488	-162.9642	488	-100.0073	488	-73.05315	488	35.42106	488	87.52789	488	28.52896	488	-20.43815
	489	-25.5776	489	-160.7144	489	-99.22195	489	-72.90276	489	35.31633	489	86.2744	489	29.20181	489	-21.08604
	490	-25.69894	490	-159.2868	490	-98.77303	490	-74.28117	490	34.37025	490	84.89296	490	29.0929	490	-22.5505
	491	-25.98467	491	-157.2212	491	-98.90394	491	-73.51927	491	34.0225	491	84.54095	491	30.92219	491	-19.8537
