# Supplementary material for: A single Musashi gene allele is sufficient to maintain mouse photoreceptor cells
Source: PLoS One. 2026 May 14;21(5):e0338576. doi: 10.1371/journal.pone.0338576 (PMC13175383; doi:10.1371/journal.pone.0338576)
Supplement: S3 File — (ZIP) [file pone.0338576.s012.zip › Supplementary_data_1_RawERG_data_and_R-code/6th batch/D112_Msi TKO_CONE_082925.CSV]

Information	Record_No	5023	Record_No	5024
	Animal ID	1251	Animal ID	1251
	Session		Session
	Species/Breed		Species/Breed
	Study protocol #		Study protocol #
	Birthdate	Dec/30/1899	Birthdate	Dec/30/1899
	TestDate	Aug/29/2025	TestDate	Aug/29/2025
	TestTime	16:27:25	TestTime	16:27:25
	Protocol	SARO PHOTOPIC CONE	Protocol	SARO PHOTOPIC CONE
	Step_No	2	Step_No	2
	Label	R	Label	L
	Stimulus	WHT Phot WHT 3dB Flash	Stimulus	WHT Phot WHT 3dB Flash
	Low cut (Hz)	0.3	Low cut (Hz)	0.3
	High cut (Hz)	500	High cut (Hz)	500
	Notch	OFF	Notch	OFF
Cursor #	5023 Time	5023 Amp	5024 Time	5024 Amp
1
2
3
4
5
6
7
8
9
10
Wave Data	5023 Time	5023 Amp	5024 Time	5024 Amp
	-20	1.472975	-20	-.6288564
	-19	1.691668	-19	-.5347501
	-18	2.125482	-18	-.4184611
	-17	2.701828	-17	-.323616
	-16	3.28778	-16	-.2570007
	-15	3.819918	-15	-.2334053
	-14	2.187974	-14	.1481909
	-13	2.601556	-13	-.4743337
	-12	3.738111	-12	-.3577334
	-11	4.589394	-11	-.4020447
	-10	4.866389	-10	-.1679149
	-9	4.936086	-9	-.1465962
	-8	4.675055	-8	-.8546709
	-7	4.730889	-7	-.7221323
	-6	4.02394	-6	-1.429322
	-5	3.662207	-5	-1.054915
	-4	3.323419	-4	-.7169782
	-3	2.913765	-3	-1.01756
	-2	2.531341	-2	-1.122756
	-1	2.125202	-1	-1.547031
	0	2.060632	0	-.6643742
	1	-.7044698	1	1.123748E-02
	2	3.819204	2	-1.157814
	3	4.635831	3	-.8222898
	4	3.877075	4	-1.018344
	5	4.50913	5	-1.080599
	6	4.88348	6	-1.514642
	7	5.264973	7	-1.370201
	8	4.857856	8	-2.628218
	9	3.688174	9	-3.559631
	10	1.960318	10	-5.790556
	11	-8.209923E-02	11	-7.706199
	12	-1.503999	12	-8.715885
	13	-3.644844	13	-10.62172
	14	-5.912694	14	-12.06713
	15	-7.381617	15	-13.81319
	16	-8.276868	16	-14.76232
	17	-7.98375	17	-14.05715
	18	-7.753496	18	-13.75069
	19	-6.568879	19	-12.51188
	20	-6.375878	20	-12.59451
	21	-5.435662	21	-12.19849
	22	-3.526963	22	-10.32073
	23	-.7229414	23	-7.990923
	24	1.880367	24	-3.963465
	25	6.819384	25	3.178488
	26	14.41217	26	12.48044
	27	22.56746	27	24.03602
	28	31.12791	28	34.22394
	29	39.73163	29	43.46113
	30	46.2929	30	49.56226
	31	50.21777	31	51.80009
	32	51.18486	32	50.91148
	33	49.87541	33	48.80893
	34	47.47097	34	45.11328
	35	44.66455	35	41.40566
	36	41.07904	36	35.90759
	37	37.00702	37	29.29951
	38	32.56324	38	24.06281
	39	28.83045	39	19.69349
	40	26.00875	40	19.65046
	41	26.11746	41	26.93917
	42	31.48165	42	40.08767
	43	41.85295	43	54.056
	44	53.05848	44	65.33941
	45	64.16698	45	74.40466
	46	71.66814	46	79.49976
	47	76.74763	47	80.64046
	48	77.81492	48	78.79109
	49	76.3735	49	74.88314
	50	73.99944	50	69.53836
	51	69.84229	51	64.07011
	52	65.48998	52	58.53727
	53	59.85981	53	51.6096
	54	53.5299	54	43.64376
	55	47.93577	55	36.94139
	56	42.07451	56	30.75779
	57	36.8874	57	25.25395
	58	30.74157	58	19.94901
	59	25.94118	59	15.90353
	60	21.87074	60	11.89525
	61	18.53671	61	9.752318
	62	17.22576	62	10.33093
	63	14.91476	63	10.00186
	64	13.36805	64	9.701962
	65	12.75622	65	10.20595
	66	13.34868	66	10.68595
	67	14.20815	67	11.62134
	68	14.53689	68	12.74809
	69	15.58926	69	14.07881
	70	15.77235	70	12.707
	71	15.84415	71	12.0041
	72	16.62731	72	11.55356
	73	16.48586	73	11.34672
	74	15.44947	74	10.44624
	75	14.53058	75	8.652529
	76	13.49694	76	7.676857
	77	11.97275	77	6.392034
	78	11.09114	78	5.667094
	79	10.3076	79	5.728209
	80	8.339928	80	4.372475
	81	7.504695	81	3.652669
	82	6.103971	82	2.541956
	83	5.271505	83	1.653318
	84	4.447059	84	.6662071
	85	3.834967	85	.1346392
	86	3.416127	86	-.5600661
	87	2.709237	87	-2.070142
	88	3.149849	88	-3.312459
	89	3.1251	89	-3.369643
	90	3.525939	90	-3.685522
	91	3.549682	91	-3.330249
	92	3.168147	92	-4.073747
	93	2.523201	93	-5.036244
	94	1.372473	94	-5.785563
	95	.7766674	95	-5.900849
	96	-.1134119	96	-6.492336
	97	-1.367173	97	-7.516967
	98	-2.773665	98	-8.381037
	99	-4.276013	99	-9.43538
	100	-5.00224	100	-9.944192
	101	-5.265211	101	-9.915331
	102	-5.389312	102	-9.394104
	103	-5.19344	103	-10.29314
	104	-5.675385	104	-10.71915
	105	-5.066072	105	-10.80699
	106	-4.743742	106	-10.0467
	107	-4.276096	107	-9.506802
	108	-4.47438	108	-9.217866
	109	-4.919203	109	-9.444441
	110	-5.147124	110	-9.785453
	111	-5.406827	111	-9.463481
	112	-5.13331	112	-8.686193
	113	-5.196573	113	-8.274055
	114	-6.000006	114	-8.333988
	115	-6.510936	115	-8.888108
	116	-6.568192	116	-9.478176
	117	-6.31824	117	-9.783311
	118	-6.464872	118	-9.749867
	119	-6.283299	119	-9.792105
	120	-6.922812	120	-10.76368
	121	-7.098218	121	-11.35058
	122	-6.850272	122	-11.98296
	123	-6.211365	123	-12.04001
	124	-6.732104	124	-11.63308
	125	-7.48934	125	-11.81875
	126	-8.08023	126	-11.69687
	127	-9.265216	127	-12.45997
	128	-9.700889	128	-12.25367
	129	-9.972671	129	-11.5278
	130	-10.85788	130	-11.18249
	131	-11.46937	131	-11.19506
	132	-12.03323	132	-11.79247
	133	-11.78208	133	-11.23647
	134	-11.64848	134	-10.52902
	135	-11.04786	135	-10.35689
	136	-10.28977	136	-10.5208
	137	-9.801172	137	-11.6268
	138	-8.368106	138	-11.97824
	139	-7.327955	139	-11.72788
	140	-6.902975	140	-12.13353
	141	-6.202637	141	-12.15381
	142	-6.448814	142	-12.41857
	143	-6.349935	143	-13.82887
	144	-7.474452	144	-14.78731
	145	-7.822299	145	-14.4902
	146	-8.528773	146	-13.8205
	147	-9.770187	147	-14.36058
	148	-10.71623	148	-14.9005
	149	-11.76353	149	-14.78174
	150	-12.1817	150	-14.48411
	151	-12.2029	151	-13.96047
	152	-12.01094	152	-13.58103
	153	-12.18923	153	-13.42618
	154	-11.66479	154	-13.80821
	155	-10.94681	155	-14.59452
	156	-10.52751	156	-14.13105
	157	-9.756856	157	-13.37594
	158	-8.968121	158	-12.85777
	159	-8.900364	159	-13.02347
	160	-8.945236	160	-13.01092
	161	-9.172118	161	-13.30909
	162	-8.85559	162	-12.15167
	163	-8.785191	163	-11.77771
	164	-9.29638	164	-11.88089
	165	-9.685024	165	-12.11213
	166	-9.999434	166	-12.5864
	167	-9.677248	167	-12.17182
	168	-9.249075	168	-11.94972
	169	-9.125818	169	-11.80816
	170	-8.887774	170	-12.96963
	171	-8.611536	171	-13.92883
	172	-7.554138	172	-14.37021
	173	-6.807747	173	-14.10308
	174	-6.753511	174	-14.11632
	175	-6.696731	175	-14.52576
	176	-6.655563	176	-15.11506
	177	-7.127854	177	-16.24647
	178	-7.03418	178	-16.0299
	179	-7.313451	179	-15.02674
	180	-7.859377	180	-14.94807
	181	-8.997571	181	-15.17159
	182	-9.666031	182	-15.14848
	183	-9.940198	183	-14.83829
	184	-9.784568	184	-14.31131
	185	-9.562926	185	-13.51304
	186	-8.987791	186	-13.2825
	187	-8.883877	187	-13.58347
	188	-8.447135	188	-12.81532
	189	-7.217127	189	-12.6211
	190	-6.555378	190	-12.08476
	191	-6.6115	191	-12.08571
	192	-6.308919	192	-11.77919
	193	-6.16668	193	-12.1404
	194	-6.465683	194	-12.29472
	195	-6.336131	195	-11.532
	196	-7.224067	196	-10.64975
	197	-7.931252	197	-10.85163
	198	-8.392298	198	-10.91417
	199	-8.889372	199	-11.44014
	200	-8.781889	200	-11.57631
	201	-8.801375	201	-11.3495
	202	-8.309453	202	-10.80435
	203	-8.113628	203	-11.25763
	204	-7.689684	204	-11.8127
	205	-7.563096	205	-11.70681
	206	-6.979486	206	-11.45621
	207	-6.129782	207	-11.16393
	208	-6.600767	208	-11.46379
	209	-6.750355	209	-11.57897
	210	-7.576055	210	-12.10214
	211	-7.657532	211	-12.34788
	212	-7.943896	212	-11.41827
	213	-9.015224	213	-11.15124
	214	-9.451258	214	-11.23648
	215	-10.40762	215	-10.97114
	216	-10.37514	216	-10.99263
	217	-9.998398	217	-10.64717
	218	-10.65349	218	-10.10206
	219	-10.10112	219	-8.967696
	220	-9.711689	220	-9.774202
	221	-9.899715	221	-9.949008
	222	-9.210833	222	-9.934969
	223	-7.961868	223	-9.395397
	224	-7.797766	224	-9.060237
	225	-7.960554	225	-9.127851
	226	-7.651315	226	-9.593213
	227	-8.438819	227	-10.40184
	228	-8.397807	228	-10.40067
	229	-7.664098	229	-9.408378
	230	-8.995254	230	-9.211973
	231	-9.641253	231	-9.190584
	232	-10.59443	232	-9.274931
	233	-10.64387	233	-9.321413
	234	-9.774205	234	-9.273782
	235	-9.637632	235	-8.770988
	236	-8.948199	236	-8.631542
	237	-9.185538	237	-9.15254
	238	-8.6308	238	-9.159002
	239	-7.867736	239	-8.787881
	240	-8.062785	240	-7.970198
	241	-7.580485	241	-7.900248
	242	-7.749682	242	-8.146594
	243	-7.967844	243	-8.52781
	244	-8.372891	244	-9.127962
	245	-8.420104	245	-8.254143
	246	-9.075091	246	-6.939946
	247	-10.05945	247	-7.029628
	248	-11.33887	248	-7.676832
	249	-11.2825	249	-8.142487
	250	-11.50188	250	-8.137232
	251	-10.97389	251	-8.084723
	252	-10.3473	252	-7.406943
	253	-9.918644	253	-6.93026
	254	-8.831698	254	-7.445629
	255	-8.378651	255	-7.766638
	256	-7.603518	256	-7.309036
	257	-6.628381	257	-6.512733
	258	-6.427876	258	-6.376338
	259	-6.440482	259	-6.647034
	260	-6.659279	260	-7.152633
	261	-6.995352	261	-7.522524
	262	-6.898215	262	-6.594077
	263	-7.028543	263	-6.148677
	264	-8.018256	264	-6.442148
	265	-9.16586	265	-6.679968
	266	-8.639086	266	-6.785301
	267	-8.820941	267	-6.869761
	268	-8.449389	268	-5.931199
	269	-7.785725	269	-4.967439
	270	-7.973875	270	-5.403155
	271	-7.460958	271	-6.19367
	272	-6.876725	272	-5.911294
	273	-6.331408	273	-5.168002
	274	-6.365886	274	-4.756502
	275	-6.468447	275	-4.613309
	276	-6.340044	276	-4.891096
	277	-7.067088	277	-5.203716
	278	-7.652903	278	-4.818403
	279	-7.334809	279	-4.030273
	280	-8.309978	280	-3.631367
	281	-9.210794	281	-4.399847
	282	-9.661242	282	-4.895533
	283	-9.258485	283	-4.271857
	284	-9.224872	284	-3.599416
	285	-8.532894	285	-3.000789
	286	-7.939883	286	-3.16381
	287	-7.955803	287	-3.732183
	288	-7.297907	288	-3.717916
	289	-6.564543	289	-3.654248
	290	-5.730297	290	-3.192094
	291	-5.348719	291	-2.969763
	292	-5.834059	292	-3.323236
	293	-5.563909	293	-3.536868
	294	-6.07748	294	-3.922891
	295	-6.17865	295	-3.247728
	296	-6.341486	296	-2.500139
	297	-7.298301	297	-2.4104
	298	-8.023504	298	-2.808532
	299	-8.769787	299	-3.315203
	300	-8.808455	300	-3.061214
	301	-8.796783	301	-2.968289
	302	-8.218084	302	-1.823306
	303	-7.961386	303	-1.571044
	304	-7.747955	304	-2.033901
	305	-6.756528	305	-1.713358
	306	-6.160357	306	-1.815381
	307	-5.263777	307	-1.094465
	308	-5.270209	308	-.7630399
	309	-5.181341	309	-.8216115
	310	-4.964409	310	-1.328459
	311	-5.774848	311	-2.01487
	312	-6.055939	312	-1.14073
	313	-6.751529	313	-.6166211
	314	-7.113126	314	-.7394919
	315	-7.588724	315	-1.177781
	316	-8.066769	316	-1.389616
	317	-7.756701	317	-1.116667
	318	-7.33842	318	-1.344433
	319	-6.889473	319	-.7701273
	320	-6.928532	320	-1.36438
	321	-6.848903	321	-2.466816
	322	-5.914952	322	-2.388166
	323	-5.252391	323	-2.15055
	324	-4.662379	324	-1.900602
	325	-4.779947	325	-2.066846
	326	-5.109471	326	-2.836957
	327	-5.614947	327	-3.059275
	328	-5.653279	328	-2.917231
	329	-5.597138	329	-2.518491
	330	-5.572604	330	-2.123286
	331	-6.666644	331	-2.164368
	332	-6.872171	332	-2.479573
	333	-6.807128	333	-2.388656
	334	-6.491561	334	-2.028332
	335	-5.709104	335	-1.333431
	336	-5.264575	336	-.9200573
	337	-5.530449	337	-1.947236
	338	-5.059627	338	-2.235326
	339	-4.526209	339	-2.41376
	340	-3.526815	340	-2.171205
	341	-3.355018	341	-2.183254
	342	-3.352987	342	-2.303259
	343	-3.664947	343	-2.853107
	344	-4.256387	344	-3.287502
	345	-4.672632	345	-2.68969
	346	-5.224669	346	-2.150059
	347	-5.899977	347	-2.725884
	348	-6.769063	348	-3.311617
	349	-6.689507	349	-3.323551
	350	-6.362428	350	-2.685251
	351	-6.632477	351	-2.119714
	352	-5.847585	352	-1.159344
	353	-5.416702	353	-1.402049
	354	-4.623487	354	-1.986597
	355	-3.420507	355	-2.282997
	356	-2.496871	356	-2.043543
	357	-1.217143	357	-.723878
	358	-.7881443	358	-.5695088
	359	-1.220424	359	-.6768755
	360	-1.208211	360	-1.406391
	361	-2.120747	361	-1.71066
	362	-2.162825	362	-.775798
	363	-2.826553	363	-.5180157
	364	-3.519696	364	-.8091936
	365	-4.399086	365	-1.357677
	366	-4.441381	366	-1.282047
	367	-4.635125	367	-1.357852
	368	-5.074776	368	-1.494015
	369	-4.146472	369	-1.09643
	370	-4.135061	370	-1.943057
	371	-3.547203	371	-2.565217
	372	-2.646849	372	-2.538002
	373	-2.072917	373	-1.780199
	374	-.9702274	374	-.7555482
	375	-1.466847	375	-1.2965
	376	-1.479837	376	-1.364133
	377	-2.242295	377	-2.046221
	378	-2.506574	378	-1.956082
	379	-2.731334	379	-.8706283
	380	-3.691849	380	-1.505648
	381	-4.212668	381	-1.76535
	382	-4.641388	382	-2.199494
	383	-4.976311	383	-2.411718
	384	-4.845324	384	-1.962896
	385	-4.812478	385	-1.601799
	386	-4.131795	386	-1.069027
	387	-4.134196	387	-1.973581
	388	-3.654542	388	-2.153115
	389	-2.731546	389	-2.216547
	390	-1.991186	390	-1.573287
	391	-1.266395	391	-1.550257
	392	-1.704775	392	-1.760398
	393	-1.862475	393	-1.775705
	394	-2.411576	394	-2.242901
	395	-2.503348	395	-1.929983
	396	-2.905784	396	-1.135815
	397	-3.60335	397	-1.501154
	398	-4.532882	398	-2.191306
	399	-4.97081	399	-2.301255
	400	-4.460421	400	-2.168983
	401	-4.100794	401	-1.800229
	402	-3.984159	402	-.9515178
	403	-3.781778	403	-.906346
	404	-4.027868	404	-1.747131
	405	-3.824097	405	-2.702802
	406	-2.770383	406	-2.627599
	407	-2.339789	407	-2.517177
	408	-1.879226	408	-2.944688
	409	-2.30317	409	-2.887975
	410	-2.610279	410	-3.632261
	411	-2.348171	411	-3.297165
	412	-2.522492	412	-2.130119
	413	-2.619279	413	-1.40595
	414	-3.457515	414	-1.673154
	415	-4.752161	415	-1.596128
	416	-4.556931	416	-2.065234
	417	-4.199277	417	-2.41047
	418	-4.299368	418	-2.181669
	419	-3.841397	419	-1.63276
	420	-3.619807	420	-1.942556
	421	-2.978171	421	-2.886461
	422	-2.758016	422	-3.179509
	423	-2.204992	423	-3.103837
	424	-2.176615	424	-2.575135
	425	-2.025291	425	-3.347189
	426	-2.082584	426	-3.870718
	427	-2.576718	427	-3.923743
	428	-3.05852	428	-3.956735
	429	-3.642243	429	-2.845698
	430	-4.302997	430	-2.593246
	431	-4.696183	431	-2.88111
	432	-5.170775	432	-2.986959
	433	-4.850357	433	-2.808561
	434	-4.47161	434	-2.646003
	435	-4.394574	435	-1.533397
	436	-3.676526	436	-1.144068
	437	-3.563578	437	-1.660378
	438	-3.278527	438	-2.06678
	439	-2.694148	439	-2.158697
	440	-1.918079	440	-1.276909
	441	-1.604386	441	-1.274412
	442	-1.735831	442	-1.828695
	443	-1.873671	443	-1.644809
	444	-2.654897	444	-2.366062
	445	-2.91432	445	-2.423464
	446	-2.884984	446	-2.005965
	447	-4.051262	447	-1.990176
	448	-4.209971	448	-2.11695
	449	-5.186129	449	-2.311975
	450	-4.866035	450	-2.059066
	451	-5.015595	451	-1.675292
	452	-4.509493	452	-1.547267
	453	-4.193411	453	-1.613966
	454	-3.772719	454	-2.156653
	455	-2.9024	455	-2.085953
	456	-2.006728	456	-1.768083
	457	-1.669592	457	-1.250248
	458	-1.479865	458	-1.139879
	459	-1.826628	459	-1.388506
	460	-1.86762	460	-1.965854
	461	-2.248971	461	-1.971638
	462	-2.238713	462	-1.262169
	463	-3.002774	463	-1.035974
	464	-4.034997	464	-.7781249
	465	-4.385718	465	-1.087652
	466	-4.830428	466	-1.198606
	467	-4.427978	467	-.3805422
	468	-4.580262	468	-.1039296
	469	-4.458694	469	.4870799
	470	-4.040061	470	.2690839
	471	-3.640237	471	-.2456892
	472	-3.013074	472	.3785553
	473	-2.507374	473	.7241814
	474	-1.663083	474	1.353501
	475	-1.32443	475	.5206703
	476	-1.449769	476	.1447863
	477	-1.424303	477	-.1243674
	478	-1.217862	478	-6.64706E-03
	479	-1.548198	479	.8836138
	480	-1.702827	480	1.586111
	481	-3.009432	481	1.427764
	482	-3.69363	482	1.209063
	483	-3.840019	483	.9884421
	484	-3.567129	484	1.179636
	485	-2.945494	485	1.127923
	486	-2.499093	486	1.751474
	487	-2.298151	487	1.452283
	488	-2.243051	488	.5682613
	489	-1.514546	489	1.177709
	490	-.5172894	490	1.365067
	491	-.3193574	491	1.374536
