# Supplementary material for: A single Musashi gene allele is sufficient to maintain mouse photoreceptor cells
Source: PLoS One. 2026 May 14;21(5):e0338576. doi: 10.1371/journal.pone.0338576 (PMC13175383; doi:10.1371/journal.pone.0338576)
Supplement: S3 File — (ZIP) [file pone.0338576.s012.zip › Supplementary_data_1_RawERG_data_and_R-code/6th batch/D112_Msi TKO_ROD_082925.CSV]

Information	Record_No	5015	Record_No	5016	Record_No	5017	Record_No	5018	Record_No	5019	Record_No	5020	Record_No	5021	Record_No	5022
	Animal ID	1251	Animal ID	1251	Animal ID	1251	Animal ID	1251	Animal ID	1251	Animal ID	1251	Animal ID	1251	Animal ID	1251
	Session		Session		Session		Session		Session		Session		Session		Session
	Species/Breed		Species/Breed		Species/Breed		Species/Breed		Species/Breed		Species/Breed		Species/Breed		Species/Breed
	Study protocol #		Study protocol #		Study protocol #		Study protocol #		Study protocol #		Study protocol #		Study protocol #		Study protocol #
	Birthdate	Dec/30/1899	Birthdate	Dec/30/1899	Birthdate	Dec/30/1899	Birthdate	Dec/30/1899	Birthdate	Dec/30/1899	Birthdate	Dec/30/1899	Birthdate	Dec/30/1899	Birthdate	Dec/30/1899
	TestDate	Aug/29/2025	TestDate	Aug/29/2025	TestDate	Aug/29/2025	TestDate	Aug/29/2025	TestDate	Aug/29/2025	TestDate	Aug/29/2025	TestDate	Aug/29/2025	TestDate	Aug/29/2025
	TestTime	16:15:57	TestTime	16:15:57	TestTime	16:17:24	TestTime	16:17:24	TestTime	16:20:07	TestTime	16:20:07	TestTime	16:20:55	TestTime	16:20:55
	Protocol	ABI ROD	Protocol	ABI ROD	Protocol	ABI ROD	Protocol	ABI ROD	Protocol	ABI ROD	Protocol	ABI ROD	Protocol	ABI ROD	Protocol	ABI ROD
	Step_No	1	Step_No	1	Step_No	3	Step_No	3	Step_No	6	Step_No	6	Step_No	8	Step_No	8
	Label	R	Label	L	Label	R	Label	L	Label	R	Label	L	Label	R	Label	L
	Stimulus	Scotopic WHT -40dB Flash	Stimulus	Scotopic WHT -40dB Flash	Stimulus	Scotopic WHT -24dB Flash	Stimulus	Scotopic WHT -24dB Flash	Stimulus	Scotopic WHT -12dB Flash	Stimulus	Scotopic WHT -12dB Flash	Stimulus	Scotopic WHT -4dB Flash	Stimulus	Scotopic WHT -4dB Flash
	Low cut (Hz)	0.3	Low cut (Hz)	0.3	Low cut (Hz)	0.3	Low cut (Hz)	0.3	Low cut (Hz)	0.3	Low cut (Hz)	0.3	Low cut (Hz)	0.3	Low cut (Hz)	0.3
	High cut (Hz)	500	High cut (Hz)	500	High cut (Hz)	500	High cut (Hz)	500	High cut (Hz)	500	High cut (Hz)	500	High cut (Hz)	500	High cut (Hz)	500
	Notch	OFF	Notch	OFF	Notch	OFF	Notch	OFF	Notch	OFF	Notch	OFF	Notch	OFF	Notch	OFF
Cursor #	5015 Time	5015 Amp	5016 Time	5016 Amp	5017 Time	5017 Amp	5018 Time	5018 Amp	5019 Time	5019 Amp	5020 Time	5020 Amp	5021 Time	5021 Amp	5022 Time	5022 Amp
1
2
3
4
5
6
7
8
9
10
Wave Data	5015 Time	5015 Amp	5016 Time	5016 Amp	5017 Time	5017 Amp	5018 Time	5018 Amp	5019 Time	5019 Amp	5020 Time	5020 Amp	5021 Time	5021 Amp	5022 Time	5022 Amp
	-20	23.32376	-20	4.923349	-20	-2.154362	-20	3.492269	-20	4.471264	-20	7.039744	-20	-3.656195E-03	-20	4.550299
	-19	25.34399	-19	5.228789	-19	-2.672543	-19	3.685545	-19	5.229322	-19	7.73711	-19	-1.770392E-02	-19	5.070685
	-18	27.52395	-18	5.683817	-18	-3.088629	-18	4.299976	-18	5.838575	-18	8.405691	-18	-.2694396	-18	5.280654
	-17	29.41743	-17	6.226647	-17	-3.936888	-17	4.570662	-17	6.631826	-17	9.236979	-17	-.567125	-17	5.277162
	-16	31.21879	-16	6.391759	-16	-5.101221	-16	4.072648	-16	7.690715	-16	10.72494	-16	-.9093787	-16	5.082465
	-15	32.27779	-15	6.370954	-15	-5.924361	-15	3.670511	-15	8.309965	-15	11.66178	-15	-.7965448	-15	5.524573
	-14	28.91196	-14	5.87054	-14	-3.178981	-14	3.294792	-14	7.659069	-14	8.964456	-14	-.8015323	-14	4.503672
	-13	31.02559	-13	5.382769	-13	-4.676703	-13	3.918971	-13	7.314423	-13	10.34854	-13	-.4986161	-13	5.186055
	-12	32.95063	-12	7.533727	-12	-4.454192	-12	5.84048	-12	7.531116	-12	10.3403	-12	-.6805885	-12	5.270399
	-11	33.34265	-11	7.157308	-11	-6.616263	-11	4.865036	-11	8.27795	-11	12.80818	-11	-2.05093	-11	4.776332
	-10	34.36531	-10	6.31885	-10	-8.56959	-10	2.222741	-10	10.00103	-10	14.63182	-10	-1.872951	-10	5.662322
	-9	33.07058	-9	5.962531	-9	-8.050439	-9	1.881046	-9	9.076204	-9	12.87738	-9	1.125349	-9	7.74866
	-8	34.74258	-8	5.220265	-8	-8.429758	-8	2.952713	-8	10.88216	-8	14.88467	-8	.752286	-8	6.90405
	-7	35.26093	-7	4.745108	-7	-7.799921	-7	4.26759	-7	10.31991	-7	14.37948	-7	-.3405401	-7	5.522954
	-6	37.74151	-6	6.116838	-6	-7.612688	-6	5.177068	-6	8.197336	-6	11.96937	-6	-2.540468	-6	6.944268
	-5	38.17402	-5	5.477153	-5	-6.715387	-5	6.417399	-5	7.668581	-5	12.15045	-5	-4.322627	-5	3.387824
	-4	38.9425	-4	5.7799	-4	-5.539336	-4	5.885828	-4	8.067665	-4	13.67372	-4	-5.324365	-4	1.444699
	-3	39.7918	-3	4.681382	-3	-4.603806	-3	5.161047	-3	7.758177	-3	12.71818	-3	-6.425058	-3	2.40353
	-2	39.72158	-2	5.714559	-2	-3.772925	-2	5.754398	-2	4.569456	-2	10.79713	-2	-5.051467	-2	2.575984
	-1	40.64065	-1	6.189981	-1	-4.628652	-1	6.552354	-1	2.124336	-1	10.75658	-1	-3.781007	-1	3.897988
	0	40.27526	0	5.924194	0	-6.794567	0	5.476097	0	.3468813	0	6.710864	0	-3.666404	0	4.832482
	1	43.05497	1	5.970637	1	-7.670856	1	5.096513	1	-3.19528	1	3.062146	1	-4.688287	1	5.918803
	2	41.09274	2	4.64677	2	-9.428597	2	3.541424	2	-4.142145	2	1.907551	2	-3.75036	2	3.527341
	3	43.23191	3	3.942357	3	-10.95366	3	2.472137	3	-5.251384	3	4.112098	3	-5.877399	3	2.796428
	4	42.44076	4	2.935928	4	-10.54271	4	4.620991	4	-4.455791	4	3.563954	4	-7.667264	4	3.071144
	5	44.70343	5	5.335972	5	-11.65306	5	4.016255	5	-5.95932	5	1.697746	5	-12.1115	5	-3.113395
	6	45.20099	6	6.207969	6	-13.02099	6	4.16952	6	-5.195377	6	1.05647	6	-24.34069	6	-12.83416
	7	45.13523	7	5.66613	7	-13.04772	7	3.074217	7	-7.946638	7	-2.850474	7	-43.20966	7	-29.67423
	8	44.81834	8	5.458188	8	-13.21858	8	4.614945	8	-11.09372	8	-6.647949	8	-64.68598	8	-51.6617
	9	44.1375	9	3.488846	9	-14.09958	9	2.082953	9	-12.84339	9	-8.891463	9	-91.01616	9	-79.08232
	10	43.60517	10	3.294033	10	-13.70671	10	2.552605	10	-16.92388	10	-15.32355	10	-117.2643	10	-104.0393
	11	43.6776	11	4.12615	11	-9.809278	11	5.41427	11	-24.7041	11	-22.87732	11	-141.2488	11	-126.0948
	12	43.74461	12	4.56386	12	-9.019279	12	5.341607	12	-33.36063	12	-31.16633	12	-163.803	12	-144.8356
	13	43.94637	13	5.187752	13	-8.829045	13	4.208575	13	-41.24098	13	-39.66119	13	-178.8528	13	-158.0009
	14	45.09121	14	4.638771	14	-8.597119	14	3.631237	14	-51.60164	14	-50.18044	14	-185.9019	14	-161.1086
	15	43.3993	15	4.144147	15	-9.924529	15	1.896395	15	-61.14486	15	-60.74392	15	-183.682	15	-159.533
	16	42.66944	16	3.267764	16	-11.43757	16	-9.778204E-02	16	-70.11337	16	-69.52361	16	-181.7721	16	-158.0038
	17	43.0977	17	3.698693	17	-13.41047	17	-1.617649	17	-79.66824	17	-79.80499	17	-180.1476	17	-153.6817
	18	44.07523	18	3.294479	18	-15.86693	18	-3.88745	18	-88.06752	18	-90.25275	18	-179.1606	18	-150.948
	19	45.2825	19	4.070678	19	-17.01954	19	-5.019714	19	-97.336	19	-100.3444	19	-166.7375	19	-127.4171
	20	45.74871	20	2.808838	20	-19.08106	20	-4.871424	20	-104.5289	20	-109.3995	20	-104.5934	20	-53.78636
	21	46.87267	21	2.177934	21	-19.19915	21	-4.405577	21	-115.8611	21	-122.7074	21	-13.2518	21	36.73707
	22	47.70763	22	2.657987	22	-21.14828	22	-3.705714	22	-129.0394	22	-138.3764	22	45.64646	22	88.10017
	23	46.50381	23	3.125009	23	-23.49994	23	-5.010632	23	-146.0695	23	-158.6396	23	67.39543	23	99.3351
	24	46.92001	24	3.439183	24	-25.0881	24	-7.694732	24	-155.3127	24	-161.9348	24	68.67097	24	79.23845
	25	47.3243	25	3.651921	25	-26.99222	25	-10.89931	25	-130.467	25	-121.5279	25	43.45145	25	27.75703
	26	46.32362	26	1.635393	26	-28.6456	26	-15.46833	26	-65.90739	26	-39.00571	26	5.63161	26	-14.9546
	27	45.81886	27	1.416489	27	-32.51617	27	-22.10235	27	16.58303	27	51.49324	27	28.06758	27	37.93265
	28	44.45853	28	1.734748	28	-39.01361	28	-27.53395	28	74.39201	28	107.8701	28	135.1903	28	169.337
	29	45.00779	29	.4930962	29	-40.13705	29	-21.01587	29	92.45051	29	113.1095	29	232.5938	29	267.6435
	30	44.01471	30	1.900905	30	-21.8282	30	11.15781	30	73.8952	30	73.21007	30	289.5174	30	301.9623
	31	44.35	31	1.126688	31	15.25518	31	62.84595	31	41.27515	31	38.16306	31	308.8014	31	286.8163
	32	44.91909	32	1.80811	32	64.2672	32	114.9502	32	63.96714	32	101.2989	32	300.016	32	246.2081
	33	44.08512	33	2.832274	33	106.1514	33	145.3987	33	172.7608	33	238.9906	33	261.407	33	190.7425
	34	44.91773	34	2.81314	34	121.5273	34	144.8934	34	277.7621	34	341.3525	34	207.2527	34	138.0229
	35	46.26008	35	4.062156	35	108.5458	35	121.3781	35	323.8307	35	375.5191	35	158.6008	35	103.3451
	36	45.59084	36	2.519143	36	84.10159	36	114.1298	36	321.856	36	351.6236	36	133.7939	36	104.144
	37	47.17417	37	2.192936	37	87.41924	37	158.1972	37	291.9907	37	292.2334	37	141.0307	37	133.1744
	38	47.55431	38	2.245445	38	145.3356	38	240.7199	38	247.1792	38	225.2229	38	162.7758	38	164.9432
	39	46.96316	39	2.113703	39	225.2121	39	325.2271	39	210.1554	39	182.2479	39	183.9262	39	184.3836
	40	47.77937	40	1.295194	40	275.9177	40	367.0992	40	199.0576	40	180.9655	40	198.2395	40	191.6944
	41	47.96858	41	1.557606	41	284.1736	41	357.843	41	211.8246	41	211.5299	41	208.8863	41	192.5362
	42	47.54883	42	1.783113	42	263.9713	42	313.5019	42	236.4677	42	246.5124	42	212.4348	42	187.732
	43	47.70497	43	2.334229	43	223.6166	43	260.4366	43	252.2494	43	265.2467	43	212.5097	43	183.156
	44	48.75494	44	3.541385	44	185.5666	44	228.7867	44	256.2025	44	266.686	44	210.6671	44	183.1747
	45	48.69541	45	5.324513	45	172.8682	45	227.0172	45	252.6763	45	259.5785	45	207.4885	45	181.3292
	46	49.12339	46	5.711164	46	192.3968	46	256.5734	46	244.7073	46	248.5283	46	204.6748	46	180.6271
	47	48.89037	47	6.679435	47	226.826	47	295.4144	47	237.1151	47	239.2352	47	202.4329	47	180.5482
	48	50.13108	48	8.095697	48	254.9964	48	322.3368	48	231.889	48	233.6806	48	200.78	48	178.5754
	49	52.91306	49	9.92489	49	265.0669	49	330.8839	49	230.8138	49	235.3311	49	199.776	49	175.4728
	50	52.7418	50	11.10959	50	261.0323	50	323.5815	50	233.2493	50	236.5861	50	198.2328	50	174.8583
	51	54.14088	51	11.6107	51	250.9368	51	311.0831	51	235.9088	51	236.8596	51	198.261	51	175.2702
	52	57.74488	52	15.13863	52	243.3692	52	300.7669	52	234.882	52	237.7244	52	197.3076	52	175.2062
	53	59.87981	53	16.62988	53	237.6755	53	295.1527	53	232.6133	53	236.6108	53	196.0276	53	176.7034
	54	61.60999	54	17.35833	54	239.2209	54	297.4576	54	230.4651	54	234.2008	54	195.8705	54	176.6714
	55	62.75866	55	18.67686	55	242.281	55	302.0391	55	229.4426	55	233.1139	55	197.695	55	176.9091
	56	65.01186	56	22.62505	56	247.539	56	306.2474	56	232.7036	56	234.1452	56	196.6145	56	175.9574
	57	66.64443	57	24.96632	57	249.6331	57	309.2169	57	232.1126	57	233.4362	57	196.6743	57	175.991
	58	68.3552	58	28.2065	58	249.2134	58	308.5145	58	229.9183	58	232.6443	58	200.0171	58	177.6
	59	71.5313	59	29.40193	59	248.1458	59	307.9442	59	228.8481	59	233.1357	59	199.4155	59	176.5866
	60	73.66238	60	32.55332	60	246.5006	60	308.9194	60	225.9083	60	230.6689	60	200.2124	60	177.6385
	61	76.36249	61	35.99855	61	247.7866	61	307.4348	61	223.8872	61	226.779	61	199.2851	61	178.1341
	62	78.19974	62	38.29366	62	248.7514	62	303.8164	62	220.0825	62	224.0938	62	197.9711	62	177.598
	63	79.39548	63	40.55796	63	251.2194	63	301.6484	63	216.028	63	222.1283	63	194.8396	63	174.8023
	64	80.81577	64	43.41787	64	250.936	64	300.8013	64	211.0479	64	218.6131	64	191.999	64	172.4024
	65	81.39757	65	44.59837	65	250.597	65	301.0429	65	206.4135	65	216.8963	65	190.1478	65	170.1923
	66	82.49731	66	47.3145	66	249.1748	66	301.9129	66	206.4396	66	216.35	66	184.441	66	166.4232
	67	83.27276	67	49.22007	67	248.3386	67	300.4352	67	204.1525	67	212.2068	67	180.609	67	163.3011
	68	85.6277	68	50.26955	68	245.695	68	298.729	68	202.5917	68	209.4231	68	177.0194	68	161.081
	69	86.27142	69	51.81647	69	244.511	69	297.9243	69	200.308	69	208.3887	69	173.9042	69	156.6074
	70	90.14655	70	54.10737	70	245.0459	70	300.0063	70	196.2845	70	204.1635	70	169.7648	70	156.0526
	71	93.61385	71	56.10519	71	245.0377	71	300.5949	71	189.1559	71	197.3367	71	166.7317	71	154.1993
	72	97.39378	72	58.50328	72	245.3414	72	301.4563	72	182.6915	72	190.8231	72	160.2669	72	151.8384
	73	99.09196	73	61.02555	73	246.3374	73	303.9936	73	179.9814	73	186.491	73	152.3786	73	147.9255
	74	101.0301	74	63.36314	74	246.5984	74	305.286	74	173.9486	74	178.9926	74	148.8062	74	144.8131
	75	101.9821	75	64.94635	75	246.9179	75	305.8564	75	166.6772	75	173.2855	75	145.299	75	142.985
	76	102.8839	76	66.779	76	245.707	76	306.3119	76	162.0949	76	168.938	76	143.8295	76	141.3346
	77	101.333	77	67.34024	77	243.9739	77	303.9203	77	156.5838	77	161.9529	77	143.7136	77	143.2172
	78	100.1126	78	67.02556	78	239.8963	78	297.6432	78	151.0709	78	157.2779	78	143.8028	78	144.5618
	79	99.05869	79	66.34657	79	234.3088	79	287.8679	79	147.7142	79	153.852	79	143.9913	79	143.7811
	80	99.79739	80	66.8632	80	232.1448	80	281.2231	80	145.7554	80	152.0622	80	143.8668	80	142.6967
	81	98.90112	81	66.41213	81	232.9152	81	277.1555	81	140.8985	81	147.1425	81	143.5928	81	142.7849
	82	100.0958	82	67.53133	82	230.7322	82	273.1382	82	137.5153	82	145.4296	82	143.8634	82	141.1585
	83	100.1688	83	67.36539	83	230.6013	83	271.9879	83	135.3543	83	142.8173	83	141.5123	83	137.7934
	84	98.89092	84	67.44627	84	227.6892	84	268.4168	84	131.6123	84	138.1059	84	140.2564	84	135.1045
	85	97.33003	85	68.33837	85	224.7003	85	263.1273	85	131.3036	85	136.7464	85	137.6974	85	131.3688
	86	97.1945	86	68.16193	86	222.0679	86	259.7263	86	129.1817	86	134.7219	86	134.0363	86	126.9221
	87	98.01891	87	67.25927	87	216.7902	87	256.5141	87	126.663	87	132.2855	87	130.1092	87	125.2514
	88	98.33048	88	67.07504	88	214.2585	88	253.9919	88	122.6975	88	129.8233	88	128.1741	88	123.5112
	89	98.07681	89	65.26338	89	210.5054	89	252.6331	89	121.5334	89	128.4098	89	123.343	89	121.5085
	90	98.55312	90	64.13367	90	205.3998	90	247.7247	90	121.591	90	126.1187	90	118.9772	90	117.8946
	91	99.8104	91	62.43334	91	201.3612	91	244.3309	91	118.2486	91	122.1711	91	116.89	91	116.8831
	92	100.5265	92	61.64576	92	199.6175	92	240.3526	92	117.0954	92	122.7722	92	113.8151	92	113.0196
	93	99.98842	93	64.19907	93	197.1221	93	237.5019	93	114.5617	93	120.7321	93	111.8473	93	109.9988
	94	99.01871	94	65.79814	94	195.0777	94	234.7796	94	112.4655	94	117.6045	94	110.0185	94	111.122
	95	97.59284	95	67.94742	95	194.0191	95	230.6143	95	112.1679	95	116.443	95	109.9405	95	111.4551
	96	96.19197	96	67.03972	96	192.9651	96	225.9256	96	111.7813	96	116.8809	96	108.4003	96	107.9929
	97	94.29759	97	65.51146	97	191.7259	97	222.4037	97	109.4605	97	114.0913	97	105.125	97	108.2341
	98	92.74776	98	63.6694	98	190.4492	98	217.5302	98	105.5774	98	110.2203	98	102.0417	98	106.3165
	99	92.48639	99	62.06641	99	187.5828	99	214.5181	99	102.6944	99	107.9328	99	98.11149	99	101.0005
	100	90.83202	100	61.60142	100	184.2143	100	207.3723	100	99.32848	100	101.4262	100	93.59941	100	96.59813
	101	90.39671	101	59.91665	101	179.3166	101	203.8928	101	93.80292	101	95.22099	101	89.92032	101	95.78273
	102	89.14729	102	58.04927	102	173.7906	102	196.5942	102	88.50587	102	91.03745	102	85.58485	102	90.94203
	103	89.00426	103	57.85066	103	169.2386	103	190.4894	103	86.89468	103	89.2902	103	83.93377	103	89.1195
	104	88.88941	104	57.69158	104	164.9016	104	186.9873	104	83.52263	104	84.02466	104	81.80299	104	89.88749
	105	87.01076	105	58.19553	105	162.1114	105	184.2349	105	79.56525	105	80.64754	105	79.98588	105	87.4285
	106	84.92669	106	56.66367	106	158.1129	106	182.2232	106	78.88161	106	80.82848	106	77.16512	106	84.26308
	107	82.87065	107	55.31089	107	157.4155	107	178.5808	107	75.90708	107	76.98803	107	74.73306	107	80.73387
	108	81.84615	108	52.98606	108	154.9675	108	176.6574	108	72.96034	108	72.88847	108	71.81506	108	77.82939
	109	78.87464	109	49.0721	109	152.8247	109	172.6718	109	71.2235	109	71.49809	109	68.95891	109	76.48539
	110	76.9791	110	46.60503	110	152.3262	110	172.0639	110	65.77428	110	69.00697	110	68.93925	110	74.24584
	111	75.71818	111	43.08881	111	150.8643	111	170.3119	111	63.92043	111	65.97943	111	67.96938	111	74.4309
	112	73.30112	112	40.3931	112	148.8806	112	164.5925	112	61.55585	112	64.2498	112	66.15007	112	73.52178
	113	69.82523	113	38.11661	113	148.5196	113	161.1339	113	60.85621	113	62.87441	113	64.41456	113	70.61598
	114	69.56612	114	39.40372	114	148.4185	114	158.3817	114	58.42892	114	61.81724	114	66.24295	114	70.63668
	115	67.7616	115	40.93313	115	145.4816	115	155.2475	115	56.14899	115	60.03984	115	66.82385	115	70.37559
	116	66.10585	116	42.65182	116	142.673	116	152.1245	116	53.76077	116	59.37636	116	60.40306	116	68.70405
	117	64.83638	117	43.59974	117	139.6095	117	148.2529	117	51.77022	117	54.40308	117	55.71637	117	68.10995
	118	63.6689	118	42.13671	118	135.0049	118	142.4438	118	49.35809	118	51.38364	118	52.66825	118	66.59473
	119	62.44225	119	38.81039	119	131.8521	119	138.7517	119	46.18863	119	49.3204	119	45.46181	119	61.55278
	120	63.77158	120	36.06682	120	128.2159	120	135.3317	120	42.43781	120	45.38646	120	42.08807	120	56.8535
	121	64.31366	121	32.11332	121	126.0097	121	133.4316	121	38.64121	121	40.06163	121	38.82394	121	55.81699
	122	65.16197	122	31.81165	122	123.9902	122	130.7441	122	33.7667	122	36.68774	122	36.06794	122	54.42661
	123	65.36595	123	29.81628	123	121.4535	123	126.9678	123	32.18575	123	34.19547	123	33.54352	123	54.69146
	124	64.81541	124	28.07429	124	118.6593	124	124.7558	124	29.96469	124	32.39143	124	33.61337	124	51.60941
	125	64.65071	125	28.1693	125	117.0705	125	120.4978	125	28.74474	125	32.09488	125	31.75514	125	50.07569
	126	62.97567	126	24.43399	126	116.3722	126	118.8207	126	27.16752	126	32.00441	126	29.28298	126	46.04072
	127	61.15389	127	22.79553	127	113.2372	127	113.7476	127	22.54886	127	28.70575	127	27.0948	127	46.21679
	128	60.95042	128	21.78877	128	111.7831	128	110.7609	128	19.94129	128	24.8439	128	26.57282	128	44.85198
	129	60.07399	129	21.12614	129	109.68	129	105.9111	129	18.87462	129	23.18579	129	24.76548	129	42.78182
	130	60.46843	130	19.99875	130	109.4338	130	101.3465	130	17.70851	130	21.69128	130	22.06172	130	39.89301
	131	61.40646	131	18.50679	131	107.1632	131	99.76062	131	14.80646	131	20.16431	131	20.12717	131	39.87886
	132	60.38879	132	17.2631	132	104.5986	132	97.65838	132	12.4823	132	19.25064	132	18.96175	132	40.39624
	133	61.10237	133	17.28937	133	103.3045	133	93.05103	133	10.27632	133	16.08892	133	15.44238	133	38.4682
	134	61.95507	134	14.4718	134	97.04665	134	88.95432	134	6.250752	134	10.47418	134	13.6311	134	38.40858
	135	60.32168	135	10.62297	135	94.21414	135	85.4277	135	3.578937	135	9.669719	135	10.47722	135	36.13953
	136	60.65214	136	7.925546	136	90.21133	136	79.4087	136	2.839587	136	9.204838	136	7.19173	136	36.0798
	137	59.508	137	6.429587	137	86.25266	137	78.48814	137	2.206877	137	7.788911	137	4.82364	137	34.70174
	138	58.82482	138	5.603306	138	85.60609	138	76.80791	138	-1.617073	138	4.939727	138	5.459589	138	35.42677
	139	56.27057	139	1.861418	139	82.32114	139	73.75533	139	-2.999209	139	3.263478	139	2.967631	139	33.90362
	140	53.72031	140	1.494031	140	79.43694	140	70.6252	140	-3.560256	140	.7984066	140	-.6192315	140	31.6948
	141	51.16644	141	.9436854	141	75.48295	141	66.34374	141	-5.297253	141	-1.959106	141	-.6502402	141	30.08329
	142	50.31979	142	-.9564818	142	75.03691	142	63.51249	142	-6.325009	142	-1.163866	142	-1.647619	142	26.66051
	143	48.85774	143	-2.927247	143	72.50955	143	61.2798	143	-7.044908	143	-1.587195	143	-3.45284	143	24.62081
	144	47.81663	144	-1.983277	144	70.3794	144	58.5103	144	-8.125671	144	-4.811365	144	-4.269996	144	23.84774
	145	45.1879	145	-3.350132	145	68.299	145	55.23633	145	-10.29471	145	-6.261064	145	-4.795132	145	21.65331
	146	42.83853	146	-4.151252	146	67.61601	146	51.61116	146	-9.495657	146	-4.667055	146	-4.43312	146	22.46198
	147	41.57362	147	-5.067786	147	67.78231	147	49.81788	147	-9.374593	147	-4.814867	147	-4.206162	147	23.25097
	148	40.47569	148	-7.101172	148	65.22701	148	46.41961	148	-11.21123	148	-5.918484	148	-1.786907	148	23.36322
	149	39.75998	149	-7.790539	149	62.79915	149	44.25195	149	-10.41318	149	-5.325964	149	-1.831175	149	24.45386
	150	39.84098	150	-9.275353	150	58.47752	150	41.77028	150	-12.1618	150	-6.41619	150	-5.17585	150	25.11056
	151	39.31895	151	-9.661956	151	56.66233	151	39.63667	151	-14.76346	151	-9.53153	151	-8.162922	151	24.16224
	152	38.63023	152	-10.80949	152	51.62833	152	31.58848	152	-15.70659	152	-9.729292	152	-10.81792	152	22.94805
	153	38.07473	153	-12.14331	153	47.76623	153	28.70127	153	-18.26987	153	-11.89324	153	-12.4319	153	21.39064
	154	37.96223	154	-12.36839	154	45.29369	154	27.11244	154	-19.64631	154	-14.19957	154	-11.76749	154	21.61974
	155	35.19215	155	-12.57475	155	44.00087	155	26.17756	155	-23.67329	155	-16.36236	155	-10.48955	155	22.13951
	156	32.97514	156	-16.24796	156	40.88911	156	25.45166	156	-23.21911	156	-15.2599	156	-10.48031	156	22.80755
	157	30.50758	157	-17.93699	157	37.87855	157	20.9451	157	-24.2949	157	-17.44973	157	-13.33987	157	23.6493
	158	29.55023	158	-17.43878	158	35.9109	158	18.26122	158	-25.54469	158	-18.56022	158	-14.44705	158	21.21729
	159	27.80222	159	-18.95393	159	34.7181	159	16.00599	159	-25.01242	159	-17.43779	159	-17.01262	159	16.99687
	160	26.80196	160	-19.06989	160	33.1516	160	12.94828	160	-25.79614	160	-18.00937	160	-18.96609	160	15.15168
	161	26.00894	161	-19.53814	161	32.84673	161	12.46149	161	-26.47418	161	-20.43707	161	-19.70623	161	15.56821
	162	23.34996	162	-20.41238	162	30.7581	162	8.22167	162	-26.83328	162	-21.27514	162	-19.18927	162	15.40989
	163	22.67519	163	-21.62393	163	31.04496	163	7.747722	163	-27.37762	163	-21.46935	163	-18.56718	163	13.51805
	164	22.31328	164	-22.42294	164	29.48244	164	4.441999	164	-27.02029	164	-20.53183	164	-17.33116	164	14.02186
	165	21.77124	165	-23.00111	165	28.33087	165	3.231939	165	-29.91246	165	-21.69385	165	-17.34647	165	12.72145
	166	21.40355	166	-21.64489	166	25.14569	166	-.1366313	166	-30.43991	166	-20.99027	166	-18.98004	166	11.851
	167	21.2962	167	-22.80742	167	22.13879	167	-3.684696	167	-32.28367	167	-25.28374	167	-18.67935	167	10.97816
	168	22.57418	168	-22.57356	168	20.38027	168	-5.178136	168	-31.87288	168	-26.17785	168	-19.7429	168	10.24569
	169	21.71856	169	-25.47985	169	18.53393	169	-8.034565	169	-32.39951	169	-24.78967	169	-21.16567	169	8.808788
	170	21.1373	170	-25.04842	170	15.70183	170	-10.02402	170	-31.91887	170	-25.2156	170	-21.08088	170	9.520099
	171	22.08718	171	-24.97015	171	13.07587	171	-11.94775	171	-34.40588	171	-27.36522	171	-21.81166	171	10.10771
	172	22.98744	172	-25.48767	172	9.589036	172	-14.05503	172	-36.12324	172	-27.57699	172	-22.64466	172	9.929681
	173	21.52765	173	-25.84294	173	5.142727	173	-18.98678	173	-35.26393	173	-27.34389	173	-23.39499	173	9.7274
	174	21.03496	174	-26.65676	174	2.679831	174	-20.11661	174	-37.66471	174	-30.06494	174	-23.57047	174	9.256973
	175	20.90032	175	-28.00117	175	1.46263	175	-23.49625	175	-38.17909	175	-30.5204	175	-23.53976	175	8.847677
	176	18.69094	176	-28.59647	176	1.866412	176	-24.13675	176	-39.21049	176	-30.61455	176	-27.08423	176	7.259139
	177	18.70818	177	-28.85833	177	1.04683	177	-23.17057	177	-39.40245	177	-32.30701	177	-29.2163	177	5.457841
	178	17.73025	178	-29.62449	178	.1497696	178	-25.87848	178	-39.40792	178	-32.38415	178	-31.28071	178	4.191834
	179	16.01686	179	-29.96335	179	-.3384016	179	-27.86948	179	-38.82713	179	-30.94353	179	-33.63173	179	-8.310378E-02
	180	15.88259	180	-30.46634	180	-.5107391	180	-28.49981	180	-36.7416	180	-29.55883	180	-34.4168	180	-3.221138
	181	15.99587	181	-30.12965	181	-1.011608	181	-28.86669	181	-37.60665	181	-29.00582	181	-33.5093	181	-1.57738
	182	16.65291	182	-30.52308	182	-2.782891	182	-31.49741	182	-37.7502	182	-28.72715	182	-32.10481	182	-.7808071
	183	15.83292	183	-30.24735	183	-6.045659	183	-33.07121	183	-36.0628	183	-28.22771	183	-31.66424	183	-2.188505
	184	16.27134	184	-29.6427	184	-8.855241	184	-36.86524	184	-36.08218	184	-30.1526	184	-31.99727	184	-2.223897
	185	15.84338	185	-29.94742	185	-10.05933	185	-38.62118	185	-35.32602	185	-29.46936	185	-33.22913	185	-2.338361
	186	14.14665	186	-31.9039	186	-12.78096	186	-40.0639	186	-36.16587	186	-27.9123	186	-33.22669	186	-4.112725
	187	14.3442	187	-31.78247	187	-12.90756	187	-39.32731	187	-36.65019	187	-28.62893	187	-33.42085	187	-4.395707
	188	14.31542	188	-32.47616	188	-16.72211	188	-40.45007	188	-38.45882	188	-30.23497	188	-34.64195	188	-5.295613
	189	13.844	189	-32.13144	189	-20.69623	189	-45.16193	189	-39.62985	189	-31.1031	189	-36.31416	189	-6.855847
	190	13.87545	190	-31.455	190	-26.08379	190	-49.40606	190	-40.23476	190	-32.56264	190	-38.17507	190	-6.8491
	191	13.96056	191	-30.83788	191	-27.57011	191	-50.01752	191	-42.11699	191	-34.04537	191	-37.21879	191	-6.767825
	192	12.94123	192	-29.58245	192	-27.58258	192	-51.50819	192	-41.20842	192	-31.65616	192	-38.66692	192	-7.712083
	193	12.21254	193	-28.83969	193	-28.87261	193	-48.12787	193	-40.35306	193	-30.30099	193	-39.20341	193	-10.09221
	194	11.33326	194	-27.93014	194	-26.65779	194	-44.51747	194	-41.18206	194	-31.63995	194	-39.28867	194	-6.568449
	195	10.32235	195	-29.58632	195	-27.14337	195	-44.59646	195	-41.0616	195	-31.69832	195	-39.91734	195	-7.622708
	196	10.0281	196	-29.94892	196	-27.26826	196	-46.0449	196	-39.9128	196	-32.43163	196	-40.91172	196	-8.105613
	197	9.52146	197	-31.06491	197	-24.3223	197	-45.48256	197	-40.34957	197	-32.4999	197	-40.58817	197	-8.033634
	198	8.4775	198	-30.52246	198	-24.71896	198	-44.74768	198	-41.73018	198	-31.01136	198	-38.43553	198	-7.022871
	199	10.67632	199	-30.92397	199	-24.37849	199	-44.15954	199	-41.09922	199	-30.10324	199	-36.78343	199	-7.344756
	200	10.37197	200	-31.99851	200	-25.99693	200	-45.57555	200	-41.15618	200	-30.57836	200	-36.68887	200	-6.72036
	201	10.456	201	-32.03017	201	-27.42948	201	-48.57962	201	-40.91166	201	-32.31153	201	-35.53634	201	-5.636952
	202	10.65867	202	-33.20154	202	-29.62639	202	-50.08622	202	-40.70881	202	-30.78644	202	-38.46454	202	-9.281622
	203	10.91252	203	-33.19439	203	-32.34874	203	-50.72884	203	-40.09702	203	-30.88254	203	-40.431	203	-11.42552
	204	11.53785	204	-32.28448	204	-32.7546	204	-49.30039	204	-38.45255	204	-31.8996	204	-42.04566	204	-12.77958
	205	13.22293	205	-31.9684	205	-33.95401	205	-49.41806	205	-39.52012	205	-32.62264	205	-40.83979	205	-13.07975
	206	11.01515	206	-32.15562	206	-35.69308	206	-48.94678	206	-38.69235	206	-31.0437	206	-42.60122	206	-14.05381
	207	10.62082	207	-30.89572	207	-37.13252	207	-48.52497	207	-39.12181	207	-32.00272	207	-43.80112	207	-12.61825
	208	9.119864	208	-31.30317	208	-34.45626	208	-47.23835	208	-41.69257	208	-33.87354	208	-39.44349	208	-11.17695
	209	8.465358	209	-32.26295	209	-34.66597	209	-47.55564	209	-42.4873	209	-33.41248	209	-39.616	209	-12.83242
	210	7.550786	210	-32.56316	210	-32.60239	210	-42.34413	210	-44.33909	210	-36.05925	210	-38.1582	210	-11.14418
	211	7.853024	211	-31.97157	211	-30.41073	211	-41.0302	211	-45.50161	211	-37.14425	211	-37.72601	211	-10.78902
	212	6.001167	212	-31.21386	212	-30.81862	212	-39.25018	212	-43.49973	212	-36.7536	212	-38.95939	212	-10.21081
	213	7.249047	213	-30.91858	213	-29.12498	213	-38.58538	213	-40.18786	213	-34.28771	213	-41.10268	213	-12.20738
	214	7.105379	214	-29.86599	214	-28.00153	214	-36.68819	214	-40.3321	214	-33.56581	214	-39.02599	214	-11.14507
	215	7.187441	215	-29.86839	215	-26.8961	215	-34.79911	215	-42.62478	215	-32.74923	215	-39.63839	215	-13.6256
	216	7.195418	216	-28.78554	216	-26.43363	216	-33.02172	216	-42.9078	216	-32.30446	216	-43.81847	216	-13.32277
	217	7.059854	217	-29.19702	217	-25.40103	217	-31.96974	217	-45.37511	217	-35.52204	217	-41.58193	217	-12.04534
	218	6.867552	218	-30.60297	218	-23.92148	218	-29.37577	218	-45.65379	218	-36.467	218	-38.93208	218	-10.36936
	219	6.448882	219	-32.00698	219	-24.90168	219	-28.76051	219	-45.89169	219	-34.3441	219	-37.06268	219	-10.39917
	220	6.789393	220	-32.26905	220	-24.7406	220	-30.54238	220	-47.25785	220	-34.84383	220	-39.75368	220	-10.80312
	221	7.397253	221	-31.19109	221	-24.79928	221	-29.69494	221	-48.56902	221	-37.79211	221	-40.3164	221	-8.780142
	222	7.3487	222	-30.37375	222	-26.93961	222	-28.84717	222	-48.91876	222	-38.3916	222	-40.52065	222	-10.08511
	223	8.666372	223	-27.89081	223	-28.37563	223	-30.79995	223	-45.89466	223	-36.95127	223	-42.08495	223	-13.12272
	224	9.03033	224	-29.67937	224	-28.10629	224	-30.20224	224	-45.91374	224	-37.66114	224	-43.19918	224	-14.87169
	225	8.124478	225	-29.5128	225	-27.41541	225	-29.60873	225	-46.34386	225	-35.55228	225	-43.47153	225	-15.45562
	226	6.540929	226	-30.64752	226	-25.81119	226	-29.17525	226	-46.46584	226	-34.67727	226	-43.03346	226	-16.13524
	227	8.075886	227	-29.43736	227	-25.606	227	-28.61609	227	-46.74509	227	-37.20159	227	-38.79681	227	-12.43717
	228	7.210394	228	-28.9015	228	-22.28281	228	-26.93517	228	-46.53677	228	-38.86562	228	-36.42884	228	-11.15619
	229	5.653397	229	-29.85187	229	-22.05195	229	-27.37082	229	-47.00592	229	-39.47237	229	-36.70049	229	-11.4403
	230	5.7305	230	-32.28877	230	-21.18887	230	-28.24479	230	-45.51582	230	-38.59027	230	-38.49122	230	-13.2504
	231	6.011664	231	-30.69359	231	-18.1387	231	-26.59239	231	-45.0528	231	-38.69688	231	-39.17801	231	-11.93135
	232	8.119884	232	-28.16584	232	-18.0365	232	-27.10083	232	-44.41598	232	-36.44491	232	-37.69388	232	-12.62713
	233	8.31988	233	-29.11883	233	-18.3725	233	-24.87877	233	-42.09937	233	-33.88016	233	-38.74195	233	-13.19541
	234	10.79617	234	-25.81419	234	-18.99197	234	-25.79147	234	-43.49318	234	-35.71901	234	-41.45982	234	-12.32319
	235	10.65141	235	-27.29229	235	-20.97278	235	-25.54286	235	-42.85617	235	-34.21465	235	-41.98588	235	-11.66119
	236	11.1242	236	-29.00117	236	-21.12649	236	-26.64318	236	-42.24691	236	-32.64564	236	-42.32566	236	-13.29087
	237	11.40565	237	-30.22596	237	-21.13635	237	-25.36254	237	-41.93123	237	-33.32264	237	-43.3057	237	-12.81326
	238	11.17704	238	-30.36926	238	-22.25519	238	-26.24252	238	-44.64544	238	-34.93324	238	-43.43158	238	-13.8438
	239	11.6764	239	-30.99213	239	-25.0693	239	-26.38857	239	-44.48099	239	-35.08848	239	-44.09836	239	-12.07517
	240	11.65223	240	-31.30423	240	-25.65917	240	-28.415	240	-43.17323	240	-33.91912	240	-45.69912	240	-14.36503
	241	11.19168	241	-29.6663	241	-25.58259	241	-29.66131	241	-45.14316	241	-35.07896	241	-44.61943	241	-14.18733
	242	11.54536	242	-29.39277	242	-25.25212	242	-28.91625	242	-45.406	242	-35.03175	242	-43.95499	242	-14.68025
	243	11.31488	243	-28.68899	243	-25.44793	243	-27.98096	243	-43.7115	243	-33.79306	243	-44.16305	243	-13.35523
	244	10.97918	244	-26.42634	244	-24.44465	244	-26.15005	244	-44.03307	244	-36.02355	244	-41.98089	244	-11.45323
	245	11.05904	245	-27.07257	245	-24.87269	245	-26.60901	245	-44.70603	245	-37.06771	245	-40.8967	245	-12.31609
	246	10.65824	246	-28.21363	246	-24.68734	246	-29.15555	246	-42.27842	246	-34.32911	246	-41.61154	246	-12.57438
	247	9.872538	247	-28.082	247	-24.78323	247	-29.02796	247	-40.84317	247	-33.81549	247	-39.98635	247	-11.88376
	248	11.1965	248	-27.21761	248	-23.85202	248	-27.8228	248	-41.93687	248	-33.1843	248	-37.7533	248	-12.18079
	249	11.78115	249	-26.80008	249	-23.84551	249	-28.74909	249	-42.14166	249	-31.33169	249	-34.38597	249	-10.6534
	250	11.72909	250	-25.83284	250	-25.42312	250	-28.55886	250	-43.18833	250	-31.75123	250	-36.93793	250	-11.95708
	251	14.68876	251	-23.68844	251	-25.88742	251	-26.73252	251	-44.16182	251	-33.06152	251	-36.75523	251	-9.074923
	252	16.51521	252	-26.01232	252	-27.22977	252	-29.6608	252	-41.58464	252	-30.52645	252	-35.20423	252	-9.546442
	253	16.21563	253	-24.9189	253	-29.70509	253	-30.05417	253	-40.64816	253	-27.66426	253	-34.61628	253	-10.06245
	254	17.9464	254	-25.53829	254	-31.84651	254	-30.01599	254	-40.3162	254	-26.89067	254	-35.16217	254	-7.988431
	255	18.92195	255	-25.28263	255	-34.98948	255	-31.59555	255	-41.55827	255	-27.12622	255	-34.09707	255	-8.776488
	256	19.76718	256	-26.31074	256	-36.259	256	-31.57493	256	-42.8602	256	-26.18813	256	-40.15912	256	-10.5655
	257	19.5542	257	-26.6428	257	-35.67583	257	-32.12577	257	-41.81228	257	-25.95052	257	-39.2826	257	-11.81859
	258	19.23773	258	-27.5788	258	-36.56103	258	-32.45577	258	-40.8952	258	-27.32871	258	-38.19235	258	-13.48336
	259	19.40124	259	-27.67495	259	-35.4378	259	-32.17513	259	-39.86428	259	-26.09724	259	-36.84236	259	-12.21647
	260	21.38425	260	-26.33162	260	-36.65925	260	-34.61927	260	-40.64692	260	-27.32047	260	-31.39066	260	-8.852575
	261	20.43061	261	-28.30032	261	-36.41582	261	-33.01617	261	-40.20503	261	-28.26044	261	-31.15321	261	-7.351239
	262	20.57579	262	-26.55145	262	-36.58976	262	-35.76832	262	-38.2387	262	-27.35357	262	-35.60032	262	-10.49818
	263	21.56475	263	-26.71939	263	-36.29122	263	-38.28756	263	-38.19077	263	-26.07151	263	-36.15285	263	-13.93609
	264	21.02837	264	-27.31273	264	-37.13287	264	-38.2755	264	-37.40672	264	-27.07331	264	-33.58041	264	-14.24039
	265	20.9692	265	-25.22816	265	-36.89808	265	-39.63568	265	-37.995	265	-27.17377	265	-34.90781	265	-16.37768
	266	20.50224	266	-24.54524	266	-37.12646	266	-40.35005	266	-38.33448	266	-26.05254	266	-35.87928	266	-15.70629
	267	19.92945	267	-24.19104	267	-38.73745	267	-39.69972	267	-39.20131	267	-26.16676	267	-33.61991	267	-14.99345
	268	19.5155	268	-24.19831	268	-39.99195	268	-41.30831	268	-39.42942	268	-25.77636	268	-32.54043	268	-14.1136
	269	20.49387	269	-24.57148	269	-43.24044	269	-44.17142	269	-39.29187	269	-23.87751	269	-36.09328	269	-16.52933
	270	20.11998	270	-22.61249	270	-42.90582	270	-44.36955	270	-36.05235	270	-20.70502	270	-35.94018	270	-16.17473
	271	21.5242	271	-22.96559	271	-44.93742	271	-44.54995	271	-36.89199	271	-22.49109	271	-36.58761	271	-15.46231
	272	22.89898	272	-22.40161	272	-47.91944	272	-44.45385	272	-36.4965	272	-20.95855	272	-36.97848	272	-17.09326
	273	23.31192	273	-23.10594	273	-49.51215	273	-44.44289	273	-33.40897	273	-20.79833	273	-39.83229	273	-17.76139
	274	24.4413	274	-23.5537	274	-49.21671	274	-43.89575	274	-35.21198	274	-22.5577	274	-40.24321	274	-17.79343
	275	25.07783	275	-23.79185	275	-50.01176	275	-43.63171	275	-35.55407	275	-22.17827	275	-39.18471	275	-18.26509
	276	26.36348	276	-21.84505	276	-49.79915	276	-43.03806	276	-34.55866	276	-20.08183	276	-39.69817	276	-21.01422
	277	25.78608	277	-22.56271	277	-50.11374	277	-42.84281	277	-32.53078	277	-21.59449	277	-38.33356	277	-18.3221
	278	27.29085	278	-22.62461	278	-49.22926	278	-43.03487	278	-33.42197	278	-22.53194	278	-36.44411	278	-17.48787
	279	26.91464	279	-22.58159	279	-47.98351	279	-43.88673	279	-31.8549	279	-22.62105	279	-35.76844	279	-16.35165
	280	28.33016	280	-22.70326	280	-48.48517	280	-45.06038	280	-29.79818	280	-21.65826	280	-36.14168	280	-17.78683
	281	29.14737	281	-22.3581	281	-46.00241	281	-45.66477	281	-32.00396	281	-23.88341	281	-33.45693	281	-15.35891
	282	32.59632	282	-21.48051	282	-45.79078	282	-45.67118	282	-33.17439	282	-23.22626	282	-35.21038	282	-17.22297
	283	31.04119	283	-20.85258	283	-47.62832	283	-47.43828	283	-33.35807	283	-23.58602	283	-34.32005	283	-19.89028
	284	32.63251	284	-19.4216	284	-48.63458	284	-49.79115	284	-33.53613	284	-25.76849	284	-36.88491	284	-19.99823
	285	33.48343	285	-19.18031	285	-49.15124	285	-53.17559	285	-33.41004	285	-24.26985	285	-36.8061	285	-17.26449
	286	35.69928	286	-19.79657	286	-50.98759	286	-53.63659	286	-33.30575	286	-23.64797	286	-35.95573	286	-18.45988
	287	37.75362	287	-17.15656	287	-51.49259	287	-53.78009	287	-31.73943	287	-21.57067	287	-35.89909	287	-18.64042
	288	37.6704	288	-18.59853	288	-52.0379	288	-53.38465	288	-31.71503	288	-21.36789	288	-36.51196	288	-17.08742
	289	38.82816	289	-15.75923	289	-55.26803	289	-54.23925	289	-30.96457	289	-20.18427	289	-37.06411	289	-15.44879
	290	39.19761	290	-16.73404	290	-56.55502	290	-54.20198	290	-28.08528	290	-17.89709	290	-38.11616	290	-15.98815
	291	40.30654	291	-17.9067	291	-57.0959	291	-53.89831	291	-27.72261	291	-18.9759	291	-39.07167	291	-17.17706
	292	40.26426	292	-16.65705	292	-57.68566	292	-54.41377	292	-28.05511	292	-16.58847	292	-39.92402	292	-18.46225
	293	40.46792	293	-16.49712	293	-57.70901	293	-54.50721	293	-28.63151	293	-16.15493	293	-39.1201	293	-17.84078
	294	41.234	294	-16.28977	294	-58.2992	294	-54.25755	294	-26.60493	294	-16.68561	294	-36.42538	294	-16.21571
	295	39.56034	295	-16.54424	295	-58.36126	295	-55.14519	295	-28.15424	295	-17.98669	295	-36.13938	295	-16.40223
	296	39.25858	296	-18.25614	296	-56.98024	296	-54.15514	296	-26.68659	296	-18.31349	296	-38.12394	296	-20.14211
	297	37.48634	297	-18.17465	297	-56.12707	297	-53.13343	297	-27.06845	297	-17.33449	297	-38.0911	297	-19.94454
	298	36.01904	298	-17.65942	298	-55.05882	298	-51.19462	298	-26.39375	298	-16.35675	298	-34.5178	298	-18.08364
	299	35.05513	299	-17.52571	299	-55.51412	299	-52.77073	299	-26.822	299	-15.10649	299	-33.23454	299	-17.73356
	300	35.689	300	-15.86256	300	-57.88783	300	-54.54659	300	-27.31462	300	-15.23193	300	-35.09219	300	-19.89386
	301	35.20348	301	-16.23002	301	-59.52865	301	-57.2204	301	-24.54178	301	-17.2564	301	-33.99601	301	-16.9853
	302	36.10389	302	-16.4069	302	-59.46415	302	-58.89572	302	-25.24125	302	-15.47608	302	-33.22798	302	-18.1884
	303	37.58028	303	-15.34857	303	-61.73083	303	-61.90942	303	-24.33044	303	-12.73237	303	-32.88651	303	-20.16132
	304	37.75878	304	-15.03925	304	-58.56129	304	-59.41641	304	-25.50347	304	-13.85955	304	-29.66125	304	-16.23527
	305	38.26605	305	-15.7332	305	-60.27209	305	-60.16318	305	-27.55069	305	-15.00181	305	-28.31705	305	-14.76658
	306	38.5546	306	-16.30116	306	-63.23061	306	-63.25485	306	-24.61325	306	-12.95193	306	-30.32685	306	-15.68763
	307	36.95387	307	-15.07511	307	-64.35972	307	-64.6418	307	-24.38412	307	-12.93591	307	-34.03467	307	-16.16838
	308	36.70864	308	-14.27235	308	-63.42332	308	-65.37086	308	-25.39331	308	-14.28723	308	-36.1288	308	-17.36706
	309	37.22214	309	-13.41389	309	-64.76151	309	-66.67854	309	-23.97432	309	-11.63659	309	-38.91445	309	-20.93294
	310	36.56702	310	-12.87961	310	-64.1179	310	-64.37422	310	-24.24064	310	-12.90201	310	-40.56663	310	-21.65723
	311	35.80293	311	-14.03551	311	-64.72929	311	-63.44852	311	-21.46933	311	-12.45314	311	-37.69611	311	-19.85493
	312	34.38713	312	-14.8948	312	-66.22974	312	-64.85755	312	-22.05977	312	-11.60125	312	-37.27964	312	-19.85909
	313	34.18505	313	-12.73522	313	-67.38853	313	-66.56795	313	-19.90676	313	-9.647196	313	-36.97336	313	-20.9176
	314	34.53678	314	-12.69159	314	-67.37429	314	-66.73158	314	-18.60419	314	-8.721303	314	-35.91447	314	-19.9859
	315	36.188	315	-12.26684	315	-67.28569	315	-63.81854	315	-20.91632	315	-9.91412	315	-33.26918	315	-19.72502
	316	35.90615	316	-13.23219	316	-68.10213	316	-65.31625	316	-21.23725	316	-10.65306	316	-32.76621	316	-19.93088
	317	37.61997	317	-10.89487	317	-69.30248	317	-64.98046	317	-21.36859	317	-13.25442	317	-33.27666	317	-19.55139
	318	37.81369	318	-12.47514	318	-70.32399	318	-66.50988	318	-21.8436	318	-14.0502	318	-33.49546	318	-20.19145
	319	38.15135	319	-12.52688	319	-71.80985	319	-66.76584	319	-19.24364	319	-10.6732	319	-34.27053	319	-23.15298
	320	39.1853	320	-13.41103	320	-70.89389	320	-66.75526	320	-17.49341	320	-10.57485	320	-35.95258	320	-22.35623
	321	40.25148	321	-13.61451	321	-71.02195	321	-65.30809	321	-17.66364	321	-9.900755	321	-35.20606	321	-22.78789
	322	40.85539	322	-12.64265	322	-71.91579	322	-64.91927	322	-16.39279	322	-9.515913	322	-31.50436	322	-22.05596
	323	40.64578	323	-11.09682	323	-72.28605	323	-65.8364	323	-14.50652	323	-9.092528	323	-30.56286	323	-22.18652
	324	41.20469	324	-12.32787	324	-72.10047	324	-65.14735	324	-15.68508	324	-11.28937	324	-34.06535	324	-23.30465
	325	41.91965	325	-11.99038	325	-72.24984	325	-66.08595	325	-15.77074	325	-10.69461	325	-33.21352	325	-22.34391
	326	40.01236	326	-11.63191	326	-71.20656	326	-66.06119	326	-15.93977	326	-9.324332	326	-33.56589	326	-24.47028
	327	40.34293	327	-11.25087	327	-69.29055	327	-64.58967	327	-16.72735	327	-11.46802	327	-36.0514	327	-25.75442
	328	37.81984	328	-12.03653	328	-66.67123	328	-62.77079	328	-17.57956	328	-14.55564	328	-39.35865	328	-28.0521
	329	37.75341	329	-12.79249	329	-65.15031	329	-61.83794	329	-18.2303	329	-14.34921	329	-41.43182	329	-29.3273
	330	37.18033	330	-14.34067	330	-64.98873	330	-61.56971	330	-16.52171	330	-14.28177	330	-42.53917	330	-30.4479
	331	37.78532	331	-14.90794	331	-64.67316	331	-61.69844	331	-19.25912	331	-16.06661	331	-36.64542	331	-26.97881
	332	37.6715	332	-14.02471	332	-63.9096	332	-61.3791	332	-20.27176	332	-15.60175	332	-34.82814	332	-25.83882
	333	38.33848	333	-14.04443	333	-64.76096	333	-63.25781	333	-19.92767	333	-15.46019	333	-35.3692	333	-27.97072
	334	38.94911	334	-13.16105	334	-66.25282	334	-62.69654	334	-23.13559	334	-18.67524	334	-34.37783	334	-26.78889
	335	40.15818	335	-13.42597	335	-66.7139	335	-64.01767	335	-22.06539	335	-17.56188	335	-34.99314	335	-26.74199
	336	40.76049	336	-13.06906	336	-67.98107	336	-64.40005	336	-21.20307	336	-16.46811	336	-35.86572	336	-29.26736
	337	42.07735	337	-14.36358	337	-67.68015	337	-63.10213	337	-20.76084	337	-14.83696	337	-34.6204	337	-28.8613
	338	41.90233	338	-14.64839	338	-68.38632	338	-62.93549	338	-19.23207	338	-13.88267	338	-34.37283	338	-27.24925
	339	39.76062	339	-14.60394	339	-69.87333	339	-63.506	339	-20.02248	339	-13.51297	339	-32.54778	339	-26.27168
	340	40.74255	340	-15.17757	340	-70.73489	340	-64.61982	340	-17.73299	340	-11.77855	340	-35.71283	340	-29.94803
	341	39.29515	341	-17.46706	341	-69.57188	341	-65.22705	341	-17.95374	341	-12.5139	341	-35.98269	341	-29.03286
	342	39.07081	342	-18.26227	342	-69.90224	342	-66.21045	342	-17.38485	342	-11.08215	342	-33.66601	342	-28.30943
	343	39.19776	343	-16.34023	343	-68.97989	343	-65.91238	343	-17.01278	343	-10.93938	343	-35.70261	343	-29.3766
	344	38.38324	344	-16.18316	344	-67.26106	344	-64.61964	344	-17.42894	344	-11.24549	344	-36.97572	344	-28.48377
	345	36.8843	345	-14.00208	345	-65.89995	345	-63.91988	345	-18.05757	345	-13.23325	345	-35.77499	345	-26.53695
	346	34.48144	346	-14.15543	346	-67.23793	346	-65.86233	346	-15.29915	346	-12.59828	346	-36.47761	346	-27.8376
	347	29.46863	347	-16.16219	347	-64.65755	347	-64.81997	347	-16.27536	347	-13.17586	347	-37.30797	347	-26.8213
	348	29.8321	348	-18.7193	348	-61.53957	348	-62.20809	348	-16.48021	348	-10.95973	348	-35.75608	348	-26.50069
	349	33.331	349	-19.68503	349	-60.31474	349	-60.64988	349	-16.69779	349	-10.71444	349	-35.99875	349	-27.95887
	350	35.88343	350	-18.06096	350	-59.12386	350	-58.84288	350	-16.9901	350	-10.4402	350	-34.33078	350	-25.48287
	351	36.08101	351	-17.98709	351	-59.68859	351	-59.28017	351	-18.08573	351	-13.37052	351	-34.84197	351	-25.94012
	352	36.41912	352	-17.73134	352	-60.89193	352	-58.91389	352	-15.30142	352	-11.45876	352	-35.7253	352	-25.90652
	353	36.31073	353	-17.15205	353	-61.57138	353	-59.09721	353	-13.67088	353	-9.549256	353	-32.00653	353	-25.50849
	354	36.71203	354	-18.27029	354	-62.33678	354	-58.43029	354	-12.34417	354	-8.680185	354	-29.5537	354	-25.53294
	355	36.62167	355	-18.71224	355	-63.55717	355	-59.8724	355	-15.19753	355	-9.694084	355	-28.4188	355	-25.66874
	356	34.9558	356	-17.92188	356	-64.12269	356	-60.18906	356	-15.15547	356	-9.404186	356	-31.83295	356	-25.70069
	357	33.49758	357	-19.98085	357	-65.37558	357	-63.009	357	-12.896	357	-7.792799	357	-31.79178	357	-24.13856
	358	32.88024	358	-19.62324	358	-64.09262	358	-61.65014	358	-10.8328	358	-6.766312	358	-30.58625	358	-24.40239
	359	31.36446	359	-21.36227	359	-63.69857	359	-61.76295	359	-11.56895	359	-4.901665	359	-30.49517	359	-26.65238
	360	29.34218	360	-19.59377	360	-63.44852	360	-61.60445	360	-11.05581	360	-5.288093	360	-32.49592	360	-28.1608
	361	28.12458	361	-18.18063	361	-61.95993	361	-60.76894	361	-12.88744	361	-7.585723	361	-33.19335	361	-29.19239
	362	27.00471	362	-19.1013	362	-62.95194	362	-61.39132	362	-13.94769	362	-8.629608	362	-34.15675	362	-29.72054
	363	24.32714	363	-18.84487	363	-62.51043	363	-62.76354	363	-12.92025	363	-9.21139	363	-30.59969	363	-29.38375
	364	22.65242	364	-17.62204	364	-60.387	364	-63.49928	364	-14.37344	364	-9.0102	364	-28.03144	364	-27.64167
	365	19.41504	365	-20.62107	365	-58.41097	365	-62.78849	365	-13.95858	365	-9.120583	365	-26.9699	365	-28.25676
	366	18.86992	366	-21.67259	366	-59.08318	366	-62.83219	366	-11.17832	366	-7.036333	366	-27.8589	366	-28.36544
	367	18.80396	367	-20.49033	367	-58.72079	367	-62.35432	367	-10.83787	367	-7.843503	367	-30.98051	367	-28.11625
	368	17.92734	368	-21.03707	368	-60.29956	368	-64.10325	368	-9.723714	368	-8.200968	368	-30.56027	368	-29.53468
	369	15.125	369	-22.85748	369	-61.1177	369	-64.98309	369	-8.505007	369	-6.343509	369	-35.44458	369	-34.55634
	370	15.02434	370	-21.61046	370	-59.73957	370	-64.83147	370	-6.640436	370	-4.720769	370	-38.29531	370	-36.07323
	371	15.34817	371	-22.36761	371	-60.4682	371	-63.87193	371	-7.317965	371	-5.786657	371	-37.50639	371	-34.22624
	372	14.0305	372	-22.55151	372	-61.74508	372	-66.49287	372	-8.838635	372	-4.216486	372	-35.34087	372	-32.20516
	373	12.23588	373	-22.95305	373	-64.10237	373	-68.33172	373	-5.768123	373	-2.478575	373	-39.53761	373	-33.56949
	374	8.612514	374	-24.07748	374	-63.27061	374	-68.03914	374	-5.232323	374	-2.566044	374	-39.95028	374	-33.02726
	375	7.946467	375	-25.60269	375	-60.58909	375	-67.1693	375	-5.769238	375	-1.389932	375	-35.38965	375	-32.99756
	376	6.074651	376	-24.72547	376	-59.5462	376	-66.11821	376	-5.4618	376	.6890126	376	-35.72342	376	-34.73897
	377	3.463588	377	-25.74017	377	-57.99663	377	-64.77037	377	-4.809471	377	-.4923135	377	-37.44931	377	-33.62896
	378	1.236864	378	-24.80211	378	-56.66893	378	-63.45389	378	-4.844018	378	-.3087805	378	-36.9101	378	-32.91543
	379	-1.46331	379	-25.81675	379	-55.78128	379	-62.12636	379	-5.289149	379	.8357536	379	-35.81586	379	-33.87925
	380	-5.108109	380	-25.38224	380	-55.60448	380	-62.35531	380	-5.316306	380	1.010954	380	-32.88491	380	-34.94149
	381	-6.888783	381	-25.60086	381	-53.30587	381	-60.44703	381	-4.161413	381	.1117244	381	-29.78586	381	-33.52427
	382	-8.83569	382	-24.58426	382	-51.15127	382	-59.51814	382	-6.518445	382	-.5785214	382	-23.80258	382	-30.62139
	383	-9.815942	383	-25.09106	383	-53.3655	383	-58.76846	383	-4.683147	383	.9604019	383	-27.0221	383	-31.10791
	384	-10.09214	384	-27.08502	384	-51.97741	384	-57.73246	384	-5.524155	384	-2.803538	384	-26.21063	384	-28.99909
	385	-10.90725	385	-24.46611	385	-52.17752	385	-57.17377	385	-5.536512	385	-1.889227	385	-28.14651	385	-30.15199
	386	-10.23416	386	-25.66244	386	-51.6456	386	-57.35326	386	-4.53848	386	-1.357131	386	-30.05872	386	-31.45475
	387	-9.364449	387	-24.84978	387	-51.27682	387	-56.28081	387	-3.087267	387	-.9332878	387	-28.54463	387	-30.95823
	388	-10.38361	388	-26.18657	388	-52.74517	388	-56.3348	388	-1.742688	388	-1.381514	388	-31.31612	388	-33.67789
	389	-12.02728	389	-26.24249	389	-54.7273	389	-56.02987	389	-2.470035	389	-.6160381	389	-34.14567	389	-32.23209
	390	-11.77825	390	-26.97649	390	-55.34926	390	-58.28122	390	-1.584652	390	.1198044	390	-33.99059	390	-32.15504
	391	-12.34066	391	-26.78628	391	-53.50448	391	-56.95581	391	-1.667751	391	.5872332	391	-30.79513	391	-29.43619
	392	-12.20793	392	-26.82502	392	-53.84216	392	-56.47649	392	-1.66418	392	1.940128	392	-30.39123	392	-29.2786
	393	-13.92318	393	-27.53765	393	-53.03299	393	-56.29077	393	-2.819416	393	2.732915	393	-31.69185	393	-30.24691
	394	-14.89709	394	-25.45079	394	-52.37487	394	-56.14352	394	-4.170689	394	1.367757	394	-32.35642	394	-28.43726
	395	-15.50469	395	-27.51966	395	-53.15841	395	-57.45653	395	-4.480825	395	1.496297	395	-31.01484	395	-28.73541
	396	-14.83008	396	-27.31827	396	-52.98604	396	-58.22616	396	-1.996317	396	4.173089	396	-30.69856	396	-29.39867
	397	-16.58991	397	-27.8094	397	-50.69773	397	-59.20051	397	-1.117429	397	5.245531	397	-31.19067	397	-29.35443
	398	-15.09877	398	-26.82416	398	-49.04129	398	-58.52165	398	-2.380771	398	6.244205	398	-29.40964	398	-28.91516
	399	-13.79988	399	-27.29706	399	-48.22903	399	-57.60786	399	-1.567883	399	7.891463	399	-28.7727	399	-29.00587
	400	-13.29877	400	-26.32763	400	-48.39924	400	-57.12394	400	-1.908088	400	7.041253	400	-30.21834	400	-29.02215
	401	-11.65024	401	-25.68336	401	-48.83997	401	-57.50547	401	-2.639081	401	3.896176	401	-26.93175	401	-26.05867
	402	-11.78767	402	-28.04125	402	-49.22734	402	-57.6697	402	-1.620413	402	5.238502	402	-28.00677	402	-26.8783
	403	-10.26886	403	-26.10967	403	-50.43087	403	-58.53312	403	-.7049499	403	6.276491	403	-27.11317	403	-26.63322
	404	-8.823339	404	-25.72395	404	-49.60964	404	-55.22236	404	.8523625	404	7.763724	404	-25.82372	404	-24.13961
	405	-9.438484	405	-25.29891	405	-50.97561	405	-54.5682	405	.4171118	405	8.125142	405	-24.50423	405	-22.72697
	406	-10.75398	406	-27.35843	406	-52.63058	406	-55.79907	406	2.301899	406	8.083099	406	-25.40066	406	-22.84122
	407	-10.55733	407	-27.83107	407	-51.82776	407	-55.28571	407	1.781036	407	8.355046	407	-26.37112	407	-22.84347
	408	-10.84935	408	-28.18188	408	-51.56562	408	-54.3968	408	1.530355	408	6.748231	408	-24.8724	408	-19.86638
	409	-10.02811	409	-27.71753	409	-49.83675	409	-52.78307	409	2.424723	409	10.19885	409	-23.19235	409	-20.7576
	410	-9.658949	410	-26.14051	410	-49.43805	410	-50.42002	410	1.464244	410	9.567989	410	-22.78246	410	-19.88773
	411	-10.45576	411	-27.07185	411	-47.88305	411	-50.88568	411	.5055788	411	7.818827	411	-23.09335	411	-17.3447
	412	-11.75458	412	-26.61554	412	-47.654	412	-54.87846	412	-.241773	412	8.457403	412	-24.75459	412	-19.23394
	413	-10.11558	413	-28.20748	413	-47.30186	413	-55.82407	413	.7673103	413	9.53684	413	-25.68511	413	-22.58435
	414	-11.29108	414	-28.51345	414	-45.53908	414	-55.76729	414	.7785401	414	9.951036	414	-25.04872	414	-24.13832
	415	-10.06319	415	-27.40935	415	-43.7378	415	-54.50516	415	.4264615	415	10.35425	415	-25.46549	415	-24.60979
	416	-8.581865	416	-26.59039	416	-44.84179	416	-55.76451	416	1.232727	416	12.64395	416	-26.08629	416	-24.48132
	417	-7.765297	417	-26.52909	417	-46.41272	417	-57.40314	417	2.304705	417	11.05843	417	-24.33383	417	-22.0998
	418	-8.729991	418	-27.49158	418	-47.68328	418	-58.21177	418	2.275249	418	11.06763	418	-23.19346	418	-20.7836
	419	-7.640475	419	-28.62329	419	-49.29505	419	-59.58735	419	3.399641	419	13.18919	419	-23.28556	419	-24.40753
	420	-6.600275	420	-28.09387	420	-50.5462	420	-59.90242	420	5.273736	420	14.39685	420	-23.5106	420	-22.82798
	421	-5.443343	421	-28.2951	421	-51.07799	421	-59.82058	421	5.5941	421	13.4209	421	-24.40024	421	-22.67811
	422	-4.436555	422	-26.81475	422	-53.90312	422	-60.39881	422	4.610827	422	12.32339	422	-23.73845	422	-22.48061
	423	-4.187383	423	-27.20651	423	-56.23825	423	-62.44793	423	5.881667	423	15.48576	423	-25.23674	423	-22.145
	424	-3.907085	424	-27.09229	424	-55.60712	424	-63.77816	424	5.184972	424	13.92478	424	-26.02966	424	-22.07283
	425	-3.576075	425	-26.34363	425	-54.12944	425	-63.65451	425	3.074833	425	13.70923	425	-23.77555	425	-19.45636
	426	-3.684972	426	-26.46654	426	-53.31511	426	-62.23011	426	3.700804	426	15.3609	426	-23.92254	426	-20.84675
	427	-3.692976	427	-26.16445	427	-53.26597	427	-61.56673	427	4.715785	427	14.5445	427	-21.5062	427	-17.22707
	428	-4.668256	428	-25.56031	428	-49.53385	428	-59.15857	428	3.857591	428	13.7545	428	-19.7583	428	-14.63627
	429	-5.779298	429	-26.54077	429	-48.44018	429	-59.44731	429	2.423559	429	12.34335	429	-20.62032	429	-16.48137
	430	-6.617626	430	-28.767	430	-46.48918	430	-60.06142	430	3.014852	430	12.52604	430	-21.83156	430	-17.51721
	431	-5.243287	431	-27.14937	431	-45.38708	431	-57.1479	431	3.558561	431	12.81547	431	-22.8401	431	-16.9854
	432	-3.761985	432	-26.86601	432	-43.98344	432	-54.6927	432	4.694389	432	14.23378	432	-22.17537	432	-17.35351
	433	-4.249345	433	-26.86827	433	-44.72958	433	-54.66294	433	4.793231	433	13.81932	433	-24.17872	433	-20.35344
	434	-2.71084	434	-25.40519	434	-46.16079	434	-53.65001	434	2.564978	434	10.87779	434	-24.7624	434	-18.95671
	435	-2.586371	435	-27.00283	435	-47.36272	435	-53.62527	435	3.503344	435	11.17162	435	-23.91319	435	-17.56584
	436	-1.694716	436	-27.86431	436	-49.326	436	-53.16011	436	3.213546	436	11.96105	436	-23.25159	436	-19.2937
	437	-1.018676	437	-26.50438	437	-50.65072	437	-52.37598	437	4.608736	437	12.89063	437	-22.86887	437	-18.30335
	438	-.1303158	438	-28.19528	438	-50.76474	438	-52.76914	438	2.638575	438	11.26637	438	-22.89844	438	-18.40473
	439	-1.576064	439	-27.27101	439	-50.84988	439	-50.87193	439	4.058706	439	12.42615	439	-23.80696	439	-17.76966
	440	-1.802745	440	-26.63243	440	-49.87822	440	-50.07521	440	3.588125	440	9.206904	440	-25.13009	440	-18.17762
	441	-2.155233	441	-28.47902	441	-49.14136	441	-50.02222	441	-.3115523	441	6.323926	441	-25.04517	441	-17.56631
	442	-2.390894	442	-28.49053	442	-48.58111	442	-50.24572	442	1.165031	442	7.547796	442	-24.13842	442	-18.62987
	443	-3.294776	443	-27.70976	443	-46.30078	443	-50.48923	443	.4056716	443	7.859818	443	-24.22508	443	-17.87901
	444	-4.216367	444	-27.30361	444	-45.56128	444	-49.69593	444	-.449293	444	6.417929	444	-23.85305	444	-15.62964
	445	-5.758034	445	-27.01241	445	-45.41752	445	-50.34531	445	.2653526	445	6.821585	445	-22.09549	445	-14.26797
	446	-6.7678	446	-27.51576	446	-45.17128	446	-48.97795	446	1.736772	446	9.609807	446	-21.95653	446	-13.83011
	447	-7.958884	447	-27.15557	447	-42.89327	447	-50.15799	447	1.153416	447	10.01599	447	-22.72273	447	-13.31863
	448	-8.684221	448	-26.57225	448	-43.0706	448	-49.28444	448	2.273219	448	11.5225	448	-21.3809	448	-10.88828
	449	-9.585913	449	-26.33528	449	-43.3675	449	-50.81442	449	3.637061	449	14.11875	449	-19.18196	449	-10.15648
	450	-10.97506	450	-26.79795	450	-45.90176	450	-50.83559	450	4.934212	450	14.2164	450	-19.83226	450	-10.99622
	451	-11.82794	451	-27.94736	451	-45.24859	451	-50.58186	451	4.742619	451	12.68523	451	-18.13861	451	-8.106699
	452	-12.50434	452	-28.22819	452	-46.37432	452	-51.16652	452	5.311872	452	14.81525	452	-18.05564	452	-9.153849
	453	-11.778	453	-27.04378	453	-45.86371	453	-50.22535	453	5.768168	453	14.6165	453	-17.03957	453	-10.34771
	454	-11.92725	454	-27.31139	454	-47.05445	454	-50.15948	454	7.005945	454	13.48801	454	-16.1101	454	-8.960256
	455	-12.48702	455	-25.96986	455	-46.82712	455	-48.5335	455	6.501752	455	12.69285	455	-13.73247	455	-8.85712
	456	-13.39857	456	-25.58762	456	-48.03828	456	-49.31812	456	7.828229	456	14.41199	456	-14.09028	456	-9.356203
	457	-14.23978	457	-25.80164	457	-48.40737	457	-50.0701	457	9.740185	457	15.05567	457	-14.23429	457	-8.282309
	458	-16.1487	458	-25.43666	458	-48.19991	458	-50.43597	458	6.469351	458	13.66796	458	-11.70847	458	-6.254623
	459	-18.4706	459	-28.24953	459	-47.36677	459	-48.43958	459	6.095584	459	13.11361	459	-9.632785	459	-6.024967
	460	-20.02599	460	-29.26605	460	-44.28955	460	-46.63999	460	4.949778	460	12.1578	460	-8.21267	460	-6.011365
	461	-22.51315	461	-28.31484	461	-42.83429	461	-44.13662	461	4.986743	461	12.26779	461	-9.135241	461	-3.448507
	462	-24.37735	462	-27.71601	462	-44.57834	462	-45.14351	462	4.020597	462	12.33091	462	-10.99313	462	-3.318553
	463	-25.02098	463	-28.07465	463	-46.13212	463	-47.91405	463	7.53165	463	14.63551	463	-13.78271	463	-5.285424
	464	-25.83804	464	-26.95545	464	-46.21985	464	-46.76554	464	8.13314	464	14.88336	464	-15.20158	464	-7.715466
	465	-25.9355	465	-25.98666	465	-47.34606	465	-46.1139	465	6.009804	465	14.84546	465	-16.39507	465	-8.278025
	466	-27.769	466	-26.09172	466	-47.0827	466	-44.70683	466	7.069968	466	16.92989	466	-15.70645	466	-8.773869
	467	-29.1368	467	-26.82856	467	-47.55135	467	-42.16353	467	6.692809	467	14.37227	467	-12.02738	467	-5.931935
	468	-29.36157	468	-27.16803	468	-48.09718	468	-43.37304	468	7.750249	468	14.19507	468	-10.17608	468	-3.029318
	469	-30.85071	469	-29.28939	469	-48.25187	469	-42.74446	469	8.892123	469	14.81013	469	-10.41206	469	-3.920942
	470	-30.97843	470	-28.24129	470	-48.21022	470	-42.18383	470	9.761312	470	16.87683	470	-11.9401	470	-4.179184
	471	-30.9678	471	-27.89508	471	-48.45112	471	-40.67952	471	11.30514	471	17.31717	471	-14.60465	471	-2.851171
	472	-32.13599	472	-29.08544	472	-48.77623	472	-40.29895	472	10.82611	472	17.6206	472	-14.563	472	-3.390731
	473	-33.91126	473	-28.81428	473	-49.06902	473	-41.97905	473	12.8687	473	19.75009	473	-16.73287	473	-4.432009
	474	-35.78069	474	-29.68025	474	-48.8798	474	-41.57478	474	12.6057	474	19.26243	474	-17.29602	474	-3.580224
	475	-36.08585	475	-29.96651	475	-49.85421	475	-43.26515	475	13.29365	475	21.23353	475	-12.7662	475	-.3715062
	476	-37.60107	476	-30.89793	476	-49.69673	476	-42.82029	476	13.42771	476	22.73749	476	-12.19263	476	-1.693374
	477	-37.84045	477	-29.82438	477	-49.68267	477	-42.79183	477	12.50883	477	22.49285	477	-9.48225	477	3.016842
	478	-39.54858	478	-28.64591	478	-49.78699	478	-43.19117	478	13.55978	478	21.93521	478	-7.144067	478	3.748268
	479	-41.28727	479	-28.43675	479	-48.96892	479	-43.67563	479	12.56351	479	22.11532	479	-5.999474	479	5.170929
	480	-42.37733	480	-28.17883	480	-50.07829	480	-45.07177	480	12.90607	480	23.38809	480	-7.075673	480	5.836943
	481	-41.70867	481	-28.5562	481	-49.01903	481	-44.95275	481	11.03319	481	21.57535	481	-5.655555	481	4.602775
	482	-42.84385	482	-27.46218	482	-50.24546	482	-45.26431	482	10.60809	482	22.1558	482	-2.229572	482	9.288247
	483	-42.77473	483	-28.0054	483	-51.25479	483	-47.08234	483	10.64286	483	23.04082	483	-3.506348	483	6.380051
	484	-42.50531	484	-28.06587	484	-52.23956	484	-48.11803	484	10.69415	484	20.86887	484	-2.424182	484	10.62889
	485	-42.69974	485	-28.94262	485	-53.43738	485	-50.281	485	13.07292	485	22.235	485	3.434062E-02	485	12.06727
	486	-42.76203	486	-28.78873	486	-53.49737	486	-50.03036	486	13.56342	486	23.51394	486	1.395976	486	12.14507
	487	-42.59324	487	-30.08987	487	-53.61682	487	-47.28879	487	14.63141	487	23.79766	487	4.12124	487	12.65901
	488	-41.82455	488	-29.06969	488	-52.56761	488	-44.71477	488	13.28426	488	22.73654	488	3.209271	488	14.06157
	489	-41.70047	489	-27.99396	489	-51.98659	489	-45.13454	489	13.28558	489	23.04364	489	2.69469	489	14.70706
	490	-41.97689	490	-29.07675	490	-53.89854	490	-45.04519	490	15.12782	490	23.75093	490	.3180787	490	12.67212
	491	-42.30329	491	-27.96929	491	-52.79794	491	-44.09673	491	15.34757	491	23.17702	491	-1.292714	491	11.33301
