# Supplementary material for: A single Musashi gene allele is sufficient to maintain mouse photoreceptor cells
Source: PLoS One. 2026 May 14;21(5):e0338576. doi: 10.1371/journal.pone.0338576 (PMC13175383; doi:10.1371/journal.pone.0338576)
Supplement: S3 File — (ZIP) [file pone.0338576.s012.zip › Supplementary_data_1_RawERG_data_and_R-code/6th batch/D28_Msi TKO_CONE_060625.CSV]

Information	Record_No	4769	Record_No	4770
	Animal ID	1251	Animal ID	1251
	Session		Session
	Species/Breed		Species/Breed
	Study protocol #		Study protocol #
	Birthdate	Dec/30/1899	Birthdate	Dec/30/1899
	TestDate	Jun/06/2025	TestDate	Jun/06/2025
	TestTime	20:35:51	TestTime	20:35:51
	Protocol	SARO PHOTOPIC CONE	Protocol	SARO PHOTOPIC CONE
	Step_No	2	Step_No	2
	Label	R	Label	L
	Stimulus	WHT Phot WHT 3dB Flash	Stimulus	WHT Phot WHT 3dB Flash
	Low cut (Hz)	0.3	Low cut (Hz)	0.3
	High cut (Hz)	500	High cut (Hz)	500
	Notch	OFF	Notch	OFF
Cursor #	4769 Time	4769 Amp	4770 Time	4770 Amp
1
2
3
4
5
6
7
8
9
10
Wave Data	4769 Time	4769 Amp	4770 Time	4770 Amp
	-20	4.019401	-20	1.961593
	-19	4.201242	-19	1.917099
	-18	4.577821	-18	2.002169
	-17	4.861829	-17	2.037475
	-16	5.262001	-16	2.10724
	-15	5.707417	-15	2.133906
	-14	4.55884	-14	1.869179
	-13	4.872196	-13	2.221489
	-12	5.883651	-12	2.913085
	-11	6.032946	-11	2.363326
	-10	6.168463	-10	1.742733
	-9	6.728403	-9	1.693624
	-8	7.064912	-8	1.626699
	-7	7.367249	-7	1.446194
	-6	7.521627	-6	1.587566
	-5	7.401015	-5	1.412996
	-4	7.487329	-4	1.717821
	-3	7.509267	-3	2.063154
	-2	8.05564	-2	2.686623
	-1	7.57387	-1	1.958653
	0	7.421811	0	1.673552
	1	4.774415	1	-.6676835
	2	7.424985	2	2.024549
	3	8.97669	3	2.627485
	4	9.158331	4	3.363541
	5	8.709197	5	3.247445
	6	8.57035	6	1.796152
	7	8.798244	7	.711179
	8	8.161916	8	-.1919505
	9	6.72227	9	-1.882325
	10	5.057937	10	-3.423008
	11	3.088681	11	-5.74319
	12	.6600084	12	-8.850936
	13	-1.490866	13	-11.24768
	14	-3.736412	14	-12.96182
	15	-5.20492	15	-13.88053
	16	-6.631989	16	-15.54572
	17	-7.191354	17	-16.4861
	18	-7.253331	18	-17.4052
	19	-7.069567	19	-17.19684
	20	-6.1672	20	-16.35914
	21	-5.177949	21	-14.73674
	22	-4.288657	22	-14.1718
	23	-3.490549	23	-14.6665
	24	-2.439411	24	-15.27833
	25	-.6418367	25	-14.15499
	26	3.40424	26	-10.29191
	27	10.98719	27	-1.91558
	28	23.53409	28	11.73312
	29	39.27515	29	28.60444
	30	54.45544	30	45.8176
	31	68.77821	31	61.75927
	32	80.26389	32	74.83485
	33	87.37707	33	83.44386
	34	90.57577	34	87.54219
	35	89.28501	35	86.54464
	36	84.72015	36	81.96898
	37	78.82878	37	76.13261
	38	73.26965	38	70.81984
	39	68.91237	39	65.95811
	40	64.78499	40	60.9149
	41	58.98673	41	54.61064
	42	51.57702	42	46.61621
	43	42.09949	43	37.26534
	44	33.97203	44	28.23953
	45	29.81429	45	21.69754
	46	30.40039	46	20.76799
	47	36.44675	47	25.88723
	48	46.91773	48	36.20636
	49	59.26044	49	49.68828
	50	71.73621	50	65.02347
	51	82.60672	51	80.10474
	52	91.21396	52	91.44028
	53	96.09062	53	97.56729
	54	98.1643	54	100.0119
	55	97.00768	55	97.98246
	56	92.51867	56	91.91984
	57	86.04725	57	83.76037
	58	78.28512	58	74.89572
	59	70.37265	59	65.26035
	60	61.50195	60	55.88759
	61	53.49097	61	47.71051
	62	45.9254	62	39.8645
	63	38.36384	63	32.06706
	64	32.0545	64	26.05583
	65	26.47686	65	21.5397
	66	21.66327	66	17.01127
	67	17.51882	67	13.48738
	68	14.06924	68	9.899347
	69	11.73212	69	7.102102
	70	10.00549	70	5.5722
	71	9.301453	71	4.669734
	72	8.831522	72	3.991238
	73	8.362704	73	3.488235
	74	9.264586	74	3.507823
	75	9.859898	75	3.511838
	76	10.32149	76	3.692482
	77	10.24421	77	3.735116
	78	10.18735	78	4.09049
	79	10.14335	79	3.865621
	80	9.807305	80	3.509409
	81	9.906523	81	4.034316
	82	9.290101	82	3.851228
	83	8.700085	83	3.435293
	84	8.752625	84	3.857541
	85	8.343372	85	3.381397
	86	8.310956	86	3.035429
	87	7.944223	87	3.326625
	88	8.099278	88	3.391214
	89	7.754598	89	2.887122
	90	7.462883	90	1.825853
	91	7.07532	91	1.463676
	92	6.833741	92	.5719376
	93	5.530523	93	-.5637833
	94	4.701369	94	-1.130003
	95	3.343207	95	-2.501456
	96	2.552543	96	-3.477579
	97	1.63335	97	-3.79982
	98	.6373281	98	-3.788662
	99	-.6919797	99	-4.277514
	100	-1.43336	100	-5.785606
	101	-1.669532	101	-7.232373
	102	-2.342456	102	-7.90508
	103	-2.614747	103	-7.585402
	104	-2.812701	104	-6.868494
	105	-2.633954	105	-7.017523
	106	-2.183598	106	-7.466745
	107	-2.057323	107	-7.722641
	108	-1.542935	108	-7.207154
	109	-1.175823	109	-6.7918
	110	-1.213636	110	-6.730443
	111	-1.901085	111	-6.865119
	112	-1.950935	112	-7.501534
	113	-1.599837	113	-7.903711
	114	-2.029087	114	-7.637401
	115	-2.22719	115	-6.759138
	116	-2.204295	116	-6.441968
	117	-2.29409	117	-6.610292
	118	-2.589195	118	-7.282298
	119	-2.826419	119	-8.162793
	120	-3.107414	120	-8.021567
	121	-3.256302	121	-7.567305
	122	-3.745475	122	-8.152392
	123	-3.951329	123	-8.558226
	124	-4.454373	124	-9.038039
	125	-4.485879	125	-9.468805
	126	-4.70367	126	-9.406687
	127	-5.624114	127	-9.949748
	128	-5.655248	128	-10.05208
	129	-6.86173	129	-10.97837
	130	-7.427719	130	-12.07404
	131	-8.027587	131	-12.07545
	132	-8.520617	132	-11.72034
	133	-8.739094	133	-11.58131
	134	-9.801456	134	-11.72347
	135	-9.5427	135	-11.79874
	136	-9.864327	136	-12.9046
	137	-10.33692	137	-13.35212
	138	-10.646	138	-13.17261
	139	-10.51851	139	-13.77992
	140	-10.74215	140	-14.35071
	141	-10.48667	141	-13.85018
	142	-10.21671	142	-13.51575
	143	-10.83656	143	-13.60161
	144	-10.89711	144	-13.98474
	145	-10.78849	145	-13.85467
	146	-10.91193	146	-13.99921
	147	-11.31152	147	-13.44414
	148	-11.50017	148	-13.13074
	149	-11.40038	149	-13.32043
	150	-11.51027	150	-13.09853
	151	-11.50071	151	-12.59352
	152	-11.68214	152	-12.54816
	153	-11.75497	153	-12.47199
	154	-11.89654	154	-12.65312
	155	-11.52432	155	-12.94563
	156	-11.50635	156	-13.63253
	157	-11.80621	157	-13.9233
	158	-11.09488	158	-13.54375
	159	-10.92921	159	-13.34058
	160	-10.6473	160	-12.90492
	161	-10.6101	161	-12.24754
	162	-11.00385	162	-12.78476
	163	-10.85623	163	-13.77986
	164	-11.15542	164	-13.68973
	165	-11.17285	165	-13.60117
	166	-11.8291	166	-13.17187
	167	-11.77815	167	-12.88971
	168	-11.31004	168	-12.56862
	169	-11.2965	169	-12.66066
	170	-11.16602	170	-12.24017
	171	-11.34897	171	-12.63454
	172	-10.9912	172	-13.09379
	173	-11.0052	173	-13.58182
	174	-11.19532	174	-13.63231
	175	-10.81749	175	-13.44073
	176	-10.63531	176	-13.46812
	177	-10.80142	177	-13.04045
	178	-10.85845	178	-13.50296
	179	-10.85311	179	-13.11558
	180	-10.77917	180	-13.42125
	181	-11.19765	181	-12.82621
	182	-10.99292	182	-12.37924
	183	-11.12815	183	-12.5027
	184	-11.06479	184	-12.11098
	185	-10.49797	185	-11.83002
	186	-10.43151	186	-11.48806
	187	-10.2355	187	-10.96486
	188	-9.431072	188	-10.55156
	189	-9.028362	189	-10.62439
	190	-8.398692	190	-10.88707
	191	-8.146733	191	-10.79077
	192	-8.254931	192	-10.89509
	193	-8.155774	193	-11.24818
	194	-8.187766	194	-11.45134
	195	-8.241641	195	-11.56728
	196	-8.355817	196	-11.56903
	197	-8.571937	197	-10.79766
	198	-8.49538	198	-10.60047
	199	-8.576634	199	-10.72068
	200	-8.872976	200	-10.73254
	201	-9.233598	201	-11.12181
	202	-9.013963	202	-11.29927
	203	-9.235034	203	-11.34529
	204	-8.667977	204	-10.59922
	205	-8.676076	205	-10.47404
	206	-8.585363	206	-10.83813
	207	-8.2351	207	-11.17971
	208	-7.940378	208	-11.39024
	209	-7.460867	209	-11.07659
	210	-7.261261	210	-10.46283
	211	-6.873436	211	-10.17512
	212	-6.659645	212	-9.709387
	213	-6.453001	213	-9.5399
	214	-6.224853	214	-9.086417
	215	-6.442228	215	-8.551817
	216	-7.091161	216	-9.050784
	217	-6.92431	217	-8.528533
	218	-6.651581	218	-8.251924
	219	-6.491724	219	-8.636367
	220	-6.127928	220	-8.371535
	221	-5.981855	221	-7.346509
	222	-5.746145	222	-7.130038
	223	-5.662328	223	-8.03993
	224	-4.752779	224	-8.060864
	225	-4.462259	225	-8.102727
	226	-4.41022	226	-7.70048
	227	-4.264727	227	-6.89061
	228	-4.299698	228	-7.077222
	229	-3.606667	229	-7.144126
	230	-3.71084	230	-6.974514
	231	-2.933759	231	-5.778166
	232	-3.193126	232	-5.185113
	233	-3.442208	233	-4.889016
	234	-3.384046	234	-5.186295
	235	-3.186283	235	-6.132752
	236	-3.586691	236	-6.605591
	237	-3.308188	237	-6.536899
	238	-3.312422	238	-6.243188
	239	-3.260218	239	-6.187195
	240	-3.101649	240	-6.78319
	241	-2.588924	241	-6.637543
	242	-2.37017	242	-6.549049
	243	-2.217288	243	-6.346061
	244	-1.958945	244	-5.512393
	245	-2.243679	245	-5.943596
	246	-2.564061	246	-6.330552
	247	-2.28177	247	-6.299065
	248	-2.138111	248	-5.255617
	249	-2.023501	249	-4.691818
	250	-2.404377	250	-4.38867
	251	-2.282227	251	-3.413363
	252	-2.30916	252	-4.009151
	253	-2.61718	253	-4.702072
	254	-2.67248	254	-4.802011
	255	-2.731498	255	-5.008514
	256	-2.612499	256	-5.004308
	257	-2.28828	257	-4.895697
	258	-1.753367	258	-4.208237
	259	-1.363887	259	-3.950261
	260	-1.506002	260	-3.844251
	261	-.9690248	261	-3.378012
	262	-1.230456	262	-3.768667
	263	-1.604818	263	-4.692974
	264	-1.418844	264	-3.935906
	265	-1.197732	265	-3.098338
	266	-1.086874	266	-2.580453
	267	-1.352164	267	-2.174869
	268	-.9668962	268	-1.884668
	269	-.6002243	269	-2.212235
	270	-.4184059	270	-1.996174
	271	-.1659053	271	-1.650453
	272	-8.212844E-02	272	-2.406432
	273	.2286079	273	-2.77003
	274	.5338674	274	-2.457599
	275	1.020545	275	-2.45182
	276	1.068566	276	-2.419496
	277	1.180498	277	-2.487264
	278	1.195877	278	-2.697173
	279	1.018354	279	-2.783533
	280	.9067988	280	-2.92365
	281	1.007697	281	-2.847669
	282	.2645782	282	-3.234174
	283	-.2418281	283	-3.87857
	284	-.8597767	284	-3.999587
	285	-.4543845	285	-3.773999
	286	-.3065009	286	-3.768687
	287	-.5739389	287	-3.363633
	288	-.5013244	288	-2.241333
	289	-.5572698	289	-2.922375
	290	-.3013546	290	-3.683678
	291	-.4346608	291	-3.931394
	292	-.6340752	292	-3.76503
	293	-.7959746	293	-3.483884
	294	-1.227376	294	-3.520025
	295	-1.091339	295	-3.647408
	296	-1.535547	296	-4.133744
	297	-1.509697	297	-3.44177
	298	-1.396525	298	-2.595534
	299	-2.170519	299	-2.454733
	300	-1.977583	300	-2.36575
	301	-2.005898	301	-2.151113
	302	-1.951701	302	-2.09973
	303	-1.651311	303	-1.940129
	304	-1.731017	304	-1.760001
	305	-1.016312	305	-1.228584
	306	-1.183376	306	-1.954648
	307	-.7373287	307	-2.084169
	308	-9.337187E-02	308	-1.843038
	309	2.304935E-02	309	-1.447164
	310	.2640705	310	-1.075779
	311	.714901	311	-1.081015
	312	.847863	312	-1.441639
	313	.8214176	313	-1.670728
	314	.6781781	314	-1.303278
	315	.2286577	315	-1.290613
	316	-.3588975	316	-2.533424
	317	-.7825711	317	-2.922462
	318	-1.394382	318	-3.716624
	319	-1.838598	319	-4.423446
	320	-2.038793	320	-3.974195
	321	-1.666733	321	-3.526285
	322	-1.575351	322	-3.879375
	323	-1.590469	323	-4.380769
	324	-1.777311	324	-4.412651
	325	-2.027761	325	-4.637995
	326	-2.18651	326	-4.865744
	327	-2.167026	327	-4.912184
	328	-2.682455	328	-4.946614
	329	-2.587619	329	-4.620337
	330	-2.505341	330	-3.81812
	331	-2.844654	331	-2.97555
	332	-2.957284	332	-2.132361
	333	-3.250366	333	-2.376751
	334	-3.413183	334	-2.84567
	335	-3.167793	335	-2.519952
	336	-3.444512	336	-2.269979
	337	-2.995774	337	-1.126319
	338	-2.865693	338	-.9433492
	339	-3.322323	339	-1.323808
	340	-3.182305	340	-2.152939
	341	-2.701638	341	-2.6768
	342	-2.378087	342	-2.304464
	343	-2.562405	343	-2.117281
	344	-2.499957	344	-1.181202
	345	-2.376454	345	-1.294826
	346	-2.661677	346	-2.199546
	347	-2.858498	347	-2.540148
	348	-3.498254	348	-2.19493
	349	-3.469173	349	-1.605645
	350	-3.585289	350	-1.247064
	351	-3.572982	351	-1.130681
	352	-3.100536	352	-.5467402
	353	-3.28501	353	-.8641577
	354	-3.014278	354	-.8389597
	355	-3.486688	355	-1.486109
	356	-3.542984	356	-2.84764
	357	-3.9028	357	-3.6738
	358	-4.156223	358	-4.163384
	359	-4.003219	359	-4.03058
	360	-4.282248	360	-4.153193
	361	-4.405198	361	-4.183497
	362	-4.610332	362	-4.080462
	363	-4.782483	363	-4.348345
	364	-4.707054	364	-3.697832
	365	-4.61884	365	-2.763173
	366	-5.478075	366	-2.686549
	367	-5.401276	367	-2.32252
	368	-5.373939	368	-2.504443
	369	-5.023385	369	-2.056611
	370	-5.071378	370	-1.607119
	371	-4.852508	371	-.5940674
	372	-4.757004	372	-.8034199
	373	-4.941851	373	-1.576488
	374	-4.424158	374	-1.859008
	375	-4.497113	375	-2.111829
	376	-4.456668	376	-2.256138
	377	-4.408605	377	-1.615033
	378	-4.274824	378	-1.268182
	379	-4.027894	379	-1.106041
	380	-4.054532	380	-.9594231
	381	-4.182117	381	-.2981178
	382	-4.07735	382	-.3077347
	383	-4.495842	383	-.8140766
	384	-4.305773	384	-1.17432
	385	-4.595878	385	-.9797862
	386	-4.098041	386	-.2428675
	387	-3.808033	387	.5453783
	388	-3.420705	388	.9974237
	389	-2.980498	389	.4348036
	390	-3.156852	390	-.5137568
	391	-2.605695	391	-.2981869
	392	-2.880985	392	-.4952708
	393	-2.701919	393	-.6252103
	394	-2.604226	394	-.5040127
	395	-2.771966	395	-.6255172
	396	-2.125755	396	-.5308514
	397	-2.407638	397	-.6470566
	398	-2.143611	398	-.54045
	399	-2.057981	399	-.1034825
	400	-2.161873	400	-8.390423E-02
	401	-2.04794	401	-1.814499E-02
	402	-2.64726	402	-.7797489
	403	-2.641026	403	-1.176174
	404	-2.613334	404	-1.28872
	405	-2.056843	405	-.2874956
	406	-2.275343	406	8.971691E-03
	407	-2.194987	407	-.1282988
	408	-1.693584	408	8.125345E-02
	409	-1.762221	409	-.7073323
	410	-2.063745	410	-.8711714
	411	-2.033462	411	-.10391
	412	-2.254482	412	.1357647
	413	-2.112614	413	.2782439
	414	-1.953669	414	.8917243
	415	-2.232645	415	1.522103
	416	-2.305167	416	1.010008
	417	-2.834846	417	.5797483
	418	-2.804896	418	.7748148
	419	-2.589411	419	.7296279
	420	-2.717202	420	.6897137
	421	-2.164222	421	1.35171
	422	-1.601266	422	1.456404
	423	-1.375329	423	1.239891
	424	-.8979443	424	1.274237
	425	-.4400251	425	1.660552
	426	-.2529892	426	1.221306
	427	-.3320055	427	1.46628
	428	-.1554257	428	1.677505
	429	-.4312017	429	1.530505
	430	-.2409962	430	1.483314
	431	-.1798883	431	1.747825
	432	-.5464294	432	1.082712
	433	-1.251265	433	1.040233
	434	-1.124649	434	.7966827
	435	-1.057539	435	1.150868
	436	-.9955816	436	1.051519
	437	-1.077216	437	1.320153
	438	-1.177912	438	1.177013
	439	-1.52726	439	-.5586269
	440	-1.728457	440	-1.810607
	441	-1.630402	441	-2.043547
	442	-1.904321	442	-1.908529
	443	-2.02089	443	-1.745694
	444	-2.345471	444	-1.541639
	445	-2.248969	445	-1.316753
	446	-2.380006	446	-.9290007
	447	-2.427873	447	-.5540197
	448	-2.296533	448	.4413064
	449	-2.606787	449	.8907973
	450	-2.592082	450	1.108374
	451	-2.719663	451	1.316778
	452	-2.96989	452	.8412842
	453	-2.707952	453	.8725382
	454	-2.825478	454	1.114907
	455	-2.47386	455	1.327033
	456	-2.19257	456	1.026037
	457	-1.945318	457	1.08925
	458	-1.520567	458	1.481415
	459	-1.339896	459	1.217882
	460	-1.050095	460	1.677199
	461	-1.209642	461	1.894669
	462	-1.333951	462	1.550145
	463	-1.273962	463	1.056684
	464	-1.518304	464	1.268066
	465	-1.333788	465	1.590059
	466	-2.269209	466	1.585364
	467	-1.862088	467	1.647592
	468	-2.021675	468	1.390527
	469	-1.806711	469	1.545307
	470	-1.356984	470	2.024798
	471	-1.063637	471	2.585381
	472	-1.07799	472	2.561444
	473	-1.25642	473	1.799985
	474	-.941081	474	.8222347
	475	-1.237974	475	-.1001344
	476	-1.327306	476	-.3269608
	477	-1.597416	477	-.3204927
	478	-2.001194	478	-.1795535
	479	-1.947295	479	-.5792445
	480	-2.14981	480	-.6791012
	481	-2.287259	481	-.329142
	482	-2.139	482	.3268122
	483	-2.549629	483	.3641113
	484	-2.38704	484	.7317207
	485	-2.518066	485	.7925513
	486	-2.9116	486	.4719666
	487	-2.707272	487	.7039268
	488	-2.351749	488	.8645412
	489	-2.675411	489	.6376953
	490	-2.439869	490	.4151686
	491	-2.035892	491	1.176078
