# Supplementary material for: A single Musashi gene allele is sufficient to maintain mouse photoreceptor cells
Source: PLoS One. 2026 May 14;21(5):e0338576. doi: 10.1371/journal.pone.0338576 (PMC13175383; doi:10.1371/journal.pone.0338576)
Supplement: S3 File — (ZIP) [file pone.0338576.s012.zip › Supplementary_data_1_RawERG_data_and_R-code/6th batch/D28_Msi TKO_ROD_060625.CSV]

Information	Record_No	4761	Record_No	4762	Record_No	4763	Record_No	4764	Record_No	4765	Record_No	4766	Record_No	4767	Record_No	4768
	Animal ID	1251	Animal ID	1251	Animal ID	1251	Animal ID	1251	Animal ID	1251	Animal ID	1251	Animal ID	1251	Animal ID	1251
	Session		Session		Session		Session		Session		Session		Session		Session
	Species/Breed		Species/Breed		Species/Breed		Species/Breed		Species/Breed		Species/Breed		Species/Breed		Species/Breed
	Study protocol #		Study protocol #		Study protocol #		Study protocol #		Study protocol #		Study protocol #		Study protocol #		Study protocol #
	Birthdate	Dec/30/1899	Birthdate	Dec/30/1899	Birthdate	Dec/30/1899	Birthdate	Dec/30/1899	Birthdate	Dec/30/1899	Birthdate	Dec/30/1899	Birthdate	Dec/30/1899	Birthdate	Dec/30/1899
	TestDate	Jun/06/2025	TestDate	Jun/06/2025	TestDate	Jun/06/2025	TestDate	Jun/06/2025	TestDate	Jun/06/2025	TestDate	Jun/06/2025	TestDate	Jun/06/2025	TestDate	Jun/06/2025
	TestTime	20:22:46	TestTime	20:22:46	TestTime	20:24:12	TestTime	20:24:12	TestTime	20:27:02	TestTime	20:27:02	TestTime	20:28:00	TestTime	20:28:00
	Protocol	ABI ROD	Protocol	ABI ROD	Protocol	ABI ROD	Protocol	ABI ROD	Protocol	ABI ROD	Protocol	ABI ROD	Protocol	ABI ROD	Protocol	ABI ROD
	Step_No	1	Step_No	1	Step_No	3	Step_No	3	Step_No	6	Step_No	6	Step_No	8	Step_No	8
	Label	R	Label	L	Label	R	Label	L	Label	R	Label	L	Label	R	Label	L
	Stimulus	Scotopic WHT -40dB Flash	Stimulus	Scotopic WHT -40dB Flash	Stimulus	Scotopic WHT -24dB Flash	Stimulus	Scotopic WHT -24dB Flash	Stimulus	Scotopic WHT -12dB Flash	Stimulus	Scotopic WHT -12dB Flash	Stimulus	Scotopic WHT -4dB Flash	Stimulus	Scotopic WHT -4dB Flash
	Low cut (Hz)	0.3	Low cut (Hz)	0.3	Low cut (Hz)	0.3	Low cut (Hz)	0.3	Low cut (Hz)	0.3	Low cut (Hz)	0.3	Low cut (Hz)	0.3	Low cut (Hz)	0.3
	High cut (Hz)	500	High cut (Hz)	500	High cut (Hz)	500	High cut (Hz)	500	High cut (Hz)	500	High cut (Hz)	500	High cut (Hz)	500	High cut (Hz)	500
	Notch	OFF	Notch	OFF	Notch	OFF	Notch	OFF	Notch	OFF	Notch	OFF	Notch	OFF	Notch	OFF
Cursor #	4761 Time	4761 Amp	4762 Time	4762 Amp	4763 Time	4763 Amp	4764 Time	4764 Amp	4765 Time	4765 Amp	4766 Time	4766 Amp	4767 Time	4767 Amp	4768 Time	4768 Amp
1
2
3
4
5
6
7
8
9
10
Wave Data	4761 Time	4761 Amp	4762 Time	4762 Amp	4763 Time	4763 Amp	4764 Time	4764 Amp	4765 Time	4765 Amp	4766 Time	4766 Amp	4767 Time	4767 Amp	4768 Time	4768 Amp
	-20	4.339444	-20	-.8691975	-20	4.329768	-20	1.318282	-20	-4.296213	-20	.5512324	-20	4.642843	-20	-5.566073
	-19	4.600267	-19	-1.303809	-19	4.626672	-19	1.297402	-19	-4.448282	-19	.6389073	-19	5.070211	-19	-6.028347
	-18	4.893033	-18	-1.813546	-18	5.155171	-18	1.560469	-18	-4.385773	-18	.9004504	-18	5.022881	-18	-6.766634
	-17	5.445502	-17	-2.134759	-17	5.6967	-17	1.877308	-17	-4.15972	-17	.6726529	-17	5.026034	-17	-7.094448
	-16	5.859345	-16	-2.348107	-16	6.310956	-16	1.935636	-16	-3.716319	-16	.3525094	-16	4.601993	-16	-7.129031
	-15	6.383283	-15	-2.025976	-15	7.011672	-15	2.237323	-15	-3.221064	-15	-8.373878E-02	-15	3.915157	-15	-6.964798
	-14	5.414313	-14	-2.860942	-14	5.066127	-14	1.243248	-14	-4.319361	-14	.2769092	-14	5.979416	-14	-7.273272
	-13	5.313513	-13	-2.28607	-13	5.636177	-13	1.221976	-13	-3.939561	-13	1.255591	-13	5.31737	-13	-7.370597
	-12	5.542374	-12	-2.97798	-12	6.90368	-12	2.56985	-12	-3.466312	-12	1.523993	-12	3.984071	-12	-7.742287
	-11	6.691839	-11	-2.637228	-11	7.526229	-11	3.056627	-11	-3.203652	-11	-.6139538	-11	3.862613	-11	-6.590049
	-10	7.466238	-10	-1.559442	-10	7.828197	-10	1.973048	-10	-2.495846	-10	-1.126201	-10	2.467632	-10	-6.444083
	-9	7.87142	-9	.1658045	-9	9.109615	-9	3.359185	-9	-1.90165	-9	-1.818772	-9	1.879842	-9	-6.368501
	-8	6.680959	-8	-.6648123	-8	9.528848	-8	4.552081	-8	-1.064175	-8	-1.877207	-8	2.586802	-8	-1.293415
	-7	5.834019	-7	-1.813689	-7	9.230846	-7	4.285787	-7	-1.525997	-7	-.9746786	-7	2.331783	-7	8.105218E-02
	-6	4.931159	-6	-2.247897	-6	7.619541	-6	4.03515	-6	-2.227153	-6	-1.216666	-6	1.83675	-6	2.514666
	-5	4.464389	-5	-2.759752	-5	7.827576	-5	3.203908	-5	-2.074478	-5	-1.612137	-5	1.165174	-5	.9563254
	-4	4.329802	-4	-1.743452	-4	7.478673	-4	2.894208	-4	-2.518292	-4	-1.444412	-4	2.719498	-4	-2.20044
	-3	4.646385	-3	-.435736	-3	6.983565	-3	2.151469	-3	-2.99353	-3	.6055971	-3	2.973158	-3	-6.151086
	-2	4.570271	-2	-.2364435	-2	7.28234	-2	3.653329	-2	-3.521135	-2	.8506846	-2	3.402343	-2	-5.433552
	-1	4.076953	-1	-1.257236	-1	7.288257	-1	3.339036	-1	-3.773931	-1	.9092224	-1	3.833756	-1	-3.520276
	0	5.186058	0	-1.033147	0	7.988997	0	3.181666	0	-3.493692	0	2.766939	0	3.97636	0	-4.93694
	1	6.342828	1	-.5056973	1	7.848881	1	3.628565	1	-2.775937	1	3.534178	1	4.090265	1	-7.185023
	2	6.768698	2	-2.416849E-02	2	8.111754	2	3.725838	2	-1.992098	2	5.161474	2	5.490875	2	-8.510612
	3	7.413372	3	1.06493	3	8.686902	3	3.84646	3	-1.268708	3	4.196324	3	4.576191	3	-8.19829
	4	9.007543	4	1.610282	4	9.780019	4	3.853595	4	-.2433769	4	3.833284	4	4.563007	4	-8.954848
	5	9.740039	5	.2528875	5	11.06148	5	5.512255	5	-.2497443	5	2.628035	5	-1.725226	5	-12.94912
	6	10.33265	6	.9952208	6	10.32771	6	4.618396	6	-1.005713	6	.6188856	6	-16.6125	6	-28.02787
	7	10.64128	7	2.523669	7	11.01866	7	3.671557	7	-1.892047	7	-2.213658	7	-43.0615	7	-56.08969
	8	10.08308	8	2.674524	8	11.42076	8	3.148296	8	-5.885951	8	-9.16187	8	-78.9558	8	-93.90068
	9	7.912203	9	.7482496	9	11.58138	9	3.695489	9	-12.50649	9	-16.1322	9	-122.6823	9	-138.0035
	10	7.32371	10	-6.895214E-03	10	10.42037	10	2.978658	10	-20.78719	10	-23.79344	10	-165.3437	10	-184.8456
	11	6.23456	11	-.3426549	11	9.02361	11	2.367123	11	-30.24311	11	-34.30786	11	-205.9098	11	-229.7712
	12	5.309335	12	-1.05369	12	7.756259	12	.1501228	12	-41.17252	12	-47.60574	12	-241.1935	12	-269.56
	13	5.261757	13	.3019156	13	6.059867	13	-2.260033	13	-53.78892	13	-60.61139	13	-263.9408	13	-296.3713
	14	6.114172	14	1.591966	14	4.590979	14	-3.915374	14	-67.16838	14	-72.45159	14	-275.8922	14	-311.1888
	15	6.741678	15	2.183895	15	3.952355	15	-3.927661	15	-80.23034	15	-86.64751	15	-275.7446	15	-312.1716
	16	7.020162	16	2.720741	16	3.721904	16	-4.630838	16	-94.57158	16	-101.8612	16	-267.4269	16	-302.4542
	17	9.164217	17	5.093801	17	3.659861	17	-4.874829	17	-108.1184	17	-117.7303	17	-252.0351	17	-287.7379
	18	9.950907	18	5.647366	18	3.208802	18	-5.309178	18	-122.1876	18	-133.0861	18	-234.1687	18	-269.8482
	19	10.87067	19	4.503862	19	2.154394	19	-6.895407	19	-135.2122	19	-147.4796	19	-221.2856	19	-254.4357
	20	10.40855	20	2.973708	20	1.513582	20	-8.566239	20	-147.912	20	-161.9423	20	-220.3698	20	-256.8744
	21	10.30686	21	.3920676	21	1.782523	21	-10.03227	21	-158.2261	21	-174.9842	21	-231.0982	21	-274.6336
	22	10.21315	22	-1.325309	22	.5971409	22	-10.89401	22	-169.3156	22	-189.4918	22	-204.8436	22	-249.9143
	23	9.901151	23	-1.312246	23	-.6753559	23	-12.99208	23	-181.1292	23	-201.8172	23	-104.2742	23	-134.9601
	24	9.716076	24	.6646067	24	8.551846E-02	24	-13.54863	24	-199.4944	24	-222.0467	24	58.0951	24	51.16343
	25	8.90484	25	.7048802	25	.4502559	25	-12.81742	25	-220.7032	25	-254.2918	25	203.55	25	212.5274
	26	7.535135	26	.5640259	26	.6835407	26	-11.97492	26	-216.6532	26	-266.9478	26	273.7036	26	295.0916
	27	7.444631	27	.7163417	27	.5888703	27	-10.92814	27	-169.9278	27	-225.1299	27	281.8389	27	305.84
	28	6.037553	28	-.7483783	28	-1.47047	28	-10.63753	28	-59.72897	28	-106.2484	28	246.3955	28	265.4207
	29	5.210786	29	-1.204916	29	-9.363866	29	-15.30849	29	86.95648	29	71.19858	29	172.3928	29	181.3701
	30	3.968414	30	-.2236382	30	-22.71196	30	-29.8088	30	204.1765	30	223.1913	30	93.62393	30	95.14606
	31	3.524268	31	-.2792355	31	-32.02392	31	-51.2007	31	259.3348	31	301.3289	31	107.1867	31	108.0964
	32	2.842177	32	-1.626888	32	-19.06056	32	-62.92198	32	258.1829	32	305.6322	32	260.3174	32	269.6791
	33	2.740456	33	-3.152258	33	30.95808	33	-33.2787	33	217.71	33	255.8978	33	452.416	33	477.2038
	34	3.9111	34	-2.323349	34	117.3434	34	56.29449	34	188.0161	34	194.4108	34	560.4493	34	601.0704
	35	4.457717	35	-2.559903	35	209.0028	35	182.2456	35	236.1036	35	204.9457	35	576.4518	35	620.4935
	36	4.873026	36	-2.044194	36	269.6539	36	289.4246	36	367.5274	36	333.0071	36	528.3286	36	566.9749
	37	4.860293	37	-1.341276	37	288.27	37	343.9123	37	502.7832	37	509.2364	37	446.6874	37	474.9785
	38	4.940906	38	-2.706843	38	270.2625	38	339.7282	38	571.2236	38	626.0048	38	345.0538	38	363.9254
	39	5.41463	39	-4.274096	39	247.9601	39	290.2173	39	567.4412	39	649.1849	39	250.5089	39	265.4667
	40	4.942335	40	-4.011906	40	278.6775	40	246.0498	40	519.8919	40	606.3915	40	192.588	40	205.7304
	41	5.284795	41	-2.457011	41	374.6432	41	283.79	41	444.2792	41	520.843	41	186.4794	41	204.5954
	42	4.476679	42	-1.83773	42	483.5186	42	419.6922	42	365.3325	42	424.3752	42	222.3424	42	248.2537
	43	3.313935	43	-2.171834	43	550.6002	43	574.8992	43	311.2479	43	345.2144	43	275.6716	43	307.1196
	44	2.762309	44	-2.530571	44	560.592	44	664.7711	44	297.3701	44	312.1404	44	316.3212	44	352.2099
	45	2.263245	45	-4.529324	45	522.1652	45	661.1901	45	315.6564	45	323.0508	45	337.4616	45	374.0056
	46	2.167052	46	-3.648143	46	454.1603	46	587.0449	46	345.3451	46	356.5372	46	334.181	46	370.4604
	47	2.998334	47	-.742003	47	389.3197	47	484.2225	47	370.3922	47	393.5874	47	319.176	47	351.0004
	48	3.316155	48	1.356982	48	353.8107	48	395.7193	48	377.7757	48	417.9337	48	300.2927	48	327.8307
	49	3.807847	49	1.22097	49	355.3158	49	350.3335	49	369.6895	49	420.9839	49	281.5702	49	307.3916
	50	5.679728	50	1.534828	50	377.2183	50	358.9159	50	354.7146	50	409.1418	50	265.5933	50	289.5971
	51	6.997594	51	2.337542	51	399.0414	51	400.2243	51	337.252	51	390.0065	51	259.2744	51	276.3692
	52	8.220873	52	2.391489	52	409.6284	52	441.6578	52	322.6723	52	370.4649	52	257.0159	52	267.6782
	53	9.157454	53	3.408572	53	410.2075	53	464.6797	53	314.1804	53	354.922	53	256.7115	53	266.8655
	54	10.9231	54	4.345644	54	405.5838	54	467.9471	54	310.0494	54	347.4472	54	255.8728	54	268.3581
	55	13.4651	55	3.890349	55	398.9904	55	459.2899	55	306.4085	55	340.9943	55	258.3245	55	274.4485
	56	16.89585	56	4.75512	56	391.9409	56	446.6254	56	303.6577	56	334.8585	56	264.0656	56	282.2229
	57	19.64922	57	8.135534	57	385.6394	57	434.7839	57	305.9579	57	335.039	57	266.8552	57	284.7975
	58	22.75572	58	13.5496	58	381.6306	58	428.0506	58	310.0051	58	338.5728	58	265.6154	58	285.458
	59	24.52093	59	18.32585	59	378.5817	59	424.9594	59	311.3421	59	343.0705	59	262.7861	59	285.942
	60	28.4472	60	23.80453	60	375.6563	60	423.0616	60	308.9629	60	344.336	60	259.0229	60	283.4697
	61	33.42902	61	30.56461	61	371.9204	61	421.0553	61	304.4708	61	341.0433	61	256.6482	61	279.6936
	62	39.75585	62	36.95036	62	366.1864	62	417.3088	62	297.9536	62	333.5022	62	254.0475	62	275.7362
	63	45.94863	63	45.70459	63	359.926	63	410.7357	63	289.2464	63	325.0894	63	251.32	63	271.6215
	64	51.83376	64	53.90546	64	354.1845	64	402.0566	64	282.1712	64	319.2047	64	249.8425	64	267.6341
	65	57.57175	65	60.03626	65	352.1167	65	395.047	65	274.9272	65	311.4345	65	247.6705	65	265.3074
	66	62.87996	66	65.71234	66	350.404	66	388.1266	66	269.5695	66	305.7331	66	248.6346	66	265.9391
	67	68.7439	67	71.27312	67	348.2565	67	385.0954	67	268.2048	67	301.4166	67	250.5736	67	265.6536
	68	72.7509	68	75.25886	68	344.0515	68	384.8071	68	269.033	68	300.5003	68	254.1371	68	265.4881
	69	75.5239	69	78.62164	69	339.9787	69	383.3022	69	267.4423	69	299.8691	69	252.6565	69	262.4354
	70	77.28917	70	81.72014	70	336.1352	70	380.162	70	263.1556	70	296.697	70	249.3233	70	258.0468
	71	77.84679	71	83.71582	71	333.2713	71	377.7096	71	257.7939	71	290.7513	71	243.0563	71	250.6385
	72	77.79987	72	83.8267	72	331.0965	72	375.4499	72	248.6186	72	279.6456	72	235.2071	72	243.5504
	73	77.83993	73	85.21761	73	328.7243	73	371.3082	73	239.2088	73	267.8918	73	227.9118	73	236.3692
	74	77.84325	74	87.31017	74	328.5343	74	368.5326	74	230.3833	74	257.7519	74	218.7669	74	226.6093
	75	77.162	75	88.22315	75	331.7263	75	366.5514	75	220.0849	75	245.5141	75	211.1761	75	219.58
	76	75.07062	76	86.99062	76	332.7678	76	365.7991	76	209.5829	76	235.16	76	204.534	76	215.458
	77	74.03891	77	85.44264	77	331.8797	77	367.9383	77	200.5393	77	224.2086	77	200.501	77	213.3167
	78	70.97542	78	82.09874	78	328.6278	78	369.827	78	192.2832	78	215.1005	78	198.2315	78	213.4178
	79	70.12801	79	79.19975	79	323.1706	79	369.45	79	186.9003	79	207.5228	79	198.8991	79	214.3562
	80	68.86231	80	78.17976	80	317.0347	80	365.2191	80	182.887	80	203.8302	80	200.5825	80	214.174
	81	67.5516	81	77.63422	81	309.9321	81	360.0305	81	178.8596	81	202.4956	81	200.5206	81	214.5806
	82	67.3167	82	77.22363	82	302.8219	82	353.5288	82	172.761	82	198.0707	82	198.4677	82	212.1077
	83	67.30138	83	78.45354	83	295.418	83	345.1509	83	167.2963	83	191.4731	83	195.9931	83	206.882
	84	67.45838	84	81.42498	84	288.3662	84	336.371	84	162.3724	84	185.3398	84	192.0567	84	196.051
	85	67.17917	85	82.87496	85	283.6002	85	327.9567	85	156.8278	85	179.2154	85	186.7833	85	189.2555
	86	66.35969	86	83.21785	86	280.9134	86	320.8279	86	151.6836	86	174.051	86	182.5441	86	184.7486
	87	64.85344	87	82.38886	87	279.0801	87	314.9962	87	147.8428	87	170.0915	87	180.5883	87	184.3151
	88	63.14059	88	78.92714	88	276.8501	88	311.5337	88	143.5999	88	164.9149	88	175.2744	88	181.1922
	89	61.51768	89	75.24084	89	273.8765	89	308.441	89	140.072	89	158.088	89	172.0808	89	178.5719
	90	60.58482	90	73.15808	90	269.4095	90	304.1031	90	140.0437	90	154.7031	90	169.3687	90	175.5832
	91	60.02626	91	73.06435	91	265.4249	91	301.0321	91	139.9546	91	151.4976	91	168.6495	91	171.6954
	92	58.97801	92	71.58803	92	260.3208	92	296.5476	92	140.7251	92	150.8518	92	164.4489	92	168.7518
	93	57.66997	93	71.10527	93	254.7057	93	290.393	93	140.8992	93	152.9899	93	162.2698	93	166.8902
	94	57.51028	94	70.73718	94	248.9518	94	284.6819	94	139.9409	94	153.839	94	158.1023	94	164.9549
	95	59.43841	95	69.24345	95	242.9861	95	279.6245	95	137.7156	95	152.88	95	155.4377	95	162.5215
	96	60.49903	96	69.46008	96	237.2801	96	274.0639	96	133.1512	96	148.8245	96	151.2112	96	157.22
	97	61.14108	97	70.97368	97	231.8932	97	268.4692	97	130.0146	97	146.1861	97	147.288	97	151.1016
	98	60.3538	98	72.01459	98	227.8877	98	263.838	98	123.9816	98	142.741	98	141.1787	98	143.8356
	99	59.27246	99	72.3764	99	223.832	99	259.4741	99	117.4725	99	137.4915	99	135.378	99	136.5422
	100	58.87983	100	74.22965	100	218.4353	100	255.1091	100	110.5267	100	131.1043	100	128.234	100	128.2005
	101	58.26173	101	76.67356	101	213.831	101	250.9893	101	105.9396	101	124.8135	101	121.843	101	118.6948
	102	56.23291	102	76.22917	102	208.4866	102	246.0045	102	100.3827	102	118.8123	102	116.0911	102	111.8794
	103	55.82163	103	75.67339	103	202.685	103	240.2151	103	94.54776	103	112.9303	103	109.321	103	105.598
	104	55.77284	104	74.11345	104	197.2134	104	235.2959	104	89.11265	104	106.3399	104	103.5943	104	99.92448
	105	54.8909	105	70.23146	105	191.6512	105	230.0471	105	86.67057	105	99.03118	105	97.52899	105	97.06535
	106	53.76586	106	67.00362	106	186.2785	106	223.8973	106	84.00152	106	92.66335	106	92.05797	106	93.80425
	107	52.17039	107	64.52046	107	181.1014	107	216.7316	107	81.67299	107	90.42967	107	87.2857	107	89.08565
	108	50.03469	108	61.76826	108	175.3092	108	210.3866	108	78.89832	108	87.13979	108	82.89944	108	84.96365
	109	45.91386	109	57.81173	109	170.0592	109	203.8159	109	76.28132	109	84.1339	109	78.74853	109	82.30286
	110	42.28856	110	55.52892	110	166.0635	110	197.6102	110	72.67581	110	80.51668	110	74.16642	110	79.02656
	111	37.86647	111	51.98714	111	162.9762	111	193.0384	111	69.08466	111	77.1638	111	70.49469	111	74.2403
	112	34.52792	112	47.73514	112	161.3858	112	189.0203	112	65.05025	112	73.14023	112	67.76344	112	69.50688
	113	31.7414	113	45.98645	113	158.7383	113	185.1922	113	60.86348	113	68.89296	113	65.5267	113	64.72079
	114	28.89068	114	44.45548	114	155.9983	114	182.7207	114	57.21626	114	67.28941	114	63.42211	114	62.66166
	115	26.97781	115	41.85249	115	152.6885	115	181.3371	115	52.90596	115	64.03455	115	61.33155	115	59.36731
	116	26.0716	116	38.93256	116	148.7276	116	177.7691	116	50.17175	116	62.32406	116	61.0064	116	58.01625
	117	26.73095	117	37.27984	117	144.5019	117	173.0814	117	48.31959	117	60.20626	117	59.69652	117	54.29418
	118	27.44204	118	36.15616	118	139.9854	118	168.8378	118	46.72311	118	57.92475	118	59.85547	118	52.53632
	119	27.87307	119	35.09226	119	135.163	119	165.0044	119	46.13828	119	56.99477	119	61.22233	119	53.38554
	120	27.87953	120	35.16566	120	131.3173	120	160.7341	120	44.10902	120	56.21123	120	60.01776	120	53.84173
	121	26.62844	121	33.52762	121	126.5761	121	156.6559	121	42.19444	121	54.85565	121	56.8402	121	53.21556
	122	26.40783	122	31.99111	122	122.193	122	152.5739	122	40.01441	122	50.51342	122	51.79393	122	49.55484
	123	25.10891	123	31.30285	123	117.3352	123	146.3087	123	37.83442	123	46.22199	123	49.30199	123	44.84789
	124	23.66457	124	32.09052	124	114.2208	124	143.121	124	35.61166	124	43.20544	124	42.96842	124	37.11935
	125	21.36115	125	31.10152	125	110.5023	125	138.7918	125	31.73094	125	38.21621	125	39.77961	125	36.17496
	126	18.39536	126	29.31351	126	107.9644	126	136.0813	126	28.07141	126	34.40383	126	34.25089	126	34.4267
	127	16.88549	127	27.74332	127	105.5606	127	132.3102	127	24.10032	127	28.26127	127	29.6907	127	31.45874
	128	14.96967	128	25.48806	128	102.2064	128	129.2692	128	20.3048	128	23.46302	128	26.50433	128	27.09058
	129	12.93722	129	23.98903	129	100.1049	129	124.9906	129	13.53622	129	17.73794	129	21.56233	129	23.16112
	130	11.71925	130	23.26874	130	97.35313	130	120.9124	130	10.19898	130	13.05555	130	19.46509	130	19.19287
	131	9.370543	131	20.90964	131	93.9524	131	118.5103	131	7.286525	131	10.0357	131	16.00378	131	14.50349
	132	8.047178	132	17.51778	132	89.9237	132	115.8938	132	5.083479	132	7.050233	132	14.22869	132	11.88365
	133	7.247817	133	15.09118	133	86.62418	133	112.0219	133	3.819289	133	5.914061	133	12.32889	133	8.394443
	134	7.207273	134	15.20855	134	83.55669	134	108.1629	134	4.17054	134	6.403678	134	11.34574	134	4.970711
	135	6.895063	135	13.88082	135	80.16154	135	103.9777	135	5.667996	135	6.857791	135	10.85085	135	2.752242
	136	6.305417	136	13.00345	136	77.16785	136	99.9876	136	4.609624	136	7.309499	136	11.16597	136	2.305299
	137	6.687619	137	13.05742	137	73.80887	137	96.72681	137	4.036898	137	8.202639	137	11.12965	137	1.434695
	138	6.320908	138	11.5069	138	72.21538	138	95.17303	138	3.511874	138	7.855412	138	10.62492	138	1.99192
	139	6.861083	139	10.39393	139	70.29182	139	92.97278	139	1.175544	139	4.286436	139	9.740698	139	3.548061
	140	6.529145	140	11.12802	140	68.55303	140	89.87686	140	.8801853	140	1.289081	140	8.110726	140	1.808634
	141	6.08892	141	11.09011	141	66.38237	141	86.71397	141	-1.868161	141	-2.549019	141	5.545368	141	-.4126343
	142	2.682628	142	8.18412	142	64.8093	142	84.04167	142	-4.804275	142	-6.10838	142	3.835278	142	.2256173
	143	-.3129501	143	3.568413	143	62.2597	143	80.72706	143	-8.589577	143	-7.517938	143	4.100636	143	-.3024066
	144	-1.473313	144	-.9252856	144	59.847	144	78.77758	144	-11.25116	144	-9.49796	144	1.771014	144	1.156187
	145	-4.073878	145	-3.79655	145	57.00465	145	77.4612	145	-13.32986	145	-11.53494	145	-.748871	145	-.3071489
	146	-5.98722	146	-3.933591	146	55.13435	146	74.39934	146	-16.17631	146	-14.5158	146	-1.845673	146	-1.820646
	147	-7.815683	147	-3.272278	147	52.5575	147	71.58913	147	-16.24379	147	-13.81557	147	-4.151847	147	-7.471818
	148	-8.783133	148	-4.24369	148	50.70099	148	70.16694	148	-17.55573	148	-14.28633	148	-6.588758	148	-14.21612
	149	-10.02256	149	-6.491094	149	47.8637	149	67.64357	149	-18.82807	149	-14.59273	149	-8.68195	149	-16.51771
	150	-10.18481	150	-7.604219	150	46.03685	150	65.9091	150	-20.46522	150	-15.286	150	-11.32621	150	-21.53684
	151	-10.25008	151	-8.294337	151	43.26616	151	64.81786	151	-20.96562	151	-15.76893	151	-12.44423	151	-23.68089
	152	-11.09493	152	-9.950233	152	41.74633	152	62.42873	152	-21.14835	152	-16.15533	152	-12.43505	152	-25.90531
	153	-11.34157	153	-10.28641	153	41.03883	153	59.11603	153	-22.70572	153	-17.76521	153	-13.24903	153	-28.06352
	154	-10.96298	154	-11.11344	154	38.48865	154	56.42782	154	-24.02568	154	-17.6688	154	-15.37164	154	-29.86873
	155	-10.27859	155	-12.57532	155	36.8465	155	55.09286	155	-26.28449	155	-20.31079	155	-16.85982	155	-29.11167
	156	-10.37017	156	-13.97111	156	34.79934	156	51.53532	156	-27.8651	156	-25.12912	156	-18.08015	156	-28.10347
	157	-10.49978	157	-13.0205	157	32.59621	157	48.81183	157	-29.51289	157	-28.42013	157	-19.84346	157	-29.83961
	158	-11.04528	158	-13.2248	158	29.70126	158	45.67644	158	-30.40644	158	-30.56937	158	-21.70532	158	-30.34777
	159	-12.04525	159	-14.86395	159	26.63105	159	42.62749	159	-32.21602	159	-31.51856	159	-23.40011	159	-30.34829
	160	-13.3347	160	-15.37237	160	23.66486	160	39.71486	160	-33.112	160	-31.56232	160	-25.8043	160	-31.29041
	161	-14.09484	161	-15.37406	161	21.14532	161	37.09411	161	-32.55433	161	-31.13441	161	-28.48786	161	-32.39565
	162	-15.39638	162	-16.08516	162	19.31949	162	36.02714	162	-32.2715	162	-30.9506	162	-28.98297	162	-34.35489
	163	-16.05614	163	-15.11311	163	16.91716	163	34.29661	163	-32.01114	163	-29.67844	163	-29.65504	163	-35.59841
	164	-16.28456	164	-15.35003	164	14.7287	164	32.4503	164	-31.32265	164	-27.12136	164	-30.06211	164	-37.21968
	165	-17.74484	165	-17.12484	165	12.79192	165	31.7641	165	-32.74006	165	-25.7909	165	-31.2985	165	-37.97418
	166	-19.13871	166	-18.88291	166	9.765525	166	29.02415	166	-33.78082	166	-25.26801	166	-31.42815	166	-38.89873
	167	-18.86584	167	-18.54703	167	8.245585	167	25.03738	167	-35.8604	167	-26.71435	167	-32.35278	167	-41.34716
	168	-18.10975	168	-18.3695	168	6.267718	168	21.53357	168	-37.45889	168	-29.98495	168	-31.55087	168	-43.38888
	169	-17.66363	169	-18.71061	169	4.023119	169	18.29951	169	-39.25814	169	-31.05899	169	-30.96346	169	-43.63197
	170	-17.05551	170	-18.06667	170	1.880154	170	15.22432	170	-40.85395	170	-31.89803	170	-30.53707	170	-44.0648
	171	-16.26139	171	-18.41499	171	.2151521	171	12.91843	171	-42.17251	171	-33.22144	171	-31.22162	171	-44.24767
	172	-16.23145	172	-19.84525	172	-1.488237	172	10.74464	172	-43.21926	172	-36.60998	172	-31.61371	172	-43.47822
	173	-16.33851	173	-20.56345	173	-3.113276	173	8.058738	173	-43.33744	173	-38.40162	173	-31.31821	173	-42.16419
	174	-15.48315	174	-20.23647	174	-4.417384	174	6.14075	174	-42.46268	174	-38.92269	174	-31.59524	174	-41.55791
	175	-16.78559	175	-21.23488	175	-5.748846	175	4.027917	175	-42.37619	175	-39.37642	175	-31.31756	175	-38.53492
	176	-18.6405	176	-21.5417	176	-7.542266	176	2.194478	176	-40.96414	176	-38.67945	176	-32.5865	176	-35.9011
	177	-20.56815	177	-22.23829	177	-10.07559	177	-.1185211	177	-39.57242	177	-38.37949	177	-35.63823	177	-37.73537
	178	-21.30547	178	-24.6901	178	-12.77239	178	-1.685837	178	-38.34064	178	-36.28841	178	-37.2946	178	-41.15185
	179	-23.33375	179	-26.49469	179	-14.10228	179	-4.328111	179	-37.7928	179	-34.54013	179	-39.30268	179	-46.49002
	180	-24.41104	180	-25.73542	180	-15.82669	180	-7.14933	180	-38.25072	180	-31.70177	180	-41.11066	180	-48.78553
	181	-25.77238	181	-26.27955	181	-17.76273	181	-8.734563	181	-38.7398	181	-30.9462	181	-43.86921	181	-50.32248
	182	-25.83315	182	-28.45151	182	-19.85538	182	-10.51689	182	-40.53525	182	-32.76801	182	-44.50536	182	-50.9983
	183	-26.3873	183	-29.50723	183	-21.19843	183	-12.2104	183	-41.6557	183	-34.81422	183	-44.62914	183	-52.25881
	184	-25.14588	184	-29.0378	184	-21.69436	184	-12.90465	184	-44.09538	184	-35.71018	184	-46.08632	184	-55.50976
	185	-24.37879	185	-29.039	185	-23.46976	185	-15.07349	185	-45.05835	185	-37.03902	185	-46.03427	185	-57.40044
	186	-23.25032	186	-28.51212	186	-24.44223	186	-17.78551	186	-45.82455	186	-38.33511	186	-45.7615	186	-57.64985
	187	-22.26568	187	-27.69052	187	-25.44934	187	-20.31286	187	-45.40727	187	-38.69721	187	-45.76202	187	-57.46221
	188	-21.09281	188	-28.16552	188	-25.647	188	-20.85979	188	-44.80475	188	-39.08219	188	-45.4566	188	-57.73217
	189	-20.43979	189	-28.30032	189	-25.73061	189	-21.51884	189	-44.02966	189	-41.80162	189	-46.80214	189	-57.02229
	190	-19.63581	190	-27.35062	190	-26.2373	190	-22.88031	190	-42.98631	190	-42.27545	190	-46.73363	190	-55.31213
	191	-18.45383	191	-26.00236	191	-26.79122	191	-23.51151	191	-40.96613	191	-43.24121	191	-46.95048	191	-55.33311
	192	-18.52528	192	-25.73099	192	-27.09454	192	-23.87744	192	-39.53165	192	-43.178	192	-46.84052	192	-51.57261
	193	-19.01418	193	-25.31394	193	-27.13929	193	-24.21395	193	-38.91922	193	-41.91002	193	-47.98348	193	-49.98388
	194	-18.76077	194	-24.35955	194	-28.21594	194	-25.64539	194	-38.60761	194	-41.7737	194	-48.32701	194	-49.44541
	195	-19.25724	195	-25.24131	195	-28.97947	195	-26.14242	195	-37.90656	195	-41.3062	195	-49.05491	195	-50.0071
	196	-19.1607	196	-24.46453	196	-28.80398	196	-26.47017	196	-38.78247	196	-41.38772	196	-49.80203	196	-51.19107
	197	-18.76234	197	-23.30428	197	-28.78244	197	-27.22561	197	-39.31499	197	-39.88508	197	-50.0351	197	-52.04296
	198	-18.14914	198	-22.01165	198	-28.07963	198	-25.48701	198	-40.09005	198	-38.21012	198	-50.68894	198	-53.69712
	199	-17.70713	199	-21.11911	199	-27.91829	199	-26.54255	199	-41.05872	199	-38.43816	199	-50.49235	199	-53.66213
	200	-16.83132	200	-20.25689	200	-27.41915	200	-26.73126	200	-40.34404	200	-37.0524	200	-51.70112	200	-57.34277
	201	-16.1847	201	-20.02613	201	-26.30243	201	-25.78361	201	-39.46734	201	-35.53378	201	-52.77476	201	-60.20543
	202	-15.28735	202	-22.15063	202	-24.97875	202	-25.35562	202	-37.31486	202	-33.86598	202	-53.11411	202	-62.6427
	203	-14.44302	203	-22.55358	203	-23.6833	203	-24.51554	203	-35.31093	203	-31.75076	203	-51.86752	203	-63.14596
	204	-13.93597	204	-22.05486	204	-22.78139	204	-24.47279	204	-33.48246	204	-31.10038	204	-53.07496	204	-63.84172
	205	-13.42528	205	-22.5813	205	-20.21857	205	-22.412	205	-32.02695	205	-31.8582	205	-54.31446	205	-62.33192
	206	-12.68785	206	-22.59742	206	-19.29745	206	-22.64556	206	-30.43464	206	-33.62849	206	-52.87465	206	-60.76979
	207	-11.86742	207	-21.54991	207	-18.57541	207	-21.93174	207	-27.9201	207	-31.9774	207	-52.70699	207	-58.01846
	208	-11.41776	208	-21.18066	208	-18.05681	208	-20.25029	208	-27.50394	208	-31.7185	208	-52.24165	208	-54.05959
	209	-12.83399	209	-21.90017	209	-17.23863	209	-20.06632	209	-26.27882	209	-31.17323	209	-51.88383	209	-51.53938
	210	-13.36073	210	-21.10837	210	-16.79692	210	-19.35071	210	-26.08851	210	-30.30122	210	-51.1056	210	-52.59563
	211	-14.10208	211	-21.15969	211	-17.03414	211	-18.06004	211	-26.22087	211	-29.52954	211	-50.8484	211	-52.33193
	212	-14.14063	212	-21.23539	212	-16.46917	212	-16.66463	212	-25.55573	212	-28.46487	212	-50.59711	212	-50.32737
	213	-14.0374	213	-19.04718	213	-16.33163	213	-16.63809	213	-25.35424	213	-28.51537	213	-49.25046	213	-46.19917
	214	-14.76974	214	-17.69224	214	-16.44817	214	-16.5428	214	-24.80862	214	-26.33071	214	-49.30614	214	-45.06852
	215	-15.4512	215	-19.28371	215	-16.07726	215	-15.78005	215	-24.64754	215	-23.89146	215	-49.71727	215	-47.2454
	216	-16.32043	216	-20.11086	216	-14.98446	216	-15.0541	216	-23.79772	216	-20.86664	216	-48.70567	216	-50.26505
	217	-15.64417	217	-21.47964	217	-14.57545	217	-13.88539	217	-22.29434	217	-19.70341	217	-50.96151	217	-56.86661
	218	-14.30231	218	-21.60939	218	-14.63919	218	-12.10169	218	-19.94128	218	-21.24632	218	-51.79762	218	-59.38743
	219	-13.79398	219	-21.5224	219	-14.13386	219	-12.43511	219	-19.80803	219	-22.28852	219	-51.37189	219	-59.48927
	220	-12.7055	220	-20.22153	220	-14.15572	220	-14.04083	220	-20.44538	220	-22.47739	220	-52.2831	220	-60.01662
	221	-11.50272	221	-19.12359	221	-13.08043	221	-13.35605	221	-18.67797	221	-20.18961	221	-52.09731	221	-58.68759
	222	-10.42406	222	-19.77116	222	-12.70833	222	-12.38361	222	-17.48995	222	-19.72873	222	-52.47054	222	-58.95048
	223	-9.231702	223	-19.01719	223	-12.96081	223	-12.54774	223	-15.55904	223	-18.56455	223	-52.7341	223	-58.92305
	224	-7.86057	224	-17.58362	224	-13.34314	224	-12.22958	224	-13.24023	224	-16.1788	224	-53.45964	224	-60.5696
	225	-7.691505	225	-16.19303	225	-14.23701	225	-12.71102	225	-11.97692	225	-14.70537	225	-53.85027	225	-59.05455
	226	-8.854837	226	-16.18726	226	-14.66869	226	-12.95794	226	-13.02323	226	-14.48613	226	-54.07933	226	-56.26369
	227	-9.682131	227	-16.5314	227	-15.35108	227	-13.3834	227	-13.42212	227	-15.57043	227	-54.05126	227	-54.39572
	228	-9.235274	228	-18.02643	228	-16.10834	228	-13.91258	228	-13.61862	228	-17.27549	228	-52.91113	228	-53.05212
	229	-10.98857	229	-18.92635	229	-16.77001	229	-13.88806	229	-15.13112	229	-18.27579	229	-52.81864	229	-51.8236
	230	-10.77267	230	-17.87104	230	-18.25488	230	-15.0271	230	-15.84554	230	-18.24948	230	-51.97865	230	-51.51781
	231	-10.33812	231	-17.41012	231	-18.27385	231	-14.78691	231	-15.75186	231	-17.19518	231	-50.60461	231	-51.98841
	232	-10.45787	232	-18.50601	232	-18.58531	232	-15.11738	232	-16.50976	232	-18.62378	232	-50.14938	232	-50.47248
	233	-9.732937	233	-18.57737	233	-18.812	233	-16.55724	233	-16.14328	233	-18.50948	233	-49.47045	233	-51.67747
	234	-7.915876	234	-17.60539	234	-19.34061	234	-16.73375	234	-15.92114	234	-17.76289	234	-50.08884	234	-54.72128
	235	-7.346293	235	-17.89375	235	-19.43758	235	-17.56104	235	-16.33272	235	-18.30205	235	-50.29485	235	-55.0046
	236	-6.637412	236	-18.39064	236	-20.08049	236	-18.03718	236	-16.52007	236	-18.61335	236	-49.92682	236	-55.95757
	237	-5.437261	237	-19.1211	237	-21.52251	237	-20.52816	237	-16.25783	237	-18.86473	237	-48.51011	237	-55.30976
	238	-5.415849	238	-20.39736	238	-21.63933	238	-22.02567	238	-15.92588	238	-18.10119	238	-49.93003	238	-56.48873
	239	-4.159821	239	-19.76554	239	-22.45258	239	-23.7749	239	-15.90631	239	-19.414	239	-49.84364	239	-55.08972
	240	-3.327594	240	-18.51883	240	-23.58015	240	-24.78288	240	-13.90557	240	-18.69011	240	-50.79746	240	-54.79823
	241	-3.104095	241	-17.02852	241	-23.74306	241	-24.97523	241	-12.84884	241	-18.2073	241	-52.06058	241	-55.79225
	242	-3.969191	242	-17.28094	242	-24.06906	242	-24.80765	242	-11.40417	242	-17.53126	242	-51.50001	242	-53.03572
	243	-4.963473	243	-16.64326	243	-24.46051	243	-25.64755	243	-11.41211	243	-16.73494	243	-51.10083	243	-52.30436
	244	-4.522157	244	-14.55109	244	-25.92156	244	-25.56696	244	-11.88051	244	-16.49317	244	-49.33001	244	-50.31812
	245	-5.54728	245	-15.30362	245	-26.57691	245	-25.11957	245	-11.50284	245	-15.29192	245	-49.42512	245	-49.12971
	246	-6.029873	246	-14.78138	246	-27.22072	246	-26.93175	246	-11.4897	246	-15.16424	246	-45.76107	246	-45.67942
	247	-6.442308	247	-13.43042	247	-28.63875	247	-28.65221	247	-10.12432	247	-11.14044	247	-43.68778	247	-43.15527
	248	-6.30915	248	-14.50115	248	-29.9257	248	-28.79764	248	-9.755489	248	-9.016897	248	-42.57862	248	-41.58413
	249	-6.274999	249	-15.29654	249	-30.32194	249	-29.85726	249	-8.816628	249	-9.109138	249	-42.74427	249	-42.65528
	250	-4.789464	250	-14.52592	250	-30.50086	250	-29.68561	250	-8.809071	250	-9.063913	250	-42.40216	250	-46.88021
	251	-3.493612	251	-13.19854	251	-29.82057	251	-29.28417	251	-10.89757	251	-10.35721	251	-43.22694	251	-51.25086
	252	-3.220378	252	-12.6961	252	-29.71826	252	-29.38688	252	-10.41472	252	-11.49117	252	-44.16705	252	-51.15329
	253	-2.577917	253	-12.43693	253	-30.2561	253	-30.48156	253	-10.8631	253	-12.08101	253	-44.7318	253	-50.14291
	254	-1.085746	254	-13.5603	254	-30.77807	254	-31.65038	254	-10.50401	254	-11.75416	254	-45.06606	254	-50.04705
	255	-1.423781	255	-15.76261	255	-31.85758	255	-32.9651	255	-11.52623	255	-13.12094	255	-46.32467	255	-50.97776
	256	-1.519151	256	-15.97457	256	-32.19926	256	-35.46547	256	-11.81688	256	-14.48003	256	-46.53992	256	-50.2626
	257	-1.086877	257	-14.53868	257	-33.16558	257	-36.18073	257	-11.61608	257	-14.07846	257	-47.68165	257	-51.08755
	258	-.7662565	258	-12.72491	258	-34.53959	258	-36.50317	258	-11.85539	258	-15.03259	258	-49.52136	258	-51.07982
	259	-1.548652	259	-12.26273	259	-34.91131	259	-36.01478	259	-12.87723	259	-14.98852	259	-49.92947	259	-48.57219
	260	-1.320155	260	-10.94219	260	-35.1973	260	-35.71663	260	-13.08347	260	-14.84641	260	-50.34446	260	-47.51013
	261	-1.095124	261	-9.620291	261	-35.79932	261	-35.16254	261	-13.18024	261	-13.08621	261	-50.3409	261	-47.20124
	262	-1.797948	262	-9.397924	262	-36.49277	262	-34.05642	262	-13.01231	262	-12.24066	262	-49.71424	262	-46.02055
	263	-1.677374	263	-8.735254	263	-38.08753	263	-36.22319	263	-12.86539	263	-12.34503	263	-46.54918	263	-44.96862
	264	-3.410926	264	-9.261032	264	-37.64272	264	-38.56346	264	-11.47766	264	-11.05112	264	-43.8064	264	-43.11487
	265	-4.34716	265	-12.07235	265	-37.94804	265	-40.26105	265	-11.56235	265	-9.514055	265	-42.08997	265	-43.38362
	266	-4.784172	266	-14.28763	266	-40.13828	266	-41.70179	266	-10.64676	266	-5.867236	266	-39.44299	266	-42.58886
	267	-4.026195	267	-13.76961	267	-39.34919	267	-41.79026	267	-9.174557	267	-3.157326	267	-38.73537	267	-43.8393
	268	-3.639251	268	-13.51315	268	-39.74354	268	-41.15912	268	-7.114821	268	-.9367794	268	-36.69014	268	-43.06355
	269	-2.846519	269	-13.11616	269	-39.85263	269	-41.34227	269	-5.509561	269	1.846433E-02	269	-35.48151	269	-41.31353
	270	-1.968033	270	-11.95149	270	-40.16546	270	-42.23397	270	-5.204555	270	.5235192	270	-35.76687	270	-39.4077
	271	-.8665784	271	-12.19942	271	-40.49617	271	-43.30291	271	-4.407035	271	1.216234	271	-36.72998	271	-38.98368
	272	-.3443444	272	-13.43837	272	-39.9585	272	-43.48128	272	-4.078756	272	-.1151568	272	-37.61315	272	-39.46429
	273	.4193821	273	-13.67525	273	-42.09933	273	-45.41392	273	-3.757462	273	-2.161473	273	-38.11121	273	-41.85952
	274	.3831683	274	-12.82274	274	-43.86985	274	-45.89639	274	-2.875873	274	-1.872694	274	-41.74753	274	-45.71796
	275	.6086844	275	-12.33555	275	-45.2669	275	-48.62449	275	-3.019513	275	-.9364215	275	-42.19559	275	-44.7452
	276	-.491126	276	-12.80578	276	-46.09403	276	-50.90825	276	-3.417979	276	-.9527437	276	-44.07847	276	-42.24129
	277	-.2251697	277	-12.29673	277	-47.7153	277	-51.15694	277	-5.848354	277	-2.527758	277	-43.86068	277	-40.69158
	278	-.4379385	278	-12.86576	278	-49.27714	278	-50.9692	278	-8.169839	278	-5.651738	278	-43.32186	278	-40.48773
	279	-.9662467	279	-12.4933	279	-50.90857	279	-51.24845	279	-10.5836	279	-10.7236	279	-41.93904	279	-40.98602
	280	-1.264171	280	-11.04141	280	-52.78155	280	-54.00861	280	-13.15087	280	-11.55596	280	-40.85503	280	-41.81434
	281	-2.081018	281	-10.55319	281	-54.33312	281	-56.49101	281	-14.95597	281	-12.3449	281	-39.52425	281	-41.70296
	282	-2.036314	282	-12.24275	282	-54.93455	282	-58.96504	282	-16.8969	282	-14.07897	282	-36.72527	282	-40.38682
	283	-2.425472	283	-13.96681	283	-55.60865	283	-60.93871	283	-18.41886	283	-14.82941	283	-35.13362	283	-40.96555
	284	-.7486526	284	-12.677	284	-55.94402	284	-61.45219	284	-18.52051	284	-16.61663	284	-33.73325	284	-42.07151
	285	-.1608819	285	-12.10137	285	-56.13356	285	-62.18726	285	-18.67142	285	-16.16857	285	-31.64301	285	-42.29722
	286	1.340502	286	-11.1063	286	-55.22033	286	-62.81723	286	-18.20764	286	-15.69049	286	-31.05082	286	-40.82142
	287	2.115969	287	-10.45758	287	-55.42204	287	-63.98706	287	-18.6033	287	-15.79326	287	-30.62448	287	-38.08477
	288	2.256068	288	-11.7016	288	-55.93852	288	-64.50948	288	-19.65992	288	-16.59348	288	-31.57929	288	-38.50673
	289	2.467571	289	-13.46288	289	-55.91975	289	-66.55119	289	-20.58024	289	-20.40761	289	-32.25184	289	-37.5706
	290	2.253756	290	-14.09307	290	-55.85623	290	-69.61264	290	-21.22368	290	-21.14364	290	-33.81555	290	-36.77296
	291	2.02284	291	-13.1445	291	-57.04443	291	-70.11748	291	-21.90918	291	-20.96689	291	-35.21706	291	-37.35616
	292	.8114916	292	-13.62422	292	-58.84388	292	-69.88933	292	-21.85992	292	-19.97699	292	-35.53252	292	-34.6497
	293	.4692477	293	-13.50015	293	-60.14531	293	-69.91575	293	-22.66737	293	-18.8402	293	-36.3233	293	-34.90213
	294	.2402744	294	-12.44254	294	-61.95036	294	-70.59837	294	-22.37761	294	-17.30562	294	-37.21527	294	-34.38593
	295	-.6781182	295	-12.66467	295	-63.78728	295	-70.30836	295	-21.27203	295	-15.78323	295	-37.52153	295	-34.36675
	296	-3.115242	296	-12.3681	296	-65.23012	296	-71.01218	296	-22.32829	296	-16.15487	296	-36.45371	296	-33.96194
	297	-3.286307	297	-11.62506	297	-66.72961	297	-71.74223	297	-21.52962	297	-14.69741	297	-35.14918	297	-36.51097
	298	-3.582429	298	-11.81508	298	-67.15022	298	-70.59241	298	-21.06551	298	-12.30821	298	-34.95306	298	-36.53575
	299	-3.792925	299	-12.28617	299	-67.88905	299	-71.04475	299	-19.93674	299	-10.97311	299	-32.68534	299	-35.52991
	300	-2.732593	300	-10.90957	300	-69.20057	300	-70.77109	300	-19.71927	300	-9.292492	300	-31.68922	300	-36.18941
	301	-1.487759	301	-9.695719	301	-69.86008	301	-71.60947	301	-18.58237	301	-8.868052	301	-26.82923	301	-35.62064
	302	-1.325164	302	-9.351744	302	-70.23312	302	-73.45869	302	-17.36758	302	-7.61693	302	-24.53585	302	-33.75944
	303	-1.209646	303	-8.830563	303	-70.31409	303	-74.92548	303	-16.49047	303	-6.07465	303	-22.83204	303	-31.15596
	304	-.4224324	304	-8.433928	304	-71.05563	304	-75.64526	304	-15.64638	304	-3.947353	304	-22.19198	304	-29.69698
	305	-.3029859	305	-9.407331	305	-70.78542	305	-75.61619	305	-14.85891	305	-4.115203	305	-24.25349	305	-31.51252
	306	-6.445348E-02	306	-9.611077	306	-70.82542	306	-77.0692	306	-17.01361	306	-8.831067	306	-23.54955	306	-33.04782
	307	.5805016	307	-8.838785	307	-70.93537	307	-78.64208	307	-15.2482	307	-10.81165	307	-26.40649	307	-34.25901
	308	.2688962	308	-8.421828	308	-71.05083	308	-79.13522	308	-15.65445	308	-12.52666	308	-28.47011	308	-32.71008
	309	-.4019338	309	-9.398075	309	-71.5742	309	-80.66044	309	-16.37318	309	-12.373	309	-28.47864	309	-29.90385
	310	-1.512186	310	-9.107992	310	-71.97456	310	-82.00441	310	-16.08832	310	-11.34908	310	-28.76799	310	-27.02159
	311	-2.31725	311	-9.808613	311	-71.72231	311	-82.93324	311	-15.88195	311	-9.800121	311	-28.2125	311	-27.84817
	312	-3.27141	312	-10.69482	312	-71.38481	312	-82.26378	312	-15.68446	312	-9.307799	312	-28.2725	312	-27.63575
	313	-4.630732	313	-8.921223	313	-72.7636	313	-83.72287	313	-15.32026	313	-6.640582	313	-27.98477	313	-28.42872
	314	-5.269372	314	-8.714265	314	-73.59617	314	-83.79813	314	-16.13813	314	-4.614176	314	-26.76551	314	-27.8629
	315	-6.132467	315	-9.155554	315	-74.61256	315	-84.3726	315	-16.53864	315	-3.306873	315	-25.73723	315	-28.04815
	316	-6.280688	316	-9.969664	316	-75.93246	316	-86.69646	316	-15.38278	316	-1.207584	316	-23.93414	316	-27.08564
	317	-5.700541	317	-9.479237	317	-77.08233	317	-87.23976	317	-15.77941	317	.6951157	317	-23.74057	317	-30.74883
	318	-3.901342	318	-8.8733	318	-78.61008	318	-87.79642	318	-15.69593	318	.5697681	318	-20.88972	318	-30.6177
	319	-3.043334	319	-9.167068	319	-78.45338	319	-88.12807	319	-14.85996	319	1.447844	319	-19.27114	319	-30.83091
	320	-1.224811	320	-7.96728	320	-79.2168	320	-88.61121	320	-13.84043	320	.2344498	320	-17.68661	320	-30.24296
	321	-.241918	321	-7.555373	321	-78.97238	321	-87.69212	321	-12.6871	321	1.797949	321	-18.07258	321	-29.06384
	322	.4404929	322	-8.405968	322	-79.14555	322	-87.46465	322	-11.42099	322	.8188012	322	-18.49928	322	-28.11456
	323	2.069467	323	-8.650464	323	-80.4584	323	-88.88145	323	-9.099316	323	.7211317	323	-19.45736	323	-26.68116
	324	3.008949	324	-7.514338	324	-80.94648	324	-88.14645	324	-7.473147	324	.9329502	324	-20.51437	324	-27.61913
	325	3.441844	325	-6.274278	325	-80.92092	325	-87.45499	325	-5.712113	325	1.578562	325	-20.98531	325	-25.31083
	326	1.796839	326	-6.945016	326	-81.77662	326	-87.68335	326	-5.510554	326	1.499804	326	-21.86621	326	-24.11922
	327	1.109805	327	-7.124932	327	-81.78474	327	-87.41415	327	-5.565402	327	.2335857	327	-22.10097	327	-22.76203
	328	.4913238	328	-8.962652	328	-81.80396	328	-87.1226	328	-4.994167	328	-.9796888	328	-22.23062	328	-22.63269
	329	-.3182533	329	-10.11051	329	-81.12146	329	-86.43458	329	-6.257996	329	-1.961226	329	-21.84848	329	-22.62776
	330	-1.031771	330	-8.6113	330	-81.3538	330	-87.69453	330	-7.125641	330	-.5907375	330	-19.67737	330	-22.52474
	331	-1.626501	331	-7.568142	331	-80.505	331	-86.72806	331	-6.258494	331	2.257081	331	-20.44407	331	-23.28271
	332	-3.090552	332	-8.60492	332	-79.9605	332	-86.3741	332	-7.302596	332	2.464397	332	-19.38292	332	-21.38518
	333	-3.14312	333	-9.882857	333	-79.56374	333	-87.08085	333	-6.659864	333	3.570432	333	-16.14495	333	-20.42619
	334	-2.743992	334	-9.586481	334	-79.45947	334	-87.06622	334	-5.900327	334	3.485538	334	-15.67976	334	-20.92187
	335	-2.840232	335	-9.730607	335	-78.36844	335	-87.27607	335	-4.260173	335	4.820908	335	-13.3364	335	-19.188
	336	-3.802541	336	-10.08663	336	-78.01437	336	-87.79138	336	-3.93762	336	5.472361	336	-13.20174	336	-21.42819
	337	-3.334824	337	-9.446102	337	-78.56688	337	-88.24778	337	-3.143123	337	5.2067	337	-10.4715	337	-21.74289
	338	-2.929998	338	-11.44887	338	-78.26115	338	-87.7121	338	-1.889912	338	4.908817	338	-10.07414	338	-22.3384
	339	-3.891505	339	-13.32936	339	-77.51414	339	-87.66185	339	.2387927	339	2.086327	339	-9.832266	339	-20.78682
	340	-4.367814	340	-13.24441	340	-78.0955	340	-87.60847	340	.9864944	340	2.315384	340	-7.781979	340	-17.07288
	341	-4.236338	341	-11.88656	341	-77.96975	341	-87.51041	341	2.422263	341	3.13812	341	-7.821512	341	-14.93219
	342	-5.572191	342	-12.81676	342	-78.65331	342	-87.39194	342	3.091194	342	2.57037	342	-8.634563	342	-10.81977
	343	-6.550542	343	-12.68365	343	-79.64184	343	-89.2627	343	4.539981	343	1.203169	343	-9.721179	343	-11.33714
	344	-7.267586	344	-12.05437	344	-79.4659	344	-90.18537	344	3.861681	344	8.300333E-02	344	-9.974696	344	-13.96782
	345	-7.775131	345	-12.75792	345	-80.23778	345	-90.68777	345	5.730777	345	2.257719	345	-10.94099	345	-16.73041
	346	-8.276896	346	-11.37131	346	-80.89749	346	-91.24752	346	6.714109	346	3.733004	346	-12.02925	346	-16.83423
	347	-8.097678	347	-9.036163	347	-81.68563	347	-91.86411	347	7.896374	347	6.79819	347	-10.21115	347	-15.53496
	348	-8.604405	348	-7.862221	348	-81.2877	348	-90.77509	348	7.517005	348	8.855418	348	-9.797051	348	-16.29648
	349	-9.027971	349	-9.623958	349	-81.00426	349	-90.60171	349	7.176604	349	7.895319	349	-7.342935	349	-14.44376
	350	-9.18892	350	-11.17724	350	-80.67544	350	-91.19591	350	8.132112	350	8.313544	350	-7.643481	350	-16.3542
	351	-8.906031	351	-11.31574	351	-80.53142	351	-90.8915	351	7.963906	351	8.873093	351	-7.496897	351	-17.21786
	352	-9.318703	352	-11.79785	352	-79.97535	352	-91.42678	352	10.19754	352	10.3652	352	-5.975461	352	-17.66447
	353	-9.170839	353	-10.62755	353	-79.82502	353	-92.95259	353	10.80085	353	11.09475	353	-3.880331	353	-17.20479
	354	-8.85736	354	-10.22124	354	-78.11147	354	-92.00896	354	10.87938	354	12.12605	354	-4.460473	354	-16.02859
	355	-8.155779	355	-11.33394	355	-76.33604	355	-90.28218	355	11.44191	355	11.88156	355	-5.457485	355	-14.61603
	356	-8.214499	356	-12.10611	356	-75.5134	356	-89.56484	356	12.47601	356	10.46279	356	-4.495674	356	-13.9038
	357	-8.370028	357	-10.76377	357	-75.49925	357	-89.09431	357	13.66901	357	11.19569	357	-5.506814	357	-14.81324
	358	-9.50421	358	-10.68378	358	-74.66967	358	-88.90392	358	15.083	358	10.84883	358	-4.394054	358	-13.98263
	359	-10.22198	359	-11.86638	359	-74.78847	359	-88.02565	359	14.74328	359	10.02564	359	-3.902794	359	-11.33311
	360	-11.24244	360	-12.49676	360	-74.22836	360	-87.5079	360	16.44242	360	10.43018	360	-4.043663	360	-10.34264
	361	-12.03474	361	-12.7599	361	-74.44295	361	-85.78149	361	18.00547	361	10.73381	361	-3.37164	361	-9.127979
	362	-13.09141	362	-13.30094	362	-73.62315	362	-84.57828	362	17.53238	362	11.22998	362	-4.79939	362	-10.43003
	363	-13.7228	363	-12.50282	363	-74.05832	363	-84.05232	363	16.35209	363	9.985915	363	-2.112676	363	-9.622534
	364	-13.70423	364	-11.59126	364	-74.14563	364	-83.47584	364	17.00606	364	12.42206	364	-1.445672	364	-10.40227
	365	-14.07919	365	-11.81154	365	-73.7953	365	-81.95096	365	16.86195	365	14.29102	365	-.9724504	365	-11.30048
	366	-14.23517	366	-12.70971	366	-73.93873	366	-82.38584	366	18.00077	366	15.93576	366	1.328392	366	-9.292143
	367	-13.72034	367	-12.43935	367	-73.65096	367	-81.5556	367	17.95335	367	16.31465	367	1.086642	367	-12.15791
	368	-12.75394	368	-12.71882	368	-73.18916	368	-80.31181	368	20.36724	368	19.34051	368	3.392526	368	-12.96696
	369	-11.39928	369	-13.71362	369	-72.78307	369	-80.29604	369	22.98558	369	21.69851	369	2.1078	369	-12.70693
	370	-11.17397	370	-13.12965	370	-72.32289	370	-82.14231	370	24.79861	370	24.81405	370	3.811544	370	-12.11482
	371	-10.75889	371	-13.11356	371	-71.58763	371	-83.7397	371	25.38527	371	25.09798	371	1.942771	371	-10.66931
	372	-10.04438	372	-14.80644	372	-71.22817	372	-84.09003	372	26.40743	372	22.0581	372	1.17204	372	-8.658819
	373	-9.701455	373	-15.3357	373	-71.39711	373	-84.92831	373	27.81761	373	19.83272	373	2.406095	373	-5.21543
	374	-9.657593	374	-14.74796	374	-70.72759	374	-83.46378	374	29.17126	374	19.64899	374	2.288153	374	-3.1922
	375	-9.91631	375	-13.90727	375	-71.03846	375	-83.33031	375	28.56226	375	19.09122	375	1.523977	375	.3618035
	376	-12.06518	376	-14.87084	376	-71.61977	376	-84.65917	376	29.26875	376	19.81717	376	2.49761	376	.3131456
	377	-11.95613	377	-14.9873	377	-71.79727	377	-84.7288	377	29.46163	377	20.4299	377	2.882626	377	-2.371391
	378	-13.45415	378	-16.87253	378	-72.24567	378	-85.01669	378	29.71728	378	21.03553	378	4.210999	378	-4.713833
	379	-15.10436	379	-16.91974	379	-71.90542	379	-85.63705	379	29.51069	379	20.87663	379	1.989224	379	-4.772333
	380	-15.99561	380	-15.25742	380	-71.83448	380	-86.53817	380	29.88756	380	22.01276	380	4.766897	380	-4.192252
	381	-16.89685	381	-14.29151	381	-70.91462	381	-84.66054	381	30.81778	381	24.07969	381	5.984137	381	-3.950342
	382	-16.63046	382	-14.85954	382	-69.7934	382	-82.77207	382	30.3383	382	25.47263	382	7.120664	382	-4.267981
	383	-16.58882	383	-14.57714	383	-69.35467	383	-81.71703	383	30.5092	383	27.67809	383	7.603171	383	-4.151131
	384	-14.78857	384	-12.52435	384	-68.33196	384	-82.33336	384	29.92783	384	28.26927	384	8.529298	384	-6.671543
	385	-13.92195	385	-12.85578	385	-67.02969	385	-82.54998	385	30.78019	385	28.98233	385	9.457705	385	-6.616429
	386	-13.60882	386	-12.97347	386	-65.58556	386	-81.89648	386	32.39482	386	27.70246	386	10.19492	386	-7.398673
	387	-14.24036	387	-13.44567	387	-64.96731	387	-81.08601	387	32.76832	387	26.52136	387	9.808174	387	-5.983915
	388	-13.86503	388	-17.00124	388	-63.1823	388	-79.12827	388	33.50883	388	27.70548	388	8.376795	388	-4.843871
	389	-13.93407	389	-18.83066	389	-62.92613	389	-79.04533	389	34.73333	389	27.02993	389	7.780212	389	-1.784893
	390	-14.1431	390	-18.3543	390	-60.77559	390	-79.17355	390	35.15699	390	25.75653	390	8.082284	390	-.7742079
	391	-14.23941	391	-16.73954	391	-59.14818	391	-77.67966	391	35.42786	391	25.9487	391	7.725585	391	-.5559713
	392	-14.88185	392	-16.88786	392	-56.8725	392	-74.38914	392	36.19085	392	25.00339	392	7.930857	392	3.637894
	393	-15.86756	393	-16.694	393	-56.62276	393	-72.05515	393	36.76687	393	25.82491	393	7.417688	393	2.277557
	394	-16.69039	394	-16.48892	394	-56.39019	394	-69.93277	394	36.14916	394	25.807	394	8.573065	394	4.7346
	395	-18.08442	395	-18.16038	395	-56.43903	395	-69.74243	395	36.80466	395	27.0581	395	8.332981	395	2.781897
	396	-18.96407	396	-17.85494	396	-56.36283	396	-71.71668	396	36.44904	396	26.98635	396	11.59487	396	3.384041
	397	-19.61869	397	-17.21167	397	-57.18935	397	-72.14058	397	36.34974	397	28.96566	397	13.0943	397	2.022481
	398	-20.144	398	-16.48725	398	-56.39724	398	-69.93128	398	35.99498	398	29.22068	398	15.70197	398	3.15704
	399	-20.56869	399	-17.48658	399	-57.58422	399	-68.98945	399	35.03161	399	27.39675	399	18.49029	399	5.635665
	400	-20.17584	400	-16.93949	400	-58.16018	400	-68.94068	400	33.15282	400	26.16985	400	18.32696	400	3.558958
	401	-18.4471	401	-16.12378	401	-58.44854	401	-70.65135	401	30.28137	401	24.31517	401	18.95171	401	-3.151104E-02
	402	-17.90307	402	-15.74443	402	-58.47718	402	-73.57112	402	29.86274	402	24.94401	402	18.84016	402	-4.921951
	403	-17.28185	403	-14.36513	403	-59.45485	403	-75.39636	403	29.49042	403	25.2407	403	16.91035	403	-6.51221
	404	-16.28908	404	-14.04867	404	-60.06091	404	-75.29084	404	30.29566	404	27.10238	404	16.53584	404	-4.932468
	405	-15.97955	405	-15.91957	405	-59.54761	405	-73.37062	405	30.31493	405	26.83229	405	13.98588	405	-3.345882
	406	-14.96301	406	-16.10799	406	-59.18683	406	-73.94768	406	29.9806	406	24.50329	406	13.06204	406	-2.290346
	407	-15.09494	407	-14.76357	407	-58.55593	407	-73.62112	407	30.27427	407	23.57698	407	11.92709	407	-1.122196
	408	-14.71671	408	-12.92058	408	-57.61227	408	-72.11079	408	29.73777	408	19.85256	408	10.50826	408	.7513555
	409	-15.32635	409	-13.25675	409	-57.58257	409	-72.02608	409	28.5417	409	19.14706	409	10.10622	409	4.854102
	410	-15.11193	410	-13.29246	410	-57.99442	410	-72.62772	410	26.88411	410	18.21424	410	8.246197	410	4.721317
	411	-15.60604	411	-12.77335	411	-58.69075	411	-74.28091	411	26.60625	411	18.51394	411	8.801426	411	5.370997
	412	-16.03179	412	-13.3315	412	-58.74818	412	-74.65988	412	25.54956	412	18.26588	412	8.539632	412	6.074602
	413	-16.5483	413	-13.66113	413	-59.8737	413	-76.3193	413	23.71947	413	17.47133	413	11.18433	413	5.389823
	414	-17.10225	414	-13.62626	414	-61.41941	414	-76.75216	414	23.01023	414	17.98361	414	13.33246	414	2.30376
	415	-16.92888	415	-13.86445	415	-61.79116	415	-76.48373	415	21.92996	415	18.23455	415	14.38647	415	.9431242
	416	-16.6574	416	-13.79501	416	-62.08619	416	-77.99882	416	21.32824	416	19.11244	416	18.13695	416	1.877246
	417	-14.88964	417	-11.6771	417	-62.08599	417	-78.27581	417	20.03524	417	18.21637	417	18.65334	417	-1.019027
	418	-13.59478	418	-11.22433	418	-61.56881	418	-77.78978	418	19.8435	418	17.6539	418	19.96584	418	-2.40204
	419	-13.60298	419	-12.37798	419	-60.46797	419	-77.57507	419	19.02832	419	17.56504	419	22.55908	419	-3.552063
	420	-12.58894	420	-12.61721	420	-60.70829	420	-77.47039	420	17.13022	420	16.33019	420	22.27935	420	-4.697183
	421	-11.42939	421	-12.90037	421	-60.55065	421	-77.71782	421	17.27393	421	16.48271	421	20.97458	421	-4.247985
	422	-10.53402	422	-13.55442	422	-60.41064	422	-78.17159	422	17.01173	422	15.14695	422	19.00886	422	-3.384066
	423	-10.28942	423	-13.05331	423	-60.48763	423	-81.28185	423	18.55898	423	14.45225	423	17.96696	423	-2.701949
	424	-10.39502	424	-11.17999	424	-60.73849	424	-81.20979	424	19.11446	424	14.07096	424	17.29893	424	-2.744308
	425	-11.17239	425	-11.36127	425	-60.73509	425	-80.77789	425	19.13524	425	13.61891	425	16.15674	425	.4911885
	426	-12.0209	426	-12.79709	426	-60.72614	426	-80.71896	426	18.77604	426	14.93104	426	14.82954	426	3.485047
	427	-12.37081	427	-13.5574	427	-60.4815	427	-79.67589	427	16.82533	427	15.46124	427	15.37432	427	8.511155
	428	-12.6194	428	-14.01778	428	-61.19759	428	-78.80207	428	15.56646	428	14.65884	428	15.73731	428	11.04235
	429	-13.18589	429	-13.81398	429	-62.13428	429	-78.5356	429	14.51212	429	12.52857	429	14.32715	429	12.53018
	430	-13.20285	430	-11.81947	430	-63.34748	430	-78.99402	430	13.27115	430	11.77693	430	15.19077	430	11.76183
	431	-13.49527	431	-10.68715	431	-63.35803	431	-77.8192	431	12.5778	431	12.69275	431	18.91721	431	8.90483
	432	-12.72396	432	-11.33349	432	-64.32236	432	-76.91992	432	10.37705	432	12.29699	432	18.33487	432	4.828624
	433	-12.43291	433	-12.32616	433	-64.3465	433	-75.89521	433	9.317451	433	12.92014	433	19.0184	433	1.158035
	434	-10.96027	434	-11.77317	434	-63.98552	434	-75.11975	434	8.900003	434	12.81817	434	19.21164	434	-1.969784
	435	-10.5996	435	-12.47846	435	-63.66216	435	-74.27691	435	9.471127	435	13.42631	435	21.06437	435	-3.409606
	436	-10.54217	436	-13.07202	436	-62.80585	436	-73.76994	436	9.717829	436	12.81421	436	22.7444	436	-4.100461
	437	-10.21763	437	-12.27445	437	-63.99675	437	-74.81878	437	9.445875	437	13.43272	437	22.53584	437	-3.518541
	438	-10.07193	438	-13.61709	438	-62.75121	438	-74.71763	438	10.58918	438	14.42279	438	21.70869	438	-3.997504
	439	-10.38328	439	-14.42013	439	-63.14864	439	-76.69601	439	10.41084	439	13.83574	439	21.23507	439	-5.127192
	440	-9.880144	440	-13.55213	440	-63.65963	440	-78.20621	440	10.91371	440	14.16057	440	19.77885	440	-4.525412
	441	-10.00966	441	-11.88693	441	-63.5516	441	-77.54823	441	11.87309	441	13.85589	441	17.90406	441	-5.019979
	442	-10.34881	442	-12.38178	442	-63.55422	442	-76.59205	442	12.5166	442	13.83132	442	17.04203	442	-2.911135
	443	-11.83254	443	-11.90636	443	-63.90752	443	-77.8952	443	12.05187	443	15.67352	443	15.7893	443	-.3074986
	444	-12.25326	444	-10.76251	444	-64.53308	444	-78.28083	444	12.22138	444	16.98549	444	13.90168	444	-.508756
	445	-13.46553	445	-11.51958	445	-65.16515	445	-78.84844	445	11.83811	445	17.14481	445	13.05542	445	.6322658
	446	-13.55949	446	-11.35127	446	-65.73702	446	-79.30683	446	11.0058	446	14.40994	446	13.36193	446	2.878093
	447	-13.23006	447	-9.911754	447	-66.02396	447	-79.96912	447	9.069447	447	13.88482	447	12.64665	447	2.578362
	448	-13.90137	448	-8.6821	448	-65.90394	448	-78.70596	448	8.333834	448	14.97502	448	12.70425	448	1.627583
	449	-14.18323	449	-7.958149	449	-66.11143	449	-80.26466	449	6.372457	449	14.92018	449	12.09	449	2.489636
	450	-14.08092	450	-9.044106	450	-65.944	450	-79.49667	450	5.372689	450	15.26146	450	12.73533	450	1.041794
	451	-12.10981	451	-9.758154	451	-65.96178	451	-79.47679	451	5.095291	451	14.93793	451	12.75972	451	-2.934232
	452	-11.9073	452	-11.01748	452	-65.53148	452	-78.80745	452	4.924624	452	16.10152	452	14.20857	452	-4.462675
	453	-11.26268	453	-10.52654	453	-65.00762	453	-79.34946	453	4.479394	453	15.42034	453	14.93287	453	-5.949271
	454	-10.4948	454	-9.861225	454	-64.6984	454	-79.19006	454	4.735905	454	15.32262	454	15.8101	454	-4.995859
	455	-9.104509	455	-10.49274	455	-64.04179	455	-78.12709	455	5.217806	455	14.33301	455	15.82643	455	-5.330118
	456	-7.664989	456	-9.603812	456	-64.00866	456	-78.82967	456	4.689768	456	12.43256	456	15.7706	456	-4.943179
	457	-7.789593	457	-7.013448	457	-63.20536	457	-77.60811	457	5.685052	457	12.84517	457	15.42553	457	-4.917166
	458	-8.208299	458	-6.893503	458	-63.00469	458	-77.28003	458	5.865568	458	12.36254	458	14.55639	458	-4.239387
	459	-8.91655	459	-9.187915	459	-61.94954	459	-77.95653	459	6.206968	459	12.90369	459	15.05472	459	-.4133102
	460	-9.708896	460	-10.50515	460	-61.48017	460	-77.311	460	4.879762	460	13.32255	460	15.43955	460	2.862755
	461	-10.99039	461	-11.22826	461	-61.26728	461	-76.06998	461	4.624359	461	13.61634	461	14.86099	461	5.478606
	462	-11.5713	462	-11.33778	462	-60.42225	462	-75.25223	462	4.478658	462	14.31135	462	14.28648	462	7.437061
	463	-11.68773	463	-9.78578	463	-60.41897	463	-74.9924	463	3.569293	463	13.30651	463	12.49872	463	7.308524
	464	-12.27117	464	-9.292577	464	-60.04235	464	-73.73277	464	2.491934	464	15.02612	464	13.40411	464	5.180673
	465	-12.4344	465	-10.04691	465	-59.60677	465	-72.13815	465	.7116559	465	14.33138	465	13.90953	465	3.002989
	466	-12.98255	466	-11.37573	466	-59.42663	466	-72.27311	466	.7421036	466	14.62724	466	14.88553	466	4.908362
	467	-12.08702	467	-10.51909	467	-59.52675	467	-71.65559	467	.472151	467	16.14732	467	13.53543	467	5.861448
	468	-10.94762	468	-10.3348	468	-59.21124	468	-69.11541	468	.6729728	468	17.45173	468	14.35525	468	7.352094
	469	-10.20818	469	-10.17233	469	-59.43886	469	-67.94721	469	1.404688	469	18.15717	469	12.23965	469	4.501153
	470	-8.620596	470	-9.212354	470	-58.64984	470	-66.82948	470	1.127046	470	17.23731	470	11.95944	470	.9777509
	471	-8.083112	471	-8.784792	471	-58.69893	471	-65.4259	471	1.513718	471	16.46722	471	10.27829	471	-3.18749
	472	-7.301144	472	-9.039342	472	-57.57408	472	-64.54035	472	1.249082	472	15.53448	472	8.492943	472	-3.193758
	473	-7.130914	473	-9.945751	473	-57.39376	473	-64.93645	473	2.179932	473	14.6018	473	7.979392	473	-2.407806
	474	-6.332913	474	-10.6275	474	-56.30861	474	-63.83249	474	3.183603	474	15.43663	474	7.692612	474	-3.314813
	475	-6.428437	475	-11.25449	475	-56.38763	475	-63.00877	475	3.471984	475	14.90347	475	7.980258	475	-2.647136
	476	-7.91431	476	-11.1197	476	-56.19574	476	-63.42727	476	2.222495	476	15.73615	476	7.94338	476	-.9494779
	477	-7.66273	477	-9.615175	477	-55.91892	477	-64.65779	477	1.474789	477	15.42759	477	6.272695	477	.8671263
	478	-8.218502	478	-9.476813	478	-56.67165	478	-65.61719	478	1.581826	478	16.16127	478	5.972834	478	1.748611
	479	-8.552734	479	-9.454848	479	-57.97697	479	-66.39446	479	.521259	479	14.97045	479	5.129006	479	1.505704
	480	-8.778369	480	-7.869226	480	-59.72334	480	-67.81031	480	.1865435	480	15.69547	480	5.853672	480	2.5536
	481	-9.520514	481	-7.724987	481	-59.80251	481	-68.48155	481	-.2688967	481	17.7614	481	6.637795	481	4.721137
	482	-9.421785	482	-9.07795	482	-60.34254	482	-69.34421	482	-1.27878	482	17.722	482	7.047467	482	6.505617
	483	-9.657325	483	-9.076777	483	-60.09819	483	-70.60394	483	-2.05694	483	18.43168	483	7.739699	483	6.798906
	484	-7.651927	484	-7.647652	484	-60.87423	484	-71.44605	484	-2.35736	484	18.30227	484	7.487451	484	5.346539
	485	-6.788283	485	-7.301665	485	-60.49374	485	-71.2505	485	-2.258684	485	18.31905	485	7.913545	485	5.01865
	486	-5.592104	486	-6.149899	486	-60.16559	486	-71.98024	486	-1.333554	486	18.51597	486	7.223241	486	5.466901
	487	-4.779807	487	-5.517283	487	-59.88424	487	-73.00588	487	-.2820947	487	19.71112	487	7.112698	487	6.512169
	488	-4.364934	488	-6.636672	488	-58.53908	488	-71.4603	488	1.375001	488	21.38229	488	6.062117	488	6.166636
	489	-3.326892	489	-7.504491	489	-57.55135	489	-70.57677	489	2.108772	489	20.98585	489	5.139205	489	4.932318
	490	-2.765787	490	-6.196997	490	-57.69906	490	-71.25229	490	3.85321	490	21.7912	490	4.296655	490	4.913225
	491	-2.421835	491	-4.709397	491	-57.29386	491	-70.33689	491	5.278972	491	21.15591	491	3.867866	491	3.887097
