# Supplementary material for: A single Musashi gene allele is sufficient to maintain mouse photoreceptor cells
Source: PLoS One. 2026 May 14;21(5):e0338576. doi: 10.1371/journal.pone.0338576 (PMC13175383; doi:10.1371/journal.pone.0338576)
Supplement: S3 File — (ZIP) [file pone.0338576.s012.zip › Supplementary_data_1_RawERG_data_and_R-code/6th batch/D56_Msi TKO_CONE_070425.CSV]

Information	Record_No	4901	Record_No	4902
	Animal ID	1251	Animal ID	1251
	Session		Session
	Species/Breed		Species/Breed
	Study protocol #		Study protocol #
	Birthdate	Dec/30/1899	Birthdate	Dec/30/1899
	TestDate	Jul/04/2025	TestDate	Jul/04/2025
	TestTime	17:22:30	TestTime	17:22:30
	Protocol	SARO PHOTOPIC CONE	Protocol	SARO PHOTOPIC CONE
	Step_No	2	Step_No	2
	Label	R	Label	L
	Stimulus	WHT Phot WHT 3dB Flash	Stimulus	WHT Phot WHT 3dB Flash
	Low cut (Hz)	0.3	Low cut (Hz)	0.3
	High cut (Hz)	500	High cut (Hz)	500
	Notch	OFF	Notch	OFF
Cursor #	4901 Time	4901 Amp	4902 Time	4902 Amp
1
2
3
4
5
6
7
8
9
10
Wave Data	4901 Time	4901 Amp	4902 Time	4902 Amp
	-20	1.833034	-20	2.394408
	-19	1.859295	-19	2.452785
	-18	1.797729	-18	2.648415
	-17	1.848949	-17	2.824214
	-16	1.841516	-16	2.884844
	-15	1.83662	-15	2.976064
	-14	1.981337	-14	2.561433
	-13	1.544671	-13	2.499726
	-12	1.318603	-12	3.349004
	-11	2.162428	-11	3.406721
	-10	1.834232	-10	2.916402
	-9	2.178448	-9	3.1231
	-8	2.075977	-8	3.730483
	-7	2.388715	-7	4.555094
	-6	2.33198	-6	4.871737
	-5	2.437541	-5	5.491251
	-4	2.133773	-4	5.164042
	-3	2.13624	-3	5.063497
	-2	2.674708	-2	4.699048
	-1	2.517352	-1	4.935297
	0	2.679557	0	5.858974
	1	.6567849	1	5.437729
	2	4.189891	2	5.370627
	3	4.663903	3	5.820961
	4	3.645576	4	5.87556
	5	3.363219	5	6.491286
	6	2.804079	6	5.939766
	7	2.683826	7	5.642321
	8	2.540139	8	4.988502
	9	1.049743	9	3.619737
	10	-.3580054	10	2.278739
	11	-2.260761	11	-.3376908
	12	-3.814337	12	-3.446355
	13	-5.302447	13	-5.832705
	14	-6.688644	14	-7.77725
	15	-6.925804	15	-8.293191
	16	-7.521769	16	-8.821258
	17	-7.945297	17	-8.581338
	18	-7.290109	18	-7.666769
	19	-7.216939	19	-6.750129
	20	-5.939751	20	-4.78105
	21	-5.166359	21	-3.666379
	22	-3.858628	22	-1.906636
	23	-2.224935	23	.7728495
	24	1.823718	24	6.542319
	25	10.56756	25	17.25348
	26	22.42808	26	31.74809
	27	34.87244	27	47.23769
	28	47.01193	28	61.86065
	29	57.70868	29	74.51539
	30	66.18168	30	84.54686
	31	71.46325	31	89.4889
	32	72.62009	32	88.85777
	33	69.64934	33	84.23925
	34	64.82191	34	77.60659
	35	59.28984	35	70.85832
	36	53.74064	36	64.66304
	37	48.44712	37	57.04325
	38	41.7984	38	48.45504
	39	36.44272	39	41.07699
	40	36.12398	40	39.62159
	41	41.22844	41	46.62246
	42	51.0553	42	60.98579
	43	61.23865	43	77.10695
	44	70.4978	44	91.41188
	45	78.2933	45	102.5888
	46	83.08476	46	109.3009
	47	85.57011	47	112.0795
	48	85.88627	48	110.7787
	49	84.27267	49	107.6948
	50	81.59972	50	103.6366
	51	77.4894	51	98.00122
	52	72.69333	52	92.354
	53	65.9258	53	84.58707
	54	59.16797	54	74.73185
	55	51.16833	55	63.95422
	56	42.17416	56	54.14884
	57	34.87737	57	45.15653
	58	27.36964	58	36.83117
	59	21.65104	59	29.50717
	60	17.17705	60	23.41015
	61	13.64222	61	18.95287
	62	10.73299	62	16.10247
	63	8.773484	63	14.60167
	64	7.274104	64	13.06352
	65	7.250098	65	13.21817
	66	7.521966	66	14.70971
	67	7.506048	67	16.72134
	68	8.549738	68	18.06441
	69	9.068162	69	19.35587
	70	9.415012	70	19.94794
	71	9.606356	71	19.90008
	72	10.35785	72	20.47138
	73	10.57257	73	19.82104
	74	10.63271	74	19.2283
	75	9.394105	75	18.85771
	76	8.783936	76	18.01774
	77	8.014539	77	16.78514
	78	7.312701	78	14.35698
	79	6.892764	79	12.06853
	80	5.833089	80	10.09648
	81	4.348009	81	8.279487
	82	3.523362	82	6.33612
	83	1.996499	83	4.101033
	84	1.67982	84	2.500468
	85	.5964267	85	.3492858
	86	-.1327598	86	-.7935951
	87	-1.738352	87	-2.018723
	88	-2.283072	88	-3.291162
	89	-3.932031	89	-4.739202
	90	-4.84841	90	-5.407114
	91	-4.890263	91	-5.747061
	92	-4.925681	92	-5.901303
	93	-5.878266	93	-5.753901
	94	-5.418005	94	-6.403921
	95	-5.971228	95	-6.07374
	96	-4.974389	96	-5.921455
	97	-5.492526	97	-6.879969
	98	-5.212642	98	-7.174087
	99	-5.108901	99	-6.528344
	100	-4.582143	100	-6.508853
	101	-5.091506	101	-6.90954
	102	-5.682134	102	-7.437076
	103	-6.261529	103	-7.485178
	104	-5.706014	104	-8.536282
	105	-5.518628	105	-9.060362
	106	-6.41798	106	-9.85719
	107	-7.234459	107	-10.31372
	108	-7.718302	108	-10.76892
	109	-7.413334	109	-11.26231
	110	-7.729649	110	-11.62678
	111	-7.850163	111	-11.8821
	112	-8.521363	112	-12.13196
	113	-8.406984	113	-12.41095
	114	-8.788566	114	-12.94381
	115	-8.572532	115	-13.55059
	116	-8.740244	116	-14.35449
	117	-9.374182	117	-14.64585
	118	-8.921872	118	-14.64538
	119	-9.186827	119	-15.66954
	120	-9.371344	120	-16.52125
	121	-8.945526	121	-16.74737
	122	-9.033605	122	-16.28014
	123	-9.250817	123	-15.3246
	124	-9.124613	124	-14.7128
	125	-9.613034	125	-14.41682
	126	-9.458222	126	-13.651
	127	-9.242686	127	-12.98761
	128	-8.45284	128	-13.09413
	129	-9.101805	129	-13.87955
	130	-9.642757	130	-14.77077
	131	-9.381573	131	-15.3186
	132	-9.512885	132	-16.25989
	133	-8.662658	133	-16.57245
	134	-9.574618	134	-17.12206
	135	-9.964716	135	-17.35666
	136	-10.30366	136	-17.82172
	137	-10.29001	137	-18.20431
	138	-10.01759	138	-18.48983
	139	-10.56575	139	-19.39858
	140	-11.07164	140	-19.6888
	141	-10.63488	141	-19.66025
	142	-10.78108	142	-19.71109
	143	-10.44948	143	-19.65755
	144	-10.14914	144	-19.01779
	145	-9.873976	145	-18.50502
	146	-9.419687	146	-17.91707
	147	-8.802822	147	-17.6249
	148	-7.696898	148	-16.65512
	149	-7.309316	149	-15.97285
	150	-7.613952	150	-15.53431
	151	-8.035741	151	-14.9361
	152	-8.212432	152	-14.62209
	153	-7.594154	153	-14.15924
	154	-7.203361	154	-14.37528
	155	-7.047792	155	-14.415
	156	-7.149043	156	-14.75988
	157	-7.314239	157	-13.83633
	158	-7.607274	158	-14.56886
	159	-8.405257	159	-15.46954
	160	-7.872833	160	-15.65216
	161	-8.378426	161	-16.98248
	162	-8.299094	162	-17.86628
	163	-9.017797	163	-17.85995
	164	-9.253941	164	-18.22831
	165	-8.801444	165	-18.40266
	166	-8.861395	166	-18.51018
	167	-9.620287	167	-19.15718
	168	-8.994259	168	-19.23141
	169	-9.060517	169	-18.94764
	170	-9.317762	170	-19.25167
	171	-9.579736	171	-19.32228
	172	-10.0676	172	-19.4284
	173	-9.31204	173	-19.50368
	174	-9.673459	174	-19.27356
	175	-10.10719	175	-19.27067
	176	-10.43654	176	-19.43771
	177	-10.47223	177	-19.15725
	178	-9.843983	178	-19.44367
	179	-9.302197	179	-20.0712
	180	-9.023282	180	-19.29795
	181	-8.910306	181	-19.26995
	182	-9.190218	182	-18.65027
	183	-9.031231	183	-18.47459
	184	-9.323043	184	-19.00726
	185	-9.604691	185	-19.73219
	186	-9.527911	186	-20.09467
	187	-9.82548	187	-19.97222
	188	-9.741023	188	-20.17583
	189	-10.72145	189	-20.43992
	190	-11.55813	190	-20.67307
	191	-11.78135	191	-21.21885
	192	-11.37817	192	-21.56089
	193	-11.7548	193	-22.38787
	194	-12.16407	194	-22.54902
	195	-12.29836	195	-22.97231
	196	-12.72856	196	-23.75833
	197	-12.57585	197	-23.77762
	198	-12.13636	198	-23.51126
	199	-11.6791	199	-22.97684
	200	-11.41475	200	-22.67362
	201	-12.02468	201	-22.47662
	202	-12.03273	202	-22.21431
	203	-11.50991	203	-22.71393
	204	-10.96179	204	-22.54436
	205	-11.21316	205	-22.19492
	206	-11.33863	206	-22.19249
	207	-11.17558	207	-21.38794
	208	-11.29559	208	-21.11765
	209	-10.63656	209	-20.38518
	210	-10.55715	210	-20.04123
	211	-9.958408	211	-19.75772
	212	-9.340379	212	-19.35077
	213	-9.435614	213	-18.60005
	214	-9.04543	214	-18.41779
	215	-8.422774	215	-17.98368
	216	-7.782592	216	-17.98175
	217	-7.159188	217	-18.03082
	218	-7.414401	218	-17.97602
	219	-7.070241	219	-17.25986
	220	-6.904895	220	-17.67072
	221	-6.895353	221	-17.55296
	222	-6.917568	222	-17.64441
	223	-7.337389	223	-18.00592
	224	-7.138776	224	-17.83486
	225	-7.732189	225	-18.11901
	226	-7.397453	226	-18.14123
	227	-7.890492	227	-17.73034
	228	-7.368149	228	-17.79104
	229	-7.124167	229	-17.96187
	230	-7.938914	230	-18.45127
	231	-8.029398	231	-18.54806
	232	-7.819062	232	-18.48203
	233	-7.707992	233	-18.51986
	234	-8.358174	234	-18.50114
	235	-8.849308	235	-18.59909
	236	-8.822262	236	-18.12992
	237	-9.299674	237	-18.17078
	238	-8.7396	238	-17.50504
	239	-8.344943	239	-16.94079
	240	-8.20463	240	-16.627
	241	-8.190948	241	-15.87401
	242	-8.271945	242	-15.52585
	243	-8.145894	243	-15.10971
	244	-7.447929	244	-14.53739
	245	-7.013929	245	-14.2567
	246	-6.648233	246	-14.7235
	247	-5.993256	247	-14.41527
	248	-5.712545	248	-14.99354
	249	-4.649755	249	-14.16701
	250	-4.059505	250	-14.08076
	251	-3.578966	251	-13.5879
	252	-3.898601	252	-13.64489
	253	-3.567362	253	-13.80764
	254	-3.016436	254	-13.81535
	255	-2.958342	255	-13.52291
	256	-2.891056	256	-13.95966
	257	-3.308406	257	-14.29916
	258	-3.852524	258	-14.38513
	259	-4.475062	259	-14.63783
	260	-3.911645	260	-15.37942
	261	-3.451028	261	-15.82304
	262	-3.233843	262	-15.36271
	263	-4.195762	263	-15.32734
	264	-4.16718	264	-15.37343
	265	-4.226902	265	-15.90956
	266	-3.664018	266	-16.23795
	267	-3.713344	267	-16.63422
	268	-4.214622	268	-16.67498
	269	-3.834621	269	-16.02606
	270	-3.99603	270	-15.73317
	271	-3.479848	271	-15.2279
	272	-3.713261	272	-15.02631
	273	-4.111425	273	-15.04142
	274	-3.816093	274	-14.39104
	275	-3.666955	275	-14.31165
	276	-3.429564	276	-14.10137
	277	-3.506586	277	-14.02995
	278	-3.140305	278	-13.87558
	279	-2.884077	279	-13.45293
	280	-2.344252	280	-13.06593
	281	-2.066532	281	-13.09921
	282	-2.084425	282	-13.39924
	283	-1.837692	283	-12.82347
	284	-1.591411	284	-12.72329
	285	-1.129182	285	-13.16244
	286	-.9764726	286	-13.86644
	287	-1.650922	287	-14.91598
	288	-1.966518	288	-14.52941
	289	-1.962977	289	-14.60744
	290	-2.59184	290	-14.5175
	291	-3.669621	291	-15.20362
	292	-3.930899	292	-15.90372
	293	-3.658261	293	-16.40396
	294	-3.249884	294	-16.3253
	295	-3.610303	295	-16.43483
	296	-3.76357	296	-16.82726
	297	-4.082355	297	-16.60908
	298	-3.545369	298	-15.82864
	299	-2.918969	299	-15.31174
	300	-2.860151	300	-14.89182
	301	-2.932823	301	-14.78829
	302	-3.332628	302	-14.4284
	303	-2.941143	303	-14.00327
	304	-2.636889	304	-13.87686
	305	-2.443569	305	-13.23339
	306	-2.650577	306	-13.17514
	307	-2.739713	307	-12.37666
	308	-2.846528	308	-12.30118
	309	-3.28223	309	-12.37897
	310	-2.421358	310	-12.03487
	311	-2.681156	311	-12.252
	312	-2.280488	312	-12.20644
	313	-2.100954	313	-12.04027
	314	-1.797125	314	-11.39697
	315	-1.252118	315	-11.21391
	316	-1.201199	316	-11.55505
	317	-1.116185	317	-11.98966
	318	-1.397574	318	-12.50672
	319	-1.6164	319	-12.66967
	320	-1.096557	320	-12.90393
	321	-1.534064	321	-13.13262
	322	-1.349792	322	-12.72705
	323	-1.260581	323	-12.86403
	324	-2.018685	324	-13.05709
	325	-1.648965	325	-12.67215
	326	-1.814733	326	-12.68029
	327	-1.522049	327	-12.93342
	328	-1.743181	328	-13.04137
	329	-1.199235	329	-12.52232
	330	-.9146873	330	-12.48247
	331	-1.137441	331	-12.82592
	332	-.8574747	332	-12.51102
	333	-.6976656	333	-13.51751
	334	-.7072212	334	-13.34636
	335	.1026772	335	-13.21531
	336	-.1399556	336	-12.486
	337	.6302133	337	-11.11053
	338	.8623459	338	-10.43787
	339	1.461172	339	-9.660665
	340	1.341795	340	-9.274418
	341	1.45267	341	-8.83031
	342	.8043994	342	-8.806639
	343	5.774393E-02	343	-8.792953
	344	.1906245	344	-8.701488
	345	.3145202	345	-9.051557
	346	-.3998191	346	-9.452271
	347	-.4197502	347	-8.956174
	348	-.6272147	348	-9.173856
	349	-.8050095	349	-9.759849
	350	-1.092091	350	-10.24408
	351	-1.411331	351	-11.38635
	352	-1.556795	352	-11.86428
	353	-1.353254	353	-12.72946
	354	-1.139301	354	-13.37864
	355	-1.281173	355	-13.53348
	356	-.7549316	356	-12.63789
	357	-1.084724	357	-12.75218
	358	-1.334913	358	-12.68171
	359	-1.243081	359	-12.60021
	360	-1.654812	360	-12.92545
	361	-1.119791	361	-13.02105
	362	-1.177366	362	-12.45007
	363	-1.730506	363	-12.38587
	364	-1.692161	364	-11.15011
	365	-1.941049	365	-11.06204
	366	-1.690519	366	-10.85255
	367	-1.123934	367	-10.82778
	368	-1.51715	368	-11.45957
	369	-1.492279	369	-11.00766
	370	-2.104609	370	-10.38094
	371	-2.919655	371	-10.51519
	372	-2.860027	372	-10.40331
	373	-3.213309	373	-11.02116
	374	-3.147711	374	-10.75703
	375	-3.504497	375	-11.24926
	376	-3.686223	376	-11.61293
	377	-4.049254	377	-11.44566
	378	-4.048512	378	-11.2416
	379	-3.896841	379	-11.21594
	380	-4.622298	380	-11.55854
	381	-4.387946	381	-11.50953
	382	-4.112719	382	-12.03575
	383	-4.290683	383	-12.51904
	384	-4.041471	384	-11.94245
	385	-4.008541	385	-11.95149
	386	-3.860494	386	-11.4451
	387	-3.782871	387	-11.54825
	388	-4.119845	388	-11.59907
	389	-4.409331	389	-11.8907
	390	-4.661133	390	-12.29542
	391	-4.61486	391	-12.46595
	392	-5.127034	392	-13.00268
	393	-5.447887	393	-13.38948
	394	-5.242332	394	-12.90884
	395	-5.327139	395	-13.19167
	396	-5.256834	396	-12.99668
	397	-5.633366	397	-12.95575
	398	-6.06005	398	-13.1073
	399	-5.643188	399	-13.32968
	400	-5.427862	400	-12.7603
	401	-5.333561	401	-12.69224
	402	-5.357397	402	-12.66323
	403	-5.67806	403	-12.26004
	404	-5.673045	404	-12.15849
	405	-5.39752	405	-12.06785
	406	-4.991649	406	-11.47372
	407	-4.830967	407	-10.94745
	408	-5.197693	408	-11.15962
	409	-4.821353	409	-11.31693
	410	-4.460206	410	-11.31996
	411	-4.015232	411	-10.96477
	412	-4.067329	412	-11.37182
	413	-4.119853	413	-10.56023
	414	-3.560209	414	-10.28563
	415	-3.361316	415	-10.71614
	416	-2.967239	416	-11.43081
	417	-3.244178	417	-11.66184
	418	-3.40808	418	-12.01523
	419	-3.385792	419	-11.40379
	420	-3.644885	420	-11.92955
	421	-3.553942	421	-12.07185
	422	-4.023581	422	-12.17245
	423	-4.471716	423	-11.85875
	424	-5.093921	424	-11.69509
	425	-4.93182	425	-11.82563
	426	-4.77104	426	-11.95493
	427	-4.582504	427	-11.52942
	428	-4.392489	428	-10.90584
	429	-3.944163	429	-10.71986
	430	-3.818681	430	-10.42817
	431	-3.509551	431	-9.869126
	432	-2.619939	432	-9.344122
	433	-2.293162	433	-8.886089
	434	-2.215844	434	-8.65322
	435	-2.650851	435	-8.683134
	436	-2.246592	436	-8.454434
	437	-2.218331	437	-8.718602
	438	-1.773553	438	-8.886962
	439	-2.186812	439	-9.137079
	440	-2.108943	440	-8.759136
	441	-1.842156	441	-8.520725
	442	-1.805737	442	-7.907278
	443	-1.418643	443	-8.312699
	444	-1.495437	444	-7.34329
	445	-1.55838	445	-6.72498
	446	-1.355467	446	-6.987358
	447	-.5012721	447	-5.798975
	448	-.2281723	448	-5.903382
	449	-8.900563E-04	449	-6.243405
	450	.2655272	450	-6.2326
	451	.7622252	451	-6.192958
	452	1.015751	452	-6.116353
	453	.7167993	453	-5.657009
	454	.8471217	454	-5.831235
	455	.8937569	455	-5.477064
	456	1.110448	456	-5.542364
	457	.1964721	457	-6.257879
	458	-.2074788	458	-6.707215
	459	-.9882635	459	-7.264852
	460	.3766856	460	-7.439295
	461	-.2411928	461	-7.786723
	462	-.1194583	462	-7.576665
	463	-.7093087	463	-7.768425
	464	-.8749068	464	-7.624506
	465	-.5169795	465	-7.47804
	466	-.3422299	466	-7.268512
	467	-.2819716	467	-7.546776
	468	-.1922922	468	-7.490698
	469	-.4385996	469	-7.489408
	470	.5012563	470	-6.966826
	471	.5191166	471	-6.870116
	472	-.1638186	472	-6.859849
	473	2.513822E-02	473	-7.233366
	474	7.547855E-03	474	-7.235188
	475	.4639565	475	-6.763138
	476	.5959777	476	-7.167396
	477	.5670553	477	-6.471734
	478	.4915308	478	-6.008128
	479	.2972647	479	-5.871293
	480	1.244887	480	-5.602028
	481	2.18715	481	-6.056264
	482	2.327062	482	-6.04365
	483	1.783998	483	-6.492373
	484	1.626377	484	-5.94957
	485	1.730466	485	-5.898571
	486	.8413195	486	-6.089573
	487	1.134358	487	-5.748391
	488	.9191425	488	-6.321599
	489	.2815905	489	-6.60433
	490	-.2950563	490	-6.463155
	491	-9.078749E-02	491	-6.558743
