# Supplementary material for: A single Musashi gene allele is sufficient to maintain mouse photoreceptor cells
Source: PLoS One. 2026 May 14;21(5):e0338576. doi: 10.1371/journal.pone.0338576 (PMC13175383; doi:10.1371/journal.pone.0338576)
Supplement: S3 File — (ZIP) [file pone.0338576.s012.zip › Supplementary_data_1_RawERG_data_and_R-code/6th batch/D56_Msi TKO_ROD_070425.CSV]

Information	Record_No	4891	Record_No	4892	Record_No	4895	Record_No	4896	Record_No	4897	Record_No	4898	Record_No	4899	Record_No	4900
	Animal ID	1251	Animal ID	1251	Animal ID	1251	Animal ID	1251	Animal ID	1251	Animal ID	1251	Animal ID	1251	Animal ID	1251
	Session		Session		Session		Session		Session		Session		Session		Session
	Species/Breed		Species/Breed		Species/Breed		Species/Breed		Species/Breed		Species/Breed		Species/Breed		Species/Breed
	Study protocol #		Study protocol #		Study protocol #		Study protocol #		Study protocol #		Study protocol #		Study protocol #		Study protocol #
	Birthdate	Dec/30/1899	Birthdate	Dec/30/1899	Birthdate	Dec/30/1899	Birthdate	Dec/30/1899	Birthdate	Dec/30/1899	Birthdate	Dec/30/1899	Birthdate	Dec/30/1899	Birthdate	Dec/30/1899
	TestDate	Jul/04/2025	TestDate	Jul/04/2025	TestDate	Jul/04/2025	TestDate	Jul/04/2025	TestDate	Jul/04/2025	TestDate	Jul/04/2025	TestDate	Jul/04/2025	TestDate	Jul/04/2025
	TestTime	17:08:22	TestTime	17:08:22	TestTime	17:11:17	TestTime	17:11:17	TestTime	17:14:04	TestTime	17:14:04	TestTime	17:14:48	TestTime	17:14:48
	Protocol	ABI ROD	Protocol	ABI ROD	Protocol	ABI ROD	Protocol	ABI ROD	Protocol	ABI ROD	Protocol	ABI ROD	Protocol	ABI ROD	Protocol	ABI ROD
	Step_No	1	Step_No	1	Step_No	3	Step_No	3	Step_No	6	Step_No	6	Step_No	8	Step_No	8
	Label	R	Label	L	Label	R	Label	L	Label	R	Label	L	Label	R	Label	L
	Stimulus	Scotopic WHT -40dB Flash	Stimulus	Scotopic WHT -40dB Flash	Stimulus	Scotopic WHT -24dB Flash	Stimulus	Scotopic WHT -24dB Flash	Stimulus	Scotopic WHT -12dB Flash	Stimulus	Scotopic WHT -12dB Flash	Stimulus	Scotopic WHT -4dB Flash	Stimulus	Scotopic WHT -4dB Flash
	Low cut (Hz)	0.3	Low cut (Hz)	0.3	Low cut (Hz)	0.3	Low cut (Hz)	0.3	Low cut (Hz)	0.3	Low cut (Hz)	0.3	Low cut (Hz)	0.3	Low cut (Hz)	0.3
	High cut (Hz)	500	High cut (Hz)	500	High cut (Hz)	500	High cut (Hz)	500	High cut (Hz)	500	High cut (Hz)	500	High cut (Hz)	500	High cut (Hz)	500
	Notch	OFF	Notch	OFF	Notch	OFF	Notch	OFF	Notch	OFF	Notch	OFF	Notch	OFF	Notch	OFF
Cursor #	4891 Time	4891 Amp	4892 Time	4892 Amp	4895 Time	4895 Amp	4896 Time	4896 Amp	4897 Time	4897 Amp	4898 Time	4898 Amp	4899 Time	4899 Amp	4900 Time	4900 Amp
1
2
3
4
5
6
7
8
9
10
Wave Data	4891 Time	4891 Amp	4892 Time	4892 Amp	4895 Time	4895 Amp	4896 Time	4896 Amp	4897 Time	4897 Amp	4898 Time	4898 Amp	4899 Time	4899 Amp	4900 Time	4900 Amp
	-20	6.176779	-20	-2.414014	-20	6.820499	-20	6.196228	-20	.833536	-20	.97285	-20	5.698949	-20	11.42035
	-19	6.625819	-19	-2.554293	-19	7.309796	-19	6.54882	-19	.6688474	-19	1.023262	-19	6.530087	-19	13.09493
	-18	7.295752	-18	-2.661104	-18	7.718493	-18	6.808748	-18	.5694383	-18	1.343797	-18	8.113981	-18	14.59347
	-17	7.936235	-17	-2.675145	-17	8.197258	-17	7.19725	-17	.7860172	-17	1.675005	-17	10.01815	-17	15.55
	-16	8.641475	-16	-2.595048	-16	8.435448	-16	7.332388	-16	1.149561	-16	1.869283	-16	11.69386	-16	15.83342
	-15	9.10219	-15	-2.768195	-15	7.977334	-15	7.307036	-15	1.731325	-15	2.267655	-15	13.69242	-15	16.35768
	-14	7.72542	-14	-2.389836	-14	8.232035	-14	6.871697	-14	-.276823	-14	.6803675	-14	7.030417	-14	15.93137
	-13	8.896875	-13	-2.989433	-13	8.300509	-13	7.777559	-13	-.7544798	-13	1.915944	-13	9.073414	-13	17.04015
	-12	9.728384	-12	-3.108259	-12	7.625738	-12	7.137083	-12	1.364412	-12	2.396083	-12	13.12177	-12	16.21802
	-11	9.407545	-11	-2.615855	-11	8.967299	-11	7.704178	-11	2.94101	-11	2.715233	-11	16.8206	-11	16.35325
	-10	9.485472	-10	-2.413586	-10	8.699931	-10	7.470378	-10	3.311171	-10	2.229747	-10	17.24946	-10	14.97054
	-9	9.36944	-9	-3.092198	-9	6.038492	-9	6.881321	-9	3.802657	-9	3.668555	-9	18.85884	-9	17.63277
	-8	8.636002	-8	-3.150306	-8	5.277949	-8	7.330623	-8	4.12389	-8	4.527736	-8	17.41702	-8	20.90247
	-7	7.595247	-7	-3.243051	-7	4.237389	-7	6.669614	-7	3.702298	-7	4.511665	-7	14.64702	-7	19.69217
	-6	6.916367	-6	-3.227128	-6	5.052427	-6	6.64691	-6	4.778634	-6	4.859368	-6	12.00553	-6	21.11943
	-5	6.273462	-5	-3.541502	-5	5.778212	-5	8.232159	-5	5.141475	-5	4.378285	-5	13.91663	-5	20.52871
	-4	5.292573	-4	-3.293086	-4	5.714365	-4	7.306748	-4	3.76514	-4	4.602164	-4	11.61939	-4	18.57248
	-3	4.647917	-3	-3.888458	-3	4.753629	-3	6.419188	-3	2.709318	-3	5.722723	-3	8.724796	-3	18.76102
	-2	5.309455	-2	-3.468232	-2	5.534635	-2	6.679022	-2	3.556285	-2	6.639303	-2	8.017058	-2	19.38929
	-1	5.323531	-1	-3.021634	-1	7.571004	-1	6.818041	-1	2.699704	-1	6.541771	-1	7.925036	-1	21.34765
	0	5.528991	0	-2.82863	0	8.056548	0	7.606529	0	2.042641	0	5.203556	0	8.88501	0	23.23222
	1	7.183549	1	-2.198378	1	9.082587	1	8.280303	1	1.692686	1	5.146525	1	9.406565	1	25.3063
	2	7.912188	2	-2.609041	2	8.870207	2	9.169666	2	2.17071	2	4.714653	2	10.88756	2	23.00149
	3	9.353411	3	-1.683201	3	8.081491	3	8.081867	3	.9153215	3	4.559967	3	12.7959	3	24.28443
	4	11.17668	4	-2.268273	4	8.409127	4	7.980478	4	1.432945	4	4.968226	4	13.58608	4	23.17051
	5	12.02792	5	-1.735627	5	8.823256	5	5.986085	5	3.827483	5	5.987638	5	13.8093	5	19.9997
	6	12.56738	6	-1.937781	6	8.494518	6	5.393251	6	3.909606	6	5.349322	6	3.436218	6	5.292566
	7	12.32924	7	-1.976351	7	6.244585	7	4.054974	7	1.145236	7	3.413791	7	-16.88434	7	-16.11001
	8	11.76993	8	-1.034821	8	4.139939	8	3.005619	8	-1.730658	8	-.3109606	8	-47.14933	8	-55.46702
	9	11.81001	9	-.6535872	9	3.999737	9	3.378449	9	-6.750876	9	-6.993021	9	-82.60143	9	-96.29833
	10	11.60004	10	-1.138148	10	3.021333	10	3.810619	10	-12.88902	10	-16.73864	10	-115.5903	10	-138.6473
	11	10.73667	11	-2.345613	11	1.988624	11	2.253048	11	-19.98216	11	-26.07563	11	-151.2924	11	-178.2547
	12	10.10625	12	-2.520856	12	1.963013	12	1.481575	12	-29.35236	12	-36.14017	12	-182.8828	12	-210.3499
	13	9.367524	13	-2.42461	13	.1819637	13	-.3088939	13	-40.04026	13	-46.93545	13	-204.1479	13	-232.4807
	14	9.458773	14	-1.965853	14	.7312223	14	-.9840244	14	-52.44798	14	-60.57856	14	-218.1331	14	-245.3911
	15	9.247181	15	-1.629294	15	-3.322452E-02	15	-3.115374	15	-63.464	15	-73.90403	15	-219.8023	15	-244.5465
	16	9.746217	16	-1.017	16	-.5946975	16	-4.504368	16	-74.86148	16	-89.28111	16	-212.1411	16	-237.0502
	17	11.46832	17	4.473925E-02	17	-.2681108	17	-5.066406	17	-86.62684	17	-104.3191	17	-201.1237	17	-224.762
	18	11.81227	18	-.4593167	18	-.4001872	18	-5.937053	18	-99.08527	18	-119.4708	18	-193.808	18	-215.1958
	19	13.38503	19	-.5457014	19	-.1994872	19	-7.049388	19	-110.9838	19	-134.1736	19	-195.9128	19	-215.9926
	20	15.57587	20	-.5889856	20	-1.53241	20	-8.580456	20	-123.017	20	-148.4627	20	-194.6241	20	-219.5901
	21	16.41852	21	-1.177002	21	-3.597344	21	-9.721522	21	-131.9263	21	-162.3504	21	-147.516	21	-180.2108
	22	16.99629	22	-.6168245	22	-4.995522	22	-11.1289	22	-144.0597	22	-177.6972	22	-37.38035	22	-70.64554
	23	15.828	23	-1.437092	23	-6.902148	23	-11.85405	23	-161.2668	23	-198.0005	23	97.65617	23	73.66038
	24	16.187	24	-1.630013	24	-7.059705	24	-11.52189	24	-179.9246	24	-224.1125	24	191.8573	24	183.0641
	25	16.7421	25	-2.018481	25	-9.25881	25	-13.49909	25	-177.5984	25	-231.5639	25	228.2293	25	228.893
	26	15.269	26	-3.622482	26	-10.08638	26	-14.92757	26	-140.9734	26	-198.8537	26	224.9966	26	232.9144
	27	14.38972	27	-4.178961	27	-11.91267	27	-17.09369	27	-66.43233	27	-111.506	27	173.5152	27	188.3287
	28	13.50876	28	-4.33892	28	-13.23425	28	-20.5459	28	33.15185	28	16.51327	28	101.6682	28	108.616
	29	11.99834	29	-4.537621	29	-18.7308	29	-29.47431	29	112.3055	29	128.7743	29	96.17667	29	72.5585
	30	11.67546	30	-4.367234	30	-23.70273	30	-38.84521	30	149.858	30	188.4118	30	228.0504	30	180.9023
	31	12.04408	31	-4.11259	31	-20.90773	31	-34.92765	31	143.6611	31	189.565	31	395.8918	31	376.5827
	32	11.69611	32	-4.644678	32	-4.285682	32	-7.795279	32	112.1987	32	147.9515	32	505.7871	32	526.3993
	33	12.82463	33	-4.199144	33	33.10038	33	50.44727	33	115.2176	33	128.8912	33	540.1653	33	578.3171
	34	13.48177	34	-4.490764	34	83.98161	34	126.8128	34	209.0797	34	221.7822	34	505.7534	34	552.3755
	35	14.61066	35	-5.02211	35	137.7195	35	195.2195	35	353.8636	35	401.8342	35	429.5744	35	481.2141
	36	15.68262	36	-4.237281	36	172.0071	36	228.0957	36	447.6457	36	538.2742	36	333.6546	36	385.0348
	37	16.99861	37	-3.837959	37	179.7997	37	224.5149	37	468.7795	37	580.076	37	236.0128	37	277.8575
	38	19.45428	38	-3.712093	38	170.6973	38	208.3613	38	436.5759	38	552.0209	38	175.0185	38	195.8288
	39	19.3781	39	-1.916002	39	174.7741	39	222.1056	39	372.1568	39	480.9229	39	165.4354	39	162.8781
	40	19.60611	40	-1.614268	40	217.0419	40	297.463	40	293.4174	40	386.838	40	201.6483	40	185.127
	41	19.49972	41	-1.391379	41	294.6848	41	412.597	41	227.9807	41	301.2253	41	251.6268	41	236.4785
	42	18.63222	42	-1.952516	42	365.5903	42	502.5591	42	204.9737	42	261.644	42	287.9113	42	285.4762
	43	19.47028	43	-2.746474	43	398.4675	43	531.9332	43	222.0314	43	273.2774	43	305.945	43	313.3155
	44	18.12681	44	-3.049311	44	391.8971	44	508.5343	44	256.6057	44	312.4801	44	295.7716	44	315.6452
	45	17.0403	45	-3.285513	45	353.1745	45	448.2188	45	280.8384	45	346.4883	45	273.281	45	300.376
	46	16.01088	46	-2.965941	46	300.3258	46	379.64	46	286.0515	46	363.9119	46	254.6114	46	280.8356
	47	15.85964	47	-2.23482	47	253.2376	47	329.7545	47	273.2862	47	359.9842	47	240.0124	47	261.1125
	48	16.53299	48	-.8579601	48	235.7738	48	318.8453	48	254.1621	48	340.4373	48	232.5177	48	250.2774
	49	16.9779	49	-.2717298	49	244.8943	49	337.6283	49	237.7595	49	319.7571	49	233.4301	49	246.7616
	50	18.5766	50	1.028124	50	270.3854	50	368.1208	50	226.6343	50	302.9492	50	240.6783	50	254.0724
	51	20.23077	51	1.611729	51	293.2513	51	390.9843	51	223.4891	51	295.9461	51	242.3902	51	256.737
	52	21.83819	52	3.086681	52	303.5479	52	400.7961	52	225.8887	52	297.7583	52	242.9332	52	256.37
	53	24.10585	53	4.003442	53	302.3461	53	396.5122	53	228.6322	53	300.7116	53	243.8351	53	260.5667
	54	26.70189	54	6.282035	54	293.1838	54	383.9942	54	230.3345	54	303.2155	54	244.9024	54	257.2722
	55	28.97828	55	8.602369	55	280.3155	55	371.3795	55	229.0615	55	302.2272	55	248.7281	55	259.6552
	56	31.88411	56	11.61653	56	271.4498	56	364.3398	56	231.4139	56	302.5306	56	249.3167	56	257.5163
	57	35.44722	57	15.84052	57	268.2352	57	362.7161	57	234.8961	57	303.9114	57	247.8079	57	251.7548
	58	38.86549	58	20.29522	58	268.2551	58	364.7613	58	232.7226	58	302.4598	58	246.0511	58	248.7269
	59	40.83318	59	24.79322	59	271.4098	59	367.1942	59	229.92	59	301.039	59	242.8	59	246.9728
	60	44.02644	60	29.09869	60	274.2347	60	368.6793	60	226.6404	60	297.6312	60	240.6607	60	244.381
	61	47.05793	61	34.21428	61	273.4081	61	366.633	61	225.8822	61	294.3864	61	236.9615	61	242.0131
	62	50.25707	62	39.69088	62	272.6991	62	364.4135	62	221.5514	62	288.9567	62	234.2252	62	241.5878
	63	53.78882	63	45.06219	63	271.3842	63	363.0006	63	215.9966	63	281.9541	63	232.9989	63	241.3928
	64	57.60704	64	51.37103	64	268.8545	64	361.1202	64	210.1669	64	275.5414	64	227.9034	64	237.4516
	65	63.40461	65	57.73188	65	268.7485	65	359.4306	65	207.5695	65	272.5729	65	222.9438	65	236.5665
	66	70.75813	66	63.57343	66	268.1698	66	356.6671	66	207.5981	66	271.2232	66	227.6868	66	241.4913
	67	76.67738	67	68.81635	67	266.9415	67	352.0122	67	209.8564	67	273.7432	67	226.2874	67	241.3872
	68	80.86209	68	72.9266	68	265.5625	68	348.8996	68	212.2813	68	278.712	68	227.7546	68	241.2502
	69	82.85371	69	77.28448	69	261.7903	69	343.7287	69	210.8988	69	279.0335	69	224.7228	69	237.189
	70	83.43401	70	79.79366	70	257.8636	70	338.8105	70	207.0158	70	276.5199	70	223.1749	70	230.3189
	71	82.8586	71	79.20472	71	252.7241	71	334.7714	71	205.8641	71	273.4728	71	220.1559	71	222.9481
	72	82.01775	72	78.22491	72	252.3431	72	335.0503	72	202.8265	72	267.591	72	212.6416	72	213.0967
	73	80.79906	73	75.82006	73	252.6798	73	335.9243	73	198.5016	73	260.9087	73	211.33	73	209.0052
	74	80.6189	74	73.85275	74	253.4076	74	340.9146	74	192.5168	74	251.2634	74	206.1415	74	199.7375
	75	79.56644	75	74.08949	75	255.9948	75	346.2671	75	185.9539	75	242.4809	75	202.109	75	194.6532
	76	78.04146	76	74.29237	76	255.7492	76	347.8592	76	178.9778	76	233.0636	76	195.5314	76	189.8853
	77	75.99553	77	75.21114	77	255.9046	77	348.7527	77	171.8878	77	223.764	77	191.8735	77	184.436
	78	74.56385	78	75.74976	78	256.3074	78	345.7413	78	166.9724	78	216.3529	78	190.2973	78	183.0591
	79	74.99621	79	77.48499	79	255.6837	79	339.9766	79	161.0355	79	208.885	79	191.4512	79	184.7923
	80	74.8616	80	77.96191	80	253.7384	80	333.4935	80	154.8126	80	201.136	80	188.5919	80	187.0893
	81	74.90712	81	78.0955	81	251.0835	81	325.5934	81	151.4153	81	195.9084	81	186.831	81	187.6732
	82	74.31639	82	77.62234	82	246.6724	82	317.1718	82	146.8148	82	191.3904	82	187.895	82	188.2095
	83	74.26725	83	77.09169	83	241.6348	83	307.8343	83	141.465	83	186.1524	83	184.5444	83	183.9744
	84	74.79002	84	76.37836	84	236.0336	84	300.8913	84	137.9282	84	181.9352	84	180.6972	84	178.2193
	85	76.00299	85	76.26747	85	233.077	85	296.5421	85	133.7324	85	177.5272	85	177.5639	85	173.8014
	86	76.58404	86	75.60654	86	229.8036	86	293.8656	86	131.1136	86	174.0349	86	173.9782	86	167.7992
	87	78.13286	87	76.47014	87	224.2552	87	289.0003	87	127.6772	87	170.0696	87	170.6113	87	160.6849
	88	79.30152	88	77.3473	88	222.1568	88	287.0427	88	126.3944	88	166.6636	88	169.5615	88	156.6692
	89	79.61684	89	77.68954	89	219.1912	89	283.4278	89	125.7246	89	164.171	89	167.4461	89	151.5472
	90	79.86955	90	78.17186	90	216.8251	90	280.9089	90	125.7222	90	160.7196	90	163.9599	90	145.1117
	91	79.24923	91	78.21879	91	213.261	91	276.821	91	126.2761	91	160.4888	91	161.3684	91	141.0361
	92	77.55976	92	77.88042	92	210.3063	92	274.4066	92	128.3647	92	159.5035	92	160.0692	92	139.5445
	93	76.26096	93	76.97498	93	207.4681	93	271.146	93	127.3503	93	159.0074	93	159.4093	93	136.2829
	94	76.2983	94	77.86305	94	204.8481	94	268.5339	94	128.8592	94	160.7231	94	159.5745	94	133.598
	95	75.06644	95	78.25694	95	201.9518	95	263.2902	95	129.5579	95	162.6117	95	156.3661	95	131.7483
	96	75.3077	96	80.36749	96	199.582	96	258.7958	96	125.4454	96	161.0438	96	151.8457	96	130.6767
	97	76.36395	97	81.01463	97	199.1135	97	254.8048	97	120.1578	97	158.0516	97	145.1457	97	128.8743
	98	78.04996	98	83.5464	98	197.0405	98	250.0383	98	115.4304	98	152.4011	98	142.2332	98	125.9401
	99	79.64346	99	85.15228	99	195.5724	99	246.5356	99	113.588	99	147.2465	99	134.4302	99	118.0695
	100	81.3815	100	84.9124	100	194.0555	100	243.8419	100	108.7896	100	141.7032	100	128.9112	100	113.5025
	101	82.86992	101	84.20753	101	191.7169	101	239.3523	101	103.204	101	135.5636	101	125.0494	101	107.1152
	102	82.91036	102	82.24354	102	189.9802	102	235.4892	102	97.26276	102	129.902	102	122.8682	102	100.5091
	103	82.89744	103	79.45037	103	185.4584	103	229.4356	103	93.18211	103	123.765	103	120.694	103	92.33402
	104	82.62587	104	77.30871	104	182.4616	104	224.2988	104	90.44422	104	118.9422	104	117.0394	104	88.03326
	105	81.96425	105	74.61137	105	179.5902	105	219.269	105	88.9375	105	113.761	105	116.7696	105	86.07384
	106	81.13107	106	72.72345	106	174.6804	106	213.433	106	87.67786	106	110.2683	106	116.5639	106	84.80724
	107	80.81947	107	71.25877	107	169.0722	107	207.2172	107	86.49148	107	106.402	107	114.9904	107	80.63557
	108	80.07103	108	69.74593	108	166.1593	108	201.9271	108	85.41336	108	103.9404	108	111.5513	108	78.44789
	109	78.32403	109	70.16212	109	161.9789	109	197.6994	109	83.68906	109	102.4325	109	109.3492	109	74.39803
	110	76.95256	110	71.08083	110	159.7951	110	195.1644	110	84.16649	110	102.1638	110	108.1827	110	68.58038
	111	75.53031	111	71.6844	111	157.7069	111	193.9053	111	81.47417	111	99.87408	111	103.8332	111	62.97755
	112	73.13653	112	70.79443	112	155.0357	112	192.6813	112	80.19058	112	98.5632	112	97.75777	112	59.35294
	113	71.41036	113	69.31915	113	154.4824	113	191.6515	113	75.87316	113	97.63135	113	89.85567	113	53.29587
	114	70.90221	114	66.05812	114	154.5423	114	190.5467	114	73.25423	114	94.4406	114	82.71976	114	49.22561
	115	69.68848	115	61.99371	115	153.2517	115	186.1296	115	70.54051	115	90.69444	115	75.94807	115	44.68536
	116	68.57045	116	59.09684	116	151.1657	116	183.6555	116	67.6944	116	86.84584	116	70.75485	116	40.41211
	117	67.94014	117	57.07998	117	150.4898	117	179.2919	117	65.21184	117	83.63519	117	66.75864	117	36.31252
	118	67.01408	118	55.82673	118	147.9888	118	176.6577	118	64.27639	118	82.38484	118	66.05132	118	35.84689
	119	66.71826	119	55.13328	119	145.7214	119	173.1408	119	64.05752	119	78.94295	119	63.97859	119	32.18092
	120	67.46538	120	55.80361	120	143.5789	120	169.928	120	62.736	120	77.42294	120	61.63171	120	29.57394
	121	68.03282	121	56.0497	121	140.8726	121	166.6315	121	62.97247	121	76.00649	121	61.58998	121	28.19077
	122	68.24131	122	55.86383	122	136.948	122	161.7488	122	63.17325	122	74.41728	122	60.97981	122	26.4927
	123	67.25386	123	54.37435	123	132.9292	123	157.8931	123	61.95404	123	73.41409	123	61.31605	123	23.45505
	124	67.08135	124	53.28848	124	130.1837	124	154.1012	124	60.95654	124	71.67628	124	64.64583	124	19.88297
	125	66.14464	125	50.1713	125	128.7326	125	151.3503	125	59.50063	125	68.59464	125	62.66011	125	17.04384
	126	64.76152	126	47.41682	126	125.1906	126	145.29	126	56.44381	126	65.39521	126	59.11175	126	14.24292
	127	63.12568	127	44.91463	127	124.8827	127	146.2097	127	54.11429	127	62.63073	127	57.44606	127	11.7586
	128	61.16595	128	41.88121	128	121.8411	128	142.8805	128	51.21358	128	60.1867	128	54.75984	128	10.18089
	129	58.08605	129	39.61809	129	121.6907	129	142.5731	129	47.17385	129	57.18305	129	49.6858	129	7.459672
	130	55.50527	130	37.05803	130	118.5814	130	140.498	130	42.52008	130	53.72442	130	46.3007	130	6.841736
	131	54.12849	131	35.32533	131	117.5464	131	137.7412	131	39.77778	131	49.5731	131	41.7434	131	5.322656
	132	52.87757	132	33.97095	132	116.569	132	134.7179	132	38.37236	132	46.76397	132	37.65189	132	2.373784
	133	50.79969	133	32.47657	133	115.1053	133	132.7054	133	36.67384	133	43.59293	133	35.84789	133	-2.123084
	134	51.23856	134	32.04234	134	113.2359	134	128.9263	134	36.01854	134	41.55753	134	33.19049	134	-2.687395
	135	50.23459	135	30.45926	135	110.9219	135	124.3052	135	35.24465	135	38.64485	135	30.67453	135	-5.465753
	136	49.29569	136	28.72373	136	108.6843	136	121.2401	136	36.63136	136	39.00236	136	28.25464	136	-10.32458
	137	49.05489	137	27.75142	137	105.9464	137	118.4875	137	36.08316	137	37.56115	137	27.00268	137	-10.20083
	138	48.08316	138	26.38641	138	103.7555	138	115.2556	138	36.73969	138	36.18647	138	30.21148	138	-6.483588
	139	46.70074	139	25.46595	139	101.2788	139	112.8131	139	36.5319	139	36.2198	139	32.77711	139	-7.223506
	140	46.46215	140	23.36077	140	98.55985	140	110.4478	140	36.13094	140	36.46935	140	34.13091	140	-5.304559
	141	44.62411	141	21.11474	141	96.71632	141	107.6224	141	36.66744	141	35.93633	141	34.07962	141	-5.619645
	142	42.5619	142	19.03403	142	94.13815	142	104.4571	142	35.64105	142	34.38133	142	32.97354	142	-6.854321
	143	41.75759	143	17.29244	143	90.6863	143	101.4517	143	33.5726	143	32.94769	143	32.09267	143	-6.058699
	144	39.66428	144	15.4587	144	88.34908	144	98.6071	144	32.12868	144	30.88562	144	29.16523	144	-8.658669
	145	37.96284	145	14.00472	145	87.1508	145	96.69934	145	31.46621	145	30.78113	145	25.86195	145	-12.48852
	146	35.19343	146	13.25844	146	85.56419	146	94.13696	146	29.61263	146	30.24127	146	23.66516	146	-11.97946
	147	34.06741	147	12.26349	147	83.72888	147	91.39101	147	26.80835	147	28.85525	147	22.39293	147	-12.1111
	148	32.74441	148	11.61163	148	81.91544	148	87.94132	148	26.03476	148	28.01935	148	20.4906	148	-12.99311
	149	32.23697	149	10.63827	149	80.83058	149	86.27499	149	26.92911	149	26.71737	149	17.79998	149	-15.04702
	150	32.38891	150	9.570897	150	81.14059	150	84.60131	150	27.7103	150	26.48422	150	16.60801	150	-17.50144
	151	31.57785	151	8.202422	151	81.15353	151	82.85754	151	28.09757	151	26.53793	151	16.01865	151	-18.35029
	152	31.25124	152	6.376202	152	78.66503	152	81.06273	152	28.62108	152	26.18646	152	17.60806	152	-16.50121
	153	32.09033	153	5.239396	153	76.12526	153	77.24081	153	29.72653	153	26.71575	153	17.71402	153	-16.38016
	154	32.45673	154	2.970212	154	74.55624	154	75.63598	154	32.2884	154	28.86421	154	18.11891	154	-15.71445
	155	31.29061	155	1.369727	155	73.23229	155	72.23642	155	37.82108	155	30.2509	155	18.45458	155	-15.331
	156	29.12442	156	-.2985742	156	71.25327	156	71.0768	156	36.90423	156	31.7197	156	21.94813	156	-13.97661
	157	28.4015	157	-1.808576	157	68.27584	157	68.51566	157	35.25572	157	32.68211	157	25.34999	157	-12.69968
	158	27.39349	158	-3.672394	158	65.43068	158	66.48203	158	34.08087	158	32.75012	158	24.0108	158	-9.908873
	159	25.24577	159	-5.252591	159	64.08497	159	64.02293	159	34.77592	159	32.22869	159	24.23128	159	-10.39339
	160	22.6883	160	-7.571704	160	62.39965	160	62.55724	160	34.45487	160	31.0633	160	23.81058	160	-11.09583
	161	20.8143	161	-9.15119	161	61.59504	161	60.50853	161	33.72143	161	30.37843	161	22.73442	161	-12.52938
	162	18.29025	162	-10.28823	162	58.19306	162	57.91463	162	33.23119	162	30.30837	162	23.09577	162	-13.32238
	163	16.47697	163	-11.36343	163	57.05247	163	55.15992	163	29.97907	163	29.17625	163	21.21882	163	-11.75138
	164	15.47364	164	-12.64333	164	55.08147	164	52.7387	164	28.39785	164	28.31231	164	19.32046	164	-12.04116
	165	14.45942	165	-13.4223	165	53.13009	165	48.53627	165	28.84492	165	27.45643	165	16.4674	165	-11.88648
	166	14.14017	166	-13.89813	166	52.17586	166	45.87226	166	29.59863	166	27.78714	166	14.98158	166	-10.72539
	167	14.48203	167	-13.92239	167	51.15062	167	43.27405	167	30.2731	167	26.90494	167	14.10991	167	-10.7696
	168	14.93318	168	-14.28448	168	49.49104	168	41.14131	168	31.86351	168	27.67423	168	13.45473	168	-11.2886
	169	14.59279	169	-15.00862	169	47.59726	169	37.89463	169	33.72558	169	28.88066	169	14.8893	169	-12.54896
	170	15.9799	170	-15.02171	170	45.55596	170	37.18107	170	34.37444	170	30.80821	170	15.11921	170	-12.79425
	171	16.7259	171	-14.97155	171	42.13263	171	33.49383	171	35.62769	171	32.82675	171	15.57403	171	-12.65196
	172	16.50036	172	-14.82431	172	40.17237	172	31.85137	172	37.40979	172	34.34366	172	17.52435	172	-13.22869
	173	14.72682	173	-15.23456	173	38.32872	173	29.30324	173	37.55696	173	36.03466	173	18.83813	173	-13.59702
	174	14.33714	174	-15.59687	174	36.06505	174	25.68799	174	37.49965	174	37.3083	174	18.34506	174	-12.64832
	175	13.32576	175	-16.83342	175	33.67617	175	22.93447	175	38.61184	175	36.80947	175	19.07867	175	-11.04517
	176	12.69921	176	-17.83587	176	31.11702	176	20.53146	176	38.3076	176	36.35922	176	18.70247	176	-9.644602
	177	11.4783	177	-18.56368	177	29.48306	177	20.4012	177	37.98678	177	35.30143	177	18.38061	177	-9.738602
	178	9.926457	178	-18.41562	178	28.01689	178	19.61403	178	38.28031	178	34.08305	178	17.25571	178	-7.748044
	179	7.979268	179	-18.64996	179	27.35597	179	18.95609	179	37.1326	179	33.85897	179	17.03847	179	-5.665249
	180	6.73431	180	-18.45388	180	26.8503	180	18.41127	180	35.44956	180	33.09752	180	18.06704	180	-4.159592
	181	6.891271	181	-19.18734	181	24.8172	181	17.21787	181	35.2003	181	32.89272	181	20.69947	181	-.8358645
	182	6.655267	182	-19.56511	182	24.4003	182	16.5515	182	34.39066	182	30.46302	182	21.98761	182	1.540295
	183	6.826222	183	-20.45942	183	26.56829	183	15.89131	183	34.20994	183	30.22395	183	21.9551	183	1.257586
	184	7.36095	184	-20.58881	184	27.36912	184	14.52486	184	34.68476	184	30.33945	184	22.8926	184	.3884256
	185	8.313363	185	-21.52375	185	26.60823	185	12.12567	185	34.84772	185	29.50515	185	22.03492	185	.3629553
	186	8.798192	186	-21.88941	186	26.21864	186	11.00052	186	34.54239	186	28.54245	186	20.83681	186	-1.573377
	187	9.365074	187	-21.65313	187	26.43021	187	10.97686	187	34.03526	187	28.9748	187	19.58638	187	-3.178445
	188	10.3208	188	-21.60289	188	25.85126	188	9.234131	188	34.95727	188	29.80091	188	19.23938	188	-3.848527
	189	8.993437	189	-22.64322	189	25.66131	189	9.121292	189	35.19855	189	29.87779	189	17.70725	189	-6.03781
	190	8.951084	190	-23.01204	190	24.34596	190	8.059446	190	32.85333	190	29.53958	190	15.6072	190	-8.266699
	191	8.800761	191	-24.02398	191	23.544	191	7.1607	191	31.74595	191	29.37946	191	12.39194	191	-10.33799
	192	7.839578	192	-25.22616	192	21.59912	192	6.278202	192	31.91699	192	29.66302	192	9.252217	192	-11.65741
	193	6.075774	193	-25.71304	193	21.54748	193	4.556	193	31.54928	193	30.53893	193	7.66497	193	-12.522
	194	4.740403	194	-25.11182	194	20.51518	194	4.106326	194	30.63013	194	28.595	194	6.230729	194	-13.25671
	195	3.82631	195	-24.50039	195	20.61737	195	4.571373	195	30.64078	195	27.62047	195	4.351922	195	-12.72357
	196	1.798467	196	-23.56891	196	20.24023	196	5.247	196	28.69003	196	25.26733	196	2.427819	196	-14.87014
	197	1.561137	197	-23.4895	197	19.87328	197	4.860361	197	26.38854	197	22.74325	197	1.123601	197	-13.82556
	198	1.794745	198	-22.52728	198	20.46892	198	6.907237	198	25.41545	198	20.87846	198	.9088153	198	-11.88696
	199	1.547657	199	-22.58827	199	20.96091	199	7.628041	199	24.93355	199	19.97872	199	2.227904	199	-7.838341
	200	2.982184	200	-21.68322	200	21.60818	200	8.016196	200	24.80771	200	18.99192	200	4.11902	200	-3.973951
	201	4.617095	201	-20.9092	201	22.90629	201	7.4251	201	24.42479	201	17.18349	201	7.338201	201	-2.32672
	202	5.603947	202	-19.14728	202	21.46474	202	6.582076	202	23.98071	202	16.68353	202	7.890539	202	-.6742644
	203	6.323217	203	-17.48916	203	21.01393	203	6.635712	203	23.16611	203	18.30322	203	8.720813	203	.4432077
	204	6.865639	204	-17.46192	204	20.35401	204	6.085452	204	26.19355	204	21.28374	204	9.253565	204	2.197356
	205	8.497442	205	-18.20968	205	20.09184	205	6.324356	205	29.3903	205	24.31388	205	12.02663	205	4.146421
	206	10.56641	206	-18.93739	206	19.29254	206	5.645739	206	31.39572	206	25.83474	206	15.57479	206	4.535911
	207	11.29255	207	-19.64864	207	17.36265	207	4.94815	207	31.12834	207	27.03988	207	17.16262	207	3.768526
	208	10.56925	208	-20.22015	208	16.73268	208	4.353183	208	32.61469	208	26.86877	208	15.39864	208	3.735963
	209	8.382154	209	-20.86375	209	16.6679	209	4.713465	209	33.65861	209	26.12908	209	12.69768	209	2.995732
	210	7.021474	210	-21.56	210	15.60377	210	4.89852	210	34.93358	210	26.43756	210	12.37462	210	3.55538
	211	6.779655	211	-22.62133	211	15.92314	211	5.936082	211	37.6809	211	29.28664	211	9.596582	211	4.565681
	212	4.881847	212	-23.19133	212	16.11668	212	8.04842	212	40.69294	212	32.16919	212	9.029229	212	5.496049
	213	3.269918	213	-23.35513	213	15.78591	213	9.532333	213	39.90482	213	32.495	213	8.60859	213	8.81104
	214	2.917314	214	-22.72062	214	15.68982	214	10.87361	214	39.72511	214	34.00607	214	7.989252	214	9.825411
	215	2.499428	215	-22.11439	215	16.79371	215	12.7574	215	39.04966	215	32.25019	215	7.076418	215	11.74311
	216	2.071565	216	-22.23075	216	17.28157	216	12.586	216	41.96131	216	30.58936	216	8.203115	216	16.05307
	217	2.626262	217	-21.37366	217	18.45446	217	13.20102	217	42.30991	217	29.87796	217	15.45258	217	19.60688
	218	3.555398	218	-20.28111	218	17.65117	218	12.13651	218	42.67793	218	30.61	218	19.50584	218	24.79391
	219	4.529264	219	-19.78768	219	17.27968	219	12.5494	219	42.18152	219	30.23432	219	24.04157	219	30.23642
	220	5.057915	220	-18.7851	220	17.64033	220	13.99699	220	40.94776	220	29.30999	220	27.59409	220	34.10587
	221	6.334489	221	-17.84745	221	17.80274	221	15.83723	221	40.55209	221	31.18507	221	30.23006	221	38.09192
	222	7.353352	222	-16.58864	222	18.37202	222	17.74352	222	41.0947	222	32.33288	222	32.56617	222	39.25411
	223	7.821412	223	-15.96032	223	18.44952	223	18.51326	223	42.34975	223	32.9026	223	35.03714	223	39.7002
	224	8.539802	224	-15.35427	224	18.20403	224	21.39875	224	44.06884	224	34.81263	224	35.32594	224	38.09667
	225	8.923707	225	-13.97696	225	18.68902	225	23.47972	225	45.05227	225	35.18349	225	32.24836	225	37.9642
	226	8.13829	226	-13.57542	226	19.29593	226	24.6434	226	46.97886	226	36.11372	226	29.52783	226	36.88687
	227	8.505007	227	-12.40088	227	18.46316	227	25.24369	227	47.69323	227	36.80569	227	25.94617	227	35.67542
	228	9.058024	228	-10.41346	228	18.90154	228	24.33808	228	47.68862	228	35.59156	228	23.29017	228	34.13804
	229	8.901842	229	-8.13542	229	18.58993	229	24.17873	229	49.22765	229	35.44503	229	19.66272	229	31.9525
	230	7.850373	230	-6.959243	230	19.38936	230	25.00989	230	47.3572	230	36.33352	230	16.49253	230	29.70522
	231	8.352479	231	-5.989964	231	19.75335	231	26.2562	231	46.30489	231	34.92771	231	14.8847	231	28.27481
	232	9.364244	232	-5.696468	232	20.23746	232	26.62692	232	45.91012	232	34.50708	232	15.72138	232	28.66247
	233	12.01597	233	-5.850991	233	20.11466	233	26.80433	233	44.56567	233	33.94807	233	16.44765	233	29.39991
	234	13.49632	234	-5.312675	234	22.11381	234	27.93843	234	44.44174	234	33.21949	234	17.05177	234	29.40203
	235	14.15168	235	-4.138978	235	24.03135	235	27.95633	235	44.0956	235	31.80165	235	16.75387	235	31.12159
	236	14.61868	236	-3.416002	236	23.69692	236	28.1398	236	43.30517	236	32.32475	236	20.11491	236	32.30241
	237	16.55645	237	-3.39002	237	22.89002	237	28.86574	237	42.58859	237	34.66737	237	22.46315	237	32.87617
	238	19.92458	238	-3.436761	238	23.17693	238	29.0969	238	42.30818	238	35.43677	238	23.12563	238	30.2063
	239	19.94717	239	-3.936251	239	24.33105	239	30.91942	239	43.39878	239	36.88802	239	24.31025	239	30.15688
	240	20.93475	240	-3.19597	240	24.519	240	32.38308	240	43.78594	240	38.5331	240	24.87327	240	29.39658
	241	20.27024	241	-2.770044	241	24.3519	241	34.12859	241	48.09718	241	40.73156	241	26.70391	241	32.39635
	242	18.24661	242	-3.187003	242	24.37038	242	34.29206	242	50.48978	242	42.76551	242	28.22573	242	35.53707
	243	18.05712	243	-2.072748	243	24.23999	243	35.86284	243	52.99697	243	45.18449	243	28.97296	243	39.42683
	244	18.34321	244	-1.737575	244	26.73713	244	37.72904	244	53.87363	244	45.82861	244	28.85662	244	39.74233
	245	17.93536	245	-.6199764	245	28.19135	245	39.31699	245	56.3264	245	47.64126	245	27.16568	245	41.62722
	246	15.9383	246	.587451	246	28.86963	246	39.59751	246	56.80031	246	50.88733	246	24.68255	246	42.40458
	247	14.69925	247	.9680204	247	29.81751	247	38.94665	247	57.20785	247	51.49175	247	22.62438	247	42.80228
	248	15.44605	248	.9512724	248	30.40867	248	39.82342	248	58.9697	248	52.28349	248	20.53672	248	41.80727
	249	16.30663	249	.3876567	249	31.91055	249	40.36669	249	59.67753	249	52.47667	249	19.11153	249	39.30443
	250	17.73107	250	-.6680857	250	32.00919	250	41.0206	250	62.08096	250	55.8061	250	19.18911	250	36.67013
	251	18.83105	251	-.6972493	251	33.2228	251	41.96181	251	65.46797	251	57.28225	251	21.05812	251	35.70243
	252	20.32829	252	-.2753153	252	33.65594	252	41.91135	252	67.97754	252	59.19477	252	21.06342	252	35.63911
	253	21.65331	253	.2202965	253	33.78498	253	42.01312	253	66.64281	253	59.18226	253	21.63443	253	35.29885
	254	22.88807	254	-1.584381E-02	254	33.7426	254	41.25066	254	66.03271	254	58.17372	254	23.92148	254	35.04708
	255	23.43914	255	-.9245409	255	31.79417	255	39.16994	255	65.60597	255	57.78972	255	27.68058	255	35.97967
	256	23.71828	256	-1.327899	256	29.59954	256	37.12511	256	66.32693	256	57.84993	256	28.48074	256	36.31266
	257	23.71602	257	-1.419638	257	27.56324	257	36.43368	257	65.31721	257	55.96238	257	29.26584	257	35.49421
	258	23.73278	258	-2.235094	258	25.6485	258	33.84689	258	64.46893	258	55.42907	258	26.02508	258	34.07915
	259	21.85635	259	-2.490683	259	24.96358	259	33.54742	259	63.70179	259	55.14563	259	23.8202	259	31.84536
	260	21.07488	260	-2.499632	260	22.84177	260	32.21558	260	63.0533	260	53.87466	260	22.3073	260	30.85357
	261	20.47495	261	-2.157295	261	22.74277	261	31.92967	261	64.34605	261	55.42217	261	19.64677	261	29.11469
	262	19.00089	262	-1.92237	262	22.63566	262	31.20413	262	64.34201	262	54.16972	262	15.1047	262	26.78784
	263	18.18065	263	-.8779977	263	23.51888	263	31.17603	263	63.85143	263	53.69631	263	11.70307	263	26.58073
	264	17.97645	264	-.6360662	264	23.54757	264	30.74708	264	62.05729	264	51.89995	264	7.996362	264	27.31166
	265	18.37098	265	-4.623219E-02	265	23.88201	265	31.19882	265	59.63349	265	51.12918	265	4.62662	265	26.28059
	266	18.3937	266	.5051544	266	25.34261	266	32.21213	266	57.29936	266	47.53301	266	5.243278	266	27.41456
	267	18.4314	267	1.748179	267	26.24788	267	31.46894	267	52.8718	267	42.70392	267	7.449809	267	31.6235
	268	19.96799	268	2.464266	268	26.46664	268	31.85329	268	51.52087	268	38.85125	268	13.92288	268	36.37012
	269	20.59541	269	2.379895	269	26.02069	269	30.81502	269	49.76546	269	36.24011	269	18.20475	269	40.13632
	270	22.2536	270	2.412865	270	26.40055	270	31.42179	270	46.31881	270	34.42179	270	25.06337	270	43.1731
	271	23.87399	271	3.807758	271	25.67828	271	30.8765	271	46.07449	271	33.28893	271	31.28231	271	47.72897
	272	24.32671	272	5.400195	272	24.3401	272	30.46629	272	44.97722	272	32.96846	272	35.06744	272	49.60026
	273	25.02358	273	7.384003	273	22.19983	273	29.13567	273	44.51999	273	33.12263	273	36.34019	273	50.48827
	274	25.45911	274	7.905175	274	20.68573	274	27.84614	274	43.40789	274	31.82287	274	35.98923	274	48.87114
	275	25.54832	275	7.884932	275	18.89469	275	25.98833	275	42.99445	275	30.38576	275	33.66494	275	47.64402
	276	26.01991	276	7.990754	276	17.34654	276	24.39569	276	42.88862	276	27.72817	276	32.09403	276	44.43083
	277	24.7779	277	8.062608	277	15.01059	277	22.73636	277	43.73705	277	28.15072	277	28.69909	277	41.50511
	278	24.13663	278	9.166359	278	12.46684	278	20.6349	278	45.10484	278	27.9311	278	23.64201	278	38.90457
	279	22.49534	279	9.361585	279	10.45081	279	16.86759	279	44.91517	279	28.20749	279	17.58758	279	37.28159
	280	21.57493	280	10.38149	280	9.105639	280	12.89206	280	44.22984	280	30.64472	280	13.55386	280	35.95329
	281	21.40753	281	10.91199	281	7.759289	281	8.97156	281	44.1199	281	31.64409	281	8.704105	281	34.76361
	282	22.13461	282	11.53938	282	6.185029	282	6.189982	282	46.35791	282	33.60168	282	5.840861	282	32.69073
	283	24.13951	283	12.0249	283	4.176225	283	3.618061	283	48.71973	283	33.34589	283	5.909564	283	30.42875
	284	25.44383	284	12.96737	284	2.173822	284	2.311475	284	50.22824	284	35.42929	284	5.985244	284	29.27796
	285	25.57162	285	12.70003	285	1.173407	285	1.392323	285	48.93195	285	34.7754	285	5.358163	285	26.14798
	286	24.742	286	12.10754	286	1.685328	286	1.264719	286	47.40103	286	34.16189	286	4.965821	286	24.69812
	287	26.39526	287	10.70917	287	1.103741	287	1.543074	287	47.45131	287	33.68363	287	4.436649	287	23.14592
	288	27.30454	288	9.01432	288	1.523675	288	2.281405	288	47.59909	288	33.25696	288	5.084092	288	20.52669
	289	26.4138	289	8.295361	289	3.686112	289	3.672398	289	48.06284	289	33.50482	289	6.686671	289	18.92678
	290	25.05083	290	7.049677	290	4.338284	290	5.045726	290	45.63796	290	31.1473	290	7.300391	290	15.89199
	291	23.18061	291	6.115018	291	3.663865	291	6.439989	291	45.19283	291	30.19157	291	7.863642	291	14.38852
	292	21.3692	292	4.358184	292	1.881851	292	6.872143	292	42.99733	292	25.81792	292	6.688924	292	13.86676
	293	19.3706	293	3.066802	293	2.12074	293	6.153872	293	40.85461	293	23.87597	293	4.316098	293	11.57955
	294	18.17346	294	1.756559	294	4.877447	294	5.622741	294	37.79981	294	20.58476	294	3.110412	294	11.93009
	295	16.56561	295	1.481786	295	6.247861	295	6.243118	295	34.70507	295	18.24937	295	.2952003	295	13.04476
	296	14.91066	296	.2710097	296	6.408051	296	6.032135	296	31.97239	296	18.22846	296	-2.218281	296	11.85874
	297	14.70356	297	-.4499686	297	6.279863	297	5.963731	297	29.73522	297	16.15203	297	-5.930183	297	11.07306
	298	14.46932	298	-1.395669	298	7.476846	298	6.029883	298	27.95362	298	14.71922	298	-7.687287	298	10.54316
	299	14.60324	299	-.9259576	299	8.571017	299	5.827494	299	25.96197	299	11.69383	299	-12.15098	299	10.28083
	300	15.31902	300	-1.204688	300	8.555551	300	4.644866	300	24.96867	300	10.09645	300	-13.1524	300	9.96594
	301	16.89776	301	-.6098178	301	6.05937	301	2.296215	301	22.73121	301	5.780076	301	-14.27468	301	8.073351
	302	18.19438	302	.1772548	302	3.702498	302	-1.131103	302	21.25295	302	4.748969	302	-14.06656	302	6.409128
	303	19.31157	303	1.636245	303	2.501137	303	-3.870206	303	21.35534	303	3.397184	303	-13.52388	303	6.122805
	304	21.33751	304	3.589722	304	.7946731	304	-7.386921	304	18.31867	304	.4145183	304	-13.31108	304	4.201474
	305	22.35669	305	5.016929	305	-2.900017	305	-10.64106	305	19.41527	305	-.2841154	305	-10.80341	305	4.077804
	306	21.42131	306	6.077197	306	-7.3319	306	-14.39868	306	19.99409	306	-1.18371	306	-9.7168	306	4.549054
	307	22.44116	307	6.191256	307	-10.32704	307	-15.44622	307	19.627	307	-2.886489	307	-8.345474	307	2.863955
	308	23.23072	308	5.459316	308	-12.22583	308	-15.43975	308	19.38278	308	-3.730275	308	-8.445288	308	2.339941
	309	22.75724	309	4.657053	309	-15.25804	309	-17.3051	309	19.98615	309	-2.369299	309	-10.62936	309	-.6185496
	310	21.74536	310	4.845631	310	-18.21137	310	-18.28955	310	18.65111	310	-1.362334	310	-13.21551	310	-3.125252
	311	20.55808	311	4.841482	311	-21.18837	311	-19.99914	311	20.4264	311	.7981629	311	-16.00725	311	-4.755485
	312	18.79676	312	4.692729	312	-21.33861	312	-20.97575	312	19.61913	312	-.5997423	312	-18.99325	312	-5.335958
	313	17.42759	313	5.214416	313	-20.31378	313	-20.8556	313	19.59416	313	-1.581119	313	-20.26945	313	-5.469158
	314	16.92805	314	5.275761	314	-19.37739	314	-20.65174	314	19.06041	314	-1.858752	314	-22.82213	314	-3.380172
	315	16.26376	315	4.855359	315	-18.90199	315	-20.67554	315	19.5253	315	-2.275434	315	-23.73616	315	-1.054242
	316	15.19107	316	4.363522	316	-18.29963	316	-21.53263	316	15.4372	316	-7.199061	316	-21.90934	316	-.2376902
	317	15.84759	317	3.981838	317	-16.09605	317	-19.95442	317	17.06163	317	-6.907073	317	-22.26326	317	4.43571
	318	17.642	318	4.613729	318	-13.98376	318	-17.98245	318	15.70216	318	-7.844319	318	-23.2244	318	6.057332
	319	19.05566	319	5.448813	319	-12.99458	319	-17.63803	319	14.30363	319	-9.049044	319	-21.7985	319	5.473905
	320	20.91646	320	5.952599	320	-14.14016	320	-18.72276	320	14.01613	320	-9.083008	320	-19.72149	320	5.231832
	321	23.50058	321	6.668218	321	-13.8889	321	-19.36333	321	15.63813	321	-9.750896	321	-17.21136	321	5.004983
	322	25.03053	322	6.506144	322	-12.87042	322	-20.59594	322	15.90436	322	-9.855311	322	-15.34248	322	3.531138
	323	25.42654	323	5.323382	323	-13.26366	323	-22.80555	323	16.40088	323	-9.101454	323	-13.14769	323	3.188879
	324	24.67764	324	3.648724	324	-15.08408	324	-25.58863	324	17.52074	324	-8.092001	324	-12.69722	324	1.338758
	325	23.32064	325	2.766548	325	-17.57604	325	-27.856	325	16.73606	325	-8.718073	325	-11.84367	325	.4442763
	326	20.84479	326	1.572602	326	-19.56243	326	-31.33774	326	17.76841	326	-10.09365	326	-15.11226	326	-1.934214
	327	18.45854	327	.9286121	327	-21.57366	327	-33.18761	327	17.77048	327	-8.076159	327	-14.98112	327	-1.031773
	328	16.91634	328	-.8011179	328	-22.9638	328	-34.84946	328	20.21116	328	-4.799352	328	-14.261	328	.1679349
	329	15.44229	329	-1.213141	329	-24.15802	329	-38.20931	329	21.46733	329	-1.928775	329	-15.65261	329	4.010916E-02
	330	15.42237	330	-2.477946	330	-28.07488	330	-42.01415	330	19.35137	330	-.431593	330	-18.2764	330	-1.474769
	331	14.6735	331	-2.304932	331	-29.74224	331	-44.18783	331	19.22248	331	-.3269136	331	-21.16521	331	-2.356344
	332	14.87008	332	-2.45144	332	-32.01796	332	-45.96561	332	18.98949	332	1.446392	332	-21.74213	332	-.5940127
	333	15.3666	333	-2.515239	333	-32.39295	333	-46.13615	333	18.37687	333	1.12489	333	-20.49655	333	-.9710503
	334	17.33264	334	-2.054769	334	-33.33684	334	-47.24738	334	21.25074	334	.628584	334	-20.98954	334	.5109942
	335	17.84331	335	-1.441353	335	-33.6198	335	-47.7354	335	20.90393	335	-.1945108	335	-20.88174	335	3.510127
	336	18.02997	336	-.150678	336	-34.36621	336	-48.18587	336	20.99531	336	-1.456046	336	-17.71559	336	6.131568
	337	19.15801	337	1.827073	337	-33.58042	337	-48.3285	337	17.68529	337	-3.813413	337	-12.56376	337	6.59006
	338	21.67017	338	2.146899	338	-34.37359	338	-49.58971	338	17.73692	338	-3.0374	338	-11.29112	338	8.020679
	339	23.07033	339	1.521893	339	-33.89426	339	-47.01859	339	19.3265	339	-3.24659	339	-10.61068	339	9.124739
	340	22.44236	340	.3888711	340	-33.83614	340	-46.50571	340	18.03056	340	-4.162986	340	-9.701169	340	9.279806
	341	20.94202	341	-.9393734	341	-32.56823	341	-43.78621	341	17.31086	341	-2.775601	341	-11.52725	341	6.992709
	342	19.78877	342	-1.31136	342	-31.67177	342	-41.75864	342	15.5092	342	-5.009431	342	-12.34128	342	5.343371
	343	19.00931	343	-2.073796	343	-30.37465	343	-39.77473	343	15.86083	343	-5.045321	343	-17.87335	343	3.167863
	344	18.28471	344	-2.345557	344	-29.79604	344	-40.03027	344	14.06126	344	-6.317688	344	-19.35438	344	-1.007578
	345	16.62052	345	-2.662241	345	-29.31428	345	-38.28231	345	15.80319	345	-5.80556	345	-21.16685	345	-2.711509
	346	15.31295	346	-2.807163	346	-28.40274	346	-37.97383	346	16.41368	346	-5.599973	346	-21.87191	346	-1.787863
	347	15.69176	347	-1.335644	347	-26.4163	347	-35.7714	347	15.23032	347	-5.918117	347	-24.45301	347	-1.380198
	348	16.5319	348	-.9002592	348	-25.3773	348	-36.09275	348	16.71905	348	-5.672163	348	-26.04871	348	-.9725226
	349	16.4651	349	-.3369786	349	-24.23799	349	-35.6904	349	16.50751	349	-7.436869	349	-28.05185	349	1.172714
	350	17.55398	350	.3859063	350	-23.98064	350	-36.17212	350	18.30695	350	-6.064061	350	-26.77786	350	.9171665
	351	18.83817	351	1.272245	351	-23.05773	351	-35.97766	351	20.0577	351	-5.290458	351	-22.27563	351	1.647472E-02
	352	19.28004	352	2.144163	352	-22.77717	352	-37.37417	352	22.73838	352	-5.107863	352	-22.48695	352	-.4765129
	353	20.11451	353	2.179152	353	-23.84906	353	-38.93545	353	24.01952	353	-4.365321	353	-20.91099	353	.0911212
	354	21.05648	354	2.081846	354	-25.18416	354	-41.09547	354	22.58191	354	-5.756773	354	-20.36209	354	3.388968
	355	21.59621	355	1.477039	355	-26.69907	355	-44.51989	355	22.59951	355	-7.102759	355	-19.55032	355	4.17994
	356	21.66349	356	1.907953	356	-27.54946	356	-47.69121	356	23.31678	356	-9.004641	356	-15.87916	356	5.912856
	357	22.05442	357	1.275325	357	-29.61691	357	-50.09501	357	22.78607	357	-11.34028	357	-12.40854	357	8.987556
	358	20.27825	358	.6195866	358	-30.45702	358	-50.73719	358	21.1811	358	-11.97275	358	-8.957362	358	11.60468
	359	19.10103	359	.3557342	359	-32.63368	359	-50.76956	359	19.34722	359	-14.60116	359	-5.776774	359	15.66699
	360	18.64494	360	-2.091486	360	-33.00363	360	-49.88989	360	18.65181	360	-14.23115	360	-7.82827	360	15.91171
	361	18.19312	361	-3.017732	361	-33.86504	361	-49.73423	361	15.21327	361	-14.82934	361	-5.714363	361	17.0801
	362	16.00766	362	-3.62638	362	-34.58284	362	-51.53525	362	11.65361	362	-15.09215	362	-6.233119	362	16.10085
	363	14.173	363	-4.942918	363	-34.614	363	-53.03546	363	9.607584	363	-15.7408	363	-5.556517	363	18.55461
	364	11.75254	364	-5.750507	364	-34.8801	364	-54.10399	364	9.855326	364	-13.0518	364	-6.658656	364	17.4179
	365	10.76089	365	-7.42961	365	-35.49596	365	-54.31404	365	9.965017	365	-12.34256	365	-7.969373	365	16.70763
	366	10.74594	366	-9.521372	366	-35.47134	366	-55.37983	366	10.3799	366	-11.48318	366	-9.251426	366	16.27713
	367	10.48618	367	-11.10548	367	-33.35764	367	-54.74851	367	12.05621	367	-10.08183	367	-8.966554	367	16.39015
	368	10.08109	368	-11.06338	368	-32.51291	368	-55.04221	368	14.8584	368	-8.237864	368	-8.904624	368	16.02211
	369	9.362116	369	-12.03646	369	-33.15288	369	-56.51838	369	17.92228	369	-7.447754	369	-5.739698	369	17.61974
	370	9.174032	370	-12.17458	370	-31.88574	370	-54.5454	370	18.24375	370	-5.993043	370	-4.44228	370	17.94901
	371	10.74297	371	-13.39752	371	-31.10501	371	-53.30365	371	18.43779	371	-5.868216	371	-1.526347	371	18.81482
	372	12.39058	372	-14.14088	372	-30.42155	372	-51.26138	372	24.02194	372	-4.374557	372	3.202202	372	19.0716
	373	12.4479	373	-13.81483	373	-30.77464	373	-49.66216	373	26.2426	373	-5.777551	373	5.119872	373	16.52504
	374	12.56879	374	-14.00722	374	-31.97459	374	-48.20198	374	27.10124	374	-5.265619	374	6.688268	374	14.57119
	375	12.47674	375	-13.29218	375	-34.13672	375	-46.68451	375	29.14427	375	-3.587241	375	8.3413	375	14.72354
	376	12.5564	376	-12.96228	376	-35.49959	376	-45.95036	376	30.73916	376	.5284786	376	8.809029	376	13.25558
	377	13.75363	377	-12.12478	377	-34.51534	377	-43.85162	377	30.83071	377	2.11411	377	7.446817	377	11.58737
	378	14.3989	378	-12.26571	378	-33.16899	378	-41.575	378	29.25591	378	.8061719	378	6.647835	378	9.67055
	379	12.48142	379	-11.79488	379	-32.59465	379	-41.64228	379	27.08181	379	-.9421039	379	4.707654	379	10.05985
	380	9.59145	380	-12.39399	380	-31.33451	380	-40.5454	380	23.72176	380	-.7910144	380	2.140465	380	13.57262
	381	9.216528	381	-13.04749	381	-29.72795	381	-40.47987	381	21.25861	381	-1.19589	381	.5543172	381	16.83653
	382	9.713727	382	-14.05346	382	-25.50947	382	-38.37486	382	20.63808	382	-.9106272	382	-2.369691	382	18.34809
	383	9.660252	383	-15.41842	383	-22.12854	383	-37.11792	383	19.27887	383	-2.731478	383	-4.554418	383	15.2554
	384	9.97314	384	-15.97956	384	-19.7816	384	-36.0619	384	16.77848	384	-5.330894	384	-5.053824	384	20.79635
	385	9.456202	385	-16.2006	385	-16.25528	385	-33.80851	385	14.59855	385	-6.811119	385	-1.931843	385	21.91131
	386	9.151251	386	-16.43848	386	-14.81772	386	-33.99626	386	13.57492	386	-9.06275	386	2.75209	386	24.33311
	387	9.045726	387	-16.178	387	-12.80668	387	-33.48484	387	13.25629	387	-9.880133	387	1.435959	387	23.22235
	388	10.29128	388	-16.39515	388	-12.20131	388	-32.9641	388	14.04107	388	-10.5569	388	3.709205	388	22.92888
	389	9.719814	389	-16.81223	389	-12.74124	389	-33.48428	389	14.40839	389	-11.25955	389	4.94025	389	22.46465
	390	8.969016	390	-17.02168	390	-14.89675	390	-34.57899	390	16.02365	390	-10.71957	390	9.67066	390	21.14518
	391	9.037097	391	-17.28429	391	-20.06213	391	-37.8017	391	15.36761	391	-10.93996	391	12.54586	391	20.94346
	392	8.347464	392	-17.82183	392	-23.08182	392	-39.41703	392	14.63048	392	-12.08027	392	11.03072	392	17.85573
	393	7.469137	393	-17.8473	393	-26.84004	393	-43.63762	393	9.908309	393	-15.07145	393	9.967707	393	16.51597
	394	6.330358	394	-18.04482	394	-27.89785	394	-45.86317	394	12.05101	394	-14.66753	394	10.09921	394	15.3467
	395	5.524745	395	-17.70416	395	-30.20386	395	-46.80181	395	11.1499	395	-16.37746	395	9.544745	395	13.33217
	396	4.27551	396	-16.91978	396	-31.28456	396	-47.54738	396	10.5582	396	-17.25914	396	9.032735	396	15.29838
	397	3.758466	397	-16.16449	397	-31.4805	397	-47.04752	397	8.410017	397	-17.40183	397	9.174229	397	18.59257
	398	3.736511	398	-16.69916	398	-31.71099	398	-46.09177	398	7.874345	398	-16.25554	398	11.64317	398	22.55571
	399	4.468345	399	-16.82547	399	-30.6752	399	-44.17633	399	6.826644	399	-14.56945	399	14.10202	399	24.99223
	400	5.214998	400	-17.55534	400	-29.16349	400	-43.23009	400	7.244054	400	-11.97451	400	17.05232	400	28.89014
	401	6.153886	401	-18.15812	401	-29.36797	401	-44.5171	401	5.417777	401	-13.86709	401	21.22992	401	30.40888
	402	6.338592	402	-19.04737	402	-27.43406	402	-44.29421	402	4.16652	402	-16.63685	402	21.78839	402	32.55884
	403	6.754735	403	-19.07019	403	-27.02839	403	-44.60852	403	2.384259	403	-17.20406	403	23.52418	403	33.1628
	404	8.070557	404	-19.98504	404	-26.75205	404	-43.70855	404	3.014956	404	-16.55876	404	25.68402	404	33.0203
	405	8.573192	405	-19.94467	405	-27.25933	405	-42.91224	405	4.215612	405	-16.50977	405	27.4372	405	31.07801
	406	7.534102	406	-20.94488	406	-27.57885	406	-41.54357	406	5.829659	406	-15.60708	406	26.99561	406	28.28828
	407	6.708739	407	-22.12029	407	-27.43433	407	-40.01822	407	4.108468	407	-16.83498	407	24.7338	407	25.3065
	408	5.997931	408	-22.97423	408	-27.03029	408	-37.20298	408	7.476784	408	-17.14526	408	22.72034	408	22.90783
	409	6.042113	409	-23.37685	409	-26.48562	409	-35.4541	409	9.832726	409	-16.21533	409	19.65515	409	19.26593
	410	5.22407	410	-24.20585	410	-26.09003	410	-34.63755	410	9.146231	410	-16.08855	410	19.84812	410	17.64331
	411	4.169754	411	-24.52308	411	-26.15107	411	-31.73904	411	8.973404	411	-15.4676	411	18.73978	411	15.73547
	412	3.257453	412	-24.31485	412	-24.79692	412	-30.75845	412	7.744352	412	-13.63411	412	19.28954	412	16.26381
	413	1.611102	413	-24.14439	413	-22.22033	413	-30.83597	413	5.328114	413	-13.19529	413	21.13067	413	16.19854
	414	1.296915	414	-23.97568	414	-22.26526	414	-31.77092	414	4.412788	414	-12.15227	414	20.07251	414	14.67708
	415	2.078647	415	-23.40786	415	-20.11601	415	-34.18255	415	3.847547	415	-12.19859	415	21.17025	415	15.18128
	416	2.678185	416	-23.21353	416	-19.06535	416	-34.38134	416	2.079414	416	-13.90783	416	23.58023	416	16.12446
	417	3.567093	417	-22.45619	417	-17.78806	417	-35.81688	417	2.209619	417	-12.60781	417	27.66055	417	18.62282
	418	3.808062	418	-23.56458	418	-19.20667	418	-38.03979	418	1.554849	418	-12.5139	418	32.84063	418	22.18194
	419	4.402801	419	-23.8097	419	-20.61189	419	-40.58833	419	1.108396	419	-11.83025	419	37.15046	419	26.21538
	420	6.146066	420	-25.01029	420	-21.18435	420	-42.11054	420	-.7636809	420	-13.33879	420	38.8582	420	28.54787
	421	6.944017	421	-25.71705	421	-22.22186	421	-43.97797	421	-1.06066	421	-14.77255	421	42.84382	421	30.62936
	422	6.776803	422	-26.49942	422	-23.51813	422	-45.17832	422	2.694204	422	-12.44865	422	46.54799	422	33.87606
	423	5.307109	423	-26.76764	423	-26.56972	423	-47.35902	423	5.415875	423	-9.680017	423	48.37247	423	35.63987
	424	4.646852	424	-26.82931	424	-29.28568	424	-49.07145	424	5.575656	424	-8.417962	424	50.69519	424	38.5652
	425	3.768726	425	-26.67177	425	-29.35879	425	-48.66027	425	4.772511	425	-9.000128	425	50.65235	425	39.25994
	426	2.186235	426	-26.24055	426	-29.70892	426	-50.01255	426	4.716106	426	-9.710644	426	51.43925	426	40.98888
	427	2.052441	427	-25.80607	427	-31.11922	427	-51.42007	427	5.688016	427	-7.854262	427	49.43732	427	39.23101
	428	1.361825	428	-25.04808	428	-32.81748	428	-51.35907	428	8.900317	428	-6.118518	428	50.6288	428	39.85439
	429	-.4367304	429	-25.55728	429	-33.68473	429	-52.57121	429	8.078139	429	-6.271016	429	49.98523	429	43.2929
	430	-1.055567	430	-26.08673	430	-34.54174	430	-52.47931	430	6.312667	430	-7.041041	430	46.01667	430	42.23902
	431	2.369225E-02	431	-26.01495	431	-34.19572	431	-52.69647	431	5.651584	431	-5.346715	431	43.27596	431	41.47278
	432	-.2486658	432	-26.40888	432	-33.54461	432	-52.93826	432	4.348852	432	-4.242679	432	42.68105	432	41.47056
	433	8.772016E-03	433	-27.61965	433	-31.85232	433	-53.12682	433	4.577399	433	-1.91084	433	41.93541	433	38.80499
	434	.6966212	434	-27.84986	434	-31.12336	434	-52.61486	434	5.21695	434	1.071343	434	44.30706	434	32.76352
	435	1.664082	435	-28.08422	435	-30.39323	435	-51.48985	435	6.389638	435	1.985259	435	45.95221	435	30.29003
	436	2.337608	436	-27.6955	436	-30.57916	436	-50.8646	436	6.700384	436	4.107163	436	42.60674	436	26.572
	437	2.648638	437	-27.68206	437	-30.80343	437	-49.39167	437	8.174922	437	5.370503	437	42.01705	437	23.61102
	438	2.847689	438	-27.49648	438	-30.29383	438	-47.33991	438	9.09561	438	6.279578	438	40.34958	438	20.36735
	439	2.725657	439	-29.25201	439	-30.2275	439	-45.38471	439	10.19584	439	7.247561	439	37.73153	439	15.14661
	440	3.10046	440	-29.98001	440	-30.17658	440	-44.25145	440	11.26675	440	6.678681	440	35.28886	440	13.63172
	441	3.478938	441	-30.87885	441	-30.75538	441	-42.13927	441	11.74716	441	6.083407	441	33.60331	441	14.1068
	442	3.27077	442	-31.47818	442	-32.93806	442	-42.0933	442	13.42082	442	4.999875	442	29.51859	442	10.61243
	443	2.50745	443	-30.44415	443	-34.15902	443	-41.61274	443	10.3534	443	4.10955	443	28.34721	443	12.43386
	444	.8507991	444	-30.77317	444	-33.83468	444	-42.25956	444	9.479167	444	4.092357	444	26.52984	444	13.69442
	445	1.149178E-02	445	-30.47003	445	-34.21337	445	-42.89831	445	9.063398	445	2.515322	445	24.32141	445	14.73731
	446	-.8465958	446	-30.01925	446	-35.68119	446	-43.92347	446	8.350599	446	1.898618	446	26.9258	446	16.28451
	447	-.7724583	447	-29.4742	447	-35.8833	447	-44.65788	447	8.472777	447	3.487341	447	30.23702	447	18.26474
	448	.539763	448	-28.89872	448	-34.96714	448	-45.5216	448	8.860391	448	4.045731	448	28.51279	448	19.33152
	449	1.817688	449	-27.79797	449	-31.48264	449	-46.00128	449	9.359143	449	3.89529	449	31.7673	449	21.67835
	450	3.142125	450	-26.74118	450	-29.64106	450	-47.55916	450	8.676942	450	3.135939	450	36.366	450	22.35382
	451	4.445276	451	-26.12397	451	-28.96601	451	-47.8694	451	11.4784	451	3.394859	451	40.75896	451	23.50557
	452	5.381606	452	-25.91893	452	-28.19752	452	-48.45557	452	14.68638	452	4.652953	452	42.78249	452	23.6131
	453	5.562955	453	-26.49667	453	-28.53652	453	-48.47676	453	14.87497	453	5.348012	453	42.40234	453	21.19326
	454	6.336369	454	-27.70569	454	-29.29916	454	-49.79781	454	15.1917	454	6.749526	454	44.8984	454	21.21103
	455	7.126532	455	-28.60282	455	-29.64762	455	-50.41908	455	17.45625	455	8.756873	455	43.70493	455	19.23331
	456	7.110079	456	-28.93235	456	-31.49195	456	-53.84475	456	18.05242	456	8.930694	456	45.13784	456	17.31436
	457	6.665964	457	-28.74721	457	-32.76938	457	-55.05228	457	18.70246	457	10.22261	457	44.7632	457	16.19901
	458	6.022112	458	-28.32173	458	-34.32224	458	-56.73537	458	19.55207	458	11.57061	458	43.19425	458	15.08685
	459	4.834188	459	-29.59911	459	-37.32988	459	-57.6222	459	20.44718	459	12.79219	459	41.46593	459	15.64853
	460	3.29912	460	-31.02053	460	-39.72542	460	-59.65881	460	19.98392	460	12.46501	460	39.22174	460	15.32758
	461	1.842454	461	-32.76187	461	-40.57267	461	-59.87352	461	21.38879	461	12.40624	461	34.91652	461	15.25523
	462	9.877324E-02	462	-33.61077	462	-39.53477	462	-59.06993	462	21.9032	462	12.09452	462	32.42843	462	14.79611
	463	-2.413902	463	-34.24763	463	-40.08404	463	-58.98679	463	18.82886	463	11.23001	463	30.06245	463	13.5526
	464	-3.291009	464	-34.32494	464	-40.45848	464	-58.01988	464	16.21627	464	9.510271	464	27.71	464	11.48058
	465	-4.199295	465	-34.08256	465	-40.9491	465	-58.62113	465	15.8586	465	7.55718	465	22.80715	465	8.099732
	466	-3.848283	466	-34.14463	466	-39.46244	466	-58.15037	466	15.13087	466	7.867769	466	18.67639	466	7.855897
	467	-1.117452	467	-33.04709	467	-38.66669	467	-57.20522	467	14.29619	467	9.884294	467	19.16088	467	9.142346
	468	.4345804	468	-31.87973	468	-38.62563	468	-57.4777	468	15.77599	468	10.74107	468	20.24261	468	9.725266
	469	.9865624	469	-31.05987	469	-40.05278	469	-56.65084	469	16.8525	469	12.66033	469	23.88943	469	12.04203
	470	.4283974	470	-30.46095	470	-41.40208	470	-56.00208	470	17.61138	470	14.88891	470	25.87169	470	11.6025
	471	1.678081	471	-30.54398	471	-41.86987	471	-54.84446	471	18.5275	471	16.13574	471	31.0724	471	12.33953
	472	3.031947	472	-31.41467	472	-43.1948	472	-54.43958	472	20.48345	472	16.04444	472	33.42668	472	12.73426
	473	2.838439	473	-32.47254	473	-43.58461	473	-53.73608	473	22.22932	473	17.62194	473	35.38523	473	12.24794
	474	3.626591	474	-32.5044	474	-46.14434	474	-53.75631	474	21.47448	474	18.4444	474	36.3477	474	10.24441
	475	2.81096	475	-33.42426	475	-50.20422	475	-55.07594	475	21.54202	475	20.35192	475	35.05135	475	6.591216
	476	2.018983	476	-33.23673	476	-49.84024	476	-54.73217	476	20.03617	476	21.20928	476	33.81297	476	5.560086
	477	1.29197	477	-32.93244	477	-50.39611	477	-56.70772	477	18.58013	477	21.30169	477	30.63579	477	3.593321
	478	-.895865	478	-33.62774	478	-50.06675	478	-56.65926	478	20.03576	478	21.21097	478	29.03218	478	3.542519
	479	-2.728336	479	-33.66716	479	-47.9011	479	-54.67624	479	19.03451	479	19.92974	479	26.59889	479	.9443951
	480	-3.340904	480	-33.95108	480	-47.00552	480	-54.26762	480	16.78385	480	20.07876	480	21.81837	480	.4946542
	481	-3.660297	481	-34.10497	481	-45.55647	481	-54.18066	481	15.09756	481	18.49028	481	17.48155	481	-1.03014
	482	-4.013721	482	-34.23521	482	-44.25464	482	-54.07636	482	14.21924	482	18.11482	482	12.85276	482	-3.504765
	483	-3.809695	483	-33.9539	483	-41.8033	483	-53.83889	483	14.40785	483	19.1489	483	13.36509	483	-2.884886
	484	-2.510679	484	-32.73776	484	-40.84553	484	-53.66531	484	14.79199	484	20.45515	484	14.8192	484	-1.155906
	485	-.911904	485	-31.85458	485	-38.19171	485	-52.65554	485	14.61117	485	21.15462	485	16.68498	485	3.867149E-02
	486	-.514369	486	-30.83489	486	-36.8201	486	-52.59127	486	13.52057	486	21.30216	486	18.21512	486	1.27264
	487	1.34124	487	-29.47618	487	-36.88746	487	-52.62184	487	12.58391	487	22.37426	487	19.76927	487	1.781466
	488	4.034486	488	-28.47987	488	-36.18909	488	-53.38411	488	14.73259	488	21.54	488	20.93469	488	1.032653
	489	4.957077	489	-27.78637	489	-36.53468	489	-55.48336	489	15.6577	489	19.79914	489	22.80406	489	2.222266
	490	5.447582	490	-27.73825	490	-37.18475	490	-55.80272	490	15.15343	490	19.9694	490	25.1048	490	2.369006
	491	5.125279	491	-27.52147	491	-37.26699	491	-56.29305	491	14.01952	491	20.07604	491	26.56617	491	2.59748
