# Supplementary material for: A single Musashi gene allele is sufficient to maintain mouse photoreceptor cells
Source: PLoS One. 2026 May 14;21(5):e0338576. doi: 10.1371/journal.pone.0338576 (PMC13175383; doi:10.1371/journal.pone.0338576)
Supplement: S3 File — (ZIP) [file pone.0338576.s012.zip › Supplementary_data_1_RawERG_data_and_R-code/6th batch/D84_Msi TKO_CONE_080125.CSV]

Information	Record_No	4961	Record_No	4962
	Animal ID	1251	Animal ID	1251
	Session		Session
	Species/Breed		Species/Breed
	Study protocol #		Study protocol #
	Birthdate	Dec/30/1899	Birthdate	Dec/30/1899
	TestDate	Aug/01/2025	TestDate	Aug/01/2025
	TestTime	11:44:51	TestTime	11:44:51
	Protocol	SARO PHOTOPIC CONE	Protocol	SARO PHOTOPIC CONE
	Step_No	2	Step_No	2
	Label	R	Label	L
	Stimulus	WHT Phot WHT 3dB Flash	Stimulus	WHT Phot WHT 3dB Flash
	Low cut (Hz)	0.3	Low cut (Hz)	0.3
	High cut (Hz)	500	High cut (Hz)	500
	Notch	OFF	Notch	OFF
Cursor #	4961 Time	4961 Amp	4962 Time	4962 Amp
1
2
3
4
5
6
7
8
9
10
Wave Data	4961 Time	4961 Amp	4962 Time	4962 Amp
	-20	-2.446234	-20	-2.476254
	-19	-2.675312	-19	-2.9627
	-18	-2.626639	-18	-3.13741
	-17	-2.635992	-17	-3.385782
	-16	-2.547915	-16	-3.60437
	-15	-2.33867	-15	-3.530951
	-14	-2.314072	-14	-3.141801
	-13	-3.713597	-13	-4.441206
	-12	-2.266997	-12	-4.125808
	-11	-2.120707	-11	-3.728113
	-10	-2.017474	-10	-3.455107
	-9	-1.599169	-9	-2.29367
	-8	-.5359461	-8	-3.4871
	-7	-1.232619	-7	-2.750924
	-6	-.2525434	-6	-2.644443
	-5	-.2259634	-5	-3.35377
	-4	.9223544	-4	-2.373426
	-3	3.171762E-03	-3	-2.108442
	-2	-.6315234	-2	-2.082582
	-1	.4498487	-1	-2.406408
	0	.6386345	0	-2.99498
	1	-5.3708	1	-4.325056
	2	.1412391	2	-4.283844
	3	.1758056	3	-2.526581
	4	-.9827691	4	-3.335971
	5	-.9191147	5	-1.581137
	6	-.4170426	6	-1.652215
	7	-1.495333	7	-4.833379
	8	-1.895264	8	-5.033498
	9	-3.732384	9	-7.175483
	10	-4.314134	10	-6.842478
	11	-7.572993	11	-10.6196
	12	-10.06258	12	-13.81106
	13	-11.42479	13	-14.67906
	14	-11.72677	14	-14.64422
	15	-11.20269	15	-14.72145
	16	-11.91622	16	-14.00106
	17	-11.57052	17	-14.69275
	18	-11.48442	18	-15.2119
	19	-10.09369	19	-14.58033
	20	-9.798325	20	-13.49911
	21	-7.424913	21	-10.61656
	22	6.570816E-02	22	-5.670837
	23	10.5109	23	4.76337
	24	24.54049	24	19.24741
	25	40.43085	25	32.22417
	26	54.71941	26	46.75637
	27	69.48465	27	56.41809
	28	77.00059	28	63.51998
	29	80.37097	29	63.9799
	30	77.66369	30	60.46254
	31	72.68127	31	53.98999
	32	64.71017	32	47.75933
	33	56.94346	33	40.22475
	34	48.19381	34	32.48462
	35	38.41676	35	23.38873
	36	31.20431	36	16.21684
	37	27.72406	37	14.13869
	38	33.98259	38	24.89265
	39	52.07757	39	44.72298
	40	78.52009	40	71.61401
	41	101.991	41	91.00968
	42	121.1595	42	104.8201
	43	129.5455	43	106.145
	44	131.6673	44	102.3406
	45	126.1475	45	97.05556
	46	116.9165	46	88.14938
	47	104.7705	47	77.80615
	48	90.93094	48	66.06941
	49	75.95501	49	56.79803
	50	61.68114	50	46.07263
	51	46.89071	51	34.84661
	52	33.63533	52	26.3889
	53	23.921	53	17.80533
	54	14.71072	54	10.63795
	55	10.48587	55	6.514725
	56	4.490362	56	.4053771
	57	2.033882	57	-2.106745
	58	2.286606	58	-3.244343
	59	1.79689	59	-1.765015
	60	4.176062	60	-.7940359
	61	5.648868	61	.2411662
	62	6.658349	62	1.863796
	63	8.697824	63	2.537777
	64	6.448092	64	7.472817E-02
	65	6.605323	65	-.8588582
	66	4.364002	66	-3.014928
	67	2.983795	67	-4.111513
	68	-.179806	68	-5.617399
	69	-2.029235	69	-7.827126
	70	-1.813393	70	-7.518816
	71	-3.774654	71	-9.244163
	72	-4.902837	72	-10.66918
	73	-4.422295	73	-10.64382
	74	-4.322386	74	-11.49775
	75	-2.785218	75	-11.11825
	76	-2.516148	76	-11.65647
	77	-2.134186	77	-10.16117
	78	-1.117372	78	-8.425536
	79	-2.341221	79	-11.00401
	80	-4.403466	80	-12.61172
	81	-5.022446	81	-13.78451
	82	-6.621438	82	-14.17592
	83	-8.641378	83	-15.27419
	84	-8.937656	84	-15.30822
	85	-11.1238	85	-14.59766
	86	-12.12837	86	-13.82933
	87	-11.67629	87	-13.54447
	88	-10.6529	88	-12.58425
	89	-10.76114	89	-12.03506
	90	-10.23455	90	-12.62079
	91	-9.931303	91	-14.23901
	92	-10.7221	92	-14.48789
	93	-11.05989	93	-16.61204
	94	-12.53366	94	-16.27893
	95	-14.15855	95	-18.72357
	96	-14.63677	96	-17.98521
	97	-16.66562	97	-19.77681
	98	-17.52719	98	-20.16269
	99	-16.65218	99	-18.70601
	100	-18.33395	100	-18.10837
	101	-18.1719	101	-18.28247
	102	-16.78202	102	-17.8759
	103	-16.63913	103	-15.53149
	104	-14.80496	104	-14.5262
	105	-13.7118	105	-14.02195
	106	-13.57966	106	-11.62319
	107	-11.51044	107	-12.29428
	108	-12.62887	108	-12.4323
	109	-11.81279	109	-12.48355
	110	-11.14812	110	-12.70042
	111	-13.4702	111	-15.67526
	112	-13.31937	112	-15.31951
	113	-14.34711	113	-15.87077
	114	-15.27027	114	-16.90558
	115	-16.00381	115	-16.47531
	116	-16.35707	116	-17.29661
	117	-16.58438	117	-17.9086
	118	-18.43464	118	-16.84608
	119	-16.66695	119	-17.07191
	120	-16.94455	120	-16.18526
	121	-17.09727	121	-18.15962
	122	-16.58603	122	-17.47027
	123	-15.83598	123	-16.64115
	124	-16.00605	124	-16.65203
	125	-14.7938	125	-16.10288
	126	-16.41981	126	-16.11366
	127	-15.72858	127	-15.60444
	128	-15.51697	128	-14.60014
	129	-14.71222	129	-13.03483
	130	-16.01526	130	-12.24385
	131	-14.42188	131	-12.70668
	132	-14.0455	132	-13.19924
	133	-12.7462	133	-11.99334
	134	-13.73503	134	-11.81489
	135	-14.7853	135	-12.23208
	136	-14.96068	136	-13.29771
	137	-13.87558	137	-14.16075
	138	-14.51866	138	-13.65335
	139	-15.04395	139	-14.98509
	140	-15.87183	140	-15.51548
	141	-16.07522	141	-15.72898
	142	-16.82286	142	-15.68709
	143	-15.68575	143	-15.17034
	144	-17.31571	144	-15.17936
	145	-16.09283	145	-14.13708
	146	-17.90482	146	-14.8627
	147	-17.29425	147	-15.49586
	148	-15.92873	148	-14.11383
	149	-16.3817	149	-13.44602
	150	-13.93138	150	-12.53124
	151	-15.19153	151	-11.64153
	152	-15.81621	152	-12.56542
	153	-15.11447	153	-11.85208
	154	-14.23356	154	-12.39898
	155	-15.75086	155	-12.64547
	156	-14.8215	156	-11.88536
	157	-14.82158	157	-12.39512
	158	-13.70235	158	-11.69502
	159	-13.78	159	-11.47369
	160	-13.82545	160	-10.0522
	161	-13.70828	161	-10.49365
	162	-14.14892	162	-9.627438
	163	-11.58322	163	-8.620267
	164	-13.26481	164	-8.646842
	165	-12.38215	165	-7.44499
	166	-13.56547	166	-10.63257
	167	-13.62372	167	-12.37991
	168	-14.74181	168	-11.48054
	169	-12.96756	169	-11.00033
	170	-13.55934	170	-8.964284
	171	-14.15758	171	-10.89235
	172	-14.59573	172	-11.38497
	173	-13.66594	173	-10.56163
	174	-14.97642	174	-10.45471
	175	-14.37397	175	-10.49329
	176	-14.38618	176	-9.956479
	177	-13.27185	177	-8.677491
	178	-13.34605	178	-9.394652
	179	-12.81293	179	-10.04216
	180	-12.54979	180	-9.980473
	181	-13.00315	181	-10.48633
	182	-13.0301	182	-8.583324
	183	-12.12993	183	-8.552796
	184	-10.73333	184	-7.49869
	185	-12.82157	185	-9.028241
	186	-12.51066	186	-8.485706
	187	-10.72166	187	-7.430807
	188	-11.70391	188	-7.409326
	189	-11.90237	189	-7.51043
	190	-11.33655	190	-7.685722
	191	-10.9259	191	-8.760221
	192	-11.75627	192	-8.3666
	193	-10.67272	193	-7.935563
	194	-10.76025	194	-7.363195
	195	-9.993891	195	-7.275159
	196	-9.947	196	-5.884512
	197	-9.581166	197	-5.580244
	198	-10.31479	198	-6.854946
	199	-10.89099	199	-8.747954
	200	-11.21621	200	-8.666391
	201	-11.01469	201	-8.899446
	202	-10.25622	202	-10.19209
	203	-12.19681	203	-8.39143
	204	-10.45745	204	-7.520457
	205	-12.19887	205	-8.293817
	206	-11.69209	206	-8.232007
	207	-10.85283	207	-7.892728
	208	-10.66718	208	-7.888307
	209	-9.999619	209	-9.173651
	210	-9.550526	210	-7.960196
	211	-8.718503	211	-6.215532
	212	-7.817396	212	-7.053388
	213	-8.59016	213	-7.365844
	214	-7.190867	214	-6.124016
	215	-6.021296	215	-6.151535
	216	-7.874938	216	-5.57829
	217	-6.033677	217	-4.24485
	218	-7.84551	218	-5.841715
	219	-7.583948	219	-4.577459
	220	-6.696164	220	-3.155946
	221	-8.295752	221	-4.186573
	222	-9.018991	222	-4.374927
	223	-8.598132	223	-5.955241
	224	-7.084855	224	-5.323524
	225	-7.045774	225	-5.727064
	226	-8.141389	226	-5.469317
	227	-6.341854	227	-3.546791
	228	-7.516047	228	-5.198797
	229	-6.091871	229	-5.701539
	230	-7.323712	230	-5.826261
	231	-6.351609	231	-4.73174
	232	-7.207164	232	-4.308365
	233	-8.022877	233	-4.410772
	234	-7.472566	234	-5.463284
	235	-9.336452	235	-5.151269
	236	-8.305351	236	-4.810943
	237	-8.246252	237	-3.819002
	238	-7.244692	238	-3.319254
	239	-7.788121	239	-3.941155
	240	-5.909821	240	-3.573578
	241	-5.528193	241	-3.293856
	242	-5.21551	242	-2.731436
	243	-3.811085	243	-2.152733
	244	-4.244426	244	-2.1769
	245	-2.494545	245	-3.751996
	246	-4.903822	246	-2.934688
	247	-3.182252	247	-2.364859
	248	-2.42813	248	-1.88389
	249	-3.056848	249	-1.336809
	250	-3.539416	250	-1.679727
	251	-4.122375	251	-2.156342
	252	-4.71074	252	-4.196923
	253	-4.790471	253	-4.090589
	254	-5.148072	254	-3.642467
	255	-4.641675	255	-4.306458
	256	-5.421252	256	-4.658121
	257	-6.0684	257	-3.232105
	258	-3.437423	258	-3.410182
	259	-4.454973	259	-3.753268
	260	-3.923551	260	-3.619161
	261	-3.955287	261	-3.85595
	262	-4.424175	262	-5.72519
	263	-4.499666	263	-4.684058
	264	-3.908915	264	-4.962652
	265	-5.075114	265	-3.974738
	266	-5.396636	266	-3.786733
	267	-6.15795	267	-5.451976
	268	-6.520405	268	-4.773086
	269	-6.145631	269	-4.744726
	270	-5.822558	270	-5.405685
	271	-6.005793	271	-4.642543
	272	-6.137874	272	-6.146109
	273	-5.328058	273	-6.348265
	274	-3.428904	274	-4.096548
	275	-4.60206	275	-6.050049
	276	-3.781662	276	-4.500528
	277	-.88884	277	-3.079773
	278	-1.421578	278	-3.455667
	279	-2.3599	279	-3.055833
	280	-.5099992	280	-2.835948
	281	-2.017844	281	-4.352086
	282	-2.903201	282	-4.445716
	283	-3.822367	283	-3.497227
	284	-3.383358	284	-4.892735
	285	-4.433505	285	-6.432879
	286	-3.77828	286	-4.802396
	287	-4.739248	287	-5.369499
	288	-5.253754	288	-6.323265
	289	-6.440654	289	-6.161097
	290	-6.311633	290	-6.039618
	291	-5.894029	291	-6.629112
	292	-6.253734	292	-6.418493
	293	-5.713217	293	-6.211101
	294	-6.786613	294	-5.811144
	295	-6.633369	295	-6.916223
	296	-7.090317	296	-8.109874
	297	-5.943779	297	-6.823775
	298	-7.409475	298	-7.170256
	299	-6.09016	299	-5.914873
	300	-7.460658	300	-7.997557
	301	-7.256987	301	-6.63921
	302	-7.815562	302	-7.497513
	303	-8.079355	303	-8.0462
	304	-7.755713	304	-7.632664
	305	-7.549367	305	-7.889894
	306	-8.900798	306	-6.668951
	307	-7.696899	307	-7.535201
	308	-6.24372	308	-8.052807
	309	-7.024318	309	-6.341395
	310	-6.322616	310	-5.77423
	311	-6.922485	311	-7.044442
	312	-6.796738	312	-6.37911
	313	-7.718758	313	-7.066279
	314	-7.771035	314	-7.577271
	315	-8.26798	315	-7.285398
	316	-10.08328	316	-6.543979
	317	-9.612868	317	-7.136437
	318	-10.45671	318	-8.110827
	319	-11.23743	319	-7.083807
	320	-10.95438	320	-6.144259
	321	-11.56322	321	-7.029593
	322	-11.32547	322	-7.225705
	323	-10.47306	323	-9.336304
	324	-11.67588	324	-8.677285
	325	-11.48174	325	-8.065134
	326	-11.82107	326	-9.828814
	327	-10.44409	327	-9.600387
	328	-11.65599	328	-9.94627
	329	-12.0195	329	-10.08916
	330	-12.04232	330	-9.113256
	331	-10.51656	331	-9.495533
	332	-12.04349	332	-8.508426
	333	-12.33951	333	-8.978154
	334	-11.89594	334	-9.538091
	335	-11.37906	335	-9.124988
	336	-10.74331	336	-7.772176
	337	-10.32016	337	-7.474302
	338	-11.78833	338	-8.670398
	339	-11.44665	339	-8.457582
	340	-8.612003	340	-6.326464
	341	-9.323638	341	-6.33507
	342	-9.401843	342	-6.543707
	343	-9.033056	343	-7.314743
	344	-7.873877	344	-6.258848
	345	-8.908092	345	-7.588267
	346	-9.638828	346	-6.807368
	347	-9.911978	347	-6.977177
	348	-11.33989	348	-6.815871
	349	-10.46799	349	-5.021266
	350	-10.23582	350	-5.247955
	351	-9.949471	351	-6.301901
	352	-11.29788	352	-6.797018
	353	-10.92085	353	-7.384209
	354	-11.12605	354	-6.733603
	355	-11.17704	355	-8.194081
	356	-11.72319	356	-6.398142
	357	-13.00201	357	-7.970243
	358	-12.87933	358	-8.39648
	359	-11.54816	359	-7.104209
	360	-11.56225	360	-5.042452
	361	-10.52063	361	-6.437193
	362	-11.79344	362	-8.120049
	363	-11.58479	363	-8.778271
	364	-10.89469	364	-6.732324
	365	-12.25616	365	-8.388971
	366	-9.970093	366	-6.529757
	367	-10.3098	367	-6.013709
	368	-10.26485	368	-5.61386
	369	-10.35467	369	-5.628085
	370	-8.570306	370	-4.18569
	371	-9.456618	371	-5.852412
	372	-8.479997	372	-6.542572
	373	-9.85461	373	-5.92763
	374	-7.900869	374	-7.489649
	375	-8.324021	375	-5.743736
	376	-8.92914	376	-5.768717
	377	-9.060045	377	-3.714086
	378	-8.62879	378	-6.090928
	379	-9.803163	379	-7.008986
	380	-8.316427	380	-8.060247
	381	-10.55991	381	-8.344205
	382	-8.83894	382	-6.760358
	383	-8.15868	383	-6.619798
	384	-9.067846	384	-5.657204
	385	-9.584826	385	-6.650645
	386	-9.637735	386	-6.397852
	387	-11.02789	387	-7.59387
	388	-9.501664	388	-7.918078
	389	-9.812974	389	-8.08716
	390	-10.90882	390	-6.640187
	391	-10.08444	391	-6.609474
	392	-10.10513	392	-7.759953
	393	-10.4163	393	-8.348352
	394	-10.30959	394	-8.963278
	395	-9.89208	395	-7.882975
	396	-9.442919	396	-6.323395
	397	-9.156101	397	-8.010131
	398	-9.504299	398	-8.037153
	399	-9.815351	399	-7.426951
	400	-9.182711	400	-6.331091
	401	-8.185465	401	-6.231463
	402	-8.540974	402	-7.147135
	403	-8.573969	403	-6.826106
	404	-8.359675	404	-6.107049
	405	-9.651629	405	-6.478887
	406	-8.176489	406	-6.356049
	407	-8.613627	407	-6.122151
	408	-7.559351	408	-5.897567
	409	-6.958833	409	-5.056368
	410	-8.497348	410	-5.678467
	411	-8.225591	411	-6.528307
	412	-8.116489	412	-7.780825
	413	-7.468798	413	-6.574769
	414	-7.599754	414	-7.392508
	415	-7.763684	415	-7.221582
	416	-8.546111	416	-5.686173
	417	-8.367293	417	-7.101653
	418	-8.090664	418	-6.199846
	419	-9.127755	419	-7.370961
	420	-10.24054	420	-8.402365
	421	-9.42454	421	-7.728203
	422	-8.721807	422	-7.51826
	423	-9.200133	423	-7.645929
	424	-8.992763	424	-8.960714
	425	-8.148153	425	-7.69597
	426	-7.653096	426	-6.716708
	427	-7.16444	427	-6.950667
	428	-8.464192	428	-7.171915
	429	-7.650934	429	-8.396198
	430	-5.961908	430	-6.289237
	431	-5.060644	431	-5.822266
	432	-6.78156	432	-7.129534
	433	-5.221663	433	-6.203918
	434	-5.904859	434	-7.149862
	435	-7.571012	435	-5.693017
	436	-5.65892	436	-7.389666
	437	-7.00741	437	-7.75
	438	-6.320099	438	-6.699596
	439	-5.343127	439	-8.458298
	440	-6.703321	440	-6.737102
	441	-5.704584	441	-6.613727
	442	-5.784413	442	-8.823889
	443	-5.905593	443	-8.525772
	444	-6.370374	444	-7.982874
	445	-6.884802	445	-6.840494
	446	-6.103662	446	-7.455346
	447	-6.210744	447	-7.798717
	448	-7.113333	448	-9.675424
	449	-6.495839	449	-9.344881
	450	-7.10978	450	-8.673877
	451	-7.200693	451	-8.734835
	452	-7.615049	452	-10.42664
	453	-7.363898	453	-8.334029
	454	-7.880376	454	-9.441014
	455	-7.223066	455	-8.866411
	456	-8.200862	456	-8.970193
	457	-6.34829	457	-10.16823
	458	-6.736714	458	-10.15225
	459	-7.607973	459	-10.0716
	460	-6.207036	460	-8.654372
	461	-4.520783	461	-8.928106
	462	-5.36857	462	-7.353599
	463	-4.439902	463	-7.800618
	464	-3.700606	464	-5.745522
	465	-5.325564	465	-5.754431
	466	-4.809457	466	-8.439961
	467	-3.852444	467	-7.755075
	468	-3.499357	468	-7.138873
	469	-4.221113	469	-5.574534
	470	-5.40232	470	-6.07288
	471	-4.339539	471	-7.134417
	472	-4.818708	472	-6.611231
	473	-3.737833	473	-6.09584
	474	-5.16484	474	-8.013269
	475	-4.327925	475	-7.51386
	476	-5.48922	476	-7.881696
	477	-5.425158	477	-6.75164
	478	-4.157737	478	-7.332809
	479	-4.271774	479	-8.349295
	480	-4.161807	480	-7.237017
	481	-5.77588	481	-8.314628
	482	-6.048347	482	-7.033521
	483	-5.678233	483	-7.662317
	484	-4.760204	484	-9.388961
	485	-5.702393	485	-8.825614
	486	-4.655203	486	-7.241471
	487	-4.968988	487	-6.166596
	488	-5.120825	488	-7.216594
	489	-6.589699	489	-7.788247
	490	-6.210852	490	-7.698689
	491	-5.403361	491	-7.946106
