# Supplementary material for: A single Musashi gene allele is sufficient to maintain mouse photoreceptor cells
Source: PLoS One. 2026 May 14;21(5):e0338576. doi: 10.1371/journal.pone.0338576 (PMC13175383; doi:10.1371/journal.pone.0338576)
Supplement: S3 File — (ZIP) [file pone.0338576.s012.zip › Supplementary_data_1_RawERG_data_and_R-code/6th batch/D84_Msi TKO_ROD_080125.CSV]

Information	Record_No	4953	Record_No	4954	Record_No	4955	Record_No	4956	Record_No	4957	Record_No	4958	Record_No	4959	Record_No	4960
	Animal ID	1251	Animal ID	1251	Animal ID	1251	Animal ID	1251	Animal ID	1251	Animal ID	1251	Animal ID	1251	Animal ID	1251
	Session		Session		Session		Session		Session		Session		Session		Session
	Species/Breed		Species/Breed		Species/Breed		Species/Breed		Species/Breed		Species/Breed		Species/Breed		Species/Breed
	Study protocol #		Study protocol #		Study protocol #		Study protocol #		Study protocol #		Study protocol #		Study protocol #		Study protocol #
	Birthdate	Dec/30/1899	Birthdate	Dec/30/1899	Birthdate	Dec/30/1899	Birthdate	Dec/30/1899	Birthdate	Dec/30/1899	Birthdate	Dec/30/1899	Birthdate	Dec/30/1899	Birthdate	Dec/30/1899
	TestDate	Aug/01/2025	TestDate	Aug/01/2025	TestDate	Aug/01/2025	TestDate	Aug/01/2025	TestDate	Aug/01/2025	TestDate	Aug/01/2025	TestDate	Aug/01/2025	TestDate	Aug/01/2025
	TestTime	11:31:05	TestTime	11:31:05	TestTime	11:32:56	TestTime	11:32:56	TestTime	11:35:43	TestTime	11:35:43	TestTime	11:37:17	TestTime	11:37:17
	Protocol	ABI ROD	Protocol	ABI ROD	Protocol	ABI ROD	Protocol	ABI ROD	Protocol	ABI ROD	Protocol	ABI ROD	Protocol	ABI ROD	Protocol	ABI ROD
	Step_No	1	Step_No	1	Step_No	3	Step_No	3	Step_No	6	Step_No	6	Step_No	8	Step_No	8
	Label	R	Label	L	Label	R	Label	L	Label	R	Label	L	Label	R	Label	L
	Stimulus	Scotopic WHT -40dB Flash	Stimulus	Scotopic WHT -40dB Flash	Stimulus	Scotopic WHT -24dB Flash	Stimulus	Scotopic WHT -24dB Flash	Stimulus	Scotopic WHT -12dB Flash	Stimulus	Scotopic WHT -12dB Flash	Stimulus	Scotopic WHT -4dB Flash	Stimulus	Scotopic WHT -4dB Flash
	Low cut (Hz)	0.3	Low cut (Hz)	0.3	Low cut (Hz)	0.3	Low cut (Hz)	0.3	Low cut (Hz)	0.3	Low cut (Hz)	0.3	Low cut (Hz)	0.3	Low cut (Hz)	0.3
	High cut (Hz)	500	High cut (Hz)	500	High cut (Hz)	500	High cut (Hz)	500	High cut (Hz)	500	High cut (Hz)	500	High cut (Hz)	500	High cut (Hz)	500
	Notch	OFF	Notch	OFF	Notch	OFF	Notch	OFF	Notch	OFF	Notch	OFF	Notch	OFF	Notch	OFF
Cursor #	4953 Time	4953 Amp	4954 Time	4954 Amp	4955 Time	4955 Amp	4956 Time	4956 Amp	4957 Time	4957 Amp	4958 Time	4958 Amp	4959 Time	4959 Amp	4960 Time	4960 Amp
1
2
3
4
5
6
7
8
9
10
Wave Data	4953 Time	4953 Amp	4954 Time	4954 Amp	4955 Time	4955 Amp	4956 Time	4956 Amp	4957 Time	4957 Amp	4958 Time	4958 Amp	4959 Time	4959 Amp	4960 Time	4960 Amp
	-20	2.913492	-20	5.761455E-04	-20	-6.723761E-02	-20	-2.407023	-20	-5.678678	-20	-2.289027	-20	5.795602	-20	1.837635
	-19	3.125831	-19	.2426672	-19	5.794305E-02	-19	-2.27884	-19	-6.068578	-19	-2.597857	-19	5.740232	-19	2.346365
	-18	3.203254	-18	.4179659	-18	.3523941	-18	-2.552415	-18	-6.460958	-18	-2.864138	-18	5.811447	-18	2.710581
	-17	3.164212	-17	.5198906	-17	.7253852	-17	-2.821145	-17	-6.782139	-17	-3.083646	-17	5.725289	-17	2.930171
	-16	3.009755	-16	.4748279	-16	.8879011	-16	-3.263534	-16	-6.902363	-16	-2.769536	-16	5.283135	-16	2.567528
	-15	2.79855	-15	.4559069	-15	.8778359	-15	-3.77514	-15	-7.047671	-15	-2.600474	-15	5.248107	-15	3.022673
	-14	3.731166	-14	1.060157	-14	.5075942	-14	-1.070767	-14	-6.416396	-14	-1.855023	-14	5.674256	-14	1.699968
	-13	3.196919	-13	.6730365	-13	.4955252	-13	-2.644002	-13	-7.021205	-13	-2.355678	-13	5.520313	-13	4.848721
	-12	2.788567	-12	.5754	-12	1.260655	-12	-4.678267	-12	-7.323489	-12	-.9919076	-12	6.101644	-12	3.260529
	-11	2.575153	-11	.4721181	-11	1.588129	-11	-4.323782	-11	-7.394172	-11	-4.367536	-11	4.174291	-11	1.827919
	-10	2.439558	-10	-.2161048	-10	1.043454	-10	-5.192404	-10	-7.133422	-10	-3.134322	-10	3.949178	-10	1.372839
	-9	2.059938	-9	.1708349	-9	.3716588	-9	-4.741617	-9	-6.997344	-9	-2.898378	-9	6.068962	-9	5.126065
	-8	1.934675	-8	.5012048	-8	-.1232362	-8	-4.730008	-8	-6.358811	-8	-2.371357	-8	5.327213	-8	6.28901
	-7	1.516927	-7	.3678795	-7	-1.092824	-7	-5.252733	-7	-7.790778	-7	-1.192011	-7	7.991051	-7	7.418209
	-6	1.050044	-6	-.3522933	-6	-1.610363	-6	-5.943228	-6	-7.002787	-6	-2.416243	-6	7.39102	-6	9.377594
	-5	1.377285	-5	-1.030495	-5	-2.199002	-5	-5.426118	-5	-7.669858	-5	-3.126376	-5	6.512662	-5	5.156148
	-4	1.847945	-4	-.4129444	-4	-2.489652	-4	-4.752707	-4	-7.419319	-4	-2.470202	-4	7.515715	-4	4.763492
	-3	2.03822	-3	-.5110821	-3	-3.412841	-3	-5.534894	-3	-7.378154	-3	-.6869259	-3	8.661715	-3	7.390342
	-2	3.026868	-2	.2652114	-2	-3.289032	-2	-5.274472	-2	-7.446748	-2	-.4608324	-2	6.599289	-2	5.416279
	-1	2.761189	-1	.3998943	-1	-3.67805	-1	-5.515619	-1	-8.102347	-1	-1.814486	-1	7.578999	-1	1.912047
	0	3.052858	0	-9.689763E-02	0	-3.532132	0	-4.966781	0	-9.373195	0	-2.260221	0	5.603218	0	1.833638
	1	3.518542	1	-.3620829	1	-2.85527	1	-5.137876	1	-9.405666	1	-3.049798	1	3.384086	1	-.5872926
	2	3.956479	2	-.2767004	2	-2.537132	2	-5.358277	2	-9.535415	2	-1.471609	2	2.484	2	-2.406032
	3	4.277377	3	.2708515	3	-1.718129	3	-6.576293	3	-8.998382	3	-.944078	3	2.263549	3	-1.53802
	4	3.121191	4	-.8439457	4	-1.951499	4	-7.978726	4	-9.926026	4	-1.716993	4	1.207388	4	.5096811
	5	2.981411	5	-2.043967	5	-1.631438	5	-7.818945	5	-10.4579	5	-3.692697	5	-4.618105	5	-6.810393
	6	2.526049	6	-2.328039	6	-.9612793	6	-7.41904	6	-11.16422	6	-4.754364	6	-17.94875	6	-22.22905
	7	2.148362	7	-2.165373	7	-1.682322	7	-7.609181	7	-13.38991	7	-7.719903	7	-38.1877	7	-44.82382
	8	2.207094	8	-.6642143	8	-2.999063	8	-8.208114	8	-15.01967	8	-8.509614	8	-67.45455	8	-77.47203
	9	2.040732	9	.1690746	9	-3.640092	9	-8.75192	9	-19.23825	9	-12.95458	9	-101.7252	9	-114.0765
	10	2.240732	10	1.526456E-03	10	-4.57953	10	-10.46562	10	-26.15458	10	-21.2165	10	-131.9532	10	-146.6313
	11	2.114859	11	-1.476722	11	-5.840937	11	-12.28046	11	-32.45844	11	-32.64036	11	-161.1746	11	-176.325
	12	2.781787	12	-.8016734	12	-7.141383	12	-12.63679	12	-39.90789	12	-43.59834	12	-180.6686	12	-197.9095
	13	2.889603	13	-.5602217	13	-8.478643	13	-12.74045	13	-48.20367	13	-54.0755	13	-193.0521	13	-207.7885
	14	3.393282	14	-.4285027	14	-10.02082	14	-14.79973	14	-57.11051	14	-63.97815	14	-190.968	14	-202.7864
	15	3.474101	15	-.6151032	15	-10.57026	15	-15.12048	15	-65.96254	15	-74.52815	15	-183.4504	15	-193.5077
	16	3.681318	16	-1.99796	16	-10.4792	16	-16.73473	16	-76.83083	16	-88.31657	16	-174.9716	16	-184.9783
	17	3.878357	17	-2.312301	17	-11.27979	17	-18.27987	17	-87.18336	17	-103.1047	17	-167.3991	17	-178.6992
	18	4.00364	18	-1.736621	18	-11.46313	18	-17.7436	18	-97.52975	18	-115.9234	18	-164.2696	18	-178.4135
	19	4.814736	19	-.4342326	19	-11.43082	19	-18.12156	19	-106.5747	19	-127.2337	19	-147.2131	19	-171.0309
	20	4.770509	20	.9393657	20	-11.57736	20	-20.66813	20	-116.4074	20	-138.1267	20	-80.75783	20	-101.077
	21	4.20382	21	1.293532	21	-11.8797	21	-23.29004	21	-127.1613	21	-149.9405	21	34.08134	21	25.17371
	22	3.478546	22	1.381948	22	-11.28232	22	-23.6893	22	-140.7668	22	-168.5489	22	132.4143	22	133.1031
	23	2.026082	23	-1.174144	23	-11.33495	23	-23.87503	23	-158.597	23	-190.1998	23	167.5498	23	172.4454
	24	2.186598	24	-3.518985	24	-12.07738	24	-23.65532	24	-172.2286	24	-192.5038	24	144.9615	24	155.7162
	25	1.502402	25	-3.947673	25	-12.24265	25	-24.5497	25	-155.5743	25	-149.8264	25	89.20403	25	97.31032
	26	1.338785	26	-3.623374	26	-12.99501	26	-28.09594	26	-93.51482	26	-55.59233	26	12.46108	26	12.15835
	27	1.116832	27	-2.442991	27	-14.35955	27	-33.51323	27	9.571655	27	67.28326	27	-30.15086	27	-42.70082
	28	1.505172	28	-2.638186	28	-17.08751	28	-40.9981	28	110.8649	28	153.1341	28	34.14157	28	16.33142
	29	1.473719	29	-1.8024	29	-20.82757	29	-45.20161	29	158.641	29	173.9705	29	176.5235	29	169.9166
	30	1.617649	30	-2.643529	30	-21.73758	30	-34.64057	30	153.1868	30	142.7909	30	293.4697	30	296.562
	31	2.091077	31	-3.110924	31	-9.376073	31	3.798662	31	114.8298	31	90.99174	31	335.6489	31	351.1131
	32	2.695831	32	-2.772586	32	26.13027	32	71.16037	32	86.57277	32	86.0248	32	317.6584	32	333.8069
	33	2.491838	33	-3.204632	33	80.39806	33	137.0491	33	122.9427	33	166.9429	33	264.9682	33	279.3749
	34	2.922722	34	-2.914026	34	131.6001	34	173.4795	34	231.957	34	304.4424	34	200.201	34	210.8203
	35	3.331641	35	-2.446431	35	155.5331	35	171.6015	35	345.0594	35	405.9372	35	129.7304	35	135.7955
	36	3.535228	36	-1.969913	36	152.5979	36	140.4942	36	393.7065	36	430.1563	36	71.32823	36	77.64851
	37	3.433945	37	-2.988391	37	133.2474	37	117.5132	37	379.0141	37	392.1171	37	42.72041	37	50.29601
	38	2.943796	38	-3.31392	38	128.2078	38	153.8479	38	327.6833	38	318.9399	38	51.51936	38	59.90312
	39	3.219125	39	-2.922838	39	172.8497	39	253.9888	39	260.5881	39	238.5376	39	87.6506	39	92.04515
	40	2.698813	40	-2.022017	40	255.9192	40	347.5738	40	200.5211	40	181.9675	40	127.6354	40	134.0392
	41	2.636792	41	-.173817	41	323.6685	41	388.553	41	168.838	41	167.846	41	163.0084	41	168.6091
	42	2.298183	42	.64328	42	344.1323	42	377.2964	42	174.9759	42	191.6244	42	181.3481	42	187.191
	43	2.579558	43	.442896	43	323.6839	43	328.2392	43	200.6178	43	226.9607	43	185.6804	43	190.8213
	44	2.999957	44	.2764179	44	282.4174	44	265.1718	44	230.3682	44	256.266	44	176.9381	44	183.6608
	45	2.946942	45	.4346308	45	238.9265	45	218.581	45	246.3538	45	268.7411	45	164.3485	45	167.349
	46	3.992951	46	1.495706	46	212.2943	46	208.1041	46	246.0613	46	262.3586	46	150.4361	46	153.2328
	47	4.553364	47	1.61351	47	211.3969	47	228.1959	47	235.5799	47	247.9724	47	138.4451	47	141.452
	48	5.544755	48	1.740213	48	231.4002	48	259.603	48	222.1481	48	233.2338	48	133.319	48	132.2202
	49	6.029466	49	1.852501	49	255.0027	49	283.0733	49	209.4676	49	220.5043	49	129.4744	49	126.9307
	50	6.171424	50	2.583668	50	267.4753	50	292.7876	50	202.4827	50	213.7682	50	129.9113	50	130.1239
	51	7.144354	51	4.046182	51	268.041	51	290.2327	51	201.4755	51	214.5839	51	131.2816	51	132.216
	52	7.934108	52	5.672294	52	261.2633	52	280.3988	52	202.4452	52	217.7049	52	132.0275	52	133.0325
	53	8.734712	53	7.746096	53	253.7285	53	267.5583	53	202.8784	53	220.206	53	133.6105	53	136.5484
	54	9.351666	54	8.796381	54	249.153	54	256.8238	54	202.0095	54	220.7385	54	134.0478	54	140.0763
	55	10.2549	55	10.22058	55	248.5199	55	254.5123	55	203.1682	55	221.5458	55	133.2797	55	137.8799
	56	11.50894	56	11.87897	56	250.7452	56	256.7817	56	203.3409	56	218.9423	56	130.9763	56	133.1172
	57	12.89505	57	13.62583	57	253.7049	57	258.6012	57	201.3334	57	215.6115	57	128.9762	57	131.3222
	58	14.85184	58	15.94841	58	255.4874	58	259.7393	58	198.5554	58	212.6406	58	126.3366	58	127.966
	59	16.88048	59	19.18519	59	255.5475	59	259.7054	59	194.6302	59	210.1054	59	124.5411	59	123.0739
	60	18.60828	60	22.18953	60	253.2024	60	256.1087	60	190.5129	60	205.8481	60	121.9184	60	121.674
	61	20.42361	61	25.31638	61	250.3321	61	252.3056	61	186.8248	61	200.9818	61	118.6472	61	119.8821
	62	23.05946	62	29.2927	62	246.8785	62	249.1972	62	184.6224	62	197.0752	62	115.4335	62	119.3106
	63	26.34443	63	32.66106	63	243.4589	63	247.0786	63	183.3921	63	196.8769	63	113.3585	63	118.3809
	64	29.14823	64	35.37468	64	240.2792	64	243.2966	64	184.7738	64	198.5518	64	113.3499	64	115.418
	65	32.06087	65	37.90345	65	238.9116	65	242.2608	65	187.0574	65	202.2662	65	110.6302	65	113.0141
	66	34.32538	66	38.87885	66	237.6141	66	240.7505	66	185.2176	66	200.2251	66	107.4759	66	109.8358
	67	35.84518	67	40.41867	67	236.8453	67	239.2758	67	181.3154	67	192.8022	67	104.6342	67	108.494
	68	37.04424	68	42.51755	68	237.9693	68	239.638	68	176.174	68	187.2069	68	100.438	68	103.6607
	69	37.85664	69	45.21087	69	238.2597	69	240.1818	69	168.4983	69	178.6779	69	94.22258	69	95.50661
	70	37.83102	70	46.51233	70	239.5166	70	240.3495	70	159.9957	70	171.925	70	90.53494	70	91.07536
	71	38.40446	71	47.41474	71	240.4738	71	240.4483	71	151.6742	71	162.3881	71	86.34552	71	87.11652
	72	39.34035	72	48.95101	72	242.4456	72	241.3127	72	145.3408	72	154.859	72	81.0229	72	81.68469
	73	39.71011	73	49.40557	73	243.4652	73	240.179	73	137.1639	73	144.9807	73	75.71789	73	77.57846
	74	39.60243	74	51.15827	74	243.8584	74	237.9069	74	130.9618	74	137.9781	74	74.19539	74	78.5557
	75	40.04412	75	51.73048	75	242.5925	75	234.0888	75	126.5993	75	132.0285	75	72.70043	75	73.10634
	76	40.55975	76	51.91943	76	239.8936	76	228.7937	76	123.7023	76	131.6066	76	68.44164	76	71.68617
	77	40.80881	77	51.50115	77	236.4641	77	221.8925	77	119.9012	77	128.9923	77	69.33278	77	74.36344
	78	41.57598	78	51.24079	78	231.373	78	215.2945	78	117.6459	78	124.589	78	71.37566	78	76.76663
	79	42.08305	79	52.56541	79	226.4701	79	209.3389	79	115.9511	79	121.8143	79	70.92162	79	76.90254
	80	42.44558	80	53.64066	80	221.2818	80	203.6069	80	112.55	80	120.6486	80	75.60992	80	82.24683
	81	42.74111	81	54.459	81	216.6337	81	199.6391	81	109.6796	81	118.0828	81	77.48417	81	86.12044
	82	42.39899	82	54.70906	82	213.2505	82	197.6821	82	106.9072	82	117.8306	82	79.84937	82	85.07915
	83	42.5741	83	52.99567	83	211.6485	83	196.6942	83	102.6739	83	112.3512	83	79.07643	83	84.69595
	84	42.27239	84	51.00114	84	211.0137	84	196.381	84	100.1704	84	107.9343	84	78.1829	84	84.09503
	85	42.44543	85	49.52479	85	210.8281	85	196.8604	85	97.61759	85	105.2859	85	74.62617	85	77.47935
	86	41.44154	86	48.74974	86	210.6526	86	197.0326	86	95.6522	86	103.022	86	70.42412	86	71.58966
	87	40.65144	87	47.30519	87	208.9606	87	193.9429	87	95.12021	87	103.7363	87	66.0518	87	69.99508
	88	39.33044	88	46.31493	88	207.1813	88	188.3372	88	94.44575	88	102.7911	88	60.62959	88	63.22864
	89	37.57886	89	46.81841	89	206.0233	89	184.0458	89	94.67809	89	103.2604	89	56.68711	89	56.41564
	90	36.00139	90	47.86804	90	202.6645	90	179.2251	90	94.36293	90	101.0652	90	50.51793	90	54.74013
	91	35.05401	91	49.13573	91	198.7206	91	173.889	91	93.08293	91	99.29532	91	47.59745	91	53.20087
	92	34.32194	92	50.18266	92	194.8315	92	168.9377	92	91.26521	92	98.3192	92	44.76412	92	44.38439
	93	34.18961	93	50.84303	93	189.6675	93	162.7435	93	87.52608	93	93.11208	93	40.37206	93	43.33383
	94	34.13901	94	50.38277	94	184.5284	94	157.8943	94	83.74161	94	88.87555	94	41.14703	94	41.48302
	95	35.05153	95	49.17359	95	180.382	95	153.7746	95	79.64937	95	84.47847	95	39.07112	95	37.09534
	96	35.91846	96	48.40431	96	176.5094	96	151.0762	96	77.07986	96	80.04855	96	35.58308	96	36.34961
	97	36.7419	97	46.48581	97	172.3662	97	146.6449	97	73.90219	97	76.93964	97	35.79166	97	37.86641
	98	36.71343	98	45.13205	98	168.2981	98	142.7922	98	70.05364	98	73.8917	98	34.09591	98	36.30257
	99	36.71458	99	43.96764	99	164.8901	99	138.7965	99	66.02116	99	69.11742	99	31.62024	99	31.21992
	100	35.96295	100	42.51658	100	161.4532	100	134.3402	100	62.13389	100	65.74292	100	31.04398	100	29.95517
	101	35.19006	101	41.54717	101	158.7551	101	131.003	101	60.71346	101	60.18723	101	30.4741	101	29.17578
	102	34.20934	102	41.57707	102	155.3029	102	128.6734	102	59.20631	102	58.86476	102	29.15377	102	25.7594
	103	33.41466	103	41.52511	103	152.8679	103	125.6162	103	58.64764	103	59.44176	103	26.87383	103	21.97957
	104	31.85362	104	41.19672	104	149.8397	104	121.4296	104	57.24595	104	59.25897	104	24.55581	104	21.95688
	105	30.10555	105	40.45036	105	146.7896	105	117.2434	105	54.79227	105	57.8646	105	23.16708	105	19.23559
	106	29.13393	106	38.1004	106	144.8665	106	114.3313	106	52.73453	106	55.38963	106	21.15609	106	16.69635
	107	27.57206	107	34.37777	107	141.6841	107	111.1734	107	50.44335	107	51.45549	107	15.8203	107	14.68334
	108	25.82433	108	31.61133	108	138.7738	108	110.1782	108	48.46344	108	48.17072	108	14.83134	108	13.21908
	109	23.82559	109	29.80995	109	136.5696	109	109.7215	109	46.46642	109	44.61197	109	14.00202	109	10.27907
	110	22.47132	110	28.88193	110	133.9266	110	108.7091	110	43.35611	110	41.68171	110	14.12355	110	11.50423
	111	21.45033	111	27.22997	111	131.1849	111	107.1124	111	41.07969	111	36.28378	111	14.54008	111	11.95151
	112	20.67259	112	27.96987	112	128.9084	112	105.7011	112	38.29794	112	33.2359	112	15.58406	112	11.11537
	113	19.98028	113	28.16686	113	126.2917	113	104.1525	113	36.40541	113	32.54992	113	15.37238	113	13.74279
	114	19.17275	114	28.52414	114	122.1236	114	99.53752	114	34.96605	114	31.0749	114	14.53072	114	11.22415
	115	18.98625	115	28.72471	115	119.514	115	95.88172	115	33.16287	115	31.13581	115	11.32479	115	3.867284
	116	18.74911	116	27.51007	116	116.4793	116	92.44228	116	30.97675	116	27.7546	116	7.64615	116	-2.936962
	117	18.63501	117	26.02914	117	113.5494	117	89.01598	117	28.45913	117	24.91218	117	4.871493	117	-2.111909
	118	18.56377	118	24.14697	118	111.3236	118	86.47439	118	26.09592	118	23.39192	118	4.215506	118	-3.275743
	119	17.94181	119	22.62861	119	108.8684	119	83.82398	119	24.05706	119	20.61171	119	.4182154	119	-8.000171
	120	16.81075	120	20.30122	120	106.22	120	80.49411	120	21.47595	120	16.72086	120	-1.344445	120	-11.16583
	121	15.18434	121	18.28215	121	103.8448	121	76.27238	121	19.80872	121	14.26716	121	-2.781109	121	-13.79048
	122	13.93986	122	16.60075	122	101.5235	122	74.68449	122	16.08008	122	10.92741	122	-5.686982	122	-15.23493
	123	12.77703	123	15.1967	123	99.20334	123	72.48173	123	13.56556	123	8.610243	123	-8.819708	123	-14.34376
	124	11.08608	124	14.89861	124	97.18165	124	71.29092	124	11.15971	124	6.694823	124	-8.473498	124	-12.35988
	125	9.726811	125	15.42867	125	95.08899	125	71.44605	125	9.804472	125	4.996349	125	-10.07329	125	-15.95684
	126	8.714917	126	15.47236	126	92.84493	126	70.31207	126	7.219902	126	3.626796	126	-13.92182	126	-17.67609
	127	7.616454	127	14.20878	127	90.83006	127	68.3875	127	5.142476	127	1.415409	127	-13.6417	127	-15.82866
	128	6.75897	128	12.33311	128	88.90917	128	66.72103	128	4.249292	128	-1.951324	128	-14.76364	128	-18.49724
	129	6.667326	129	11.34146	129	86.74096	129	65.76563	129	4.253201	129	-3.35348	129	-17.26978	129	-21.81819
	130	6.498444	130	10.31668	130	84.58306	130	64.25433	130	4.936551	130	-2.223101	130	-19.57028	130	-21.64967
	131	5.691745	131	10.03309	131	81.13224	131	61.48348	131	4.511821	131	-2.292185	131	-19.31475	131	-22.80103
	132	5.647371	132	8.559432	132	78.84832	132	60.52166	132	4.264585	132	-.6278938	132	-18.69523	132	-24.9785
	133	5.349555	133	6.264922	133	76.20944	133	57.47932	133	2.873573	133	-1.909096	133	-20.41971	133	-24.74333
	134	4.863131	134	4.852246	134	73.74606	134	54.3431	134	3.015427	134	-2.050081	134	-19.98731	134	-24.88536
	135	4.417514	135	5.445907	135	71.57101	135	51.98322	135	3.433542	135	-2.659429	135	-21.25766	135	-28.85249
	136	3.563269	136	5.434668	136	69.95045	136	49.9817	136	4.637459	136	1.103907	136	-24.45957	136	-28.84764
	137	2.330637	137	4.328842	137	67.82958	137	47.21217	137	4.770795	137	.8928066	137	-24.91269	137	-27.77467
	138	.9145802	138	2.381322	138	66.23886	138	44.80043	138	4.133584	138	.9712172	138	-25.35202	138	-30.08901
	139	-.1361288	139	1.16108	139	65.18589	139	44.93496	139	4.323005	139	.3078419	139	-26.90007	139	-31.38508
	140	-1.194675	140	-.1708481	140	63.77132	140	43.99109	140	3.872079	140	-.592064	140	-28.14759	140	-30.53539
	141	-2.158293	141	4.730426E-02	141	62.43636	141	43.44262	141	4.787993	141	-1.574096	141	-29.33179	141	-30.59278
	142	-2.661653	142	.6065146	142	61.42498	142	43.48729	142	5.817995	142	-1.201191	142	-28.91776	142	-32.87085
	143	-3.751034	143	.6531882	143	59.86835	143	42.13559	143	6.32725	143	-.9319885	143	-33.8657	143	-34.70459
	144	-4.972217	144	-1.538874	144	58.60658	144	40.20837	144	7.373204	144	.15591	144	-34.95005	144	-35.32238
	145	-5.161736	145	-3.426922	145	57.29651	145	39.34827	145	7.686982	145	-.4932117	145	-35.76039	145	-39.32903
	146	-4.969307	146	-3.39984	146	56.4804	146	39.127	146	9.265072	146	2.327367	146	-36.13045	146	-38.58135
	147	-5.235528	147	-3.707799	147	53.46987	147	37.13648	147	11.34646	147	3.659499	147	-36.82175	147	-37.35312
	148	-4.505764	148	-2.796286	148	52.24879	148	35.97251	148	12.68232	148	6.442215	148	-37.12174	148	-38.8913
	149	-4.51149	149	-2.648251	149	51.04743	149	35.73129	149	13.60174	149	6.575057	149	-40.32307	149	-42.62136
	150	-4.576856	150	-3.056845	150	49.53503	150	34.64937	150	13.62971	150	5.875857	150	-39.6845	150	-40.84025
	151	-4.60096	151	-4.222805	151	48.17524	151	33.08837	151	14.77468	151	6.43478	151	-40.74129	151	-42.68463
	152	-4.435701	152	-4.975704	152	47.32513	152	31.77385	152	15.56685	152	7.614203	152	-43.01529	152	-45.02204
	153	-5.073001	153	-4.832702	153	47.2008	153	30.67796	153	16.40404	153	8.954734	153	-43.54577	153	-44.22558
	154	-6.036908	154	-6.780451	154	46.0592	154	29.16241	154	16.45508	154	9.742237	154	-43.47103	154	-43.80384
	155	-7.062246	155	-7.87247	155	45.45317	155	28.97264	155	17.24445	155	10.55485	155	-45.92596	155	-45.15733
	156	-7.850805	156	-8.813818	156	46.13045	156	28.85295	156	18.32038	156	10.33106	156	-44.38499	156	-46.58405
	157	-8.60313	157	-9.697359	157	45.06012	157	26.93153	157	18.49096	157	10.71269	157	-46.8881	157	-45.33445
	158	-9.35548	158	-9.37405	158	44.28507	158	26.12891	158	19.76009	158	12.47481	158	-46.39375	158	-45.90634
	159	-10.21093	159	-8.906433	159	44.27903	159	26.27963	159	20.13282	159	13.25033	159	-47.88621	159	-48.89752
	160	-10.57757	160	-9.108816	160	42.92885	160	24.91321	160	19.01719	160	12.29878	160	-46.57306	160	-47.94504
	161	-11.04271	161	-10.04246	161	41.07757	161	24.31248	161	17.5633	161	10.12619	161	-46.73621	161	-48.0382
	162	-10.59447	162	-10.01707	162	39.815	162	24.7151	162	16.85986	162	7.38396	162	-48.72683	162	-50.01923
	163	-10.00578	163	-9.307541	163	38.61819	163	24.59382	163	16.59487	163	7.442763	163	-47.57046	163	-49.32468
	164	-10.45002	164	-9.915365	164	37.35023	164	22.74285	164	16.45027	164	8.826197	164	-48.50824	164	-49.0456
	165	-10.23933	165	-10.30967	165	37.06866	165	22.54682	165	15.31647	165	7.092238	165	-50.5589	165	-49.56585
	166	-9.650338	166	-11.9144	166	36.81384	166	22.1044	166	12.52889	166	3.735479	166	-52.47566	166	-55.11525
	167	-9.862537	167	-12.97259	167	37.52008	167	21.73068	167	10.85033	167	.1203595	167	-54.67086	167	-56.81274
	168	-10.16144	168	-13.50262	168	38.4357	168	22.66267	168	10.15752	168	-1.491977	168	-54.97774	168	-58.81178
	169	-10.51391	169	-13.70887	169	38.79639	169	23.0118	169	8.585005	169	-2.394114	169	-54.25548	169	-57.2793
	170	-10.70417	170	-14.10999	170	39.39907	170	22.11936	170	9.396212	170	-1.192801	170	-52.41184	170	-53.60948
	171	-11.74693	171	-15.13851	171	39.30954	171	22.01085	171	8.959241	171	-3.116603	171	-51.35091	171	-51.79284
	172	-12.85547	172	-15.30643	172	39.79025	172	22.36774	172	8.857092	172	-4.66831	172	-52.44436	172	-51.6506
	173	-13.90546	173	-15.87244	173	40.23727	173	22.19999	173	8.715559	173	-5.454276	173	-52.015	173	-52.70993
	174	-14.9378	174	-16.45421	174	39.56439	174	22.41902	174	8.185305	174	-6.000957	174	-52.36577	174	-53.44569
	175	-15.88801	175	-16.92173	175	39.31873	175	22.84532	175	6.601376	175	-6.581161	175	-53.29246	175	-59.6334
	176	-16.41221	176	-17.32103	176	38.43153	176	21.86509	176	4.029265	176	-8.988319	176	-56.51186	176	-59.64367
	177	-17.16479	177	-18.08409	177	37.90019	177	20.28457	177	1.449654	177	-13.27105	177	-52.82993	177	-57.47588
	178	-18.02177	178	-18.152	178	37.36583	178	19.11553	178	.633387	178	-15.74335	178	-53.26389	178	-56.70601
	179	-17.57589	179	-17.68598	179	37.20766	179	19.8805	179	-.778856	179	-17.63508	179	-54.38847	179	-57.07341
	180	-17.06455	180	-17.55959	180	36.70224	180	18.89385	180	-1.216223	180	-16.70468	180	-52.98461	180	-54.99392
	181	-16.67411	181	-17.03044	181	36.52196	181	16.71393	181	-2.297542	181	-17.48099	181	-52.24092	181	-53.30891
	182	-16.07489	182	-17.0206	182	36.00286	182	16.30541	182	-1.546898	182	-16.38386	182	-52.45691	182	-55.22722
	183	-15.42121	183	-17.10524	183	36.32909	183	14.96515	183	-2.576206	183	-16.26553	183	-52.31965	183	-54.56886
	184	-15.24499	184	-17.14283	184	36.01509	184	13.34451	184	-1.372263	184	-17.64401	184	-51.10442	184	-52.11834
	185	-15.05219	185	-17.1151	185	36.68256	185	12.11514	185	.5191541	185	-16.59688	185	-51.82449	185	-54.46645
	186	-14.65003	186	-16.31097	186	37.69954	186	11.53901	186	1.063404	186	-13.83977	186	-51.73656	186	-53.73711
	187	-15.07628	187	-16.2963	187	38.19281	187	11.1544	187	2.275756	187	-12.84398	187	-52.72186	187	-51.51377
	188	-15.37592	188	-16.95992	188	39.25224	188	10.55812	188	2.198872	188	-13.50549	188	-49.43239	188	-53.08043
	189	-15.50539	189	-16.69716	189	40.65102	189	13.0092	189	1.246207	189	-15.05141	189	-50.76669	189	-56.09534
	190	-16.05	190	-17.45543	190	40.46847	190	14.09327	190	.772168	190	-16.99894	190	-49.42691	190	-55.82933
	191	-15.98207	191	-16.77792	191	39.8327	191	13.74166	191	-.4358825	191	-16.91415	191	-47.45054	191	-53.13323
	192	-16.65848	192	-16.58008	192	39.64325	192	12.80635	192	-1.44945	192	-19.40228	192	-46.78117	192	-55.62638
	193	-16.96355	193	-16.22075	193	38.2235	193	10.20584	193	-2.713084	193	-21.95831	193	-45.9534	193	-55.67831
	194	-16.98063	194	-16.82593	194	37.18498	194	8.839969	194	-4.015713	194	-25.58906	194	-43.5589	194	-54.53736
	195	-17.09421	195	-16.92721	195	36.117	195	9.123704	195	-5.237159	195	-25.64994	195	-44.36122	195	-56.53331
	196	-16.38782	196	-15.86963	196	36.24926	196	10.5997	196	-6.052078	196	-26.90542	196	-43.76597	196	-56.74879
	197	-16.05368	197	-15.40444	197	35.58443	197	10.24098	197	-6.073592	197	-25.22588	197	-43.35883	197	-55.83718
	198	-15.51998	198	-15.19858	198	34.87172	198	9.073675	198	-5.44441	198	-24.77385	198	-43.85053	198	-55.81239
	199	-14.83001	199	-16.03282	199	34.27304	199	8.715475	199	-5.655449	199	-24.70449	199	-45.08721	199	-57.72367
	200	-15.02391	200	-17.3719	200	33.91418	200	7.282766	200	-6.740301	200	-24.86979	200	-44.27969	200	-57.47959
	201	-14.66494	201	-17.88884	201	34.62863	201	7.477068	201	-6.168436	201	-23.49909	201	-46.11498	201	-57.05867
	202	-14.37973	202	-17.18823	202	35.08767	202	8.222311	202	-7.458884	202	-23.6747	202	-48.04028	202	-61.15806
	203	-14.08843	203	-15.82226	203	35.06914	203	8.59285	203	-7.619199	203	-22.36218	203	-48.6241	203	-60.00184
	204	-14.62417	204	-15.87547	204	34.93923	204	8.014925	204	-9.539566	204	-22.17781	204	-47.25721	204	-59.04813
	205	-14.84912	205	-15.73674	205	35.40243	205	8.822052	205	-11.89717	205	-24.34926	205	-48.35675	205	-61.67473
	206	-15.95196	206	-15.78925	206	36.20695	206	9.897084	206	-13.7653	206	-27.00962	206	-51.20263	206	-61.67924
	207	-16.31199	207	-15.91695	207	36.41956	207	10.40073	207	-16.09076	207	-31.16275	207	-48.5142	207	-61.04539
	208	-16.8105	208	-16.03854	208	36.04851	208	11.49132	208	-15.71096	208	-33.27634	208	-48.45742	208	-60.16187
	209	-17.02508	209	-16.00316	209	36.23151	209	11.55445	209	-17.05954	209	-35.20568	209	-47.94246	209	-61.18475
	210	-17.32024	210	-16.12023	210	36.2348	210	11.37811	210	-18.37663	210	-37.22438	210	-48.09625	210	-61.62017
	211	-17.39054	211	-16.63291	211	35.85479	211	11.61065	211	-20.1823	211	-38.53794	211	-46.01711	211	-60.76124
	212	-17.02776	212	-16.23929	212	36.33996	212	13.84251	212	-20.06005	212	-37.75207	212	-45.02861	212	-63.06645
	213	-16.03094	213	-16.02829	213	37.73447	213	16.80303	213	-19.57063	213	-36.29673	213	-45.71157	213	-61.79008
	214	-15.66029	214	-15.5577	214	38.20248	214	17.68069	214	-18.73537	214	-32.71066	214	-46.02549	214	-59.32215
	215	-14.97249	215	-15.53351	215	39.56905	215	20.04196	215	-17.83666	215	-30.76736	215	-44.44243	215	-59.94796
	216	-14.16065	216	-15.87399	216	40.99862	216	22.07776	216	-17.35813	216	-31.91739	216	-44.74091	216	-61.43741
	217	-13.05622	217	-16.03385	217	42.00279	217	23.22891	217	-18.55139	217	-32.94206	217	-44.14556	217	-59.47304
	218	-12.64942	218	-14.96837	218	43.35679	218	24.16719	218	-18.80156	218	-32.4076	218	-45.0372	218	-62.93467
	219	-12.31732	219	-14.04548	219	44.58258	219	26.01679	219	-19.52574	219	-31.64473	219	-46.06783	219	-62.04733
	220	-12.70489	220	-14.41204	220	44.98101	220	26.35758	220	-19.75994	220	-27.80059	220	-45.43243	220	-60.88801
	221	-13.31685	221	-15.43624	221	45.6375	221	24.93943	221	-21.36073	221	-29.10903	221	-43.14831	221	-60.1641
	222	-13.52238	222	-15.01096	222	46.58111	222	24.13052	222	-21.78569	222	-30.51284	222	-44.83464	222	-61.78309
	223	-13.86085	223	-14.68043	223	47.58351	223	24.39264	223	-22.67771	223	-31.46242	223	-46.66502	223	-59.87807
	224	-13.85454	224	-13.21195	224	47.93172	224	25.07129	224	-23.43139	224	-33.57521	224	-43.08215	224	-55.32698
	225	-14.06123	225	-12.01669	225	48.62836	225	27.11298	225	-22.88701	225	-34.54379	225	-41.58831	225	-54.68834
	226	-14.74696	226	-11.83141	226	49.05454	226	27.84531	226	-22.28615	226	-34.18946	226	-42.14307	226	-52.93127
	227	-14.33083	227	-12.25993	227	49.63585	227	28.04414	227	-22.14474	227	-34.85716	227	-39.61263	227	-47.92422
	228	-13.96961	228	-12.72473	228	49.40699	228	29.10497	228	-21.55565	228	-34.91785	228	-40.46851	228	-51.83254
	229	-13.14842	229	-12.13766	229	49.05582	229	30.76394	229	-21.28296	229	-34.23547	229	-38.80855	229	-53.14369
	230	-11.91161	230	-11.80359	230	48.68671	230	30.75613	230	-20.4313	230	-33.7121	230	-36.48968	230	-50.32748
	231	-11.70366	231	-11.787	231	47.08496	231	29.39551	231	-20.79501	231	-33.62961	231	-32.79488	231	-48.57072
	232	-10.31384	232	-12.44503	232	46.37985	232	29.5951	232	-22.45088	232	-33.31965	232	-31.66856	232	-46.99247
	233	-10.04917	233	-13.55158	233	45.74137	233	29.94516	233	-23.22858	233	-33.62818	233	-29.55581	233	-44.14975
	234	-9.968912	234	-14.01663	234	45.44295	234	29.35193	234	-24.11568	234	-33.82287	234	-27.60225	234	-44.7655
	235	-9.486293	235	-14.03288	235	44.80603	235	28.84134	235	-24.6208	235	-35.54481	235	-28.63099	235	-49.08765
	236	-9.2718	236	-12.96316	236	44.01596	236	27.47529	236	-24.93732	236	-34.10142	236	-29.3321	236	-51.75547
	237	-9.81922	237	-12.77035	237	42.89403	237	25.98759	237	-25.50917	237	-34.06142	237	-31.15351	237	-49.15905
	238	-10.16505	238	-12.68651	238	41.97057	238	24.62592	238	-26.18957	238	-35.29868	238	-31.53929	238	-49.79798
	239	-10.47064	239	-12.32752	239	42.42097	239	25.38589	239	-25.88081	239	-34.3112	239	-33.42443	239	-52.74512
	240	-11.07722	240	-13.02591	240	41.92377	240	24.75673	240	-25.4445	240	-35.50495	240	-35.64514	240	-54.84694
	241	-11.33962	241	-12.77242	241	41.36669	241	24.95075	241	-24.59581	241	-35.81657	241	-37.93014	241	-51.5355
	242	-11.78401	242	-11.9761	242	39.41927	242	25.29466	242	-24.55959	242	-34.66647	242	-41.36367	242	-53.30873
	243	-11.82421	243	-11.32805	243	37.18703	243	23.56351	243	-23.88562	243	-36.10673	243	-40.37302	243	-51.89272
	244	-11.8742	244	-11.8074	244	34.57402	244	21.05492	244	-24.40104	244	-39.14939	244	-42.17478	244	-48.42812
	245	-11.97278	245	-11.82764	245	31.05798	245	17.95675	245	-24.41033	245	-38.49249	245	-40.42184	245	-49.39762
	246	-12.06959	246	-11.64582	246	28.98184	246	16.21343	246	-24.94916	246	-39.17945	246	-38.57847	246	-48.69449
	247	-11.53123	247	-11.75607	247	26.67653	247	13.77259	247	-23.82428	247	-36.48612	247	-36.64738	247	-47.14817
	248	-10.86705	248	-11.46001	248	24.09999	248	12.15338	248	-24.77554	248	-35.32452	248	-37.58678	248	-47.0909
	249	-10.68061	249	-11.33008	249	21.89628	249	11.15497	249	-25.71433	249	-34.88471	249	-36.37088	249	-49.7431
	250	-10.18108	250	-11.95498	250	20.45503	250	8.9946	250	-28.07288	250	-36.90629	250	-34.59951	250	-49.60719
	251	-10.27769	251	-12.11333	251	19.76733	251	7.739041	251	-29.85266	251	-39.31371	251	-33.80424	251	-49.42921
	252	-10.38877	252	-11.30126	252	19.26989	252	6.859336	252	-30.43208	252	-40.11641	252	-34.18708	252	-53.32082
	253	-10.09122	253	-10.57906	253	19.01589	253	5.581524	253	-31.51076	253	-40.44468	253	-33.45612	253	-51.16416
	254	-10.62322	254	-11.59851	254	18.11175	254	3.652356	254	-32.91324	254	-39.03111	254	-33.2051	254	-49.60833
	255	-10.36497	255	-12.23958	255	17.04308	255	2.352353	255	-34.22844	255	-41.32727	255	-33.99603	255	-51.1452
	256	-10.58294	256	-12.10783	256	16.28758	256	2.084329	256	-33.89958	256	-44.57327	256	-34.69932	256	-51.81308
	257	-10.55748	257	-12.08216	257	14.93872	257	.8703816	257	-33.84724	257	-46.64619	257	-38.35633	257	-50.65668
	258	-10.75934	258	-10.74345	258	13.51126	258	.9882776	258	-34.38025	258	-47.2226	258	-38.10599	258	-52.33437
	259	-10.99134	259	-9.348644	259	12.306	259	.2491689	259	-34.55531	259	-46.51701	259	-39.20794	259	-53.91434
	260	-11.09748	260	-9.29011	260	10.34376	260	-.8134934	260	-35.86502	260	-47.01435	260	-42.29195	260	-53.88769
	261	-10.98127	261	-10.1696	261	8.418348	261	-1.604879	261	-36.95285	261	-47.75557	261	-42.93511	261	-54.8742
	262	-10.43521	262	-10.13093	262	7.081627	262	-1.466387	262	-36.50016	262	-48.6597	262	-43.99046	262	-56.48277
	263	-9.45009	263	-10.55846	263	5.543241	263	-1.892238	263	-35.94908	263	-47.24378	263	-43.02572	263	-54.85017
	264	-8.990488	264	-10.54099	264	2.402725	264	-5.186307	264	-36.58519	264	-46.84185	264	-42.43699	264	-50.89725
	265	-8.645613	265	-9.607341	265	.5882664	265	-8.126529	265	-36.52913	265	-43.8713	265	-42.67847	265	-51.59465
	266	-8.380759	266	-9.996492	266	-.9139339	266	-10.76502	266	-37.52981	266	-45.17613	266	-41.19757	266	-51.49746
	267	-7.800671	267	-10.33724	267	-3.346497	267	-13.54738	267	-37.26617	267	-45.77204	267	-39.08423	267	-50.28313
	268	-7.141188	268	-10.88374	268	-4.675477	268	-15.34172	268	-37.22694	268	-46.37852	268	-37.42287	268	-49.59995
	269	-6.824726	269	-9.967081	269	-6.104566	269	-16.67324	269	-37.24264	269	-47.0196	269	-34.93166	269	-51.08971
	270	-6.881393	270	-8.822374	270	-7.435338	270	-18.93707	270	-35.95458	270	-44.84637	270	-32.97111	270	-48.92158
	271	-7.866863	271	-8.732898	271	-8.58475	271	-22.17472	271	-35.21653	271	-43.98946	271	-30.87451	271	-47.90868
	272	-7.803617	272	-9.228828	272	-9.196224	272	-23.48857	272	-34.16648	272	-43.80264	272	-33.32603	272	-49.64764
	273	-8.486025	273	-10.36036	273	-9.715796	273	-25.12966	273	-33.13943	273	-43.10267	273	-31.16747	273	-46.16582
	274	-8.760152	274	-10.2977	274	-11.24292	274	-27.27058	274	-32.8017	274	-42.19683	274	-29.37669	274	-42.63235
	275	-8.555819	275	-8.774587	275	-12.60534	275	-28.37471	275	-32.69945	275	-38.49899	275	-32.6617	275	-46.35135
	276	-8.614908	276	-7.713386	276	-13.97414	276	-30.00719	276	-32.26174	276	-38.63181	276	-33.28832	276	-45.71637
	277	-8.408054	277	-7.158673	277	-15.26769	277	-32.44023	277	-32.64655	277	-40.27428	277	-32.51226	277	-43.76678
	278	-8.824114	278	-7.902039	278	-16.97756	278	-33.03934	278	-33.08677	278	-42.3123	278	-34.65951	278	-44.91655
	279	-8.05207	279	-8.401597	279	-18.86201	279	-33.73087	279	-32.0512	279	-42.86845	279	-36.226	279	-44.03931
	280	-7.694723	280	-10.08333	280	-20.51979	280	-36.19732	280	-30.34335	280	-39.88422	280	-35.91241	280	-42.3493
	281	-6.828254	281	-10.43939	281	-22.69423	281	-38.96187	281	-29.69997	281	-38.2241	281	-34.98991	281	-37.70446
	282	-6.443069	282	-10.09837	282	-24.34084	282	-40.51912	282	-29.92572	282	-36.26817	282	-37.03362	282	-36.89971
	283	-6.368346	283	-10.82463	283	-25.21912	283	-42.21423	283	-30.53913	283	-35.78025	283	-36.16878	283	-34.53091
	284	-6.16369	284	-11.6821	284	-25.56895	284	-42.48345	284	-29.93303	284	-35.41446	284	-36.6693	284	-34.86755
	285	-6.269708	285	-11.59043	285	-26.15704	285	-42.5354	285	-28.58959	285	-35.10375	285	-40.59805	285	-44.38816
	286	-5.850024	286	-10.68706	286	-26.59267	286	-42.87912	286	-26.99116	286	-34.15489	286	-39.53725	286	-48.70679
	287	-6.187385	287	-10.16194	287	-28.24759	287	-44.87086	287	-26.35562	287	-32.41721	287	-40.27697	287	-46.50726
	288	-6.92656	288	-10.17921	288	-29.79866	288	-48.10518	288	-27.21189	288	-32.92309	288	-38.16577	288	-45.75669
	289	-7.589498	289	-10.3803	289	-30.56092	289	-48.84682	289	-27.66193	289	-34.1195	289	-38.9427	289	-45.43266
	290	-8.504032	290	-10.81067	290	-32.27546	290	-49.9897	290	-28.23641	290	-34.75641	290	-36.3883	290	-43.8872
	291	-8.827852	291	-9.780569	291	-33.75993	291	-51.06525	291	-28.33529	291	-34.46278	291	-34.04098	291	-43.73178
	292	-9.233511	292	-8.929979	292	-35.67302	292	-51.1641	292	-27.09344	292	-31.40287	292	-35.05923	292	-47.45287
	293	-9.628483	293	-9.445204	293	-37.03883	293	-53.10746	293	-27.06325	293	-32.35468	293	-37.06589	293	-47.33418
	294	-9.537132	294	-10.22579	294	-38.38088	294	-54.56309	294	-26.33368	294	-33.74825	294	-36.83421	294	-47.06026
	295	-10.2182	295	-11.54644	295	-39.4082	295	-55.16412	295	-26.10273	295	-33.91179	295	-36.34118	295	-49.45796
	296	-10.32821	296	-11.83917	296	-39.25166	296	-54.30855	296	-25.49632	296	-35.21674	296	-39.5975	296	-50.63919
	297	-10.30558	297	-12.5508	297	-39.71917	297	-54.32752	297	-24.77427	297	-33.0953	297	-39.4861	297	-50.81266
	298	-10.39672	298	-12.22983	298	-40.02234	298	-53.95354	298	-25.27844	298	-32.22448	298	-38.21601	298	-51.55055
	299	-10.77736	299	-13.02145	299	-39.14422	299	-52.63031	299	-25.44103	299	-31.8725	299	-40.30254	299	-52.0796
	300	-10.34705	300	-14.19464	300	-39.12893	300	-52.67508	300	-26.1278	300	-33.36545	300	-39.56428	300	-50.57598
	301	-10.20264	301	-15.42865	301	-38.03149	301	-53.25271	301	-25.8913	301	-33.74649	301	-39.1232	301	-48.8516
	302	-10.44907	302	-15.957	302	-36.57265	302	-52.3643	302	-25.14547	302	-32.77081	302	-38.2776	302	-50.57294
	303	-10.68856	303	-15.33434	303	-35.38217	303	-51.20675	303	-25.17398	303	-31.6988	303	-37.58957	303	-47.32803
	304	-11.32631	304	-15.25783	304	-34.47803	304	-50.31409	304	-24.78798	304	-30.35894	304	-36.93247	304	-43.20068
	305	-12.05149	305	-15.49878	305	-33.78394	305	-49.40765	305	-25.41381	305	-30.84387	305	-37.35272	305	-44.19402
	306	-12.15734	306	-15.71824	306	-32.08701	306	-49.11698	306	-25.34443	306	-30.44056	306	-38.97538	306	-45.03231
	307	-12.79407	307	-16.30921	307	-32.4215	307	-50.81124	307	-25.01047	307	-31.49265	307	-37.33426	307	-40.8991
	308	-12.92734	308	-15.55125	308	-32.33723	308	-51.88276	308	-23.17395	308	-27.80639	308	-37.01995	308	-43.28661
	309	-13.02954	309	-14.83424	309	-32.71413	309	-52.1381	309	-22.94625	309	-28.13347	309	-36.68545	309	-43.96497
	310	-12.93001	310	-14.80098	310	-33.5138	310	-52.87424	310	-22.25045	310	-28.0467	310	-35.25583	310	-42.81053
	311	-12.97913	311	-15.49979	311	-35.21249	311	-53.5498	311	-21.28801	311	-28.397	311	-32.61293	311	-42.79994
	312	-12.4556	312	-15.34732	312	-36.15636	312	-53.7306	312	-21.68276	312	-27.83969	312	-31.19339	312	-43.66848
	313	-12.00743	313	-14.40928	313	-37.49426	313	-54.43111	313	-19.66422	313	-25.44743	313	-30.27236	313	-41.23939
	314	-11.58467	314	-14.34581	314	-39.48603	314	-57.00372	314	-19.34451	314	-24.81858	314	-28.48962	314	-40.42597
	315	-11.13046	315	-13.94336	315	-40.76715	315	-57.89812	315	-18.6065	315	-23.12269	315	-28.87309	315	-42.38057
	316	-10.61897	316	-14.14178	316	-41.7836	316	-58.73177	316	-18.22924	316	-24.571	316	-29.45947	316	-41.63279
	317	-10.15743	317	-13.87099	317	-42.4828	317	-59.52497	317	-17.75436	317	-25.02247	317	-29.01214	317	-38.14331
	318	-9.938383	318	-13.57415	318	-41.97568	318	-59.0732	318	-16.51398	318	-23.3057	318	-29.61712	318	-37.51799
	319	-9.607588	319	-12.23567	319	-41.59823	319	-58.47637	319	-16.30626	319	-21.80968	319	-31.36754	319	-37.62832
	320	-9.923606	320	-12.33959	320	-40.83744	320	-58.02878	320	-16.27999	320	-20.08854	320	-31.72995	320	-35.50357
	321	-10.56298	321	-12.26327	321	-40.98906	321	-58.5875	321	-17.2233	321	-18.81662	321	-32.39558	321	-34.48714
	322	-11.14433	322	-11.66258	322	-40.11212	322	-58.09634	322	-16.80496	322	-17.663	322	-33.98194	322	-35.7237
	323	-11.43104	323	-11.54793	323	-40.18217	323	-57.8792	323	-16.8534	323	-17.17471	323	-33.99742	323	-34.69231
	324	-11.79296	324	-11.16698	324	-41.39638	324	-59.11511	324	-16.25257	324	-18.4597	324	-32.45176	324	-33.33147
	325	-12.34417	325	-11.57297	325	-41.63499	325	-59.33946	325	-15.19877	325	-12.92971	325	-33.12672	325	-34.44361
	326	-12.80227	326	-11.93176	326	-42.50293	326	-60.79897	326	-16.24988	326	-13.50775	326	-35.81172	326	-35.65073
	327	-13.26251	327	-12.6338	327	-43.3476	327	-61.71888	327	-17.63002	327	-15.59062	327	-34.15552	327	-32.4698
	328	-13.6857	328	-13.0892	328	-44.66507	328	-61.45556	328	-18.1028	328	-19.26802	328	-33.64014	328	-33.1065
	329	-13.3914	329	-12.73022	329	-45.4279	329	-60.50474	329	-17.91716	329	-21.03377	329	-32.89122	329	-33.44693
	330	-13.14307	330	-12.86168	330	-45.77314	330	-60.28417	330	-17.62848	330	-20.07742	330	-30.23947	330	-31.952
	331	-12.91046	331	-12.88928	331	-47.09225	331	-60.95716	331	-18.0311	331	-19.10135	331	-30.77238	331	-31.57168
	332	-12.40845	332	-13.03928	332	-46.78928	332	-60.71905	332	-17.30134	332	-18.13109	332	-31.46581	332	-32.57065
	333	-11.86462	333	-13.57128	333	-46.64287	333	-61.24314	333	-18.21323	333	-17.53735	333	-32.81776	333	-34.13031
	334	-11.67591	334	-13.99732	334	-46.53914	334	-61.41447	334	-17.02621	334	-16.91157	334	-31.43427	334	-33.59824
	335	-12.02119	335	-14.11834	335	-45.19475	335	-60.22369	335	-15.94098	335	-16.72457	335	-32.30497	335	-36.97338
	336	-11.82235	336	-14.45883	336	-43.40495	336	-59.73732	336	-15.39887	336	-13.05244	336	-35.87308	336	-37.4409
	337	-12.51356	337	-15.61836	337	-42.96894	337	-60.14501	337	-14.27263	337	-11.26138	337	-35.25066	337	-34.80502
	338	-13.27303	338	-16.80318	338	-42.40335	338	-60.81437	338	-14.06498	338	-9.071275	338	-36.4813	338	-35.86265
	339	-14.05384	339	-16.9883	339	-40.73136	339	-59.57639	339	-13.96374	339	-9.658175	339	-35.85932	339	-37.4995
	340	-15.22235	340	-16.77011	340	-40.62627	340	-60.33801	340	-13.53624	340	-10.52448	340	-34.514	340	-34.28293
	341	-15.68802	341	-16.02125	341	-39.99328	341	-60.13372	341	-13.1229	341	-11.33819	341	-32.02712	341	-30.54226
	342	-15.95302	342	-15.77268	342	-39.88628	342	-60.26251	342	-10.84332	342	-12.24725	342	-33.23071	342	-30.63838
	343	-16.49285	343	-15.66446	343	-40.31036	343	-60.41993	343	-10.51897	343	-12.90734	343	-33.07195	343	-30.6938
	344	-16.64662	344	-16.20839	344	-40.68813	344	-60.99161	344	-10.75675	344	-13.49821	344	-33.70654	344	-30.52361
	345	-16.40404	345	-16.18378	345	-41.17958	345	-60.73718	345	-10.2914	345	-13.97574	345	-31.466	345	-30.81466
	346	-15.3587	346	-15.48206	346	-41.43031	346	-59.80798	346	-9.24462	346	-13.22493	346	-30.59179	346	-29.5357
	347	-14.71987	347	-14.60288	347	-42.83895	347	-61.08898	347	-8.797222	347	-12.02574	347	-28.46587	347	-26.04773
	348	-14.12556	348	-14.46237	348	-43.06738	348	-61.55077	348	-8.50643	348	-11.2526	348	-24.68516	348	-24.82098
	349	-13.7753	349	-14.96531	349	-43.74199	349	-62.25751	349	-8.861851	349	-8.815526	349	-22.66767	349	-24.59729
	350	-13.01166	350	-15.15509	350	-44.08798	350	-63.57825	350	-10.45564	350	-8.936353	350	-19.7675	350	-22.24091
	351	-12.58003	351	-14.63937	351	-43.97735	351	-62.97743	351	-11.32455	351	-11.72422	351	-17.81819	351	-20.24504
	352	-11.90047	352	-13.94909	352	-43.52434	352	-61.42121	352	-11.2836	352	-12.2303	352	-16.63665	352	-22.44067
	353	-10.83853	353	-12.88613	353	-42.98626	353	-59.11503	353	-9.853182	353	-11.5359	353	-14.69302	353	-21.68792
	354	-11.4016	354	-12.25028	354	-42.7298	354	-59.24146	354	-10.06088	354	-9.924389	354	-14.68176	354	-23.3071
	355	-10.84786	355	-12.32483	355	-42.13322	355	-60.14055	355	-9.355311	355	-9.122766	355	-16.2576	355	-28.21152
	356	-10.66557	356	-12.05785	356	-41.20878	356	-59.61129	356	-6.937766	356	-8.159737	356	-17.33903	356	-27.09352
	357	-11.36853	357	-12.96732	357	-40.74977	357	-59.6167	357	-6.470706	357	-8.336926	357	-15.05897	357	-23.62568
	358	-11.2752	358	-12.77782	358	-40.02293	358	-58.09579	358	-4.032166	358	-5.904304	358	-15.69871	358	-21.49725
	359	-11.78637	359	-11.90572	359	-39.73814	359	-56.67616	359	-2.831138	359	-2.583876	359	-18.30678	359	-21.85448
	360	-12.24525	360	-11.4563	360	-40.22081	360	-56.43229	360	-1.141691	360	-2.398121	360	-20.87913	360	-23.11851
	361	-12.40496	361	-12.91083	361	-40.15368	361	-56.06836	361	-.7512134	361	-2.039688	361	-22.16782	361	-23.81715
	362	-12.39453	362	-13.76976	362	-39.95363	362	-54.58097	362	1.195078	362	-1.819259	362	-22.44856	362	-26.16053
	363	-11.83498	363	-13.75613	363	-39.27291	363	-52.64242	363	1.33477	363	2.314191	363	-23.68032	363	-21.93939
	364	-11.70616	364	-13.71867	364	-39.69528	364	-53.80789	364	2.334496	364	5.185544	364	-22.62148	364	-20.13969
	365	-11.04841	365	-12.70205	365	-38.60656	365	-53.62513	365	1.906128	365	7.438284	365	-25.4422	365	-19.86111
	366	-10.5767	366	-13.2366	366	-37.23875	366	-53.52081	366	1.16125	366	3.212277	366	-25.74035	366	-21.33823
	367	-10.4464	367	-13.51503	367	-36.08389	367	-53.23317	367	.1358223	367	.9983889	367	-24.84105	367	-19.78998
	368	-10.12694	368	-13.34105	368	-34.15016	368	-51.89885	368	.4222921	368	.4079784	368	-23.61037	368	-21.88973
	369	-9.457805	369	-12.15299	369	-32.59111	369	-50.38837	369	.1496124	369	1.150276	369	-24.72709	369	-23.18943
	370	-9.086733	370	-11.47244	370	-31.12878	370	-50.6927	370	.6467396	370	3.179738	370	-24.27759	370	-23.93745
	371	-9.285473	371	-11.40086	371	-30.43597	371	-52.08679	371	-.3812075	371	3.028327	371	-22.80465	371	-24.24233
	372	-9.49368	372	-11.79693	372	-29.03151	372	-51.57133	372	-1.127279	372	-2.095436	372	-24.90485	372	-28.32848
	373	-9.376623	373	-12.34863	373	-28.73812	373	-51.66104	373	-1.14019	373	-2.981541	373	-23.2937	373	-29.43378
	374	-9.554127	374	-12.29216	374	-28.93844	374	-50.2925	374	-.5478877	374	-3.391629	374	-22.35067	374	-27.22953
	375	-9.929426	375	-11.48182	375	-29.1904	375	-49.38173	375	-.4956823	375	-2.041592	375	-26.21313	375	-27.19404
	376	-10.18972	376	-10.72597	376	-29.07922	376	-49.79115	376	-.6149091	376	-2.601132	376	-24.5567	376	-26.93441
	377	-9.92679	377	-10.34874	377	-29.04827	377	-50.00255	377	-.1145813	377	-3.328101	377	-27.45873	377	-23.23941
	378	-10.38566	378	-10.67783	378	-29.17697	378	-48.72382	378	-.615571	378	-6.366577	378	-27.21275	378	-24.52174
	379	-9.749461	379	-11.21126	379	-28.86075	379	-46.82011	379	.4237002	379	-6.163921	379	-30.06183	379	-24.89328
	380	-9.666308	380	-12.01819	380	-28.49098	380	-44.96009	380	2.098218E-02	380	-5.409184	380	-26.96183	380	-21.47239
	381	-9.091204	381	-12.22205	381	-28.37643	381	-45.14753	381	-.2261701	381	-4.185472	381	-26.31044	381	-20.87831
	382	-8.404128	382	-12.06081	382	-28.29702	382	-43.98799	382	-.7327256	382	-3.454254	382	-24.57084	382	-21.61792
	383	-7.828281	383	-12.04772	383	-27.8996	383	-44.22685	383	-1.731621	383	-3.154821	383	-25.81059	383	-19.73102
	384	-7.177351	384	-11.55799	384	-27.80648	384	-44.69289	384	-2.416519	384	-3.598204	384	-24.09685	384	-15.91546
	385	-7.003835	385	-11.68333	385	-27.68529	385	-43.77715	385	-1.662314	385	-1.951851	385	-24.01031	385	-16.63527
	386	-6.993295	386	-12.20546	386	-26.19985	386	-43.39419	386	-1.038217	386	.5451337	386	-22.49339	386	-16.95283
	387	-7.095724	387	-13.34367	387	-25.66016	387	-44.34853	387	7.006228E-02	387	2.783338	387	-21.8285	387	-12.82828
	388	-7.641901	388	-13.89001	388	-25.4178	388	-45.58052	388	-.1152506	388	.7058737	388	-21.26645	388	-14.86128
	389	-8.209379	389	-13.85999	389	-24.62799	389	-44.52068	389	.9002328	389	-.3415582	389	-19.32166	389	-15.6881
	390	-8.803408	390	-13.65535	390	-24.29687	390	-44.07781	390	1.853293	390	-2.580308	390	-16.87468	390	-16.50379
	391	-9.177803	391	-12.78735	391	-24.86782	391	-43.75297	391	3.212638	391	-1.82015	391	-14.5501	391	-11.20249
	392	-9.093967	392	-12.23809	392	-25.80716	392	-42.90174	392	4.315666	392	.7297671	392	-11.75581	392	-10.92786
	393	-9.495737	393	-11.57572	393	-27.26617	393	-42.43272	393	4.911828	393	1.810027	393	-12.03419	393	-9.571675
	394	-9.673235	394	-12.23209	394	-28.83726	394	-43.63374	394	5.395494	394	1.414604	394	-11.66785	394	-8.452174
	395	-9.574358	395	-12.92581	395	-30.20231	395	-44.05029	395	6.423965	395	2.344255	395	-14.23249	395	-12.45815
	396	-8.115848	396	-12.6109	396	-31.5072	396	-43.62699	396	7.441656	396	2.78693	396	-14.29963	396	-13.88675
	397	-7.600401	397	-12.14652	397	-32.21818	397	-44.05879	397	8.185592	397	6.124748	397	-14.17769	397	-10.41505
	398	-6.713278	398	-10.53854	398	-32.59511	398	-43.21997	398	8.293417	398	8.698002	398	-13.79764	398	-10.07447
	399	-5.707424	399	-10.15685	399	-32.29565	399	-42.50067	399	8.717432	399	10.35514	399	-14.23923	399	-9.463302
	400	-5.207187	400	-10.90231	400	-31.17165	400	-42.97489	400	7.668717	400	9.578635	400	-12.18415	400	-4.174651
	401	-4.208558	401	-10.95252	401	-30.30747	401	-42.68848	401	8.20746	401	9.663292	401	-11.65221	401	-2.571073
	402	-3.808273	402	-10.11318	402	-29.10813	402	-42.11391	402	8.152121	402	11.23971	402	-13.37537	402	-3.026578
	403	-3.53014	403	-8.695264	403	-27.20813	403	-42.39436	403	8.785767	403	12.52369	403	-14.55411	403	-4.488046
	404	-4.144833	404	-9.171047	404	-26.16904	404	-44.29384	404	9.213752	404	14.58193	404	-16.10638	404	-6.477583
	405	-3.820456	405	-9.853937	405	-25.07152	405	-44.32981	405	8.503507	405	13.27096	405	-17.91938	405	-8.933629
	406	-4.235963	406	-10.24327	406	-24.29368	406	-44.07726	406	8.330298	406	13.54157	406	-17.96259	406	-8.236923
	407	-4.832328	407	-10.7445	407	-23.54906	407	-45.15754	407	8.817793	407	12.44278	407	-14.96944	407	-4.424568
	408	-4.827432	408	-10.32172	408	-23.42796	408	-45.19737	408	10.18546	408	13.68104	408	-12.92289	408	-3.148772
	409	-4.645696	409	-10.20182	409	-23.32669	409	-44.67304	409	9.680035	409	14.9872	409	-14.25625	409	-6.952462
	410	-4.823354	410	-9.653724	410	-23.83249	410	-44.61119	410	8.88917	410	15.67334	410	-11.91804	410	-5.582013
	411	-4.591967	411	-9.596308	411	-24.13897	411	-43.65715	411	7.887433	411	14.14572	411	-11.35555	411	-4.397305
	412	-4.538237	412	-9.200147	412	-24.76345	412	-43.35169	412	7.243463	412	12.17653	412	-11.53308	412	-6.046594
	413	-4.168139	413	-9.772474	413	-25.1799	413	-43.11885	413	6.585906	413	10.95972	413	-10.43266	413	-4.824111
	414	-4.238037	414	-10.49645	414	-26.4082	414	-43.85917	414	6.407493	414	11.15238	414	-9.4098	414	-3.673254
	415	-4.233989	415	-11.13263	415	-26.83778	415	-41.84853	415	5.976267	415	11.59382	415	-10.17972	415	-5.270634
	416	-3.670076	416	-11.4556	416	-26.87207	416	-40.54815	416	4.950192	416	12.32829	416	-8.607096	416	-4.274635
	417	-2.91878	417	-11.31787	417	-27.43408	417	-40.75375	417	4.88361	417	10.64655	417	-10.31709	417	-1.981589
	418	-3.011239	418	-11.29493	418	-27.40108	418	-40.20832	418	5.534573	418	11.30033	418	-8.804202	418	-2.15662
	419	-3.068692	419	-9.738654	419	-27.27637	419	-39.54366	419	5.804689	419	12.66672	419	-11.30332	419	-2.756849
	420	-3.345536	420	-9.087232	420	-26.94914	420	-39.30696	420	7.072723	420	17.15581	420	-9.977027	420	1.151246
	421	-4.714125	421	-10.82679	421	-26.789	421	-40.12626	421	6.784898	421	17.82869	421	-10.67752	421	.5027429
	422	-5.102296	422	-12.14615	422	-26.6285	422	-39.89804	422	7.988433	422	18.31914	422	-11.81779	422	-.748792
	423	-5.55973	423	-13.17794	423	-26.64278	423	-39.81937	423	9.020962	423	18.32196	423	-10.90597	423	.4246949
	424	-5.774203	424	-12.42373	424	-27.59388	424	-39.48866	424	9.62187	424	18.70819	424	-10.07738	424	3.160332
	425	-5.497406	425	-10.49925	425	-28.04329	425	-39.23204	425	11.32949	425	20.84426	425	-11.13133	425	2.059839
	426	-4.286963	426	-9.308295	426	-28.27234	426	-39.67902	426	10.52164	426	20.56304	426	-11.60959	426	1.625804
	427	-4.269395	427	-9.173551	427	-28.59022	427	-40.53151	427	9.650091	427	19.53257	427	-10.88344	427	3.540345
	428	-4.514777	428	-9.887471	428	-29.51806	428	-40.86731	428	8.968431	428	17.24336	428	-8.704733	428	1.577309
	429	-3.29788	429	-10.53031	429	-29.85011	429	-40.50244	429	8.017337	429	15.26735	429	-8.904063	429	1.218717
	430	-2.787109	430	-10.97681	430	-30.77495	430	-39.99104	430	7.207191	430	13.59119	430	-7.039186	430	3.662872
	431	-2.389751	431	-10.95265	431	-31.90449	431	-41.61004	431	6.447351	431	13.86277	431	-5.834894	431	3.282537
	432	-1.951727	432	-10.87452	432	-32.50866	432	-41.56172	432	3.803745	432	12.40997	432	-7.755792	432	1.25727
	433	-2.147536	433	-11.41437	433	-32.28205	433	-43.25084	433	1.459834	433	10.11041	433	-6.178576	433	1.396248
	434	-1.969167	434	-11.81004	434	-30.99228	434	-44.4587	434	-.6520707	434	8.633396	434	-6.082374	434	1.779232
	435	-1.878284	435	-11.69961	435	-29.22825	435	-43.94091	435	-.7334439	435	7.299891	435	-6.374345	435	.2585198
	436	-1.623001	436	-11.39564	436	-28.44346	436	-42.70503	436	-1.973516	436	7.863917	436	-7.348228	436	1.548009
	437	-2.638266	437	-11.87706	437	-27.08172	437	-42.01467	437	-2.460608	437	8.173053	437	-7.810732	437	3.01193
	438	-3.183767	438	-12.71151	438	-26.94512	438	-43.97993	438	-2.893823	438	9.18136	438	-6.459578	438	2.464176
	439	-3.61496	439	-13.32532	439	-24.67676	439	-45.28778	439	-2.890873	439	8.486958	439	-5.31281	439	1.832213
	440	-4.534135	440	-14.26216	440	-24.07017	440	-46.83936	440	-2.850886	440	6.884518	440	-7.756676	440	5.136903
	441	-4.712493	441	-14.14964	441	-23.94391	441	-46.73758	441	-1.754453	441	8.080546	441	-4.773502	441	6.368207
	442	-5.342076	442	-13.57041	442	-23.49076	442	-44.59713	442	-8.270144E-06	442	9.22007	442	-6.491883	442	6.208738
	443	-6.12288	443	-13.74465	443	-23.70874	443	-43.66857	443	1.120668	443	8.727769	443	-6.319007	443	8.85067
	444	-6.658164	444	-14.61164	444	-23.31098	444	-43.00361	444	1.317606	444	8.87142	444	-4.530522	444	9.230459
	445	-6.353087	445	-15.53459	445	-23.45194	445	-41.76525	445	1.863642	445	6.91737	445	-4.413893	445	8.475006
	446	-6.094837	446	-15.27445	446	-23.22092	446	-40.26516	446	2.328857	446	8.021982	446	-6.075079	446	7.407865
	447	-6.159884	447	-15.20524	447	-24.76005	447	-40.62578	447	2.94308	447	9.347716	447	-3.682011	447	9.945447
	448	-5.181432	448	-15.00114	448	-25.51188	448	-40.97736	448	2.6844	448	8.482163	448	-2.461944	448	9.703248
	449	-5.312674	449	-14.8978	449	-26.12459	449	-39.91425	449	2.507479	449	8.623277	449	-2.94649	449	8.153704
	450	-4.715107	450	-15.58861	450	-26.71666	450	-40.51997	450	2.489543	450	7.870058	450	-.7488039	450	9.249004
	451	-4.310619	451	-15.11878	451	-27.24751	451	-40.95495	451	3.025043	451	8.790544	451	2.345199	451	8.525991
	452	-3.841216	452	-14.38008	452	-27.32166	452	-41.10614	452	3.277556	452	10.11641	452	.2499968	452	6.736342
	453	-3.704943	453	-12.96848	453	-26.93754	453	-40.91444	453	3.718061	453	12.32258	453	1.827446	453	7.504451
	454	-4.572461	454	-13.71097	454	-27.30813	454	-41.77219	454	2.489204	454	11.49477	454	3.468498	454	10.92955
	455	-4.966525	455	-14.46293	455	-28.5392	455	-43.52791	455	1.978192	455	8.969857	455	4.005459	455	9.986993
	456	-4.798803	456	-14.89692	456	-28.13963	456	-45.00011	456	1.904938	456	7.637999	456	1.657095	456	11.52866
	457	-4.69837	457	-14.15934	457	-29.29891	457	-47.80566	457	1.216399	457	6.735908	457	4.660107	457	14.84654
	458	-4.957142	458	-13.15591	458	-30.19789	458	-48.60769	458	2.516921	458	8.994886	458	3.409494	458	13.38123
	459	-5.245907	459	-12.23646	459	-31.82934	459	-48.54931	459	3.092928	459	10.7421	459	-.1439494	459	10.55215
	460	-5.267615	460	-11.97369	460	-33.25721	460	-48.61079	460	2.748971	460	11.87459	460	-.4099557	460	12.52965
	461	-5.382764	461	-11.63766	461	-35.17764	461	-49.22252	461	2.947167	461	10.54128	461	-1.12432	461	13.41822
	462	-4.82961	462	-10.61913	462	-36.14253	462	-48.50879	462	2.587234	462	8.69813	462	-2.136426	462	12.99858
	463	-4.606328	463	-9.399449	463	-37.06084	463	-48.08416	463	2.617016	463	7.033199	463	-1.846651	463	15.98774
	464	-4.52929	464	-9.107287	464	-38.58419	464	-49.21752	464	2.285245	464	6.15164	464	-1.302385	464	18.04375
	465	-4.888562	465	-9.519954	465	-38.85991	465	-49.91915	465	.7113522	465	7.544854	465	-.3147152	465	14.92836
	466	-5.306672	466	-10.96297	466	-39.11852	466	-50.43675	466	.105273	466	6.495682	466	-2.85443	466	13.5441
	467	-5.703075	467	-11.21733	467	-38.63684	467	-51.53573	467	-.7402314	467	4.773074	467	-1.882596	467	12.43047
	468	-5.933362	468	-11.61522	468	-37.64289	468	-51.10864	468	-1.301454	468	3.909346	468	-1.720883	468	11.48437
	469	-6.072745	469	-11.50398	469	-36.43591	469	-50.52098	469	-1.324801	469	3.66258	469	.7721573	469	9.83331
	470	-6.96374	470	-11.2903	470	-34.91577	470	-50.52831	470	-2.347002	470	3.728895	470	3.335753	470	12.10705
	471	-7.863417	471	-12.34304	471	-33.93661	471	-51.41367	471	-3.391778	471	.6579274	471	2.225788	471	13.1985
	472	-8.442109	472	-12.47633	472	-32.21875	472	-50.04681	472	-3.841122	472	-2.890547	472	3.279932	472	12.46116
	473	-8.193506	473	-13.19068	473	-30.56926	473	-49.27665	473	-5.605867	473	-3.650988	473	2.787029	473	13.77015
	474	-8.873793	474	-12.85691	474	-29.93328	474	-48.8302	474	-5.860797	474	-4.07541	474	2.680199	474	12.4965
	475	-9.212847	475	-11.64503	475	-29.62759	475	-46.81773	475	-6.039364	475	-2.562837	475	-.8343285	475	7.030365
	476	-9.921873	476	-11.54723	476	-29.82985	476	-47.5408	476	-6.137305	476	-.6878319	476	-.7460669	476	10.15614
	477	-10.78198	477	-13.58954	477	-29.54782	477	-48.50743	477	-6.79347	477	-2.322091	477	1.893443	477	14.21873
	478	-10.92208	478	-15.28185	478	-31.37948	478	-50.15833	478	-7.59564	478	-3.57614	478	1.226159	478	16.92546
	479	-10.80752	479	-14.81528	479	-32.08591	479	-50.74733	479	-6.570985	479	-3.393975	479	3.409751	479	17.41949
	480	-11.10789	480	-15.35389	480	-33.36395	480	-50.04718	480	-5.021842	480	-1.453952	480	1.124925	480	19.7493
	481	-10.27671	481	-15.30309	481	-34.6424	481	-50.44723	481	-4.703629	481	-1.723579	481	1.533237	481	17.36113
	482	-9.934315	482	-15.57838	482	-35.56936	482	-49.73197	482	-3.905013	482	-1.250097	482	-2.990415	482	10.46897
	483	-9.799767	483	-15.74454	483	-35.84077	483	-49.63237	483	-3.872555	483	-.7875617	483	-3.239138	483	12.52161
	484	-9.575706	484	-15.44394	484	-36.75691	484	-49.35546	484	-3.192917	484	-.909582	484	-2.131085	484	13.88738
	485	-9.369168	485	-15.67654	485	-36.63077	485	-48.06358	485	-2.243622	485	.6314846	485	-2.968541	485	11.58948
	486	-9.3809	486	-14.90553	486	-35.66052	486	-46.78216	486	-1.737524	486	2.595866	486	-3.320191	486	11.0679
	487	-10.41354	487	-15.53972	487	-35.57735	487	-46.89312	487	7.199273E-02	487	2.538127	487	-1.474553	487	12.32453
	488	-10.91936	488	-16.80331	488	-36.12503	488	-48.28306	488	.2286343	488	1.644815	488	.1029629	488	10.03126
	489	-11.14237	489	-17.07585	489	-34.724	489	-46.86217	489	6.186355E-02	489	1.37328	489	-.9151324	489	7.26628
	490	-11.95896	490	-17.29281	490	-34.53436	490	-45.95089	490	1.4217	490	1.18522	490	-.6672257	490	7.701449
	491	-12.14756	491	-16.53307	491	-34.33459	491	-45.27157	491	1.85145	491	2.929837	491	1.540108	491	8.679929
