# Supplementary material for: A single Musashi gene allele is sufficient to maintain mouse photoreceptor cells
Source: PLoS One. 2026 May 14;21(5):e0338576. doi: 10.1371/journal.pone.0338576 (PMC13175383; doi:10.1371/journal.pone.0338576)
Supplement: S3 File — (ZIP) [file pone.0338576.s012.zip › Supplementary_data_1_RawERG_data_and_R-code/data_files.csv]

File	Day	Type
./6th batch/D112_Msi TKO_CONE_082925.CSV	112	cone
./6th batch/D112_Msi TKO_ROD_082925.CSV	112	rod
./6th batch/D84_Msi TKO_ROD_080125.CSV	84	rod
./6th batch/D84_Msi TKO_CONE_080125.CSV	84	cone
./6th batch/D56_Msi TKO_CONE_070425.CSV	56	cone
./6th batch/D56_Msi TKO_ROD_070425.CSV	56	rod
./6th batch/D28_Msi TKO_CONE_060625.CSV	28	cone
./6th batch/D0_Msi TKO_CONE_050925.CSV	0	cone
./6th batch/D28_Msi TKO_ROD_060625.CSV	28	rod
./6th batch/D0_Msi TKO_ROD_050925.CSV	0	rod
./1st batch/D140_Msi TKO_CONE_051025.CSV	140	cone
./1st batch/D42_Msi TKO_ROD_020125.CSV	42	rod
./1st batch/D140_Msi TKO_ROD_051025.CSV	140	rod
./1st batch/D42_Msi TKO_CONE_020125.CSV	42	cone
./1st batch/D28_Msi TKO_CONE_011825.CSV	28	cone
./1st batch/D14_Msi TKO_CONE_010425.CSV	14	cone
./1st batch/D84_Msi TKO_ROD_031525.CSV	84	rod
./1st batch/D112_Msi TKO_CONE_041225.CSV	112	cone
./1st batch/D28_Msi TKO_ROD_011825.CSV	28	rod
./1st batch/D70_Msi TKO_ROD_030125.CSV	70	rod
./1st batch/D56_Msi TKO_CONE_021525.CSV	56	cone
./1st batch/D112_Msi TKO_ROD_041225.CSV	112	rod
./1st batch/D0_Msi TKO_CONE_122124.CSV	0	cone
./1st batch/D0_Msi TKO_ROD_122124.CSV	0	rod
./1st batch/D70_Msi TKO_CONE_030125.CSV	70	cone
./1st batch/D14_Msi TKO_ROD_010425.CSV	14	rod
./1st batch/D84_Msi TKO_CONE_031525.CSV	84	cone
./1st batch/D56_Msi TKO_ROD_021525.CSV	56	rod
./2nd batch/D140_Msi TKO_CONE_060625.CSV	140	cone
./2nd batch/D56_Msi TKO_CONE_031325.CSV	56	cone
./2nd batch/D112_Msi TKO_CONE_050825.CSV	112	cone
./2nd batch/D42_Msi TKO_CONE_022725.CSV	42	cone
./2nd batch/D84_Msi TKO_ROD_041025.CSV	84	rod
./2nd batch/D112_Msi TKO_ROD_050825.CSV	112	rod
./2nd batch/D140_Msi TKO_ROD_060625.CSV	140	rod
./2nd batch/D28_Msi TKO_CONE_021325.CSV	28	cone
./2nd batch/D42_Msi TKO_ROD_022725.CSV	42	rod
./2nd batch/D56_Msi TKO_ROD_031325.CSV	56	rod
./2nd batch/D0_Msi TKO_ROD_011625.CSV	0	rod
./2nd batch/D28_Msi TKO_ROD_021325.CSV	28	rod
./2nd batch/D14_Msi TKO_CONE_013025.CSV	14	cone
./2nd batch/D14_Msi TKO_ROD_013025.CSV	14	rod
./2nd batch/D0_Msi TKO_CONE_011625.CSV	0	cone
./2nd batch/D84_Msi TKO_CONE_041025.CSV	84	cone
./3rd batch/D112_Msi TKO_CONE_061525.CSV	112	cone
./3rd batch/D84_Msi TKO_CONE_051825.CSV	84	cone
./3rd batch/D112_Msi TKO_ROD_061525.CSV	112	rod
./3rd batch/D56_Msi TKO_ROD_042025.CSV	56	rod
./3rd batch/D56_Msi TKO_CONE_042025.CSV	56	cone
./3rd batch/D14_Msi TKO_CONE_030925.CSV	14	cone
./3rd batch/D84_Msi TKO_ROD_051825.CSV	84	rod
./3rd batch/D0_Msi TKO_CONE_022325.CSV	0	cone
./3rd batch/D28_Msi TKO_ROD_032325.CSV	28	rod
./3rd batch/D14_Msi TKO_ROD_030925.CSV	14	rod
./3rd batch/D28_Msi TKO_CONE_032325.CSV	28	cone
./3rd batch/D0_Msi TKO_ROD_022325.CSV	0	rod
./5th batch/D112_Msi TKO_ROD_082625.CSV	112	rod
./5th batch/D84_Msi TKO_ROD_072925.CSV	84	rod
./5th batch/D84_Msi TKO_CONE_072925.CSV	84	cone
./5th batch/D28_Msi TKO_CONE_060525.CSV	28	cone
./5th batch/D28_Msi TKO_ROD_060525.CSV	28	rod
./5th batch/D112_Msi TKO_CONE_082625.CSV	112	cone
./5th batch/D56_Msi TKO_ROD_070125.CSV	56	rod
./5th batch/D0_Msi TKO_CONE_050625.CSV	0	cone
./5th batch/D56_Msi TKO_CONE_070125.CSV	56	cone
./5th batch/D0_Msi TKO_ROD_050625.CSV	0	rod
./4th batch/D112_Msi TKO_CONE_080925.CSV	112	cone
./4th batch/D84_Msi TKO_ROD_071225.CSV	84	rod
./4th batch/D84_Msi TKO_CONE_071225.CSV	84	cone
./4th batch/D56_Msi TKO_CONE_061425.CSV	56	cone
./4th batch/D112_Msi TKO_ROD_080925.CSV	112	rod
./4th batch/D0_Msi TKO_ROD_041925.CSV	0	rod
./4th batch/D56_Msi TKO_ROD_061425.CSV	56	rod
./4th batch/D0_Msi TKO_CONE_041925.CSV	0	cone
./4th batch/D28_Msi TKO_ROD_051725.CSV	28	rod
./4th batch/D28_Msi TKO_CONE_051725.CSV	28	cone
