# Supplementary material for: A single Musashi gene allele is sufficient to maintain mouse photoreceptor cells
Source: PLoS One. 2026 May 14;21(5):e0338576. doi: 10.1371/journal.pone.0338576 (PMC13175383; doi:10.1371/journal.pone.0338576)
Supplement: S3 File — (ZIP) [file pone.0338576.s012.zip › Supplementary_data_1_RawERG_data_and_R-code/erg_v3.1.1_meta_freeezePDE.r]

library(tidyr)
library(dplyr)
library(ggplot2)
library(ggbeeswarm)
library(rstatix)
library(ggtext)
# library(digest)
 library(stringr)

select_ERG_reader<-function(f){
  annLines<-readLines(f, n=1)
  if (grepl("^Information",annLines)){
    readERG2(f)
    }
  else if (grepl("^Header",annLines)){
    readERG1(f)
    }
  else {
    return(NULL)
  }
  
}

readERG1<-function(f){

  raw.table<-read.table(f,sep="\t",header=F, comment.char = "", na.strings = c("", "NA"))
  
  # experiment Header Table
  startCol<-which(raw.table[1,]=="Header Table")
  endCol<-startCol+1
  header<-raw.table[3:nrow(raw.table),startCol:endCol] %>% drop_na()
  colnames(header)<-raw.table[2,startCol:endCol]
  exp.info<-as.list(header$Value)
  names(exp.info)<-header$Parameter
  exp.info$`Date performed`<-exp.info$`Date performed` %>% as.POSIXct(.,tz="",format="%m/%d/%Y %I:%M:%S %p")
  
  # Light Stimulus Table
  startCol<-which(raw.table[1,]=="Stimulus Table")
  endCol<-startCol+2
  lightIntensity<-raw.table[3:nrow(raw.table),startCol:endCol] %>% drop_na() 
  colnames(lightIntensity)<-raw.table[2,startCol:endCol]
  lightIntensity$Step<-as.numeric(lightIntensity$Step)
  colnames(lightIntensity)<-c("Step","Description","Light Flux")
  photopicStart<-which(grepl("photopic",lightIntensity$Description))
  lightIntensity$Type<-"rod"
  lightIntensity[photopicStart:nrow(lightIntensity),"Type"]<-"cone"
  lightIntensity$`Light Intensity`<-gsub("[A-z ]","",lightIntensity$Description) %>% as.numeric()
  lightIntensity$`Light Flux`<-as.numeric(lightIntensity$`Light Flux`)
  
  steps<-as.numeric(exp.info$Steps)
  channels<-as.numeric(exp.info$Channels)
  
  my.expData<-vector('list',length=steps)
  for (step in 1:steps){
    startCol<-which(raw.table[2,]==paste("Step",step,sep=" "))
    endCol<-startCol+channels
    my.expData[[step]]<-raw.table[4:nrow(raw.table),startCol:endCol] %>% 
      na.omit() %>% sapply(.,as.numeric) %>% as_tibble()
    colnames(my.expData[[step]])<-c("time","Right","Left")
    
    #normalize to zero using -10 to 0 median signal
    tmp<-my.expData[[step]][(my.expData[[step]]$time>=(-10) & my.expData[[step]]$time<=0),2:ncol(my.expData[[step]])]
    zeroT<-apply(tmp,2,function(x) median(x,na.rm=T))
    my.expData[[step]][,2:ncol(my.expData[[step]])]<-sweep(my.expData[[step]][,2:ncol(my.expData[[step]])],2,zeroT, FUN='-')
    
    my.expData[[step]]<-my.expData[[step]] %>% gather("Eye","uV", -time)
    my.expData[[step]][,"StepNo"]<-step
    my.expData[[step]][,c("Type","Light Intensity","Light Flux")]<-lightIntensity[lightIntensity$Step==step,c("Type","Light Intensity","Light Flux")]
  }
  
  my.expData<-bind_rows(my.expData)
  my.expData$AnimalID<-exp.info$`First Name`
  my.expData$Protocol<-exp.info$Protocol
  my.expData$TestTime<-as.Date(exp.info$`Date performed`)
  my.expData$TestDate<-as.Date(exp.info$`Date performed`,format='%b/%d/%Y')
  my.expData$file<-f
  # the other ERG machine we use, generates "unique" experiment numbers. This is an experiment number generator
  my.expData<-my.expData %>% unite(exp, c("TestTime", "AnimalID","Eye", "StepNo"),remove=F) #%>% mutate(exp=digest2int(exp))
  return(my.expData)
  ##
}

readERG2<-function(f){
  annLines<-readLines(f, n=11)
  ann<-do.call(rbind,lapply(annLines[2:11], function(x) unlist(strsplit(x, ','))))
  colnames(ann)<-unlist(strsplit(annLines[1],','))
  rownames(ann)<-ann[,2]
  ann<-ann[,-c(1,seq(2, ncol(ann), by=2))]
  ann<-as.data.frame(t(ann),stringsAsFactors=F)
  colnames(ann)<-c("AnimalID","Session","Strain","StudyProtocolNo","Birthdate",      
                   "TestDate","TestTime","Protocol","StepNo","Label")
  ann$AnimalID<-sapply(ann$AnimalID,function(x) unlist(strsplit(as.character(x),split="[ ()]"))[1])
  ann$TestTime<-as.POSIXct(paste(ann[,'TestDate'],ann[,'TestTime']),format="%b/%d/%Y %H:%M:%S")
  ann$Birthdate<-as.Date(ann[,'Birthdate'],format='%b/%d/%Y')
  ann$TestDate<-as.Date(ann[,'TestDate'],format='%b/%d/%Y')
  ann$Protocol<-trimws(ann$Protocol)
  
  byLineData<-readLines(f)
  byLineData<-byLineData[-c(1:(grep('Wave Data',byLineData)-1))]
  my.expData<-read.table(textConnection(byLineData),header=T, sep=',',stringsAsFactors=F)
  my.expData[,1]<-my.expData[,2]
  my.expData<-my.expData[,-seq(2, ncol(my.expData), by=2)]
  colnames(my.expData)[1]<-'time'
  cNames<-sapply(colnames(my.expData)[2:ncol(my.expData)], function(x) unlist(strsplit(x,'X|\\.'))[2])
  colnames(my.expData)[2:ncol(my.expData)]<-cNames 
  

  #normalize to zero using -10 to 0 median signal
  tmp<-my.expData[(my.expData$time>=(-10) & my.expData$time<=0),2:ncol(my.expData)]
  zeroT<-apply(tmp,2,function(x) median(x,na.rm=T))
  my.expData[,2:ncol(my.expData)]<-sweep(my.expData[,2:ncol(my.expData)],2,zeroT, FUN='-')
  
  # convert to one record per line
  my.expData<-gather(my.expData,key='exp',value = 'uV',-time, factor_key=F)
  m<-match(my.expData$exp,rownames(ann))
  my.expData<-cbind(my.expData,ann[m,])
  my.expData$file<-f

  
  my.expData[my.expData$Protocol %in% c('ABI RODS','ABI ROD'),'Type']<-'rod'
  my.expData[my.expData$Protocol %in% c('CONE PHOTOPIC SARO','SARO PHOTOPIC CONE','CONE PHOTOPIC SARO','SARO LAB CONE 10-26-11'),'Type']<-'cone'
  my.expData$StepNo<-as.numeric(as.character((my.expData$StepNo)))
  
  my.expData<-left_join(my.expData,lightIntensityCalibration,by=c("StepNo"="Step","Type"="Type"))
  
  colnames(my.expData)[colnames(my.expData)=='Label']<-'Eye'
  my.expData$Eye<-as.character(my.expData$Eye)
  my.expData$Eye[my.expData$Eye=='L']<-'Left'
  my.expData$Eye[my.expData$Eye=='R']<-'Right'
  my.expData$Eye<-as.factor(my.expData$Eye)  
  my.expData<- my.expData %>% select(-c("Session","Strain","StudyProtocolNo","Birthdate"))
  
  my.expData <- na.omit(my.expData)
  return(my.expData)
}


## takes a vector containing punctuation separated values and splits them into key-values. 
## New table is created by performing dplyr::gather so that 
## requires namesvector element to extract keys and value vector element to extract values
#  length after splitting of keys must match length of values

metaExtract<-function(dataVect, #named vector
                      names, # either a character vector or a name of element in dataVect that can be split to produce a character vector
                      valuesField, # field with values that need to be split
                      excludeVect= NULL, # vector of column names that should be excluded by dplyr::gather
                      namesSep=";",
                      valuesSep=";",
                      gatherKey="Gene",
                      gatherValue="Genotype"){
  if (is.null(excludeVect)){
    excludeVect= names(dataVect)[names(dataVect) != valuesField]
  }
  if(length(names)==1){
    names<-unlist(strsplit(as.character(dataVect[names]),namesSep))
  }
  regexPattern<-paste(rep("([[:alnum:]:+-]+)",length(names)),collapse=valuesSep)
  output<-extract(dataVect,valuesField,names,regex=regexPattern)
  output<-gather(output,key="_Key",value="_Value", -any_of(excludeVect))
  colnames(output)[colnames(output)=="_Key"]<-gatherKey
  colnames(output)[colnames(output)=="_Value"]<-gatherValue
  return(output)
}

readMeta<-function(metaFile, is.groupData=F){

  animalData<-read.table(metaFile,header=T,sep=',',stringsAsFactors = F)
  geneData<-bind_rows(lapply(1:nrow(animalData),function(x) metaExtract(animalData[x,]
                                                                        ,"Genes"
                                                                        ,"Alleles"
                                                                        # ,excludeVect=exclude
  )))
  geneData<-bind_rows(lapply(1:nrow(geneData),function(x) metaExtract(geneData[x,],
                                                                      names=c("Allele1","Allele2"),
                                                                      #excludeVect=exclude,
                                                                      gatherKey ="alleleNum", 
                                                                      gatherValue = "Allele",
                                                                      valuesField = "Genotype",
                                                                      valuesSep=":")))
  geneData<-bind_rows(lapply(1:nrow(geneData),function(x) metaExtract(geneData[x,],
                                                                      names="Experiment",
                                                                      #excludeVect=c("AnimalID","Sex","DoB","Genes","Alleles","knockout"),
                                                                      gatherKey ="Experiments",
                                                                      gatherValue = "Treatments",
                                                                      valuesField = "Treatment",
                                                                      valuesSep=";")))
  
  if (is.groupData){

    geneData<-geneData[,c("Name", "is.baseline", "Gene", "alleleNum", "Allele","Experiments","Treatments")]
    return(geneData=geneData)
  }
  else{
    geneData<-geneData[,c("AnimalID","Gene","alleleNum","Allele","Experiments","Treatments")]
    animalData<-animalData %>% mutate(AnimalID=as.character(AnimalID))
    return(list(animalData=animalData,geneData=geneData)) #, expData=expData))
  }
}


decoratePlot<-function(vp, ...){
  customPar<-list(...)
  if (!is.null(customPar$title)){
    vp<-vp + labs(title=customPar$title)
    customPar$title<-NULL
  }
  if (!is.null(customPar$subtitle)){
    vp<-vp + labs(subtitle=customPar$subtitle)
    customPar$subtitle<-NULL
  }
  if (!is.null(customPar$ylim)){
    vp<-vp + scale_y_continuous(limits = customPar$ylim)
    customPar$ylim<-NULL
  }
  if (!is.null(customPar$xlim)){
    vp<-vp + scale_x_continuous(limits = customPar$xlim)
    customPar$xlim<-NULL
  }  
  if (!is.null(customPar$gridRowLabs)){
    vp<-vp + scale_x_continuous(limits = customPar$xlim)
    customPar$xlim<-NULL
  }    
  
  if (length(customPar)!=0){
    extraPars=paste(names(customPar),collapse=",")
    warnmsg=paste("The following parameters have been ignored: ",extraPars)
    warning(warnmsg)
  }
  return(vp)
}


violPlot<-function(data,
                   plotType="Violin", #Violin or Boxplot
                   themeCust=theme_cust(),
                   groupingVar='Genotype',
                   xVar=groupingVar,
                   yVar='uV', 
                   dataPoints=T, 
                   shape='Eye',
                   facetType='Wrap',
                   gridRows='Light Intensity',
                   gridCols='Day',
                   xLabels=NULL,
                   colorLabels=xLabels,
                   rowLabs=NULL,
                   colLabs=NULL,
                    ...){ #title, subtitle, yAxisLab, xAxisLab
  
  customPar<-list(...)
  data$Day<-as.factor(data$Day)
  
  data$`Light Intensity`<-as.factor(data$`Light Intensity`)
  if (is.null(rowLabs)){
    rowLabs=paste(gridRows,unlist(unique(data[,gridRows])), sep=":")
    names(rowLabs)<-unlist(unique(data[,gridRows]))
  }
  if (is.null(colLabs)){
    colLabs=paste(gridCols,unlist(unique(data[,gridCols])),sep=":")
    names(colLabs)<-unlist(unique(data[,gridCols]))
  }

  vp<-data %>% 
    ggplot(aes(x=.data[[xVar]], y=.data[[yVar]], group=.data[[groupingVar]])) +
    themeCust
  
  if (plotType == "Violin") {
    vp<-vp + geom_violin(scale='width', aes(color=.data[[groupingVar]], fill=.data[[groupingVar]]) ) 
  }
  else if (plotType == "Boxplot") {
    vp <- vp + geom_boxplot(aes(color=.data[[groupingVar]], fill=.data[[groupingVar]]), outlier.shape = NA )
  }
  
  
  if (dataPoints) {
    vp<-vp+geom_quasirandom(varwidth=T, method='tukeyDense', aes_string(shape=shape))
  }
  if (!is.null(customPar$title)){
    vp<-vp + labs(title=customPar$title)
  }
  if (!is.null(customPar$subtitle)){
    vp<-vp + labs(subtitle=customPar$subtitle)
  }
  if (!is.null(customPar$ylim)){
    vp<-vp + ylim(customPar$ylim)
  }
  if (!is.null(customPar$xlim)){
    vp<-vp + xlim(customPar$xlim)
  }  
  if (customPars$xAxisLab == "none"){
    vp<-vp +
      theme()
  }
  
  if (is.null(xLabels) || !is.factor(data[[xVar]])){
    vp<-vp + 
      #scale_color_viridis_d(option = "turbo", alpha=0.4) +
      #scale_fill_viridis_d(option = "turbo", alpha=0.4) +
      theme(
        axis.text.x=element_blank()
      )
  }
  else if (!is.null(xLabels) && is.factor(data[[xVar]])){
    vp<-vp + 
      #scale_color_viridis_d(option = "turbo", alpha=0.4, labels=xLabels) +
      #scale_fill_viridis_d(option = "turbo", alpha=0.4,labels=xLabels) +
      scale_x_discrete(labels=xLabels)
  }
  
  if (is.null(colorLabels) || !is.factor(data[[xVar]])){
    vp<-vp + 
      scale_color_viridis_d(option = "turbo", alpha=0.4, guide="none") +
      scale_fill_viridis_d(option = "turbo", alpha=0.4, guide="none") 
      # theme(
      #   axis.text.x=element_blank()
      # )
  }
  else if (!is.null(colorLabels) && is.factor(data[[xVar]])){
    vp<-vp + 
      scale_color_viridis_d(option = "turbo", alpha=0.4, labels=colorLabels) +
      scale_fill_viridis_d(option = "turbo", alpha=0.4,labels=colorLabels) 
      # scale_x_discrete(labels=xLabels)
  }
  #vp<-vp+facet_grid(Day ~ `Light Intensity`, labeller=label_value)
 # gridLayout<-paste(gridRows," ~ ",gridCols,sep=" ")

  vp<-vp+
    facet_grid(rows=vars(.data[[gridRows]]),
               cols=vars(.data[[gridCols]]),
               scales=("free_y"), labeller=as_labeller(c(rowLabs,colLabs)))

  return(vp)
}


# Returns time from expData of the data points from the refCol column of subset
getTime<-function(expData,subset,refCol='uV',sign=(-1)){
  expTime<-vector("list",nrow(subset))
  for (i in 1:nrow(subset)){
    dP<-filter(expData,exp==subset[[i,'exp']]
               & StepNo==subset[[i,'StepNo']]
               & uV==sign*subset[[i,refCol]])
    expTime[i]<-dP$time
  }
  return(unlist(expTime))
}

theme_cust<-function(){
  theme_light()+
    theme(
      axis.line = element_line(color = 'black', size = 1),
      axis.ticks = element_line(color = 'black', size = 1),
      strip.text = element_text(
        family="Arial", size = 16, color="black", face = "bold"
      ),
      axis.text.y = element_text(
        family="Arial", size = 14, color="black",face = "bold"
      ),
      axis.text.x = element_text(
        family="Arial", size = 14, color="black",face = "bold"
      ),
      axis.title=element_text(
        family="Arial", size=16, face="bold"
      ),
      plot.title=element_text(
        family="Arial", size=20, face="bold"
      ),
      legend.title=element_text(
        size = 14, color="black", face = "bold"
      ),
      legend.text=element_text(
        family="Arial", size = 14, color="black", face = "italic"
      ),
      strip.background = element_rect(fill=NA)
    )
}


mapGenotypes<-function(data, metaData){
  data$Genotype<-factor(NA, levels=unique(metaData$groupData$Name))
  for (grp in unique(metaData$groupData$Name)){
    my.Group<-filter(metaData$groupData,Name==grp)
    my.Animals<-group_by(metaData$geneData, AnimalID) %>% 
      filter(all(Gene %in% my.Group$Gene), all(my.Group$Gene %in% Gene)) %>%
      filter(all(Treatments %in% my.Group$Treatments), all(my.Group$Treatments %in% Treatments)) 
    # print(grp)
    #print(my.Group[my.Group[,"Gene"]==Gene, "Allele"])
    # print( my.Animals %>%  pull(AnimalID) %>% unique() )
    # m= my.Animals %>%
      # group_by(AnimalID, Gene) %>%
      # summarise(pass=all(Allele %in% my.Group[my.Group[,"Gene"]==Gene, "Allele"]) &
      #             all(my.Group[my.Group[,"Gene"]==Gene, "Allele"] %in% Allele)) 
    # print(m)
    my.Animals<-my.Animals %>%
      group_by(AnimalID, Gene) %>%
      summarise(pass=all(Allele %in% my.Group[my.Group[,"Gene"]==Gene, "Allele"]) &
                            all(my.Group[my.Group[,"Gene"]==Gene, "Allele"] %in% Allele)) %>% 
      group_by(AnimalID) %>% summarise(pass = all(pass)) %>%
      filter(pass) %>% dplyr::select(AnimalID) %>% unique() %>% unlist()
    # print(my.Animals)
    data[data$AnimalID %in% my.Animals, "Genotype"]<-grp
  }
  return(data)
}


ERGtrace<-function(data, 
                   themeCust=theme_cust(),
                   plotType="line", #options - line, smooth, errorbar, pointrange, linerange
                   facetType='Wrap',
                   facetBy='Day', 
                   colorBy='Eye', 
                   md=metaData,
                   gridRows='Genotype',
                   gridCols='Day',
                   rowLabs=NULL,
                   colLabs=NULL,
                   colorLabs=NULL,
                   colorOption='A',
                   title=NULL){
  
  data<- data %>% mapGenotypes(md) 
  data$Day<-as.factor(data$Day)
  if (is.null(rowLabs)){
    rowLabs=paste(gridRows,unique(data[,gridRows]), sep=":")
    names(rowLabs)<-unique(data[,gridRows])
  }
  if (is.null(colLabs)){
    colLabs=paste(gridCols,unique(data[,gridCols]),sep=":")
    names(colLabs)<-unique(data[,gridCols])
  }
  
  if (plotType %in% c("line","smooth")){
    ergPlot<- data %>% 
      ggplot(aes(x=time, y=uV, color=.data[[colorBy]])) +
      theme_cust()
  }

  if (plotType %in% c("errobar","pointrange","linerange")){
    meanData<- data %>% 
      group_by(Genotype,Day,`Light Intensity`, time) %>%
      summarise(stdErr=sd(uV)/sqrt(n()), stdDev=sd(uV),uV=mean(uV))
    ergPlot<- meanData %>% 
      ggplot(aes(x=time, y=uV, ymin=uV-stdErr, ymax=uV+stdErr, color=.data[[colorBy]])) +
      theme_cust()
  }  
  
  if (plotType == "line"){
    ergPlot<- ergPlot + geom_line(aes(group=interaction(Eye, AnimalID),linetype=Eye))
  }
  else if (plotType == "smooth"){
    ergPlot<- ergPlot + geom_smooth(aes(group=interaction(Day,Genotype)), 
                                    method="gam",
                                    formula = y ~ s(x, bs = "cs", fx = TRUE, k = 50))
  }
  else if (plotType == "pointrange"){
   ergPlot<- ergPlot + 
     geom_point(size=0.2) +
     geom_linerange(alpha=0.3)
  }
  else if (plotType == "errorbar"){
    ergPlot<- ergPlot + geom_errorbar(alpha=0.3)
  }
  else if (plotType == "linerange"){
    ergPlot<- ergPlot + geom_linerange(alpha=0.3)
  }
  else { return(NULL) }
  
  if (!is.null(colorLabs)){
    ergPlot<-ergPlot+scale_color_viridis_d( labels=colorLabs, option=colorOption)
  }
  else{
    ergPlot<-ergPlot+scale_color_viridis_d(option=colorOption)
  }
  if (!is.null(title)){
    ergPlot<-ergPlot+labs(title=title)
  }
  if (facetType=='Wrap'){
    ergPlot<-ergPlot +
      facet_wrap(~ .data[[facetBy]])
  }
  else if (facetType=='Grid'){
    ergPlot<-ergPlot +
      facet_grid(rows=vars(.data[[gridRows]]), 
                 cols=vars(.data[[gridCols]]),
                 labeller=as_labeller(c(rowLabs,colLabs)))+
      theme(
        strip.text = element_markdown(),
        legend.text = element_markdown()
      )
     # facet_grid(rows=.data[[gridRows]], cols=.data[[gridCols]])
  }
  return(ergPlot)
}


##

## files and folders 
setwd(dirname(rstudioapi::getActiveDocumentContext()$path))
ergFolder=''
dataFiles = 'data_files.csv'
genotypesData = "genotypes2.csv"
groupsData = "groups.csv"
lightIntensity = "Light_intensity_calibration.csv"


## Read data and metadata
files<-read.table(dataFiles, header = T, stringsAsFactors = F,sep=',', comment.char = "#")

lightIntensityCalibration<-read.table(lightIntensity,header = T, check.names = F, stringsAsFactors = F,sep=',')

metaData<-readMeta(genotypesData)

metaData$groupData<-readMeta(groupsData,is.groupData = T)

expData<-vector('list',length=nrow(files))


for (f in 1:nrow(files)){
  expData[[f]]<-select_ERG_reader(files[f,'File'])
  expData[[f]][,'Day']<-rep(files[f,'Day'],nrow(expData[[f]]))
}


expData<-bind_rows(expData)
expData<-left_join(expData,metaData[["animalData"]][,c("AnimalID","DoB")], by="AnimalID")
expData <- expData %>% filter(AnimalID %in% metaData$animalData$AnimalID, !(Day %in% c(42, 70,140))) # days 42,70 and 140 removed due to incomplete data sets


dim(expData)


####
# Plot ERG traces.


# average ERG trace with error bar
pScotopic = expData %>% 
  filter( Day %in% c(0,28,56,84,112), time<200, `Light Intensity`== -12) %>% 
  ERGtrace( colorBy = "Genotype", facetType = 'Grid', 
            colorOption='turbo', title='Scotopic', plotType = "pointrange")

pScotopic +
  scale_color_manual(name = "Genotype", values=c("#3B276DFF", "#920B01FF", "#467DF4FF", "#F46717FF"))+
  facet_grid(Genotype ~ Day, labeller = labeller(Genotype = label_value, Day = label_both))+
  theme(
    legend.position = "none", #legend.key.spacing.y = unit(5, "pt"),
    strip.text.y = element_text(size =12) #element_blank()
  )+
  labs(y="Amplitude (\u00B5V)", x="Time (\u00B5s)")


pPhotopic = expData %>% 
  filter(Day %in% c(0,28,56,84,112), time<200, `Light Intensity`== 3) %>% 
  ERGtrace( colorBy = "Genotype",  facetType = 'Grid', 
            colorOption='turbo', title='Photopic', plotType = "pointrange")

pPhotopic +
  scale_color_manual(name = "Genotype", values=c("#3B276DFF", "#920B01FF", "#467DF4FF", "#F46717FF"))+
  facet_grid(Genotype ~ Day, labeller = labeller(Genotype = label_value, Day = label_both))+
             theme(
               legend.position = "none", #legend.key.spacing.y = unit(5, "pt"),
               strip.text.y = element_text(size =14) #element_blank()
             )+
               labs(y="Amplitude (\u00B5V)", x="Time (\u00B5s)")


# Awave intensity (minimum of the curve)
Awave<-filter(expData,time<100 & time>8) %>% 
  group_by(exp,Day,AnimalID,Eye,Type,`Light Intensity`,`Light Flux`,TestTime) %>%
  summarise(uV=min(uV))
Awave[Awave$uV>0,'uV']<-0

# B-wave intensity - difference between minimum and maximum of the curve.
Bwave<-filter(expData, time>10 & time<200) %>% 
  group_by(exp,Day,AnimalID,Eye,Type,`Light Intensity`,`Light Flux`,TestTime) %>% 
  summarise(uVmax=max(uV),uV=max(uV)-min(uV))


# define control animal group for normalization
# the data will be normalized to the median values for this group
controlGroup<-filter(metaData$groupData,is.baseline)

controlAnimals<-group_by(metaData$geneData, AnimalID) %>%
  filter(all(Gene %in% controlGroup$Gene)) %>%
  group_by(AnimalID, Gene)


controlAnimals<-summarise(controlAnimals,pass=all(Allele %in% controlGroup[controlGroup[,"Gene"]==Gene, "Allele"]) &
                             all(controlGroup[controlGroup[,"Gene"]==Gene, "Allele"] %in% Allele)) %>%
  filter(pass) %>% dplyr::select(AnimalID) %>% unique()

#A-wave Normalization to WT
tmp<-filter(Awave, AnimalID %in% controlAnimals$AnimalID) %>% 
  group_by(Day, `Light Intensity`, Type) %>% summarise(uV=median(uV))

for (x in 1:nrow(tmp)){
  filter<-(Awave$Day==tmp[[x,'Day']]
          & Awave$`Light Intensity`==tmp[[x,'Light Intensity']]
          & Awave$Type==tmp[[x,'Type']])
  Awave[filter,'Normalized Response']<-Awave[filter,'uV']/tmp[[x,'uV']]
}


#B-wave Normalization to WT
tmp<-filter(Bwave, AnimalID %in% controlAnimals$AnimalID) %>% 
  group_by(Day, `Light Intensity`, Type) %>% 
  summarise(uV=median(uV), uVmax=median(uVmax))

for (x in 1:nrow(tmp)){
  filter<-(Bwave$'Day'==tmp[[x,'Day']]
           & Bwave$`Light Intensity`==tmp[[x,'Light Intensity']]
           & Bwave$Type==tmp[[x,'Type']])
  
  Bwave[filter,'Normalized Response']<-Bwave[filter,'uV']/tmp[[x,'uV']]
  Bwave[filter,'Normalized maximum Response']<-Bwave[filter,'uVmax']/tmp[[x,'uVmax']]
}


#################


selectAwave<-Awave
selectAwave$Genotype<-factor(NA, levels=unique(metaData$groupData$Name))
selectBwave<-Bwave
selectBwave$Genotype<-factor(NA, levels=unique(metaData$groupData$Name))


selectAwave = mapGenotypes(selectAwave, metaData = metaData)
selectBwave = mapGenotypes(selectBwave, metaData = metaData)


# Check for missing genotypes and record annotation
unique(selectAwave$Genotype)
filter(selectAwave, is.na(Genotype)) %>% ungroup() %>% 
  dplyr::select(AnimalID) %>% unique()


##averaged A- and B-wave intensities
summaryAwave<-selectAwave %>%
  group_by(Genotype,Day, `Light Intensity`,`Light Flux`) %>%
  summarise(Mean=mean(uV), StDev=sd(uV), StdErr=sd(uV)/sqrt(n()), Median=median(uV), Mad=mad(uV))
summaryBwave<-selectBwave %>%
  group_by(Genotype,Day, `Light Intensity`,`Light Flux`) %>%
  summarise(Mean=mean(uV), StDev=sd(uV), StdErr=sd(uV)/sqrt(n()), Median=median(uV), Mad=mad(uV))


### Intensity - Response plots
intPlotA = summaryAwave %>%
  filter(`Light Intensity` <0) %>%
  #mutate(`Light Intensity`=as.character(`Light Intensity`)) %>%
  ggplot(aes(x = `Light Intensity`, y = Mean, color = Genotype)) +
  geom_point( size=4) +
  geom_errorbar(aes(ymin=Mean-StdErr, ymax=Mean+StdErr), size=1, width=3)+
  geom_line()+
  scale_shape_manual(name = "Genotype",values=c(16,17,18,15))+
  scale_color_manual(name = "Genotype", values=c("#3B276DFF", "#920B01FF", "#467DF4FF", "#F46717FF"))+
  labs(y="A-Wave (\u00B5V)", x="Light Intensity (dB)")+
  ylim(NA,0)+
  theme_cust()+
  theme(
    legend.text = element_markdown(),
    legend.key.spacing.y = unit(10, "pt"),
    panel.spacing = unit(40, "points"),
    strip.text.x = element_text(size =16)
  )+
  facet_wrap(~ Day, 
             scales="free_y" ,  ncol = 3,  labeller=label_both 
  )+
  theme(panel.spacing = unit(0.5, "lines")) 

intPlotB = summaryBwave %>%
  filter(`Light Intensity` <0) %>%
  #mutate(`Light Intensity`=as.character(`Light Intensity`)) %>%
  ggplot(aes(x = `Light Intensity`, y = Mean, color = Genotype)) +
  geom_point( size=4) +
  geom_errorbar(aes(ymin=Mean-StdErr, ymax=Mean+StdErr), size=1, width=3)+
  geom_line()+
  scale_shape_manual(name = "Genotype",values=c(16,17,18,15))+
  scale_color_manual(name = "Genotype", values=c("#3B276DFF", "#920B01FF", "#467DF4FF", "#F46717FF"))+
  labs(y="B-Wave (\u00B5V)", x="Light Intensity (dB)")+
  ylim(0,NA)+
  theme_cust()+
  theme(
    legend.text = element_markdown(),
    legend.key.spacing.y = unit(10, "pt"),
    panel.spacing = unit(40, "points"),
    strip.text.x = element_text(size =16)
  )+
  facet_wrap(~ Day, 
             scales="free_y" ,  ncol = 3,  labeller=label_both 
  )+
  theme(panel.spacing = unit(0.5, "lines")) 

  
## Average light response plots over time
gridlabs=c("-12"="Scotopic","3"="Photopic")

filter(summaryAwave,  `Light Intensity` %in% c(-12,3), Day %in% c(0,28,56,84,112)) %>% 
  mutate(`Light Intensity`=as.character(`Light Intensity`)) %>%
  ggplot(aes(x=Day,y=Mean, shape=Genotype, color=Genotype)) +
  geom_point( size=4) +
  geom_errorbar(aes(ymin=Mean-StdErr, ymax=Mean+StdErr), size=1, width=3)+
  geom_smooth(method = "glm",span = 0.75, se =F)+
  scale_shape_manual(name = "Genotype",values=c(16,17,18,15))+
  scale_color_manual(name = "Genotype", values=c("#3B276DFF", "#920B01FF", "#467DF4FF", "#F46717FF"))+
  labs(y="A-Wave (\u00B5V)", x="Days after tamoxifen injection")+
  xlim(c(NA,110))+
  ylim(NA,0)+
  scale_x_continuous(breaks = seq(0, 110, by = 10))+
  theme_cust()+
  theme(
    legend.text = element_markdown(),
    legend.key.spacing.y = unit(10, "pt"),
    panel.spacing = unit(40, "points"),
    strip.text.x = element_text(size =16)
  )+
  facet_wrap(~`Light Intensity`, 
             scales="free_y" ,  ncol = 1,  labeller=labeller(`Light Intensity`=gridlabs)
              ) +
  theme(panel.spacing = unit(0.5, "lines")) 

filter(summaryBwave,   `Light Intensity` %in% c(-12,3), Day %in% c(0,28,56,84,112)) %>% 
  mutate(`Light Intensity`=as.character(`Light Intensity`)) %>%
  ggplot(aes(x=Day,y=Mean, shape=Genotype, color=Genotype)) +
  geom_point( size=4) +
  geom_errorbar(aes(ymin=Mean-StdErr, ymax=Mean+StdErr), size=1, width=3)+
  geom_smooth(method = "glm",span = 0.75, se =F)+
  scale_shape_manual(name = "Genotype",values=c(16,17,18,15))+
  scale_color_manual(name = "Genotype", values=c("#3B276DFF", "#920B01FF", "#467DF4FF", "#F46717FF"))+
  labs(y="B-Wave (\u00B5V)", x="Days after tamoxifen injection")+
  xlim(c(NA,110))+
  ylim(c(0,NA))+
  scale_x_continuous(breaks = seq(0, 110, by = 10))+
  theme_cust()+
  theme(
    legend.text = element_markdown(),
    legend.key.spacing.y = unit(10, "pt"),
    panel.spacing = unit(40, "points"),
    strip.text.x = element_text(size =16)
  )+
  facet_wrap(~`Light Intensity`, 
             scales="free_y" ,  ncol = 1,  labeller=labeller(`Light Intensity`=gridlabs)
  )+
  theme(panel.spacing = unit(0.5, "lines")) 


## Anova

# variables need to be factors for ANOVA analysis
selectAwave$Day <- as.factor(selectAwave$Day)
selectBwave$Day <- as.factor(selectBwave$Day)
selectAwave$Genotype <- as.factor(selectAwave$Genotype)
selectBwave$Genotype <- as.factor(selectBwave$Genotype)


aWaveRodAOV<-selectAwave %>% filter(Type=="rod", `Light Intensity`==-12, Day != "140") %>% 
  aov(uV ~ Genotype * Day,.)
summary(aWaveRodAOV)
AwaveRodPairwise<-TukeyHSD(aWaveRodAOV)$`Genotype:Day` %>% as.data.frame()
AwaveRodPairwise$Comparison<-rownames(AwaveRodPairwise) 
AwaveRodPairwise<-AwaveRodPairwise %>% 
  separate(Comparison,c("Gt1","D1","Gt2","D2"),sep="(?<=[0-9])-|:") %>% 
  filter((str_detect(Gt1, fixed(Gt2)) | str_detect(Gt2, fixed(Gt1)) ), D1==D2) %>%
  arrange(`p adj`)


aWaveConeAOV<-selectAwave %>% filter(Type=="cone",`Light Intensity`==3,  Day != "140") %>% 
  aov(uV ~ Genotype * Day,.)
AwaveConePairwise<-TukeyHSD(aWaveConeAOV)$`Genotype:Day` %>% as.data.frame()
AwaveConePairwise$Comparison<-rownames(AwaveConePairwise) 
AwaveConePairwise<-AwaveConePairwise %>% 
  separate(Comparison,c("Gt1","D1","Gt2","D2"),sep="(?<=[0-9])-|:") %>% 
  filter((str_detect(Gt1, fixed(Gt2)) | str_detect(Gt2, fixed(Gt1)) ), D1==D2) %>%
  arrange(`p adj`)

bWaveRodAOV<-selectBwave %>% filter(Type=="rod", `Light Intensity`==-12,  Day != "140") %>% 
  aov(uV ~ Genotype * Day,.)
BwaveRodPairwise<-TukeyHSD(bWaveRodAOV)$`Genotype:Day` %>% as.data.frame()
BwaveRodPairwise$Comparison<-rownames(BwaveRodPairwise) 
BwaveRodPairwise<-BwaveRodPairwise %>% 
  separate(Comparison,c("Gt1","D1","Gt2","D2"),sep="(?<=[0-9])-|:") %>% 
  filter((str_detect(Gt1, fixed(Gt2)) | str_detect(Gt2, fixed(Gt1)) ), D1==D2) %>%
  arrange(`p adj`)


bWaveConeAOV<-selectBwave %>% filter(Type=="cone",  `Light Intensity`==3,  Day != "140") %>% 
  aov(uV ~ Genotype * Day,.)
BwaveConePairwise<-TukeyHSD(bWaveConeAOV)$`Genotype:Day` %>% as.data.frame()
BwaveConePairwise$Comparison<-rownames(BwaveConePairwise) 
BwaveConePairwise<-BwaveConePairwise %>% 
  separate(Comparison,c("Gt1","D1","Gt2","D2"),sep="(?<=[0-9])-|:") %>% 
  filter((str_detect(Gt1, fixed(Gt2)) | str_detect(Gt2, fixed(Gt1)) ), D1==D2) %>%
  arrange(`p adj`)


capture.output(summary(aWaveConeAOV )) |> writeLines( "ANOVA_A-wave_cone.txt")
capture.output(summary(bWaveConeAOV )) |> writeLines( "ANOVA_B-wave_cone.txt")
capture.output(summary(aWaveRodAOV )) |> writeLines( "ANOVA_A-wave_rod.txt")
capture.output(summary(bWaveRodAOV )) |> writeLines( "ANOVA_B-wave_rod.txt")

write.table(AwaveConePairwise, file="Pairwise_A-wave_cone.txt", row.names = F)
write.table(BwaveConePairwise, file="Pairwise_B-wave_cone.txt", row.names = F)
write.table(AwaveRodPairwise, file="Pairwise_A-wave_rod.txt", row.names = F)
write.table(BwaveRodPairwise, file="Pairwise_B-wave_rod.txt", row.names = F)

pPhotopic$data %>% write.csv(., file = "Photopic_erg_traces.csv", row.names = F)
pScotopic$data %>% write.csv(., file = "Scotopic_erg_traces.csv", row.names = F)
summaryAwave |> write.csv( file = "A-Wave_data.csv", row.names = F)
summaryBwave |> write.csv( file = "B-Wave_data.csv", row.names = F)
intPlotA$data %>% write.csv(., file = "A-Wave-intensity-response.csv", row.names = F)
intPlotB$data %>% write.csv(., file = "B-Wave-intensity-response.csv", row.names = F)
