# Supplementary material for: A single Musashi gene allele is sufficient to maintain mouse photoreceptor cells
Source: PLoS One. 2026 May 14;21(5):e0338576. doi: 10.1371/journal.pone.0338576 (PMC13175383; doi:10.1371/journal.pone.0338576)
Supplement: S3 File — (ZIP) [file pone.0338576.s012.zip › Supplementary_data_1_RawERG_data_and_R-code/genotypes2.csv]

AnimalID	Sex	DoB	Genes	Alleles	Treatment	Experiment
1029	M	11/20/24	Msi1;Msi2	Fl:Fl;Fl:WT	Tamoxifen	knockout
1031	M	11/20/24	Msi1;Msi2;Pde6g-Cre	Fl:Fl;Fl:WT;+:-	Tamoxifen	knockout
1052	M	12/16/24	Msi1;Msi2;Pde6g-Cre	Fl:Fl;Fl:WT;+:-	Tamoxifen	knockout
1043	F	12/16/24	Msi1;Msi2;Pde6g-Cre	Fl:WT;Fl:Fl;+:-	Tamoxifen	knockout
1044	F	12/16/24	Msi1;Msi2	Fl:WT;Fl:Fl	Tamoxifen	knockout
1054	F	12/16/24	Msi1;Msi2	Fl:WT;Fl:Fl	Tamoxifen	knockout
1057	M	12/16/24	Msi1;Msi2	Fl:WT;Fl:Fl	Tamoxifen	knockout
1060	M	12/16/24	Msi1;Msi2;Pde6g-Cre	Fl:WT;Fl:Fl;+:-	Tamoxifen	knockout
1080	M	01/08/25	Msi1;Msi2;Pde6g-Cre	Fl:WT;Fl:Fl;+:-	Tamoxifen	knockout
1081	M	01/08/25	Msi1;Msi2;Pde6g-Cre	Fl:WT;Fl:Fl;+:-	Tamoxifen	knockout
1084	F	01/07/25	Msi1;Msi2;Pde6g-Cre	Fl:Fl;Fl:WT;+:-	Tamoxifen	knockout
1087	M	01/07/25	Msi1;Msi2;Pde6g-Cre	Fl:Fl;Fl:WT;+:-	Tamoxifen	knockout
1200	F	03/04/25	Msi1;Msi2	Fl:WT;Fl:Fl	Tamoxifen	knockout
1284	M	04/07/25	Msi1;Msi2	Fl:Fl;Fl:WT	Tamoxifen	knockout
1286	M	04/07/25	Msi1;Msi2;Pde6g-Cre	Fl:Fl;Fl:WT;+:-	Tamoxifen	knockout
1288	M	04/07/25	Msi1;Msi2	Fl:Fl;Fl:WT	Tamoxifen	knockout
1250	M	03/20/25	Msi1;Msi2	Fl:Fl;Fl:WT	Tamoxifen	knockout
1251	F	03/24/25	Msi1;Msi2	Fl:WT;Fl:Fl	Tamoxifen	knockout
