# Supplementary material for: A single Musashi gene allele is sufficient to maintain mouse photoreceptor cells
Source: PLoS One. 2026 May 14;21(5):e0338576. doi: 10.1371/journal.pone.0338576 (PMC13175383; doi:10.1371/journal.pone.0338576)
Supplement: S3 File — (ZIP) [file pone.0338576.s012.zip › Supplementary_data_1_RawERG_data_and_R-code/groups.csv]

Name	is.baseline	Genes	Alleles	Treatment	Experiment
Msi1<sup>(Flox/Flox)</sup><br>Msi2<sup>(Flox/WT)</sup>	T	Msi1;Msi2	Fl:Fl;Fl:WT	Tamoxifen	knockout
Msi1<sup>(Flox/WT)</sup><br>Msi2<sup>(Flox/Flox)</sup>	T	Msi1;Msi2	Fl:WT;Fl:Fl	Tamoxifen	knockout
Msi1<sup>(Flox/Flox)</sup><br>Msi2<sup>(Flox/WT)</sup><br>Pde6g-Cre<sup>ERT2</sup>	F	Msi1;Msi2;Pde6g-Cre	Fl:Fl;Fl:WT;+:-	Tamoxifen	knockout
Msi1<sup>(Flox/WT)</sup><br>Msi2<sup>(Flox/Flox)</sup><br>Pde6g-Cre<sup>ERT2</sup>	F	Msi1;Msi2;Pde6g-Cre	Fl:WT;Fl:Fl;+:-	Tamoxifen	knockout
