# Supplementary material for: A single Musashi gene allele is sufficient to maintain mouse photoreceptor cells
Source: PLoS One. 2026 May 14;21(5):e0338576. doi: 10.1371/journal.pone.0338576 (PMC13175383; doi:10.1371/journal.pone.0338576)
Supplement: S3 File — (ZIP) [file pone.0338576.s012.zip › Supplementary_data_1_RawERG_data_and_R-code/Light_intensity_calibration.csv]

Step	Light Intensity	Light Flux	Type
1	-40	0.000245	rod
2	-32	0.00156	rod
3	-24	0.0097	rod
4	-20	0.0241	rod
5	-16	0.059	rod
6	-12	0.151	rod
7	-8	0.382	rod
8	-4	0.958	rod
9	0	2.4	rod
1	0	2.4	cone
2	3	4.88	cone
3	5	7.6	cone
4	10	23.9	cone
