# Supplementary material for: A single Musashi gene allele is sufficient to maintain mouse photoreceptor cells
Source: PLoS One. 2026 May 14;21(5):e0338576. doi: 10.1371/journal.pone.0338576 (PMC13175383; doi:10.1371/journal.pone.0338576)
Supplement: S3 File — (ZIP) [file pone.0338576.s012.zip › Supplementary_data_1_RawERG_data_and_R-code/README.txt]

Electroretinogram (ERG) data analysis and visualization.


DATA:
ERG traces exported in CSV format. Either UTAS Visual Diagnostic System with Big-Shot Ganzfeld device (LKC Technologies, Gaithersburg, MD, USA) or Celeris system with Espion software (Diagnosis LLC, Lowell, MA, USA) file can be read.

Metadata:

Data files
A CSV file listing the data files  with the following columns:
	"File"- file name and location relative to the working folder
	"Day" - time information for the experiment relative to the starting point - for days after treatment
	"Type" - A column specifying of "rod" or "cone" is recorded. This is not currently used - the type of response is read from the data files.

Genotypes
A CSV file containing genotype data for each animal.csv with the following columns:
	"AnimalID" - aniumal ID, Must be unique
	"Sex" - sex of the animal
	"DoB" - Date of Birth
	"Genes" - gene names separated by semicolon; Gene1; Gen2; Gene3
	"Alleles" - Alleles separated by colon for each gene in order of the genes in the Genes column: Flox:Flox;Flox:WT;+:-
	"Treatment","Experiment" - Additional grouping variables for data analysis. 

Groups
A CSV file describing the grouping information for data analysis with the following columns:
	"Name" - name of the group
	"is.baseline" - either T (true) or F (false). Specifies if the group is a baseline (control). Baseline groups will be used to normalize the data in the analysis. 
	"Genes","Alleles","Treatment","Experiment" - same as the matching columns in the "Gentypes" file, but describing the group.

Light Intensity Calibration
A CSV file mapping the light intensity to light flux and type of response being recorded. These can be instrument specific. Columns:
	"Step" - Step in the intrument ERG protocol
	"Light Intensity" - Light intensity in dB
	"Light Flux" - Light flux in cd per square meter per second
	"Type" - type of the response being record - cone or rod
